# Supplementary material for: Distribution of Merlin in eukaryotes and first report of DNA transposons in kinetoplastid protists
Source: PLoS One. 2021 May 6;16(5):e0251133. doi: 10.1371/journal.pone.0251133 (PMC8101967; doi:10.1371/journal.pone.0251133)
Supplement: S2 File — (ALN) [file pone.0251133.s005.aln]

CLUSTAL W(1.60) multiple sequence alignment


ISNov3_ISNha5   SRDLDCQYKTAFVLTHKLREAMAREDQTLQGEIEVDGAYFGGYVKRRDRRKGKRQVVVVG
ISBos1_ISNha5   ----------------------------VSGEVEIDGAYFGGHVRRVDRRLGKRRVVVIM
ISNha5_ISNha5   -------------------------------EVEVDGAYFGGYVKRRDRRRGKRRVVVIM
ISSpo8_ISNwi1   ARILGVNQKTAWKLGHAIRELMDEREARLAGVVEVDEAYVGGAPKNKRGRGTGKPMVLVA
ISPepr2_ISNwi1  AKWIGTSQKTAWKVGHAVRALMASQAPGLAGIVELDEKYLGGKPRHKRGKGTAKSCVFVA
ISSod11_ISSod11 QRLLGLSYQTAWSLMHKLRYAMVDPEDKLSGIVEVDETLIGGVIPIKNQQGKRKAIVLVA
ISXo2_IS1595    KRHLGVTYKAAWRMKHKIMQAMTERERKLKGFVQIDDAYLGGERSKRGRGSKQPFVIAVQ
IS1595_IS1595   MRHLGVNYKTAWRMKHKIMQVMAERERKLAGFVQIDDAYLGGERNKAGRGSKQAFLIAVQ
ISMko1_IS1595   KRQLGISYPSAWLMHHKLMQAMAEREYCLSGSVQIDDAYLGGEHSKVGRGSENKIPFVAA
ISAba36_IS1016  ANLLDIQPNTAALFYRKIREIIMYHLDIFEGEVELDESYFGGTRKKRGRGAGGKVAVFGI
IS1016_IS1016   ADILGIHPDSAALFYRKIRTVANHRL-----ALAADGSCFGGRRKRRGRGAAGKAVVFGI
ISNme2_IS1016   AKMTGISVRSINPIFLKIRRRIAALCSPLSGVVELDESYFGARRIKRGRGASGKTIVFGI
ISOan10_ISSod11 QAQLGLSYKTAWLLLQKLRRSMVNPDNPLKDLVEIDETEIPFRSRPKGGRSVGKMFVVCA
ISAlba2_ISSod11 QRQLGIKYDTAWYLLHRLRKGMVDDCTKLSGLIEADETIIGGPAKRGVTVAHNKSLVIGA
ISNpe7_ISH4     DAELAVSYKTVYRRVQRFLRALDAPRPQLEGPVEIDELYVKAGKKGRGTYHEDKPPVFIL
ISHma4_ISH4     QCEIEVTHKTMHRRIERFARALDAPSLNLVGPVEIDEVYVSAGKKTRGRGSSDKPPIFII
ISH4_ISH4       DAEIDVSYKTVYRRVQRFLRALDAPRPHLEGPVEIDEFYVKAGLKTRGRGTEDKLPVFVL
ISPla1_ISPna2   TSGLGISRLTAWRWRHRLLRAQALRQERVGGVIEADETYFLSSYKRGGPAISEQIPVLTA
ISOar1_ISPna2   AARCGVASSTAFRWRHRFLRAVTAGAIKLRGIVEADETFVLSSRKRGGKASHEQVPVLVA
ISPna2_ISPna2   ATALQVHRNTALRWRHRFLRGLKAERATLRGITEADETYFLESCKRSGSKANELVCVLVA
AL_Sy.k_VSDK01018894.1_24 --------------------------------IECDESHLNQSKPRTGRVQADQVWVWGA
AL_Sy.k_VSDK01020766.1_30 --------------------------------IEVDESHLNKAKARSGRIQNDQVWVWGA
AL_Sy.m_LSRX01000898.1_28 ------------------------------------------------------------
AL_Sy.m_LSRX01002035.1_33 -----------------------------------DESYLNKRKARTGRPQKDQVWIWGA
AL_Sy.m_LSRX01000111.1_10 ------------------------------------------------------------
AL_Sy.m_LSRX01000331.1_40 RSHYGIPYHTLGDWLERVQRAMGDYIDVIGGVVAWDETAWGRQRAQRGRSVGETRWIWMA
DI_P.sp_LFNC01000542.1_23 -----------------------------------DETYFGKRKYDRGKRASRGYWFVTA
DI_B.s_CYKH01001213.1_135 -----------------------------------DETYVGKRKYQRGKRMKRGFWFVTL
AL_Sy.m_LSRX01000807.1_28 --------------------------ARPGVKVKAKSAK-------DKRKSKNTQWLWFG
ISNwi1_ISNwi1   HRMLGISYKSTWFLMHRLREAMRTGGGGEGKIVEADETYFGKADTTKNRKIKNDRPIVSL
MERLIN5SM.._repbase_127_2 --------------------------------VEIDECLLVKRKYRRGRSLRNQKWVIGG
AL_Pm_NW_003212331.1_1286 ---LGVSSRSVTWWLQIAGQACDLFNVQQSNNIQCDEMVVGGKPKHRGKPVLVWVETLAT
AL_Pm_NW_003215766.1_6222 ---------------------------------QADETAIGRRKYHRGRRQLWVQTVAGI
Merlin8SM.._repbase_125_2 --------------------------------VEIDESMFTKRKNNAGRSLPQQWIFGGI
DI_E.g_CAAHFI011224551.1_ VVYWNSREACLWSVQSTATKIGGEGM------VEIDESLFTKRKSNCGRMLPQQWVFGGI
Merlin9SM.._repbase_125_2 --------------------------------VEIDESLFTKRKNNCGRVLPEQWVFGGI
DI_E.g_CAAHFI010320029.1 CCRELGMFAESTTDWNNYMREVCAAEGGPDRIVEVDESLFSKRKSNAGRILPQQWVVGGI
DI_E.g_CAAHFI011930201.1_ --------------------------------VEVDEALFSKRKGNKGRILPAQWVFGGI
MERLIN1SM.._repbase_126_2 --------------------------------VEIDESLFTRRKNNVGRVYPQQWVFGGI
Merlin1BSM.._repbase_125_ --------------------------------VEIDESLFTRRKNHVGRVLPQQWVFGGI
Merlin1PBa.._repbase_161_ --------------------------------VELDEAKIGKRKYNTGRIIRGQWVFGGI
Merlin1DT.._repbase_49_18 --------------------------------VEIDETKIGRRKYNCGRVVDGQWVFGGI
Merlin1DF.._repbase_167_3 --------------------------GGEGKVVEIDEAKFGKRKYNRGRIIRRTVDFGGF
Merlin7SM.._repbase_132_2 ----------------------------------IDESMFCHKVKHRGRAPYKQVWVFGI
Merlin6SM.._repbase_129_2 ------------------------------IVCQIDESLFCHKQKNRGRTAETQSWVFGI
MERLIN3SM.._repbase_131_2 ----------------------------------IDESMFRYKQKHVGRVPQDHRWVFGI
Merlin10SM.._repbase_132_ ---------------------------------QVDETKLNHNAKHRGRSAIAPTWAITM
Merlin1_CI.._repbase_98_2 --------------------------GGPNTIVEIDESLLRGKRKYNRAGICHVTVDSEG
Merlin1HM.._repbase_34_13 ------------------------------------------------------------
ME_M.sp_LSRY01000519.1 CELLGISENTIHYWTSVIRVRCTSIWGGPGRIVEIDEAVWRRRKYGRGKKKRQIWIFGAV
ME_M.sp_LSRY01001039.1 ---------------------------------EIDEAVWRRRKYARGRKKDPLWIFGAV
ME_M.sp_LSRY01000927.1 GYWGSVIRKTCAEIWNERQVS-----GGEGKIVEIDEAIWRKRKFHRGRKKKQIWIFGGV
ME_M.sp_LSRY01000062.1_12 STILGVGKKTVGFWGSVIRVCCSKLWGGEGKIVEIDEAIWRKRKYGRGRKKDQIWIFGGV
ME_M.sp_LSRY01000155.1 --------------------------GGEGHIVEVDEAILRKRKFHKGRKKAQVWLFGGI
Merlin1LSal.._repbase_122 --------------------------GGPGRVVEIDESKFGKTKYHRGRHQVGHWVFGGV
ME_M.sp_LSRY01000019.1 ---------------------------------EIDEAIWRKQKYRRGRKKKQEWIFGGV
Merlin1Aplcal.._repbase_1 ---------------------------------EIDESKFGRRKYNRGKRVDGVWVFGGI
ME_M.sp_LSRY01000720.1 ----------------------------------------RRRKYNRGKRKKQVWIFGGV
ME_M.sp_LSRY01000732.1 --------------------------------VEIDEAVFPKRKYNRGRGKRQNWILGGI
ME_M.sp_LSRY01001805.1 --------------------------------VEIDEAIFPKRKYNRGRTKRQNWIIGGI
Merlin1CBp.._repbase_135_ ------------------------------ETVQIDETNIVKRKYNVGRIVRNGWLIGGI
RO_P.p_VRMN01000004.1_B_ SELTGLARSSVRSILVHVRQCMVEYNGGQDVIVEIDESKFGKRKYHRGHRVDGVWVLAGV
Merlin4Roryzae.._repbase_ ---------------------------------EIDESKFGKRKYHRGHRVEGVWVVGGV
Merlin1CGi.._repbase_132_ --------------------------------VEIDESKFGKRKYHRGKRVDGVWVFGGI
Merlin2CGi.._repbase_134_ ---------------------------------EIDESKFGKRKYHKGRRVDGVWVFGGI
Merlin2Roryzae.._repbase_ -------------------------------HVQIDESKFGKRKYHRGHRVGTNRVVTVS
Merlin1Roryzae.._repbase_ --------------------------------VQIDESKFGKRKNHRGHRVEGIWVFGMV
AL_Sc_MPUH01000291.1_6390 AQLLTLTAEITNPVTEKLREIISAEYPKFRGVVEIDESCFKSGRDKNQRYLQDRWVFGLY
AL_Sr_RSEH01000217.1_3356 ---------------------------RFRGVVEIDESCFRSSKDKPCQVGTDKWVFGLY
AL_Sr_RSEH01000003.1_2621 RQLVDISKEKARMLEDFLLELISEHFEKFHGIVEIDESCFKHTTTSRSRSQPERWVFGLY
AL_Sr_RSEH01000009.1_1733 RTLVSVPKPNAMILENLLYDEISRHFGQLKGVVEIDESCFKHSTTSKSKSQPDKWVFGFF
AL_Sc_MPUH01000167.1_4039 ---------------------------KFRGVVEIDESAFRSKSKTRAKNKVDKWVFGLY
AL_Sr_RSEH01000098.1_3028 RKLIAGYHFQTFHVFTMMRKVISQHYGKLRGVVEIDESAFKRKNNCGSQSS-HKWVFGLY
AL_Sc_MPUH01000210.1_2886 KQILNIRRERTAPLQSLLQNAISNNFPKFSGTVEIDESCFKNPTTKTCKTQPDKWVFGLY
MERLIN2SM.._repbase_119_2 --------------------------GGVGRVVEIDESVVGRRKYNVGRSRDQQWLFGCI
Merlin1Psojae.._repbase_1 --------------------------------VEIDETSLKKKSKGRGKQHEDYWLFGGV
AL_Sc_MPUH01000036.1_3993 -----------------IRKILSKDYPKFTGVVEIDIKNFIKRKIEIGKSKKERWVLIMV
AL_Sr_RSEH01000103.1_1004 -------------------------------IVEVNIRNFVKRKIEIGKSKKERWVMILV
AL_Sc_MPUH01000025.1_6545 ANLLEVTKNYVSTVTRKIRQMVGKKYPQFGGVVELDEMDFIKRKIEIGKSKVKKWVLVMT
AL_Sc_MPUH01000121.1_7645 SNLLEVSKPYTSTMSRKIRQLVGEDFPQFSGVVEISEMDFIKRKIEIGKSKVKKWVIVMV
AL_Sr_RSEH01000151.1_4097 SSLLEVSKSYISGIARKLRQMVGDEFPVFSGVVEIDEMDFIKRKIEIGKSKVKKWVMIMA
AL_Sy.k_VSDK01018746.1_35 RKESGMSKKVWFSFQKRIRQLLWLSVGGRGKIVCVDENFFTKKKKKGGCQGNQTIVMGFL
AL_Sy.m_LSRX01000217.1_74 ---------------------------------VIDETFFTRKKTNAGGFVGNKTIVKGF
Merlin1XT.._repbase_120_2 ---------------------------------EIDEALFVKRTNNTGQAQPPQWVIGGL
MERLIN4SM.._repbase_128_2 -------------------------------EYEVDETHLYSFKNHQGRVLQKYWVIGII
Merlin1DR.._repbase_190_3 ---------GLWLEGHPLRKTY----------AGLNFFFFQYGRGRFGGPWRKCWVFGMV


ISNov3_ISNha5   RERD-GESFTVVAST--EAKGGEVVAARIHHMSTVHADEASHWDGLHA-KFDTRRINHTV
ISBos1_ISNha5   RERA-GRTLPFVFKS--EGASLATIGRRVHPSATVHADEALHWDELHT-FYLTKRINHSE
ISNha5_ISNha5   RERG-GRTLPFVFRS--EDASLVKIARTVAPGSVIHADEATHWDALHA-RFLTKRINHSE
ISSpo8_ISNwi1   ADRT-GQAKATLIPNAKGATLGPIMKEWIDPSSALMTDSNTAYRKIGRSFASHHTVNHGK
ISPepr2_ISNwi1  ASRD-GHVRASVVANDSYSELAPKVNRFVDTSADLMTDQLSVYQMIAEDYASHSSVNHGN
ISSod11_ISSod11 VELLFGRIRLRQVESATKEHIHQFIQDVIEPGSTICSDGSQAYKQIDKKGYKHNRMVHLG
ISXo2_IS1595    VDHSPVFAVIEPVKAFDNASLEDWIARRLEPECEVYSDGLACFRRLEEAGHAHTTLDTGG
IS1595_IS1595   TDATPRFVVIEPVRSFDNTSLQDWIARRLAPECEVYTDGLACFRRLEDAGHAHTTLDTGG
ISMko1_IS1595   VSLDPNRVKLTPVSGFTTEAIAAWAQSHLEADCRVTSDGLACFAGVTAAGCQHNPVVAGG
ISAba36_IS1016  LKRG-GMVYVKVVPDTKSDTLMPVITRKVAPDSVVYTDSYRSYNVLDVNCFYHERINHSK
IS1016_IS1016   PKRN-GRAYTVAADNAEPETLPPAVKKKIMPDGIVYADSPGSRGKSDAGGFTRCRINRSE
ISNme2_IS1016   LKRN-GVVYTEIVPDASKASLIKVIRGHISADSEINTDGWKAYDGLVDMYEKHYRVHHGS
ISOan10_ISSod11 VELSPRRIRMKHIPDGASKTLHGFIGQAVEPGAHVITDGWLGYENPPANTHEAKVVSGKK
ISAlba2_ISSod11 VEVRAGRVRLEVISHANETLIKSFMLQNVEKGSNIRTDGWRGYSKTALADYKHMPLVLGS
ISNpe7_ISH4     ADRGTGETYVHPAKAADESTIRLLLGDRQQESLTVYTDGFRAYDPLNGDAFDRQCVVHGE
ISHma4_ISH4     ADRGTEQRYVIPAKAADESTIRLLLADRQQESLTVYTDGFRAYEPLEDDAFDREYVVHGD
ISH4_ISH4       ADRGTGERHVIPAKAATESRIRLLLADRQQESLTVYTDGFRAYDPLDEDAFTREYVVHGD
ISPla1_ISPna2   LDNA-GGIIEEVLPN--RAAIAPALQGRIAPGSVLCSDGHKAYVSAAVKGSEHRRIMTPK
ISOar1_ISPna2   ADRS-GATVSAILPAVSAAHLQAVLQPVLDQDALLVTDGCTSYPPCAAAGISHEALNQTA
ISPna2_ISPna2   RDRA-GQTLDWVMGRGTKAALAGALQPVLAKDALLVSDGNRTYCGFAQDHLAHEAVNLNA
AL_Sy.k_VSDK01018894.1_24 TLPRQPQRFVFRVLKHKEEILECLKLLQIPKKTILVTDGWKATEQLKQDDLWHEVVNHSA
AL_Sy.k_VSDK01020766.1_30 TLPKQPDRFVFRVLQHKQEILDCLRFLNIPKKTILVTDGWKATKAVKALELWHEVVNHSA
AL_Sy.m_LSRX01000898.1_28 ------------VSDKWKSTVSSLKAYRVETGLATR-------------TLPHEMVNHIE
AL_Sy.m_LSRX01002035.1_33 V-----------LEGCVSTHFIFRILKHLSKGDIFVSDSWPATTELTERTLPHEKVNHSA
AL_Sy.m_LSRX01000111.1_10 ------------VSDKWKATVSAFN-------------SYKTVNNFSEADTRHEIVNHSE
AL_Sy.m_LSRX01000331.1_40 VVCG-KRVAAVLLPGSGTQQLKKVIKHHIKPGTKPVTDGWAPSASVVNSFDEHAVVNHSK
DI_P.sp_LFNC01000542.1_23 TELTTGRTVWKRVKRRDRQTLQSFVEGLVLRSSMVVPDCHKGYANLGGV-VRHFTVNHSI
DI_B.s_CYKH01001213.1_135 TEILTGATAWHLVKRRDRATLERLVIQHVGSKTIVWTDEHKGYKGLAEV-CRHFAVNHSK
AL_Sy.m_LSRX01000807.1_28 VEYGTKRVAATVLPSSGHDSIKQALQKYVLPKSKVTADGWRAIQSACKSKIPLKQVNHTN
ISNwi1_ISNwi1   VERG-GNVRSFHVAVADSSTVACIVNANVHKESRLQTDESRLYTKVGADFAAHETVNHGA
MERLIN5SM.._repbase_127_2 VVRGVNEYFVEQVEHRSRRFLFDVIRRRVRPGTTIVTDEWRGYRGLVSIDYTHQTVNHSM
AL_Pm_NW_003212331.1_1286 LDGNVSGVVARHVPDRKATSLVPLIDEVAAPGATLTTDELKSYLSIKHFDIHHQTVCHKR
AL_Pm_NW_003215766.1_6222 DPCSVLYVSSSYVPDRSANSLEPLIMDMAADRTLLVTDQLRSYQTIVSRFSEHQTINHSK
Merlin8SM.._repbase_125_2 CRET-RQCFLVMVPDRSADTLLRAIEENIEDASIIYSDSWRGYRTSDLENFEHFKVNHRY
DI_E.g_CAAHFI011224551.1_ CRET-KDVFLVAVPDRSADTLTQVVLETIHEGSIILSDCWGGYK-DLQGGFDHMRVNHKY
Merlin9SM.._repbase_125_2 CRET-KDSFVVTVPNRTGSTLLDKIIENIAEGSTIYSDSWKGYQTNRIEGFLNAKVNHKY
DI_E.g_CAAHFI010320029.1 CRET-GECFVVTVPDRTARTLLRVISDHVAVGTTVYTDCWAGYQTDELVGFTHFTVNHSY
DI_E.g_CAAHFI011930201.1_ CRET-REMFMTTVPDRTARTLTRVLKARVAPGSTVMSDCWAGYSSRELRGYHHLTVNHTY
MERLIN1SM.._repbase_126_2 CRET-GDCFLYVVPDRSANTLMPIIQQSIRPGSIIISDEWRAYSQIPNLGYVHETVNHSV
Merlin1BSM.._repbase_125_ CRQT-GECFMFTVQDRTAATLLPIISTHILPGTTVISDQWRAYNGITAIGFHHQTVNHSL
Merlin1PBa.._repbase_161_ ERNT-QNVFILPVPNRSVETLLPIIKKYVAAGSIIHTDKWRAYDVLHNENYTHMTVNHTT
Merlin1DT.._repbase_49_18 CRET-GDFFLVPVEDRSQETLLPIIEANIANGTRIISDCWKSYNGLKDANYSHMTVNHSV
Merlin1DF.._repbase_167_3 ERGS-KNIFLIPVPDRKAETLINIIKEKIAPKTHIVSDCWAAYNALSACEYTHSTVNHSK
Merlin7SM.._repbase_132_2 VDTSPARGYMEIVSDRSARTLLPIIRRVCRPGTIIHSDEWASYNQIQSSGFEHQTINHSL
Merlin6SM.._repbase_129_2 ADTSPAKYYVEVVPDRSANTLLPIISRVCRPGTVIYSDKWTAYKRINQNGFEHGTVNHFL
MERLIN3SM.._repbase_131_2 VDISPSKYYVELVANRSAQTLLPIIHQRINEESIIWSDELRSYR-NIANRFTHQTVNHRL
Merlin10SM.._repbase_132_ VDTSPARGYAEIVPNRSSETMIPIIEKVVRSGTTIQTDEWKAYNPLSNKCYEHKKITHKF
Merlin1_CI.._repbase_98_2 ARST-QEVRFFHVLRRDKQTLLPIIQNEVLPSTTIHSDQWAAYTGLDQLGYSHQSVNHSE
Merlin1HM.._repbase_34_13 ----------TRVEDRTANTLVPLIQTWIAPGSTIQSDEWASYNNLSNLGYIHSTVNHTT
ME_M.sp_LSRY01000519.1 ERKPAGKNFVMIVPNRKAGTLVPIIRDKILPGTRIMSDEWKAYARLKDYGYAHDTVCHKR
ME_M.sp_LSRY01001039.1 ERKEAGRNFVMIVPNRSKETLIPIIKKWILPGTTIFSDEWRSYSCLGECGYTHLTVCHKR
ME_M.sp_LSRY01000927.1 ERKEAGGRFMVVVPNRKRETLIPLIQKYIKEGTTIMSDEWRAYDILETLGYKHLKVCHKR
ME_M.sp_LSRY01000062.1_12 ERLEAGSRFMTIVPNRKRNTFIPIIQKYILPKTMIISDKWRAYSCLETIGYGYQTVCHRK
ME_M.sp_LSRY01000155.1 ERKRGGRFFIIRVKNRSRRTLLPVILANIKPKTTIYSDEWCAYNCLNDFNFTHMTVCHKY
Merlin1LSal.._repbase_122 DRDS-GDCFMVEVEDRTAATLLPLIAKYVEPGTTVMSDDWASYRRVHSLGMQHFTVVHKR
ME_M.sp_LSRY01000019.1 ERLEAGKRLMVVVPYRKKETLIPIIQKHIKAGTLIISDEWRAYSSLETVGYKHQTVCHKR
Merlin1Aplcal.._repbase_1 ESRDKSRCFFSVVENRSADTLIPLIQKHIKPGSIIVSDEWKGYSTLKNIGYQHYTVNHSR
ME_M.sp_LSRY01000720.1 ERSE-KRSFMVVVPSRNKETLLAAIKKHILPQTTIYSDEWKAYNCLDEEGFIHKTVCHKR
ME_M.sp_LSRY01000732.1 ERPKKSKLFLLPVLKRTREILHSSIEEHVSKKTKIFTDCWKGYNGINEKDYLHETVNHSK
ME_M.sp_LSRY01001805.1 ERPKKSNLFLIPVLKRSREILHQAIKSYVKEKTKIYTDCWRGYNNLNGAGYTHFTVNHKK
Merlin1CBp.._repbase_135_ QNNT-RAVFIEIVDKRDQATCERIIQQYVAPGTTVITDCWRGYNGLAALGYDHKTVNHSQ
RO_P.p_VRMN01000004.1_B_ ERTEERRLFMTVVPNRTTRTLIPIIQQRVHPGSIIHTDCWKSYFILKYHTLRHYTVNHEM
Merlin4Roryzae.._repbase_ EKTPERKCFLVVVNNRNTETMDTIIRNYVADGSIVHTDCWRAYENMVNLNLVHRTVNHSV
Merlin1CGi.._repbase_132_ ERET-KKCFFEVVEDRSANTLIPIIKKYILPGTTILSDCWKAYSSIESEGYQHLTVNHSI
Merlin2CGi.._repbase_134_ ERDS-KKCFFTTVENRTADTLVNIIKQHIKPGSTIISDCWKAYNSLDKEGFTHLTVNHSV
Merlin2Roryzae.._repbase_ QENGAGRRFLCTVPNRNAHTLIPIIRKYVAPGTTIRTDGWRAYSGLHPRIYRHQVVNHSL
Merlin1Roryzae.._repbase_ ECLV-GRKFFCTVPNRTAATLLPIIYDNCQRGSTIRSDGWRAYSGLHPRFARHQVVNHSL
AL_Sc_MPUH01000291.1_6390 ERER-KLVYMQVVQKRDAKTLIPIIQERCELGTTIISDQWYAYNKLAEFGYPHYTVDHSR
AL_Sr_RSEH01000217.1_3356 ERER-KLVYMELVSKRTAAVLLPIIQKICETGTTVISDQWNAYNHLAELGFPHYTVDHSR
AL_Sr_RSEH01000003.1_2621 EREG-KRNYMEVVQKRTSGVLIPIIQKVCEPGTTIVSDQWAAYNKLSQVGFPHYTVDHSR
AL_Sr_RSEH01000009.1_1733 ERER-KRNYMEVVSKRTAGVLLPIIQKVCEPGTTVISDQWPAYNRLAEIGFPHYTVDHSR
AL_Sc_MPUH01000167.1_4039 ERER-KIVYMEIVKNRRESTLIPIIQKICEPGTTIISDQWGSYNKLPDYGFPHYTVDHSR
AL_Sr_RSEH01000098.1_3028 ERER-KLVYMEIVKNRLATTLIPIVQKMCEPGTTIISDQWAAYNKLEEVGFPHFTVDHSR
AL_Sc_MPUH01000210.1_2886 ERER-KLTYMEVVSKRTASYLIPIIQKICEQGTTIISDQWSAYNKLVEFGFPHYTVDHSR
MERLIN2SM.._repbase_119_2 DRST-SKILIKCVDSRTKRELGALIKDVIADNTLVMSDEWPAYMSFFSENYSHLAVKHKE
Merlin1Psojae.._repbase_1 DRATGRWFGIVTGPDRKKKTLSPLIGKHIMAGSTIISDQFSSYVTLENNNYTHKWVNHDK
AL_Sc_MPUH01000036.1_3993 ERER-KITHMQALCDKSFEVILKIVQERCEIGTVIVTENWGVYGRLEDYGFPHYKLDVAK
AL_Sr_RSEH01000103.1_1004 ERER-TLVYMEALSEKSFSSILKIIQKRCEVGTVILTEKLAVFGNLENYGYPHYTIEKNK
AL_Sc_MPUH01000025.1_6545 ERVT-KQVYIEYIPERKREVIVPIIQKLCLPGTIIITKQWAGYGRLEDLGYCHYTYEKSQ
AL_Sc_MPUH01000121.1_7645 ERVT-KQAYMEYIPERKKEVIIPIIQRLCLPGTVIITKQWAGYGRLEDLGYCHYTYEKTK
AL_Sr_RSEH01000151.1_4097 ERDT-RQFYMEYIPERKKEIIVPIIQRMCLPGTVIITKEWGGYGRLEDLGFCHFTYFKSQ
AL_Sy.k_VSDK01018746.1_35 ELDLTGRAALVEIPNRTTNTLKKEIENHLIPGTLIFTDALRAYKFLGRRAYVQRYVNHKK
AL_Sy.m_LSRX01000217.1_74 LELDTGACVLITIANRKQATLKREIETHVLPGSLIFTDRHKSYHFLGRRQYVHRAVNHKA
Merlin1XT.._repbase_120_2 CKET-NNVFLEIVTDRKATTLMKALADNVEEGSAIQTDSWRHYNAKDVEEAEFKQFALDH
MERLIN4SM.._repbase_128_2 NRRT-KAVNLLVTRRRTKVICHDFIVRHAPVGSTIYTDKWGGYHGLEAKGFIHKTVNHKI
Merlin1DR.._repbase_190_3 EILPSRKPVLQLVDKRDKKTLIPIIAKHFKKGSIIHSDEWRAYSMNGVHGYLHHTVNHSI


ISNov3_ISNha5   EYSN--GHACTNQAESFFSRLRRMEIGTHHHIAGPYLANYAAEASWRE
ISBos1_ISNha5   AYSD--GQSCTNMAESFFSRLRRAEIGTHHHIAGPYLNAYSSEMAWRE
ISNha5_ISNha5   SYSD--GDACTNQAESFFSRMRRAEIGIHHRIAGDYLSAYAGEMAWRE
ISSpo8_ISNwi1   RQHSRPKGAHINTVEAVNSQVQRALIGVYHRLGRQHLQRYLDEILWQW
ISPepr2_ISNwi1  KEYAN-GDVHNNTAESFNAILERAKQGVFHFLSKMHTQRYISEVVFRW
ISSod11_ISSod11 SSVP--AHETMAGVHRVSSLCKRWLLGTYQGVKAKQLDYYLDEFTFRF
ISXo2_IS1595    GRAAT-DVQGARWLNVVLGNVKRAISGTYHAGQAKYARRYLAEAAYRF
IS1595_IS1595   GRAAT-ETAGARWLNVVLGNLKRAISGVYHAAQGKYARRYLGEAAYRF
ISMko1_IS1595   RKPN--ELPEFRWVNTVLGNVKTSLSGVYHADFSKYAYRYLAAIAYRF
ISAba36_IS1016  DFAK--GRNHINGVENFWNQAKRILRK-YNGIDRNAFPLFIKECEFRF
IS1016_IS1016   EFAD--RRNHINGIGNFWNQAKRALRK-YNGIDRKPFPPLLRECEFRL
ISNme2_IS1016   NEFAR-GKQHINGIESFWSYAKGRLAK-FYGISKEMFYLHLKETEFRF
ISOan10_ISSod11 A------HDILHWVHRVFSNLKTWAKGVFHGLRKCHLQRYLDEFVFRW
ISAlba2_ISSod11 PQN---AHQLAPHIHRVFSNLKTWLNGTHHSVDPKYLQSYLNEYVFRF
ISNpe7_ISH4     GEYAD-GDVHVNTCESHASLARRWLSP-HRGVSKDKLTPYLRALQLR-
ISHma4_ISH4     GEYAD-DEVHVNTCESHASQVRRWLSP-HRGISKDKLTQYLRAFQLRR
ISH4_ISH4       GEYVN-GDVHVNTCESHASLARRWLSP-HRGVSKDRLTPYLRAFQLRR
ISPla1_ISPna2   KTQATKGRLGLGHVNAHHERTKTFVNRQVRGVSTRHLPFYLGWLRALR
ISOar1_ISPna2   GERVR-GELHIQTVNSRHERLKSFLRR-HRGVATKYLDSYLRWFHL--
ISPna2_ISPna2   GVRVN-GAIHVQNVNAYHGRLKQWLHR-FHGVATGYLDNYLGWFRALD
AL_Sy.k_VSDK01018894.1_24 GEIVNVNGFTTNHIENRWSLVKRWIRKRMGGSDRAKWTHLLNEFHWR-
AL_Sy.k_VSDK01020766.1_30 GEIVNTNGFTTNYIETRWGAVKRWVRKRSGGNDRRKWTRLLTEFRWR-
AL_Sy.m_LSRX01000898.1_28 GEIVKSNGFTTSPIEAKWAVMKRWIRKRGGG----VLPKHGD------
AL_Sy.m_LSRX01002035.1_33 GEIKNSNGYSTNAIEAKWSLLKRWARRKLGG----KLPSHSDRVKWHR
AL_Sy.m_LSRX01000111.1_10 GEIVNSKGFSTNAIECKWSVIKRWIRRRMSGSDRHKWRLLIDEYQA--
AL_Sy.m_LSRX01000331.1_40 EWRNE-DGYHTNDIESENNRLKTWARRRWGRLPPKCTDEMLMEYVFRV
DI_P.sp_LFNC01000542.1_23 GLRNLETGKHTNNAEGCHSVIKRWIR----------------------
DI_B.s_CYKH01001213.1_135 EWRSV-AGVHTNHAEGVHGVIKRYLLQQHNRISSRNLRKHVA------
AL_Sy.m_LSRX01000807.1_28 TFRGK-DGTYSNDAESEVARFKFWSRG---------------------
ISNwi1_ISNwi1   KEYAR-GDVTTNTIESYFSVFKRGMRGTYQHCSEKHLHRYLAEFDFRY
MERLIN5SM.._repbase_127_2 FYLDPVTGANTQTVEGFWSIMKRYLRK---------------------
AL_Pm_NW_003212331.1_1286 HFVDPNTGVNTNSVECMNRGLKDELRRRFYH-----------------
AL_Pm_NW_003215766.1_6222 QFRND-AGFTTNAIESVNNVLKTEIRKRF-------------------
Merlin8SM.._repbase_125_2 NFVDPETGAHTQTVERMWGSAKWRNKK-HRGTARHHLESYLAEF----
DI_E.g_CAAHFI011224551.1_ HFVDPDSGAHTQTVERMWGSAKVRNKR-QRGTHRHMLDEYLVEFIWRQ
Merlin9SM.._repbase_125_2 NFIDPDTGVHTQTVERMWGSAK--------------------------
DI_E.g_CAAHFI010320029.1 NFIDPNTGVHTQEVERLWGSAKWRNKR-HRGTARHLLDSYLCEFMWR-
DI_E.g_CAAHFI011930201.1_ NFIDPQTGAHTQLIERVWGLAK--------------------------
MERLIN1SM.._repbase_126_2 NFINPITGANTQMIEGCWSLAKQRNKR-HFGTHRGMLDSYLCEYMWRR
Merlin1BSM.._repbase_125_ YFVDPNTGANTQRIERSWKAAKERNKR-HNGTHRSMLDSYMCEYMWR-
Merlin1PBa.._repbase_161_ NFVDPESGTHTQNIERLWREMRSHIPRYG--TRDYHFSHYLAEFLFK-
Merlin1DT.._repbase_49_18 NFVDPETGANTQRIERLWRDLKENIPHYG--RKTEHYQGYLARFTF--
Merlin1DF.._repbase_167_3 NFVDPNTGQSTQNIERTWRDVRSAVPKYG--RVEKHFEGYLAEYIFKR
Merlin7SM.._repbase_132_2 YFVDPITKIHTQNIESYWNKQKLKLKS-LRGVRRVDLSLYLAEFMWKE
Merlin6SM.._repbase_129_2 NFVDPDSGVHTQNIESLWAQLKMKIKA-MKGIRGNQLPLFLNELVWKS
MERLIN3SM.._repbase_131_2 HFVDPETGVHTQNIESLWSKLKK-------------------------
Merlin10SM.._repbase_132_ NFVDPVTGVHTQNVESFNNKLK--------------------------
Merlin1_CI.._repbase_98_2 NFIDPQTGAHTQTIESTWHHMKTTLLRNMRGVEPELLDSYLAEL----
Merlin1HM.._repbase_34_13 NFVDPETGTTTNHIESFWYRMKFKLKF-VFGYQGDMKWSRLDEAVYRE
ME_M.sp_LSRY01000519.1 EFKNKITHACTNTVEGLWMNLRKFFPRTR--CREKFLGDYL-------
ME_M.sp_LSRY01001039.1 NFVDPITKACTNTVEGLWSHLR--------------------------
ME_M.sp_LSRY01000927.1 QFFNKDTGACTNTIEGLWHHLRCTFPSFGTRLMHDYLSLYL-------
ME_M.sp_LSRY01000062.1_12 EYVNKETHACTNTIDGLWSHLRASFPRFATRYISDHIAMYL-------
ME_M.sp_LSRY01000155.1 HFVDPITGVCTNGIEGLWSRFR--------------------------
Merlin1LSal.._repbase_122 NYVDPLTGAHTQTIESLWSRVKGMMRKLGVFTSRDLFPTYLPEYMWR-
ME_M.sp_LSRY01000019.1 RFRDPETGAYTNTIEGLWQHLR--------------------------
Merlin1Aplcal.._repbase_1 EFKNAETGAHINHIETTWNQLKAVKKHSG--YAKTLISTYFSEFIFRR
ME_M.sp_LSRY01000720.1 HFVNPEKSVYTNTAEGFWAHFRKFLPRFG--IRTRFLQQYIASF----
ME_M.sp_LSRY01000732.1 RFVDPITKAHTQRIESTWSLLRKYLPPYG--VRKKYLEEYLDAFTFQR
ME_M.sp_LSRY01001805.1 RFVDPITKAHTQRIESTWSLLRKYLPPYG--VRQKYMQDYLNVFTFKR
Merlin1CBp.._repbase_135_ NFVDPATGLHTQRVESLWSHLKRRIK----------------------
RO_P.p_VRMN01000004.1_B_ HFKDPVTGVHTNTGEGTWRAVKATMPDSA--YDGNRVNLYLEEFIWRR
Merlin4Roryzae.._repbase_ TFRD--GDVHTNTIEG--------------------------------
Merlin1CGi.._repbase_132_ EFKNKETGACTNTIESTWNAVKKSLPKTG--TVKSLYDSYLIEYCIRK
Merlin2CGi.._repbase_134_ NFVDPNSGAHTNTIESTWRALKKSLPSNG--TQKTLYDSYFSQY----
Merlin2Roryzae.._repbase_ GFATEDGMINTNIIEGLWADVKREMQARH-------------------
Merlin1Roryzae.._repbase_ DFATVDGKIHTNMIESMWAPLKAFIK----------------------
AL_Sc_MPUH01000291.1_6390 FFVNPNREIHTQDIEISWCWAKYNVKK--HR-NTVNLQHLLNVFCWMR
AL_Sr_RSEH01000217.1_3356 FFVNPKREIHTQNIEISWCWAKYWIKKH---RRFVNFQHYLHTFCWMR
AL_Sr_RSEH01000003.1_2621 FFVNPTREIHTQNIELSWCWAKFEIKR-QNR-GLGHLQQFLHVYCWKR
AL_Sr_RSEH01000009.1_1733 FFVNPHREIHTQNIELSWCWAKFEIKR-QNR-KLTNLQKALHVYCWKR
AL_Sc_MPUH01000167.1_4039 FFVNPHREIHTQDIEISWGWAKYEIRR-QNR-IMHNLQEYLHLFCWKR
AL_Sr_RSEH01000098.1_3028 FFVNPHREIHTQNIEISWGWAKYEIKR-QNR-SLKDLQNYLHFFSWKR
AL_Sc_MPUH01000210.1_2886 FFVNPLREIHTQHIEISWCWAKYEIKR-QHR-QMGNLQKLLDVFCWKR
MERLIN2SM.._repbase_119_2 NFVDPDSGAHTQNIECVWRRLKDMLRA-KNYVRRSKLSSYVDEFCFRE
Merlin1Psojae.._repbase_1 FFVDPKTGAHTNRIEGTWEVRVKRYIKAMRGVPKERLDQYLDMYLWK-
AL_Sc_MPUH01000036.1_3993 GFAHLTPKINISNAYGQWAWVKHAIKR-YNR-ISANLTEHLNEYQWRR
AL_Sr_RSEH01000103.1_1004 GFAYLQTKLNISKAYGQWAWIKHAIKR-YNR-TSSYLNDYLLEFIWR-
AL_Sc_MPUH01000025.1_6545 GFLNPEPQIHHSNVKNSFTWLKYQIKT-KNR-SGNFLQEYILEWLWRK
AL_Sc_MPUH01000121.1_7645 GFIDPKPHIHHSHVKNAFIWLKYQIKT-RNR-AGNFLQEYILEWLWRK
AL_Sr_RSEH01000151.1_4097 GFTDPNPNIHHSNIKNSFTWLKYQIKT-RNR-SGNFLQEYILEWLWRK
AL_Sy.k_VSDK01018746.1_35 REFSRVVNVSTNAAEGLFGRLKSYVRNRDLRVHKNNYGSLLAEFLW--
AL_Sy.m_LSRX01000217.1_74 GEFSRMINVTTNAVEGLFGRLKKYLRQREYLIGKRAYGEALAEFLWR-
Merlin1XT.._repbase_120_2 RFSFL--DSSKDAQAKMWGGTKWCKKYRG--TTRQHLNLYLVEFLWR-
MERLIN4SM.._repbase_128_2 EFVNRNRSIHTNRIERLWRSLKEYIRK---------------------
Merlin1DR.._repbase_190_3 SFVIPSSRVHTQYIEKAWANYKR-------------------------
