# Supplementary material for: Distribution of Merlin in eukaryotes and first report of DNA transposons in kinetoplastid protists
Source: PLoS One. 2021 May 6;16(5):e0251133. doi: 10.1371/journal.pone.0251133 (PMC8101967; doi:10.1371/journal.pone.0251133)
Supplement: S3 File — (ALN) [file pone.0251133.s006.aln]

CLUSTAL W(1.60) multiple sequence alignment


PR_KFD50685.1_. ----GFIVEIDESLFSKSKGHRGRAYPQQWVLGGVCRETGQCYLVPVEDRSGDTVLPIIR
Merlin1BSM.._repbase_125_ -------VEIDESLFTRRKNHVGRVLPQQWVFGGICRQTGECFMFTVQDRTAATLLPIIS
MERLIN1SM.._repbase_126_2 -------VEIDESLFTRRKNNVGRVYPQQWVFGGICRETGDCFLYVVPDRSANTLMPIIQ
MERLIN5SM.._repbase_127_2 -------VEIDECLLVKRKYRRGRSLRNQKVIGGVVRGVNEYFVEQVEHRSRRFLFDVIR
PR_XP_003092100.1_. IGGEGKIVEIDETCVHGRKYGRGKVTEQLWVYEGVERGSRRSFMGIVPDRSARTLLPILK
PR_XP_014783718.1_. -------VEIDESLFTKRKSCAGRQPPRQLVFGGICKETKECFMFTVPDRSATTLLPIIE
PR_KFD63125.1_. -GGERLTVELDESLFSKRKGNSGRVYPRQWVFGGVCRETGECFLVQVADRSSKTLIPVVK
PR_KFD53916.1_. -------VEADEALFGKRKSNRGRVLHPQWVLGGVCRETGECFLEPVDDRKTNTLVPLIR
PR_KFD52646.1_. ----GQTVEINETLFSRRKYNRGRATSRSSSGYSVAFANASSFP--MQDRSSDTLIPLIK
PR_KFD48959.1_. -GGPNCTVEVDETLYAKSKFHRGRRYPKQWVFGGVCRETGESFLVPVANRSSRTLIPLIR
PR_RUS85856.1_. -------VEIDEAKFGKRKFHFLFFFEGQWVLGGICRETRDCFLVPVQHRSADTLLALIQ
NU_KCZ80214.1_. -------VEIDESKFTKRKYNVGRVPRSPWVVGGIDVSTKECFFVEVFHRTSETLKAIIL
PR_RUS80530.1_. -------VEIDMAEFGKKKLPK--GRMGQWVLGAICRETRECFFLPIRDQSAETIVTIIQ
CN_KII63070.1_. -------IEIDESYFFKRKNHVGRLLGSSWVFGAVERNDISRAIMIVPDRKRNTLLPIIQ
CO_AAI55298.1_. SRQKF--VAIDESKFAHKRKFNGRFWQRRKGFGMMEVKRRLPVLKMVKDRSRTTLVPIIT
PR_RUS85680.1_. -GGPGLNVEIDESLVARRKNEVGRVVQQRWVFGGICRETGRGFLVLIPNKEADTLLPLVR
PR_RUS68477.1_. ----ARVVEIDESLVARRKYNRGHNVAQRWVFGGICPATGEGFLQMIPDKSAATLLPLIQ
XE_SCFE01007752.1_498_110 -------VEVDESVVAWRKYNRGRWVPEKWVFGIRDVTDGLSFLCFVNSRDHNTLMPIIR
XE_SCFE01000294.1_711961_ YGGQDRIVEIDESVIARRKYHRGRLIPEKWVFGIYDVQDQRSFLCFVNARNHQTLMPIIR
ME_M.sp_LSRY01000155.1_. IGGEGHIVEVDEAILRKRKFHKGRKKAQVWLFGGIERKDGGGRFFIVKNRSRRTLLPVIL
PR_KOF73720.1_. -GGPDVVVAIDESKFMHRKYRRGVHYDGTWVLGGVELDPTNCFLSIDNSRSMDSLGSIIR
XE_SCFE01000082.1_1439976 LGGFDSIVQIDESVFRRRKYNG--RIPPRWVFAMYDVD--IGFFVFVPDRTAATLLPIIY
PR_XP_013072792.1_. -GGVGHVVEIDESVVAKRKYHVGRHVPPKWVFGGIDTTTDNGFMVFVEDRSANTLLPIIE
PR_RZF42179.1_. -GGPGQKVQIDVCKFGQRKYNRGRVVEGQWVFGGVDEASGEVFMTIMENRTSETLIPMIK
CN_XP_012562990.1_. LGGPGLIVEIDESLFFKRKYNVGHNVEKHWIFGAFDVTSKKGFLRRVEDRTAQTLVPIIQ
PR_KOF62816.1_. LSGPS---EKEESLYFKRKSHVGRIGHQTWVVGCYDPTVKKGFLQRVPDRSAATLEAVII
XE_SCFE01000027.1_1846204 LGGPGIVVNIDESVVVKRKYNRGRHVPQRWVFGLYDVSKKVGYIEFVDRRDANTLLPLIQ
PR_XP_003096582.1_. -----DHIEIDESNVHTRKYGR-GQGQEDWVLGGVDRSTGRVFAQRVPNRAAITLVPLLQ
PR_PSN30214.1_. FGGPGCVVQIDESVVTRRKYNRGRVVKEKWVLGIYDTSLRRGVVLYVCRRDRQTLVPLIQ
PR_VDM25564.1_. LGGPEREVEIDEWLISCKTEGY--GDRGPWILGMVDTITKECRFVTVARRDAETVVPIIQ
NU_KCZ78338.1_. -----------------RKYNRGRIPREQWVFGAIDCRKKESILVPVERRNANTLIPIIL
Merlin1Aplcal.._repbase_1 --------EIDESKFGRRKYNRGKRVDGVWVFGGIESRKSRCFFSVVENRSADTLIPLIQ
PR_XP_022905831.1_. GPGSI--VEIDESKFGRRKFHRGHPVEGKWVFGGYEGETGRVFMEIVEERTPDTLVPIIQ
PR_KOF66308.1_. -------IQIDESLVINQKYNVGRAVKQRWIFGGIDSDTKK------DDRKSETLLPLIQ
PR_XP_019892067.1_. GPGII--VEIDESKIGKRKYHRGHPVEGQWVFGGVERETNKCFIVPVQDRSKETLLPLIK
CT_AVPN01020316.1_89_862_ -------VEIDEAKFRRMKHHRGRARAEEWVLAGVERETNRCFIVPGGKRSTAVLLPIIQ
PR_XP_023243635.1_. ---------------------RSRLVREQWVFGGYDVRTKESFMVAVDHRNASTLLPILQ
PR_XP_023223848.1_. -------VEIDESVICKRKYEKGRIKSTKWIVGGICKEDKNCFICHVKDRSENTLNWVVY
NU_KCZ77385.1_. GIGRV--VEVDEMALVRRKYNRGRIVRTQWVFGGYDVIGKIGFLVKVPDCTRETIFPIIA
PR_XP_023218250.1_. GPDKT--VEIDETVICKRKYEG-HKKSTKWVVGGICREDNSCFICQVNDRSETTLNWIIY
PR_XP_023215208.1_. -------VEIDETTLSKRKNEKGRIKATRWVVGGICRDDNSCFVCKVNDRSEVSLNWVIS
PR_XP_023231532.1_. -------VEIDETVVSRGKYERGRTKGTTKWVGGICREDKNCFLCFVNDRFEASLNMVVS
PR_RUS79722.1_. -------VEIDKTLIVRRKYERGRVLSQIWLFGGIERQFVVPLTGDGEKRDKATLIPLIQ
CN_KII63572.1_. -------VEIDESLLVKRKYNRGRLLHQQWMFGGIERR--------VDELTESILIPIIQ
PR_KOF76718.1_. -------IEIDETVLVHRKYQRSRIIKTVWLFSGLERLFMVPLLTEEGNRRDDTFIPIIR
PR_KOF97081.1_. -------VETDETVLVGRKYSRGRLVKTIWLFGGIEREFLIPLSSEEEERRNATLIPIHN
PO_XP_019862099.1_. IGGPGSVIEIDKSKFGKRKYNRGRYVDGHWVFGGIERGTSNCFMVAVADRSAATLLPIIY
CN_RMX55486.1_. ---------------------G-RYVEGKWVFDGICRETKACILVPVERRDKDTLIPVIR
HE_LD369770.1_3897_2941_. VGGPGCIVEIDESKFAKSKYSRGRHRDGHWVFGGIDRDSSACFLISVNWRDANTLIPLIY
PR_PIO71733.1_. -GGPGAVVEVDKTNVTRRKYNGRIVRRKEWLFGGIERGSGRAFMVLVRRRDAATLTNIIL
HE_NW_003130893.1_3353_25 LGGPGCVVEIDESKFGKNKYNRGRWREGQWVFGAIERGTGRCILVPVKQRDADTLLPLIN
PR_XP_012942229.1_. IGGPGETVEIDKSLIAKRKYNRGHAVPERWVFGGICRSTRRGFIEEVPDRTAATLLPIIQ
PR_VDK43815.1_. LGGTDRTVEIDETIIAKRRYGRGRDVREQLIFFGVDVESGDCFLVRVSDRSAATLLPIIQ
PR_VDK49657.1_. -------VEIDETVITKRKYGVGRCVRQQWIFGGVEIDSGECFLVPVDNRSAATLMPLIY
CO_XP_002129449.1_. IGGPGQIVAIDETHVARRKPGNQARVRAQWVFGGIC--TGECFMRLVDIRDAATLLPIIA
ISAlba2_ISSod11_. SHVPIQEWEADETIIGGPAKGKGRGAHNKSLIGAVEVRNKQGKTQERAGRVRTLIKSFML
PR_PDM63012.1_. --------EIDETAFSKRKYNRGKRAAQQWVFGGVERGKTKLFAIPVAQRDANTLLPLIA
PR_KFD61561.1_. LGGSSKTVEFDESLFSRSKYNRGKRYPQQWVFGGTCRKTGEAFVVPVEDRSSRTLLPIIQ
PR_XP_029633754.1_. LGGEDVVVEIDESKFMHRKYHRGTYREGHWVLGIIERSSLRCVLVPVQDRSAATLLPIIT
PR_KFD44827.1_. -------VEVDESVFSKAKYNRGRTPAQQWVLGGVCRETNACFLVPVDDRTGSTLLRLIR
PR_KFD56727.1_. LGGPSQTVELDETLFCRSKYGRGREYTRRQWFGGTCRETGQSFVAPVENQSSRTLMPIVK
PR_KFD66409.1_. LGGPWRTVELDESLFSWSKYNRGKRYPQQRVFRGTCRETGEAFVVPVEVRSSQTLLPIIQ
PR_KFD48881.1_. -------VELDETMFCRRKYNRGRSYCPQQWFGGTCREAGESFVELVNDRTTATLLPIIL
ME_M.sp_LSRY01000927.1_. ERQVSIGGEIDEAIWRKRKFHRGRKKKQIWIFGGVERKGAGGRFMVVPNRKRETLIPLIQ
PR_XP_023243115.1_. LGGEGRVVEVDVAKFGWLMYGRGRITGRW-FFGGIERETGCTFLVPLEKCSAATLVTALK
PR_VDD88175.1_. LNGPGKVVGIDETVLACRKNNKGKLFPHQWCFGGIGMSNEC-FIVAVEYRDAATLVPLVR
NU_KCZ81970.1_. --------EIDESKFSKRKYNIGRNIRSPWVVGGIDILTGDVFFTEVFFRNKETLSRVLL
Merlin1CBp.._repbase_135_ -----ETVQIDETNIVKRKYNVGRIVRNGWLIGGIQNNTRAVFIEIVDKRDQATCERIIQ
PR_XP_002629878.1_. ------ETQIDETNIVKRKYNVGRIVRNGWLIGGIQNNTRAVFIEIVDKRDQATCERIIQ
NU_KCZ80068.1_. -GGKDRIVEIDESKFSKRKYNIGRNIVSLWVVGGIDVESGDSFFVEVIKRDATTLRGIIL
NU_KCZ79135.1_. --------EVDEAKFSKRKYEIDRIVRSAWVVGRVNLTTGKTFFVKVFYRNKHTLSQVLL
NU_KCZ78506.1_. -GGSNRIVQIHESKFYKRKYSIGRAVETFWAVGSVDIESCDSFFVEVLKRDSETFSQIIL
PR_RLU22757.1_. LGGPNKIVEIDEMKFGKRKYQKDRLVEGTWIFGAIQVDTGELRLEIPENRRTEALFPLIK
PR_XP_011874268.1_. -GGPNRVVEIDEAKFGKRKYHRGRVIDGQWLFGGFERDSTELFVIPVPDRSAATLLNAIK
Merlin1CGi.._repbase_132_ -------VEIDESKFGKRKYHRGKRVDGVWVFGGIERETKKCFFEVVEDRSANTLIPIIK
Merlin1DF.._repbase_167_3 LGGEGKVVEIDEAKFGKRKYNRGRIIEGQWDFGGFERGSKNIFLIPVPDRKAETLINIIK
Merlin1DT.._repbase_49_18 -------VEIDETKIGRRKYNCGRVVDGQWVFGGICRETGDFFLVPVEDRSQETLLPIIE
PR_VDK67022.1_. -GGFGHVVEIDETCVTKRKYNRGRIRRHQWLFGGYERGSGRSFLVLVRRRDARTLLRLIT
PR_XP_027233785.1_. ----GEIVEIDESKFGKRKYNVGRVIEGQWVFGGVCRKSRDFFLVAVETRDSLTLLNVIK
PR_XP_025265585.1_. --------EIDEAKIGKRKYNRGRLVTGKWIFGGFERGTGKAFIVPVKNRTAETLLSVIK
PR_XP_023215265.1_. LGGEGKTVKIDEAKFGRRKYSRGKVIKGQWIFGGIERETLRTFLVPVEARDSETLLAVLK
PR_XP_022174570.1_. LGGYGHIVEIDESKFGRRKHHRGHRVEGQWVFGGYERETGKCFMVPVENRSATTLLAVIK
PR_XP_013083742.1_. LGGEGKIVEIDEAKFGRSKNNKGRFLRGTWVFGGIERDSKKCFVIPVKDRTKETLLQIIK
PR_XP_012232548.1_. LGGPGHTVEIDEAKIGHRKYNRGRLVKGNWIFGGYERESKKVFIMPVEDRSEKTLLACIK
PR_XP_025158751.1_. LGGPGRIVEIDEAKIGRRKYNRDRLLRGLWIFGGYERDTKTIFIVPIQDWTEETLLACVK
PR_XP_028152768.1_. LGGPGSIIEIDEAKFGKQKFNKGRLFRGQWLFGEYERSTENFFVIPVERRDADTVLGIIR
PR_XP_008469486.2_. -------VEIDKADFLKSKRK--RKNDGRWIFGGIERGKNKYFLIPVETTDADTLLNVIQ
PR_KYN21998.1_. LGGPGHTVEVDEAKFGRRKYNRGRIVEGHWVFGGIDRESKKIFLVPVQDRTQETLLKHIK
PR_XP_023310445.1_. -GGPNKIVNEDKIKVGKRKYNR-------------------------DDNSKETLLQVIK
CN_KII72566.1_. --------EVDEAKFGKRKSNVGRIVDGQWVVGGICRETQDVFLVPCPENRRICLLNIIQ
CN_KII73232.1_. -------VEIEETKFGKKQYKSKRLVDGVWVLGGICRETGDTFLIPVCERKPETLIPLIC
PR_VDN50713.1_. -------VEIDESHFTNHKRNGNRELRQLWVFGGFCRETRECFVVQAPNRNVVTLMQIIG
PR_XP_022163428.1_. --------EIDESKFGRRKYNRGHRVDGQWIFGGVQRETGDCFLIPVEKRDKDTLLTAIN
PR_KFM72356.1_. -------VEVDESKFGKRKYARGKHVDGYWVIGGIERGTNRCFFREIEDRSKASLERVIV
PR_KFM73964.1_. GPGK--IVEIDKSKFSKRKYNRGKRVKGEWVFGGVERGSNVCFVEVVENRSAPVLLDVLT
PR_XP_018310961.1_. GLGM--TVEIDGAKIGRRKNCDTKKIKGDWIYGGFERETRRIFIVPAETGTKESLLKTIK
PR_XP_018909146.1_. ------EEEIDEEKFGKRKYNRGRRVKGQWVFGGTLRSDPKVIFLEVERRDKETLLEIIQ
PR_RWS18677.1_. GPGK--IVEIDESKFGKRKYNKGHYVEGAWVFGGIERESGEIFMEVVEDRTKATLLPLID
PR_KFM83340.1_. --------EIDESKFGKRKYNRGHSVEGQWVFGGVERGSGKVFLVTVHDRSQETLLSVIK
EC_PIK52320.1_. -------VKIDESKFGKRKYNRGRIQEGQWVFGGREVERGKMFMVPVEKRDENTLLTLIK
PR_XP_026684137.1_. GPGK--VVEIDKAKFGRPDHE---GQDAKWLFGGIERTEKKIFLVPVETPDSSTLLQIIQ
PR_XP_026291220.1_. GEGK--IVEIDESMFNKRKQNRGSKKKCQQWFGGVEQGSNKCFLAKVDRRDAKTLVPLIM
ME_M.sp_LSRY01000720.1_. ---------------RRRKYNRGKRKKQVWIFGGVERSYKRSFMVVVPSRNKETLLAAIK
CN_KII70540.1_. --------EIDECKLGKYKHHTGHEVNSAWVLGGVEKTERRLFLIEVPDRTANILLSIIS
PR_GBL80655.1_. -----RIVEIDESKFGKRKYNRRRRVEGKWVFGGLLRYSNDCFFEVVDERSADVLLEVFK
CT_AVPN01018168.1_2025_29 IGGLGVVVYVDETCHGTSMYNRGRPARKTWILGGVERGSNKVFVVAEGKRDADSLLDAIL
NU_KCZ80740.1_. -------VEIDECYLVKRKYHRGRLVNEIWILGAYDIDNKIGFVVPVERRDSTTLLSFIL
PR_GBM39181.1_. LGGVGVVVEIDESKFGKRKYNKVKQVDGKWVFGGVERGSKRSFFCVVEDRTAETLIEITK
PR_GBN74087.1_. LGGVGMVVEIDESKFGKRKYNRGKRVNE-------------------------TLIEITK
PR_GBN66564.1_. ------------KWAGKRKYNKGKGVEGKWVFGGIDRGSTNCFFKVVGDRTAETLIEITK
PR_GBM39173.1_. LGGVGVVVEIDESKFGKRKYNKVKQVDGKWVFGGVERGTWEHCT--FGLR----------
PR_KOG00444.1_. ----GHIVEIDESMMCKRKYKRGTMPQERWVFGGWDREDKKGFLVFVPDRSSETLLPLIK
NU_KCZ80112.1_. IGGEGVVVELDESKFGKRKYNRGHRVEGAWVFGGVERTERRCFLFVVEKRDAATLNEIIK
PR_EFN66847.1_. -----EIVEIDEAKIGKRKNNKGRLVEGQWIFGGIERSTNRLFIEPVHNRSADTLLNVIK
PR_XP_029046874.1_. --------QIDEAQFGPRKYNRSKNVEGHWVLGILDTVTNDCRMII------EALIPLIK
PR_GBM96128.1_. --------EIDESKFEKCEYNRGKRVVRRWVFGGVERGSNNCFFVVVENRTSEVLLSVIE
PR_XP_019762039.1_. -GGEGEVVEIEWRG---------GRKDSPWIFGGIQRSSGQFFVAPTEDRSSATFLHIFQ
PR_GBM51373.1_. -GGPGVVVEIYESKFGERKFHQIKRGVGKWIFAGVERGTTNCFFAVVENRTSEVLLSVIE
ME_M.sp_LSRY01000062.1_12 -STQQVGGEIDEAIWRKRKYGRGRKKDQIWIFGGVERLEGGGAGSRVPNRKRNTFIPIIQ
PR_XP_009024216.1_. ------RIHIDESLVSSNKRTRGRAFRQRWLFGGIDNVSKEAFLEEVAQRDAATLLPIIQ
PR_XP_001987907.1_. -GGPGRTVEIYELMVSKRKINRGKLKDGQWVLVAFERDAKKLYIKPIENKTKEDLLGILQ
PR_XP_029646117.1_. LGGPNRIVEIDETAFVKRKYHVGHRVKTQWVFGALERDSRRCILVAVENRTADTLLQIIR
NU_KCZ77608.1_. IGGIGHIVRIYESKFSKRKYNVGRTVRSPWIVGGIVLNTEKVFFVEIISRDSRTLTNIIL
CT_UOYG01140907.1_365_128 LGGPGKEVQIDEAKFGKRKYNRGRMVPGSWVLGGVESDTDKCFLALNNTRSEATLLPIIR
CN_KII74759.1_. -------VEIDESLFYRRKYNRGRILGCGWFFGAVERHHSKSFLMVFPNQKKETLIPIIR
CT_UOYG01031896.1_1135_17 IGGPGTVVELDEAKFGKRKFNRGRLVEGSWVLGGVQRNNNVFLQVCNNSRSEATLLPIIQ
CN_KII72804.1_. -------VEIDETKMGKNKHRRGHSVNWAWVLGGVERTEHRVFLVEVPDRTEATLLGIIR
PR_XP_025017639.1_. -------VEIDESLLFKRKSNVGRLITGTWIVGGIERGSKKCFLSLVKKRDKPTLNELIK
PR_XP_029643493.1_. DHPTKIGGDIAESKFMHRQYHRGHYKEGHLILGMVERHSLNSVLVPVPDQSGATLLPIIL
PR_XP_017467521.1_. -GGAGSVVEIGESEFGRRKYDSGRGVEGQWVFGGVERGTNRCFLVPVEQRDKETLLAVIK
PR_ROT86070.1_. IGGPGIVVEIDKTLFGKREYESGGLLSQIWVFGGIERVSKKLFLVPVDTPSRETLIPLIK
PR_XP_027222453.1_. --------DIDETLFGKMKHEEGKSQSQIWVFGGIERDSKNYFISPLEEPLTENLMSLIL
EC_PIK37754.1_. -GGPGKIVEIDESKIGKRKYYKGHRVEGQWVFGGIERDSRKCFIVTVEDRSQATLIPLIE
EC_PIK45347.1_. -------VEIDESKFGESKTDSGFLEAERWKHSGREVEEGQNVMVPVEKRDETTLLTLIK
NU_XP_024329302.1_. -GGEGKIIEIDESKFEKRKYNREHSVGGIWVFGAVERVTRNILLFPVERRSREVLEEIIF
PR_RXG64844.1_. IGGKGKVVEIEEAKIGSRKYHPGRIIEDNWVFTGVERGSKKTFMISVPTENHGTLLSVIK
CN_XP_028394432.1_. IGGPGKVVQIDESKIGKRKYHKGHRVEGQWVFGGIENESRKSFIFAVEKRDEATLLPLIK
NU_KCZ77917.1_. -------VEIDETKLGKRKYHRGHLVEGV-WVGGIERTEKKSFYIEVENRSSESLQKVIE
PR_XP_005104720.1_. -GGPGHVVEIDESAFVKRKGNVGRRVNTQWVFGGIDVHTKQGFLVAVPQRDAATLLPILQ
Merlin1PBa.._repbase_161_ -------VELDEAKIGKRKYNTGRIIRGQWVFGGIERNTQNVFILPVPNRSVETLLPIIK
PR_KHN79644.1_. GVDK--VVELGECMFGKRRFQRGNQVEGKWIFAGVEKGSNKCFFSVVKSRDKKALLTTIQ
NU_KCZ81122.1_. -------VQIDECFFGKRKYNRGRLANEQIVLGGIDVESKNFFITIIPNRKKETIGYNIE
PR_XP_005108056.1_. --------EVDEAKFGKRKFNRGRVANGQWVFGGICRETKECFLVPVQDRTQETLVNLIK
PR_XP_028140941.1_. GEGS--IIEMDEAKFGKRKYNVGRIIDGVWVWGAIDRTSKKLFLVPVEKRDRDTLLGVIK
PR_EFN72867.1_. -------VEIDEAKFGRRKYNRGRLITGQWLFGGIERRSKKIFVLPIPSRKTEVLLPLIK
CN_KII66425.1_. IVRR--FLNTDDTTPGKKGKDRLRALVGSWIFRGLERGTGRFLVLQIRDRSAEKLCPPIH
HE_LD347854.1_8091_9176_. --------EIDESKLGKRKHVRGQQTTKKWVFGGVEVDAKKLFLVTVGNTDTDTLLPIIL
PR_RLU14819.1_. GPEI--IVEVDEAKSGRRKYNRGRVIRGQWIFGTTERNSNRIFVIPIEDRSAATLTTIIR
PR_XP_011864121.1_. -------VEIDEAKIGKRKYNRGRIVKGQWVFGALERGTKRIFVVRVSDRSESTLINIIR
PR_XP_012146050.1_. GPGI--IVEVDEVKIGKRKFYKGRLVKGQWIFGGIERVTRKVFIVPVENRRSETLLTLIT
PR_RLU24721.1_. -------VEIDEAKFGRRKYHRGRLITGQWLFGGIERHTGRFFVVPVEQRSSQIFTPIIL
PR_KYN50227.1_. -NK---IVEIDEVKFGRSKYNRGRIISGQWLFGGIERDTSRIFVVSVRNRTAETLTSIIR
PR_XP_014271448.1_. -------VEIDEAEFGKQKNNMRKELEGSWVFAGLERGTKRCFFETVQDRSAGALIDVIF
PR_KYM95728.1_. ------RIELDEAKIGKRKYNKGRIIEGQWVFGGIERNTKNIFILPVPNRSSNTLSSIIQ
NU_KCZ76510.1_. GINE--IVEIDESSIVKRKYERGRLVRTQWVFGGYQPSIKQGFSVAVPDTKRETLFPIIR
NU_KCZ79399.1_. -------VEVDETKLGKRKFNRGRLVDGV-WIGGIERTDKKCFLVEVPDRTAETIRNILS
NU_KCZ78784.1_. -------VEVDETKMGKRKYNRGRRVEGV-WIAGIERTEKKIFVVEIPERNKSNITQILS
PR_XP_018325790.1_. GPGK--IVEIDEAKLGKRKYNRGRLLRGQ-WLGGIERGPGKMFLIPVPDRSAETLVNVIV
PR_EFN63759.1_. ------EVEIDECKIGRRKYERGRIVEGSWILGMIHRGHPANYRLEDNKRDKDTLLALIK
DI_P.sp_LFNC01000001.1_14 ----------DKTYFGKRKYNK---RTGYWLVTATKLNTGRTVWKL-MKRRDQTLQPFVE
DI_B.s_CYKH01001213.1_135 ----------DETYVGKRKYQRGKRRKRGFWFVTLTEICTGATAWHVKRRDRATLERLIQ
PR_XP_023312959.1_. -GD---VVEVDETHLFKRKYNVGRVWRHIWVLGGISRTTKKRFAVIVERRDAETMIPILQ
PR_VDP03309.1_. GRQE--HDQINETFIVKRKYNRGRSVRDSWLVGGIGTTSKKVFIEITPTRDSATLYGIIT
NU_EIE87294.1_. --------EIDESKFGKRKYLRGHRVEGVWVVGDVEKTERKCFLVVVNNRNTETMDTIIR
NU_CEP16296.1_. --------EIDESKFGKRKYNRERCVEGIWVVGGIERTQRRCFMKVAENRNALALNEIIR
NU_CDH61452.1_. -------VEIDESKFGKRKDNRGHTVDGVWVVGGVERTQRKAFMMVVRERSANTLQEIVK
NU_CDH61192.1_. -------VEVDESKFGKRKSHRGHRVEGVWVVGGVEKTERKLFVTTVEDRKKDTLHLILG
NU_KCZ79072.1_. GPGIF--VELDESKFGKRKYSRGHRVEGAWVFAGVEKTERKCFAFVVEKRDMVTLTRMIE
NU_KCZ80749.1_. --------QLDESKFGKRKYNRGRRIEGVWVFGGVEKTQRKFFAVCVDRRDSETLNELIL
NU_CEJ00054.1_. --------EIDESKFGKRKYNRGGSAEGVWVVGGAKKKERKCFFVTVNDRSKETLNRIIT
NU_XP_018289030.1_. -------VEIDESKFGKRKYHQGHRVEGVWVLGSIEKTERKTFLMTVPHRDAATFLQVIK
RO_P.p_VRMN01000004.1_B__ GQDVI--VEIDESKFGKRKYHRGHRVDGVWVLAGVERTERRLFMTVVPNRTTRTLIPIIQ
NU_KCZ79534.1_. -------VEIDETKLGKRKYHRGHRVEGVWIVAGGERTEKKMFAINVENRNEETLQNVIE
CN_KII61178.1_. GTDIV--VEIDETKLGKRKYHRGHRVDGVWVVAGFERTEKRCFAVEVDNRDAPTMCRILS
PR_PZC71420.1_. GSNDV--VEVDETHLYSNKYHRGRLQRQT-WIGCISRLTKKIHVELIPDKTRQTLDPIVV
AL_Pm_NW_003215766.1_6222 --------QADETAIGRRKYHRGRRQRQS-GVAGIDPCSGKVLYVSVPDRSANSLEPLIM
PR_KOF68969.1_. GPDVV--VAIDESKSMHRKYRRGAHYDGTWVLGGVELDPTNCFLSIDNSRSMDSLESIIR
NU_KCZ79957.1_. -------VEVDESKFGKRKYHRGHLVKGVWVLGMVERTERKCILISVPDRSASTLFTLLK
Merlin2CGi.._repbase_134_ --------EIDESKFGKRKYHKGRRVDGVWVFGGIERDSKKCFFTTVENRTADTLVNIIK
Merlin2Roryzae.._repbase_ ------HVQIDESKFGKRKYHRGHRVEGVWVLGMVEAIAGRRFLCTVPNRNAHTLIPIIR
NU_CEJ05541.1_. -------VEIDESKFGKRKSGKGHKVDGVWVVGGEERTDRKCFFVTVPNRNGNTLKLIID
PR_KFM63916.1_. IGGPGKTVEIDESKFGKRKYHRGHHVEGQWVFGGVERDSGDSFFVAVHDRTAQTLISVIQ
NU_XP_024329268.1_. -GGKNIIVEIDESKFGKRKNHRGHTVDGVWVLGMVERTDRKLILIPIDKRDKETLHRLIN
NU_KCZ78562.1_. -GGKNCVIEVDESKFGRRKYNKGRVVEGIWILGMVERSERKIILIPILDFRKDNIHRLLK
NU_KCZ74834.1_. -GGDSQIIEIDESKFGKRKYNRGHHVDGVWILGMIEKTKKRIKLIQVENRNLLTLTTNII
NU_KCZ75786.1_. LGGKDIIIEADESKFGKKKYIKGHKVEGIRILGMVERTDLRTFMIAVDDRKANTFQKILS
NU_EIE91032.1_. LGGPGVDHQIDESKFGKRKYHRGHRVEGVWVLGVVEAIADRRFLCTVPNRNVRTLIPIIR
NU_KCZ82107.1_. -------VEIDESKFGKVKYIRGHRVEEIWVFGLVERTERRIVLAPVNDRTRGTLEEILK
NU_KCZ80891.1_. LGGENIIVEIDESKFGKGKFNRGPHVYGVWVFGVVERTQRKILLFPVEKRYRATLFDLIN
NU_KCZ80316.1_. -------VEIDESKLGKVRYNKGHRVDGVWIFGMVERTARKIVLVKVYNRKKETLEEFAF
NU_KCZ79308.1_. -------RRNRRIKIGKRKFNRGHRIEGVWVFGLVERTKRKILLFSVKKRYKNTLLQLIK
NU_KCZ80470.1_. -GGENIIVEIDESKFGRRKYHRGHKVDGVWVFGLVERTERKILLFPVAKRDKTTLMTLLK
NU_KCZ80493.1_. LGGKNIIVEIDESKFGKVKYHRGHRVEGVWVFGMTERTKRRIVVLPVPDRKKETLISILM
NU_KCZ82089.1_. -GGSGMIVEIDESKFGKNKYNRGHPVKGVWVFGVVERSRRKILLIPIIKRDSDSILSILK
NU_KCZ78961.1_. IGGPGIIVEIDESKFGRRKYHRGHKVDGVWVLGMVERTSRKILLIPVPNRNAETLINIIK
PR_XP_024500742.1_. VGGKGIIVEIDETKMGKRKYNWGHCVDKVWVVDGVERTERRVFAVPVEKRDSETLLDVIK
PR_OZF97252.1_. -GGRGKVVQIDESAVHTRKYGRGEKQREL-TLGAIEDGSRKCMMQIVPNRTKAVMVPLIR
NU_XP_023460915.1_. ------HIQIDESKFGKRKYNHGSRREGVWVFGMVEALREKYTAGRVPNRISATLLPILY
Merlin1Roryzae.._repbase_ -------VQIDESKFGKRKNHRGHRVEGIWVFGMVECLAGRKFFCTVPNRTAATLLPIIY
NU_KCZ76384.1_. GGENV-FVQLDESKFGKRKYQRGHKVEGVWVFGGVEITDRKMFAVTVDKRDSETLNKIIL
NU_EIE90576.1_. -------IQIDESKFGKRKNHRGHRVEGIWVFGMVECLAGRKFFCTVPNRTAATLLPIIY
PR_XP_017487717.1_. GGPGK-IVQIDKSEFGKRKLNKGRGVEGHWVLGMIQDGSEDLRLEVCPDNCINILIPLIK
PR_XP_017492738.1_. GGPGK-VVQIDESKFGKRKFNKGNINLNRWIMSLIEDGSEDLRLVVENVRSAEVLIPLIQ
PR_XP_022117869.1_. -------VQIDESKFGKRKYNRGRHIEGHWVLGMIADNSEDLRLEVDNIRSADVLIPIIQ
PR_KMQ91627.1_. GGPGK-IVQINEAKIEQRKYQRGRVVEGHWLLGMIEDENEDLRLEMDNQRTTQVLIPLIQ
PR_XP_002642078.1_. -GGPGKIVEIDESHMYKAKYNRGHMRKSIWIFGMTERHTNKVAMFRVKQRDAATLLPIIR
PR_EGT56863.1_. LGGPGVIVEIDESLFHKAKFSKGRMSPQTWVFGAVERGTNRVSLTIVPDRSANTLLSLIV
NU_KCZ78426.1_. -GGPGRVVQIDESLFVRRKNNSGRMPNINWVFGGIDCLSKECFLLPVAQRNACTLIPIIR
PR_XP_003109904.1_. -------IEIDETHVHTRKYGRGIQGSDVWIIGGAMRGTRIVFAEVVQSRNAKTLVPLLK
PR_XP_003111852.1_. LGGPGKVVEIDETLVVRAKYNRGRNRKQIWVFGMLERGSKKVVMFRVPTRDAVTLIPIIE
MERLIN4SM.._repbase_128_2 ------EYEVDETHLYSFKNHQGLRGQKYWVIGIINRRTKAVNLLVTRRRTKVICHDFIV
PR_POM35556.1_. --------EIDETLLYKAKYNRGRMRPQIWVFGMLQRGSNKVAMFEVPNRSAATLLPLIE
PR_XP_003092916.1_. LGGPHKIVEIDETMMYRAKYNKGRMRKQVWVFGMIERGTSKIIMFRVSRRNAQTLIPIIR
PR_POM40169.1_. -GGPGTIVEIDESAMYKAKYHRGHMRPTIWIFGMLERGTGKAAMFVVPRRNRRTLFPLIQ
PR_OZF79237.1_. LGGRGKVVEIDETAMFKAKYQRGSMRPTIWVFGLLERKTEKIAMFQVVKRDAATLLPIIE
PR_POM38633.1_. -ENPSKTVEVSKQ------------------FGISHTTVVEVVMFRVPNRSAATLLPIVA
PR_KHN82525.1_. IGGRGMVVQLDSFRYAG--------RNRRWIFGGYCPQMKRGFLEVLLDRSAGTLLAIIQ
PR_XP_029831839.1_. LGGPGKHVQADEALFRGKRKGNGRMGGDGYGFGMID--VEELRMVRVRRRDTLTLCREIQ
ISSpo8_ISNwi1_. RELMDEREEVDEAYVGGAKKNKGTGKPML----VAADRTGQAKATLIPNAKGATLGPIMK
CN_KII69242.1_. LGGPGHIVQIDESVISRAMHNRGHDLLQRWVLGMVC----------IPNRA--TLTEIIM
PR_RNA02341.1_. LGGENKIVEIDESLFVKVKHFKGKDRRQIWVFGIYERITKRSLFIAVPKRDAYTLLNIIY
PR_XP_013181775.1_. LGGVDEFGEIDESLFFRAKYNQGNHTTSQWYVGGIEKGSKKAFLVPVASRNTATLLQVIQ
PR_RNA05313.1_. LGGDGEIVEIDESLFVRFKHHG-KDRKQVWVFGLYE--GSRCLFFVVDKRDAVNLLNVIY
PR_RMZ93697.1_. LGGNGKIVEIDESLYARVKH-NGKDRAQVWVFGLVERNDSKCFMIIVPDREATTLLNIIY
PR_RMZ98080.1_. LGGHGKYVEIDESIVAKAKYHKGSVRRQTWMFGLVERGNGKAYVEVVKDRKGATLLKILY
PR_RNA02274.1_. -GGYSKYVKIDESLVAKTKYHKGSRRKPFWMFGMVERVKGKCFVQIVPNRKAEVLLKIIY
PR_RNA00670.1_. LGGRNKIVEIDESLYAKVKHNKGKDRPQVWTFGLVQRPLTAKKYDLVPNREAQTLLEIIF
PR_RNA25960.1_. LGGSGKVVEIDESLYCKVKHWKGKDRRPVWVFGLVERAESSGRTYMVKDREAQTLLSIIY
PO_XP_019860503.1_. -GGPGKVVQIDESLFRHKPKHHGRARQELWVFGMVDTSPSLGFMQLVPNRQAATLYPIIQ
XP_009834622.1_. -------VEIDETSMKKKSKYNGRHYPEHWVFGGVDRATGKWFGVIGADRTKPTLSRLIK
NU_EEQ82194.1_. GPNI--IVQIDETKLNFNVKNHGRNIPACWALVIVDNFPALRYSVIFENRSAEVLLYIIN
NU_KCZ81611.1_. --------EIDETCVGRR-KNHGRVRNQVWIFGAVDRSTGRFLMKV-QNRKSETLGNAIE
XP_009514204.1_. GEGH--VVEIDETSLKKKSKYNGKHYPDVWLFGGVDKTTNKRFGILYSNRTKPVLTTIIK
ETI46705.1_.    -------VEIDETSIKKKSKNNGARHPDFWLFGGVDRTTNMFFASVYEDRTKPRLSAEIR
XP_008889716.1_. -------VEIDETSLKKKSKYNGKHFPDYWLFGGVDHTTNRWFGIVYEDRTKPTLSAIMK
OWZ06999.1_.    -------VEIDETNMKKKQKYNGSKYPDFWCFGGVDRT-TKLFAKVYYDRTKPNLSRAIK
OWZ15070.1_.    --------EIDETSMKKKQKYH--RHPDFWVFGGVDRTTKKWFARVYEDRTKPTLPKCIK
POM65681.1_.    ------AHRNRRDKLEKKSKYGGLQHPDNWLFGGVDRTTNLWFGIRSADRKKKTLFPILR
ETP02018.1_.    ------HIEIDETSLKKKSKYGGRTYQEFWLFGGVDRTTGRWFGRIYDKRTKATLLPIIK
XP_008906848.1_. -------VEIDETSLAKKQKYHGRHYEEFWLFGGVERGRGRWFVRIHNKRTKATLLPILK
ETI33165.1_.    YIGG--VGEIDETSLKKKSKHNGRHFPEYWLVGGVDRSSGQWFGRIDTDRIQKKLFPVVR
AL_Sy.m_LSRX01000331.1_40 YIQA--KKAWDETAWGRQ-RAG-ILPGTIWKKPAVQESETRWIG---KPRGTQQLKKVIK
XP_009518060.1_. -------VEIDETSLKKKSKFG-KQHEDYWLFGGVDRATGRWFGIVGPDRKKKTLSPLIG
Merlin1LSal.._repbase_122 GPGRV--VEIDESKFGK-TKYHRRHQVGHWVFGGVDRDSGDCFMVEVEDRTAATLLPLIA
Merlin1Psojae.._repbase_1 -------VEIDETSLKKKSKFGRKQHEDYWLFGGVDRATGRWFGIVGPDRKKKTLSPLIG
PR_RWS01208.1_. -------VEIDEVKFGK-RKYHRKYVEGSWVFGGIERDSGRIFMEVVPNRSKDVLIPLIE
OWZ00959.1_.    -----------------KSKYGGRQHEDHWLFGGVDRNTGRWFGILYSDRKKKTLSPLIG
ISOar1_ISPna2_. LRAVT--AEADETFVLS-SRKGERKRGGKASLVAADR-SGATVSAILPAVSAAHLQAVLQ
EC_XP_011676614.1_. ----LGEVEVDESLFGRRCKYHGDGGVKVWIVGLVERATNKLVLYPVDDRTEKTLLSIIK
EC_XP_011680435.1_. ----FGEVEIDESLFGRRCKYHGDPGSKVWIFGMVERATRRIILYPVDRRDEATLIPLIE
PR_XP_011443777.1_. ----LGIIEIEESLFGRRVKFCGNPGLKIWIFGMVERDSNTLIIYPVCDRTEETLLPIIE
PR_XP_014678517.1_. --------------------QRGNATSSNWVFGIVER--HKCVLYIMKDRKRTTLLPLIQ
ME_M.sp_LSRY01000732.1_. -------VEIDEAVFPKRKYNRGRGKRQNWILGGIERPKSKLFLLPVLKRTREILHSSIE
PL_TPP60069.1_. --------EIDEALFTRLKDRNGKDCVRKVWLGGAERGTDRVFLVRQNSRDAFSLIPVVR
PR_XP_022903262.1_. ----SKTVEIDESKFFHRKYHRGQWREGHWVFGGIERGSGNCFLVEVPDRTENTLTPIIE
CN_XP_012558355.1_. GINTDGTPEIDQIKFFHRKHHRGQWRQGHWVLGGIERVSQKCFLVEVADQTAETLQNLIL
CN_XP_012567131.1_. --------EIDESKIFHRKYHRGQWRPDHWVFGGLERGSGRCFLVEVPDRTAETLQDMIL
PR_KMQ86739.1_. LGGVGKTVQIDETFLTKSKYYRGRLQQMIIVLGLYCKEDKTGIFMKVDGKSKRDLWPYIK
PR_XP_029644884.1_. IDDAPEIGEIDITTFSRSKSNK-RHLKGFRVFGGIERGTDKCFLVPIEHENKDAFEAAII
PR_XP_029639343.1_. --------EIDVTTISKPKPNGKKHVKGYKVFGGIERGSEKCFLVPIEHRNKEAFEAAIV
PR_XP_023227199.1_. --------EVDETFIFHKNHNCEQTKNDRKCFGGIERDSRKCFLVEVPNRKAQTLFPIIE
PR_XP_028154984.1_. -------VEIDESYFFPRKYNRGAYRPGRWIFGAVERNSGKLFVIPVAAKSEEILLPIIS
PR_XP_003093790.1_. -------VEIDETNLHSRKYGVGKGNEDW-IYSGIDRDSGKVFMKRVVNRSASVLVPLLQ
PR_XP_028147522.1_. -------VEMGESYFFHRKYHRGAFRNGQWVFGMVERNSGKLFLTPVQARNEETLLPIVS
PR_XP_028133902.1_. --------ELDESSFLPRKNLRGADKKEEWVFGGLERKTGKLFLTPVQERKEETLLPLIS
AL_Sy.k_VSDK01020766.1_30 -------IEVDESHLNKAKAGHGRINDQVWVWGATLPKQPDRFVFRGRPRGKEILDCLRF
AL_Sy.m_LSRX01002035.1_33 ----------DESYLNKRKAGSGRPKDQVWIWGAVLEGVSTHFIFRGKPRGHEMLDNLGM
NU_KCZ82035.1_. LGGENKCLQIDETAFKKGKIITPSSDGDPNILGVVEEDKGNIFLEFIKDRTKNTISNFIY
NU_KCZ79187.1_. -------------------------PNTQWILGLIEESERRCLLIIIPDRKSETIAKIFS
NU_KRH92137.1_. --------ELDETVITRRGVIRFDDVRTDLTFGGIERGEPDRFFLIVQNRRSETLKQHIE
NU_KCZ77695.1_. LGGEGKAVQIDETAIFHGRLKTTEDFPGITWVGFIESDTGRIHMEIVENRSSATMINLFK
NU_KCZ78746.1_. LGGINKIVQVDETAISHGRLEK-YTSPGITWLVGIIDPQADIRLEIVENRNSMTMIELFK
PR_XP_029652239.1_. -------VEMDETVFSRLKYNHGEILPEQWVYGGVCLETREVFLYAVPCRNRDTLEECIQ
PR_XP_029649232.1_. -------S----------KPNRRSLLPEQWVFGGVCRETKDVFLYAASCLNRDTLEECIR
NU_ORD93307.1_. LGGDGIVVQIDESLFRHKQKYHGRQGREIWVFGLADVSPAKISLHVVDDRKASTLLPIIE
ME_M.sp_LSRY01000519.1_. KNQAVIGGEIDEAVWRRRKYGRGKKKRQIWIFGAVERKGGAGKNFVVPNRKAGTLVPIIR
NU_OQS55486.1_. LGGENAIVEIDESLFRYKQKYHGRQTREMWVCGLIDISPKKISLHLVEDRQSETLLPIIV
NU_ORD98943.1_. ---------------RHIQKYHGRQTREIWVFELVDCSPAKISLHVVPNGTANTLLLIIE
NU_KCZ77506.1_. LGGENIIVQINESMFCNKPKNHGRASREIWVWGCIDTSPAKGHMCIIFDRTQSTLLNKIH
PL_GAA56069.1_. IGGPG--PEINETLISRRKNHAGRVLPHQWIFGRICRETTEVFMYAVPDRTAAILMDTIQ
PR_XP_024500732.1_. -------VEVDETLLARRKNHAGRMLGQQWCFEGVCRETKECFVEPVADRTSETLMEVLK
PR_KOF64208.1_. ----NDIVQVDESLLFKRKYEVGRMVEKFWVIGFYNVTQKKGYLQHITDTNAETLEAAII
NU_ORD95342.1_. ---------IDESLFRYKQEYHGRKERKIWVFGLVDALSDKISLHIILKMAASALLIIIK
CN_XP_001641421.1_. FGGPNHVCKCDETVISFKRKYG-GRIRQRWVFGQVTTAPCRGYYTVVNKRTREVLAPIIQ
CN_XP_029203164.1_. FGGRLYVVKCDESQFGHKSKYQGRRRNDQWVFGVISTEPCRGYFQVVRSRSRAVLTQIMQ
CN_XP_020607576.1_. LVHATYVTLQLKPVFPVKPLIG-RRRDDVWVFGVISTEPCRGYFQVVPRRDRATLTQILQ
NU_KCZ77658.1_. ---------------CHKVKAHG-PNAPLWVFGIVDIDPARGYMEIVPDRSAATLLPIIR
Merlin7SM.._repbase_132_2 ---------IDESMFCHKVKAHRAPYKQVWVFGIVDTSPARGYMEIVSDRSARTLLPIIR
CN_PFX14398.1_. ---VQ----IDESKLNKSKFHRGCRRRDRWVLGLFDTRPARPYLQLVRRPNAATLLRIIQ
NU_EEQ81258.1_. --IVQ----IDESQFVHKVKHNGAPSSDI-WFGIADTSPSRCYM--VPDRKAETLLPIIR
NU_KCZ82029.1_. ---------------CHKVKAHGAPETSL-WFGVVNTSPAKGYM--VPDRSARTLLPIIR
PR_RCN50226.1_. ---------VDETHIVRRKYNVGRIVRRDWLVGGIQDGTKLVFVEITDDRSAANLDAIIQ
NU_KCZ80762.1_. PGIIV----LDESMFNFKVKAHGRARNQIWVFGIVDTSPAKGILKVVQRRDANTLLPLIQ
CO_XP_019627063.1_. ---------------RKKPKYRGRRARPIWVFGIVRTDPCIGYMEVVESRDANTLLPIIE
NU_KCZ74470.1_. LGGDGIIVHVDETMLSHAVKSHGRVRNQSWALTIVDTSPGLGYCQIVDKRDSTTLIPIIS
PR_PIO61508.1_. LGGPNTIVQVDESNIVLRKCNVGRVVRRDWLFGGIQDETKMVFVEIVDRRDAATMRSIIQ
NU_KCZ82149.1_. LGGVGSIVNIDETMINHKVKAHGRAHNQTWLLCIVDCSPARGYCSIVENRSAASMLPIIS
CN_XP_020910752.1_. FGGPVSILQIDESKFCGKRKYNGRLRRDNWVFGIVDTSPARGYFQVVQRRNRATLLPIIR
NU_KRH94301.1_. LGGLGVVVHVDGTMLNYKVKAQGRSTRQICEIFLVDTSPSKRYAEIVAYQTSSTLLEVIE
ISSod11_ISSod11_. KLRYAMVDEVDETLIGGVIPKSSIKGKRKAILVAVELLSGFGRIRLVESATKEHIHQFIQ
Merlin6SM.._repbase_129_2 -----IVCQIDESLFCHKQKHNRTAETQSWVFGIADTSPAKYYVEVVPDRSANTLLPIIS
NU_KRH93656.1_. LGGPGVIIQCDETMLNHKIKAHGRITQQVWAFVIVDTGPARGYAEIVPDRTATTLLSIIN
NU_KCZ79174.1_. LGGSGVTVHVDETKLNFNVKSHGHSSEPSWALVFADTSPSRGYVELVENRKSSTLLEVIN
ISPla1_ISPna2_. RLLRAQALEADETYFLSSYKGHIRSEQIP-VLTALDNA-GGIIEEVLPNRAA--IAPALQ
CN_XP_015766415.1_. -----------ESKFNHKPKYNGRRARDTWVCGMVTTEPVRGYFEVVDRRDAATIHPIIS
CN_XP_027036097.1_. ------------SKFNHKAKVNGRRRIDNWVFGVVPTRPARGYFEVLERRDRASLIPILQ
CN_XP_029181036.1_. ---------------------G-RRARDSWVFGIVITEPARGYFQIVDRRNIATLDPIIA
CN_XP_029213877.1_. PGAVVKCD---ESKFNHKPKYNGRRRQASWVFGIVSTQPSRGYFQVVERRDAGTLLPLIQ
CN_XP_020896005.1_. ------------------SKYNGRRKKQTWVFGISSTEPARGYFQVVEKRDRATLIPLIQ
CN_XP_001625928.1_. PGIVCQID---ESRFNHKPKYNGRPMRENWVFGVLSTAPSRGYFQLVPRRDAETLLTIIQ
CN_XP_027056027.1_. GAAVVKCD---ESKFNHKAKYNGRRAPDLWVFGVLYTAPAKGFYQVVRRRDRATLLPILA
PR_GBO35922.1_. -------VEIDESLFTKRKNNCGRVLPEQWVFDGICRETKESFVVTVPNRTGSTLLEKII
Merlin8SM.._repbase_125_2 -------VEIDESMFTKRKNNAGRSLPQQWIFGGICRETRQCFLVMVPDRSADTLLRAIE
Merlin9SM.._repbase_125_2 -------VEIDESLFTKRKNNCGRVLPEQWVFGGICRETKDSFVVTVPNRTGSTLLDKII
PR_KOF87265.1_. -------VEIDESMFTNRKNYVGRQLPQQWILRSICRETKECFMVIISDRSATTLLPIIE
PR_XP_027202419.1_. -------VEIDESLFIKRKNNSGRILPEQWVLGGICRETKDSFIVTIPNRNGSTILTKII
PR_XP_027203037.1_. PGKI---VEIDESLFTKRKNNS----DQQWIFGGICRETDECFLVEVQERSLPVLLNTIT
PR_VDN54013.1_. -------VEIDDNLFNKRRNNDEKPLPEHWIFGGICRETRDMFIEEVPDRSANTFLTFIK
PR_XP_024509550.1_. ------RIEVDESLFTRRKNHAGRVLPRIWILGGICRETGESFLKTVPDRGVQTLMKIIK
PR_XP_018497355.1_. -------VEIDETLFSKRKYQRGRILPAQWVFGGICRETREAFMMTVPDRTAPTLKAAMQ
PR_XP_022176672.1_. -------VEIDESLFVRRKNNAGRILPQQWIFGGICRETKACFIISVPDRSEKTLLPIIQ
DI_E.g_CAAHFI011224551.1_ EGMH---VEIDESLFTKRKSNCGRMLPQQWVFGGICRETKDVFLVAVPDRSADTLTQVVL
PR_ODM88624.1_. -------VEIDETHIFKRKYHRGRQAAEHVWFGGICRESKEAFLQVVPDRTGQTLWPIIQ
PR_XP_023243935.1_. -------VEIDETLFTRRKSNAGWVLPQQWIFGGICRKTGDCFLVPVPNREATTLMTKIV
CT_AVPN01010163.1_646_158 --------EIDEAMFGKSKYNRGTYRKGIWVLGGVCRETGECFAVPPGNRRSDVLLPLIQ
PR_XP_025414043.1_. -------VEIDESLFSKRKNNTGRILPQQWIFGGLCCETKECFLIQVPDRTMSTLLNEIL
PR_VDN58144.1_. -------VEIDESLFTKRKNSTSRMLSQQWIFGGICRETGDLFMEEVPDRSAKTLLTVIT
DI_E.g_CAAHFI010320029.1_ PDRI---VEVDESLFSKRKSNAGRILPQQWVVGGICRETGECFVVTVPDRTARTLLRVIS
PR_KFD65015.1_. ------TIEVDESLFGKRKSNRSKMLGCQWVLRGVCHETGECFLEPVNHRRRSTLVPLIQ
AL_Sr_RSEH01000103.1_1004 ------IVEVNIRNFVKRKIEG-KSAKER--WVMILVERTLVYMEALSEKSFSSILKIIQ
NU_KCZ77372.1_. -------VEVDESFLGKRKYNV-GRINQKIILGGICRSTKQRFMQIIEKRTKNIIGKAIE
NU_KCZ80965.1_. -------VEIDESQIGKRKNNV-GRINHKIIFGGICRENREVFMKLVENKTCAVLGREII
NU_KCZ80785.1_. -------VEVDESFVGKRKYNI-GRTNQKIILGGVCRSTKKFFMKIITNRNKKTIEEEIL
CO_OCA39328.1_. -GGKGRVVEIDEALFVKRTNNTGQAQPPQWVIGGLCKETNNVFLEIVTDRKATTLMKALA
Merlin1XT.._repbase_120_2 --------EIDEALFVKRTNNTGQAQPPQWVIGGLCKETNNVFLEIVTDRKATTLMKALA
NU_CDH61124.1_. -------VQIDESKFGKRKDNRGHP-EGVWVLGGVELTQRKILLAVVPRRDAETLTQVIC
MERLIN2SM.._repbase_119_2 LGGVGRVVEIDESVVGRRKYNVGRSRDQQWLFGCIDRSTSKILIKCVDSRTKRELGALIK
NU_KCZ78782.1_. IGGEGIMVQLNESKFGKRKYHQGHHVEGVWMFGGVEVTERKFFCIKVEKRNAAVLTSIIL
CN_KII68941.1_. -GGEGNIVEINEAKFGRRKLHQGRQVEGIWVFGALQRRERRMFMCAVHDRTADTLIPIIT
PR_RXG52923.1_. -------VEIDEAKIDYKIFDGEQEIKGGWIFGGIERQSRKTFLVPVRKKDYATLLPIVK
ISOan10_ISSod11_. SHLPLRIWEIDETEIPFRSRHDGGRPVGKMFVCAVELSPRRIRMKHIPK----TLHGFIG
NU_KCZ79447.1_. -GGNKITVECDETVISRRGIIRDDSRDTVWILGAIENTERDFFLSRIPNRTVATLTNVLE
NU_KCZ80228.1_. LGGPGISVQCDETAICNGRIITHKIPNTQWILGFIEETDRKCFLILIPDRKAETFSNIFT
NU_KCZ78686.1_. -------VQIDETAICNGLTIKSTLKNVQWIVGGVDNSAKNFFLTLVPNRKISTLLDVFE
NU_KRH93343.1_. LGGDGIVIHFDETPITHRHGILGRNSHTVWVVGAVDIYSKKCFLQFLPSRSREDLLHFVN
NU_KRH92543.1_. -------VHVDETVITTRKYGRGRHSNSVWVIGGVDIHSRKVFLKFLPSRSRSDLYYFLG
NU_KCZ77453.1_. IGGENCTVEIDETHIYKRKYGVGRVSESVWVIGGICRETNKCFLTISSKRDAESLQNIIL
PR_ODM72945.1_. ----GKFVEVDEAHLFRRKYNRGRQGESVWLGGICR--EKERFVVRIAKRNRASIYAALQ
NU_KCZ77451.1_. LGGVGIEVEIDESHLFTRKYHRGNMSEQIWVFGIIERISKKVYLTVIERRDGETLSRIIN
NU_KCZ79589.1_. -GGSGKEVEIDETHLFKRKYHRGNRSEDIWVFGIFERVSKNIFLSVVKKRDADTLYDIVS
NU_KCZ75690.1_. -------IEIDETHLFKRKYHKGNVSEAIWIFGIYERISKKVYFEAVPKRDAQTLYKIIS
PR_OXA46581.1_. ------DIEVDESHLFKRKYHRGRRSRHVWVFGCCSRLTKHMWIERIKDKSRPTLDRIIG
NU_KCZ78977.1_. LGGPGFIVQVDETMLNFKCKSHGRSPNNRTDLCIIEFKITRCFATIINNKEAKTIIPIIC
NU_KCZ77228.1_. LGGPGFVVQIDETMLNFKVKSHGRSPNNRSDLCIVEVRIERAFATLIPNKSQETILPIIT
NU_KCZ77725.1_. LGGPGVIVQIDETMLNYKCKSHGRSSENKTDISIIEYAITRAFAKVIPNKEANTLLPIIQ
NU_KCZ79165.1_. LGGPGVLIQVDETMLNFKVKSHGRSPRNKTDLCIVEVKITRAYAIIIPNKKQETLVPIIC
NU_KCZ78259.1_. LGGPGFIVQVDETMLNYKVKSHGRASTNKTDLCIVETKITRVFAQVIPDKKASTIIPIIC
NU_KCZ80305.1_. FGGPGTLVQVDETMLNFKCKSHGRSPANRTDLVIVEINVLRVYAETIPNKSKEIILPIIC
NU_KCZ76670.1_. LGGPKQIIQIDETMLNFRCKSHGRSPQNRTDLCIIEYDITRAFAKVIANKEANTILPIIF
NU_KCZ78763.1_. LGGPGSIIQIDETMMNFKCKSHGRSTLNKTDLVIIEYQIKRAFAKIIPNKESRTIIPIVV
NU_KCZ77886.1_. LGGHGFVVQIDETMLNFKCKSHGRSSTNKTDLCIVEVGINRAFIKLITNKKSETIIPIIC
NU_EEQ81255.1_. LGGPSKIIQIDETALNHSIKAQGKIPANKTDLCIVKFEINGTYACVKENKKALTILPIIC
NU_KCZ80226.1_. -------VQVDETMLNYKCKSHGRSALNKTDLCIVEVSITKAYATIIPNKEASTIIPIIC
NU_KCZ79403.1_. LGGVNKIVQIDETMLNFKCKSHGRSPHNKTDLVMVEVEIKRVFAVVIPDKRAETILPIIC
NU_KCZ77812.1_. LGGCSSIVQIGETMLNYKCKSLRRSPLNKKDLVIFEFRITRAFAVVILNKKKSATLPIIC
NU_KCZ77351.1_. LGGPGLHVEIDETMLNFKCKSHGRSPHNRTDLVIAEVLVSRVFATIISDKSQSTLVPIIC
NU_KCZ81075.1_. LGGPGCIVQIDETMLNFKCKSHGRLPENRTDLCIVEYNIKRVFAQIIPNKKQNTLIPIIC
NU_KCZ77887.1_. LGGPFKIIQIDETMLNFKVKSHGRSPHNRSDLCIIEKGHTKAFATIIPDKKESTLVPIIC
NU_KCZ81631.1_. LGGPRKIVQIDETMLNYKCKGHGRFSSNKTDLCIVEFEITRVFATCIPNKIAETLIPIIC
NU_KCZ79761.1_. LGGPGKTIQIDETMLNFKCKSHGRSPLNKINLCIIEIEITRAFAVVTGDKKESTIVPIIC
NU_KCZ80027.1_. --------QIDETMLNYKAKNHAHSPANRTDLCIVECLIKRAYATIIPDKKTSTNIQIIS
NU_KCZ82092.1_. --------PIDETMLNIKCKRHERSSENKIDLCTVGFKIIRAFSKILVNKKAETILSTIC
NU_KCZ77966.1_. -------VQIDETMLNFKSKSRGRLPLNKTDLVIVEVNVSQIYAEVIENKKKETIMPIIC
NU_KCZ79342.1_. -------VQVDETMLNYKCKSHGRSSRNKSDLCIVEYDITREFAVLIPNKKEDTIILIHC
NU_KCZ75445.1_. GFGKI--VQIDETMLNFKCKSHGRSSRNKTDICIIEYDITKCFTKIIEDKSIATILPIIN
NU_KCZ77040.1_. --------QVDETMLNYKCKSHGRSPRNKTNLVIVECGISRAYAKVIENKEASTILSLIC
NU_KCZ78590.1_. ----------------FKCKSHGRFPGSKSDFCIIKFKISKCFACLIQNIKICTLIPIIT
PR_XP_009010467.1_. GPGRI--VQIDETLVSSNKRTRGRTSQQRWVFGGVD--NLEAFLVEVPQRDIATLMPIIQ
NU_XP_024329841.1_. --------QIDEAGLNFKIKSHERAPLNKTDLCIVEVEISMAFACVIENKKASTIIPIIC
NU_KCZ79905.1_. ----------------IKCKSHRRSPHNQTDTSIVKIESTRAFVRAMENKKSEILISIIC
AL_Pm_NW_003212331.1_1286 SSRSV---QCDEMVVGGKPKYHRGKPVRQSKLVWVETLGRVSGVVAVPDRKATSLVPLID
PR_KFD57715.1_. ------------------VRAH--KPLFV--FGIVDTSPSTGYMEIVQARNATTFLSTIQ
NU_KCZ78529.1_. -------VQIDESILNFKAKNHGRFPDNKNDISIVECTIVRAYAIALPNKEYSIPLPIIT
NU_KCZ78321.1_. GPGLI--VQIDETMLNYKCKSHDRSSTNKTDLCIVEVGIIRAFATTIPDKKESTLLSIIC
NU_KCZ78688.1_. ---------------------G-RSANNKTDICIIEFSIRRVFAKVIPNKKESTLIPIIC
NU_KCZ75610.1_. ---------------------G-RSPSNKSDLCIVEVEIIGAYFTIIPDKKESTIVPIIC
CO_XP_022541982.1_. -GGHREFVVIDESNFCHKRKYGGWNRRK-FGLLGVRRR--RPILRLVEKRSRRHLLPIIR
PL_VDL94515.1_. -------VQVDETMVAKWKKNNGGRQYWVVGMNDTSIR--KAVFEHVNNRSWPAFKTAIT
CO_XP_022522188.1_. -GGRRAFVAIDESKFRHKRKYGGWRRSSWFGMLEVKRR--RPILKLVKNRSRRGLLPIIR
CO_XP_016339650.1_. LGGEMEFVVIDESNFRHKRKYAGWRRKTWLGMLGVKHR--RPILRLVKKRSRHHLIPLVV
CO_XP_027132763.1_. -GGRHRFVVVDESKFAHKRKYHGWRRDCQFGMLEVDSR--RPILRLVKDRSRKTLIGRIV
CO_XP_024127725.1_. IGGRQEFVTVDESHFRHKRKYGGWKRKKWFGMLGVDGR--RHAKPIVERRRRRDLVPLIA
CO_XP_022538082.1_. -------VMIDESKFSHKRKYNGWRRSKKLGILEVGTR--KPILKIVSKRSSAQMLPVVR
CO_XP_016360591.1_. -------VMIDESNFRHKRKYGGWRRRKWFGMLGVASS--KPILKLVHRRSRNHLIPLIV
CO_XP_013885102.1_. -GGRKEFVVIDESCHRVFFQCAGWKRKKWFGLMGVKRR--RLVLKLVEKRSRRHLVPLIR
CO_XP_016423607.1_. VGGRTEFVIIDESNFRHKRKYGGWRRKKWFGILAIKRR--RPILRLVRKHSRNHLIPVIT
AL_Sc_MPUH01000210.1_2886 NAISNNFQEIDESCFKNPTTKTCKTQPDKWVFGLYERERKLTYMEVVSKRTASYLIPIIQ
PR_RWR99465.1_. -GGPNCVVEIKESHVRCRYDVGRVRSQSVWLGDICKQE---CFVVPVQRRDAATLVSLIQ
AL_Sr_RSEH01000098.1_3028 KVISQHYIEIDESAFKRKNNCG-SQSSHKWVFGLYERERKLVYMEIVKNRLATTLIPIVQ
AL_Sr_RSEH01000009.1_1733 -EISRHFIQIDESCFKHSTTSKSKSQPDKWVFGFFERERKRNYMEVVSKRTAGVLLPIIQ
AL_Sc_MPUH01000291.1_6390 EIISAEYLEIDESCFKSGRDKNQRYLQDRWVFGLYERERKLVYMQVVQKRDAKTLIPIIQ
AL_Sc_MPUH01000036.1_3993 KILSKDYIEIDIKNFIKEIGA-----KER-WVIMVERERKITHMQALCDKSFEVILKIVQ
PR_VDN81272.1_. IGGPGSVVEIGRLILYKTRIGE----QHPYLIGMVERETENCIIIAIEDYTTERLKEEVL
PR_PSN30295.1_. -------VELDDSIFGKKEVGE----GEKCLIGIVDHETNECFVVPVDELCFQTILHIIK
ISH4_ISH4_.     QRFLRALDEIDEFYVKAGLKGRQPSGLSTRGFVLADRGTGERHVIPAKAATESRIRLLLA
ISNpe7_ISH4_.   QRFLRALDEIDELYVKAGKKGRGWSGLSTRGFILADRGTGETYVHPAKAADESTIRLLLG
ISHma4_ISH4_.   ERFARALDEIDEVYVSAGKKGRRESGLSTRIFIIADR-TEQRYVIPAKAADESTIRLLLA
NU_ORD95544.1_. LGGDDKVVQIDEFLFRGRRKYNGRLFMESLDFGMAEEGFRKVKMFVVEKRDRDSPPPLLL
Merlin1_CI.._repbase_98_2 MGGPNTIVEIDESLLRGKRKYNRAGIEGPWIFGMCHVTTQEVRFFHVLRRDKQTLLPIIQ
PR_XP_029653503.1_. -------VEIDEPMMCKRKYKRGRMSQERWVFGGWDRDDKIGFLAFVPDCAPETLLFLIK
PR_XP_002408884.2_. LGGVGQVVQVDESLFRGKRKYNGRLDNVPGCVGLISESTGELRLFEVKKRNRRTLHAIVA
NU_KRH94228.1_. LDGPNRIVEIDESLFVKTKYNVGRFAETQVCVFSIADTTFTPAKVYVESRSAQRLLPIIK
CN_XP_015767935.1_. LGGRGKTVEIDESMFGHKRKYNGRVSEGAWVFGMVERGSGRALTFRVPDRTRETLVTRVQ
CN_KII63377.1_. -------------------LRNGRRIEGPWIFGMAECHTYQTKSVRHAERRDSTLIPSIR
PR_XP_026811178.1_. ------------------CIRNGRRLDRPWVFGLCD--NNKGRYFVIQKRDKVTLHNIIQ
PR_XP_016662250.1_. -------VQIDECLLRKGRFRLGRRIGGPWVVGLCCVLGLIDARFFVEKRNKETLHRIIK
PR_TKR64562.1_. LGGPESVVEIEESQYIVDKDHRRKQGESGWIFAFTE--LGRVRLFETADKSEEALVTLIE
CO_XP_016112198.1_. -------VHIDESKFCHKRKYAGRFWKRKRTFGILEIKSRRPILRLVKKRNKETLVPIIK
ISAba36_IS1016_. IIMYHLDQELDESYFGGTRKGKGRGGGKV-AVFGILKRGGMVYVKVVPDTKSDTLMPVIT
IS1016_IS1016_. VANHRLALGPGGSCFGGRRKGRGRGAGKA-VVFGIPKRNGRAYTVAADNAEPETLPPAVK
ISNme2_IS1016_. KISEQKFRELDESYFGARRIRGGRGSGKT-IVFGILKRNGVVYTEIVPDASKASLIKVIR
ISPepr2_ISNwi1_. RALMASQAELDEKYLGGKPRYQKHKGTAK-SCFVAASRDGHVRASVVANDSYSELAPKVN
NU_KCZ79656.1_. -------VEIDECQLVRRKHNLGHIVRSCWILGGYDLETFECFFFKIENKREETLLPLIL
PR_RNA31067.1_. -------VEIDGSVFNKVKFNG-KDYSKEKQFGLKARSTGKCFFQAVCNLKEKTLLPIIQ
ISXo2_IS1595_.  IMQAMTERQIDDAYLGGERSGKRENKQPFVIAVQVDSHEHPVFA--VIEPVKASLEDWIA
IS1595_IS1595_. IMQVMAERQIDDAYLGGE--KAGENKQAF-IAVQTDATTAPRFV--VIEPVRTSLQDWIA
ISMko1_IS1595_. SNLPLTIWQIDDAYLGGGKVGRGENKIPFVAAVSLDGAGHPNRV--KLTPVSGFTTEAIA
PR_XP_028147325.1_. -GGEGHTVQIDANIMGKRKYNGGRVIKEHWVLGIYDLGLKRGHVTYLKNRNRDKLVEIIQ
PR_VDO93287.1_. --------QIDEPYVVKRKYNRGRSVRDSWVGGIENDS-RKVFVEITGTRDAATLEAIIS
AL_Sy.m_LSRX01000217.1_74 --------VIDETFFTRKKTNAGGFSTIGNVKGFLELA-TGACVLIIANRKQATLKREIE
AL_Sy.k_VSDK01018746.1_35 -KGLYWFSQVDENFFTKKKKPKGGCSSVGNVMGFLELA-TGRAALVIPNRTTNTLKKEIE
Merlin1DR.._repbase_190_3 ----GLWLELNFFFFQYGRGRFGPWKRKCWVFGMVEILSRKPVLQLVDKRDKKTLIPIIA
ISNwi1_ISNwi1_. LGGEGKIVEADETYFGKADTQRRKGTKNRKIVSLVER--GNVRSFHVAVADSSTVACIVN
ISPna2_ISPna2_. RFLRGLKAEADETYFLESGCQRPSGSKAR-LVARDRA--GQTLDWVMGRGQMAALAGALQ
PR_XP_023219481.1_. -------VEIDETFTRRRKYNRGRVGTQITIFGAYCRETRELMYWHVDNKSRRVLWSHML
NU_RKP16970.1_. YRKI---VEINEALIAKRKYNSGRLVEALWVFGGIERNETNTFYSIVPDRTAATLTNLIK
PR_RUS71147.1_. --------EIDETLITRRKYNRGRLPTQIWPFGGIERVTKRKFIVPAENRTKETLLPLIT
PR_RWS20479.1_. -------VEVDETFLTKRKYNKGRIGHDLVLFGMYCRETKEGLYFHVPNKRKQVLWAFME
ISBos1_ISNha5_. ----VGEVEIDGAYFGGHVRPAE----AKNQVVIMRERAGRTLPFVFKSEGAATI-----
ISNha5_ISNha5_. ------EVEVDGAYFGGYVKPAGINQNGKRVVVIMRERGGRTLPFVIARTVAP-------
ISNov3_ISNha5_. ----LGE-EVDGAYFGGYVKPANRKVVNQNVVVVGRDGESFTV---VASTEAKGGEVVAA
AL_Sr_RSEH01000151.1_4097 QMVGDEFSEIDEMDFIKRKIEIGKSKTVKKWMIMAERDTRQFYMEYIPERKKEIIVPIIQ
PR_RWS22081.1_. -------VEIDEHWLYVPKYHRGRKKTQMWVVGGICRGTRELFLCVTGCKNLVRMHEIIR
CN_PFX15357.1_. ------GGRTGATTLYHRMDPTQTIYLEPE--------YGLMKIDILPPIHFNLVLPYRQ


PR_KFD50685.1_. DHVRPGTTIMTDKWRAYNGLSRV-GYTHLQVNHSENFVDPETGCHTQTIEPLWAQLKRGN
Merlin1BSM.._repbase_125_ THILPGTTVISDQWRAYNGITAIAGFHHQTVNHSLYFVDPNTGANTQRIERSWKAAKERN
MERLIN1SM.._repbase_126_2 QSIRPGSIIISDEWRAYSQIPNLGGYVHETVNHSVNFINPITGANTQMIEGCWSLAKQRN
MERLIN5SM.._repbase_127_2 RRVRPGTTIVTDEWRGYRGLVSILDYTHQTVNHSMFYLDPVTGANTQTVEGFWSIMKRYL
PR_XP_003092100.1_. RHVDSRSTIISDQWKSYATIKNH-FQRHETINHSNQFQRFADDVNTNSIEALWTRLKDPL
PR_XP_014783718.1_. NNIRPGTTIISAEWSTYENIINSGRFQHLTVKNSLHFVDPTNTAHTQNSERLWKSAKEKN
PR_KFD63125.1_. EHVRPGTTIITDEWRAYRALAKE-GYTHLRVNHSTNFVHPMTRAHTQTIESLWAQIKRRN
PR_KFD53916.1_. RHVLPGSTIITDEWRSYYRLKDY-GYTHLRVNHSANFVDKKTKANTQMIESLWNQAKHGH
PR_KFD52646.1_. EHVRAGSTIISDECCAYRRLPQE-GYPHLRVNHSVSFVNKSNRIHTQDVESMWSQLKRRN
PR_KFD48959.1_. QYIRPGTTVMADCWAGYRSLSRE-DYTHLRVNHSINFVHPDDPVHTQTVESLWAQVKRSN
PR_RUS85856.1_. ERVAPGSHIITDEWRAYSRLATV-GYTHGTVNHSQNFVNPETGANTNLIENTWWCIKRSL
NU_KCZ80214.1_. ENVLPGTTIITDEWRGYWGLEGL-GYFHATVNHSLNFVCPLTGANTQLIENTWGWIKKKI
PR_RUS80530.1_. NRIAGGSTILTDECSAYSSLGGL-GYSHQVVSQSAEFANPDTGVHTDLIKNTWSSIKRSL
CN_KII63070.1_. NHIEPG----------YNGLEEA-GYTHLTVCHRRNFVNPQNRAHTQAIENLWRWAKSRV
CO_AAI55298.1_. RHIRRGSTVYSDNWRAYLNALQPLRYRHLTVNHSENFVDPQTGCHTQHIERAW-------
PR_RUS85680.1_. DHIAPGSIVHSDGLRSYNGIVHLVVPAHFVVNHNQNFVDPQTGACTNTVECYWKNAKKRF
PR_RUS68477.1_. EHIAPGSIIHSDGNPSYNNIVNLVNPPHLVVVHDRNFVDPITGACTNHIECFWKNCKRKF
XE_SCFE01007752.1_498_110 QRIEPGSIIWSDRWGAYNWIADYPFPSHQTVNHSENFVDPISGVTTNQVESMWSRAKKNL
XE_SCFE01000294.1_711961_ RRVADGSIIWTDNWGAYNRITNYN-FQHGTVNHSYHFVDPVTRVTTNRVESMWSRAKRNL
ME_M.sp_LSRY01000155.1_. ANIKPKTTIYSDEWCAYNCLNDFN-FTHMTVCHKYHFVDPITGVCTNGIEGLWSRFR---
PR_KOF73720.1_. QHVCPGSIIFTDEWAHYP-----------------------TGVHTNHVEGMWVHAKRKY
XE_SCFE01000082.1_1439976 DRIEYGTTIHSDGFRSYDALHEGGPHRHRVVIHQQNFVDPVTRVHTNNVEAKWSSAKRKF
PR_XP_013072792.1_. QYIEPGTMIHSDAWAAYNGIAHLVLPPHNVVNHSTNFVDPATGATTNHVERMWKSMKQKL
PR_RZF42179.1_. KFIKPGTTIVSDFFKVSGCLKEED-FEHLKVSHKIDFVDTNSGANTSKIEALWSAVR---
CN_XP_012562990.1_. QWVAPGSIIHSDQWASYTNLNNLG-YNHFTVNHTINFVDPDTGATTNHVESFWCRMKRRL
PR_KOF62816.1_. EYVLPGTIVHTDKWGSYRNPQQLG-YIHKTVNHSTNFVNPET-ACTNHMEAYWSQIKRRL
XE_SCFE01000027.1_1846204 QYVLPDSRIFSDGWAAYANISNL-GYDHETVIHDVNFVDPDTGVHTNYVESYWSRVKRKL
PR_XP_003096582.1_. KSIEKSSIVYSDEC--------------LIANR----------VCTNGVEAMWSRMKKPF
PR_PSN30214.1_. DYVLPGTTIYTDGWPAYAGLNRA-GYVHMVVNHKDNFVDPTTGACTNAVEGYWAKLKRFL
PR_VDM25564.1_. KHIAEGTTISGDKRRSCMGIG-------AISSMFSSFVNSST---------TWRTLQTRI
NU_KCZ78338.1_. KYMMPGYMFVSDAWAAYLNISNY-GYSHFVVNYFENFVDPLTGMHTQRVENMWMRAKRRN
Merlin1Aplcal.._repbase_1 KHIKPGSIIVSDEWKGYSTLKNI-GYQHYTVNHSREFKNAETGAHINHIETTWNQLKAV-
PR_XP_022905831.1_. KWILPGTIIISNYWKAHNCLERN-GYVDLKVNHSITFKDPESTRHTENQL----------
PR_KOF66308.1_. KYILAGSIIHSYEWAVYGIPGVS-GISLLPNNYT-HVRDPETSAHTNLGENMWKNCKCN-
PR_XP_019892067.1_. KYVRPGSVIISDFWKAYDTLDEE-GYTHRKVNHSEHFVDPETGHHTNTIEGLWRHLKVS-
CT_AVPN01020316.1_89_862_ KWVLPGTTIYTDGWKAYLALSAN-GFAHSSVNHTLYFKDPVTGVHTNRCEGLWKHIRES-
PR_XP_023243635.1_. KFVLPGTTAVSDLWAKYNISGNK-EYQHLTVNHSVNFVDPVTHATTNREKCIWQKAKEK-
PR_XP_023223848.1_. KYVKSGSVIITDEWRSYNHIDDIGLNIHKTVNHSKNFVNPKTGDNIQNIERLWGYLKNK-
NU_KCZ77385.1_. RYIRPGSIIHSDCARIYNALCEL-GHEYYTVNHSRNFVDPHTRATTNHVELLWQNVKSG-
PR_XP_023218250.1_. KFVNSGSVVITNEWKGYNNIDKLGINIHRTVNHSENFVNLTTGVHTQNIKRLWGYLK---
PR_XP_023215208.1_. KFVNSGSIVYTDEWKGYNHINDLGVDIHETVKCAENFVDPVTGVHTQKIKRLWRCLKNR-
PR_XP_023231532.1_. EFVRSGSTIYTDQWKGYNHIGELGMEIHATVNHSEHFVNPLDGVHTQSIERLWGILKNR-
PR_RUS79722.1_. KYILKGSVIYSDCWGAYSTLSTS-GYTHHTINHSKNFVDPVNKIHTQNVEPLWLDIKKW-
CN_KII63572.1_. RRIAPGTKIISDGWKSYQSLSQL-GYDHEVIIHDQNFIHPDDPINTQKTENLWGVLKRF-
PR_KOF76718.1_. RYIRPRSIIYSDCWCAYSNLSSM-GYTHNQVNQSEHFVDPHNPIHTQNIKRLWGSLKSAL
PR_KOF97081.1_. N---------SDSWGAYNSLGNL-GYTPFQVNHSENFVDPANLVHRQTIGSLWGALKGM-
PO_XP_019862099.1_. KYVRPGSTIISDQWRAYSSLSSVSGFTHLTVNHSLNFIDPFSGAHTQTIEGTWSQVKRMM
CN_RMX55486.1_. AQILPGICVMSDMCQAYDCLQDE-VINHLTVNHSLNFVDPDTGAHTQRIENTRWGIKRS-
HE_LD369770.1_3897_2941_. RFVRPGSTIISDEWRAYSSLSRSPQFSHLTVNHSLHFVDPQTFAHTNTVEGMWMHAKR--
PR_PIO71733.1_. KFIRPGTTIMSDSWRAYSQLSRLAGYRHLTVNHMVNFVDPHTGAHTQNIESLWQKFNMVP
HE_NW_003130893.1_3353_25 KFILPGTTIMSDQWKAYSAFSSPSPYYHLTVNHSMHYVDLDSGACTNTVKGHIK------
PR_XP_012942229.1_. NNILPGTTIISDGWAAYQGIPNLVVPPHQTVIHDIYFVDPVTGACTNRIECFWKNCKARF
PR_VDK43815.1_. EHILPGTTVVSDDWATYRQLQSVQ-----SPNSMFNFVNPETYACMNRNESLWHKFKSSH
PR_VDK49657.1_. KHILPGTTIVSDCWASYSQIQGA-DYSHLTVNHSLNFVDPVTSACTNHIESLWQKFKQAH
CO_XP_002129449.1_. DCIAPNSTIYSDEWRAYAGISAMQNYTHKTVNHSYQFV-SESGVHPNHVENLWRNCKREL
ISAlba2_ISSod11_. QNVEKGSNIRTDGWRGYSKTAL--AYKHMSPQNAHQLA--------PHIHRVFSNLKTWL
PR_PDM63012.1_. HYIAPGTEIQSDCWAAYRRIESIHKYKHLTVNHSVTFKDKTTGAHTNGVEGMWQKLKLGH
PR_KFD61561.1_. RHVRAGTTVITDEWRAYRCLRRE-AYTHLRVNHSVNFVDRATGAHTQSVESLWAQAMRGN
PR_XP_029633754.1_. RHVLPGTKIITDSWRAYNSLPN-----HLTVNHSVNFVDPNDAIHTNTVEGMWSHVKSNY
PR_KFD44827.1_. RHVVPGTTIVTDQWRGYARLRSH-GYTHLRVNHSRNFVDPDTRAHTQTIESLWAQAKRRN
PR_KFD56727.1_. RHVRPGTTVITDEWRGYRFLARE-GDTHMRVNYSHSFVNRATGAHTQSIESLWSHAKRGN
PR_KFD66409.1_. RHVRAGNG---DYGRVA-----------------PLPVSRPRGAHTQSVESLCAQA----
PR_KFD48881.1_. RHVRPGTTIVTDGWRACSCLARH-DFKHLSVNHSLHFVDPSSGAHTQTIESMWSQAKRAH
ME_M.sp_LSRY01000927.1_. KYIKEGTTIMSDEWRAYDILETL-GYKHLKVCHKRQFFNKDTGACTNTIEGLWHHLRCTF
PR_XP_023243115.1_. EWVLPGTTVVGDCWQVYNCLRNE-AFCCLMDSYTYSFLDPEMGGHTNVVKRTWREVRVKV
PR_VDD88175.1_. QYILSGTTVMSDKWAAYDGSQDLERYQHLTVNHKLHFIDPLSGACTNTIESLWQKFK---
NU_KCZ81970.1_. ENVEYGTTIITDCWAGYVNLEEL-GFLHLTVNHSENFVDPFTGANTQAIENRWSIYKRKF
Merlin1CBp.._repbase_135_ QYVAPGTTVITDCWRGYNGLAAL-GYDHKTVNHSQNFVDPATGLHTQRVESLWSHLKRRI
PR_XP_002629878.1_. QYVAPGTTVITDCWRGYNGLAAL-GYDHKTVNHSQNFVDPATGLHTQRVESLWSHLKRRI
NU_KCZ80068.1_. ENVEQGSILHTDCWRGYINLQDF-GYKHYTVNHSQNFVNPSNFCSTQMIEGMWSVYKRKF
NU_KCZ79135.1_. ENIEEGTIVVTDCWAGYVNLDSL-EFIHYTVNHSLNFVDPITGANTQAIENHWSVLKRKL
NU_KCZ78506.1_. KHEKIGSTLYTNCWRGYNNLSTL-GYKHFTVYHSENFVNPANLIHAQHIEGTWNVFEKKF
PR_RLU22757.1_. KHILPGTIIHSDCWRAYDCLKDH-GYNHSSVNHEEHFVDPET-VNTQMIESQWRPLRARL
PR_XP_011874268.1_. VHILPGTTIISDCWKAYNCLDTE-GFQHLTVNHSYNFVDPDTGAHTQNIERTWREVRSNI
Merlin1CGi.._repbase_132_ KYILPGTTILSDCWKAYSSIESE-GYQHLTVNHSIEFKNKETGACTNTIESTWNAVKKSL
Merlin1DF.._repbase_167_3 EKIAPKTHIVSDCWAAYNALSACEEYTHSTVNHSKNFVDPNTGQSTQNIERTWRDVRSAV
Merlin1DT.._repbase_49_18 ANIANGTRIISDCWKSYNGLKDA-NYSHMTVNHSVNFVDPETGANTQRIERLWRDLKENI
PR_VDK67022.1_. KYIRPGTTILSDCWQAYNRITALQLYTHLTVNHQVNFVNPQTGAHTQNIESHWQRFKRMA
PR_XP_027233785.1_. ERIHPGTTVISDCWKAYNCLEKE-GYQHLTVNHSYNFVDPKSKAHTNTIERKWREAKIKV
PR_XP_025265585.1_. QWILPKTTIISDMWRAYDCLNNE-GFIHLTVNHSMNFVDPETGAHTQNIERTWREVRANI
PR_XP_023215265.1_. EWVLPGTTVISDCWRAYERLQNE-GFRHLTVNHTYNFVDPWTKAHTNTIERTWHEVRSNI
PR_XP_022174570.1_. DHIKPGTTIISDCWKAYNTLKDE-GYVHMTVNHSLHFKDPVTGVHFNTIESTWRHSKQSM
PR_XP_013083742.1_. ERILPGTTIMSDCWRSYDCLSSE-GYRHLTVNHSYNFVNPETKAHTQHIERLWREVRWNI
PR_XP_012232548.1_. QWIMPGTTIISDCWKSYDCLNSE-GFQHLNVNHTYNFVDPDTVAPIHSILSVF-------
PR_XP_025158751.1_. EWILPRTTIISDCWKSYNCLSNE-GFQHLTVNHSYNFVDPESGVHTQHIERVWREVRRNI
PR_XP_028152768.1_. DWILPGKTIYSDCWKAYNCLAHE-GFHHQTVNHSKHFVDPETRTHTNHIERLWREVRSNI
PR_XP_008469486.2_. EKIHANTTVISSSWEGYSNLSTE-GFNHLTVNRKINFVDPDSGAHTQNIQRLWRDVHSHL
PR_KYN21998.1_. ERILPGSIIISDCWKAYNCLDNK-AFQHLTVNHSYNFVDPDTGAHTQNIERVWREVRANI
PR_XP_023310445.1_. NWVLPGTTIISDCWKSYDCLADE-GFQHETVNHSKNFVDLDTGVHTRNTDKLWRDMKSSI
CN_KII72566.1_. NNINPGSIIITDCWKGYDSLTES-GWNHYTVNHSYNFIDPNSGAHTQNIESLWWQVKRSL
CN_KII73232.1_. DYIYPGSTVISDCWRYYECLTEN-DFKHMSENHSLNFIYPGTEAHEQNIEADWWEIKRSF
PR_VDN50713.1_. ENVEDGSTIVSECWRRFKEIEVKAGFEQFQSIHNYNFIDSGNEEYSENMDKLWGFVKWRS
PR_XP_022163428.1_. DWILPGTTIISDCWKSYQCLEDE-GFVHLTVNHSIQFKNPETGAHTNTVEGMWRHAKASL
PR_KFM72356.1_. EWVLPGSTVVSDCWKAYGGLKQL-GFDHITVNHSLYFRDPESGAHTNSIEGTWSGIKRHL
PR_KFM73964.1_. KYVLPGSTVISDCWKAYDCLEDE-GFVHLKVNHSITFKDPDTGAHTNTVEGMWNCIKRNL
PR_XP_018310961.1_. EWILPGTSIVSHFWKAYNCLNDR-GFKSLKRKHSYKFVDPKTDTHIREIESCWREVR---
PR_XP_018909146.1_. RRIKPGTCILSDCWKSYDCLWDE-GYTHFTVNHTYSFVDPETGAHTQHIERAWREVRARI
PR_RWS18677.1_. KWIEKGTTIYSDQWSSYRTLSLR-GYTHMTVNHKNYFKDPETGVHTNSIESIWSHAKASV
PR_KFM83340.1_. EWIKPGTTVHSDCWKSYDCLTDE-GFEHLKVNHSLTFVDPDSGCHTNTIESTWRHVKASL
EC_PIK52320.1_. KWIRPGSIIHSDCWKAYDCLSKE-GYTHLKVNHSVEFVNAETGACTNHIENEWLHAKKSL
PR_XP_026684137.1_. EKVQPGTTIISNCFKAYNCLSEE-GFTHFTVNNRINFVDPETGAHTQNIKRLWREVRAHV
PR_XP_026291220.1_. KNIRPGTTIYSDSWKAYDTLGRR-GYRHLKVNHSITFKDGE--CCTNTIEGMWGLVKRMF
ME_M.sp_LSRY01000720.1_. KHILPQTTIYSDEWKAYNCLDEE-GFIHKTVCHKRHFVNPENKVYTNTAEGFWAHFRKFL
CN_KII70540.1_. THVLEGSTIITDCFKSYSNLNTLY---HLKVNHREKFRDPQSGACTNTIEGTWNVLKYMI
PR_GBL80655.1_. RRILPGTTIMSDCWSSYSCLSDE-GFKHLTVNHSVTFVDPDTGAHTNANEGTWSALKRSL
CT_AVPN01018168.1_2025_29 DHVRPGTIIVTDCWAGYGELSIS-GYQHIQVNHSDGFKCPVTGATTNTVECIWQHLRNHC
NU_KCZ80740.1_. RFVRPGSIIVTDCWAGYDTLGLY-GYHHFRVNHSTNFVAPDSGYTTNHIESCWQKLKQYH
PR_GBM39181.1_. KFVKPGSTVLSDCWGSYNGLTVE-GYVHHTVNHSKNFKDPITGVHTNGIEGTWAAIKADF
PR_GBN74087.1_. KNVEPGNTILSDCWPSYNGLMAE-GYVHYIINHSKNFKDPVTGVHTNGIEDTWNAIKTDF
PR_GBN66564.1_. KHVEPGSIALSDCWQSYTSLKGE-GYTHYTVNHSKNFKDPVTGVCTNSIKGTWSAVKSQF
PR_GBM39173.1_. --------------GSYNGLTAE-GYVHHTVNHSKNFKDPITGVHTNGIEGTWGAIKEDF
PR_KOG00444.1_. KFIKPGTTVYSDCWSAYNGITEIVNPKHFKVNHSKNFVDPTTGVHTNSVECYWKNAKRRF
NU_KCZ80112.1_. KCVLPGSIVITDGWKGYNFLRNDLNYHHYFVNHSISFI-TMEGHHTNTIEGTWNGIKLNI
PR_EFN66847.1_. KWIKPGTTIMSDCWKSYKCLSNE-GYVHLTVNHKMNFVDPTSGAHTQRIERAWRETRANI
PR_XP_029046874.1_. EHVASGSEIHTNCLGEYARLSEE-GFVHKTVNHSTEFV-ASDGTRIRRRESTWRPAKDWM
PR_GBM96128.1_. DHILPGMTVKFDCWSSYQCLSDE-GFVHLTVNRSMHFVDPDTGAHTNSIEGTWSAIKRNL
PR_XP_019762039.1_. EKIRSGTTVVSDCWKPNDYLDEE-DVYDLTVNYSMHFEKPVADVQ------WWSKVRKLI
PR_GBM51373.1_. KHILPGTTIISDCWKSYDCLSHE-GFGHLTVNLGLHFVDPSTGAHANSIESMWSDIKRNL
ME_M.sp_LSRY01000062.1_12 KYILPKTMIISDKWRAYSCLETI-GYGYQTVCHRKEYVNKETHACTNTIDGLWSHLRASF
PR_XP_009024216.1_. RHVLPGTTIWSDKWAAYANIPRVTGLAHDTVNHRYGCVAPN-GVHTNAIENLWKCAKDKF
PR_XP_001987907.1_. DKIEDGTTVIS----SYSCLEDE-DFRLIEVNHSICFVK----GHTKQVDNISKYARKD-
PR_XP_029646117.1_. ERILPGTTIISDLWRSYNTLSQL-GYRHLTVNHSINFVDPVTFATTNHIECLWKHVKTRN
NU_KCZ77608.1_. ENIIQGTTIYTDKWKGYSELNNL-GYIHQTVNHSSNFIDPISGANTQLIESTWHDYKKDF
CT_UOYG01140907.1_365_128 QYVRPGTTIVTDMWRGYTNLRNY-GYHHLTVNHSQNFTNPATGANTNRIEGTWTQIKR--
CN_KII74759.1_. ERIARGSIIISDCWKAYNELSEC-GYIHLTVNHSQNFVDRQDRIHTQNIENFWRWAKNRF
CT_UOYG01031896.1_1135_17 QHVKPGTVIITDKWKGYNNLGRH-GYIHEDVNHSTNFVDPLTGAHTNSIEGTWTHVKNRV
CN_KII72804.1_. TYVLPLSIIMTDCFRSYHNFNEFY---HLTVNHSNTFKDPETGAHTNCIEGTWNTIKYQI
PR_XP_025017639.1_. FWVKPGTTIYTDCWKGYLDLSKL-GYIHGEVNHSKNWLNPMDKINTQRVERFWRSVKANI
PR_XP_029643493.1_. EHVLPGTCIVTDGCHSYEKLQE-------SAGHNLQFMDPKDELNRNKIEGTWNNVKNRY
PR_XP_017467521.1_. RWILPHTTIVSDFWKEYHCLRDE-GYVHLKQNHSINFKNPQTQEHTNTIEELWRHAKLSM
PR_ROT86070.1_. KYILPGSVIVSDECTAYRTISEH-GYEHQVINHREHFVDPENPIHTQNIERLWRDVKEW-
PR_XP_027222453.1_. KYILPGTVIVSNRWNAYSAISDH-DYVHQVINHSGDFVDKENAAHTQSVELLFHDVKEWT
EC_PIK37754.1_. KYIEKGSVIISDCWKGYINLSKH-GYEHKTVNHSEEFVNKE-GFHTNKIEGHWRQMKSHL
EC_PIK45347.1_. KWIRPGSIIHSNCWKAYDCLSKE-GYTHLKVNHSVEFVNAETGACTNHIENEWLHAKKS-
NU_XP_024329302.1_. RSIDKNFIVYFDCWKSYRNLGNH-FYKHCTVNHSKEFVRYSADIHTNTIEENWSAVKRK-
PR_RXG64844.1_. EYIMPETTIISKSLETYQCLEFE-GYDHLTAEHNYNIIDTDRGSNTQIIQRICRDIKSYV
CN_XP_028394432.1_. KWILPGTKIVSDCWKAYINLEKH-GYVHATVNHSKEFVNDD-GDHTNRIEGHWRQMKVAL
NU_KCZ77917.1_. TFVLPGSIIYTDCFRAYGPACLNLQLEHFTVNHKENFVDPQTNVHTNSIEGLNNGLKHL-
PR_XP_005104720.1_. RYVLPGTTVVSDLWAAYNTVHTL-GYRHLTVNHSLHFVDPHTHATTNHVESMWSRAKQRN
Merlin1PBa.._repbase_161_ KYVAAGSIIHTDKWRAYDVLHNE-NYTHMTVNHTTNFVDPESGTHTQNIERLWREMRSHI
PR_KHN79644.1_. TFVLPGTTIYSECWKSYGCLEDE-EFMNLSAGNSLSFVNGSEG--------TWSLIKRQF
NU_KCZ81122.1_. KYVNEKSIIHTDKHTSYIYYFAESNKYHDWVNHSENFVDPETYVHTQNIENLWLLLKKFK
PR_XP_005108056.1_. KHVAPGTIIRSDCFKSNECLERE-GFRHLTIKHSENFGDRHTSAYTNIVESTWWAVKKSL
PR_XP_028140941.1_. EWILNGTTIYSDCWRAYDCLSHE-GFIHQTVNHSKHFVDPVTGTHTNNIERLWREVRASV
PR_EFN72867.1_. KYVLPGSIIYSDCWKAYHQIDKK-IYQHGVVNHSINFVDPDTGVHTQNIERLWRDIRGTV
CN_KII66425.1_. YWILPGTTTISDKRRSYRDINNQ-GFERLTVNHSVNFEDPATGAHTYNIERIWKDVRTSI
HE_LD347854.1_8091_9176_. HWVAPGTTIISDFWKDKETLEGH-GYTHVSSNS-KAFKDLRTETCTDTRGR-WLNVKRGL
PR_RLU14819.1_. QHIAPGTIIHSDSWKGYTGLTEF-NYIHRTVNHSQNFVDPTMGVHTQNIERLWRDMRAAL
PR_XP_011864121.1_. RRIAPGTTIYSDCWRAYTNLKNE-GFKHFTVNHSENFVDPITGVHTQNIERLWRDMRSGI
PR_XP_012146050.1_. KYIAPRSIIYSDCWRGYTALENDNNYVHKTVNHSENFVDPNTNVHTQNIERLWRELRSNI
PR_RLU24721.1_. RHIAPGTIIHSDCCKAYNELKE--HYTHQVVNHSEHFVDPHTGVHTQNIERVWRDIRHAI
PR_KYN50227.1_. HRILPGTTIYSDCWRAYSNLKNY-GYIHKTVNHKNNFLDPDTKVHTQNIERVWRDIRGMI
PR_XP_014271448.1_. RRIAPGTTIISDRWKGYDPLINHPQYHQLTIDHNLNFVDPQSGVNTQNIERMWHEVLSNI
PR_KYM95728.1_. NYVLPGSIIYTDQWRAYRDLENNNNYTHCTVNHSVNFVNPDTGVHTQNIERVWRDMRANI
NU_KCZ76510.1_. QYIRPGTLIITDCARVYDTLELE-GYQHLRVNHSENFVNPITGATTNRVESQWQKVKGKS
NU_KCZ79399.1_. LYVLPGSIVYTDCFKAYLPACRDLNLEHQTVNHSIEFKNNENGVCTNTIEGLNNGIKHL-
NU_KCZ78784.1_. KYIREGSIVYTDCWKAYVPACQDLSLVHKTVNHSKGFVNKDDGTHTNTVEGLNNGLKTL-
PR_XP_018325790.1_. NNVLPGSTIITDGWRSYNLLSQH-DYRHLTVNHELNFVDARTGAHTQNIERSWVEVRRHV
PR_EFN63759.1_. KHVAPGTEIHTDCWKGYINLDKH-GYGHFRPFPCENFVDPETNVHTQNIESSWRWMRRHL
DI_P.sp_LFNC01000001.1_14 SLVLSSSVVVSDCHKGYANLSQVV---HFTVNHSIGFKNLETGKVIKR----WI------
DI_B.s_CYKH01001213.1_135 HLVGSKTIVWTDEHKGYKGLAEVC---HFAVNHSKEWR-SVAGVHTNHAEGVHGVIKRYL
PR_XP_023312959.1_. QCIDEESYICTDCWRAYGECDVI-FNGHGIINHSENFINPPKENHTQHIERAWRDLKDY-
PR_VDP03309.1_. KQVLPGTVIYIDSWKSYSNLKNL-GFTHYTVNHNENFVAPSTGVHTQLIENTWSHLNRA-
NU_EIE87294.1_. NYVADGSIVHTDCWRAYENMVNLGMNLHRTVNHSVTFRDG-D-VHTNTIEGTWNGIKIN-
NU_CEP16296.1_. RHILPGSIVHTDCWRAYRSISDLTNLTHRTVNHSESFITPD-GVHTNTIEGTWSAIKLI-
NU_CDH61452.1_. RFVLKDSHINTDCWSGYNRLDEIDMNYHFPVNHSENFVDPVHGTHTNTIEGTWNGIKQN-
NU_CDH61192.1_. NYIKAGSEIRTDCWKGYCGLSRLGKQYHKTVNHAKEFKTAA-GVHTNTIEGTWNGIKSL-
NU_KCZ79072.1_. TYVMPGSIIITDGWKGYNLVKNHPNFIHHWVNHSISFRNNE-GYNTNTIEGTFNGMKMN-
NU_KCZ80749.1_. RYVLPGSIVITDGWKGYNLFKKNINFTHYLVNHSISFVNEE-GLDTNTIEGTWSGVKRN-
NU_CEJ00054.1_. TYVKPNSVVRTDGWAGYRDISLLDGTLHEVVNHSVEFVTTAE-VHTNTIEGTWYGIKQN-
NU_XP_018289030.1_. KYTAYGGLASV----------IDMNYTHRTVNHNVEYVTSDD-IHINTIEGLWNGIKMN-
RO_P.p_VRMN01000004.1_B__ QRVHPGSIIHTDCWKSYFILKYHPTLRHYTVNHEMHFKDPVTGVHTNTGEGTWRAVKAT-
NU_KCZ79534.1_. RYVLPGSIICIDGWKAYKNACLNNNFEHQVVNHSKFFKDPDIGVHTNTIEGNNNALKYV-
CN_KII61178.1_. EYVRPGSIIHTNTWKAYKNPCIELGFDQKTVNHSVTFKDAVTSVHTNTIKGLNNGLK---
PR_PZC71420.1_. ANVRPGTFIMSDMHRAYRGIDLRNMGGHYVVNHSTNFVAGTVDIHTNTIERQWLELKRH-
AL_Pm_NW_003215766.1_6222 DMAADRTLLVTDQLRSYQTIVSRTHFFHQTINHSKQFRNDA-GFTTNAIESVNNVLKTE-
PR_KOF68969.1_. QHVRPWSIIFTDEGARYCNLQQQ-GFLNLTVNHSVSFVDEATGVHTNHVEGMWVHAKRK-
NU_KCZ79957.1_. RYIHKDSIIYSDCWRGYIGLSEY-FLAHETVNHSISFVDNLTGVHTNTIEGTWSAVKRTI
Merlin2CGi.._repbase_134_ QHIKPGSTIISDCWKAYNSLDKE-GFTHLTVNHSVNFVDPNSGAHTNTIESTWRALKKSL
Merlin2Roryzae.._repbase_ KYVAPGTTIRTDGWRAYSGLHPREAMMHQVVNHSLGFATEDQVINTNIIEGLWADVKREM
NU_CEJ05541.1_. FFVKAGTHVMVDCWAGYHGIDSDNRDLVQKVNHSKNFRDPVTGACTNTIEGTWNGIKMHI
PR_KFM63916.1_. EWIRPGTTTISDCWKAYRSLDTL-GFDHLTVNHSISFVDEITGAHTNTIEGTWRHIKTQL
NU_XP_024329268.1_. LFVKKESIIYTDKWRGYLGIETD-GYKHETVNHSLHFKDPITGVHTNTIEGTWGALKKTI
NU_KCZ78562.1_. FYLHSDSIIYTDGFKSYLGLDKY-FISHKFVNHKKEYVVKNTDIHTNTIEANWSVLKRSI
NU_KCZ74834.1_. SSVKTDSIIYSDKWKGYNSLSNI-FSSHQTVNHSLNFKDPLTGVHTNTIEGSWAGIK---
NU_KCZ75786.1_. QNVKPNSILYTYCLRGYIGPGSN-FIVHKKVNYSKGFKDYTSGVHTNTIEGSRAAFKAQY
NU_EIE91032.1_. KYIVPGTTIRTDGWRAYSGLHPRLQVAHQVVNHSLGFATEDQVINTDIIEGLWADVKTEM
NU_KCZ82107.1_. KHVHPDSIIHSDSFRSYAKLKNI-FAGHKKVNHSQYFVDPSTWIHTNTIKGNWHGVKDQI
NU_KCZ80891.1_. KYIKKQSIIYSDGWRAYNTLHLI-GYYHYVVNHSIGFVNPLDGVHTNTIEGNWSSVKASI
NU_KCZ80316.1_. KYINWGSIIHSDCWKTYNNFKNI-FAEHLKVNHSQHLVCLITKTHANTIEGNWYRVKNQI
NU_KCZ79308.1_. NHVRNGSIIYSDCWRAYNNIGTE-SYLHVTVNHSKSFINYDNGVHTNTIEGNWSSIKMTV
NU_KCZ80470.1_. KHVLKNTVIYSDCWKAYSSLNTE-FAGHFTVNHTKEFVNKENNVHINTIEGNWSAIK---
NU_KCZ80493.1_. KYVKQDSIIYSDSFSSYSTIKEY-FSIHKKVNHSLHFVDPVTRVHTNTIEGNWNGIK---
NU_KCZ82089.1_. KYVLKDTIIYSDSWKGYSKLKDY-FYLHLMVNHKNHFVDPFTRVHTNTIEGNWSSIK---
NU_KCZ78961.1_. RHVHSESIIFTDCWKGYVNIKNE-FSSHKTINHSLAFVDFVNNIHTNTIEGNWAGIK---
PR_XP_024500742.1_. KHVAPGSIIHTDLWRGYNGIEKKLGLKHHTVNHSVSFKDPITGIHTNTIEGTWNGFKLQI
PR_OZF97252.1_. SWIDGQSEVHTDCHKSYGTLSRY-FTAHRTVNHNEEFKKVMSDVHTNTIESLWKRVKQPL
NU_XP_023460915.1_. RFCKRGSVIRSDGWRAYAALHPNYSPDHEVVNHSVGFATRDQVINTNIIEGLWREVKAFV
Merlin1Roryzae.._repbase_ DNCQRGSTIRSDGWRAYSGLHPRENTSHQVVNHSLDFATVDQVIHTNMIESMWAPLKAFI
NU_KCZ76384.1_. EHVLPGSIVITDGWKGYNLFKNNPNFQHHLVNPSISFINIDG-YHTNHIEGTWNGIKSKI
NU_EIE90576.1_. DNCQRGSTIRSDGWRAYSGLHPRYNDGHQVVNHSLDFATVDQVIHTNMIESMWAPLKAFI
PR_XP_017487717.1_. KHVAEGSIIRTDFFSAHDCLSEN------------GFIAEDG-THSQRIQSQWRVVKRFF
PR_XP_017492738.1_. KHVVEGSIIRTDFWRAYDCLPDF-GYEHQKVNHSNPFVAP---THTQRIESPWRVVKRFF
PR_XP_022117869.1_. KHVEVGTTIHTDSWRAYDCLSEH-GYQHKKVTYSKPFVAD---THTQRIESQWRVVKSFF
PR_KMQ91627.1_. QHMAPGSTIHTDEWRAYNELARC-GYIHRTVNHSREFVAADG-IHTQRIEASWRPMRR--
PR_XP_002642078.1_. AHVKPGSMIVSDGWAAYGGIRTLRAFTHRWVNHKVNFVDPSDRVHTQSIEATWGAFKREL
PR_EGT56863.1_. KTIAPGSIIVSDGWSSYGGIENLQQYQRRWVNHKRYFVHPKDRVHTQSIESTWGALKRKL
NU_KCZ78426.1_. TYIRPGSIIMSDLWKAYDTVSY--DYEHLRVNHKIQFVNHETGANTQGIENLWMNAKRRN
PR_XP_003109904.1_. RNIKADSVVISDGWGAYSQL-NVHFERHVTVNHSREFGYVMEDVNTNTIEGVWRRLKDPL
PR_XP_003111852.1_. KYVLPGTTIMSDGWAAYRGISNIPGYGHGVVNHKYNFINPNDRIHTQGIEATWNALKSKL
MERLIN4SM.._repbase_128_2 RHAPVGSTIYTDKWGGYHGLEAK-GFIHKTVNHKIEFVNRNNRIHTNRIERLWRSLKEYI
PR_POM35556.1_. AHVEPGTTIISDGWAAYGGIRNLAGYDHRWVNHKTNFVDPLDRVHTQGIESTWGAFKRLR
PR_XP_003092916.1_. KYIKPGTTIISDAWRAYGGIAQLEGYNHGVVTHKTNFVAPNDKIHTQSIEASWGALKRKL
PR_POM40169.1_. AHVRPQTLIVSDGWKAYGGLKTLQKYDHKWVNHKVNFVDPMDRVHTQGIESTWNAFKKSV
PR_OZF79237.1_. RYVAPGTTIISDGWAAYRRISKLRKGYHGVINHKLNFVDPRDPVHTQGIEASWGALKKSL
PR_POM38633.1_. KYVEPGSKIISDGWAAYTGLSAMQ-FDHHWVNHKINFVDPNDRIHTQTIESTWNALKTQL
PR_KHN82525.1_. RYVTSGSTIHTDMSPAYIELKNSGLSSHLMVNDSSNFVDPINGCKNY-VECYWNKCEDRF
PR_XP_029831839.1_. RHVAPGTTITTDEWAAYRRIPALDAAGHLTVNHSRQFVNSRNGAHTQNIESAWGPAKALL
ISSpo8_ISNwi1_. EWIDPSSALMTDSNTAYRKIGRS-FASHHTVNHGKRQHSRPSKAHINTVEAVNSQVQRAL
CN_KII69242.1_. RHVSPGSTIHTDGFASYKGLATLVVPPHRTVNHTLFFRDPITGAH------YWASVKKSF
PR_RNA02341.1_. EYILPDTIIYSDCWKTYMKIRDLKRFQHRTVNHSLCFVNAEDGTHTNGIESVWCSGKTHI
PR_XP_013181775.1_. DHVLPESIVITDQWRAYDTALRQAGIEHRTVNHSLHFVNPNDPTHTRDIEGFWSISKKYV
PR_RNA05313.1_. KHVDPKTIIHRDCRKAYQRISKLKNYTHLTVNHDLFFVDPTTGVHTNEIESIWCSAKSLF
PR_RMZ93697.1_. SKCMPGSIIYSDCWSSYSKINKLKDFKHFTVNHSLNFIDPDTGACTNKIESLWHSCKAKF
PR_RMZ98080.1_. DHVEEGTTIISDTWSSYNRIAKLKKFKHLSVNHKYHFVDPINGACTNKIEGLWNQAKKNF
PR_RNA02274.1_. DHVSEGTTITSDSWSSYNKITEMKNFKHFSVNHKYNFVDPFSGAHTNKIEGLWKQAKDKL
PR_RNA00670.1_. DKCLPYSIVYSDCWSS-----------------------SEISACTNRIESLWNSSKHRF
PR_RNA25960.1_. DKCESGSIIFSDCWASYNKIAMFKNFTHKTVNHSVNFLDPNNGACTNRIESLWRACKQKF
PO_XP_019860503.1_. AHVANGTTVYSDEWSAYRQVASLQVAAHQMVNHSVNFVDPATGVHTQNIESYWSRAKRKL
XP_009834622.1_. KHVSPGSHIISDKFGSYVSSNEQG-YTHEWVNHTENFVNPINGAHTQSIEGAWEIRIKRF
NU_EEQ82194.1_. QIVIPRSVIVTDEWKSYSSLSELNIYQHQTVCHKYCFVDRNTGTHTQNVKSYNNKLRLAI
NU_KCZ81611.1_. QMIEQYSHIESDEWPAYFKYFSENFYTHSTVNHTFNFIDPLTGSHTQTIEARWG-SFKKW
XP_009514204.1_. QYIKPGTTIMSDQYASYVSVNQKTLANYKPLQLR-------TGAHTNRIEGTWEIRIKQH
ETI46705.1_.    KFVLPGSHIMSDMWPSYVTADGRNPYLHQWVNHSTNFVNPANGAHTQRIEGVWEVRIKHR
XP_008889716.1_. KHIKPGTLVMSDQFTSYV----------SWANHSETYVDPVSGAHTNGVEGAWEIRIKRH
OWZ06999.1_.    SYIKSGTQNMSDQFNSYVTEVQRNKMLHQWVNHSQTFVDPTTGACTNRIEGVWEVKIKAR
OWZ15070.1_.    ECIKPGTLIMSDMFKSYVTEVQSG-YIHQ----------PLVRCPYQPDRGIWEVKIKAR
POM65681.1_.    KHVKAKTTIISDAFASYVSVNGKNRFLHRWG--------------------AWEVRIKRH
ETP02018.1_.    KFIRPRTRIHSDMFASYVAERNSLANNHSWVNHTLHFCDPVSGTHMNTIEGLWEMHIKRH
XP_008906848.1_. RFVKPRTHIMSDMFATYVCQRGSNRSLHSWVNHSENFVDPLSDTHTNTIEGLWETRIKRH
ETI33165.1_.    KFINPGATLYSDMYATYVTERKPHPSLHKYVNHTEHYVDPETGTHTNTIEGLWEIDIKRL
AL_Sy.m_LSRX01000331.1_40 HHIKPGTKPVTDGWAPSASVNSLG----AVVNHSKE----------------WRNEDGYR
XP_009518060.1_. KHIMAGSTIISDQFSSYVSVNGK-NYTHKWVNHDKFFVDPKTGAHTNRIEGAWEVRVKRY
Merlin1LSal.._repbase_122 KYVEPGTTVMSDDWASYRRVHSL-GMQHFTVVHKRNYVDPLTGAHTQTIESLWS-RVKGM
Merlin1Psojae.._repbase_1 KHIMAGSTIISDQFSSYVSVNGKHNYTHKWVNHDKFFVDPKTGAHTNRIEGTWEVRVKRY
PR_RWS01208.1_. QWIKKGTIIYSDQFSSYRQLNLH-GYTHLTVNHQENFRDPETGACTNKIECSWG-HAKQS
OWZ00959.1_.    KHIKAGTTIISDQFASYT---------HKWVNHDKYFVDPVSGAHTNRIECCWEIRIKHY
ISOar1_ISPna2_. PVLDQDALLVTDGCTSYPPCAAAMGISHEALNQT-AGERVRGELHIQTVNSRHE-RLKSF
EC_XP_011676614.1_. RHVVPGSTIYSDGWSGYSRLNAN-GYRHFSVVHKHQFKAVFEEVCTNGIEGAWKHAKDHF
EC_XP_011680435.1_. RHVEKGTTIYTDGWRAYSTLNDR-GYRHFSVEHTHAYVQVYREVHTNTIEGSWKHAKDHF
PR_XP_011443777.1_. RHVEKGSTIYSDGWSAYCKLNESTCNEHFTVIHKYSFKKTYVNVHTNRIEGAWKHAKYHF
PR_XP_014678517.1_. RPVQDGSTIYSDEFARYKSLRRL-GYDHQTVCHKTEFL-SPDGVCTNTIEGLWSEAKLRI
ME_M.sp_LSRY01000732.1_. EHVSKKTKIFTDCWKGYNGINEK-DYLHETVNHSKRFVDPITKAHTQRIESTWSLLRKYL
PL_TPP60069.1_. EFIKPGTAIITDDWEGYAPLNDLEGYQHYVAQRSRGILNPGQEVHIQKITCLWSHWKRSF
PR_XP_022903262.1_. RYVLPGTIIISDGWRAYRNINQIGGIYHEVITHEENFVNPDDPIHTQNVENMWMRAKRKL
CN_XP_012558355.1_. KFILPGTHIVSDGWASYAGIKNLHGIYYAVVNQEKSFVEPLDNTHTKNIENLWLQVKRKM
CN_XP_012567131.1_. RYILSGTHIVSDGWASYGGIENINGIYHAVVVHERNFVDPLDDVHTQNVENLWMRVESKL
PR_KMQ86739.1_. KFVDPNSTICTDQAKQYHGVEQLGPTCHITTNHSVGEVAADNSNTINDLENQNKLLKKSI
PR_XP_029644884.1_. RWILPGTHIISDIWAEYLQIDQIQGIYHEYI----DYENPNDPIHTQNIDGMWLRVKQKL
PR_XP_029639343.1_. RWVLPGTHIVSGVWAEYLQISQIQGIYHDYI----NLIERDSENQTSDIDRMWLRVKGKL
PR_XP_023227199.1_. QYVLPGSRIISDDCSAYAKIGQIDGIYHDSV-HERDFVDGIDPIHTQHIKNMWSRAKQKL
PR_XP_028154984.1_. RMILPGSIIVSDGWRAYTNIGRLGGVYHRVVIHQQNFVDPDDDVHTQTIESVWMRAKKKL
PR_XP_003093790.1_. ANVEKRSVVYSDEWRSYSQLKRY-FTDHYTVCHKTQFINVVGTVCTNGVESMWSRLKKTF
PR_XP_028147522.1_. RTILPGTVIVTDGWGAYKNIGLLGGVYQRTVIHQHQNVDLDDSVHTQTILSVWNRAKK-L
PR_XP_028133902.1_. GTILPGTVIVTNGLEAYRNIGRFGGVYHQIILKQNNFRNSDDNVHTKNMEKLWLRAKKRL
AL_Sy.k_VSDK01020766.1_30 LNIPKKTILVTDGWKATKAAVKAEKGWHEVVNHSAGEIVNTNGFTTNYIETRWGAVKRWV
AL_Sy.m_LSRX01002035.1_33 LGLSKGDIFVSDSWPATTSAVKAQHELHEKVNHSAGEIKNSNGYSTNAIEAKWSLLKRWA
NU_KCZ82035.1_. ENILPLSTIKTDGFASYPKAIEENKMKHIIVNHNKGFR-NALGHTTNTIEGLWSLLKYDI
NU_KCZ79187.1_. KYMHPQTIIKTDGYPSYPKAALDSGLNHKIVNHNQSFV-AEDGTNTNLIEGVWAHFKTLY
NU_KRH92137.1_. ANINEGTKIVTDGYSSYPSAIDN-KYQHEIVNHSVGFI-NHDGEHTNNIENLWSHLKCEI
NU_KCZ77695.1_. KYIHTGTKVITDGFKSYPQAVSSINGQHIVVNHSIGFK-NQDGFHTNNIENLWSILKYEI
NU_KCZ78746.1_. KYIHEGTTIMTDGFRSYPSAVASINGVHKIVNHSNGFR-SLEGYHTNNIENLWSLLKYEI
PR_XP_029652239.1_. KLILPGTTIYSDMWRAYSHIPEIGYYFHGTVNQSIAFVKLEDGTDIQQVESTQASIKEGI
PR_XP_029649232.1_. QSVLPGTTIFSDIWESYSPILKIGYELYRTVNHSVEFVNSEGGIYMKLVENTGIPLKRRR
NU_ORD93307.1_. RVCLPGTIINSDEWRAYMGISDKLRFTHETVNHSESFVNPVTGTHTQNIESTWNTCKYNI
ME_M.sp_LSRY01000519.1_. DKILPGTRIMSDEWKAYARLKDY-GYAHDTVCHKREFKNKITHACTNTVEGLWMNLRKFF
NU_OQS55486.1_. NVCRKDTIVHSDSWKSYNGIARNLRFTHKTVNHSEHFVNPNNGVHTQNIECLWN------
NU_ORD98943.1_. GVYTSGTIIHSDQWKAYLGISSKLRFAYFTVNHSEGFVNNNNGVHTQNIENVWNNCKYVV
NU_KCZ77506.1_. EIIKPGTIIWSDEWRGYLNLRHDAQYIHQTVNHSYQFVDPTTGVHTQNIESYWNKQKRRI
PL_GAA56069.1_. ACIAPSSIIICDIWASYQGIQTMDMNYQETVNHTESFVDPTTGAHTQTIESLWPIYKMQN
PR_XP_024500732.1_. RRVHPETLIISDMWRGYSQVGS--GYEHLKVNHKYNFVDPLTNAHTQNIERVWRSVKERS
PR_KOF64208.1_. ENVEPGTTIFTDMWPSYQNLQKL-GYIHGTVNHSRNLIDPVSG----------SRIKRRL
NU_ORD95342.1_. PVCLPGCIIHSDKWRGYTRINNSLGFSHFIVNHSKTFVNHHTGDHTQNIESLWNKYNYVL
CN_XP_001641421.1_. EVLQPGSVFHSDDWGAYRNITAHPNVSHRVVVHKDYFVDPVTGVNTQEIESTWARVKRMV
CN_XP_029203164.1_. RVLLPGSEVHTDDWASYRNLARHANVRHRTVVHQNHFVDPLTGIHTQEAESAWSRLKYHV
CN_XP_020607576.1_. RVLLPRSEVHSDDWAAYRNLPLHPNVSHRVVVHQNHFVDPLTGIHTQEVESAWSQLKYHI
NU_KCZ77658.1_. RVCRPGTIIHSDEWAAYNQISNILGFEHNSVNHSLYFVDPLTSVHTQHIESFWNRQKSKI
Merlin7SM.._repbase_132_2 RVCRPGTIIHSDEWASYNQIQSSLGFEHQTINHSLYFVDPITKIHTQNIESYWNKQKLKL
CN_PFX14398.1_. RKVQPGSIVHSDQWAAYRQLQRRLGLQHGAVNHSLHFVDPVTGVHTKNAESNWCTPKEKF
NU_EEQ81258.1_. KVCKSGTIIHSDCWKAYLNIERDLGFSHNTVKHKLYFVDPNSGVHTQNIESFWNKMKRVT
NU_KCZ82029.1_. KVCKPGTIIHSDEWSAYGQIQSHLGFIHKTVNHSYYFVDPDTNIHTQNIESYWNKQKLKL
PR_RCN50226.1_. RHVIPGDVIRTDMWKGYSNLKNL-GYIHETVNHSVNFVDPVTGVHTQRIENTWSHLKAKI
NU_KCZ80762.1_. RHVLHGTIIHSDEWSAYGNINSL-GYVHKTICHKYEFVNKTNGVHTQHIESYWNKQKNRI
CO_XP_019627063.1_. RCVLPGSTIYSDEWAAYRRVQDLNVAQHRTVNHSRHFVDPVTGVHTQHIESYWNRKKKKL
NU_KCZ74470.1_. RIVRPGSIIHTDEWKAYIKLNQS-NFDHKTIRHKFNFVDPITGIHTQNVESFNNKLK---
PR_PIO61508.1_. R-HISGGTIRTDMWSGYNNLFTF-GYIHNTANHGVNFVDPMTGVHTQRVEGLWSTLKERI
NU_KCZ82149.1_. RVVRQGSTIYTDDFKSYNSLGNINNYNHGIVTHKYHFVDPVTGVHTQHVESFNNKLKSKI
CN_XP_020910752.1_. RSILPGSVVHSDDWGAYTRLQALPNVAHQVVVHRYNFVEPLTGAHTQHIEACWSRLKLKE
NU_KRH94301.1_. RVIRPGSIIHTDEWAAYSTLRRSNQFEHRTVCHEYHFIDPSTGVHIQNVKIYNNKIKKNI
ISSod11_ISSod11_. DVIEPGSTICSDGSQAYKQIDKK-GYKHNRMVHLGSSVETMAGVH--RVSSLCKRWLLGV
Merlin6SM.._repbase_129_2 RVCRPGTVIYSDKWTAYKRINQNLGFEHGTVNHFLNFVDPDSGVHTQNIESLWAQLKMKM
NU_KRH93656.1_. RVVRPGSVIYTDEWAAYRTIGDNHNYEHRTICHKNKFVDYETGVHTQHVESYNNKINKAA
NU_KCZ79174.1_. RVVLPHSIIYTDEWPSYANINQNEAYLHRTVTHKYHFVDPTTGVHTQNVESYNNKLKYKI
ISPla1_ISPna2_. GRIAPGSVLCSDGHKAYVSAAVKAGKPHVNAHHEKTFVNRQVGVSTRHLPFYLGWLRALR
CN_XP_015766415.1_. RCIRPGTEVRSDDWASYRNLDQRHNVGHQVVVHRRNFVDPVTGVHTQEIESCWNNLKLGL
CN_XP_027036097.1_. RVLLPGAEVHSDDWGAHFNITAHATVQHGVVVHAANFVDPVTGVHTQKEESAWSRLKNKV
CN_XP_029181036.1_. RCIQPGTVVYTDDWAAYRGMTVRNNVAHRVVVHTRHFVDPVTGFHTQEIESCWNNLKLGQ
CN_XP_029213877.1_. RCILPGTEVHTDDWAAYRRVNTLNVAAHRVVVHARHFVDPRTGVHTQEVESSWSSLKLGQ
CN_XP_020896005.1_. MLLKPGSELHTDDWGAYENLTRHPNVSHRVVVHNRHFLNPVTRAHTQESESGWATMKLKI
CN_XP_001625928.1_. RALLPGSTVHSDDWAAYRRLQARPNIVQGVVVHRYNFVDPITGVHTQNIESLWSRLK---
CN_XP_027056027.1_. KCLQPGSTVYTDDWGAYRNLQRHPNRVHRVVIHSENFVDPATGIHTQEAESAWANLKMPL
PR_GBO35922.1_. ENIANGSTIYSDSWKGYQTNRIEEGFLHAKVNHKYNFIDPHTGVHTQTVERMWGSAKWRN
Merlin8SM.._repbase_125_2 ENIEDASIIYSDSWRGYRTSDLEKNFEHFKVNHRYNFVDPETGAHTQTVERMWGSAKWRN
Merlin9SM.._repbase_125_2 ENIAEGSTIYSDSWKGYQTNRIEIGFLNAKVNHKYNFIDPDTGVHTQTVERMWGSAK---
PR_KOF87265.1_. DNIRPCVAIISDGWSPY--ENIINHFQHLNVNHSLHYINPTNGVHTPNIERHWKSAKEKK
PR_XP_027202419.1_. ENIEDGTTIYSEK------KSLNQSFQQAQINHKYNFIDSETPIHTNTVKRMWGSVKWRN
PR_XP_027203037.1_. NHIEQGSIVYFDSWKSYCTNDMEANLKHFQMNHRYNFVDYDTGNNTKIKQLCWGSVKWRS
PR_VDN54013.1_. KNVEEGSIIYSDFLRSYKIEELNAGFEQLKVDYRYNFVDPKTGLLTRHIEKLWVSW---N
PR_XP_024509550.1_. DNVAEGSTIYTDSWKSYRTSELEQGFTHFKVNHKYHFVDPESGAHTQTIERMWGSAKWRN
PR_XP_018497355.1_. RHVLPGTRVISDCWKAY--FRLAWGFEHQTVNHSKNFVDPITGAHTQSIERQWRSVKDKN
PR_XP_022176672.1_. RYIRPGSIILSDCWKAY--NNLQVGFKHNTVNHTYNFVDPDTGAHTQHIERLWGSAKWGN
DI_E.g_CAAHFI011224551.1_ ETIHEGSIILSDCWGGY--KDLQMGFDHMRVNHKYHFVDPDSGAHTQTVERMWGSAKVRN
PR_ODM88624.1_. QRIHPGTTIMTDSARVYASLHQARGGFHYAVNHRRNFVDPNDAIHTNTVERQWGLLKGML
PR_XP_023243935.1_. EHIEQESTIYSDCWRAYKTDELEAGYSHFTVNHKYNFVDPTTGAHTQNIERLWGSAKWRN
CT_AVPN01010163.1_646_158 QFVLPGTIVHTDGWKAYSSLSQNGLYTHGTVNHTLHFVDPFTGVHTNTQEGLWHHLKMS-
PR_XP_025414043.1_. LNIKKGTKMYSDCWRAYNSSELEACFKHFTVNHSKNFVDPQSGAHTQNVERLWGSAKWGN
PR_VDN58144.1_. ENVKEGTTIYSDCWRSYTTEELNTGFEDLKINQKYNFVDPKMD-------------IWRN
DI_E.g_CAAHFI010320029.1_ DHVAVGTTVYTDCWAGYQTDELVAGFTHFTVNHSYNFIDPNTGVHTQEVERLWGSAKWRN
PR_KFD65015.1_. GHALTGSRITTYAWRSYR--LADHSYTHLCANHSASFVDKQTKANTQIIESLWKQTK---
AL_Sr_RSEH01000103.1_1004 KRCEVGTVILTEKLAVFGNLENY-GYPHYTIEKNKGFAYLQGTLNISKAYGQWAWIK---
NU_KCZ77372.1_. DNIQDGTIIYTDQWSSYLYYFMNQKYKHNFVNHKYNFVDPLDGTHTQNIESMWSSFKKFK
NU_KCZ80965.1_. SNIKPGTTIFTDQWSSYMSFFSNNSYKHNFVNHRLNFVDPEDGTHTQTIESLWSEFKRFK
NU_KCZ80785.1_. KHIHPQTTIYTDQWSSYIYFFKENTFNHQYVNHKLHFVDPITKTHTQNVESLWASFKKFK
CO_OCA39328.1_. DNVEEGSAIQTDSWRHYNAKDVE-EAEFKQFALDHRFSFLD--SSKDAQAKMWGGTKWC-
Merlin1XT.._repbase_120_2 DNVEEGSAIQTDSWRHYNAKDVE-EAEFKQFALDHRFSFLD--SSKDAQAKMWGGTKWC-
NU_CDH61124.1_. HFVKPGSLIRSDGWSAYSGLRDTGMYWHQAVNHRIEFVT-EEGVHTNNIEGTWAGIKRGI
MERLIN2SM.._repbase_119_2 DVIADNTLVMSDEWPAYMSFFSENNYSHLAVKHKENFVDPDSGAHTQNIECVWRRLKDML
NU_KCZ78782.1_. KFVKPGSIIITDGWKGYNDIKRNSIFLHQTVNHKISFK-NTLGYTTNMIEGTWNGLK---
CN_KII68941.1_. KWIKPSTKIISDGWASYLQIEAINKNYHEVVIHHDNFVDPDTGAHANNIEGGW-------
PR_RXG52923.1_. QYIIPGTTVISDCKKNDHCIKFEG-YKNLTVK--KNFVDPDSGAHTQNIKRLWREVGSCI
ISOan10_ISSod11_. QAVEPGAHVITDGWLGY---ENPPANTHEAKV--------VSGKKAHDILHWVHRVFSNL
NU_KCZ79447.1_. GRIRVNSIFFTDGYPSYPAVAENLSLQHHIVNHSEGFV-NEDGIHTNNIEGFWSFLKLEM
NU_KCZ80228.1_. KHLKKGTLLKTDGYPSYPKAALISNLDHKIVNHSLGFV-SSEGINTNLIECVWGHFKTLY
NU_KCZ78686.1_. KNIMNKSILITDGYPSYPSAVAKFGSDHKIVNHSEGFC-NADGINTNSIENIWSHFKKDY
NU_KRH93343.1_. LWVLPGSVIHTDSHASYNTLSSL-GFTHCRVNHSRELV-ARDGTNTNWIEGLFGCLKKMI
NU_KRH92543.1_. NFIERGSIIHTDCLRSYATINEL-GFTHFTVNHSRELI-TQDGVHTNWIEGMFGALKRLR
NU_KCZ77453.1_. KFVNPGSKIITDCWKGYKDLNLF-GFEHFRINHSYHFVDPTDKIHTQKIERVWKSVKN--
PR_ODM72945.1_. KNVLKGSILVTDDFVVYHGVDKA-GFLHETVVHRTDFVNPIFRIFTNTIECVWGKLKR--
NU_KCZ77451.1_. DVLLPGTIIFSDSWRGYNLIRQNF---TYSINHKLHFVDPLNNIHTNNIERLWRSLKN--
NU_KCZ79589.1_. SHVLPGTKIYTDGWRGYCKIKQYF---SKSVNHKYYFVDPNDPNHVNNIERTWRSLKS--
NU_KCZ75690.1_. KKVRPNSIIYSDSWAGYSEIRKHF---VKSVNHKLYFVHPDDKNHINNIERTWRTLKE--
PR_OXA46581.1_. GRVKRGSYIMSDYHRSYINIDRR-GFKHGRVNHSRRFGDPIHNVHINNIERSWRELKK--
NU_KCZ78977.1_. SQVLPGSVIHTDEHKSYSALFKN-GFTHATVCHKYHFINKHTGVNTQAIESFHNELKLMI
NU_KCZ77228.1_. RQVSSNSTIWTDEHRSYSNLSQL-GFFHQTVCHKYEFVNSSNGVNTQSIESFHNEMKNEI
NU_KCZ77725.1_. SQVASSSIIWTDEHRSYARLSQM-GFTHGTVCHKYEFVNHHTGVNTQAVESFHNSLKLEI
NU_KCZ79165.1_. DQVASNSIIWIDEHKSYSKLRNY-NFVHGTVCHKYQFIDKVTNVNTQAVESFNNLIKLEI
NU_KCZ78259.1_. AQVVPGAIIWTDEHKSYASLASN-GFIHQSVCHKFEFVDKQRGTHTQFVESFNNQLKIEI
NU_KCZ80305.1_. KRVIPGTTIHTDEHKTYSILSKI-GFVHNSVCHKYSFINKENGAHTQHVESINNLIKSEI
NU_KCZ76670.1_. SQVQPFSKIHTDEHRSYSKLSTL-GYDHDTVCHKYNFVDKNTGTNTQGVESFNNELKLEI
NU_KCZ78763.1_. SQVASSSIIWTDEHKSYKCLKNL-GFEHDSVCHKYEFGNKLNGINTQAVESFNNCIKIKI
NU_KCZ77886.1_. SQIIPGSVIWTDEHKTYQSLNKH-GFLHNSVCHKYEFINKINGVNTQAVEAFNNELKLAI
NU_EEQ81255.1_. ANVASNSIIHTDEHKSYSALNNM-GFVHDTVCHKYTFINPETGANTQAVESFNNSLKLDI
NU_KCZ80226.1_. DKVVNGTLIYTDEHRSYASLAQK-GYVHQTVCHKYNFVDKISGAHTQFVESFNNELKLDI
NU_KCZ79403.1_. NNIINGSVIWTDEHKSYSQLTSK-GFLHSTVCHKYNFVDKETGTHTQAVESFNNCIKIAI
NU_KCZ77812.1_. NNVLNGNTIYTDEHKSYSELNQK-GFVHDTVCHKFNFINKLSGANTQAVESFNNLIKWHI
NU_KCZ77351.1_. SQVAANSIIWTDEHRSYNNLRNF-SFIHDTVCHKYNFISSV-GTNTQAVESINNCIKYEI
NU_KCZ81075.1_. RQVASGSIIWTDEHKSYQNLRFF-NYIHDTVCHKYEFINKNTGTNTQAIESFHNELKKEI
NU_KCZ77887.1_. SQVAENSIIWTDEFKSYYNLSKY-NFIHNTVCHKYQFINHSTGVNTQAVESFNNELKLEI
NU_KCZ81631.1_. RQVASNSIIWTDEHRSYNSLHSF-SYYHDSVCHKYMFMNHENGVNTQAVESFHNEMKLQI
NU_KCZ79761.1_. DQVAVNSIIWTDQHKSYSNLSKY-NFTHRTICHKYNFV-NEAGRNTQAVESFNNIIKQEI
NU_KCZ80027.1_. RQVAVNSIIWTDEHASYAKLTDY-NFLHSSICHKYEFINSTNGVNTQSVESFNNCIKMAI
NU_KCZ82092.1_. SQVASVLTIYTDEHKSYSALFIK-GFLHSNVFHKYEFVDEQNGANTQAVESFNNELKLLI
NU_KCZ77966.1_. DHVVTGAEIHTEEHKSYNALGKM-GYIHKNVCRKYNFLNPVDGTHTQSVESINNCLKYEI
NU_KCZ79342.1_. NNV-NGPTIWTDEHKSYSSLTKN-GYFHQSVCHKYNFINKINGCNTQAVEAFNNELKLEI
NU_KCZ75445.1_. NVVIGGSTIFTDEHKSYQRLQNL-GYEHGTVCHKYEFINKITGANTQAVESFNNYLKYYI
NU_KCZ77040.1_. DNVMSGTKIFTDEHRSYSSLTRR-GYVRMTVCHKYEFVKKINNAHTQFVESFNNVIKEEI
NU_KCZ78590.1_. SYIIQVSVIYTDEHKSYKVLSKL-GYIHKSVCHKKEFINKENGANTQAVECFNNYLKYYI
PR_XP_009010467.1_. QHILPGTSIWSDRWSAYNNLTQL-----TGLTHGIDFMAP-TGVHSNVVENLWRCAREGL
NU_XP_024329841.1_. DNVENGSIIYTDEHRSYSSLNNL-GFFHGIVCHKYEFVNSESGVNTQAVESFNNELNLSI
NU_KCZ79905.1_. ENVINGSIIYTDEHKGYFKLGKF-GFLHKSVCHKYNFVNPINGVHNQHVESFHNEMKLEI
AL_Pm_NW_003212331.1_1286 EVAAPGATLTTDELKSYLSIKHFPDIHHQTVCHKRHFVDPNTGVNTNSVECMNRGLKDEL
PR_KFD57715.1_. RVVRPGSIIQADDWEAYSSVQQL-GYAHRATNSSLNFVEPKGGMHQQAMESYWSRHKSYI
NU_KCZ78529.1_. SQVANNSVIWTDEHCSYGRLSEL-DFYHTKVCHKYESVNYVTGVNTQAVESFHNCLKTEI
NU_KCZ78321.1_. TQVANNSVIWTDEHRSYSNLRNY-NFTHGTVCYKFEFVNNLNEVNTQAVESFNNCLKLVI
NU_KCZ78688.1_. SQVSANSIIWTDEHRSYSNLNRY-NYIHETVCHKYEFISHDNGVNTQAVESFNNIIKNEI
NU_KCZ75610.1_. SQVASNSRIWTDEHKYYSNLNSF-NFVPCLVCYKYELINSLNGVNTQAIESFNNCLKLEI
CO_XP_022541982.1_. KHVRRGSTIISDQWRAYMGALHNAGYTHFSVNHKRWFVDPQSGGHTQHLERAWGIYK---
PL_VDL94515.1_. KWVAKESVVVTDEWKAYSRLPEE-GYKRLLVNHSKYFVNPQTGVHTNAIEAYWSRLKRKV
CO_XP_022522188.1_. KYVRPGSHVISDSWGAY-NTLAQHGYIHYQVNHQQHFVHPGNGAHTQHIERAWRNYKEDI
CO_XP_016339650.1_. KHVRPGTLMLSDEWRAYRGALTNLGYRHFTVNHSRWFVDPVSGAHTQHLERAW-------
CO_XP_027132763.1_. RHVRPKTSVVTDEWRAYKDQLSRHGYYQFSVCHKMNFVDPETGAHTQHIERAWQTYKTEW
CO_XP_024127725.1_. HHVKVGSTIISDEWRAYSNALPQLGYTHFTVNHSVSYVDAQTGAHTQHIERAWRTVK---
CO_XP_022538082.1_. HYVRRGTSIITDEWRAYRGLSDL-GYDHHTVCHKRHFVHPLTRAHTQHLERAWQKFKVDW
CO_XP_016360591.1_. RHVHPGSSILSDEWRAYRGVLTNLGYNHFPVKHNQCFVDPRTGNHTQNLERAWLTFKGKI
CO_XP_013885102.1_. QHVKPGSSIISDEWRAYKNVLTNIGYKHYTVNHSKWFVDPQSGSHTQLIERAWKTIKGHV
CO_XP_016423607.1_. RHVHQGSTILSDEWRPYKRALTTLGYTHYTVNHSRWFVDPVHGGHTQNIERAWSTYK---
AL_Sc_MPUH01000210.1_2886 KICEQGTTIISDQWSAYNKLVEF-GFPHYTVDHSRFFVNPLSRIHTQHIEISWCWAKYEI
PR_RWR99465.1_. QYVKPGSEICAVMWGAYRGIPQLQGYTHYTVNHSSNFVNPANPVHTQNVENMWKRLKK--
AL_Sr_RSEH01000098.1_3028 KMCEPGTTIISDQWAAYNKLEEV-GFPHFTVDHSRFFVNPHSRIHTQNIEISWGWAKYEI
AL_Sr_RSEH01000009.1_1733 KVCEPGTTVISDQWPAYNRLAEI-GFPHYTVDHSRFFVNPHSRIHTQNIELSWCWAKFEI
AL_Sc_MPUH01000291.1_6390 ERCELGTTIISDQWYAYNKLAEF-GYPHYTVDHSRFFVNPNSRIHTQDIEISWCWAKYNV
AL_Sc_MPUH01000036.1_3993 ERCEIGTVIVTENWGVYGRLEDY-GFPHYKLDVAKGFAHLTNPINISNAYGQWAWVKHAI
PR_VDN81272.1_. QWILRDTILISDEGTYIDGLNQL-YPIFETYVERFELVNGQK-LSVNNVLLICNEAKAKF
PR_PSN30295.1_. EFIFPGTVMFSDCWNRYNCLASP-EFQQLQVNHSLTFKDKDI-NENNCIEGIWMTNKQR-
ISH4_ISH4_.     DRQQESLTVYTDGFRAYDPLDEDDAFTREYVVHGDGEY-VNGDVHVNTCESHASLARRWL
ISNpe7_ISH4_.   DRQQESLTVYTDGFRAYDPLNGDDAFDRQCVVHGEGEY-ADGDVHVNTCESHASLARRWL
ISHma4_ISH4_.   DRQQESLTVYTDGFRAYEPLEDDDAFDREYVVHGDGEY-ADDEVHVNTCESHASQVRRWL
NU_ORD95544.1_. EHVDKSSNIYSDGWKAYSGLGTV-FNDHKVVNHSENFIDPNTRCHTQLIECIWGQAKLKI
Merlin1_CI.._repbase_98_2 NEVLPSTTIHSDQWAAYTGLDQL-GYSHQSVNHSENFIDPQTGAHTQTIESTWHHMKTTL
PR_XP_029653503.1_. KYIKPGTTIHSNRCSASNRISEIVTPKLSVANQTENCVDPAKTLDTNTLECYWRRAKQCF
PR_XP_002408884.2_. KNVYPGTTVVTDKWKGYDGLWTVDDLGHLTVNHSENFVDPETGAHTQKIESAWTALKQDL
NU_KRH94228.1_. RVVLSGSTIHSDQWAEYNNLQL--GYVHQTVNHKYNFIDPQSGAHTQHIESFWKRAKLRI
CN_XP_015767935.1_. EFIQPGTVILSDKFSPYFNLNDI-GYTHLMVNHSENFVDPYTGAHTNTIEGVWNAVKKKL
CN_KII63377.1_. DNVEAGSTIWSDRFGAYSRNSTEPRINHETVNHSVEFV-ATNGTHTQNIEWLWEKLKLKH
PR_XP_026811178.1_. REVIARSTIHSDGWSGYNGLSDI-GYSHNVVNHTENFVDPISKAHTQRIKSLWRPLRLKV
PR_XP_016662250.1_. NEVLPGTTVHSDSWLGYKGLSEK-GYHHETVNHSNNFVDPETGANTQRIESLWRPLRLKI
PR_TKR64562.1_. AHLAPGTKIIVDHGLVYKD--------YKQLEEIFTFVDPY---HVMNISSLWRELKAEL
CO_XP_016112198.1_. KHVKRQSLVVSDEWRAYASLSQE-GYKHVRVNHSQNYVDPQTGLHTQNIERAWQTYKREI
ISAba36_IS1016_. RKVAPDSVVYTDSYRSYNVLDVN-CFYHERINHSKDFA--KGRNHINGVENFWNQAKRIL
IS1016_IS1016_. KKIMPDGIVYADSPGSRGKSDAG-GFTRCRINRSEEFA--DRRNHINGIGNFWNQAKRAL
ISNme2_IS1016_. GHISADSEINTDGWKAYDGLVDMGYEKHYRVHHGSNEA--RGKQHINGIESFWSYAKGRL
ISPepr2_ISNwi1_. RFVDTSADLMTDQLSVYQMIAED-YASHSSVNHGNKEY-ANGDVHNNTAESFNAILERAK
NU_KCZ79656.1_. QHVREGSTIYTDCHLSYNNLQLY-GYQHRTVNHSRNFVDPVSRACTNHIESMWQKLKGKS
PR_RNA31067.1_. KHVLPKTSIYSD---QFKKLRE--NFVHFTVNHSKQFIDKRTGCNTNGIEGLWNKCKSKI
ISXo2_IS1595_.  RRLEP-CEVYSDGLACFRRLEEA-GHAHTTLDTGGGR--------ARWLNVVLGNVKRAI
IS1595_IS1595_. RRLAPECEVYTDGLACFRRLEDA-GHAHTTLDTGGGR--AATETAARWLNVVLGNLKRAI
ISMko1_IS1595_. QHLEADCRVTSDGLACFAGVTAA-GCQHNPVVAGGRK--PNELPEFRWVNTVLGNVKTS-
PR_XP_028147325.1_. KHVQEGTEIWTNQSQGYSNLNHL-GYIHKTVNNSKYFKNPQTGFCSNQVGGYLSRLKKYL
PR_VDO93287.1_. RHVIPGTTIHTDCWKGYSNLENL-GYIHKTVNHR---KTSLIRLRETHKENTWSHIKRYI
AL_Sy.m_LSRX01000217.1_74 THVLPGSLIFTDRHKSYHFLGRRSQYVHRAVNHKAGEFSRMERVTTNAVEGLFGRLKKYL
AL_Sy.k_VSDK01018746.1_35 NHLIPGTLIFTDALRAYKFLGRRSAYVQRYVNHKKREFSRVETVSTNAAEGLFGRLKSYV
Merlin1DR.._repbase_190_3 KHFKKGSIIHSDEWRAYSAASFIVGYLHHTVNHSISFVIPSSRVHTQYIEKAWANYKR--
ISNwi1_ISNwi1_. ANVHKESRLQTDESRLYTKVGAD-FAAHETVNHGAKEY-ARGDVTTNTIESYFSVFKRGM
ISPna2_ISPna2_. PVLAKDALLVSDGNRTYCGFAQDAHLAHEAVNLNAGVR-VNGAIHVQNVNAYHGRLKQWL
PR_XP_023219481.1_. RYIAPKSIIVSDSAAQYRGCTAL-GFSHKIVNHSWRGVDTDDPAHTQNIECRNRWLKKSI
NU_RKP16970.1_. QRIRRGTKNISDEWAGYHGIRALMDYEHQTVNHSHKFVSPLDPVHTQNIENSCKNVKRML
PR_RUS71147.1_. KYIVKGSVIYSDAFRSYHTLKDL-GYTHCVVNHSKNFVDPEDPVHTQNIERLWKDVKSWV
PR_RWS20479.1_. RYIAPGTKIMSDGAPMYVGCEALDFASHDVVIHKHEFVRSDNPIHTNNIEVQNRWLKVAI
ISBos1_ISNha5_. --GRRSATVHADEALHWDELHT--FYLTKRINHSEAYS--DGQSCTNMAESFFSRLRRAE
ISNha5_ISNha5_. -----GSVIHADEATHWDALHA--RFLTKRINHSESYS--DGDACTNQAESFFSRMRRAE
ISNov3_ISNha5_. -RIHHMSTVHADEASHWDGLHA--KFDTRRINHTVEYS--NGHACTNQAESFFSRLRRME
AL_Sr_RSEH01000151.1_4097 RMCLPGTVIITKEWGGYGRLEDL-GFCHFTYFKSQGFTDPNNPIHHSNIKNSFTWLKYQI
PR_RWS22081.1_. RHVEPLSFIHTDSNPSYNGVDEEATGRHFTTNHRRWFTKNYEFSWTNTIERQWLELKKKV
CN_PFX15357.1_. K-IGPSSIKLRGTWCTPEIHKAIMGYCLIKIHEVRHFEKRCRGLFAPYVDT-WLNIKHEG


PR_KFD50685.1_. KLSCGTQRTLLQSYLHEFMWRR
Merlin1BSM.._repbase_125_ KRHNGTHRSMLDSYMCEYMWR-
MERLIN1SM.._repbase_126_2 KRHFGTHRGMLDSYLCEYMWRR
MERLIN5SM.._repbase_127_2 RK--------------------
PR_XP_003092100.1_. KKANGTSDELLPSYISEKVVRE
PR_XP_014783718.1_. KRENGTHRALLDSYMCEFMWR-
PR_KFD63125.1_. KIRCGTRRTMLDSYFCEFMWRR
PR_KFD53916.1_. KVRYGTRRSSLASDLREFMWRR
PR_KFD52646.1_. KERSGTRRNMLDSYLAEFMWRR
PR_KFD48959.1_. KLRCGTRRSELDSYLCEFMWRR
PR_RUS85856.1_. PAT-HTRKEHFAAHLAEFIWR-
NU_KCZ80214.1_. RAR-GLRCTGDTLMFAEFIFK-
PR_RUS80530.1_. RST-RTRRDHFAAHLAEFIWR-
CN_KII63070.1_. KTT----TDHKILRMAEFLWRR
CO_AAI55298.1_. ----------------------
PR_RUS85680.1_. KSMIGVHNSQLGSHLDEFMWRE
PR_RUS68477.1_. KYMCGVQNTNLGSHLDEFMWRE
XE_SCFE01007752.1_498_110 KAMNGTVHHMLPAHLDEFLWRE
XE_SCFE01000294.1_711961_ KQMNGTQTHMLPSHLDEFMWRE
ME_M.sp_LSRY01000155.1_. ----------------------
PR_KOF73720.1_. RQHHGTSSELFPTYLIEFMWR-
XE_SCFE01000082.1_1439976 KAMSGTLDHMLPAHLDEYMWRE
PR_XP_013072792.1_. KRMSGTSDDLLQSHIDEFLWR-
PR_RZF42179.1_. ----------------------
CN_XP_012562990.1_. KYVFGSQGDLKWSRLDQAVYRE
PR_KOF62816.1_. K---------------------
XE_SCFE01000027.1_1846204 KHIYGSSSQILPSYLDEFMWRE
PR_XP_003096582.1_. KSSNGTSSDLLSSYISEFVCRE
PR_PSN30214.1_. RQTDTMKSRLLPEHIDEFMWR-
PR_VDM25564.1_. NR----TSPLVPGYLA------
NU_KCZ78338.1_. KKECGTKNEPLEVYLFEFMWRE
Merlin1Aplcal.._repbase_1 KKHSGYAKTLISTYFSEFIFRR
PR_XP_022905831.1_. -----------PGKLAQYIFHK
PR_KOF66308.1_. FKNC-------ESHLDEFMWR-
PR_XP_019892067.1_. LSAYNRRKIFFNGYIQKFIFLR
CT_AVPN01020316.1_89_862_ VTG-------------------
PR_XP_023243635.1_. NKRCFGNRRAMNNSLAEFLWR-
PR_XP_023223848.1_. --------KHLPKHYTN-----
NU_KCZ77385.1_. ------NKKRYGTH--------
PR_XP_023218250.1_. ----------------------
PR_XP_023215208.1_. --------KNLPTHYTEDLSDS
PR_XP_023231532.1_. --------KNLPIHYTEELHDS
PR_RUS79722.1_. IKRPGIRSAYLYQYLA------
CN_KII63572.1_. LRKMGCNRSPHFEYIAEFFFRW
PR_KOF76718.1_. ----------------------
PR_KOF97081.1_. VIRPGIRARFLKQYLSRFQFIE
PO_XP_019862099.1_. RGIGNTSNDLFQTYLQEFLWR-
CN_RMX55486.1_. IPRTGISKDLFSSYIQEWLWR-
HE_LD369770.1_3897_2941_. RVGLYTSSDLFPTYLYEFMWR-
PR_PIO71733.1_. KRKYGLNTKRY-DYIREFLLRR
HE_NW_003130893.1_3353_25 KHVQTTSKALFPSYLYEFMWR-
PR_XP_012942229.1_. KSMAGVHLTMLAGHLDEFLW--
PR_VDK43815.1_. KSRYGTHRSLLSAYVEEYVWR-
PR_VDK49657.1_. RTRFGTHRTLLPAYIEEFVWR-
CO_XP_002129449.1_. AKRNGVRRDFIPSYLDEFMWRR
ISAlba2_ISSod11_. NGTHSVDPKYLQSYLNEYVFRF
PR_PDM63012.1_. KRRF------------------
PR_KFD61561.1_. KRRCGTRRSAFPSHLCEFTWR-
PR_XP_029633754.1_. RKMHGTSDNLFSTYLHEFCWRR
PR_KFD44827.1_. KLRCGTHRGELESYLREFMWRR
PR_KFD56727.1_. KIRCGTHQTSLPLHLCEFMWR-
PR_KFD66409.1_. KWRCGTRRSAHPSHLCEFRW--
PR_KFD48881.1_. RQRCGTHRTALPLHLWELMWRR
ME_M.sp_LSRY01000927.1_. PSFGRLMHDYLSLYL-------
PR_XP_023243115.1_. PRYGQKKERAVAEYL-------
PR_VDD88175.1_. -----------KGHK-------
NU_KCZ81970.1_. RSRYITCNSELPYYFAEFIFK-
Merlin1CBp.._repbase_135_ K---------------------
PR_XP_002629878.1_. K---------------------
NU_KCZ80068.1_. RSRYITRRGDLTLYFAEFAFKR
NU_KCZ79135.1_. SARFVTSRSDLCFYFAEFIFK-
NU_KCZ78506.1_. RAEYISSNSNLTLYFAEFGFK-
PR_RLU22757.1_. QRGG-IPKADLDYHLCEYLW--
PR_XP_011874268.1_. PRYG-RREYHTDGYIAEFYFKR
Merlin1CGi.._repbase_132_ PKTG-TVKSLYDSYLIEYCIRK
Merlin1DF.._repbase_167_3 PKYG-RVEKHFEGYLAEYIFKR
Merlin1DT.._repbase_49_18 PHYG-RKTEHYQGYLARFTF--
PR_VDK67022.1_. KQKCGINNRRYGDYLKEFLWRR
PR_XP_027233785.1_. PRFG-RRTYHFAGYLAKAIF--
PR_XP_025265585.1_. PRYG-TREKHLIGYMAEFFFKR
PR_XP_023215265.1_. PRYG-RREAHVIGYLAEFLFK-
PR_XP_022174570.1_. SNYC-RKKSFYAGYLAKFMF--
PR_XP_013083742.1_. PKAG-NKRHHMSGHLMEFLFRF
PR_XP_012232548.1_. ----------------------
PR_XP_025158751.1_. PRYG-STREYHAGYLCEFLFKR
PR_XP_028152768.1_. LKYG-VKEAHF-GYIAEFYFKR
PR_XP_008469486.2_. PRFV-LVDKYLAGYLAEFRFKR
PR_KYN21998.1_. PKYG-IISRHFVGYLSEYLFKR
PR_XP_023310445.1_. PRFS-RRENNFDGYLAECQFR-
CN_KII72566.1_. PDTHTRKDGHLIYHFGEFLYRR
CN_KII73232.1_. TNLP-HHERLY-LYLGEYLWR-
PR_VDN50713.1_. HKQRGTARHYFESYLIEFMWR-
PR_XP_022163428.1_. SQYS-RKKRFYGGYLAKFMF--
PR_KFM72356.1_. RRSTNHVDGEFDSYLAEYMWR-
PR_KFM73964.1_. KQVR-KIDEGFESYLSEFMW--
PR_XP_018310961.1_. ----------------------
PR_XP_018909146.1_. PRYG-RKDAHFVGYLAEFMFKR
PR_RWS18677.1_. T---------------------
PR_KFM83340.1_. TTYN--RKADYKFYLAMYMFR-
EC_PIK52320.1_. PAYG-SKHAHMNGYLAEHLWR-
PR_XP_026684137.1_. PRYG-VKRLHFAGYLAEFHFKR
PR_XP_026291220.1_. PRCN----KQFDSYLAEFMFRR
ME_M.sp_LSRY01000720.1_. PRFG-IRTRFLQQYIASF----
CN_KII70540.1_. SPRNEITEAILDDFLAEFQW--
PR_GBL80655.1_. --HGNHVAGEFDVYMAEYIWRR
CT_AVPN01018168.1_2025_29 RRR-------------------
NU_KCZ80740.1_. KNRY------------------
PR_GBM39181.1_. RKHGRKVAGQFDTYLAEYMWRR
PR_GBN74087.1_. RKQGRKVEGQFDTYLAEYMW--
PR_GBN66564.1_. RKQGNKWKDQFDSYLGEYMFRR
PR_GBM39173.1_. RKKGRKVAGQFDTYLAEYMWRR
PR_KOG00444.1_. KTMMGVHADMVESYLDEFLWRE
NU_KCZ80112.1_. PVRH-RTKLFLQNDLFEFIWRR
PR_EFN66847.1_. PRYG-TRKNHYVGYLAEFIFRR
PR_XP_029046874.1_. RGRGSFFDKDFADRLCEFLWRR
PR_GBM96128.1_. QGIN-HVKDQFDSYMATYMW--
PR_XP_019762039.1_. PKSG-RRKKYCLGYLCEALFM-
PR_GBM51373.1_. QGTN-HVQGQFDSYLAAYMWRR
ME_M.sp_LSRY01000062.1_12 PRFAKYISDHIAMYL-------
PR_XP_009024216.1_. K---------------------
PR_XP_001987907.1_. -----------LGYLASFVFK-
PR_XP_029646117.1_. RRECGTARNLLQTHLIEFMWRY
NU_KCZ77608.1_. RSRGINSKC-------------
CT_UOYG01140907.1_365_128 ----------------------
CN_KII74759.1_. LSTTKNTEKRL-SKISEHLFRK
CT_UOYG01031896.1_1135_17 MRR-------------------
CN_KII72804.1_. PPRNHVVENVLNDHLGEFEWRR
PR_XP_025017639.1_. PKETKATNK--EDYLNEFCFKF
PR_XP_029643493.1_. KHLYGLSDNLFSTYLQEFSWRR
PR_XP_017467521.1_. PQH-HRNKKVLSEHLAKFLF--
PR_ROT86070.1_. ----------------------
PR_XP_027222453.1_. MKP-GSRPHFYKHYLARLLF--
EC_PIK37754.1_. PTH-GRKKYHYSSYLAEFIYRY
EC_PIK45347.1_. ----------------------
NU_XP_024329302.1_. --------------------VL
PR_RXG64844.1_. PRF-INRKHHFNGYIAEFLFKR
CN_XP_028394432.1_. PTH-GRRKHHYSSYLAEFVWRY
NU_KCZ77917.1_. --------------------IR
PR_XP_005104720.1_. KRECGTFRTQLDSYLIEFMWR-
Merlin1PBa.._repbase_161_ PRY-GTRDYHFSHYLAEFLFK-
PR_KHN79644.1_. PRR-LVSNQF-DSYLAEYLWR-
NU_KCZ81122.1_. RRK-GYSKSRYKLYLAEFDLKR
PR_XP_005108056.1_. CSTHHTQKQHFAAYLAEYIW--
PR_XP_028140941.1_. ----------------------
PR_EFN72867.1_. PRY-GRRENHFDHYLAEFVFK-
CN_KII66425.1_. ----------------------
HE_LD347854.1_8091_9176_. PKF-GTPDEHHTGRFAEWLYR-
PR_RLU14819.1_. PRF-GTSQNHYMHYLAEFVFK-
PR_XP_011864121.1_. PRY-GIKEEHYNHYIAEFMFKR
PR_XP_012146050.1_. PRF-GTREYHYNHYIAEFLFKR
PR_RLU24721.1_. PKF-GTRNYHYVHYLAEFVFKR
PR_KYN50227.1_. PRY-GTVKYHYEHYLAEIMFKR
PR_XP_014271448.1_. PRF-GRGKNLIDGYLAEFYWK-
PR_KYM95728.1_. PRY-GTREKHYIYCLTEFLFKR
NU_KCZ76510.1_. KERFGTHRTVLGSYLGEFMWR-
NU_KCZ79399.1_. -------------------IK-
NU_KCZ78784.1_. -------------------IK-
PR_XP_018325790.1_. PRA-GLVKNHLASYLADSIFRR
PR_EFN63759.1_. SR--GAHQENIAQHLCEFLWRR
DI_P.sp_LFNC01000001.1_14 ----------------------
DI_B.s_CYKH01001213.1_135 LQQHGISSRNLRKHVA------
PR_XP_023312959.1_. MRS-SNSIEYASQYIGEWMYRR
PR_VDP03309.1_. ----------------------
NU_EIE87294.1_. VTPALRTKKMVHWLLIEFIWRR
NU_CEP16296.1_. TSPRLRTKKMMPWTLMEFIWRR
NU_CDH61452.1_. VSARHCTKKMMPWKLVEFIWRR
NU_CDH61192.1_. IRARHRTAPTMKYRLAEFIFRR
NU_KCZ79072.1_. ISARNRTKKFLKDKLFEFIWRR
NU_KCZ80749.1_. IPVRCRTKKRLQKNLFEFIWRR
NU_CEJ00054.1_. VIYCHRNKKMTPWLLLEFIWR-
NU_XP_018289030.1_. YKARLQTKQMVPWMLMEFIWR-
RO_P.p_VRMN01000004.1_B__ MPDSAYDGNRVNLYLEEFIWRR
NU_KCZ79534.1_. IKPRNKNKKSIKYHLLYFLWRR
CN_KII61178.1_. ----------------------
PR_PZC71420.1_. CRT-CRSQRRLKWYMGEFMYRK
AL_Pm_NW_003215766.1_6222 IRKR------------------
PR_KOF68969.1_. YRQLYGTSSKLPTYLIEFMWR-
NU_KCZ79957.1_. SPRH------------------
Merlin2CGi.._repbase_134_ PSNG-TQKTLYDSYFSQY----
Merlin2Roryzae.._repbase_ QARH------------------
NU_CEJ05541.1_. PYRY-RTERLMPWKLVEFIWRR
PR_KFM63916.1_. PQYN--RNGDFALYLAEYMF--
NU_XP_024329268.1_. ----------------------
NU_KCZ78562.1_. ----------------------
NU_KCZ74834.1_. ----------------------
NU_KCZ75786.1_. H---------------------
NU_EIE91032.1_. QARH-RTKVECPYRLMEYLWRY
NU_KCZ82107.1_. SVRH-GSKNFIELYLIRY----
NU_KCZ80891.1_. T---------------------
NU_KCZ80316.1_. ENTH-RKKKFITPYLIRYM---
NU_KCZ79308.1_. PKSH-RKLSFIGMYLVKYM---
NU_KCZ80470.1_. ----------------------
NU_KCZ80493.1_. ----------------------
NU_KCZ82089.1_. ----------------------
NU_KCZ78961.1_. ----------------------
PR_XP_024500742.1_. PSRG-RTVKGMKERLWEFAWRR
PR_OZF97252.1_. KEGN-GTSESLPFYLDEIIVRE
NU_XP_023460915.1_. QPR-HRTIGHCPSRLLEYLWRY
Merlin1Roryzae.._repbase_ K---------------------
NU_KCZ76384.1_. KPQ-SRIKGKMQGYLFEYIWRR
NU_EIE90576.1_. K---------------------
PR_XP_017487717.1_. SAR-NYNHTGNADMVVEYLWRR
PR_XP_017492738.1_. SKD-NYNNRSHADSVVEFLWR-
PR_XP_022117869.1_. KKD-NCSNTDSSDHIYEYLWRR
PR_KMQ91627.1_. ----------------------
PR_XP_002642078.1_. KAKYGVPEDQLDGYMSTYMFRR
PR_EGT56863.1_. K---------------------
NU_KCZ78426.1_. KKECGTKSELLESYLIEFMWR-
PR_XP_003109904.1_. KAGNGTTDELLPSYINEFIVRE
PR_XP_003111852.1_. KPRFGTPENRLEGHMYNYMWRR
MERLIN4SM.._repbase_128_2 RK--------------------
PR_POM35556.1_. KQRFGDPHESLKGHLFTYMWRR
PR_XP_003092916.1_. KARFGDPEQRLGGHLFNYMFRR
PR_POM40169.1_. KNFYGVKKFQLQGHLFSYMF--
PR_OZF79237.1_. KSRYGVRDYLLQGHLYNYIFRR
PR_POM38633.1_. KARYGTPEERLDGHMYNYMWRR
PR_KHN82525.1_. KVVAGNQSAQLAAHLNEFRWRE
PR_XP_029831839.1_. VRTM------------------
ISSpo8_ISNwi1_. IGVYRLGRQHLQRYLDEILWQW
CN_KII69242.1_. KRGGQTSSNLLQQKIDEKMWRE
PR_RNA02341.1_. KSMRGVSRKYLSSYLDEFTWRR
PR_XP_013181775.1_. RSIQ--DEHY--DYLLQFIWTY
PR_RNA05313.1_. KKIRGYNKTLVN----------
PR_RMZ93697.1_. KDMNGCTRPMLQSYIDEYVWRY
PR_RMZ98080.1_. KEMNGCSRVHLKSYLDEFIWRT
PR_RNA02274.1_. KKMNGCSRISLKSYIDDFLWR-
PR_RNA00670.1_. KEMR---GAHIQSHLDEFIWRY
PR_RNA25960.1_. KEMNGCKRVYIQSYIDEFIWRF
PO_XP_019860503.1_. KRMKGCHAEQLPSYLDEFMWRE
XP_009834622.1_. SKAMGMHRPHLPSYLDEYLWR-
NU_EEQ82194.1_. KKTKGLNLEQRKVFLQEFLYRE
NU_KCZ81611.1_. MRSMYKSRIKLNQYILE-----
XP_009514204.1_. IKRMRMSVNMIPEYLDEYLWR-
ETI46705.1_.    LKAFGYPRHLLPSFIDECLWR-
XP_008889716.1_. LKAMGMKKSLLPMYLDEYLWR-
OWZ06999.1_.    VKSEGMMKTKLPSFLDEWLWR-
OWZ15070.1_.    LKSEGIRKSVVPQYLDECLWR-
POM65681.1_.    LKRMGIRKELLTGYLDEFLWK-
ETP02018.1_.    IKAMGCSKKYLDGYIDEYMWR-
XP_008906848.1_. VKSMGMRKDHLDSYLDEYMWR-
ETI33165.1_.    IKVMGMTKSALDGYLVEYMW--
AL_Sy.m_LSRX01000331.1_40 LKTWARRRWGRDEMLMEYVFRV
XP_009518060.1_. IKAMGVPKERLDQYLDMYLWK-
Merlin1LSal.._repbase_122 MRKLGVFNTSRPTYLPEYMWR-
Merlin1Psojae.._repbase_1 IKAMRGVPKERDQYLDMYLWK-
PR_RWS01208.1_. VPQRGRKKEFLGGYLARFLF--
OWZ00959.1_.    IKAMGIPKDWLPPYLDVF----
ISOar1_ISPna2_. LRRHRGVATKYDSYLRWFHL--
EC_XP_011676614.1_. RKINGTKISNFEAHLAEVIWR-
EC_XP_011680435.1_. RRIN------------------
PR_XP_011443777.1_. RKLSGTKITQFEGHRAEIMWR-
PR_XP_014678517.1_. KHMHGVRTSMFPGVLDEFMYR-
ME_M.sp_LSRY01000732.1_. PPY-GVRKKYLEEYLDAFTFQR
PL_TPP60069.1_. ESLNGTSVDDFDACLDEYLWR-
PR_XP_022903262.1_. KRQCGTSEALFTSYLHEFIWR-
CN_XP_012558355.1_. RHQFGTREDLFTSHLHEFLWR-
CN_XP_012567131.1_. RRQFGTSEDLFTSYLHEF----
PR_KMQ86739.1_. LSRKSTQSL--YQYMALYYYRK
PR_XP_029644884.1_. QRKHSINNKALFSYLTEFMWR-
PR_XP_029639343.1_. RRKHLTSDKAVFSLLAEFIWR-
PR_XP_023227199.1_. KHQYYKNTKLFQPYLLEFQWR-
PR_XP_028154984.1_. RRQCGTSRDLFESYLDEFQWRE
PR_XP_003093790.1_. KAANGTSSALLDSYLSEFVCRE
PR_XP_028147522.1_. CRQCRTSTDLFPSYLQEFMWRE
PR_XP_028133902.1_. STQWLNSTDLFPSYLQEFMWRE
AL_Sy.k_VSDK01020766.1_30 RKRSHNDRRKWTRLLTEFRWR-
AL_Sy.m_LSRX01002035.1_33 RRKLHSDRVKW---------H-
NU_KCZ82035.1_. KKRKGINRDILENYIFEFMWKY
NU_KCZ79187.1_. RSKHGLSKKNLVNFVDEFNWRK
NU_KRH92137.1_. RRRNGVFHSNISEFLLE-----
NU_KCZ77695.1_. KRRRGVLMSNIDIFINEFIMKY
NU_KCZ78746.1_. KKRRGVLKSDIPSFLNEFAMKY
PR_XP_029652239.1_. KRRRGTHPSMVDSYLCEFMWRR
PR_XP_029649232.1_. KQRCGTESSTIDLYLCESMWR-
NU_ORD93307.1_. KMHKGILGVKLDELLCEFMWKH
ME_M.sp_LSRY01000519.1_. PRTRKFLGDYL-----------
NU_OQS55486.1_. ----------------------
NU_ORD98943.1_. KIHKGIVE--------------
NU_KCZ77506.1_. KA--------------------
PL_GAA56069.1_. KRQCGTHRSLVDSYLCEFVWR-
PR_XP_024500732.1_. KKHNGTHRSMLDGYMHEFSWRR
PR_KOF64208.1_. KYKS-GSCGNMKPHIDEAMYR-
NU_ORD95342.1_. KIYKGIV---------------
CN_XP_001641421.1_. KSKKRIPTADLQSHLDEVMWR-
CN_XP_029203164.1_. KREKGIRRADLQEFLNEQMWR-
CN_XP_020607576.1_. KRERGIRQLDLQDFLNEEMWR-
NU_KCZ77658.1_. KSLKGIRRVDLPNYLAEFMWK-
Merlin7SM.._repbase_132_2 KSLRGVRRVDLSLYLAEFMWKE
CN_PFX14398.1_. KKMKGNTNPDFLEYLQEFTWRR
NU_EEQ81258.1_. KSMNGISKIRLPGLLSELMFK-
NU_KCZ82029.1_. KTLRGVRRAELRFYIAEFIWKE
PR_RCN50226.1_. RSRHRFKGELWDDHFHEVLWKW
NU_KCZ80762.1_. KKMMGCKGSVLQENLDMFVF--
CO_XP_019627063.1_. KAMHGCMGEDTASYLKEEMWRE
NU_KCZ74470.1_. ----------------------
PR_PIO61508.1_. R---------------------
NU_KCZ82149.1_. K---------------------
CN_XP_020910752.1_. RKGVHFLLQDFLNEQAWR----
NU_KRH94301.1_. ----------------------
ISSod11_ISSod11_. KAKQYLDEFTFRF---------
Merlin6SM.._repbase_129_2 KGIRPLFLNELVWKSN------
NU_KRH93656.1_. NGCDDRKKEFLNYFVF------
NU_KCZ79174.1_. KMVK------------------
ISPla1_ISPna2_. ----------------------
CN_XP_015766415.1_. KTRRGIKREDMQAYLDEQV---
CN_XP_027036097.1_. KMRKGVRNYNLQSFLNQHMWR-
CN_XP_029181036.1_. KIRQGIKREDLQSYLDEQMWR-
CN_XP_029213877.1_. KRRKGLRKEDLQVYLDERMWR-
CN_XP_020896005.1_. ATKKGIRPQNLQMFLDEQMWR-
CN_XP_001625928.1_. ----------------------
CN_XP_027056027.1_. KARRGISRDDLQAYLDDRMWR-
PR_GBO35922.1_. KRHRGTARHHLGSYLSEFIWR-
Merlin8SM.._repbase_125_2 KKHRGTARHHLESYLAEF----
Merlin9SM.._repbase_125_2 ----------------------
PR_KOF87265.1_. RQK----------------WHS
PR_XP_027202419.1_. KNHRGTARQHVESYISEFIWRQ
PR_XP_027203037.1_. KKHRKTLCHHLETYLAEFMWRR
PR_VDN54013.1_. RRNRRTIRHHLDTYLAEFLWRQ
PR_XP_024509550.1_. KKQRGTSRNMLDSYLAEFMWR-
PR_XP_018497355.1_. RHRHGTHRHTVDSYLAEHLWR-
PR_XP_022176672.1_. KKRRGTNRNFLESYLAEFMWR-
DI_E.g_CAAHFI011224551.1_ KRQRGTHRHMLDEYLVEFIWRQ
PR_ODM88624.1_. TGCMDEERL--EMYLGEYVYRR
PR_XP_023243935.1_. KKQRGTARHHLESYLAEFMWK-
CT_AVPN01010163.1_646_158 ----VDSTQKIEDVFFDWMFRR
PR_XP_025414043.1_. KKHRGTARHHLKSYLAEF----
PR_VDN58144.1_. KKHRGTARHQLSTYLAEFLWR-
DI_E.g_CAAHFI010320029.1_ KRHRGTARHLLDSYLCEFMWR-
PR_KFD65015.1_. --------HGAMNMNLEWYFA-
AL_Sr_RSEH01000103.1_1004 --------HAIKRYNLEFIWR-
NU_KCZ77372.1_. RRKQYFKQNKLDLYISEYLIR-
NU_KCZ80965.1_. RRLCYSKQRLIHLYISEFLIRR
NU_KCZ80785.1_. RSKQYFKQEKLDLYISE-----
CO_OCA39328.1_. KKYRGTTRQHLNLYLVEFLWR-
Merlin1XT.._repbase_120_2 KKYRGTTRQHLNLYLVEFLWR-
NU_CDH61124.1_. TERQRTKQMTPWKLI-EFIWRR
MERLIN2SM.._repbase_119_2 RAKNYVRRSKLSSYVDEFCFRE
NU_KCZ78782.1_. ----------------------
CN_KII68941.1_. ----------------------
PR_RXG52923.1_. PKDTIEKNYPFHGYLAEFLFKR
ISOan10_ISSod11_. KTWG-LRKCHLQRYLDEFVFRW
NU_KCZ79447.1_. RRQGGVLRNNIDEWLADFTFR-
NU_KCZ80228.1_. RSKHGLDKKNLIGFIAEFNWKK
NU_KCZ78686.1_. RERAGVKKERITLFLKEFQWK-
NU_KRH93343.1_. RRYDGFSGIHNLLYLSEFCFRY
NU_KRH92543.1_. RKYEWTNQSDLNNFLAEFCFRY
NU_KCZ77453.1_. ----DIPRTTRGRYKKDYLLKF
PR_ODM72945.1_. ----TVR---------------
NU_KCZ77451.1_. ----DIRGCQVENYEY-HLKEF
NU_KCZ79589.1_. ----DMRGACNENYCL-HLNEF
NU_KCZ75690.1_. ----DMRG--------------
PR_OXA46581.1_. ----KLR---------------
NU_KCZ78977.1_. KKRKGVKTACRKEFLREFCFYF
NU_KCZ77228.1_. K---------------------
NU_KCZ77725.1_. KKKKGVFTSEREIFLKEFLFFF
NU_KCZ79165.1_. KKRKGVKTEDRKSFLKEFLFLF
NU_KCZ78259.1_. KKRKGIKTYKRSDFLKEFCFFY
NU_KCZ80305.1_. KKRRGVRKVDRDNFLSEFIWKW
NU_KCZ76670.1_. KRRKGIETNLRQRFLDEFCFKF
NU_KCZ78763.1_. K---------------------
NU_KCZ77886.1_. K---------------------
NU_EEQ81255.1_. KKRS--KKGLRQEFLKEFGWKF
NU_KCZ80226.1_. KKRKGVETNLRSKFLEIFIWKF
NU_KCZ79403.1_. KKRKGVVVQSRQDFLNEICWLF
NU_KCZ77812.1_. KQRKGIRTGLRQCFLNEICWLF
NU_KCZ77351.1_. KNRKGILTDKRSDFLKEFCFTF
NU_KCZ81075.1_. KLRKGVTTDKREIFLKEFCFYF
NU_KCZ77887.1_. KRRKGIKNEKRNDFLKEFCFIY
NU_KCZ81631.1_. KRKKGILTENREEFLKEFCFYF
NU_KCZ79761.1_. KSGKGMETSKRSIFLKEVCFKF
NU_KCZ80027.1_. K---------------------
NU_KCZ82092.1_. KKPKGIKNANRKNFLKEFCFYF
NU_KCZ77966.1_. KKRKGVQTGLRKRFLAEFIWNW
NU_KCZ79342.1_. KRRKGVLTSSRGDFLKEFTWLF
NU_KCZ75445.1_. KFKKGLETQRREEFLIEFTFKF
NU_KCZ77040.1_. KRRKGVSTVKIQIFLNEICWFF
NU_KCZ78590.1_. KKKKGVEPQRREDFLLEFTWKF
PR_XP_009010467.1_. K---------------------
NU_XP_024329841.1_. KRSKGVITCKRPGFLREFCWKF
NU_KCZ79905.1_. KRRKGIKTEERQEFLNEFCWFF
AL_Pm_NW_003212331.1_1286 RRRFY-----------------
PR_KFD57715.1_. KKMRGCKRDLLSSYLKEFMW--
NU_KCZ78529.1_. NKIKGVLTDSREDFLKEFLFFS
NU_KCZ78321.1_. NNRKGILTNNREIFLKEFLFLF
NU_KCZ78688.1_. KLRKGVSTIKRDLLLNEICFKF
NU_KCZ75610.1_. KKRKGIKTENREVFLKEFLF--
CO_XP_022541982.1_. ----------------------
PL_VDL94515.1_. WAHLDEAQYR------------
CO_XP_022522188.1_. Y---------------------
CO_XP_016339650.1_. ----------------------
CO_XP_027132763.1_. RHRLKMIEW-------------
CO_XP_024127725.1_. ----------------------
CO_XP_022538082.1_. RHRLKIIEW-------------
CO_XP_016360591.1_. ----------------------
CO_XP_013885102.1_. RRLR------------------
CO_XP_016423607.1_. ----------------------
AL_Sc_MPUH01000210.1_2886 KRQ-HRQMGNLQKLLDVFCWKR
PR_RWR99465.1_. ----------------------
AL_Sr_RSEH01000098.1_3028 KRQ-NRSLKDLQNYLHFFSWKR
AL_Sr_RSEH01000009.1_1733 KRQ-NRKLTNLQKALHVYCWKR
AL_Sc_MPUH01000291.1_6390 KK--HRNTVNLQHLLNVFCWMR
AL_Sc_MPUH01000036.1_3993 KRY-NRISANLTEHLNEYQWRR
PR_VDN81272.1_. LAMNGTCRAHFEGYIREFLFRR
PR_PSN30295.1_. ----LLSRLRKEEFLQSYLFEF
ISH4_ISH4_.     SPHRGVSKDRLTPYLRAFQLRR
ISNpe7_ISH4_.   SPHRGVSKDKLTPYLRALQLR-
ISHma4_ISH4_.   SPHRGISKDKLTQYLRAFQLRR
NU_ORD95544.1_. IKNKGTTFTMLQSYLNFFCF--
Merlin1_CI.._repbase_98_2 LRNMRGVEPELDSYLAEL----
PR_XP_029653503.1_. KNIMGRDTEMVESYLNEFLWRE
PR_XP_002408884.2_. LKRGGTSKTLLPSHLTWY----
NU_KRH94228.1_. KQMKVVRREKLQEYLFEIMFKE
CN_XP_015767935.1_. KRMCGTFKHQLPSYLDEFNWQR
CN_KII63377.1_. MRISGSSSNLLESHLREFMYR-
PR_XP_026811178.1_. VKYMGTTPELLPRYLIETWWR-
PR_XP_016662250.1_. VKKMGTNEDLLDRYLAEYWWR-
PR_TKR64562.1_. RDIWGTTPKTFQCYMYEYAFRR
CO_XP_016112198.1_. ----------------------
ISAba36_IS1016_. RKYNGIDRNAFPLFIKECEFRF
IS1016_IS1016_. RKYNGIDRKPFPPLLRECEFRL
ISNme2_IS1016_. AKFYGISKEMFYLHLKETEFRF
ISPepr2_ISNwi1_. QGVFFLSKMHTQRYISEVVFRW
NU_KCZ79656.1_. KERFGTHRSTLESHIYEFIWR-
PR_RNA31067.1_. RASNGVNRKYLQEYLDEIMWRH
ISXo2_IS1595_.  SGTYAVGQAKYARYLAEAAYRF
IS1595_IS1595_. SGVYAIAQGKYARYLGEAAYRF
ISMko1_IS1595_. -VYHAFDFSKYYRYL----FNR
PR_XP_028147325.1_. RRLGVISSPFLPQYIEQFEW--
PR_VDO93287.1_. KKKNGLKGAFWDDHFLEAVWKW
AL_Sy.m_LSRX01000217.1_74 RQRERIGKRAYGEALAEFLWR-
AL_Sy.k_VSDK01018746.1_35 RNRDRVHKNNYGSLLAEFLW--
Merlin1DR.._repbase_190_3 ----------------------
ISNwi1_ISNwi1_. RGTYHCSEKHLHRYLAEFDFRY
ISPna2_ISPna2_. HRFHGVATGYLDNYLGWFRALD
PR_XP_023219481.1_. KSLR--TDRSLQSYACTYVYR-
NU_RKP16970.1_. EMKG--TNTRKLEYLYEFMYR-
PR_RUS71147.1_. KRPV--IRSK---YLYQYLG--
PR_RWS20479.1_. KSRR--NNRQLHSYIA------
ISBos1_ISNha5_. IGTHHIAGPYL---NSEMAWRE
ISNha5_ISNha5_. IGIHHRIAGDYLAYAGEMAWRE
ISNov3_ISNha5_. IGTHHIAGPYLANYAAEASWRE
AL_Sr_RSEH01000151.1_4097 KTRN-RSGNFLQEYILEWLWRK
PR_RWS22081.1_. KSCRGRTKNHALLYVEEFVYRH
CN_PFX15357.1_. SGYPCQTETQKTSYIRQYKERE
