# Supplementary material for: Distribution of Merlin in eukaryotes and first report of DNA transposons in kinetoplastid protists
Source: PLoS One. 2021 May 6;16(5):e0251133. doi: 10.1371/journal.pone.0251133 (PMC8101967; doi:10.1371/journal.pone.0251133)
Supplement: S1 Appendix — Sequences are provided as fasta files for each major taxonomic group and the results of the CD-search are also provided. (ZIP) [file pone.0251133.s007.zip]

Archive with 17 entries (16 files):
- S1 Appendix/
- S1 Appendix/Chordata.fasta
- S1 Appendix/Chordata_results.xlsx
- S1 Appendix/Cnidaria.fasta
- S1 Appendix/Cnidaria_result.xlsx
- S1 Appendix/Echinodermata.fasta
- S1 Appendix/Echinodermata_result.xlsx
- S1 Appendix/Nucletmycea.fasta
- S1 Appendix/Nucletmycea.xlsx
- S1 Appendix/Platyhelmintes.fasta
- S1 Appendix/Platyhelmintes_result.xlsx
- S1 Appendix/Porifera.fasta
- S1 Appendix/Porifera_results.xlsx
- S1 Appendix/Protostomia.fasta
- S1 Appendix/Protostomia_results.xlsx
- S1 Appendix/Stramenopiles.fasta
- S1 Appendix/Stramenopiles_result.xlsx
