# Supplementary material for: Distribution of Merlin in eukaryotes and first report of DNA transposons in kinetoplastid protists
Source: PLoS One. 2021 May 6;16(5):e0251133. doi: 10.1371/journal.pone.0251133 (PMC8101967; doi:10.1371/journal.pone.0251133)
Supplement: S1 Appendix — Sequences are provided as fasta files for each major taxonomic group and the results of the CD-search are also provided. (ZIP) [file pone.0251133.s007.zip › S1 Appendix/Chordata.fasta]

>XP_002129449.1 uncharacterized protein LOC100181297 [Ciona intestinalis].
MSLHELVGLNLCDLTLDGVLNSTEKAIEWLRKFGLISKERICHKCGSATGMRLRRQSSTA
DGQSWRCRKKDCKTTSSIRKHSFFSKSNAPLVECIRLIYLWAEGDNSVQKICRYTKLCNH
TVIDWCGFLREVCSEDLIRNTAPIGGPGQIVAIDETHVARRKPGNAQARPVRAQWVFGGI
CIGTGECFMRLVDIRDAATLLPIIADCIAPNSTIYSDEWRAYAGISAMPQNYTHKTVNHS
YQFVSESGVHPNHVENLWRNCKRELAKRNGVRRDFIPSYLDEFMWRRSRSVQNFFPEILE
AIRRQYTV


>XP_022522188.1 uncharacterized protein LOC111191463 [Astyanax mexicanus].
MKLTRTATTKDGYRCLAQGLRKRHVDMIEDGVCGSSKSLTRVTTHLRKVCGRAIRRYERR
RKMKVGGRRAFVAIDESKFRHKRKYGRGRRGPTWRRSSWVFGMLEVKHSRRRPILKLVKN
RSRRGLLPIIRKYVRPGSHVISDSWGAYNTLAQHGYIHYQVNHQQHFVHPGNGAHTQHIE
RAWRNYKEDIYRYRGNLTEKSLKMNLRFIEWNSWLGRQHRNGILGRLFKDIRACHKV


>XP_016114846.1 PREDICTED: uncharacterized protein LOC107572925 [Sinocyclocheilus grahami].
MKYIHRFLQGLYMRQVDMMLDDISNSSATLSKMSMKLRSVCVRSMRRLRKKRGQKVGGLN
ICVHIDESKFRHRQKYARGRFGGARRRKSWVFGMVEILPSRKPVLRLVDKRDKTTLLPII
EKHVKRGSIIHSDEWRAYSALPERGYQHQTVNHSINFVNPSTGVHTQNIERAWANFKREV
WRLRANRSEKALKNHLIYIEWTYWLGRIYRQGILGRLLHDISQFYH


>XP_018950379.1 PREDICTED: uncharacterized protein LOC109079706 [Cyprinus carpio].
MVQDGIAGSSATLTKMTRKLRLVCRKALKMFKRKTGQRMGGRREFIVIDESNIRHKRKYG
QGRAGQTWKRKKWVFGMLAIKGQRRRPVLRLVERRSRDHLLPIIRRHVRQGSTILSDEWR
SYRALSNLGYSHYSVNHSRYFVDPNHGGHTQNIERAWLTYKSQIWRLRGNRTEKLLKEHL
CFIEWTHWLGYKHKDGPLGRLLKDIKRHYRD


>XP_026144024.1 uncharacterized protein LOC113118828 [Carassius auratus].
MTFIYRFSQGLRLRQVDMVQDGIAGSSATLTKMTRKLRLVCRKALKMFKRKTGQRMGGRR
EFIVIDESNIRHKRKYGQGRAGQTWKRKKWVFGMLAIKGQRRRPVLRLVERRSRNHLLPI
IRRHVRQGSTILSDEWRSYRALSNLGYSHYSVNHSRYFVDPNHGGHTQNIERAWLTYKSQ
IWRLRGNRTEKLLKEHLCFIEWTYWLGYKHKDGPLGRLLKDT


>XP_015797151.1 PREDICTED: uncharacterized protein LOC107373546, partial [Nothobranchius furzeri].
DENDICGEERPIYVEAWLSAHSGRCCKRASHRKVSRTIRTGSLFEKSKSSLFSWMKFIYR
FSQGLRLRQIDMIDDDVAGSSKTLSAMAKRIRQVCISAMERHGVNKGHCLGGHKEFVVMD
ESCLRHQRKYARGRFGNAWKRKKWVFGLMGVKDKRRRLVLKLVEKRTRRHLVPLIRQHVK
SGSAIISDEWRAYKNVLTNMGYKHYTVNHSRWFVDPHSGSHTQHIERAWMTIKGHIRRLR
GNRTEMLLEEHLKVLEWSSWLGSKHPDGPLGRLFKDIWKSFPV


>XP_015799380.1 PREDICTED: uncharacterized protein LOC107375400 [Nothobranchius furzeri].
MPLGMKLRTHTEGKQTKKKTLRLIKWLQKKHLLKKKLRCPVCHHKMKMISVVKKDQFMWC
CKRASHRKVSRTIRTGSLFEKSKSSLFSWMKFIYRFSQGLRLRQIDMIDDDVAGSSKTLS
AMAKRIRQVCISAMERHGVNKGHCLGGHKEFVVMDESCLRHQRKYARGRFGNAWKRKKWV
FGLMGVKDKRRRLVLKLVEKRTRRHLVPLIRQHVKSGSAIISDEWRAYKNVLTNMGYKHY
TVNHSRWFVDPHSGSHTQHIERAWMTIKGHIRRLRGNRTEMLLEEHLKVLEWSSWLGSKH
PDGPLGRLFKDIWKSFPV


>XP_023813436.1 uncharacterized protein LOC111947773 [Oryzias latipes].
MTLVKKLRKLIFEGRSKRKTLKLIKWMQKNKLLRQKMKCSICLRRMKLKKWKTKDHYTWT
CQRAAHRGRNSVKSIRYKSLFQRSKISLFDWMQFIFRFSQGLRLRQIDMIEDDIAASSAT
LTKMAKKIREVCTTAVERMRLRNGQIIGGQHEFVVIDESHFRHKRKYGRGRLSGAWKRKK
WVFGMLGVRGQRSGKPVLRLVEKRSRTELVPLIAHHVKPGSTIISDEWRAYRVLQALGYK
HYTVNHSQTYVDAHTGAHTQHLERAWRTYKEKVWRLRGNRTENLLQEHLCVIEWNEWLAK
KHSNGILGRLLHDIKKKYK


>XP_028439300.1 uncharacterized protein LOC114559068 isoform X2 [Perca flavescens].
MSLESKILCLTEGKPTKRKTVKLIRWLQNKKLLKKKIRCKLCQNAMKLKKKHNSTDVYRW
FSQGLRLRQVDMKTDGIAKSSTTLSKMAACARRVCRHAMKRHETKTGKRLGDEREFVVID
ESNFRHKRKYGRGRISNSWRRKNWVFGMLGVKGKHRRPLLKLVKRRSRNHLLPLVVKHVR
PGTVIISDEWRAYRGALTNLGYTHFTVNHSRWFVDPVTGAHTQQLERAWLTYKSIIWRLR
GNRTEKLLKEHLAVIEWTYWLGNRHRKGPLGRLLKDIRVTFP


>XP_028439293.1 uncharacterized protein LOC114559068 isoform X1 [Perca flavescens].
MSLESKILCLTEGKPTKRKTVKLIRWLQNKKLLKKKIRCKLCQNAMKLKKKHNSTDVYRW
VCRHKSHRGRKITKTIRTGSVFENSKCSLISWMKFFYRFSQGLRLRQVDMKTDGIAKSST
TLSKMAACARRVCRHAMKRHETKTGKRLGDEREFVVIDESNFRHKRKYGRGRISNSWRRK
NWVFGMLGVKGKHRRPLLKLVKRRSRNHLLPLVVKHVRPGTVIISDEWRAYRGALTNLGY
THFTVNHSRWFVDPVTGAHTQQLERAWLTYKSIIWRLRGNRTEKLLKEHLAVIEWTYWLG
NRHRKGPLGRLLKDIRVTFP


>XP_028446202.1 uncharacterized protein LOC114563602 [Perca flavescens].
MVRFTRAINVAEKKKIGQQTSRTNFTIHGTDMSLESKILCFTEGKPTKRKTVKLIRWLQN
KKLLKKKIRCKLCQNAMKLKKKHNSTDVYRWVCRHKSHRGRKITKTIRTGSVFENSKCSL
ISWMKFFYRFSQGLRLRQVDMKTDGIAKSSTTLSKMAACARRVCRHAMKRHETKTGKCLG
DEREFVVIDESNFRHKRKYGRGRISNSWRRKNWVFGMLGVKGKHRRPLLKLVKRRSRNHL
LPLVVKHVRPGTVIISDEWRAYRGALTNLGYTHFTVNHSRWFVDPVTGAHTQQLERAWLT
YKSIIWRLRGNRTEKLLKEHLAVIEWTYWLETGIGKDLLVVY


>XP_016339650.1 PREDICTED: uncharacterized protein LOC107687027 [Sinocyclocheilus anshuiensis].
MKLKKKGNSTDVYRWFSQGLRMRQVDMKTNGIAKISATLSKMSSCVRRVCRHAMRQYENK
AGQRLGGEMEFVVIDESNFRHKRKYARGRISSTWRRKTWVLGMLGVKEKHRRPILRLVKK
RSRHHLIPLVVKHVRPGTLMLSDEWRAYRGALTNLGYRHFTVNHSRWFVDPVSGAHTQHL
ERAWLTYKSIIWRLRGNRTAKLLKEHLAVIEWTYWLGNKHKEGLLGHLLKDIRHQFPC


>XP_022541817.1 uncharacterized protein LOC111196736 [Astyanax mexicanus].
MKLLDKILVLTEGKPTKRRTARLIEWMQKKKLLAVRMKCKLCHKTMKLTRKYGSRDLKVW
VCRNKNHRGKKTTKTIRSGSIFEGSRSSLFSWMKFFYRFAQGLRMRQVDMKTEGIAKSSR
TLSKMSSCVRKVCTCAMRQYERTAGQRLGDEGEFVAIDESNFRHKQKYRRGRISGTWKRK
KWVFGMLGVKGNQRRPILKLVKRRFRQHLIPLVVKHVRPGSVIVSDEWRAYRGVLTNMGY
RHFTVNHSRWFVDPASGAHTQHLERAWLTYKSTVWRLRGNRTEKLLKEHLKVIEWSYWLG
NRHKKGALGRLLKDIRSQFPL


>XP_019212547.1 uncharacterized protein LOC109201353 [Oreochromis niloticus].
MLGSVVEQHMVEHVKQTSVRHKSLFSRSKVSLQRWMQFIYRFSQDLRLRQIDMIDDTIAG
STTTLSKMSKKIRRVCVAAVQRLRRRTGQQIGGRREFVVIDESHFRHKRKYGRGRMAGGW
KRRKWVFGMLGIKRRGKTRPILRLVEKRSRRHLVPVITLHVRIGSSVISDEWRAYRVLPN
LGYEHHTVNHSRWYVDPRTGAHTQHLERAWRSYKEQIWRLRGNRNDRLLSEHLTVIEWNE
WLAKKHTNGTLGRLIYDISKKYR


>XP_016112198.1 PREDICTED: uncharacterized protein LOC107570484 [Sinocyclocheilus grahami].
MKYIHRFAQGLHLRQVDMLQDGIAKSTATLSMMSTKLRRICVKSLEKHQKKKRQKVGGVN
VIVHIDESKFCHKRKYARGRFGNTWKRKRTWVFGILEIKMASRRPILRLVKKRNKETLVP
IIKKHVKRQSLVVSDEWRAYASLSQEGYKHVRVNHSQNYVDPQTGLHTQNIERAWQTYKR
EIWRMRGNRSEKALKKQLCFIEWTYWLARRHKHGVLGRLLKDIRNGNHRSQFKIFL


>XP_028303963.1 uncharacterized protein LOC114464090 [Gouania willdenowi].
MVSRSIRSGSIFAKSHIRLHTWMHYIYRFAQGLRLRQVDLLQEGITRSSATLSKLANKLR
RVCKSGMKRMRRRGKQTVGQRAEIVMIDECKFGHKRKYNRGRASNRSSWVFGMLGIKDDR
RRPILKIVHHRSARHLLPLIKKHVHRGSSIISDGWRSYRRLQDEGYNHLTVNHQDFFVDP
VTGAHTQNLERFWGICKSTIWRQRGNRTQNC


>TKS88107.1 hypothetical protein D9C73_022231 [Collichthys lucidus].
MHDMLMHENFTHVKMQERANKLSTWCCPVPVTPGYAEILVTKTKQSPGPSEMVLCLKILM
LDCIPGCISYAEFWLIYYRFAQGLRLRQVDMLQEGITGSSATLSKLADRLRRVCKFAMKR
MRRRGKQAIGKRGELVLIDESKFGHKRKYNRGRANNRSSWVFGMLGVKDDRSRPILRIVR
HRSTSHLMPIIKKHIQRGSSIISDGWRAYRNLQDEGYNHMTVNHQEYFVDPITGAHTQNV
ERLWGVCKSTIWGLKGNGTQNMLKDHLDVIEWTYWRGNHHRDGPLGMLLHDIKKKYPVRN
L


>XP_027132763.1 uncharacterized protein LOC109137708 isoform X1 [Larimichthys crocea].
MKRGMKCGKCNRSMYLEKSSHVIDGLRWICKHHKSSPLSVRKGSIFARSHTPLAKWLEFI
LRFAQGLQLRQLDLITDGIAASSKTLTSMTKILRKACVAGLKRLRKTGMKIGGRHRFVVV
DESKFAHKRKYHRGRCGNTWRRDCQWVFGMLEVDGTSRRPILRLVKDRSRKTLIGRIVRH
VRPKTSVVTDEWRAYKDQLSRHGYYQFSVCHKMNFVDPETGAHTQHIERAWQTYKTEIWR
HRGNRTPEFLTMHLKMIEWHHWLGRNHHYGVLGRLFHDIKKVMKR


>XP_022540495.1 uncharacterized protein LOC111195988 [Astyanax mexicanus].
MSLIKKLLRRTERKHSKKKLIKWLQKERLLARTLKCPRCGKKMHFKKKTSIKDGYTWICR
RNHHRQNTVRSIRHGSIFSRSHVPLVSYMKHIHRFAQGLRLRQVDMVEEGLCGSSATITK
LTQKLKGVCVNAIRKMKRQKKMQIGGGRAYVVLDESKFCHKRKYARGRFGNTWRRKAWVF
GMMEIKRNRRRPLLKVVKRRTAAKLIPVIQKYVRCGTTVISDEWPAYKQLGQHGYIHYQV
NHKRFFVHPQTGAHTQHIERAWRTFKNEVYRYRGNLTKKSLKDQLAFIEWNYWRGKYPRG
VLGCLFEDIGLKYQV


>XP_022518507.1 uncharacterized protein LOC111188896 [Astyanax mexicanus].
MSLIKKLLRRTERKHSKKKLIKWLQKERLLARTLKCPRCGKKMHFKKKTSIKDGYTWICR
RNHHRQNTVRSIRHGSIFSRSHVPLVSYMKHIHRFAQGLRLRQVDMVEEGLCGSSATITK
LTQKLKGVCVNAIRKMKRQKKMQIGGGRAYVVLDESKFCHKRKYARGRFGNTWRRKAWVF
GMMEIKRNRRRPLLKVVKRRTAAKLIPVIQKYVRCGTTVISDEWPAYKQLGQHGYIHYQV
NHKRFFVHPQTGAHTQHIERAWRTFKNEVYRYRGNLTKKSLKDQLAFIEWNYWRGKSHPR
GVLGCLFEDIGLKYQV


>XP_028970911.1 uncharacterized protein LOC105030231 isoform X3 [Esox lucius].
MEVNVALKTLMMENRICRRKRRHNQSSTCSIRKDSIFSHSRVTLTDWLTLIYRFAQGLQL
RQVDMMEDGIAKSSRTLTRMTKILRKVCNKALRRFKRRKGFEIGSRSLWRFVVIDESKFS
QKRKYNRGRIGPTWRREGWVFGMLEVKHNRRRPILKMVKDRSQETLIPIIRRHVRRGSTI
LSDCWRAYVRSLNRLGYNHQTVNHTNNFVDPQSGYHTQHIERAWQTIKGAGLETKG


>XP_026145480.1 uncharacterized protein LOC113119942 [Carassius auratus].
MVSHYEFLSRILFRQCSKEILKFSRWLMKEGLIRKSMKCPCSHLMRLKLRNGKNEPIWIC
RDSCHKGKSFAKSIRHGSMFENSHISLQMWMHFIYRFAQGLRLRQVDMLQEGITRSSATL
SKLADKLRRVCKSAMKRMRKRGKQTIGRRREIVLIDESKFGHKRKYNRGRANNRSTWVFG
MLGIKVERRRPIFKIVHCRSARNLMPLIKKHIRQGSSVISDGWRSYRNLQNEGYDHRIVN
HKEHFVDPVTGAHTQNLERLWGVCKSTIWRLRGNRTQNMLKDHLDVIEWTYWRGNNHRNG
PLGMLLHDIKKKYTMPT


>XP_028970910.1 uncharacterized protein LOC105030231 isoform X2 [Esox lucius].
MAGRQRELPSWMTLNDADKVNNKETTKRITSVNRKKRFERICRRKRRHNQSSTCSIRKDS
IFSHSRVTLTDWLTLIYRFAQGLQLRQVDMMEDGIAKSSRTLTRMTKILRKVCNKALRRF
KRRKGFEIGSRSLWRFVVIDESKFSQKRKYNRGRIGPTWRREGWVFGMLEVKHNRRRPIL
KMVKDRSQETLIPIIRRHVRRGSTILSDCWRAYVRSLNRLGYNHQTVNHTNNFVDPQSGY
HTQHIERAWQTIKGAGLETKG


>XP_022527111.1 uncharacterized protein LOC111192957 isoform X2 [Astyanax mexicanus].
MKYIHRFSQGLQMRQVDMIQDGITKSTRTLSMMSNKLKQMCVKSLRKFRKKKGQKVGGAD
IIVQIDESKFCHKRKYGKGRYGNTWRRKRTWVFGMLEIRPHLKRPILRLVKKRDKNTLIP
IIRKHVKPTTLVVSDDWRAYSSLKEEGYRHVRVNHSQNYIDPISGLHTQNIERAWQTYKK
EVWHMRANRSEKSLRKHLCFIEWTYWLGRMHKYGVLGRLFKDIRCA


>XP_028970909.1 uncharacterized protein LOC105030231 isoform X1 [Esox lucius].
MPHALLHVLSAKHARRNKKKIIKYLQKKGLLKKSMRCPICHHKQKMVKHRCRDGFIWICR
RKRRHNQSSTCSIRKDSIFSHSRVTLTDWLTLIYRFAQGLQLRQVDMMEDGIAKSSRTLT
RMTKILRKVCNKALRRFKRRKGFEIGSRSLWRFVVIDESKFSQKRKYNRGRIGPTWRREG
WVFGMLEVKHNRRRPILKMVKDRSQETLIPIIRRHVRRGSTILSDCWRAYVRSLNRLGYN
HQTVNHTNNFVDPQSGYHTQHIERAWQTIKGAGLETKG


>XP_029995971.1 uncharacterized protein LOC115423367 [Sphaeramia orbicularis].
MSRFRKFKNLISGDRTKRKALKLIKWLQKKTLLKRKIKCTTCHHQMKLKRRTNSQDQYSW
VCQRPEHGAKQISVRHKSIFSHSKIPICNWMEFIYRFAQGLRLRQIDMLDDTIAGSSATL
SKMAKRLRGVCVTALKKMRRRTGQWMGGRREFVAIDESHFRHKRKYGRGRMAGAWNRKKW
VFGMLGVKESSRRPILRLVERRNRAHLVPLITQHVRVGSNIISDQWRAYRVLPALGYVHH
TVNHSRSYVDPLTGAHTQHIERAWRTHKENIWRLRGNRTESLLQDHLAVIEWIEWLAKKH
RHDAFGRLIHDVSRKYR


>XP_003200218.2 uncharacterized protein si:dkey17m8.2 [Danio rerio].
MHTGKLNKIIRLCSGGKHRKLVIKWLQRKGLLCKAPHCRQCGKKMSIKAHSGRDGYIWTC
RRNKHRRITLSIRKGSLFHNSRIPLVKWMEYIYRFSQGLHLRQIDLMDDGVAKTSTTLSR
INKLLRKVCIKALSNLKRRTGLRVGGKSRQKFVAIDESKFAHKRKFNRGRFCTTWQRRKG
WVFGMMEVKGDHRLPVLKMVKDRSRTTLVPIITRHIRRGSTVYSDNWRAYLNALQPLRYR
HLTVNHSENFVDPQTGCHTQHIERAWLAIKAQVSRLRGNKTTKLLREHLKFIQWHYWLGR
RNSKGALAQLIHDIRKAYRVH


>XP_003197732.1 uncharacterized protein si:dkeyp13d11.2 [Danio rerio].
MLTGKLNKIIRLCSGGKHRKLVIKWLQRKGLLCKAPHCRQCGKKMSIKAHSGRDGYIWTC
RRNKHRRITLSIRKGSLFHNSRIPLVKWMEYIYRFSQGLHLRQIDLMDDGVAKTSTTLSR
MNKLLRKVCIKALSNLKRRTGLRVGGKSRQKFVAIDESKFAHKRKFNRGRFCTTWQRRKG
WVFGMMEVKGDRRLPVLKMVKDRSRTTLVPIITRHIRRGSTVYSDNWRAYLNALQPLRYR
HLTVNHSENFVDPQTGCHTQHIERAWLAIKAQVSRLRGNKTTKLLREHLKFIQWHYWLGR
RNSKGALAQLIHDIRKAYRVD


>XP_017212591.2 uncharacterized protein LOC108179210 [Danio rerio].
MLNVTGKLNKIIRLCSGGKHRKLVIKWLQRKGLLCKAPHCRQCGKKMSIKAHSGRDGYIW
TCRRNKHRRITLSIRKGSLFHNSRIPLVKWMEYIYRFSQGLHLRQIDLMDDGVAKTSTTL
SRMNKLLRKVCIKALSNLKRRTGLRVGGKSRQKFVAIDESKFAHKRKFNRGRFCTTWQRR
KGWVFGMMEVKGDRRLPVLKMVKDRSRTTLVPIITRHIRRGSTVYSDNWRAYLNALQPLR
YRHLTVNHSENFVDPQTGCHTQHIERAWLAIKAQVSRLRGNKTTKLLREHLKFIQWHYWL
GRRNSKGALAQLIHDIRKAYRVH


>XP_022527110.1 uncharacterized protein LOC111192957 isoform X1 [Astyanax mexicanus].
MSILRRLMKNVYVRKNKKTSYNLIRWMQNEKLLKRKLKCKRCNKRMRMVHSHCADNFIWE
CRRRHCGRLKRSVRAESLFSGSHSDLFTWMKYIHRFSQGLQMRQVDMIQDGITKSTRTLS
MMSNKLKQMCVKSLRKFRKKKGQKVGGADIIVQIDESKFCHKRKYGKGRYGNTWRRKRTW
VFGMLEIRPHLKRPILRLVKKRDKNTLIPIIRKHVKPTTLVVSDDWRAYSSLKEEGYRHV
RVNHSQNYIDPISGLHTQNIERAWQTYKKEVWHMRANRSEKSLRKHLCFIEWTYWLGRMH
KYGVLGRLFKDIRCA


>AAI55298.1 LOC567658 protein, partial [Danio rerio].
KLNLESLNNTTAVSALLKLARIFNEKPSLRMAVRLEKSQGLKMDELSSHTWSALGIPVEA
VAPFQKSQTQEGLRGQREDNLEIMYSKDQIYQGDVEFSIEELRAQRYYKAMREKASHLNK
MKQDLQLQIEQAQRKLHQRSSTAAPQQSFPEDKREASSSIQRPTGSCESAADTVKSAPLV
IYSEQEEGCAVSSSSVSREDDMNQSGSNAKLQKTAKPFTIYDESTQTNKISSSVSREDEI
NQSGSDAKLQKTAKTFTIYDENSQTNKIGGKHRKLVIKWLQRKGLLCKAPHCRQCGKKMS
IKAHSGRDGYIWTCRRNKHRRITLSIRKGSLFHNSRIPLVKWMEYIYRFSQGLHLRQIDL
MDDGVAKTSTTLSRMNKLLRKVCIKALSNLKRRTGLRVGGKSRQKFVAIDESKFAHKRKF
NRGRFCTTWQRRKGWVFGMMEVKGDRRLPVLKMVKDRSRTTLVPIITRHIRRGSTVYSDN
WRAYLNALQPLRYRHLTVNHSENFVDPQTGCHTQHIERAWLAIKAQVSRLRGNKTTKLLR
EHLKFIQWHYWLGRRNSKGALAQLIHDIRKAYRVH
>XP_023818084.1 uncharacterized protein LOC111948624 isoform X2 [Oryzias latipes].
MQFIYRFSQGLRLRQIDMIADNIAASSTTLTKMAKKLRQVCITAVKRMRRHKGQIIGGRH
EFVVIDESHFRHKRKYGKGRMAGAWKRKMWVFGMLGVQGQRSGKPVLRLVKKRTRRELVP
LIARHVKPGSTIMSDEWRAYRILPALGYKHFTVNHSQFYVNPQNGAHTQHIERAWRTYKE
QVWRLRGNQTEDMLRDHLCLIEWNEWLAKKYHSGPLGRLLHDIKKKYN


>XP_023814122.1 uncharacterized protein LOC111947889 [Oryzias latipes].
MRFLYRFAQGLRLRQVDMISDDISGSSATLSKMARKLRDVCTTAMDRYQQARGQYIGGQE
QFVTVDESHFRHKRKYGRGRMAGGWKRKKWVFGMLGVDRRGRRHAKPILRLVERRRRRDL
VPLIAHHVKVGSTIISDEWRAYHNALPELGYTHFTVNHSVSYVDAQTGAHTQHIERAWRT
VKENVWRLRGNRTEELLLDHLRVIEWHEWLGRQHRKGPLGRVIHDIAVMYGH


>XP_019221012.1 uncharacterized protein LOC109204463 [Oreochromis niloticus].
MGNLTRLKKLINEEISKRGPLKLIKYLQRKKLLKRKIKCKVCQQKMELKKRVNNRDQYAW
ICRGAAHGGHVKQTSVRHKSLFSRSKVSLQRWMQFIYRFSQGLRLRQIDMIDDTIAGSTA
TLSKMSKKIRRVCVAAVQRLRRRTGQQIGGRREFVVIDESHFRHKRKYGRGRMAGGWKRR
KWVFGMLGIKHRGKTRPILRLVEKRSRRHLVPAITLHVRIGSSVISDEWRAYCVLPNLGY
EHHTVNHSRWYVDPRTGAHTQHLERAWRSYKEQIWRLRGNRNDRLLSEHLTVIEWNEWL


>XP_024127725.1 uncharacterized protein LOC112146250 [Oryzias melastigma].
MRFLYRFAQGLRLRQVDMINDDISGSSATLSKMAQKLRDVCTTSMDRYQQASGQYIGGRQ
EFVTVDESHFRHKRKYGRGRMAGGWKRKKWVFGMLGVDRRGRRHAKPILRLVERRRRRDL
VPLIAHHVKVGSTIISDEWRAYSNALPQLGYTHFTVNHSVSYVDAQTGAHTQHIERAWRT
VKENVWRLRGNRTEELLIDHLRVIEWHEWLGRPHRKGPLGRIIHDIGVMYRH


>XP_020464576.1 uncharacterized protein LOC109965130 [Monopterus albus].
MTLKRRSNSGDQFAWICRHPVHLGRPKQTSVRHNSIFRRSKVSLRKWIHFMYRFCQGLRL
RQIDMMADEIAVSSATLSKMAKKLRDVCVTAVERMRRRTGQLIGGRREFVVIDESHFRHK
RKYGRGRMTGGWKRKQWVFGMLGVQHDQGRRKPILRLVEKRSRRHLVPLIARHVRLGSSI
ISDEWRAYRILPDLGYNHHTVNHSRWYVEPHTGAHTQHIERAWRSYKEQVHTYF


>XP_022538082.1 uncharacterized protein LOC111195371 [Astyanax mexicanus].
MDAEKIILPRAMKCNSCKKKMKLHKRFQGDGYQWCCTRNAHHHTDITASVRKGSMFFRSR
LSLRQHLEFIYRFSQGLRQRQMELIEDGIAGSSRTLTKMTSALRKVCISAMTKLRQRGGM
RVGGPHHFVMIDESKFSHKRKYNRGRVGSTWRRSKKWVLGILEVGVTTRKPILKIVSKRS
SAQMLPVVRHYVRRGTSIITDEWRAYRGLSDLGYDHHTVCHKRHFVHPLTRAHTQHLERA
WQKFKVDVWRHRANRNTKLLKQYLKIIEWEHWLAKKHKWGILGRLLHDIRKMYKSHS


>XP_023811425.1 uncharacterized protein LOC110016401 [Oryzias latipes].
MTLVTRLRRLIFAGKSKRKALKLIKWMQKNHLLRREMKCSICHKRMKLKKWKTKDHYAWK
CQRAVHRGKKRVKSIRHKSLFQRSKISLFEWMQFIYRFSQGLRLRQIDMIADNIAASSTT
LTKMAKKLRQVCITAVKRMRRHKGQIIGGRHEFVVIDESHFRHKRKYGKGRMAGAWKRKM
WVFGMLGVQGQRSGKPVLRLVKKRTRRELVPLIARHVKPGSTIMSDEWRAYRILPALGYK
HFTVNHSQFYVNPQNGAHTQHIERAWRTYKEQVWRLRGNQTEDMLRDHLCLIEWNEWLAK
KYHSGPLGRLLHDIKKKYN


>XP_023806965.1 uncharacterized protein LOC111946808 [Oryzias latipes].
MTLVTRLRRLIFAGKSKRKALKLIKWMQKNHLLRREMKCSICHKRMKLKKWKTKDHYAWK
CQRAVHRGKTRVKSIRHKSLFQRSKISLFEWMQFIYRFSQGLRLRQIDMIADNIAASSTT
LTKMAKKLRQVCITAVKRMRRHKGQIIGGRHEFVVIDESHFRHKRKYGKGRMAGAWKRKM
WVFGMLGVQGQRSGKPVLRLVKKRTRRELVPLIARHVKPGSTIMSDEWRAYRILPALGYK
HFTVNHSQFYVNPQNGAHTQHIERAWRTYKEQVWRLRGNQTEDMLRDQLCLIEWNEWLAK
KYHSGPLGRLLHDIKKEYN


>XP_016318813.1 PREDICTED: uncharacterized protein LOC107670649 [Sinocyclocheilus anshuiensis].
MAMITEGIAGSSKTLARMTKVLRKVCIAALKTLRNRGMRIGGRHRFVVIDESKFAHKRKY
HRGRCGNTWRRERQWVFGMLEVDGISRRPILRLVKDRSRQTLISQIQRHIRPRTSILTDE
WRAYKRQLSQYGYRQYSVCHKRHFVDPGTGAHTQHIERAWQNYKLEIWRHRGNRTPESLK
THLKMIEWHHLLGIGHYNGVLGRLLHDVKKHVKKI


>XP_023819132.1 uncharacterized protein LOC111948782 [Oryzias latipes].
MPGLATELRQLIEGETKSTRRHKVLIKWLQKKRLLRRRMRCKECKHKMKFRESVCVDNYA
WICKHHSHKGRKLKRSVRHKSIFSKSKVSLFNWMRFLYRFAQGLRLRQVDMISDDISGSS
ATLSKMARKLRDVCTTAMDRYQQARGQYIGGQEQFVTVDESHFRHKRKYGRGRMAGGWKR
KKWVFGMLGVDRRGRRHAKPILRLVERRRRRDLVPLIAHHVKVGSTIISDEWRAYHNALP
ELGYTHFTVNHSVSYVDAQTGAHTQHIERAWRTVKENVWRLRGNRTEELLLDHLRVIEWH
EWLGRQHRKGPLGRVIHDIAVMYGH


>XP_023820315.1 uncharacterized protein LOC111948978 [Oryzias latipes].
MPGLATELRQLIEGETKSTRRHKVLIKWLQKKILLRRRMRCKECKHKMKFRESVCVDNYA
WICKHHSHKGRKLKRSVRHKSIFSKSKVSLFNWMRFLYRFAQGLRLRQVDMISDDISGSS
ATLSKMARKLRDVCTTAMDKYQQARGQYIGGQEQFVTVDESHFRHKRKYGRGRMAGGWKR
KKWVFGMLGVDRRGRRHAKPILRLVERRRRRDLVPLIAHHVKVGSTIISDEWRAYHNALP
ELGYTHFTVNHSVSYVDAQTGAHTQHIERAWRTVKENVWRLRGNRTEELLLDHVRVIEWH
EWLGRQHRKGPLGRVIHDIAVMYGH


>XP_023809018.1 uncharacterized protein LOC111947104 [Oryzias latipes].
MTLVTRLRRLIFAGKSKRKALKLIKWMQKNHLLRREMKCSICHKRMKLKKWKTKDHYAWK
CQRAVHRGKKRVKSIRHKSLFQRSKISLFEWMQFIYRFSQGLRLRQIDMIADNIAASSTT
LTKMAKKLRQVCITAVKRMRRNKGQIIGGRHEFVVIDESHFRHKRKYGKGRMAGAWKRKM
WVFGMLGVQGQRSGKPVLRLVKKRTRRELVPLIARHVKPGSTIMSDEWRAYRILPALGYK
HFTVNHSQFYVNPQNGAHTQHIERAWRTYKEQVWRLRGNQTEDMLRDHLCLIEWNEWLAK
NITVVHLDGYYTTLRKSTIDPLNVFFVM


>XP_026146436.1 uncharacterized protein LOC113120687 [Carassius auratus].
MLHSKFLLFSIQKPTTNRKLKLIKWLQSKKLLARRVKCSRCGHNMRMKRATSRNLDGFHW
MCRHKSHRGKKTSRSVRVGSLFERSKLSLSSWLIFIYRFAQGLRIRQIDMMQDGIAKSSR
TLSKMARIMRKVCHCAIKRYRRRHGQMIGSAREFAVLDESNFRHKRKYGRGRASTTWRRK
KWVFGMLGVRDKCRHPILRLVKRRSRPHLIPIVVKHVRPGTTIISDEWRAYRGALANMGY
KHFTVNHSQWFVDPHTGAHSQHLERAWLTYKTSVWRLRGNRTEKMLKEHLSLIEWTHWLG
EKNKRGPLGRLIKDIHHQFPV


>XP_023660155.1 uncharacterized protein LOC111840004 [Paramormyrops kingsleyae].
MLHSKLLLFAIQKPTTNRKRKLIKWLQSKKLLARRVKCSRCGHNMTMERNRRHVDGFHWM
CRHKSHRGKKTSRSVRAGSLFERSKLSLSSWLMFIYRFTQGLRIRQIDMMQDGIAKSSKT
LSKMASIMRNVCHCAMKRFRRRHGQMIGSALEFAVLDESNFRHKRKYGRGRASTTWRRKK
WVFGILGVRNKHRHPILRLVKRRSRAHLVPIVVKHVRPGTTIISDEWRAYRGALASMGYR
HFTVNHSQWFVDPHSGAHSQHIERAWLTYKTNIWRLRGNRTEKMLKEHLSLIEWTHWLGE
KHKQGPLGRIIKDICHQFPV


>XP_018956277.1 PREDICTED: uncharacterized protein LOC109086282 [Cyprinus carpio].
MMQDRIARSSKTLSRMAKVLRKICTKAMKEYQKRRRQQMGGQQEFVVIDESNFRHKRKYG
RGRASTTWRRRKWVFGMLGVKHNLRRPILRLVTRRSRNHLIPIIVKHVRPGTILISDEWR
AYRGVLANMGYRHFTVNHSHWFVDPNTGAHSQHLERAWLSYKTRVWRLRGNRTEKMLKEH
LALIEWTNWLGERHRRGVLGRLFRDIYHQFPV


>XP_026091472.1 uncharacterized protein LOC113064772 [Carassius auratus].
MTRLLQELLKNIRSYDNTKKRRIVRWMQKWGILKSRMQCPKCNRSMRLEKCDRSDGLRWV
CKHHKSSPLSVRNGSIFTNSHTPLVKWLEFMYRFAQGLQLKQLAMINDGIAGSSKTLTRM
TKVLRKVCIAALKRLRIRGMRIGGQHRFVVIDESKFAHKRKYHRGRCGNTWRRKRQWVFG
MLEVDGLSRRPILRLVKDRSRQTLISKIQRHIRPRTSILTDEWRAYNRQLSQYGYRQYSV
CHKRHFVDPGTGAHTQHIERAWQNYKLEIWRRRGNRTTESLKTHLKMIEWHHWLGVRHYD
GVLGRLIHDVKKHVKTI


>XP_026069814.1 uncharacterized protein LOC113050752 [Carassius auratus].
MLHSKFLLFSIQKPTTNRKLKLIKWLQSKKLLARRVKCSRCGHNMRMKRATSRNLDGFHW
MCRHKSHRGKKTSRSVRVGSLFERSKLSLSSWLIFIYRFAQGLRIRQIDMMQDGIAKSSR
TLSKMARIMRKVCHCAIKRYRRRHGQMIGSAREFAVLDESNFRHKRKYGRGRASTTWRRK
KWVFGMLGVRDKCRHPILRLVKRRSRPHLIPIVVKHVRPGTTIISDEWRAYRGALANMGY
KHFTVNHSQWFVDPHSGAHSQHLERAWLTYKTSVWRLRGNRTEKMLKEHLSLIEWTHWLG
EKNKRGPLGRLIKDIHHQFPV


>XP_026000970.1 uncharacterized protein LOC113008054 [Astatotilapia calliptera].
MKFIYRFSQGLRLRQIDMIDDEVAGSSRTLSSMARHIRHVCIRAIKRHRINNGHRLGGDR
EFVVIDESCLRHQRKYARGRFGNAWKRKKWVFGMMGIKDKRRRLVLKLVEKRSRRHLVPL
IRQHVKLGSAIISDEWRAYKNVLTNIGYRHYTVNHSRWFVDPQSGSHTQHIERAWMTIKG
HVRRLRGNRTEKLLEEHLMVLEWSSWLGSRHPDGPLGRLFKDIQKIFPV


>XP_028972624.1 uncharacterized protein LOC114830059 [Esox lucius].
MKFIYRFAQGLRLRQIDMLREGITGSSRTLSKMAKTLRRVCRHSMKAYIRRKGQVVGRHR
EFVMIDESNFRHKRKYGRGRFAQTWARRKWVFGILGVSQRRRRPILRLVKRRSRRHLVPL
IERHVYPGSQIISDEWRAYRGILTRLGYQHFSVNHSRWFVDPRTGGHTQNLERAWSTFKG
YVWRMRGNRTESMLKEHLFLIEWTYWLGNRHRDGPLGRLLKDIRHMFHL


>XP_005755885.1 PREDICTED: uncharacterized protein LOC102213288, partial [Pundamilia nyererei].
CCKRASHRKVSRTIRTGSLFEKSKTSLFSWMKFIYRFSQGLRLRQIDMIDDEVAGSSRTL
SSMARHIRHVCIRAIKRHRINNGHRLGGDREFVVIDESCLRHQRKYARGRFGNAWKRKKW
VFGMMGIKDKRRRLVLKLVEKRSRHHLVPLIRQHVKLGSAIISDEWRAYKNVLTNIGYRH
YTVNHSRWFVDPQSGSHTQHIERAWMTIKGHVRRLKGNRTEKLLEEHLMVLEWSSWLGSR
HPDGPLGRLFKDIQKIFPV


>XP_016360591.1 PREDICTED: uncharacterized protein LOC107702706 [Sinocyclocheilus anshuiensis].
MIEDGIAGSSRTLSSMTKKVRAICKDSIKLYARRKGLTIGHPREFVMIDESNFRHKRKYG
RGRFAKTWRRRKWVFGMLGVAPGSSKPILKLVHRRSRNHLIPLIVRHVHPGSSILSDEWR
AYRGVLTNLGYNHFPVKHNQCFVDPRTGNHTQNLERAWLTFKGKIWRLRGNRTEDLLKQH
LKLIEWTYWLANWHRNGPLGRLLKDIHRKYHL


>XP_026015079.1 uncharacterized protein LOC113016459 [Astatotilapia calliptera].
MSLGMRLRARIEGKQTKYKALRLIKWLQKKHLLKKKLRCPVCHHKMKMISVVKKDQYMWC
CKRASHRKVSRTIRTGSLFEKSKTSLFSWMKFIYRFSQGLRLRQIDLIDDEVAGSSRTLS
SMARHIRHVCIRAIKRHRINNGHRLGGDREFVVIDESCLRHQRKYARGRFGNAWKRKKWV
FGMMGIKDKRRRLVLKLVEKRSRRHLVPLIRQHVKLGSAIISDEWRAYKNVLTNIGYRHY
TVNHSRWFVDPQSGSHTQHIERAWMTIKGHVRRLRGNRTEKLLEEHLMVLEWSSWLGSRH
PDGPLGRLFKDTQKIFPV


>XP_023810493.1 uncharacterized protein LOC111947431 [Oryzias latipes].
MTLVTRLRRLIFAGKSKRKALKLIKWMQKNHLLRREMKCSICHKRMKLKKWKTKDHYAWK
CQRAVHRGKKRVKSIRHKSLFQRSKISLFEWMQFIYRFSQGLRLRQIDMIADNIAASSTT
LTKMAKKLRQVCITAVKRMRRHKGQIIGGRHEFVVIDESHFRHKRKYGKGRMAGAWKRKM
WVFGMLGVQGQRSGKPVLRLVKKCTRRELVPLIARHVKPGSTIMSDEWRAYRILPALGYK
HFTVNHSQFYVNPQNGAHTQHIERAWRTYKEQVWRLRGNQTEDMLRDHLCLIEWNEWLAK
KYHSGPLGRLLHDIKKNYGKGPSVGNRPLPASPRMAPQQSGIANNKSLETSQASPGVLHS
SICRRGPPLVLIDASKR


>XP_018959163.1 PREDICTED: uncharacterized protein LOC109089577 isoform X1 [Cyprinus carpio].
MLCICATQRVTPRDDAFLPIHIKDLFKNNELLRKERPFTMAGLMTKLLLMAVQKPSKKGK
LKVIKWLQKKKLLTSRVLCSRCGQKMKLTRNSKISDGYNWVCRSKNHRGVKSSRSVRTGS
LFEKSKISLPSWLTFIYRFSQGLHLRQIDMMQDRIARSSKTLSRMAKVLRKICTKAMKEY
QKRRRQQMGGQQEFVVIDESNFRHKRKYGRGRASTTWRRRKWVFGMLGVKHNLRRPILRL
VTRRSRNHLIPIIVKHVRPGTILISDEWRAYRGVLANMGYRHFTVNHSHWFVDPNTGAHS
QHLERAWLSYKTRVWRLRGNRTEKMLKEHLALIEWTNWLGERHRRGVLGRLFRDIYHQFP
V


>XP_026003166.1 uncharacterized protein LOC113009198 [Astatotilapia calliptera].
MSLGMRLRARIEGKQTKYKALRLIKWLQKKHLLKKKLRCPVCHHKMKMISVVKKDQYMWC
CKRASHRKVSRTIRTSSLFEKSKTSLFSWMKFIYRFSQGLRLRQIDMIDDEVAGSSRTLS
SMARHIRHVCIRAIKRHRINNGHRLGGDREFVVIDESCLRHQRKYARGRFGNAWKRKKWV
FGMMGIKDKRRRLVLKLVEKRSRRHLVPLIRQHAKLGSAIISDEWRAYKNVLTNIGYRHY
TVNHSRWFVDPQSGSHTQHIERAWMTIKGHVRRLRKSH


>XP_022541982.1 uncharacterized protein LOC111196879 [Astyanax mexicanus].
MQFIYRFAQGLKLRQIDLIQDGVSRSTHTLSKMSKKLRMICKRALIEKGEAQDNTWGGHR
EFVVIDESNFCHKRKYGRGRFGRTWNRRKWVFGLLGVREQRRRPILRLVEKRSRRHLLPI
IRKHVRRGSTIISDQWRAYMGALHNAGYTHFSVNHKRWFVDPQSGGHTQHLERAWGIYKG
QIWRLRGNRTEKLLKEHLSVIEWTYWLGKNHREGPLGRLLKDIRQYFPV


>XP_016377065.1 PREDICTED: uncharacterized protein LOC107715434 [Sinocyclocheilus rhinocerous].
MSLLRGVMRLRPQVRSRVPPWDLAVVRHQITDQPRHEHGTDSPAPGHDREDLNELEHPHP
PGPYTKLSLLRDPSTPPHWRPLLPDIDEILQRLTEVSIRQQQITEHLAARQGQTEQELDA
LRTATARRVLLPDPWYNRGHLRTTWRRNNWVFGILEMKGHRRLPILKIVKNRSRQTLIPI
IRRHVRRGSTVFSDCWRAYVQALPRHGYRHFTVNHSEIFVDPVTGCHTQHIEHAWQSIKS
QVNKHRGNKSTPLLKEHLKCIQLYHWLGKLNRQGVIAQLFHDIRKDFEIH


>XP_026008236.1 uncharacterized protein LOC113012326 [Astatotilapia calliptera].
MSLGMRLRTRIEGKQTKYKALRLIKWLQKKHLLKKKLRCPVCHHKMKMISVVKKDQYMWC
CKRASHRKVSRTIRTGSLFEKSKTSLFSWMKFIYRFSQGLRLRQIDMIDDEVAGSSRTLS
SMARHIRHVCIRAIKRHRINNGHRLGGDREFVVIDESCLRHQQKYARGRFGNAWKRKKWV
FGMMGIKDKRRRLVLKLVEKRSRRHLVPLIRQHVKLGSAIISDEWRAYKNVLTNIGYRHY
TVNHSRWFVDPQSGSHTQHIERAWMTIKGHVRRLRGNRTEKLLEEHLMVLEWSSWLGSRH
PDGPLGRLFKDIQKIFPV


>XP_016395136.1 PREDICTED: uncharacterized protein LOC107729217 [Sinocyclocheilus rhinocerous].
MCRHKSHRGKKTSRSVRVGSLFERSKLSLSSWLIFIYRFAQGLRIRQIDMMQDGIAKSSR
TLSKMARIMRKVCHCAIKRFRRRHGQMIGSAREFAVLDESNFRHKRKYGRGRASTTWRRK
KWVFGMLGVRDKCRHPILRLVKRRSRPHLIPIVVKHVRTGTNIISDEWRAYRGALANMGY
KHFTVNHSQWFVDPHSGAHSQHIERAWLTYKTSVWRLRGNRTENMLKEHLSLIEWTHWLG
EKNKRGPLGRLIKDIRHQFPV


>XP_013885102.1 PREDICTED: uncharacterized protein LOC106533383 [Austrofundulus limnaeus].
MSCGGESDIELSGDEEEECQIVEQPQRLLRGSFSICPPSGSFGFRLLSFLAYWCCKKSSH
RKVSRTIRTGSLFEKSKSSLFKWMKFIYRFSQGLRLRQIDMIDDDVAGSSRTLSTMAKRI
RHVCICAMERHRVNNRQCLGGRKEFVVIDESCHRHQRKFVFFQCARGCFGNGWKRKKWVF
GLMGVKDKRRRLVLKLVEKRSRRHLVPLIRQHVKPGSSIISDEWRAYKNVLTNIGYKHYT
VNHSKWFVDPQSGSHTQLIERAWKTIKGHVRRLRGNRTESLLEEHLMVLEWSSWLGSQHP
DGPLGRLFKDIHKNCPV


>XP_026020238.1 uncharacterized protein LOC113020463 [Astatotilapia calliptera].
MSLGMRLRARIEGKQTKYKALRLIKWLQKKHLLKKKLRCPVCHHKMKMISVVKKDQYMWC
CKRASHRKVSRTIRTGSLFEKSKTSLFSWMKFIYRFSQGLRLRQVDMIDDEVAGSSRTLS
SMARHIRHVCIRAIKRHRINNGHRLGGDREFVVIDESCLRHQRKYARGRFGNAWKRKKWV
FGMMGIKDKRRRLVLKLVEKRSRRHLVPLIRQHVKLGSAIISDEWRAYKNVLTNIRYRHY
TVNHSRWFVDPQSGSHTQHIERAWMTIKGHVRRLRGNRTEKLLEEHLMVLEWSSWLGSRL
PDGPLGRLFKDIQKIFPV


>XP_026046507.1 uncharacterized protein LOC113035267 [Astatotilapia calliptera].
MRMISVVKKDQYMWCCKRASHRKVSRTIRTSSLFEKSKTSLFSWMKFIYRFSQGLRLRQI
DMIDDEVAGSSRTLSSMARHIRHVCIRAIKRHRINNGHRLGGDREFVVIDESCLRHQRKY
ARGRFGNAWKRKKWVFGMMGIKDKRRRLVLKLVEKRSRRHLVPLIRQHVKLGSAIISDEW
RACKNVLTNIGYRHYTVNHSRWFVDPQSGSHTQHMERAWMAIKGHVRRLRGNRTEKLLEE
HLMVLEWSSWLGSRHPDGPLGRLFKDIQKIFPV


>XP_016419617.1 PREDICTED: uncharacterized protein LOC107749084 [Sinocyclocheilus rhinocerous].
MKLKKKGNSTDVYRWFSQGLRMTQVDMKTDGIAKSSATLSKMSSCVRRVCRHAMRQYENK
AGQRLGGEMEFVVIDESNFHHKRKYARGRISSTWRRKKWVFGMLGVKEKHRRPILRLVKK
RSRHHLIPLVVKHVRPGTLMLSDEWRAYRGALTNLGYRHFTVNNSRWFVDPVSGAHTQHL
ERAWLTYKSIIWRLRGNRTAKLLKEHLAVIEWTYWLGNKHKEGLLVRLLKDIRHQFPC


>XP_028258328.1 uncharacterized protein LOC114433808 isoform X2 [Parambassis ranga].
MALMEGLLKNIRLSDTKKNRRRIVRWMQKHGILRRTMKCAKCNRCMHLVTCHVKDGLWWF
AQGLRLKQLDMITEGIAASSRTLTRMAKVLRKVCIAALKRLRKRGMRIGGRHRVVVIDES
KFAHKQKYHRGRCGNTWHRERQWVFGMLEVDGNSRRTILRLVRDRTRQTLIGKIRRHIRP
RTSILTDEWRAYKGQLAKYGYGQYSVCHKKNFVNQETGAHTQHIERAWQNYKLEVWRQRG
NRTPESLKLHLKMIEWHHWLGVRHYNGVLGRLFHDVKKQIK


>XP_028260247.1 uncharacterized protein LOC114434966 isoform X2 [Parambassis ranga].
MALMEGLLKNIRLSDTKKNRRRIVRWMQKHGILRRTMKCAKCNRCMHLVTCHVKDGLWWF
AQGLRLKQLDMITEGIAASSRTLTRMAKVLRKVCIAALKRLRKRGMRIGGRHRFVVIDES
KFAHKQKYHRGRCGNTWHRERQWVFGMLEVDGNSRRPILRLVRDRTRQTLIGKIRRHIRP
RTSILTDEWRAYKGQLAKYGYGQYSVCHKKNFVNQETGAHTQHIERAWQNYKLEVWRQRG
NRTPESLKLHLKMIEWHHWLGVRHYNGVLGRLFHDVKKQIK


>XP_028258327.1 uncharacterized protein LOC114433808 isoform X1 [Parambassis ranga].
MALMEGLLKNIRLSDTKKNRRRIVRWMQKHGILRRTMKCAKCNRCMHLVTCHVKDGLWWV
CKHHKSSPRSVRNGSIFNKSHITLIKWLEFMHRFAQGLRLKQLDMITEGIAASSRTLTRM
AKVLRKVCIAALKRLRKRGMRIGGRHRVVVIDESKFAHKQKYHRGRCGNTWHRERQWVFG
MLEVDGNSRRTILRLVRDRTRQTLIGKIRRHIRPRTSILTDEWRAYKGQLAKYGYGQYSV
CHKKNFVNQETGAHTQHIERAWQNYKLEVWRQRGNRTPESLKLHLKMIEWHHWLGVRHYN
GVLGRLFHDVKKQIK


>XP_028274126.1 uncharacterized protein LOC114443941 [Parambassis ranga].
MALMEGLLKNIRLSDTKKNRRRIVRWMQKHGILRRTMKFAKCNRCMHLVTCHVKDGLWWV
CKHHKSSPRSVRNGSIFNKSHITLIKWLEFMHRFAQGLRLKQLDMITEGIAASSRTLTRM
AKVLRKVCIAALKRLRKRGMRIGGRHRFVVIDESKFAHKQKYHRGRCGNTWHRERQWVFG
MLEVDGNSRRPILRLVRDRTRQTLIGKIRRHIRPRTSILTDEWRAYKGQLAKYGYGQYSV
CHKKNFVNQETGAHTQHIERAWQNYKLEVWRQRGNRTPESLKLHLKMIEWHHWLGVRHYN
GVLGRLFHDVKKQIK


>XP_028260246.1 uncharacterized protein LOC114434966 isoform X1 [Parambassis ranga].
MALMEGLLKNIRLSDTKKNRRRIVRWMQKHGILRRTMKCAKCNRCMHLVTCHVKDGLWWV
CKHHKSSPRSVRNGSIFNKSHITLIKWLEFMHRFAQGLRLKQLDMITEGIAASSRTLTRM
AKVLRKVCIAALKRLRKRGMRIGGRHRFVVIDESKFAHKQKYHRGRCGNTWHRERQWVFG
MLEVDGNSRRPILRLVRDRTRQTLIGKIRRHIRPRTSILTDEWRAYKGQLAKYGYGQYSV
CHKKNFVNQETGAHTQHIERAWQNYKLEVWRQRGNRTPESLKLHLKMIEWHHWLGVRHYN
GVLGRLFHDVKKQIK


>XP_022525077.1 uncharacterized protein LOC111192391 isoform X2 [Astyanax mexicanus].
MSLERKLRARIEGKQTKRKTLKLIKWLQRKHLLKEKLRCPLCFHKMKMFSVTKKDQYIWC
CKRGHKRVSKTIRAGSLFEKSKSSLFNWMKYIYRFSQGLRLRQIDMISDDIAGSSTTLSK
MARCIRRVCICAMERQRRKNRQCLGGRKEFVVIDESCFRHQRKYARGRFGNTWRRKKWVF
GMMGVKDKRRRVVLKLVEKRSRRHLVPLIRQHVKAGSSIISDEWRAYRVVLRNFGYKHYT
TNHSRWFVDPRSGSHTQHIERAWGIIKGHIRRLRGNRTETLLKEHLMVLEWSSWLGSRNP
DGPLGRLFKDIQKAFPV


>XP_022525076.1 uncharacterized protein LOC111192391 isoform X1 [Astyanax mexicanus].
MFLTIVGVDTFSRMSLERKLRARIEGKQTKRKTLKLIKWLQRKHLLKEKLRCPLCFHKMK
MFSVTKKDQYIWCCKRGHKRVSKTIRAGSLFEKSKSSLFNWMKYIYRFSQGLRLRQIDMI
SDDIAGSSTTLSKMARCIRRVCICAMERQRRKNRQCLGGRKEFVVIDESCFRHQRKYARG
RFGNTWRRKKWVFGMMGVKDKRRRVVLKLVEKRSRRHLVPLIRQHVKAGSSIISDEWRAY
RVVLRNFGYKHYTTNHSRWFVDPRSGSHTQHIERAWGIIKGHIRRLRGNRTETLLKEHLM
VLEWSSWLGSRNPDGPLGRLFKDIQKAFPV


>XP_028254812.1 uncharacterized protein LOC114431380 isoform X2 [Parambassis ranga].
MALMEGLLKNIRLSDTKKNRRRTVRWMQKHGILRRTMKCAKCNRCMHLVTCHVKDGLWWF
AQGLRLKQLDMITEGIAASSRTLTRMAKVLRKVCIAALKRLRKRGMRIGGHHRFVVIDES
KFAHKQKYHRGRCGNTWHRERQWVFGMLEVDGNSRRPILRLVRDRTRQTLIGKIRRHIRP
RTSILTDEWRAYKGQLAKYGYGQYSVCHKKNFVNQETGAHTHHIERAWQNYKLEVWRQRG
NRTPESLKLHLKMIEWHHWLGVRHYNGVLGRLFHDVKKQIK


>XP_028254811.1 uncharacterized protein LOC114431380 isoform X1 [Parambassis ranga].
MALMEGLLKNIRLSDTKKNRRRTVRWMQKHGILRRTMKCAKCNRCMHLVTCHVKDGLWWV
CKHHKSSPRSVRNGSIFNKSHITLIKWLEFMHRFAQGLRLKQLDMITEGIAASSRTLTRM
AKVLRKVCIAALKRLRKRGMRIGGHHRFVVIDESKFAHKQKYHRGRCGNTWHRERQWVFG
MLEVDGNSRRPILRLVRDRTRQTLIGKIRRHIRPRTSILTDEWRAYKGQLAKYGYGQYSV
CHKKNFVNQETGAHTHHIERAWQNYKLEVWRQRGNRTPESLKLHLKMIEWHHWLGVRHYN
GVLGRLFHDVKKQIK


>XP_026074383.1 uncharacterized protein LOC113053504 isoform X2 [Carassius auratus].
MKCNLCQHKMKLTHKPNKADNYVWSCTRNRHKGRFKSVRFAQGLQLRQIDMIEDGIAGSS
RTLSSMAKKVRAICKESMKLYARRKGQMIGQPREFVMIDESNFRHKRKYGRGRFAKTWRR
RKWVFGMLGVAPRNSKPILKLVHRRSRNHLIPHIVRHVHPGSSILSDEWRAYRGVLTDLG
YNHFPVKHNQCFVDPITGSHTQNLERAWLTYKGKIWRLRGNRTEDLLKQHLKLIEWTYWL
GNRYKNGPLGRLLKDIHRKYHL


>XP_026074380.1 uncharacterized protein LOC113053504 isoform X1 [Carassius auratus].
MKCNLCQHKMKLTHKPNKADNYVWSCTRNRHKGRFKSVRYGSLFAKSKCNLFSWMKFIYR
FAQGLQLRQIDMIEDGIAGSSRTLSSMAKKVRAICKESMKLYARRKGQMIGQPREFVMID
ESNFRHKRKYGRGRFAKTWRRRKWVFGMLGVAPRNSKPILKLVHRRSRNHLIPHIVRHVH
PGSSILSDEWRAYRGVLTDLGYNHFPVKHNQCFVDPITGSHTQNLERAWLTYKGKIWRLR
GNRTEDLLKQHLKLIEWTYWLGNRYKNGPLGRLLKDIHRKYHL


>XP_019627063.1 PREDICTED: uncharacterized protein LOC109471958 [Branchiostoma belcheri].
MAAAPLFAEIELVTRPGAPMTDCLDWLFEHHLLASRMECLRCDGHVEMEYVERRDVSDNF
TWRCPRQMCRTSRSVRTDSIFAEFPKIDLRVFLRFIVKWVEGKLVKDIAEELLSIGYVSM
HTLCKMCRVLRQVCENKLVIDPPIPMGGENTVLVMDESVFRKKPKYRRGRRARPIWVFGI
VRTDVQPCIGYMEVVESRDANTLLPIIERCVLPGSTIYSDEWAAYRRVQDLPNVAQHRTV
NHSRHFVDPVTGVHTQHIESYWNRKKKKLKAMHGCMGEDTASYLKEEMWRERYARTSREG
LQNVLADIAQQYQV


>XP_012675632.1 PREDICTED: uncharacterized protein LOC105893721 [Clupea harengus].
MNASSHTYRIRNPVTGQERVVHRNLLMLVNFLPVDVDSLSDQTFVSSCENESSDVSDMDG
MLPVVDVESLSDQTSVSSCEKESSDVSDMDGMMPVVDEDAARTRTHEWVSNMTTVGVDSL
VGDGLLRDVLSTNKESEHVGSLQTQSQTESSEHSHTNGPTADTQGTPTQSLHSSYSDETA
SYFQKLVVSKVPLSFHFILLGILFKLEFSQGLRLRQIDMVDDGIAGSSRTLSNMARRIRG
VCICAMDRHRRKSRQRLGGHNEFVVIDESCFRHQRKYARGRFGRTWRRKKWVFGMVGVRD
KRRRLVLKLVEKRLRHHLVPLIRRHVKSGSRIISDEWRAYKNVLGNMGYKHYTVNHSRWF
VNPQSGSHTQHVERAWVNIKVRRLRGNRTERLLEEHLKVLEWASWLGSGHPDGPLGRLLK
DMKKAFPV


>XP_022518181.1 uncharacterized protein LOC111188709 isoform X2 [Astyanax mexicanus].
MDLIEDGIAGSSRTLTKMTSALRKVCISAMTKLRQRGGMRVGGPHHFVMIDESKFSHKRK
YNRGRVGSTWRRSKKWVLGILEVGVTTRKPILKIVSKRSSAQMLPVVRHYVRRGTSIITD
EWRAYRGLSDLGYDHHTVCHKRHFVHPLTRAHT


>XP_022518180.1 uncharacterized protein LOC111188709 isoform X1 [Astyanax mexicanus].
MTLIQREILGLLRGRDNLRNRCKIVRWMQKKIILPRAMKCNSCKKKMKLHKRFQGDGYQW
CCTRNAHHHTDITASVRKGSMFFRSRLSLRQHLEFIYRFSQGLRQRQMDLIEDGIAGSSR
TLTKMTSALRKVCISAMTKLRQRGGMRVGGPHHFVMIDESKFSHKRKYNRGRVGSTWRRS
KKWVLGILEVGVTTRKPILKIVSKRSSAQMLPVVRHYVRRGTSIITDEWRAYRGLSDLGY
DHHTVCHKRHFVHPLTRAHT


>XP_016423607.1 PREDICTED: uncharacterized protein LOC107752217 [Sinocyclocheilus rhinocerous].
MHLTDFIESRYCQGLRLRQVDMIQDGIAGSSATLNKMTKKLRMVCKKALRKYKRKTGQFV
GGRTEFVIIDESNFRHKRKYGRGRAGKTWRRKKWVFGILAIKGDRRRPILRLVRKHSRNH
LIPVITRHVHQGSTILSDEWRPYKRALTTLGYTHYTVNHSRWFVDPVHGGHTQNIERAWS
TYKNQVWRLRGNRTEKLLKEHLTCIEWTYWLGHNHQC


>XP_016329700.1 PREDICTED: uncharacterized protein LOC107678806 [Sinocyclocheilus anshuiensis].
MHLTDFIESRYCQGLRLRQVDMIQDGIAGSSATLSKMTKKLRMVCKRALRKYKRKTGQFV
GGRTEFVIIDESNFRHKRKYRRGRAGETWRRKKWVFGILAIKGDRRRPILRLVEKHSRNH
LIPVITRHVRQGSTILSDEWKPYKRALTTLGYTHYTVNHSRWFVDPVHGGHTQNIERAWS
TYKNQVWRLRGNRTEKLLKEHLTCIEWTYWLGHSHRDGPLGRLPSSTSYPHMILLLPPIH
RGPANSLLVAVVAPPASSTAALSRAETTSKPARRALRRKLPPCHRLALSPQRRPA


>XP_006795787.1 PREDICTED: uncharacterized protein LOC102792782 [Neolamprologus brichardi].
MVYKIIGKRFSQGLRLRQIDMIDDTIAGSRTTLSKMSKKIRRVCVAAVQRLRRRTGQHIG
GRKEFVVIDESHFHHKRKYGRGRMAGGWKRRKWVFGMLGIKHRGKTMPILRLVEKRSRRH
LVPVITLHVWIGSSVISDEWRAYHDPRTGAHTQHLERAWRSYKEQIWRLRGNRNDRLLSE
HLTVIEWNEWLTKKHKNGTLGRLIYDFSKKYR


>XP_023692957.1 uncharacterized protein LOC111856888 [Paramormyrops kingsleyae].
MLESLEINRRRSNNKMRKSLESELKKTLSSRSEQRIAMWMMKRGLLQRICRCQKCHRIMK
LEKVPSPDGIRWFSQGMRLRHLDLIQDDVAKSSRTLTNMTRKLRKMCLKGLSRLQARGMT
IGGPQHFVIIDESKFAHKRKYNRGRCGNTWPRMRTWVFGMLEVGGTRRRPILKLLHKQSR
HHLLPIIRQYVKPGSCIISDEWRAYRDCVHDVTTTEKVTIYNNQKPWLNAEVHPLLQASS
VAFRSGDTDVLRATRRDLTVAIKRTKAAYAWKAQSHFSSSDPRSMWRGIKCLTDYKPSEA
QCPRDPSLPDTFYAHFKDPKTIPSSSVTTAEV


>XP_016397391.1 PREDICTED: uncharacterized protein LOC107730941 [Sinocyclocheilus rhinocerous].
MFINSYTNAECGDFRVCRRRSHRKFTKSCKAGSIFENSRTTLQSWMTFIYRYCQGLRLRQ
VDMIQDGIAGSSATLSKMTKKLRMVCKKALRKYKRKTGQFVGGRTEFVIIDESNFRHKRK
YGRGRAGETWRRKKWVFGILAIKGDRRRPILRLVEKCSRNHLIPVIRHVRQGSNILRYTH
YTVNHSRWFVDPVHGGHTQNIERAWSTYKNQVWRLRGNRTEKLLKEHLTCIEWTYWLGHN
HRDGPLGCLLKDIRRQYRV


>RXN38431.1 hypothetical protein ROHU_001113 [Labeo rohita].
MLWHRFAQGLHLRQVDMINDDISGSSATLSKMAQKLRDVCTTAMDRYQQARGQYIGGCQQ
FVTVDKSHSRHKRKASTIIKIYGRGRMAGGWKRKKWVFGMLGVNRRGRRHAKPVLRLVER
RRRRDLVPLIAHHVKVGSTIISDEWRAYRNALPQLGYSHFTVNHSVSYVDAQTVKMACSK
LAVDKKRKVDFENREFKKPGHEEEPPPPLVLEEGSIYSVNEILQSRRRGGRLEYLVDWEG
YGPKERSWVPRDDILDPTLISEFHAAHPEYPAPRDILKGNMKGWSSQQLVP


>OCA39328.1 hypothetical protein XENTR_v90012752mg [Xenopus tropicalis].
MDLSDLPGTEKEAVLFLQQRGILPNQRECASGHPMKLYFGEEIFFKCLECKIKKMLRVGN
WLENSRLPFVQVIRFLHGWAHELTSIEWCQRELNISKSTAVDWNSYCRNVCLADLEHQPK
NKIGGKGRVVEIDEALFVKRTNNTGQAQPPQWVIGGLCKETNNVFLEIVTDRKATTLMKA
LADNVEEGSAIQTDSWRHYNAKDVEEAEFKQFALDHRFSFLDSSKDAQAKMWGGTKWCKK
YRGTTRQHLNLYLVEFLWRKKYVDEDPFDALLDSIAQFWPPEEK


>AAM76104.1 transposase, partial [Boltenia villosa].
ESGRTASVMEELITRHIANGTTIWSDTFASFNGIETLERGYVHKTVNRSQGIHINRIESL
WADIKRKFKRMNGVTRHLIPSYLDEYLWRKQYSTEKHFPEILRAISENPNYRVT


>RXN13126.1 coiledcoil domaincontaining protein 102Blike [Labeo rohita].
MKRLENRGALMIGGNRELVEIDESKFRHKRKYNRGRFPGSNNRPSWVFGMLGVRGKSRRP
ILKLVKRRSRLQLLPHVEKHVKRGTTISDEVFTSLVCLDTLRPTHPSPHFTSGSQSLTQH
LVVPPHIGFYTPQICVSPSSPQRANMPQTADPIAQGEDVNTWLRGMTESLTPKTCELLLF
LIIILILRRLLTHDSSQNNNHEELVKITSSLSYAFTAQLHLSDKHITHLQEELTRAQSRI
DKLEVKVQDQLKAPNEREQETMEQVKKLQAALGAAQCDQQQANAAQKDLVILTCP


>XP_022522522.1 uncharacterized protein LOC111191561 [Astyanax mexicanus].
MMYLERKVRKIIEGKKSKRKHFKLIKWLHKKKLLQKKVKCSLCHHRMKLKQSNCSDCYEW
RCQRAIHRRRQMKRSVRHNSVFSHSKVSLFKWMEFVYRFSQGLHLRQIDMIADEIAGSSA
TLSKMAKKVREACVVSMERLRRRKGQRIGGRRQFIVIDESHFRHKRKYGRGRMAGGWRRR
KWVFGMLGAKAGGTNQRKPVLRLVERRSRRELVSLITRHVRRGSTT


>ROL48214.1 hypothetical protein DPX16_1651 [Anabarilius grahami].
MDVGWKRRKCVFGLLGVKYQGHKSAKPVLHLVERRTRRELIRLIAHHAKRGSIIIGDEWR
AYRHARLQALYSEIIYIADLVNRKLRPSRMVVVRFMECEATVHGIVGKVQDVLGSYDPVI
LTDAQGNEILDSEGAKAVVSEQWFTCTVITDSSDEDHVLAEKKKYRKGSKKTKRDNSTSS
SFQSSSSSDSYSSSPPHKTKKNKGKKAQKSAKSRREQVIGRYKKVLKYLSKGATKTEAYQ
ICSVDRKTIVDTSAIAELEACDSTAYNKLCAAFQKGQKLSDFADHCW
