# Supplementary material for: Distribution of Merlin in eukaryotes and first report of DNA transposons in kinetoplastid protists
Source: PLoS One. 2021 May 6;16(5):e0251133. doi: 10.1371/journal.pone.0251133 (PMC8101967; doi:10.1371/journal.pone.0251133)
Supplement: S1 Appendix — Sequences are provided as fasta files for each major taxonomic group and the results of the CD-search are also provided. (ZIP) [file pone.0251133.s007.zip › S1 Appendix/Chordata_results.xlsx]

## Sheet: Cd-search
CD-search result for Merlin-related proteins
Query	Hit type	PSSM-ID	From	To	E-Value	Bitscore	Accession	Short name	Incomplete	Superfamily
Q#1 - >XP_002129449.1 uncharacterized protein LOC100181297 [Ciona intestinalis].	superfamily	382559	142	287	1.19286e-23	94.2815	cl01481	DDE_Tnp_IS1595 superfamily	-	-
Q#2 - >XP_022522188.1 uncharacterized protein LOC111191463 [Astyanax mexicanus].	superfamily	382559	65	191	2.98001e-17	75.7919	cl01481	DDE_Tnp_IS1595 superfamily	-	-
Q#3 - >XP_016114846.1 PREDICTED: uncharacterized protein LOC107572925 [Sinocyclocheilus grahami].	superfamily	382559	63	178	5.91528e-22	87.7331	cl01481	DDE_Tnp_IS1595 superfamily	-	-
Q#4 - >XP_018950379.1 PREDICTED: uncharacterized protein LOC109079706 [Cyprinus carpio].	superfamily	382559	52	157	5.00395e-16	71.9399	cl01481	DDE_Tnp_IS1595 superfamily	C	-
Q#5 - >XP_026144024.1 uncharacterized protein LOC113118828 [Carassius auratus].	superfamily	382559	69	174	1.34106e-16	73.4807	cl01481	DDE_Tnp_IS1595 superfamily	C	-
Q#6 - >XP_015797151.1 PREDICTED: uncharacterized protein LOC107373546, partial [Nothobranchius furzeri].	superfamily	382559	110	241	1.29098e-10	58.4579	cl01481	DDE_Tnp_IS1595 superfamily	-	-
Q#7 - >XP_015799380.1 PREDICTED: uncharacterized protein LOC107375400 [Nothobranchius furzeri].	superfamily	382559	145	276	7.31299e-11	59.2283	cl01481	DDE_Tnp_IS1595 superfamily	-	-
Q#8 - >XP_023813436.1 uncharacterized protein LOC111947773 [Oryzias latipes].	superfamily	382559	153	270	1.96614e-18	80.4143	cl01481	DDE_Tnp_IS1595 superfamily	-	-
Q#9 - >XP_028439300.1 uncharacterized protein LOC114559068 isoform X2 [Perca flavescens].	superfamily	382559	116	229	3.92361e-16	73.4807	cl01481	DDE_Tnp_IS1595 superfamily	C	-
Q#10 - >XP_028439293.1 uncharacterized protein LOC114559068 isoform X1 [Perca flavescens].	superfamily	382559	154	267	7.09356e-16	73.4807	cl01481	DDE_Tnp_IS1595 superfamily	C	-
Q#11 - >XP_028446202.1 uncharacterized protein LOC114563602 [Perca flavescens].	superfamily	382559	185	298	5.22883e-16	73.8659	cl01481	DDE_Tnp_IS1595 superfamily	C	-
Q#12 - >XP_016339650.1 PREDICTED: uncharacterized protein LOC107687027 [Sinocyclocheilus anshuiensis].	superfamily	382559	64	184	1.94131e-14	68.0879	cl01481	DDE_Tnp_IS1595 superfamily	C	-
Q#13 - >XP_022541817.1 uncharacterized protein LOC111196736 [Astyanax mexicanus].	superfamily	382559	152	267	5.98123e-16	73.4807	cl01481	DDE_Tnp_IS1595 superfamily	C	-
Q#14 - >XP_019212547.1 uncharacterized protein LOC109201353 [Oreochromis niloticus].	superfamily	382559	91	217	8.43201e-15	69.6287	cl01481	DDE_Tnp_IS1595 superfamily	-	-
Q#15 - >XP_016112198.1 PREDICTED: uncharacterized protein LOC107570484 [Sinocyclocheilus grahami].	superfamily	382559	62	182	2.94652e-20	83.4959	cl01481	DDE_Tnp_IS1595 superfamily	-	-
Q#16 - >XP_028303963.1 uncharacterized protein LOC114464090 [Gouania willdenowi].	superfamily	382559	92	200	6.40577e-17	74.2511	cl01481	DDE_Tnp_IS1595 superfamily	-	-
Q#17 - >TKS88107.1 hypothetical protein D9C73_022231 [Collichthys lucidus].	superfamily	382559	143	253	2.5349e-17	76.9475	cl01481	DDE_Tnp_IS1595 superfamily	-	-
Q#18 - >XP_027132763.1 uncharacterized protein LOC109137708 isoform X1 [Larimichthys crocea].	superfamily	382559	111	259	1.2342e-12	63.8507	cl01481	DDE_Tnp_IS1595 superfamily	-	-
Q#19 - >XP_022540495.1 uncharacterized protein LOC111195988 [Astyanax mexicanus].	superfamily	382559	158	270	1.7532e-16	75.0215	cl01481	DDE_Tnp_IS1595 superfamily	-	-
Q#20 - >XP_022518507.1 uncharacterized protein LOC111188896 [Astyanax mexicanus].	superfamily	382559	158	270	1.79159e-16	75.0215	cl01481	DDE_Tnp_IS1595 superfamily	-	-
Q#21 - >XP_028970911.1 uncharacterized protein LOC105030231 isoform X3 [Esox lucius].	superfamily	382559	119	224	1.69982e-16	73.4807	cl01481	DDE_Tnp_IS1595 superfamily	C	-
Q#22 - >XP_026145480.1 uncharacterized protein LOC113119942 [Carassius auratus].	superfamily	382559	160	268	4.64134e-15	71.1695	cl01481	DDE_Tnp_IS1595 superfamily	-	-
Q#23 - >XP_028970910.1 uncharacterized protein LOC105030231 isoform X2 [Esox lucius].	superfamily	382559	144	249	3.28882e-16	73.4807	cl01481	DDE_Tnp_IS1595 superfamily	C	-
Q#24 - >XP_022527111.1 uncharacterized protein LOC111192957 isoform X2 [Astyanax mexicanus].	superfamily	382559	62	180	1.24557e-17	76.5623	cl01481	DDE_Tnp_IS1595 superfamily	-	-
Q#25 - >XP_028970909.1 uncharacterized protein LOC105030231 isoform X1 [Esox lucius].	superfamily	382559	161	266	3.2093e-16	73.8659	cl01481	DDE_Tnp_IS1595 superfamily	C	-
Q#26 - >XP_029995971.1 uncharacterized protein LOC115423367 [Sphaeramia orbicularis].	superfamily	382559	143	264	1.99067e-17	77.7179	cl01481	DDE_Tnp_IS1595 superfamily	C	-
Q#27 - >XP_003200218.2 uncharacterized protein si:dkey17m8.2 [Danio rerio].	superfamily	382559	152	266	2.48115e-13	66.1619	cl01481	DDE_Tnp_IS1595 superfamily	C	-
Q#28 - >XP_003197732.1 uncharacterized protein si:dkeyp13d11.2 [Danio rerio].	superfamily	382559	152	266	1.18965e-13	67.3175	cl01481	DDE_Tnp_IS1595 superfamily	C	-
Q#29 - >XP_017212591.2 uncharacterized protein LOC108179210 [Danio rerio].	superfamily	382559	154	268	1.5667e-13	66.9323	cl01481	DDE_Tnp_IS1595 superfamily	C	-
Q#30 - >XP_022527110.1 uncharacterized protein LOC111192957 isoform X1 [Astyanax mexicanus].	superfamily	382559	151	269	9.17206e-17	75.7919	cl01481	DDE_Tnp_IS1595 superfamily	-	-
Q#31 - >AAI55298.1 LOC567658 protein, partial [Danio rerio].	superfamily	382559	398	520	1.36787e-14	71.1695	cl01481	DDE_Tnp_IS1595 superfamily	C	-
Q#32 - >XP_023818084.1 uncharacterized protein LOC111948624 isoform X2 [Oryzias latipes].	superfamily	382559	62	179	4.00204e-20	83.1107	cl01481	DDE_Tnp_IS1595 superfamily	-	-
Q#33 - >XP_023814122.1 uncharacterized protein LOC111947889 [Oryzias latipes].	superfamily	382559	53	182	8.07269e-17	74.2511	cl01481	DDE_Tnp_IS1595 superfamily	-	-
Q#34 - >XP_019221012.1 uncharacterized protein LOC109204463 [Oreochromis niloticus].	superfamily	382559	148	274	8.05626e-14	67.3175	cl01481	DDE_Tnp_IS1595 superfamily	-	-
Q#35 - >XP_024127725.1 uncharacterized protein LOC112146250 [Oryzias melastigma].	superfamily	382559	50	182	3.97009e-17	75.0215	cl01481	DDE_Tnp_IS1595 superfamily	-	-
Q#36 - >XP_020464576.1 uncharacterized protein LOC109965130 [Monopterus albus].	superfamily	382559	103	227	6.75544e-19	80.0291	cl01481	DDE_Tnp_IS1595 superfamily	-	-
Q#37 - >XP_022538082.1 uncharacterized protein LOC111195371 [Astyanax mexicanus].	superfamily	382559	128	269	2.22143e-15	71.5547	cl01481	DDE_Tnp_IS1595 superfamily	-	-
Q#38 - >XP_023811425.1 uncharacterized protein LOC110016401 [Oryzias latipes].	superfamily	382559	153	270	1.4971e-19	83.4959	cl01481	DDE_Tnp_IS1595 superfamily	-	-
Q#39 - >XP_023806965.1 uncharacterized protein LOC111946808 [Oryzias latipes].	superfamily	382559	153	270	1.00393e-19	83.8811	cl01481	DDE_Tnp_IS1595 superfamily	-	-
Q#40 - >XP_016318813.1 PREDICTED: uncharacterized protein LOC107670649 [Sinocyclocheilus anshuiensis].	superfamily	382559	40	164	3.1624e-11	58.8431	cl01481	DDE_Tnp_IS1595 superfamily	-	-
Q#41 - >XP_023819132.1 uncharacterized protein LOC111948782 [Oryzias latipes].	superfamily	382559	146	275	8.65962e-17	75.7919	cl01481	DDE_Tnp_IS1595 superfamily	-	-
Q#42 - >XP_023820315.1 uncharacterized protein LOC111948978 [Oryzias latipes].	superfamily	382559	146	275	1.14874e-16	75.7919	cl01481	DDE_Tnp_IS1595 superfamily	-	-
Q#43 - >XP_023809018.1 uncharacterized protein LOC111947104 [Oryzias latipes].	superfamily	382559	153	270	8.88112e-20	84.2663	cl01481	DDE_Tnp_IS1595 superfamily	-	-
Q#44 - >XP_026146436.1 uncharacterized protein LOC113120687 [Carassius auratus].	superfamily	382559	161	274	1.68493e-15	72.3251	cl01481	DDE_Tnp_IS1595 superfamily	-	-
Q#45 - >XP_023660155.1 uncharacterized protein LOC111840004 [Paramormyrops kingsleyae].	superfamily	382559	160	273	2.55439e-17	77.3327	cl01481	DDE_Tnp_IS1595 superfamily	-	-
Q#46 - >XP_018956277.1 PREDICTED: uncharacterized protein LOC109086282 [Cyprinus carpio].	superfamily	382559	43	158	3.35489e-15	69.6287	cl01481	DDE_Tnp_IS1595 superfamily	C	-
Q#47 - >XP_026091472.1 uncharacterized protein LOC113064772 [Carassius auratus].	superfamily	382559	156	266	3.31127e-12	63.0803	cl01481	DDE_Tnp_IS1595 superfamily	-	-
Q#48 - >XP_026069814.1 uncharacterized protein LOC113050752 [Carassius auratus].	superfamily	382559	161	274	1.58638e-15	72.3251	cl01481	DDE_Tnp_IS1595 superfamily	-	-
Q#49 - >XP_026000970.1 uncharacterized protein LOC113008054 [Astatotilapia calliptera].	superfamily	382559	55	187	2.00964e-10	56.9171	cl01481	DDE_Tnp_IS1595 superfamily	-	-
Q#50 - >XP_028972624.1 uncharacterized protein LOC114830059 [Esox lucius].	superfamily	382559	69	179	1.22751e-14	68.4731	cl01481	DDE_Tnp_IS1595 superfamily	-	-
Q#51 - >XP_005755885.1 PREDICTED: uncharacterized protein LOC102213288, partial [Pundamilia nyererei].	superfamily	382559	85	205	4.06958e-10	56.5319	cl01481	DDE_Tnp_IS1595 superfamily	C	-
Q#52 - >XP_016360591.1 PREDICTED: uncharacterized protein LOC107702706 [Sinocyclocheilus anshuiensis].	superfamily	382559	45	165	1.89186e-14	67.7027	cl01481	DDE_Tnp_IS1595 superfamily	-	-
Q#53 - >XP_026015079.1 uncharacterized protein LOC113016459 [Astatotilapia calliptera].	superfamily	382559	144	276	1.25282e-10	58.8431	cl01481	DDE_Tnp_IS1595 superfamily	-	-
Q#54 - >XP_023810493.1 uncharacterized protein LOC111947431 [Oryzias latipes].	superfamily	382559	153	270	1.96916e-19	83.8811	cl01481	DDE_Tnp_IS1595 superfamily	-	-
Q#55 - >XP_018959163.1 PREDICTED: uncharacterized protein LOC109089577 isoform X1 [Cyprinus carpio].	superfamily	382559	192	307	2.24665e-16	75.4067	cl01481	DDE_Tnp_IS1595 superfamily	C	-
Q#56 - >XP_026003166.1 uncharacterized protein LOC113009198 [Astatotilapia calliptera].	superfamily	382559	144	264	4.51548e-09	53.8355	cl01481	DDE_Tnp_IS1595 superfamily	C	-
Q#57 - >XP_022541982.1 uncharacterized protein LOC111196879 [Astyanax mexicanus].	superfamily	382559	56	179	2.50572e-14	67.7027	cl01481	DDE_Tnp_IS1595 superfamily	-	-
Q#58 - >XP_016377065.1 PREDICTED: uncharacterized protein LOC107715434 [Sinocyclocheilus rhinocerous].	superfamily	382559	151	235	6.65001e-13	64.6211	cl01481	DDE_Tnp_IS1595 superfamily	NC	-
Q#59 - >XP_026008236.1 uncharacterized protein LOC113012326 [Astatotilapia calliptera].	superfamily	382559	144	276	1.19302e-10	58.8431	cl01481	DDE_Tnp_IS1595 superfamily	-	-
Q#60 - >XP_016395136.1 PREDICTED: uncharacterized protein LOC107729217 [Sinocyclocheilus rhinocerous].	superfamily	382559	101	214	5.04174e-14	67.3175	cl01481	DDE_Tnp_IS1595 superfamily	-	-
Q#61 - >XP_013885102.1 PREDICTED: uncharacterized protein LOC106533383 [Austrofundulus limnaeus].	superfamily	382559	139	275	9.61938e-13	64.6211	cl01481	DDE_Tnp_IS1595 superfamily	-	-
Q#62 - >XP_026020238.1 uncharacterized protein LOC113020463 [Astatotilapia calliptera].	superfamily	382559	144	276	8.4837e-10	56.5319	cl01481	DDE_Tnp_IS1595 superfamily	-	-
Q#63 - >XP_026046507.1 uncharacterized protein LOC113035267 [Astatotilapia calliptera].	superfamily	382559	99	231	3.70708e-08	51.1391	cl01481	DDE_Tnp_IS1595 superfamily	-	-
Q#64 - >XP_016419617.1 PREDICTED: uncharacterized protein LOC107749084 [Sinocyclocheilus rhinocerous].	superfamily	382559	64	184	1.11701e-12	63.4655	cl01481	DDE_Tnp_IS1595 superfamily	C	-
Q#65 - >XP_028258328.1 uncharacterized protein LOC114433808 isoform X2 [Parambassis ranga].	superfamily	382559	108	232	8.65806e-12	61.5395	cl01481	DDE_Tnp_IS1595 superfamily	-	-
Q#66 - >XP_028260247.1 uncharacterized protein LOC114434966 isoform X2 [Parambassis ranga].	superfamily	382559	108	232	9.14435e-11	58.8431	cl01481	DDE_Tnp_IS1595 superfamily	-	-
Q#67 - >XP_028258327.1 uncharacterized protein LOC114433808 isoform X1 [Parambassis ranga].	superfamily	382559	142	266	1.15248e-11	61.5395	cl01481	DDE_Tnp_IS1595 superfamily	-	-
Q#68 - >XP_028274126.1 uncharacterized protein LOC114443941 [Parambassis ranga].	superfamily	382559	142	266	1.38169e-10	58.4579	cl01481	DDE_Tnp_IS1595 superfamily	-	-
Q#69 - >XP_028260246.1 uncharacterized protein LOC114434966 isoform X1 [Parambassis ranga].	superfamily	382559	142	266	1.15847e-10	58.8431	cl01481	DDE_Tnp_IS1595 superfamily	-	-
Q#70 - >XP_022525077.1 uncharacterized protein LOC111192391 isoform X2 [Astyanax mexicanus].	superfamily	382559	144	275	3.01397e-13	66.1619	cl01481	DDE_Tnp_IS1595 superfamily	-	-
Q#71 - >XP_022525076.1 uncharacterized protein LOC111192391 isoform X1 [Astyanax mexicanus].	superfamily	382559	157	288	3.00279e-13	66.1619	cl01481	DDE_Tnp_IS1595 superfamily	-	-
Q#72 - >XP_028254812.1 uncharacterized protein LOC114431380 isoform X2 [Parambassis ranga].	superfamily	382559	108	232	5.69484e-10	56.5319	cl01481	DDE_Tnp_IS1595 superfamily	-	-
Q#73 - >XP_028254811.1 uncharacterized protein LOC114431380 isoform X1 [Parambassis ranga].	superfamily	382559	142	266	6.79075e-10	56.5319	cl01481	DDE_Tnp_IS1595 superfamily	-	-
Q#74 - >XP_026074383.1 uncharacterized protein LOC113053504 isoform X2 [Carassius auratus].	superfamily	382559	95	208	2.33196e-14	68.4731	cl01481	DDE_Tnp_IS1595 superfamily	C	-
Q#75 - >XP_026074380.1 uncharacterized protein LOC113053504 isoform X1 [Carassius auratus].	superfamily	382559	116	229	1.82494e-14	68.8583	cl01481	DDE_Tnp_IS1595 superfamily	C	-
Q#76 - >XP_019627063.1 PREDICTED: uncharacterized protein LOC109471958 [Branchiostoma belcheri].	superfamily	382559	160	291	1.92401e-21	88.5035	cl01481	DDE_Tnp_IS1595 superfamily	-	-
Q#77 - >XP_012675632.1 PREDICTED: uncharacterized protein LOC105893721 [Clupea harengus].	superfamily	382559	256	386	5.03644e-14	68.8583	cl01481	DDE_Tnp_IS1595 superfamily	-	-
Q#78 - >XP_022518181.1 uncharacterized protein LOC111188709 isoform X2 [Astyanax mexicanus].	superfamily	382559	47	142	1.26582e-13	63.8507	cl01481	DDE_Tnp_IS1595 superfamily	C	-
Q#79 - >XP_022518180.1 uncharacterized protein LOC111188709 isoform X1 [Astyanax mexicanus].	superfamily	382559	154	249	2.40732e-13	65.7767	cl01481	DDE_Tnp_IS1595 superfamily	C	-
Q#80 - >XP_016423607.1 PREDICTED: uncharacterized protein LOC107752217 [Sinocyclocheilus rhinocerous].	superfamily	382559	57	183	1.28117e-14	68.0879	cl01481	DDE_Tnp_IS1595 superfamily	-	-
Q#81 - >XP_016329700.1 PREDICTED: uncharacterized protein LOC107678806 [Sinocyclocheilus anshuiensis].	superfamily	382559	57	183	3.31712e-15	71.1695	cl01481	DDE_Tnp_IS1595 superfamily	-	-
Q#82 - >XP_006795787.1 PREDICTED: uncharacterized protein LOC102792782 [Neolamprologus brichardi].	superfamily	382559	59	166	0.00066895	38.4276	cl01481	DDE_Tnp_IS1595 superfamily	-	-
Q#83 - >XP_023692957.1 uncharacterized protein LOC111856888 [Paramormyrops kingsleyae].	superfamily	382559	135	207	2.38795e-08	52.2947	cl01481	DDE_Tnp_IS1595 superfamily	C	-
Q#84 - >XP_016397391.1 PREDICTED: uncharacterized protein LOC107730941 [Sinocyclocheilus rhinocerous].	superfamily	382559	98	209	4.40507e-05	42.2796	cl01481	DDE_Tnp_IS1595 superfamily	-	-
Q#85 - >RXN38431.1 hypothetical protein ROHU_001113 [Labeo rohita].	superfamily	391946	217	264	3.08224e-14	65.643	cl28914	CD_CSD superfamily	-	-
Q#85 - >RXN38431.1 hypothetical protein ROHU_001113 [Labeo rohita].	superfamily	382559	61	174	4.6408e-10	56.9171	cl01481	DDE_Tnp_IS1595 superfamily	C	-
Q#86 - >OCA39328.1 hypothetical protein XENTR_v90012752mg [Xenopus tropicalis].	superfamily	382559	123	259	1.2769e-10	58.4579	cl01481	DDE_Tnp_IS1595 superfamily	-	-
Q#87 - >AAM76104.1 transposase, partial [Boltenia villosa].	superfamily	382559	2	89	2.63162e-11	56.5319	cl01481	DDE_Tnp_IS1595 superfamily	N	-
Q#88 - >RXN13126.1 coiledcoil domaincontaining protein 102Blike [Labeo rohita].	superfamily	382559	19	99	0.0001268	41.5092	cl01481	DDE_Tnp_IS1595 superfamily	C	-
Q#89 - >XP_022522522.1 uncharacterized protein LOC111191561 [Astyanax mexicanus].	superfamily	382559	148	225	0.0362721	33.8052	cl01481	DDE_Tnp_IS1595 superfamily	C	-
Q#90 - >ROL48214.1 hypothetical protein DPX16_1651 [Anabarilius grahami].	superfamily	374118	216	286	6.31334e-12	63.5967	cl24381	CCDC106 superfamily	N	-
Q#90 - >ROL48214.1 hypothetical protein DPX16_1651 [Anabarilius grahami].	superfamily	382559	3	63	0.00374629	36.8868	cl01481	DDE_Tnp_IS1595 superfamily	C	-

## Sheet: Species
Species	Number of proteins
Astyanax mexicanus	13
Oryzias latipes	9
Parambassis ranga	7
Carassius auratus	7
Astatotilapia calliptera	6
Sinocyclocheilus rhinocerous	5
Sinocyclocheilus anshuiensis	4
Esox lucius	4
Danio rerio	4
Perca flavescens	3
Cyprinus carpio	3
Sinocyclocheilus grahami	2
Paramormyrops kingsleyae	2
Oreochromis niloticus	2
Nothobranchius furzeri	2
Labeo rohita	2
Xenopus tropicalis	1
Sphaeramia orbicularis	1
Pundamilia nyererei	1
Oryzias melastigma	1
Neolamprologus brichardi	1
Monopterus albus	1
Larimichthys crocea	1
Gouania willdenowi	1
Collichthys lucidus	1
Clupea harengus	1
Ciona intestinalis	1
Branchiostoma belcheri	1
Boltenia villosa	1
Austrofundulus limnaeus	1
Anabarilius grahami	1
	90
