# Supplementary material for: Distribution of Merlin in eukaryotes and first report of DNA transposons in kinetoplastid protists
Source: PLoS One. 2021 May 6;16(5):e0251133. doi: 10.1371/journal.pone.0251133 (PMC8101967; doi:10.1371/journal.pone.0251133)
Supplement: S1 Appendix — Sequences are provided as fasta files for each major taxonomic group and the results of the CD-search are also provided. (ZIP) [file pone.0251133.s007.zip › S1 Appendix/Cnidaria.fasta]

>XP_015767935.1 PREDICTED: uncharacterized protein LOC107346647 [Acropora digitifera]
MVLRNRNVVDGLIWECPLRTCRKRRSIRAGSFFEDSKISLGQWLNIIYLWSIDVSNKQLSLMTGISLRTI
ATTLAKIRQICSLKILHGNIKLGGRGKTVEIDESMFGHKRKYNRGRVSEGAWVFGMVERGSGRALTFRVP
DRTRETLVTRLVQEFIQPGTVILSDKFSPYFNLNDIGYTHLMVNHSENFVDPYTGAHTNTIEGVWNAVKK
KLKRMCGTFKHQLPSYLDEFNWQRVYPGERFEMMLQHIAELYPVH

>XP_015763657.1 PREDICTED: uncharacterized protein LOC107342668 [Acropora digitifera]
MADSKSASTHFIMNQHELLTLIQSCQAILTFLVSRGLLAARRRCSCGNQMVLRDDKSDDGYHWECPVNKC
RKRRSIRAGSFFEDSKIPLSHWLYVIFLWSIDESNKKVSLMTGLSLRTVITALQRLRDICSLKILHGNLK
LGGRGKTIEIDESMFGHKRKYNRGRVGQGTWVFGMVERGTGQALAFRVPNRTRETLVTGLVQKFVEPGTT
IISDKFSPYFNLNSIGYIHLMVNHSENFVDPYTGAHSNTIEGVWSQIKRKLKAMNGTVKSKLPSYLDEYN
WRKCYPGDPFDNLLEAIAEFYPPN

>XP_015766421.1 PREDICTED: uncharacterized protein LOC107345227 [Acropora digitifera]
MLRVGVNGKVYKTFGCQAGTSLNTKDCGTQYTSGTGSYQRKTSASLHWTYDELKDTVLCNKETLVRWLMG
EEVIASRRACPICGENMGLVECTDRSDSYKWECRKRANNKRHKSTVSIRKGSWFEQSNLTLEEIIKFTYW
WSEGLTQEQIKKQLHINPNTAVDWDMFCRETCEVTIQRNSEKLGGEGKVVQIDESKVGKRKYHRGHRVEG
QWVFGGIEEDSRRCFLVAVEDRSEATLLPIIQDWIEPGTLIVSDCWKSYHNLDKYGYSHQTVNHSKEFVN
ENGYNTNKMEGHWRHMKVSLPVFGTRKDKDKDLFATFLNDVKTLYNPN

>XP_015764933.1 PREDICTED: uncharacterized protein LOC107343859 [Acropora digitifera]
MALQNVAENMNEKGTQVVIGLKKPRRLERATQTPVSYTQESSTQCGCLTNASYDRNNAQKKWRFEDLLDH
VKDKELLIKWLMCEGLMAKARVCPRCSAEMKLVSCNDRSDGFKWECQLQMDGKRHKVETSIRKGSWFAQS
NMTLEEVLKFTYWWCLDLDQSQIRHEMGLACGTGVDWDSFCREVCEIAMFENSAKIGGEGKVVQIDESKF
GKRKYHRGHHVEGQWVFGGIEEDSRRSFLIAVEKRDEETLLPLIKKWIEPGTVIVSDCWKAYYNLEKHGY
THSTVNHSQEFVNNQGKHTNKIEGHWRQAKVKLPPFGVRKHHFSSYLAEFMWRYTNKNKDLFAVFLEDVK
KVYATN

>XP_015776598.1 PREDICTED: uncharacterized protein LOC107354628 [Acropora digitifera]
MYTVKRRKTTGVQTGCSTADLKDQSTQCGSTKGSYLRNEKKENFTNYENLLQNYLWDKDFTLSWLKDEGL
IAPSRICTICGSEMKLVKSGDRSDGYYWECRKQVNGKRHRCERSIREGSWFEKANLTIEEVLKFTYWWCQ
DLNQWQIKQQLQLGSHTAVDWDMFCREVCEVALFDGREKIGGPGRFVQIDESKIGKRKYHRGHVVEGQWV
FGGIEEDSRKCFIATVEDRKEETLLNLIKQWIEPGTTIISDCWKGYVNLSRHGYIHKTVNHSVEFVNEEG
FHTNKIEGHWRQMKARLPTHGRKKEHYSSYLAEFKWRYIHSGEDLWKAFLKDIKKIYKFE

>XP_015768054.1 PREDICTED: LOW QUALITY PROTEIN: uncharacterized protein LOC107346749 [Acropora digitifera]
MTGISLRTIATTLAKIRQICSLKILHGNIKLGGRGKTVEIDESMFGHKRKYNRGXVSKGAWVFGMVERGS
GHALTFRVPDRTKEIFVTRLVQEFIQPGTVILSDKFSPYFNFNDIGYTHLMVNHSENFVDPYTGAHTNTI
EGVWKAVKKKLKRMCGTFKHQLPSYLDEFNWQRVYLGERFEMMLQHIAEH

>XP_015779927.1 PREDICTED: uncharacterized protein LOC107357802 [Acropora digitifera]
MELTETTRVKDGYMWRCTNKRCRTWLSIRSGSFFDGSNIMLSSWLHLMFLWAIQISGSRIARLTNLSKPT
VVRALGELRTICSNKVLNAGIKIVGLGKTVKIDESKFGAKRKYKRGRVSEGPWVFGVVEQGSQKVLLFHV
PDRTRETLVHRLITTHIQPGTVIYSDQFTRYIPLNQLGYIHVSVNHSKNFVDPDSGAHTNTIEGVWTLVK
KKQFPLQ

>XP_015780809.1 PREDICTED: uncharacterized protein LOC107358734 [Acropora digitifera]
MYTVKRKRTLGIQTGVPLNEWKDNWTQTGVSVRGSYNRLGRQKKIIFTTYDNLRDNILYDMDTTFEWLKK
EGLIAVERNCPKCGGKMAWVQCKDRSDGVKWECQRKVKGKRYCCEVSIRKDSWFEKSNMTLQEIIKYIYW
WTTGMEQAHIRLQLSLASNTGVDWDCFCREVCEIVLMEESCKLGGPGKTVQIDKSKIGKRKYHRGHHVEG
QWVFGVIEEGSRKCFIVPVETRSEAELLPVIKRWIEPGTLIIFALFA

>XP_015748197.1 PREDICTED: uncharacterized protein LOC107327998, partial [Acropora digitifera]
IPYRRCSGCRKKRSLRARSFFEEFPKVALGKVLLVIYFFAREDSQRRISRHLGLNAGLTSNICRKLQDIC
SRDLEARPFTPFGGQGMVVKCDESKFNHKPKYNRGRRAARDTWVFGMVTTEFSPVRGYFEVVDRRDAATL
HPIISRCIRPGTEVHTDDWASYRNLDQRIHNVGAHQVVVHRRNFVDPATGVHTQEIESCWNNLKLGLKKR
RGIKREDMQAYLDEQMWRQWRGGPHEHVVQNFLSIFPLQYVVTNPVL

>XP_015774594.1 PREDICTED: uncharacterized protein LOC107352797 [Acropora digitifera]
MMSLSENLVCRVFRSLEDICSADIERNPFIPFPGTAVVKCDESKFNHKAKYNRGRRASDSWVFGVLSTAT
RPAKGYYQVVERRDRATLLPILAKCLQPGSEVFTDDWGAYQGLEHHLPNHVSLHRVVVHADNFVDATSGV
HTQEAESAWNNLKLGIKTRRGVEAKDLQAYLNDRMWRQWRGGERVFANFLPVIASQFNDYVI

>XP_015775748.1 PREDICTED: uncharacterized protein LOC107353873 isoform X1 [Acropora digitifera]
MPCSADSYCNCSVSKIYCHLQKKLTDRIDVTCLSLPVAKCSSVDKRLKHCSHRKLLGSGWRDIAKRTLRF
TVVQGKLQVLMAIMMRGPLTDVVAWLQCQQLLANPLLCSQCNNRVMEMKQRNGNHVDGFFWRCAGCRKRR
SLRTNSFFEEFPRVSLVALLRVIFYFTKDDSQRRIAETLKLSRSLVSRICRRLQDMCSVDLQQRPIIPFG
GPAAVVKCDESKFNHKAKYNRGRRPHRQVWVFGIVTTEYSPARGYFTIVDRRDAATLCPIIEQCLLPGSE
VHTDDWGAYRHLARLPNVCRHKVVVHARHFVDPRTGVHTQEVESCWSRLKLGLKRKKGIRREDLQAYLDE
AMWRQWRASDCACKNFSSWRRENTRRSKMAQTIPAFNCRFTRQVDPQLQCSICYSTMLKPVSLGCGHSGC
RECLTELVTKTLMPKCPMCRTELRADSICVNIALDHITSELAVECLSVGCGWKGSYGQAPEHFKKCPKLQ
VVCNNEECQHKSIREEMPNHIASCSKKKIPCSECHVCVKWELMQKHQAEQCPNAVIQCPLDCGSTIPRSS
ITLHLHQCPEKVCLCKVPGCKKMMKRKDLTSHIMEAASSHYVLQLSEIKRLRRIIHNRCKPERTLVEVES
IVSFRWRLLNFPAMLRDQTDATGDDPITSEVFSCERHKWRGLLTDKKSLFLQLVSASHPITAEFRIVLMP
GQEKQKEFRSEKTTLKEGEMWGGDVCDIESFVEEDGRINIKFIIFYLNM

>XP_015775749.1 PREDICTED: TNF receptor-associated factor 5-like isoform X2 [Acropora digitifera]
MAIMMRGPLTDVVAWLQCQQLLANPLLCSQCNNRVMEMKQRNGNHVDGFFWRCAGCRKRRSLRTNSFFEE
FPRVSLVALLRVIFYFTKDDSQRRIAETLKLSRSLVSRICRRLQDMCSVDLQQRPIIPFGGPAAVVKCDE
SKFNHKAKYNRGRRPHRQVWVFGIVTTEYSPARGYFTIVDRRDAATLCPIIEQCLLPGSEVHTDDWGAYR
HLARLPNVCRHKVVVHARHFVDPRTGVHTQEVESCWSRLKLGLKRKKGIRREDLQAYLDEAMWRQWRASD
CACKNFSSWRRENTRRSKMAQTIPAFNCRFTRQVDPQLQCSICYSTMLKPVSLGCGHSGCRECLTELVTK
TLMPKCPMCRTELRADSICVNIALDHITSELAVECLSVGCGWKGSYGQAPEHFKKCPKLQVVCNNEECQH
KSIREEMPNHIASCSKKKIPCSECHVCVKWELMQKHQAEQCPNAVIQCPLDCGSTIPRSSITLHLHQCPE
KVCLCKVPGCKKMMKRKDLTSHIMEAASSHYVLQLSEIKRLRRIIHNRCKPERTLVEVESIVSFRWRLLN
FPAMLRDQTDATGDDPITSEVFSCERHKWRGLLTDKKSLFLQLVSASHPITAEFRIVLMPGQEKQKEFRS
EKTTLKEGEMWGGDVCDIESFVEEDGRINIKFIIFYLNM

>XP_015767057.1 PREDICTED: uncharacterized protein LOC107345821 [Acropora digitifera]
MRNRYSALSPYYNPATEGKEVCSIEIEKNPIIPFGGTCLVKCNESKFNHKAKYNRGRRAPDVWVFGVLSC
DTRPAKGYFEVVTKRDCDTLLPILAKCLLPGSEVHTDDWGAYEGMEQHLPNHVARHRVVHADNFVDPVTG
VHTQEAESAWANLKAPIKQRRGISTEDLQVYLNERMWRHWRGQNEVIANFLPVLASQNTYYVV

>XP_015754671.1 PREDICTED: uncharacterized protein LOC107334245 [Acropora digitifera]
MEQNRKQTARMLNMNKNLVCTVFRALEDVCSIDIGRNPIIPFGRRCLVKCDESKFNHKAKNNRGRRGTNI
WVFGVLCCDTQPSRGYYEVVKRRDRATLLPILAKCLLPGSEVHSDDWGAYTDLEQHLPNLVSRHRIVVHS
DNFVDPATGVHTQEAESAWAVLKGPIKQRRGISKEDLQAYLDERMWRQWRGLNDTMTNFLPVLASQYTDF
VV

>XP_015779123.1 PREDICTED: uncharacterized protein LOC107356996 [Acropora digitifera]
MNLDYFTRLKQGSTSHTIRWLQNRGLLANPLQCGTCNRAMDLVERGAEHVDGFQWRCSACKRKRSLRTNS
FFARFPKISLGDLMLTIYLWSIDQSRRQTACMLSLGDNAVGRVFRCLKDVCSIDIGRNPIVPFAGRCLVK
CDESKFNHKPKYNRGRRTSALWVFGVISCDTRPSRGYYEVVEKRDRASLLPILAKCLQPGSEVHTDDWGA
YDNLEHYLPHLVLRHRIVVHADNFVDPATGVHTQEAESAWAALKGPIKQRRGISREDLQVYLDERMWRQW
RGLNQIIANFIPVLASQYVDYVA

>XP_015759373.1 PREDICTED: uncharacterized protein LOC107338652, partial [Acropora digitifera]
LLACCRCLKHFVNKVFNVITYSFPRRRCRGCRKRRTLRSNSFFEEFPRLALGKLLLVIFFFNAGDSQRRI
AQYVGLNPSLISRICRRLQDVCSRDIQDRPFIPFGGPGTIVKCDESKFNHKPKYNRGRRANRDSWVFGIV
TTEFTPARGYFEVVDRRDVATLHPIITRCIHPGTDVHTDDWAAYRNMNQHINNVNVHRTVVHRYHFVDPV
TGVHTQEVESCWNNLKLGQKMRRGIPREDLQSYLDEQMWRQWRGGPRQQTVQNFLAILPIQYDVTIPVL

>XP_015753865.1 PREDICTED: uncharacterized protein LOC107333548 [Acropora digitifera]
MNLADITILSNGPVLELIEWLQGQNCLASPLRCVPCNRGSAPSAEGKNLCALVVSSENFHEFRWESFCFV
YISGTPRELRTTVARMLSLTNNTVGNIYTLLRHYYGRDLQDRPIVPFGGRVYVVKCDESQFKHKSKHNRG
RRARDDVWVFGVLSTEHSPCRGYFQVVHSRDRATLTQILQRVLLPGSEVHSDHWGAYRNLVHHVPNVAVH
RTVVHRANFVDPLTGIHTQEIESAWSRLKYYIKREKGIRALDLQDFLNEEMWRQWRGLDSVFQNVITLIS
RYHQF

>XP_015766415.1 PREDICTED: uncharacterized protein LOC107345216 [Acropora digitifera]
MTDIWSRDLEARPFTPFEGQGMVVKCGESKFNHKPKYNRGRRVARDTWVCGMVTTEFSPVRGYFEVVDRR
DAATIHPIISRCIRPGTEVRSDDWASYRNLDQRIHNVGAHQVVVHRRNFVDPVTGVHTQEIESCWNNLKL
GLKTRRGIKREDMQAYLDEQVLMSMSYKTS

>XP_015773134.1 PREDICTED: uncharacterized protein LOC107351361 [Acropora digitifera]
MVGLTRNTVGRVYAMLRYYCKRDLEDRPVIPFGGRVFVVKCDESQFKHKSKYQRGRRVRDDVWVFGVIST
EHHPCRGYFEVVRRRDRATLTQILQRVLLPGSEIHTDDWGAYRNLHLYVPNVNIHRTVVHQNNFVDPITG
IHTQEAESAWARLKYYVKREKGIRQADVQDFLDEQMWRDWRGLNAVFVNVLALVSNYYPL

>XP_015777340.1 PREDICTED: uncharacterized protein LOC107355313 [Acropora digitifera]
MRELRTTASNMLSLSKNSVGNVYAVLRYHCRRDLQDRPIIPFNGNVYVVKCDESQFKHKSKYQRGRRARN
NVWVFGVICANFRPCRGYFQVVERRDRITPTQILQRVLLPGVEVHTDDWGAYRKLHHHVPNITVHRTVTH
QNSFVDPVTGVHTQEAESAWARLKYHIKREKGIRKPDIQTFLDEQMWRDWKGLDSVFDNMLVSIPNYYPL

>XP_015779969.1 PREDICTED: uncharacterized protein LOC107357840 [Acropora digitifera]
MLSLTSLFSLYATSKNSENFVDPYTGAHSNTIEGVWSQIKRKLKAMNGTVKSKLPSYLDEYNWRKCYPGD
PFDNLLEAIADFLKTQNHKNRCKTHYLITNPLVLLRGVFFIFFSLFISLCLGSSDLSSHAVCGGEDSLCQ
AGLVCRQTKAFTVQGQTFPVNQCVAHDEVIDVVSVNMDAENDVYNVLAKHKRSISGLLQVRQ

>XP_015769854.1 PREDICTED: uncharacterized protein LOC107348341 [Acropora digitifera]
MNLNDLIALGQGPRSVLVQWLQRRDLLANPLNCAPCNQGMELTERNDTHVDGFQWRCGGCSKKRSLRTNT
FFAEFSKVSLSTLILAIFYFTQDDPQQRITRALGINASLVSKIVTRLQDVCSIDIMSRPFIPFGGPGTVV
KCDESKFNHKAKYHRGRRAARDAWVFGIVSLEQSPAKGYFQVVDRRDAATLLPIIQRCLLPGTEVHTDDW
AAYTRLAALPNVAAHQVVVHAHNFVDPRTSVHTQEAESAWSQLKLGRNRRKGIRREDLQSYLDEKMWRQW
RGGSYDNVTDNFLAILPLQYQTATPVD

>XP_015753445.1 PREDICTED: uncharacterized protein LOC107333191 [Acropora digitifera]
MVHCTTPVLHRVAGQTTKKEGNGPPSTKKDDPLKTENYKLVTVKSASTTSLSSSQSSLSSDTGSSSTSLS
AASQVASYSEASFSQDIENCATSAKSLELSACKKLGENVTRLDHVSNWSSETCSFQGEKKLGQNSSICKS
SEAFLTGGFSAPDTRPGVLLSEIFSENVPMHLLLTYEEMNTLMSKCRKSIRTARSIAFEEFCVLVTDVVD
SCHFWANLDDRSDSYKKLKKMQEELQNVTHHRDCMPLKYQLGAALFSEDKQWYRCWCVEVSTLEKRKVKV
FFVDFGNFEWISWDQFTDIAEKFWDLAPQALPFKLSGAHSNTIEGVWSQIKRKLKAMNGTVKSKLPSYLD
EYNWRKCYPGDPFDNLLEAIAEFYPPN

>XP_029189165.1 uncharacterized protein LOC114956269 [Acropora millepora]
MNHPELLTLIQSIHAIFTFLVDCGLLASRQQCQCGTEMVLRNRNVVDGLIWECPLRTCRKRRSIRAGSFF
EDSKISLGQWLNIIYLWSIDVSNKQLSLMTGISLRTIATTLAKIRQICSLKILHGNIKLGGRGKTVEIDE
SMFGHKHKYNRGQVSEGAWVFGMVERGSGRALTFRVPDRTRETLVTRLIQEFIQPGTVIISDKFSPYFNL
NDLGYTHLMVNHSENFVDPYTGAHTNTIERVWNAVKKKLKRMCGTFKHQLPSYLDEFNWQRVYPGERFEM
MLQHIAELYPVH

>XP_029179587.1 uncharacterized protein LOC114947079 [Acropora millepora]
MNHPELLTLIQSIHAIFTFLVDCGLLASRQQCQCGTEMVLRNRNVVDGLIWECPLRTCRKRRSIRAGSFF
EDSKISLGQWLNIIYLWSIDVSNKQLSLMTGISLRTIATTLAKIRQICSLKILHGNIKLGGRGKTVEIDE
SMFGHKRKYNRGRVSEGAWVFGMVERGSGRALTFRVPDRTRETLVTRLVQEFIQPGTVIISDKFSPYFNL
NDIGYTHLMVNHSENFVDPYTGAHTNTIEGVWNAVKKKLKRMCGTFKHQLPSYLDEFNWQRVYPGERFEM
MLQHIAELYPVH

>XP_029184019.1 uncharacterized protein LOC114952149 [Acropora millepora]
MNHPELLTLIQSIHAIFTFLVDCCLLASRQQCQCGTEMVLRNRNVVDGLIWECPLRTCRKRRSIRAGSFF
EDSKISLGQWLNIIYLWSIDVSNKQLSLMTGISLRTIATTLAKIRQICSLKILHGNIKLGGRGKTVEIDE
SMFGHKRKYNRGRVSEGAWVFGMVERGSGRALTFRVPDRTRETLVTRLVQEFIQPGTVILSDKFSPYFNL
NDIGYTHLMVNHSENFVDPYTGAHTNTIEGVWNAVKKKLKRMCGTFKHQLPSYLDEFNWQRVYPGERFET
MLQHIAELYPVH

>XP_029180396.1 uncharacterized protein LOC114947966 [Acropora millepora]
MADSKSASTHFIMNHHELLTLIQSCQAILTFLVSRGLLAARRRCSCGNQMVLRDDKSDDGYHWECPVNKC
RKRRSIRAGSFFEDSKIPLSHWLYVIFLWSIDESNKKVSLMTGLSLRTVITALQRLRDICSLKILHGNLK
LGGRGKTIEIDESMFGHKRKYNRGRVGQGTWVFGMVERGTGRALAFRVPNRTRETLVTGLVQKFVEPGTT
IISDKFSPYFNLNSIGYIHLMVNHSENFVDPYTGAHSNTIEGVWSQIKRKLKAMNGTVKSKLPSYLDEYN
WRKCYPGDPFDNLLEAIAEFYPPN

>XP_029180618.1 uncharacterized protein LOC114948202 [Acropora millepora]
MADSKSASTHFIMNHHELLTLIQSCQAILTFLMSRGLLAARRRCSCGNQMVLRDDKSDDGYHWECPVNKC
RKRRSIRAGSFFEDSKIPLSHWLYVIFLWSIDESNKKVSLMTGLSLRTVITALQRLRDICSLKILHGNLK
LGGRGKTIEIDESMFGHKRKYNRGRVGQGTWVFGMVERGTGRALAFRVPNRTRETLVTGLVQKFVEPGTT
IISDKFSPYFNLNSIGYIHLMVNHSENFVDPYTGAHSNTIEGVWSQIKRKLKAMNGTVKSKLPSYLDEYN
WRKCYPGDPFDNLLEAIAEFYPPN

>XP_029207564.1 uncharacterized protein LOC114971196 [Acropora millepora]
MADSKSASTHFIMNHHELLTLIQSCQAILTFLVSRGLLAARRRCSCGNQMVLRDDKSDDGYHWECPVNKC
RKRRSIRAGSFFEDSKIPLSHWLYVIFLWSIDESNKKVSLMTGLSLRTVITALQRLRDICSLKILHGNLK
LGGRGKTIEIDESMFGHKRKYNRGRVGQGTWVFGMVERGTGRALAFRVPNRTRETLVTGLVQKFVEPGTT
IISDKFSPYFNLNSVGYIHLMVNHSENFVDPYTGAHSNTIEGVWSQIKRKLKAMNGTVKSKLPSYLDEYN
WRKCYPGDPFDNLLEAIAEFYPPN

>XP_029213735.1 uncharacterized protein LOC114977234 [Acropora millepora]
MTIEIEIDESMFGHKRKYNRGRVGRGTWVFGMVERGTGRALAFRVPNRTRETLVTGLVQKFVEPGTTIIS
DKFSPYFNLNSVGYIHLMVNHSENFVDPYTGAHSNTIEGVWSQIKRKLKAMNGTVKSKLPSYLDEYNWRK
CYPGDPFDNLLEAIAEFCPPN

>XP_029180980.1 uncharacterized protein LOC114948623 [Acropora millepora]
MTLQEIIKYIYWRRTGMEQAHIRQQLSLASNTGVDWDCFCREVCEIVLMEESCKLGGPGKTVQIDESKIG
KRKYHRGHHVEGQWVFGGIEEGSRKCFIVPVETRSEAELLPVIKRWIEPGTLIISDCWKSYCNLEKNGFE
HATVNHSKEFVNKEGNHTNKIEGQWRHMKASMPRFGVRKHMYSGYLAEFLWRYLHKEEDLFEVFVNDIRK
VYRMK

>XP_029204090.1 uncharacterized protein LOC114968135 [Acropora millepora]
MGEDVIASRRACPICGENMGLVECTDRSDSYKWECRKRANNKRHKSTVSIRKGSWFEQSNLTLEEIIKFT
YWWSEGLTQEQIKKQLHIYPNTAVDWDMFCRETCEVTIQRNSEKLGGEGKVVQIDESKVGKRKYHRGHRV
EGQWVFGGIEEDSRRCFLVAVEDRSEATLLPIIQDWIEPGTLIVSDCWKSYHNLDKYGYSHQTVNHSKEF
VNENGYNTNKMEGHWRHMKVSLPVFGTRKDKDKDLFATFLNDVKTLYNPN

>XP_029179858.1 uncharacterized protein LOC114947363 [Acropora millepora]
MTLEEILKYSYWWCQELDQAQIRHELGLATHTGCDWDSFCREVCEISLLEESQSIGGEGKVVQIDESKFG
KRKYHRGHHVEGQWVFGGIESDSRKCFLIAVEKRDEQTLLPIIQKWIKPGTTIISDCWKAYCNLEKHGYM
HRTVNHSIEFVNDDGDSTNKIEGHWRHAKVKMPPFGVRKHHFSSYLAEFMWRYRNKNNDLFEMFLQDVKK
IYCVN

>XP_029181673.1 uncharacterized protein LOC114949467 [Acropora millepora]
MEDKGIQVVIGSRRKKTSAGSQTTTLQTSKEERATQCGMSLTGTYGRNREHNKWRYDDLVARMQDKEMLV
HWLMDKELMAKERSCPMCAGEMSLTRCEDRSDGLKWECRKQVNGKRHKTEVSIRKGSWFDNSKMTLEEIL
KLTYWWCQDLDQSQIKHELGLAESTGVDWDNFCREVCEITLLENSEKLGGNGKVLIDESKFGKRKYHRGH
HVEGQWVFGGIEEDSRKCFLVAVEKRDEQTLLPIIKKWIEPGTIVVSDWWKAYSKLETHGYEHRTVNHSR
EFVNKNGDHTNKIEGHWRHAKSKLPKFGVRKYLFSTYMAEFIWRYMQRDEDLFQVFLSDVKKVYASGTT

>XP_029182204.1 uncharacterized protein LOC114950114 [Acropora millepora]
MNEKGTQVVIGLKKPRRLERATQTPVSYTQESSSQCGCLTNASYDRNNAQKKWRFEDLLDHVKDKELLIK
WLMCEGLMAKARVCPRCSAEMKLVSCNDRSDGFKWECQLQMDGKRHKVETSIRKGSWFAQSNMTLEEVLK
FTYWWCLDLDQSQIRHEMGLACGTGVDWDSFCREVCEIAMFENSAKIGGEGKVVQIDESKFGKRKYHRGH
HVEGQWVFGGIEEDSRRSFLIAVEKRDEETLLPLIKKWIEPGTVIVSDCWKAYYNLEKHGYTHSTVNHSQ
AFVNNQGKHTNKIEGHWRQAKVKLPPFGVRKHHFSSYLAEFMWRYTNKNKDLFAVFLEDVKKVYATN

>XP_029199548.1 uncharacterized protein LOC114964380 [Acropora millepora]
MKWEACGDRSDGYVWQCRKQINGKRHWCERSIREGSWLENANMTLEEVMKFTYWWCQDLDQWQIKKQLGI
GSHGAVDWDMFCREVCEVTLFEKREKIGGPGKLVQIDESKIGKRKYHRGHVVEGQWVFGGIEEDSRKSFM
ETVENRTEETLLNLIREWVAPGTVIVSDGWKAYANLGKHGYIHKTVNHSIEFVNKEGFHTNKIEDHWRQM
KAKLPTHGRKKEHYSSYYLFSRVQMEIRVLRRGSMESILGRCEKDLPI

>XP_029213877.1 uncharacterized protein LOC114977363 [Acropora millepora]
MKQRSMKATKTARFRPRRCSGCRKRRSLRANSFFQEFPKLPLSTLMKVVFYFTLDDPQKRIAQDLNLNQS
VVSSICRRLQDVCSVDVQIRPFTPFGGPGAVVKCDESKFNHKPKYNRGRRARQASWVFGIVSTQYTPSRG
YFQVVERRDAGTLLPLIQRCILPGTEVHTDDWAAYRRVNTLPNVAAHRVVVHARHFVDPRTGVHTQEVES
SWSSLKLGQKRRKGLRKEDLQVYLDERMWRQWRGGGRDVIMRNFIAILQLQFPVDTPVP

>XP_029182349.1 uncharacterized protein LOC114950287 [Acropora millepora]
MNLNELIDLERGPRMALIQWLQRRYLLADSLNCAQCNQGMELTTRSQDHVDGFLWRCSGCRKRRSLRANS
FFQEFPKLPLSTLMKVVFYFTLDDPQKRIAQALNLNQSVVSSICRRLQDVCSVDVQIRPFTPFGGPGAVV
KCDESKFNHKPKYNRGRRARQASWVFGIVSTQYTPSRGYFQVVERREAGTLLPLIQRCILPGTEVHTDDW
AAYRRVNTLPNVAAHRVVVHARHFVDPRTGVHTQEVESSWSSLKLGQKRRKGLRKEDLQVYLDERMWRQW
RGGGRDVIMRNFIAILQLQFPVDTPVP

>XP_029181791.1 uncharacterized protein LOC114949606 [Acropora millepora]
MDLNELINLQRGPLTDVVAWLQCQQLLANPLLCSQCNNRVMEMKQRNGNHVDGFFWRCAGCRKRRSLRTN
SFFEEFPRVSLVALLRVIFYFTKDDSQRRIAETLKLSRSLVSRICRRLQDMCSVDLQQRPIIPFGGPAAV
VKCDESKFNHKAKYNRGRRPHRQVWVFGIITTEYSPARGYFTIVDKRDAATLCPIIEQCLLPGSEVHTDD
WGAYRHLARLPNVCRHKVVVHARHFVDPRTGVHTQEVESCWSRLKLGLKRKKGIRREDLQAYLDEAMWRQ
WRGGDHTQIMINFIRVFPQHFNVNTPAL

>XP_029183570.1 uncharacterized protein LOC114951570 [Acropora millepora]
MLSLSDNAVGRVFRCLEDVCSIDMGRNPIVPFVGRCLVKCDESKFNHKPKYNRGRRTSDLWVFGVISCDT
RPSRGYYEVVEKRDRATLLPILAKCLQPGSEVHTDDWGAYDNLEQHLPHLVSRHRIVVHADNFVDPATGV
HTQEAESAWAALKGPIKQRRGISREDLQVYLDERMWRQWTGLNQIIANFIPVLASQYVDYVA

>XP_029208783.1 uncharacterized protein LOC114972464 [Acropora millepora]
MLSLTNNTVGNIYALLRHYCGRDLQDRPIVPFGGRVYVVKCDESQFKHKSKHNRGRRARDDVWVFGVLST
EHSPCRGYFQVVHSRDRATLTQILQRVLLPGSEVHSDDWGAYRNLVHHVPNVAVHRTVVHRANFVDPLTG
IHTQEIESAWSRLKYYIKREKGIRALDLQDFLNEEMWRQWRGLDSVFQNVITLISRYHQF

>XP_029187409.1 uncharacterized protein LOC114954878 [Acropora millepora]
MDLNLFIALDRGPRVDLIQWLQNRSLLANPLICATCNLHMDLKERNDNHVDGFHWRCRGCRKRRTLRSNS
FFEEFPRLALGKLLLVIFFFNAGDSQRRIAQYVGLNPSLISRICRRLQDVCSRDIQDRPFIPFGGPGTIV
KCDESKFNHKPKYNRGRRANRDSWVFGIVTTEFTPARGYFEVVDRRDVATLHPIITRCIHPGTDVHTDDW
AAYRNMNQHINNVNVHRTVVHRYHFVDPVTGVHTQEVESCWNNLKLGQKMRRGIPREDLQSYLDEQMWRQ
WRGGPRQQTVQNFLAILPIQYDVTIPVL

>XP_029199255.1 uncharacterized protein LOC114964100 [Acropora millepora]
MEQNRKQTARMLNMNKNLVCTVFRALEDVCSIDIGRNPIIPFGRRCLVKCDERKFNHKAKNNRARRGTNI
WVFEVLCCDTQPSRGYYEVVKRRDRATLLPILAKCLLPGSEVHSDDWGAYTDLEQHLPNLVSRHRIVVHS
DNFVDPATGVHTQEAESAWAVLKGPIKQRRGISKEDLQAYLDERMWRQWRGLNDIMTNFLPVLASQYTDF
VV

>XP_029203164.1 uncharacterized protein LOC114967317 [Acropora millepora]
MDLLEITRLSGGPLLDLIRWLQGENCLANPLRCSQCNERMLLTARNQDHVDGYLWRCRICYRRKSLRSGS
FFAEFPRVPLGKILICVFLWSRRELRTTVADYLRLTKNTVGNIYAVIRHYCGRDLQDRPVIPFGGRLYVV
KCDESQFGHKSKYQRGRRARNDQWVFGVISTEHIPCRGYFQVVRSRSRAVLTQIMQRVLLPGSEVHTDDW
ASYRNLARHVANVRVHRTVVHQNHFVDPLTGIHTQEAESAWSRLKYHVKREKGIRRADLQEFLNEQMWRD
WRGLDAVFYNVIVMIRRYYPL

>XP_029181999.1 uncharacterized protein LOC114949861 [Acropora millepora]
MYLWSERELRKNGATMLSLSKNTVGNVFAVLRHYCGRDLQDRPIIPFGGRVYVVKCDESQFKHKSKYQRG
RRARNDLWVFGVLSTEHTPCRGYYQVVLQRDRATLGRILQRVLLPGSEVHSDDWAAYRNLEHHVPNIRVH
RTVVHRNNFVDPLTGVHTQEAESAWARLKYHTKRKKGIR

>XP_029181036.1 uncharacterized protein LOC114948685 [Acropora millepora]
MCVRWTLWRGRSYPLGGQEQQSSAMKPSLITRPSITGRRAARDSWVFGIVITEFTPARGYFQIVDRRNIA
TLDPIIARCIQPGTVVYTDDWAAYRGMTVRINNVADHRVVVHTRHFVDPVTGFHTQEIESCWNNLKLGQK
IRQGIKREDLQSYLDEQMWRQWRSRDHRHILSNFLAIFPWLYVVKNPAL

>XP_028394432.1 uncharacterized protein LOC114518621 [Dendronephthya gigantea]
MLSCHLSLKVAQKFLTSMRNISKSPQRNVETMYRVKLRKSVAVQTHSSSFSNIEVASQTSSEGISYSRKQ
RLQQSPFTTYDDLKESIFSSKDFLFQWLKDRQLIAAEQLCPQCDSVMTWTETTDRKDGYKWLCRKTTNGK
RHRVEVSIRKGSWFEKSNFTVEEIIKFTYWWTVDLTQSQIVQQLGFASNSGVDWDMFCREVCEVVMLQES
LPIGGPGKVVQIDESKIGKRKYHKGHRVEGQWVFGGIENESRKSFIFAVEKRDEATLLPLIKKWILPGTK
IVSDCWKAYINLEKHGYVHATVNHSKEFVNDDGDHTNRIEGHWRQMKVALPTHGRRKHHYSSYLAEFVWR
YTHRGENLFNTFLQDIAKIYKV

>XP_028417801.1 uncharacterized protein LOC114542458 [Dendronephthya gigantea]
MTRQIKGKRHRVEISIRKDSWFKKSNLTLAEIVKLTYWWCRGVSQEDIRHEVNVSEHTAVDWDSFCRETC
EVTLLERDDKIGGAGKTVQIDESKFGKRKYNRGHKVEGQWVFGGIEEESRTCFMVAVEKRDEKTLLPLIQ
CHIAEGSTIISDCWKAYVNIEKHGYVHKCVNHSKEFVNADGDHTNKIEGHWQQAKGKIPDFGVRKSMFSS
HLAEFLWRYENKGNDLFEKFLIDVKNIYGNF

>XP_028407848.1 uncharacterized protein LOC114530428 [Dendronephthya gigantea]
MKLVIANDRSDGFKWECRRQIKGKRHRVEISIRKDSWFGKSNLTLAEIVKLTYWWCKGVSQEDIRHEVNV
SEHTAVDWDSFCRETCEVTLLERDDKIGGAGKTVQIDESKFGKRKYHRGHKVEGQWVFGRIEEESRRCFM
VAVEKRDEKTLLPLIQRHIAEGSTIISDCWKAYVNLEKHGYVHKCVNHSKEFVNADGDHTNKIEGHWRQA
KAKMPDFGVRKSMFSSHLAEFLWRYEHKGNELFEKFLIDVKNIYGNF

>XP_028405255.1 uncharacterized protein LOC114527760 [Dendronephthya gigantea]
MYRKVEVTDVGVQVVGQIKKAKEIQTELSFLQCESVGTQFSSAEGEGSYQRKNCDKNGFWTYDKLKDEVL
LSKNRVLSWLMEKRLIANSRLCPQCDCEMKLVECNDRSDGCKWECRKQMHSKRHKIELSIRKGSWFERSN
LTLEEILKLTYWWCRGVEQEVMRFEVDVSGNTVADWDSFCREICEVNYLECKEKIGGPNKRVQIDESKFG
KRKYHRGHRVEGQWVFGGIEEDSRKSFMFAVDDRSEKTLLPIIETFIEKGTTIISDCWKAYTNLEKHGYK
HLLVNHSKEFVKKDGDHTNKIEGHWRQAKVKFPAFGIRKYMCSSYLAEFLWRYEYKGEDLFEVFLKDALK
IYSQF

>XP_028408598.1 uncharacterized protein LOC114531145 [Dendronephthya gigantea]
MMKLVNANDRSDGLKWECRRQIDGKRHRVEMSIRKDSWFEESNLTLAEIVKLTYWWCRGVSQENIRHEVN
ISEHTAVDWDSFCREICEVTLLEREEKIGGPGKTVQIDESKFGKRKYHRGHKVEGQWVFGGIEEESRRSF
MVAVEKRDEETLLPLIKRHIAEGSTIVSDCWKAYVNLKKHGYVHKCVNHSKEFVNTDGDHTNKIEGHWRQ
AKTKMPDFGTRKYMFSSHLAEFLWRYEHKGSDLFLRFLVDVKKMYGNF

>XP_028405218.1 uncharacterized protein LOC114527716 [Dendronephthya gigantea]
MMKLVNANDRSDGLKWECRKQMNRKQHKVEVSIRKDSWFEKSNLTLEEIVKLTYWWCRGINQEDIRHEVN
VSEHMAVNWDSFCREICEVTLLERAQKIGGPGKTVQIDESKFGKRKYHRGHKVEGQWVFGGIEEESHRSF
MVAVEKRDEKTLLPIIQNHIAKGTTIISDCWKAYVNLEKHGYVHKCVNHSKEFVNEDGDHTNKIEGHWRQ
AKAKLPKFGVRKYAQTHVTDSSIV

>XP_028412951.1 uncharacterized protein LOC114535832 [Dendronephthya gigantea]
MSLFKYRRKKASVEVQTQLSLFQNVSTGTQCGESDGSYKRKKKDSNGRWTYDRLKDEVLVSKRRVIDWLM
ERKLIAKIRLCPLCDGEMKLVDCSDRSDGCKCECRRQSEGKRHKVELAIRKGSWFEGSNLTLEEILKLKY
WWCRDVVQETMRFETDVSGNTVVDWDSFCREICEVNYLECEEKIGGPGKRVQIDESKFGKRKYHRGHRVE
GQWVFGGIEEGSWKSFMMAVEDRSEATLLPIIKTFIEKGTTIISDCWKAYSNLEEHGYTHLTVNHSKEFV
NREGDHTNKIEGHWRQAKAKFPPFSIRKYTFSSYLAEFLWRYKHKNEDLFEVFLEDCKKIYGTFS

>XP_028416130.1 uncharacterized protein LOC114539714 [Dendronephthya gigantea]
MTLDEVLKFTYWWCCDMKQNEIHHELNIASNTAVDWDSFCRETCEVTLIEREEQIGGPGKTVQIDESKFG
KRKCHRGHRVEGQWVFGGIEEESRRSFMVAVDKRHEATLLPLIKKHIAKETTIVSDCWKAYSKLELNGYQ
HRLVNHSKEFVNEDGFHTNKIEGHWRQAKSKLPCFGVRKLAFSSYLAEFLWRYENKGKDLFSIFLNDIKK
IYGDF

>XP_028404028.1 uncharacterized protein LOC114526643 [Dendronephthya gigantea]
MTLDEVLKFTYWWCRDMKQNEIRHELNIASNTAVDWDSFCRETCEVTLIEREEQIGGPGKTVQIDESKFG
KRKYHCGHRVEGQWVFGGIEEESRRSFMVAVDKRDEATLLPLIKKHVAKETTIVSDCWKAYSKLEINGYQ
HRLVNHSKEFVNEDGFHTNKIEGHWRQAKSKLPCFGVRKLAFSSYLAEFLWRYENKGKDLFSIFLNDIKK
IYGDF

>XP_028414213.1 uncharacterized protein LOC114537271 [Dendronephthya gigantea]
MDEGLIAHERVCGHCNNSMRLVKCADRSDGYKWECRKQVAGKRHKVELSIRKGSWFEKSNMTLEEVIKFT
YWWCRDVNQEQIRHELNVATNTAVDWDSFCRETYEVTLLEREEKIGGPGKIVQIDESKFGKRKYHRGHHV
EGQWVFGGIEEDSRRSFMAAVDKRDEATLLPLIERYIEKGTIIVSDCWKAYVNLEKHGHKHRLVNHSKEF
VNSEGFHTNKIEGHWRQAKCKLPCFGVRKIAFSSHLAEFLWRYENKSEDLFSTFLNDVKKIYGQL

>XP_028413775.1 uncharacterized protein LOC114536619 [Dendronephthya gigantea]
MEKGVQVCVKFEKKAKRSAETQSEISLFNLTSVGTQCGKQDFVENGSYSREERFKAWTYDRLKFEVLEGK
EKTIRWCMDEGLIARERLCGYCKKSMKLVQCDDRSDGFKWELLKFTYWWCRDMKQNEIRHELNIASNTAV
DWDSFCRETCEVTLIEREEQIGGPGKTVQIDESKFGKRKYHRGHRVEGQWVFGGIEEESRRSFMVAVDKR
DEATLLPLIKKHIAKETTIVSDCWKAYSKLELNGYQHRLVNHSKEFVNEDGFHTNKIEGHWRQAKSKLPC
FGGFVEVSGDGVVVISAMDQCNQEVV

>XP_028412488.1 uncharacterized protein LOC114535323 [Dendronephthya gigantea]
MKEDLIARERLCGHCKKPMKLIECDDRSDGYKWECRRQENGKRHKTEMSIRHGSWFDNSNMMLVEILKFT
YWWCRKVKQENICHEMSIASNTAVDWDSFCCETCEVTLLERKQQIGGPGKVVQIDESKFGKRKYQRGHRV
EGQWVFGGIEKGFMAAVDKQDEATLLPIIFQNIAKGTTIVSDCWKAYINLEKYGYEHRLVNHSKEFVNTE
GFHTNKIEGHWRQAKYQLPSFGVKKIAFSSHLAEFLWRYENKGQDLFSVFLQDVRKIYGEFK

>XP_028519029.1 uncharacterized protein LOC114576494 [Exaiptasia diaphana]
MKWLKCHDRKDGFKWICRQRAKGREHCCEVSIRKGSWFEGSNMSLHEVVKFVYWWCNGMEQWQIKEQLCL
ATNTVVDWENFCREVCEIVIMKESCKLGGPGKVVQIDESKIGKRKYHRGHRVEGQWVFGGIEQDSRRCFI
VAVETRKEAELLPIIKZWIEPGTLIISDCWKSYVNLRRNGFEHATVNHSKEFVNSDGQHTNKIEGHWRHM
KASLPKFGVRKHFYSGYLAEFMWRYLHKNEDKFEMFLKDIKKVYDVNSL

>KXJ22390.1 putative transposase-like protein HI-1328.1 [Exaiptasia diaphana]
MYRVKRKRCIGIQAGFTTTECKEASTQTDEKSSESYGREERSKKRSLTTYDYLKDNVLCNQETLLQWLKG
EGLIASSKSCPQCGEEMKWLKCHDRKDGFKWICRQRAKGREHCCEVSIRKGSWFEGSNMSLHEVVKFVYW
WCNGMEQWQIKEQLCLATNTVVDWENFCREVCEIVIMKESCKLGGPGKVVQIDESKIGKRKYHRGHRVEG
QWVFGGIEQDSRRCFIVAVETRKEAELLPIIKZWIEPGTLIISDCWKSYVNLRRNGFEHATVNHSKEFVN
SDGQHTNKIEGHWRHMKASLPKFGVRKHFYSGYLAEFMWRYLHKNEDKFEMFLKDIKKVYDFQL

>XP_020896034.1 uncharacterized protein LOC110234966 [Exaiptasia diaphana]
MLIEISHKSXATCFTIGERSQKRSVTTYDYLKDNVLCNQETLLQWLKGEGVNASSKSCPQCGKEMKWVKC
RDRKDGFKWXCRQRTKGKEHCCEVSIRKGSWFEGSNMSLHEVVKFMYRWCNGTEQWQIKERLCLATNTVV
DWENVCRKVCEIVIMKERCKLGGPGKVVQIDESKIGKRKYHRGHRVEGQWAFGGIEQDSRRCFIVAVETR
KEAELLPIIKQWIEPGTLIISDCWKSYVNLTRNGFEHATVKHSKEFENSEGQYTNKIEGHWRHMKASLPR
FGVSKHFYSGYLAEFMWRYLHKNEDKFEI

>XP_020905726.2 uncharacterized protein LOC110243911, partial [Exaiptasia diaphana]
VPCIDRSDGFRWECRKSINGKKHRVEKSVREGSWFEKANLTIEETIKFIYWWTRGMKQNQIKEELGLSPN
TAVDWDMFCREVCEVTITEKSEVLGGPGKIVQIDESKIGKRKYHRGHMVEGQWVFGGIEEDSRKCFIVAV
ENRTEETLLALIKKWIKPGTLIVSDCWKGYINLEKHGYEHRTVNHSKEFVNELGFHTNKIEGHWRQMKAS
LPTHGRRKAHYDSYLAEFLWRYTHRGEELFWVFLKDMKCCYSQSLNNL

>XP_020908576.2 uncharacterized protein LOC110246563 [Exaiptasia diaphana]
MDNYLWNRDRSITWLKDELKLIPQSQSCDICNSEMTLNXCSDRSDGLRWECRKVINSKRHRVEKSIRQGS
WFAKSNLTLEEAMKYTYWWTRGMKQSQIKEQLGLGPNTAVDWDMFCREMCEVTITKRXEAIGGEGKLVQI
DESKIGKRKYHRGHLVEXQWVFGGIEDDSRKCFIVPVEDXSEKTLLELIKKFIKPGTVIVSDCWKGYVNL
SKHGYIHKTVNHSKEFVNDDGDHTNKIEGHWRQMKASLPSHGRKKAHYGSYIAEFIWRYINRDRDLFWVF
LDDMKNDFCPL

>KXJ04718.1 putative transposase-like protein HI-1328.1, partial [Exaiptasia diaphana]
EMNWVPCIDRSDGFRWECRKSINGKKHRVEKSVREGSWFEKANLTIEETIKFIYWWTRGMKQNQIKEELG
LSPNTAVDWDMFCREVCEVTITEKSEVLGGPGKIVQIDESKIGKRKYHRGHMVEGQWVFGGIEEDSRKCF
IVAVENRTEETLLALIKKWIKPGTLIVSDCWKGYINLEKHGYEHRTVNHSKEFVNELGFHTNKIEGHWRQ
MKASLPTHGRRKAHYDSYLAEFLW

>KXJ25013.1 hypothetical protein AC249_AIPGENE29244 [Exaiptasia diaphana]
MIDHTEMLAHILYMDNYLWNRDRSITWLKDELKLIPQSQSCDICNSEMTLNXCSDRSDGLRWECRKVINS
KRHRVEKSIRQGSWFAKSNLTLEEAMKYTYWWTRGMKQSQIKEQLGLGPNTAVDWDMFCREMCEVTITKR
XEAIGGEGKLVQIDESKIGKRKYHRGHLVEXQWVFGGIEDDSRKCFIVPVEDXSEKTLLELIKKFIKPGT
VIVSDCWKGYVNLSKHGYIHKTVNHSKEFVNDDGDHTNKIEGHWRQMKASLPSHGRKKAHYGSYIAEFIW
QQQQKQLRKHRELYSKVNRHASDIAAACPDMSPLHVLRGAMQQHQLSPVLPGKSTSTVQVMADVQGPKNT
EWCEQVKTLSAVLPDIPRSTLLSMISEERGNLDAIVTKIISGPEPPQPNTSPYECASAASDQTDYYAEES
RKLSRATSITSYQMKTILDTVAINESLQQQENQKDQATGRILSFHKPENTNTLFKDQGPNHWSNVLSMAS
NDTSGLCPICYTMIDVTCNFCSSCGHLMKKNYRRL

>KXJ27568.1 putative transposase-like protein HI-1328.1 [Exaiptasia diaphana]
MLIEISHKSXATCFTIGERSQKRSVTTYDYLKDNVLCNQETLLQWLKGEGVNASSKSCPQCGKEMKWVKC
RDRKDGFKWXCRQRTKGKEHCCEVSIRKGSWFEGSNMSLHEVVKFMYRWCNGTEQWQIKERLCLATNTVV
DWENVCRKVCEIVIMKERCKLGGPGKVVQIDESKIGKRKYHRGHRVEGQWAFGGIEQDSRRCFIVAVETR
KEAELLPIIKQWIEPGTLIISDCWKSYVNLTRNGFEHATVKHSKEFENSEGQYTNKIEGHWRHMKASLPR
FGRVRQLDSLVKMAPSKKKKKTKQELKLLAIARGKKAAQKRGKGVGSRLEMTLPSKWRHSTYKRGSEVRM
KFTSPGKTVYKQHSEVKKTLKERDMSDCINEEIFASSSSSSEPDTDEFRGSSEESDHEQQGDDNLCVKME
RRLFVCETTQLMDLVDQINQTSRCCTIDCNGILVLAKVEPTGHGGSLKALFVCNSCKLREVNFQGSAYVE
GSKRTVVGLALGVAFFISGHGFAKFERTLRHFLGISCVSKNPYYDIIKKVYPVITEILDEQCNEAKDQMK
AKELDELGSWKKAVVTSDGVWHTRGYFSKNGTFIIKNYMTGGLLWYGHKCMRGEDDVVEDDLYEGTSKSM
EGVLADECYAQAKEEECDVNTVWQDADSSSAISVAAHHPNAKVFKCGGHVGRAHANNLKDMAKKKEFNID
YQKKYKDKFPLVSTRCHCKRHKKKCGCFSEDFIRNARINHFCILHQSVDAADYARRMTYLSKYHCRDIHK
WKGGSCDFHPKRSCTCKKCDVDAEPKCEGKPYSTKCPLTCDFHWVAYQIECSRRADDAKSVIHPEMGRGH
SNQCEAHFTVLPHFRAKSQSLNRLHYMCSTNAGLCQGNMSWCHKVRGTSYHWVIDLYERLGLPIIPAVVD
ALQKANQQRAKVLMKQKTDHAKANRVKMKVARAEDQKERRKWLKRQSVIHSYGGGDDDDVDDGDGEDPEE
EGEDGETEAVVTVISGKTCRCGSKTHKRTSNRSCPFNSKR

>KXJ24854.1 Uncharacterized protein K02A2.6 [Exaiptasia diaphana]
MNDKCCQAPLGRVLKCNKGCQTTVQTKEGSTQCDKQKSSYRRSIRKNGGNWKHADVLELTKSTESLSKWL
RGESLLRKTCLCPRCGKEMKEIECKDRSERRKWQCQAQINGKRHKVEATITKDSWFERGNLSLAEMVQIT
YWWTRNVSQTQIRHEMELSTNTSVDWYNYCREICKVVLMESEEKIGGPGKTVQIDESKFGKRKYHRGHHV
EGQWVFGGIEDDSRNCFLVAVEKRDEATLLPIIKEHILPGTTIVSDCWKAYVNLEKNGYIHKTVNHSKEF
VNGEGDHTNRIEGHWRQAKCKLPTFGVRKHLFSSYLAEFIWRYKHKDDDLFTAFWNDVKKHVGGDHETRD
QGTLPEVKGFAVLPYVQNVTERISRVLSQHNIRVASKPVNTIRRMISRPKDRLEDSKKTGVVYKIPCADC
PTVYIGETGRSLQTRRTEHQRSVRLAYTDKSALSEHANTLHHDIDWDGTEVLRTEPRWHQRRWLEALLIA
NTNSVLSNRDTGRTIPETYKPLFKNYACVQKILSTILSTYTGEQINLLGEATVKVIYLETDYALPLLVVP
RSWTALFGRNWLKKIPLDWKNLPGITKVHQVHVPFSITTTEKSTSLESLLLKHNNLFEDKLGSYKGPPVD
LXVXSQPKFXKARTVPYAKKDQVEKAFNKLENEGVLEKVFTSPCAASIVIVGKRNSDDLRVCGDFSVTYN
SCADVETYPLPKIDDIYEVLRGSKVFSILDMSQAYHQIPVTKESQPYLTVNTHLGLYSFKRFPNGVHSSP
AIFQRIMDTTLQGIDNCVCYIDDIHVSGATEEEHLQTLSKVFERLDSAWFKLNQQKCKFERSSVTYLWYT
IDGEGLHPTEEKLQAIRDAPRPKDTTSLKSFLALIMFYSRLDVSTSSTKNIGSKKRGVECFFFEDEEMSI
ITSEMIKKETAVNPVYSRVCQYTISGWPYVTDPSYFPFKSKQHELTVEQGCLLWGTRVVIPPYLQLQAVL
NELQETHPGITKMKALARSYLWWLNIDKDIERTVQQGRVCQSMRSNPPEAPAHPWSYPTHPWSRIHIDFA
GPVAGCMYLVVVHAYSKYPEIVKMTSITSQATVAVLREIFSRQRFPEMIVSDNGSQFTSEEFKKLCARNG
VRHGTSAPYKPATNGQAERVVRVLKTDIQLANVTKGDTDIVIARYMLVYRNTPHTTTGESPGMLFMKRRL
RTHLDLLSPSLRKHVEHKKSYTVDRTSQKSLRKFHVGDSVMTRNYARGDKWMHGIVIEVVGSRHYIVDLQ
GGNGRDIWIKSSCTTKEKVKILLNRNLQMPVSTSSGTSPTHMETNSATVSTTVSPEVQESTRSLQATPHT
TNQIVQ

>XP_020906119.2 uncharacterized protein LOC110244259 [Exaiptasia diaphana]
MELIECNDRSDGFRWECRKRSKSESHKRVISVRKGSWFEKSNMTLDEIVKFTYWWCEGLEQAQIKKQLKI
NPTSAVDWDMFCRETCEVTLESKSERLGGPGKVVQIDESKFGKRKYHRGHRVKGQWVFGGIEDGSRKCFM
VAVEKRDEATLLPIIKTWIKPGTIIVSDXWKXYHNLSSNGYEHRTVNHSKEFLELLVDLEPLVELELIVE
LGRLEGEQGQD

>KXJ04756.1 hypothetical protein AC249_AIPGENE28537, partial [Exaiptasia diaphana]
TTGTQCGESRGSYTRKDASKLTYDRLKEEYLWDKEYTLKWLKEEGLICSIQLCEHCGNEMNWVPCIDRSD
GFRWECRKSINGKKHRVEKSVREGSWFEKANLTIEETIKFIYWWTRGMKQNQIKEELGLSPNTAVDWDMF
CREVCEVTITEKSEVLGGPGKIVQIDESKIGKRKYHRGHMVEGQWVFGGIEEDSRKCFIVAVENRTEETL
LALIKKWIKPGTLIVSDCWKGYINLEKHGYEHRTVNHSK

>XP_020895651.1 uncharacterized protein LOC110234605 [Exaiptasia diaphana]
MNWVPCIDRSDGFGWECRKSINGKKHRVEKSVREGSWFEKANLTIEETIKFIYWWTRGMKQNQIKEELGL
SPNTAVDWDMFCREVCEVTITEKSEVLGGPGKIVHIDESKIGKRKYHRGHMVEGQWVFGGIDEDSRMCFI
VAVENRTEETLLALIKKWIKPGTLIVSDCWKGYINLEKHGYEHRTVKPFKRICK

>XP_020905161.2 uncharacterized protein LOC110243404, partial [Exaiptasia diaphana]
MYTVKRKRKIGVQVGCXESCLRTTGTQCGESRGSYTRKDASKLTYDRLKEEYLWDKEYTLKWLKEEGLIC
SIQLCEHCGNEMNWVPCIDRSDGFRWECRKSINGKKHRVEKSVREGSWFEKANLTIEETIKFIYWWTRGM
KQNQIKEELGLSPNTAVDWDMFCREVCEVTITEKSEVLGGPGKIVQIDESKIGKRKYHRGHMVEGQWVFG
GIEEDSRKCFIVAVENRTEETLLALIKKWIKPGTLIVSDCWKGYINLEKHGYEHRTVN

>XP_020904965.1 LOW QUALITY PROTEIN: uncharacterized protein LOC110243228 [Exaiptasia diaphana]
MKEGMIAQSQICNLCGLEMKLLXCEDRSDGYKWECRKQFEGKRHKVEKSIHKGSWFDKSNMTLEEILKFT
YWWCQDLDQAQIRHELGISSNAAVDWDMFCRETCEVTLENRSSSNXRKXIWEAGKXHQGHRVEGQWVFGG
IENESRKCFVVAVEKRDEXTLLAIIKKWIETGTLIISDCWKAYINLEKHCYKHSTVNHSKEFVNEAGEHA
NKIEGHWRQMKAKLPSFGVKKALFSSHLGEFMWRYMHKGEDLFCCFLNNVKNLYYCK

>KXJ11085.1 hypothetical protein AC249_AIPGENE17232 [Exaiptasia diaphana]
MELIECNDRSDGFRWECRKRSKSESHKRVISVRKGSWFEKSNMTLDEIVKFTYWWCEGLEQAQIKKQLKI
NPTSAVDWDMFCRETCEVTLESKSERLGGPGKVVQIDESKFGKRKYHRGHRVKGQWVFGGIEDGSRKCFM
VAVEKRDEATLLPIIKTWIKPGTIIVSDXWKXYHNLSTSISSK

>XP_020910752.1 uncharacterized protein LOC110248555 [Exaiptasia diaphana]
MEVQDVMTLIGKPKIEVIEWMQRDGLLSREMWCHQHEHAIAMRLRRDAGRNDNYAWRCGTCRRRRSIREG
SFFELFRRIELGHLLALLVFWSLEVKQVTSSRLLGVSKRSVLEVYNHLSSICSDDLDRRPLIPFGGPVSI
LQIDESKFCGKRKYNRGRLPRRDNWVFGIVDTSYSPARGYFQVVQRRNRATLLPIIRRSILPGSVVHSDD
WGAYTRLQALEPNVAEHQVVVHRYNFVEPLTGAHTQHIEACWSRLKLKIKERKGVCHFLLQDFLNEQAWR
DWRGNGNVFTSFKQLLLERFQV

>KXJ12039.1 Retrovirus-related Pol polyprotein from transposon 297 [Exaiptasia diaphana]
MFKCPFKCMHNEMAAIMSAIAANDCLLDSGSEVSTLTESFFNRHFKPKGKTLTSTSGWLSITEANGLEIP
YLGYFEADIEVLGKTIEKRGFLVVKDPTSPTARQRKERIPGLLGMNVQSKANEKARNNETSTPWLNLGPV
WSEAITQTQCKQRSSVLGLVRVAGRKPVRVPANSILILSLYVRSNVNTFAKEDDDVGYTDTVTHKIRAHD
DVPITQLLCRIPPSQYEETLPLPRITESLDALNGAQWFTTLDLASGFNQVAVDEEDKQKTAFIIPFGLFE
YNRMPFGLCNTPATFQRLMKNCLNEQIFQILLVYLDDIIIFSKSFEZHLERLDLVLTRSAKHGLKVKLEK
CTFIKHQVSYLGYVVSDKGVSTDPGKIXAVSQWKHNRGRRSRNNSWVIGVITTEFTPSRGYYKVVKETVR
TYSQFLKSVYDQEAYYIPMTILFTPTFSSCSLRMYHDIIVNHSLKFVDPVTGVHTQNIESMWAKLKLPVK
MRMGISTDDLQSYLDDRMWREWKGEQHIFDNFITSLSLQYTAPVXK

>XP_028514200.1 uncharacterized protein LOC114574814 [Exaiptasia diaphana]
MCMLQKKEKLTHQQFLCRISMWEILAIIYFWSEDDQQRKTARKLSIPANFVSRVYRKLEDVCSEDIASYP
FYPFGGPNIIVHCDESKFSHKSKYNCGRRSRNNSWVIGVITTEQKETLRTYSQFLKSVNDQEAYYIPMTI
LFTPTFSSCSSSSNRPILAHFYNPFLAPAHTASHPIFALCYLMGSPDFLSCDRIVNHSLNFVDPVTGVHT
QNIESMWAKLKLPVKMRMGISRDDLQSYLDDRMWREWKGEQHIFDNFITSLSLQYTNVPVQKVVVPKNAK
QVLVETPTLTHRISPIVYKFQ

>XP_020896005.1 uncharacterized protein LOC110234935 [Exaiptasia diaphana]
MVLTPRRGTHIDGWLWQCDRCRKKRSLRTNSFFSQFQKTKLEILVEVLYFWSAEDGVVKTARHLGISKHL
VSRVFKALRRICSLDIIRRPFYPFGGPHDICKCDESMFTYKSKYNRGRRAKKQTWVFGISSTEFQPARGY
FQVVEKRDRATLIPLIQMLLKPGSELHTDDWGAYENLTRHSPNVSIHRVVVHNRHFLNPVTRAHTQESES
GWATMKLKIATKKGIRPQNLQMFLDEQMWRDHKTSKGEEFEDILAILPLYFPNPPQ

>XP_012562990.1 PREDICTED: uncharacterized protein LOC105847767, partial [Hydra vulgaris]
MDVAAANQLGGPGLIVEIDESLFFKRKYNVGHNVEKHWIFGAFDVTSKKGFLRRVEDRTAQTLVPIIQQW
VAPGSIIHSDQWASYTNLNNLGYNHFTVNHTINFVDPDTGATTNHVESFWCRMKRRLKYVFGSQGDLKWS
RLDQAVYREYYD

>XP_012565977.1 PREDICTED: uncharacterized protein LOC105850044, partial [Hydra vulgaris]
MDVAAVNQLGGPGLIVEIDESLFFKRKYNVGHNVEKHWIFRAFDVTSKKGYLRRVEDRTAQTLVPIIQQW
VAPGSIIHSDQWASYTKLNNLGYNHFTVNHTINFVDPDTGASTNHEKRVVLVSDETKVK

>XP_012556789.1 PREDICTED: uncharacterized protein LOC105844571 [Hydra vulgaris]
MALQRVNRGRPSGSTNIVPEVEILNEAAILTENWCLFELGSCLDQPISTLRWLAQRKLIKNNFFCNPCNR
HFTLNAYKRTVDGYCWYCKECKRRRSVRDGSFFTRSKLSFKQIILFIYCWSRDMQLKDIQHEARLSSVNH
TLVDWGNFCRDVCEVEIETNPNVVGGINNDGTAIVVEIDESKFFHRKYHRGQWRPGHWVFGGIERGSGKC
FLVEVPDRTAETLQDMILRYILPGTHIVSDGWASYGGIENIQNGIYSHAVVVHERNFVDPLDDEVHTQNI
ENLWMRVKRKLRRQFRTSEDLFTSYLHEFIWRQRFKNFPLFSAFISCISRQYPA

>XP_012557115.1 PREDICTED: uncharacterized protein LOC105844725 [Hydra vulgaris]
MALQRVNRGRPSGSTNIVPEVEILNEAAILTENWCLFELGSCLDQPISTLRWLARRKLIKNNFFCNPCNR
HFTLNAYKRTVDGYCWYCKECKRRRSVRDGSFFTRSKLSFKQIILFIYYWSRDMQLKDIQHEARLSSVNH
TLVDWGNFCRDVCEVEIETNPNVVGGINNDGTAIVVEIDESKFFHRKYHRGQWRPGHWVFGGIERGSGKC
FLVEVPDRTAETLQDMILRYILPGTHIVSDGWASYGGIENIQNGIYSHAVVVHERNFVDPLDDEVHTQNV
ENLWMRVKRKLRRQFGTSEDLFTSYLHEFIWRQRFKNFPLFSAFISCISRQYPA

>XP_012562809.1 PREDICTED: uncharacterized protein LOC105847645 [Hydra vulgaris]
MEEDCHKLKRVYMSGADKRMALQRVNRGRPSGSTNIVPEVEILNEAAILTENWCLFELGSCLGQPISTLR
WLAQRKLIKNNFFCNPCNRHFTLNAYKRTVDGYCWYCKECKRRRSVRDGSFFTRSKLSFKQIILFIYCWS
RDMQLKDIQHEARLSSINHTLVDWGNFCRDVCEVEIETNPNVVGGINNDGTAIVVEIDESKFFHRKYHRG
QWRPGHWVFGGIERGSGKCFLVEVPDRTAETLQDMILRYILPGTHIVSDGWASYGGIENIQNGIYSHAVV
VHERNFVDPLDDEVHTQNVENLWMRVKRKLRRQFGTSEDLFTSYLHEFIWRQRFKNFPLFSAFISCISRQ
YPA

>XP_012559852.1 PREDICTED: uncharacterized protein LOC105846046 [Hydra vulgaris]
MFKRKNNVGHVVKQHWIFGAYDVMTKKGYLTSVEDRSAATLLPLIQRWVAVGSTIHSDQWAAYNDLNNID
FNHLIGFNHHGILINCLE

>XP_012558355.1 PREDICTED: uncharacterized protein LOC105845315 [Hydra vulgaris]
MQRDARGRPSAPTKIVEELFPIDVVMQENWRLLDLGFSILQPMSAIQWLAQRRLIKNSVFCKNCNIQFGL
NTYKDAKDGYRWNCKKCFKRKSVRDDSFFSESRLSLQTLITYIYCWSPNMPVSQIQHETGMKDSPNTFAD
WASFCRDVCEVDLETNPLVIGGINTDGTPIVVEIDQIKFFHRKHHRGQWRQGHWVLGGIERVSQKCFLVE
VADQTAETLQNLILKFILPGTHIVSDGWASYAGIKNLHHGIYSYAVVNQEKSFVEPLDNETHTKNIENLW
LQVKRKMRHQFGTREDLFTSHLHEFLWRQRYKDVSIFSAFLSCVSRQYPL

>XP_012567131.1 PREDICTED: uncharacterized protein LOC105851011 [Hydra vulgaris]
MFPVPTSISAVSSSEEEAFNIDLQMALQRVNRGRPSGSTNIVPEVEILNEAAILTENWCLFELGSCLDQP
ISTLRWLAQRKLIKNNFFCNPCNRHFTLNAYKRTVDGYCWYCRECKRRRSVRDGSFFTRSKLSFKQIILF
IYCWSRDMQLKDIQHEARLSSVNHTLVDWGNFCRDVCEVEIETNPNVVGGINNDGTAIVVEIDESKIFHR
KYHRGQWRPDHWVFGGLERGSGRCFLVEVPDRTAETLQDMILRYILSGTHIVSDGWASYGGIENIQNGIY
SHAVVVHERNFVDPLDDEVHTQNVENLWMRVESKLRRQFGTSEDLFTSYLHEFISRQRFKNFPLFSAFIS
CISRQYPAETIT

>XP_012557576.1 PREDICTED: uncharacterized protein LOC105844935 [Hydra vulgaris]
MALQRVNRGRPSGSTNIVPEVEILNEAAILTENWCLFELGSCLDQPISTLRWLAQRKLIKNNFFCNPCNR
HFTLNAYKRTVDGYCWYCKECKRRRSVRDGSFFTRSKLSFKQIILFIYCWSRDMQLKDIQHEARLSSVNH
TLVDWGNFCRDVCEVEIETNPNVVGGINNDGTAIVVKIDESKFFHRKYHRGQWRPGHWVFGGIERGSGKC
FLVEVDRPAETLQDMILRYILPGTHIVSDGWASYGGIENIQNGIYSHAVVVHERNFVDPLDDEVHTQNVE
NLWMRVKRKLRRQFGTSEDLFTSYLHEFI

>XP_001630073.1 predicted protein, partial [Nematostella vectensis]
SKIGGPGKLVQIDETKVGHRKCHRGQWVFGGIEEAGWKVVFVAVPDRTGNTLLPIIKESSVIVSYCWRSY
SKLEEEGYNQQPVNHSEEFVNEQGWHTNKIEGHWRLLK

>XP_001625928.1 predicted protein, partial [Nematostella vectensis]
PVIPFGGPGIVCQIDESRFNHKPKYNRGRPPMRENWVFGVLSTAYSPSRGYFQLVPRRDAETLLTIIQRA
LLPGSTVHSDDWAAYRRLQARLPNIVANQGVVVHRYNFVDPITGVHTQNIESLWSRLKSTVKERRGIR

>XP_001636692.1 predicted protein, partial [Nematostella vectensis]
PVIPFGGPGIVCQIDESRFNHKPKYNRGRPPMRENWVFGVLSTAYSPSRGYFQLVPRRDAETLLPIIQRA
LLPGSTVHSDDWAAYRRLQARLPNVVANQGVVVHRYNFVDPITGVHTQNIESLWSRLKSTVKERRGIR

>XP_001641421.1 uncharacterized protein LOC5521641 isoform X1 [Nematostella vectensis]
MQNILQLAQVVCGPRREFYDWLLTLNVLHTLYCGMCGINMELKERATHIDGYQWKCPRCLIRRSLRTNSF
FELFPKTPLSKLVVLIYFWSVEVLQVQASTMLGMTPQMVGKVCRALRLLCSRDVVDRPVYPFGGPNHVCK
CDETVISFKRKYGRGRISRQRWVFGQVTTAFQPCRGYYTVVNKRTREVLAPIIQEVLQPGSVFHSDDWGA
YRNITAHAPNVSSHRVVVHKDYFVDPVTGVNTQEIESTWARVKRMVKSKKRIPTADLQSHLDEVMWRQWR
GEKCPFDNMVLLISRYYRNTTI

>XP_001632715.1 predicted protein, partial [Nematostella vectensis]
LLPGSTVHTDDWAAYRQLQARLPNVVADHGVVVHRYNFVDPITGVHTQHVESAWNRLKSVIKERRGVRRV
DLQSFLDE

>XP_001634188.1 predicted protein [Nematostella vectensis]
MCDVSERAVGHISARIRDICAEDLRRRPVIPFGGPGVVCQIDESRFNHKPKHNRGRPPMRENWVFGVVHR
YNFVDPITGVHSQHIESLWSRLKSTVKERRGIRRVHLQSYLDEQTWRDWRASNRGTFYPFLGILRQQFPV

>XP_001634187.1 predicted protein [Nematostella vectensis]
MVGLSMIKQKLESESNSDTVNQNEGFSDGPVTNGEEDTKNDDIGVTLELGIVKQAEEIVTAEDKNQIEKN
IGNTPLDVISWLQARGLLAREMLCPHHDQPIPMILTLCPDRSDGYKWTSVRNGSFFAEFPRIELSKIVII
IHSWAKKLKQKTSAEMCDVSERAVGHISARIRDICAEDLRRRPVIPFGGPGVVCQIDESRFNHKPKHNRG
RPPMRENWVFGVVHRYNFVDPITGVHSQHIESLWSRLKSTVKERRGIRRVHLQSYLDEQTWRDWRASNRG
TFYPFLGILRQQFPV

>XP_001618944.1 hypothetical protein NEMVEDRAFT_v1g48788, partial [Nematostella vectensis]
LQPGSVLHSDDWGAYRNITAHAPNVSSHRVVVHKDYFVDPVTGVNTQEIESTWARVKRMVKSKKGIPTAD
LQSHLDEVMWRQW

>XP_001641652.1 predicted protein, partial [Nematostella vectensis]
LQPGSVLHSDDWGAYRNITAHAPNVSSHRVVVHKDYFVDPVTGVNTQEIESTWARVKRMVKSKKGIPTAD
LQSHLDEVMWRQWRGEKCPFDNMVLLISRYYRNTTI

>XP_001619803.1 hypothetical protein NEMVEDRAFT_v1g150248, partial [Nematostella vectensis]
LQPGSVLHSDDWGTYRNITAHAPNVSSHRVVVHKDYFVDPVTGVNTQEIESTWARVKRMVKSKKGIPTAD
LQSHLDEVMWRQWRGEKCPFDNMVLLISRYYRNTTI

>XP_001641422.1 predicted protein, partial [Nematostella vectensis]
LQPGSVFHSDDWGAYRNITAHAPNVSSHRVVVHKDYFVDPVTGVNTQEIESTWARVKRMVKSKKRIPTAD
LQSHLDEVMWRQWRGEKCPFDNMVLLISRYYRNTTI

>XP_001620663.1 hypothetical protein NEMVEDRAFT_v1g147454, partial [Nematostella vectensis]
LQPGSVLHSDDWGAYRNITAHAPNVSSHRVVVHKDYFVDLVTGVNTQEIESTWARVKRMVKSKKGIPTAD
LQSHLDEVMWRQWRGEKCPFDNMVLLISRYYRNTTI

>XP_001621683.1 hypothetical protein NEMVEDRAFT_v1g47242, partial [Nematostella vectensis]
LQPGSVLHSDDWGAYRNITAHAPNVSSHRVVVHKDYFVDPVTGVNTQEIESTWARVKRMVKSKKGIPTAD
LQSHLDEVM

>XP_001634859.1 predicted protein, partial [Nematostella vectensis]
LLPGSTVHTDDWAAYRQLQARLPNVVADHGVVVHRYNFVDPITGVLTQHVESAWNRLKSVIKERRGVRRG
DLQSFLNE

>XP_020632312.1 uncharacterized protein LOC110069177 [Orbicella faveolata]
MNLNLFIDLERGPRSALVRWLQRRRLIADPLWCAQCNIAMELTERNGEHVDGFLWRCSGCRKRRSLRTNS
FFVEFPKIPLGTLLRVMFSFVHEESQRRIAETLALSRSLVSRIYRRLQDLCSVDLENRSILPFGGPGAVI
KCDESKFNHKSKYNRGRRAARDSWVFGIITTEYSPARGYFKVVERRNAATLLPIINRCVLPGSEIHTDDW
GAYRRIMQLPSVRRHRVVVHAHNFVDPRTGVHTQEVESCWSQLKLGQKQRKGLRREDLQSYLDERMWRQW
RGGDHTQIMANFIAIIPLQFSTNQPAL

>XP_020608699.1 uncharacterized protein LOC110047294 [Orbicella faveolata]
MTLEEILKLTYWWCQDLDQAQIKHEPGLAESTGMDWDSFCREVCEITLLEKSEKLGGKGKLAQINESKFC
KRKYHRGHHIGGQWVFGGTEEDSRKCFLVAVEEWNEQTLPIIQKWIEPGTIIVSDCWKVYSKLETHGYEH

>XP_020613042.1 uncharacterized protein LOC110051346 [Orbicella faveolata]
MNLNLFIDLERGPRSALVRWLQRRRLIADPLRCAQCNITMELTERNDHHVDGFLWRCTGCRKKRSLRTNS
FFAEFPKIPLGTLLRVMFSFVHEESQRRIAETLNLRRSLVSRIYRRLQDLCSVDLANRSFLPFGGPGAII
KCDESKFNHKAKYNRGRRAASDAWVFGIVTTEYSPARGYFKVVDRRNAATLLPTINRCVLPGREIHTDDW
GAYRRLLQLPNVRRHRVVVHAHNFVDPRTGLHTQEVESCWNQLKLGQKQRKGLRRKDLQSYLDERMWRQW
RGGDHTQIMANFIAIIPLQFSTNQPAL

>XP_020607576.1 uncharacterized protein LOC110046232, partial [Orbicella faveolata]
CVASFSHRRCSTCRRKKSLRTGSFFGELSRVPLGKILLCMYFWSVRELRTTVANMLTLSKNTVGNIYALL
RHYCGRDLQDRPVIPFGGRVYVVKCDESQFKHKSKVSQGLVHATYVTLTQLKPVFPVKPLIIYQRGRRPR
DDVWVFGVISTEYNPCRGYFQVVPRRDRATLTQILQRVLLPRSEVHSDDWAAYRNLPLHVPNVSLHRVVV
HQNHFVDPLTGIHTQEVESAWSQLKYHIKRERGIRQLDLQDFLNEEMWRQWRGLNSVFTNLILIIPRYYQ
L

>XP_020607562.1 uncharacterized protein LOC110046218 [Orbicella faveolata]
MYFWSVRELRTTVANMLTLSKNTVGNIYALLRHYCGRDLQDRPVIPFGGRVYVVKCDESQFKHKSKYQRG
RRPRDDVWVFGVISTEYNPCRGYFQVVPRRDRATLTQILQRVLLPRSEVHSDDWAAYRNLPLXFFFCVFM
TVTKLITA

>RMX55486.1 hypothetical protein pdam_00013321 [Pocillopora damicornis]
MLDFARRNETCHRGRYVEGKWVFDGICRETKACILVPVERRDKDTLIPVIRAQILPGICVMSDMCQAYDC
LQDEVINHLTVNHSLNFVDPDTGAHTQRIENTRWGIKRSIPRTGISKDLFSSYIQEWLWRKQYGEDPLGN
IIEHIAEVCDVRNTS

>RMX52601.1 hypothetical protein pdam_00016877 [Pocillopora damicornis]
MLDFARRNETCHRGRYVEGKWVFDGICRETKACILVPDEGYNHLTVNHSLNFVDPDTGAHTQRIENTRWG
IKRSIPCTGISKDLFGSYLQEWLWRKQYGEDPLGNIIEHIAKLYDVRNTS

>XP_027056027.1 uncharacterized protein LOC113683033 [Pocillopora damicornis]
MKRSIRTNSFFAKFPKLPLGQLIMLIYFWSVDLSRKKTSRMLAIANNLVCKVFRALEDICSVDLATNPFL
PFPVGGAAVVKCDESKFNHKAKYNRGRRAPDLWVFGVLYTASSPAKGFYQVVRRRDRATLLPILAKCLQP
GSTVYTDDWGAYRNLQRHLPNRVARHRVVIHSENFVDPATGIHTQEAESAWANLKMPLKARRGISRDDLQ
AYLDDRMWRQWRGLDDIIANFLPVLASQYTNCTVQ

>RMX47264.1 hypothetical protein pdam_00017801 [Pocillopora damicornis]
MARVYCDRLTFLPVGVKVLRFNRGRRASRDAWVFGIVTTEFSPARGYFQVVERRDIATLDPIISKCIRPG
TEVYTDDWASYRGMEHRINNVAVHRIVVHARHFVDPVTGVHTQEVESCWNNLKLGQKIRRGMKKEDLQPY
LDEQMWRQWRGGPYRQIMQNFLAMLPSLYAFTNAAL

>XP_027036097.1 uncharacterized protein LOC113664660 [Pocillopora damicornis]
MSQLLRDVVTWDLQQRPITPFGAPFVAKVDESKFNHKAKVNRGRRARIDNWVFGVVPTRYSPARGYFEVL
ERRDRASLIPILQRVLLPGAEVHSDDWGAHFNITAHAATVQTHGVVVHAANFVDPVTGVHTQKEESAWSR
LKNKVKMRKGVRNYNLQSFLNQHMWRDWIGEADVFNNIIEVLTRYFTNNPV

>RMX58897.1 hypothetical protein pdam_00016326 [Pocillopora damicornis]
MIKGLFFSTQYRRCRGCRKRRSVRSNSFLKGFLRVPLGKLLKTLTDEFPGTLNVCSRDLQARQITPFGGP
GAVCNRGRRAERDTWVFGIVTTQHLPGQGYFPVVERQDMVTLHPIISRCVRPGTEVHSDDWASYRQMDRR
INNVSAHQVVVHRLNFVNPVTGVHTQGIESCWNTLKLGQKTL

>RMX52614.1 hypothetical protein pdam_00016859 [Pocillopora damicornis]
MSQLLRDVVTWDLQQRPITPFGAPFVAKVDEKIINDFIYIRGNRGRRARIDNWVFGVVPTRYSPARGYFE
VLERRDRASLIPILQRVLLPGAEVHSDDWGAHFNITAHAATVQTHGVVVHAANFVDPVTGVHTQKEESAW
SRLKNKVKMRKGVRNYNLQSFLNQHMWRDWIGEADVFNNIIEVLTRYFTNNPV

>RMX40992.1 hypothetical protein pdam_00011592 [Pocillopora damicornis]
MTDGSFNVCDSRIMMRNSNTSSVTRQVHFANGFPPKGLVQAVVPYQQSTSAVKHYVSLLGYIHLLMNHSK
NFVEPDSGAHTNTIKGVWALIKKKLRCMCGTLYEYILSYLDEFTWFRNFGRQLLEDITKQFPDEVSPGQI
RRTHRTIPPLAMGRGQFCSIRARPEDERYKRRPDPFKLPKAAEKTGFSASQIKHAKPRILRACHSTEPAT
PSPVTTPVYDVRYSTRRTVYSNPPNRPQESDLEDNFVLPAELNSKNNKIISDVESQTIQAELAGLEEVYQ
RVCHGRIESLHSLMYPSRRDTKKGLVQYINTSAPVQLRTPQISRYSKKAPAAKNLKYKVETDTAETNDMG
ETKNGELQGSSSAPDIENKQENNDRPILIPLPYVRSDVSLTTITKQQTYHVPYMYSSRNTQAVLRQPSTL
SNTAVPAVINFNPMNIPELPHSGAKNSIPSRGVVTVTLTNKSSNNTENVGHNPMPAPYVSPSPFKGTTPS
QTPATPALVVGRSDMLNKLEVESVDSEVDYSAHGVQESLTNNQREEKIASNQTEDAASKNLDKEMVASEI
RLSVTTEGGLQGGVEIYDYTKRDIESERQAAKHLEEFEKIGEKHIKEYNDLLEEHQHILDERLL

>RMX52623.1 hypothetical protein pdam_00016865 [Pocillopora damicornis]
MQFSDTYYRSSRCRGCKKKRSFKEFPKVTNNKNLSLSVLVVKGERQATAACMLEINPSELSKMSQLLKDV
LTWDIQQRPITPFGATFVAKVDERRRARTDNWVFGVVSTRYSPARGYFEVVERRDRASLIPILQRVLLPG
TEVHSDDWEAHFNITAHAATVQTHRVVVHAANFVDPVTGVHTQEEESARSRLKYKVKMRKGVSNYNLQSF
LNEHMWRDWRGEADAFNNIIEVLTRYFTSNPV

>RMX56212.1 hypothetical protein pdam_00025573, partial [Pocillopora damicornis]
RCSGCRKKRSPRSNSFFEEFPRVPLGKLLLTIYFFSAEDSQRQISRHLSLNPNLVSRIWRQLQDACSRRV
TKYSRGRRAARDTWVFGIVTTEHSPARGYFEVVERRDVATLHPIIARCVWIGTDVHSVDWAAYRHMDHHI
HSVSHHQAVVHRLHFVDPVTGIHTQEVESCWNNLKLGQKIRRGIGREDMKSYLDEKMWRQWRAENPQNAM
DNFLAVLAGQYIVNNPVL

>RMX46948.1 hypothetical protein pdam_00011962, partial [Pocillopora damicornis]
MANSFFAEFPKIPLGEMMMILYFWSIGETRTRTSRMMTMNRNLVCAIFRRLEGVCSQDITNNPTTDEDVL
QTCEYSESSQQLRDLLGDFMKGDRNTLLPIPEKCLLPGSKVITDDWGANENLEQHLPNHVSRHRVVVHAY
NFVDPVTGVHTQGAESAWANLKAPIKARRGISRDDVQTYLDDRMWRQWRGLDNILGNFSPVLASQYRDYC
LLPGSEVITDDWGAYENLEQHLPNHVARHRVVVHADNFVDPAXXXKARRGISRDDVQTYLDDRMWRQWRG
LDNIIGNFLPVLASQYRD

>RMX55249.1 hypothetical protein pdam_00021337 [Pocillopora damicornis]
MERRDVATLHSIVARCVRIGTEVHSDDWAMYWQMDHHIHSVSHHKAVVHCLHFVDPVTGIHTQEVESCWN
NLKLGQKIHKGIGRENMQFYLDEKMRRQWRAENPQNAIMFPLRKLHYLA

>RMX41022.1 hypothetical protein pdam_00011557 [Pocillopora damicornis]
MALEQEPLSQSITMRPTAETNVLRISSNNNKVMERRDKTALHPIISRCVRPGAEVHSDDWASYRQMDRKV
NNVSAQQVVVHRLNFVNPVTGVHTQEIESYWNS

>RMX43332.1 hypothetical protein pdam_00021509 [Pocillopora damicornis]
MVNHYENFVNPYTGAHCNTIEGLWGQVKRKLKVMNGTTRAKLPGYLDKFSWSKLHPEANQGGRFNHMLSH
IAEIVPPN

>RMX45176.1 hypothetical protein pdam_00017486 [Pocillopora damicornis]
MALRQYTALEQGSALNVIHWLQIRNLPTNPLRCAQCNNAMDVKEINDGHRCCGCRKKRSLRSNSLFKEFS
RVLLGKLLLAIYFFSAEDSQREISRHLSLNPNLVSSIWRRLQDACSRDLRDRPITPFGGPGTVAKCDETE
ASVRLETCEVFGIVTTEYSLTRGYFEGVERRDVVTLLPIIARCVRIGTEVHSDDWADGSPYPFHPVTGIH
TREVESCWNNLKLGQKKGRGIEREDMQSYLDEKMWRQWRAENPQNAMNNFLAVLAGQYFVNNPVL

>RMX36025.1 hypothetical protein pdam_00021570 [Pocillopora damicornis]
MKVTETATEREHEEKPTTVNFHLVVVTAVDKVARRVKIHHLFSVSSSSSSSFCRLECAADNCRKRRSVRA
GSFFEDSKIPLAQWLYIIYLWSTGKSGKRLSLLTGLSLRTIVTVLDKIRNICSMKILNDRQRETLVTRLV
REFIEPGTVIISDKFLPYFNLNDVAHSNTIEGLWSQAKRKPKAMNRTMKAKLPGYLDEFNWSKLHPETNQ
GDRFNHMLSHTSEMVPLN

>RMX54893.1 hypothetical protein pdam_00015100 [Pocillopora damicornis]
MLTDGTVLNVITWLQRQNLIASPLRCVPCNRGMELAERNPNPVDGYPYQRGRRAGDKVWVFGVISSEHRV
LLPGSEVHTDDWAAYSNLHLYVPNVTMHREGIIGSDGVRLLTFSPLSPLSFAVYFLSLLRNDTRRVRWPL
ATATRLHRIRWNPFAHIFLSLLNSTLLYIFKYLAN

>XP_022810650.1 uncharacterized protein LOC111347692 [Stylophora pistillata]
MSIVIMLMWDYIDFSRYFCALWSSVGRXLYIIFLWSIDESNKKVSLLTGLSLRTVITALQRLRDICSLKI
LHGNLKLGGRGKTIEIDESMFGHKRKYNRGRVGQGTWVFGMVERGTGRALAFRVPNRTRETLVTGLVQKF
VEPGTTIISDKFSPYFNLNSIGYIHLMVNHSENFVDPYTGAHSNTIEGVWSQIKRKLKAMNGTVKSKLPC
YLDEFNWRKCYPGDPFDNLLEAIAEFCPPN

>PFX15706.1 Chromodomain Y-like protein 2 [Stylophora pistillata]
MVLRDNKSDDGYHWECPVNQCRKRRSIRAGTFFEDSKIPLSHWLYIIFLWSIDESNKKVSLLTGLSLRTV
ITALQRLRDICSLKILHGNLKLGGRGKTIEIDESMFGHKRKYNRGRVGQGTWVFGMVERGTGRALAFRVP
NRTRETLVTGLVQKFVEPGTTIISDKFSPYFNLNSIGYIHLMVNHSENFVDPYTGAHSNTIEGVWSQIKR
KLKAMNGTVKSKLPCYLDEFNWRKCYPAHPGLLRHNIHPSLLRALFELWKMASVRSPQLSSESEGELYEV
ERLLGKRSHHGKVEYLIRWKGFGKEVDSWEPVKNLRGCQPLIKNFNKSRSPSPGRKARTPKKSQAIQKVQ
TPTTPKVEEYTKLKTPTTRSSDFVILHQRKGPLTYKQETKEEKEVEVTAKIESVEATKIEKKESNVKEGP
SKPLPPKKTSPVAVNAKKEVLKVFAIVAVLTFFILIFFSFFHVVGEK

>XP_022793229.1 uncharacterized protein LOC111332199 [Stylophora pistillata]
MFSFSYFLLAYFDPTKGLIKADSKSNSTHFIMNHHELLTLIQSCQAILTFLVNRGLLAAKRICSCGNQMV
LRDNKSDDGYHWECPVNQCRKRRSIRAGTFFEDSKIPLSHWLYIIFLWSIDESNKKVSLLTGLSLRTVIT
ALQRLRDICSLKILHGNLKLGGRGKTIEIDESMFGHKRKYNRGRVGQGTWVFGMVERGTGRALAFRVPNR
TRETLVTGLVQKFVEPGTTIISDKFSPYFNLNSIGYIHLMVNHSENFVDPYTGAHSNTIEGVWSQIKRKL
KAMNGTVKSKLPCYLDEFNWRKCYPGDPFDNLLEAIAEFCPPN

>PFX33813.1 putative transposase-like protein [Stylophora pistillata]
MERDVSENSSCGTLKLIRGSNIVSDDSPTVGIEGDCWPPYGEIITKSSLCWSSKLRVEVDYLEGKSALSF
GLITPNESFSYFLLAYFDPTKGLIKADSKSNSTHFIMNHHELLTLIQSCQAILTFLVNRGLLAAKRICSC
GNQMVLRDNKSDDGYHWECPVNQCRKRRSIRAGTFFEDSKIPLSHWLYIIFLWSIDESNKKVSLLTGLSL
RTVITALQRLRDICSLKILHGNLKLGGRGKTIEIDESMFGHKRKYNRGRVGQGTWVFGMVERGTGRALAF
RVPNRTRETLVTGLVQKFVEPGTTIISDKFSPYFNLNSIGYIHLMVNHSENFVDPYTGAHSNTIEGVWSQ
IKRKLKAMNGTVKSKLPCYLDEFNWRKCYPGDPFDNLLEAIAEFCPPN

>PFX12117.1 Angiopoietin-related protein 7 [Stylophora pistillata]
MILVKAIFCLLCCSSIFQTLSGVNSTSKQVTSDKTPDALTSSKCHNVYFNNYYSGPANKDIKAHLLKIEN
QLAKLEKKIDALTENKTTPPTMKNCAELYKSGQRVSGVYTIDPDGLGSFDVFCDQKSASGGWTVFQKRLD
GSVDFNNRGWGDYKRGFGNLNGEFWLGLDKIHRLTKTKSRLRVELEDTQGKTAYAEYDMFSVSSERNKYR
LGLGKYSGTAGDSLSYHRNMAFSTKDRDNDNSSSNCAADFTVIVKKSSPKNLSADSRPTDDQLSADCRPT
VGRLSADSWSSVGRXLYIIFLWSIDESNKKVSLLTGLSLRTVITALQRLRDICSLKILHGNLKLGGRGKT
IEIDESMFGHKRKYNRGRVGQGTWVFGMVERGTGRALAFRVPNRTRETLVTGLVQKFVEPGTTIISDKFS
PYFNLNSIGYIHLMVNHSENFVDPYTGAHSNTIEGVWSQIKRKLKAMNGTVKSKLPCYLDEFNWRKCYPG
DPFDNLLEAIAEFCPPN

>XP_022806587.1 uncharacterized protein LOC111343674 [Stylophora pistillata]
MEDKGIQVAIGSKRGLKSAKTSACSETTTLETGKEERATQCGMSLKGSYGRNCEHKKWRYDNLVAQMQDK
EMLVYWLMDEGLMAKGRSCPMCAGEMSLTRCEDRSDGLKWECRKQVNGKRHKAEVSIRKGSWFEKSNMTL
EEILKLTYWWCQDLDQAQIKHEVGLAESTGVDWDSFCREVCEIILLENGEKLGGKGKVVQIDESKFGKRK
YHRGHHVEGQWVFGGIEEGTRKCFVVAVEKRDEQTLLPIIQKWIEPGTIIVSDCWKTYSTLDKHDYEHRT
VNHSVEFVNKEGDHTNKIEGHWRHAKCKLPMFGVRKHLFSTYLAEFMWRYMHRDNDLFSVYLKDVKKVYD
ITTEKLLLLKAC

>PFX15357.1 Enoyl-CoA hydratase domain-containing protein 2, mitochondrial [Stylophora pistillata]
MEDKGIQVAIGSKRGLKSAKTSACSETTTLETGKEERATQCGMSLKGSYGRNCEHKKWRYDNLVAQMQDK
EMLVYWLMDEGLMAKGRSCPMCAGEMSLTRCEDRSDGLKWECRKQVNGKRHKAEVSIRKGSWFEKSNMTL
EEILKLTYWWCQDLDQAQIKHEVGLAESTGVDWDSFCREVCEIILLENGEKLGGKGKVVQIDESKFGKRK
YHRGHHVEGQWVFGGIEEGTRKCFVVAVEKRDEQTLLPIIQKWIEPGTIIVSDCWKTYSTLDKHDYEHRT
VNHSVEFVNKEGIFCAGADLKERAKMAMHEVGPFVSMAWAVIMELHNLPMPTIAALDGHALGGGLEMALS
CDFRVAASNTKVGLTETRLATIIPGAAAMVLALQALLWDRSRSKAVELEEARSLVAAEKKDRAENKDVFF
GGRTGATTLYHRMDPTQREQIRYVDVTSEYPWVNNYGEYPIGHPTIYLEPENQDPNAYYGLMKIDILPPI
HLFNLVLPYRQKIGPSSKLTFPLCCSCVEQESIKPIEDRNYICIHSYEERMLRGTWCTPEIHKAIAMGYC
LIKIHEVRHFEKRCRGLFAPYVDTWLNIKHEGSGYPSWCQTETQKTSYIRQYKEREGIDLDPTMIAKNPG
RKATAKFMLNSFWGKFGQNCNKAETYQFTQPASLLNLIDDPLEHIQDIRILSPELVEVVTRREEEDPIKG
RATNVFIAAFTTCQARLKLYESLVILKDRVLYYDTDSVVYT

>PFX16682.1 putative RNA-directed DNA polymerase from transposon BS [Stylophora pistillata]
MTVQDKICNICSMKIFMLGGQRKTVEIDESMFGNKQKCNRGRVSEGQWVFGMVERDAGQSLFFRIPDHQQ
ETLVTRLGRKFIEPGTVIISDKFSPYFNLNDVGYIHLMVNDSENFVDPYTGAHSNAIEGLRSQVKRKLKA
MNGTTRAKLPGYLDEFSWSKLQPELLEIIDEHGLTQLVKEPTRDDNILDLVLTNNVNIINNVRVIPGIRH
HDMVLFEVNLACRKKKPVRHKIYTRKRADTTRIKKQLQDFANNFVEMKNESVHTKWNIFQHRLTGIMDSC
IPHKFTTSRYNLLWFNRSLRRQTTKKQRLYNRAKKSVSQSDWNKFKLVRKQLHKNLNESRKNYLSDFLCD
SIKQNPKAFWSRIEKLGKEGTDTQDLKVRNKVFIKPRAKAEVLNSQFSSVFNNEESENIPDLGKSPIPTI
GTIKITTHGVEKQLSELKVDKAYGPDGIPPWFLKENAYEISQVLTDIYQDCIHTRTVPIQWKHANVCAIH
KKGKKSDPSNYRPVSLTWIASKVLEHIVHSHVMKHLSRYRVLTDCQHDFRVKRSTETQLICTIHDIASAI
QSNKTIHAAILDFLKAFDKFPHCRLLKKLDYYRIHGPPLNWFESFLTQHTQSVVIEGASSAPVVTTSGVP
QGTVLGPLLFLMYINDLPDTLKSTVRLFADDALLYGTICCDEDTADLQEDLLSEKIWIVITPKMFLPSLP
KCQVNG

>PFX14398.1 putative transposase-like protein [Stylophora pistillata]
MMEIEGRASQKVLVKFARKCRQVAWEAFLRHPIPQLGRPGVIVQIDESKLNHKSKFHRGCRPRRDRWVLG
LFDTRYAPARPYLQLVRRPNAATLLRIIQRKVQPGSIVHSDQWAAYRQLQRRLGLQHGAVNHSLHFVDPV
TGVHTKNAESNWCTPKEKFKKMKGNTNPDFLLEYLQEFTWRRWYSEPHPNGCFRRLLDDIVEQYPL

>XP_022800884.1 uncharacterized protein LOC111338632 [Stylophora pistillata]
MKRSIRKNSFFAKFPKQSLGQLIMLIYFWSVDLSRKKTTRMLAISNNLVCKVFRALEDICSVELATNPFL
PFPAGGAAVVKCDESKFNHKAKYNRGRRAPDVWVFGVLYTATSPAKGFYQVVRRRDRATLLPILAKCLQP
GSTVYTDDWGAYRNLQRHLPNRVACHRVVVHSENFVDPATGIHTQEAESAWANLKMPLKARRGISRDDLQ
AYLDDRMWRQWRGLDDIIANFLPVVASQYTNYTV

>PFX19117.1 hypothetical protein AWC38_SpisGene16485 [Stylophora pistillata]
METFTRRRCFTCKMKRSIRKNSFFAKFPKQSLGQLIMLIYFWSVDLSRKKTTRMLAISNNLVCKVFRALE
DICSVELATNPFLPFPAGGAAVVKCDESKFNHKAKYNRGRRAPDVWVFGVLYTATSPAKGFYQVVRRRDR
ATLLPILAKCLQPGSTVYTDDWGAYRNLQRHLPNRVACHRVVVHSENFVDPATGIHTQEAESAWANLKMP
LKARRGISRDDLQAYLDDRMWRQWRGLDDIIANFLPVVASQYTNYTV

>XP_022794551.1 uncharacterized protein LOC111333274 [Stylophora pistillata]
MNLSEIIDLERGPRFMLIEWLQRRYLLSDPLHCAQCNKAMELTQRNDNHVDGYLWRCSGCSKRRSLRTNT
IFEEFPKVPLATLLKTIYYFTHDDPQHRMVRALGINASLTSKICRRLQDICSVDLQNRPFIPFGGPGTVA
KCDASKFNHKPKYNRVRGATRQSWVFGFVSSEYSPARGFFQVIERRNAATLLPIIQKCLLQGTEVHTDDW
AAHNRLIGLPNINAHEVVVHAHNFVDPRTGVHTQEVESAWSQLRLGCNRRKGLKREDLQSYLDERMWRRW
RGGSYDVITRNFFFHFASAVSD

>PFX27065.1 hypothetical protein AWC38_SpisGene8280 [Stylophora pistillata]
MTLSTECTTGEGGLPVNRGFLEYSSEYSPARGFFQVIERRNAATLLLIIQKCLLPGTEVHTDDWAAYNRL
IGLPNINAHEVVVHAHNFVDPRTGVHTQEVESAWSQLKLGRNRRKGLRREDLQSYLDERMWRQWRGGSYD
VITKNCFVILPL

>XP_022797627.1 uncharacterized protein LOC111335897 [Stylophora pistillata]
MVGLTKNNVGRVFATLRFICKRDIEDRPITPFGGRVYVVNCDESQFKHRSKYQRDRRASDDVWVFGVISR
EHSPCRSYFQVVRRRDCRTLSNILQRVLLPGSEVHTDDWAAYRNLHLYVPNVTMHRIVVHQNNFVDPVTG
VHTQEAESAWARVKYHVKREKGIRQGDIQDFLDEHMWRDWRGLEAVFENVLAIVPTYYPL

>PFX23481.1 hypothetical protein AWC38_SpisGene11974 [Stylophora pistillata]
MMEIEGTASQKVLGKFARKCRQVAWEALLRHPIPQLGGPGVIMQIDESKFNHKSKVQPGSIVYSDQWAAY
RQLQRRLGLQHGAVNHSLHFVDPVTGVHTQNAESNWCTAKENLKKMKGNTNPDFLLEYLQEFTWRRWYGE
PHPNGCFRRLVDDIAEQYPL

>XP_022790391.1 uncharacterized protein LOC111329894 [Stylophora pistillata]
MNLNEFIDLQRGPRINLIQWLQRRSLLADTLQCAQCNEDMVLIQRNGNGHLCGCSSCKKKRSLRTNRFFE
EFPCVPLGKLLLAIHHFVYEDSQRQTARRLNLNPGLASKIYRRLQDVCSRDLDERPFIPFGGPGAAVKCD
ESKFNHKAKFNRGRRAARDAWVFGIVTTDFSPARGYFQVVERRDIATLDPIISKCIRPETEVYTDDWASY
RGMEHLNVAAHRIVVHARHFVDPVTGVHTQEVESCWNNLKLGQKIRRGMKKEDLQSYLDEQMWRQWRGGP
HRQIMQNFLEILPLQYAITDAAL

>PFX28023.1 hypothetical protein AWC38_SpisGene7279 [Stylophora pistillata]
MLYKQPLSNLAFRTWFFEGSNIPLSTWLHLMFLWAIKASGSNIARLTSLSKPTVIRALSDLRTHHKKKQN
GKRKKKTAQQPTPSLSTPTTSRGKSSQNQQSVGNPHQPTEIFQEGNNYSHPLSLPALRKQPQADSIDLPP
PATAIHPVASQKKQNGKRKKETAQRPTPSLSTPTTSRDKSTKKQATHVLSDDEDECRENVVITTSCDNMD
CKLLLLENKTLKEKVKKLQGRLDAAVKAKSPTSIVAGKPAAGIVDRELAAEYQMKEFLDWSGIFWYGSQR
AICSACTKWEEYVNLVVDIFFPKEVLRVSCVRGLNKGRKLKDTVPLCQPIVEAIIGSYGRNCEHKKWRYD
NLVVQMQDKEMLVYWLMDEGLMAKEHLCPMCAGEMTLTRCEDRWNSLKWECRKQVNGKRHKAKKANSSLE
KDGYEHQTVNHLVEFVNIGHHTNKIEGHWRHAKCKLPKFGVRKHLFSTYLAEFMWRRNLIKTGKGNEILL
DASFMKQGVKVFIKGFNRQHILAHVELLQGKDKPPPFAYLLSDQEPSMKVNTVLGNVTPGSTLPYQLQDF
GRPNTPFHSNAIGATLAPRCARPPCTSFPKLPFFPNQTVNLFNINELSNLTNLDLQAATTYFQSNVAIDL
PGAQSQQKRTVLQGVSREWLDQHKIRVTASNFGKVYHRVQRPSQAMMRGIFSTKDISKVKAIAHGKAKEK
VARSIYARNFQKQSKNFAVFDAGISVNPSLPYLGASPDGKIYDPLLDNCYGLLEIKCPFAKRSDTLEQAT
SDPSLYLEKKHNNYYLKKDHSCGYYAQVQGQMALTGLEWRDFCVYLSDSNEMCMDRIRFDSFYWLNQLLP
KLSDFYLNNALGFLVVQSQSETINTFAGYSIGDAITMRLPNEEWSLEHVIGEEGTRSYLVEVNGKHYCRN
REWLRATSEELPESVETTLDMTDPIELVESSRAEPPPPMIPSSSSVVSGPHTEDRPVQDRCHPVWLKDYE
C

>PFX13847.1 hypothetical protein AWC38_SpisGene22042 [Stylophora pistillata]
MLQYFWLVDQSRKKTMRMLAMANNLVCKVFRALEDICSMDLATKPFLPFPVRGTAVVKYDESKFNHKAKC
LQPGNTVYTDDWGAYRNQHRHLPNRVTCHRIVIHSENFVDPVTDIHTQEAKLAWANFKMPLKAQRGISHD
DLQAYLMIECGDSGKVLTMCYLPCWCMRVNYGLMHCVGMWIKSGKHKGLRIFRIPKIITNQGKEYDVLTR
KCREKCISAVSRGDTAEKNILETERVCGRHFHQGQLAKDFNQFNPDWVTSLNLGKKEYRRPKDFKASVER
FERVERRRKATIEQQEQEATKKKKLREQSSDRICDLDFESEASTSETTEDS

>PFX15657.1 Zinc finger MYM-type protein 1 [Stylophora pistillata]
MPDTEDSDPGPIQLQAQTANNLPPPEKFSGANSPQQAELWSKWFRRFERYRIASGLKHKPDIEQVGTLLY
AMGECADDILKTLNIDEEKASYEEVKTALNEYYEIRRNVLVERAKFNKRVQKPGEPVDSFIQDLYRLADD
CEYGLLKNELIRDRIIVGVLDDALSDRLQSKLKLTLEEAVQIXWKPNKFIDNRRSQSSSEYFVFTSLKFT
MAVLAKGPILDWTNDGKLHERFLEWKKKVSIFCRGLAMTKADPEFVCLCIYQWSGERGQNILDKATIPAD
DRKKWEIHLRKVEEQCKLRGSKLVAATQYKVLTQGDMEVPEYIEKCRQVTDACGWPEDAKDRALRNAILL
GLKNPKVYLKAKPAHPRSQCPAKGVTCHKCGKKGHYKKCCKSKTGKQSTTGEPRQVQVHGLQAPQTGASA
NQISTRDPPQDYQMMFDPHVLQDNQHTMFHRIQTFHVKSINDTSSKHIKPLWLSTASGGPIYEVECEIDT
GAGCNYQRGRRASDEVWVFGVISTEHSPCHGYFQVVRRRDRRTLSSILQRVLLPGSEVHTDAWAASRNLH
LHVPNVTMLRIVVHQNHFVDSVAGVHTQEAKSAWARVKYHVKREKGICQEDIQDFVDEHMWRDWCGLEAV
FENVLAIVPTCLIPSHSIDCVERVCICPMKGCEKAIRKKDKEEHMEGNQRKHLSLMTKERQKLLWNVLAK
AAIFAVHLFEMGRFQFKVQGTRGKWVKLFFLSHKVKFLKLESLTERILTRFPNINSGFNLKYLDDGSDWI
ELPSNDLDSFIDMIETANDSGKENQKRITPKIVELAHTPPPNTSRISQSQKRLRSPYSPSPEGGEIEIHQ
NKNKPKISGVNRPLETLFNSDTYTAGSTCTKQQDDVYIYETPTQKFFKKMEDVLAQKKVLTMKEKELADL
KASFQPPFRNKKPLCSNCHTSGHNHNRVMCSFAPCVSATICKDIKKHQDEEKHYKSLQMQTKSEKSKLKR
LEDDKNSKQESYQASINTFAGEVQTDLINSNPSKYLPSTLRGTSIPNWLLVQTNIRRLEKICGGKVPQKG
DIPDLLKQYDEELAGATNRQDVSKHVNPVKPAFISFINSCTLRTAGDEATIYIVPVLKLSQGKMSMLICR
LQASIIPKKRRESRCSVCQRNHYGSSEEMEAAATIEIFSRSIEQRNLKYSTFVGDRDSSCFGRVKEAMRE
KYGDNYVVHVQKRLGSALRTYKAGMKGKKLSDGKGVSGRGRLSDKLIDQMQNYYGNAIRQNKGDLKSMKN
SIKAIQHHLIINESLPLEKQHMYCPKDGNSWCKFWRDKLEGSSTYDDSKGLPEVYMEELDPIFTRLSKDD
LLSRCFKGMTQNQNEAVNGQLWSKCTKTKFCGARKSKWFNDFPWLHYNEESDSVLCFICAQQNEKLNLRA
ARNKEWVFISQGFSNWKKALVRFKEHQVSECHKLAMEYQISIPNTCGNVIQMSNDAAKKTMATNRFCLLK
IIECLQYLARQAMPMQGDTDEESNFIQLLKLRGKDQPVLLKWLERKDDKYTSHEIQNEIISIMANNVIRD
LVADIRGGFFAIIADEYTDVSNKEQLTICIRWIDKSLEVHEDFLGFFNIPDTGAETIVSVIKAVLLKLQL
SLAYCRGQCYDGASNMLGHKTGVAKRIQDVQPKAHPTHCHGHSLSLSVKDTVKNCKLLLNTMDTAKEIVT
LIKFSPKRERLLGDIKENLDEEHAAGGIITLCPTRWTVRASCFQRIIDNYSALLQEWIVCLDQKLQADVR
GRVIGCEAQMNTFDFFFGLNLGERLFSHTDNLSKTLQKTKMSAVSGQRVANVTKQVLEKMRNNECFKSFY
DTVLVKSKQHPSVSEPALPRQRRAPSRFEIGTGAPSYPTTPQDHYRRVYFEAIDLMVNAIDLRFNQASYR
VYEKMESFLVKCLNCQDYSTELRYLETNYKDDVNVGTLNAQLEIFKLLMKEGEFTCLDDIQAKMKTFSEA
EKSMISEIITICNLLLVNPATSAAGERSFSSARRLKTWLRSTMTQPRFSNLTILNTHKQRTDNLCLIDIA
NEFTALNDNRRKNFGTFKESDFKISG

>PFX25804.1 hypothetical protein AWC38_SpisGene9561 [Stylophora pistillata]
MNLNEFIDLQRGPRINLIQWLQRRSLLADTLQCAQCNEDMVLIQRNGNGHLCGCSSCKKKRSLRTNRFFE
EFPCVPLGKLLLAIHHFVYEDSQRQTARRLNLNPGLASKIYRRLQDVCSRDLDERPFIPFGGPGAAVKCD
ESKFNHKAKFNRGRRAARDAWVFGIVTTDFSPARGYFQVVERRDIATLDPIISKCIRPETEVYTDDWASY
RVQINECCDPQKEQMLWEEITQAVNAVGTAKQTVTEAETSDKKRLKAIAASLDEKLNLVKTLDEEIIENC
AVEEVEAEIEESDEINSRVIDLLLVINEATGLMDNNDGLSVVPTTNIDDTTPPGSQQSITPSGTSGTSTL
ASKNNVQLQSPGSAAYGGFHSFDVASTSHAENMQSSGNSACTSVKATRLRLVYDKFSINIRGLESLGVSS
HQYGSLMIPVIMSKLPHEIRIQVARNTASEVWEMSDMLEVIRQEVEAREISEGVKTNVSLEKLHPNHHKT
PTANPLLSQDDKRFSLTGNQIKCVYCGGLHYCASCENVSDPHAHFES

>XP_022778920.1 uncharacterized protein LOC111320531, partial [Stylophora pistillata]
MVGLTKNTVGRVFATLRFICKTDIEDRPVTPFGGRVYVVKCDESQFEHKSKYQRGRRASDEVWVFGLIST
EHSPCRGYFQVVRRRDRRTLSNILQRVLLLGRVVHTDDWAAYRNLHLYVPN

>KII71104.1 hypothetical protein RF11_04749 [Thelohanellus kitauei]
MECIGCKLNIFDFGVITETKESLFNFLFEHKVLSRTIRCNRREEPIESDQDNENFRRRRYGTDVIEKRRR
KVSKCSFYQSIYKGTWFEQCRMPIKTSTRLTSMWILTNPPKHNMAIESFGLSYHTFVDWFSFCREVCLDW
CEKNSIRLGGPGSVVEIDGAKIGKRKYNRGLWLEGYWIFGGYERFTPKGFVVQVPDRTRESLFSVINEWI
EPDTTIMSDCWKSYRTLDERVFEHLSVNHSRPIQTEWKGCGEMYDLKYRDMEQDNTTQMDISRNLSSKGS
IL

>KII64743.1 putative transposase-like protein [Thelohanellus kitauei]
MTGKEVIGGPGVEVEIDESLFYRRKYNRGRIFGSGWFFGAVERHDHSKSFLMVVPNRKKETLIPTIRERI
ARGSIIISDCWKAYNELSECGYIHLTVNHSQNFVDRQDRFIHTQNIENFWRWAKNASYPPLKIPKKDCPR

>KII65593.1 putative transposase-like protein [Thelohanellus kitauei]
MESIAGKSIRELTISHLSSEEACIQFFIGVGLLKSDVCGVCSHKMSKINDSKAKTKYIYYCLACRKKVNP
CRNTWFTKNKLSFSDNLLLIFCWAHDFSVELAVRETQLSRPTVIDYFDFIRQVCTDCINDNREVIGGPGV
EVEIDESLFYRRKYNRGRILGSGWFFGAVERHDHSKSFLMVVPNRKKETLIPIIRERIARGSIIISDCWK
AYNELSECGYIHLTVNHSQNFVDRQDRFIHTQNIKNFWRWAKSASYPPLKIPKKDCPR

>KII62656.1 hypothetical protein RF11_04831 [Thelohanellus kitauei]
MCSEICIFKLLEFSMNPDFRLGGEGFTVKIREAKFGRRKYHRGKKVKGVWVFGGIQRKTNEVSSRALLSP
VPDRSRENLFAIIQRWIEPGISPILNEGTTIVSDGWASYLGLNEIGYQHLAVNHSETFVDT

>KII61178.1 hypothetical protein RF11_11263 [Thelohanellus kitauei]
MESLLEVFACETKAIRYLFDNRVLQEENKCSRCRKFMQLYISKKSWKYRTRSCRKELSIFKKTFVGTSRV
PVNKTLQLSYLFLMGMPVNGLVEATGLSSKTVSDWVKFIRQLLGDPVDFDDTVIGGTDIVVEIDETKLGK
RKYHRGHRVDGVWVVAGFERTPEKRCFAVEVDNRDAPTMCRILSEYVRPGSIIHTNTWKAYKNPCIELGF
DQKTVNHSVTFKDAVTSVHTNTIKGLNNGLKSYI

>KII72566.1 hypothetical protein RF11_13263 [Thelohanellus kitauei]
MTEDFDLEAITGTFDTSSIRIYNSYFVSTRIISCIKTTINFCCELGLIRLDRTCSRCRKPCKLVKEKRKE
DARFPLTFRCYNRKCILYNRYLSIRSGTFFEGAHIWVQEVILMASIFCFGKYDYESLIYQCNIRDDETLL
STRSISDWLTFFREVCIFAVCDHTNGKIGGPGLVVEVDEAKFGKRKSNVGRIVDGQWVVGGICRETQDVF
LVPCPENRRIAICLLNIIQNNINPGSIIITDCWKGYDSLTESGWNHYTVNHSYNFIDPNSGAHTQNIESL
WWQVKRSLPDTHTRKDGHLIYHFGEFLYRRKFFTDMPKSLLTFLKHAAELYPPPI

>KII70792.1 hypothetical protein RF11_14952 [Thelohanellus kitauei]
MKEAIVDSEWSGSESNVDLYSICMEICCQVVAKKFKPIGGPGLTVEIGDSNFGPKEYRSGTIIEDVWVLG
GICRENNECFLVQVPSRDTNTLMQIILKHVLPGTKIVTRCLKTYCSSSDPDFDHLKVNHNINFMDPETRT
GTQKLVSTWSQLKRKLPYTHQVKNEQIHLYLGKYLWNKIVKRKKVHPFEYFLKCLSKLGIC

>KII67307.1 hypothetical protein RF11_07730 [Thelohanellus kitauei]
MVWKRHNRNCRKFKITASGSPGTWCYKCKLTIEKIILITYCFSLNFPNSLVQRETRILQESISTETIPDW
YTYCIRRIGGKGCTVEKDEVKFGKRKYNRGSLVDGVWVLGRICRETKECFQIPVPKRNRETLLPFICDNV
LPGTTIITDRARVHYYGHKRMRSLFLIVLPNLDAVFRNKDFYPLIDNNAQAIAYCFQNRNVALSRVCFKC
QSSCRLETDNEI

>KII73733.1 hypothetical protein RF11_09636 [Thelohanellus kitauei]
MVRVQQLSSSQNLKLFYFWASDHPGLQIANHRLSERLVIDYMYFIKEICLWKLSSLEERIGGPGIFVEID
ECNLFKRKNHVFGAVKRNDIFREIMVIVVDRKRDTLLPIIQNHIEPGSIIKSNKWASYNGLEAAGYTHLT
VCQRRNFRKFAQQECPYSDNRKPLKMG

>KII65334.1 hypothetical protein RF11_02754 [Thelohanellus kitauei]
MENPQNGAWTLGGVKRTEERRVFLVIPHRTEATVMGIIRTPVLPGSTIMIDCFISYHNLNRFYTRLTVNH
NETFKHPETGAHTNSIEGTWGALKYHIPQRNITNSLDENGNVIENVLNDHFGEFEWRRKHSSDLRGRFIS
SLREVIYP

>KII74541.1 hypothetical protein RF11_00301 [Thelohanellus kitauei]
MESQKEVFSLNNSLRSLNNNNSSKTHGFNIAGFVGRGQPIQKKPGLKKTCTTSYGIRNSMILEKYVHRIS
WRSYELNEAGKEEWKSTKANFIWLDTTRIYQQDKLQIFIRKVPNRKAETLLPTIQSKVLPGTKIIPENWR
AYNTITSMGNDYDHLVVNNRLNFVNPRDPSERAQNIEKIWSCVTRKFRSTIKSRYKRTLGISEFLCNEST
RKIDFAAFFTA

>KII68482.1 hypothetical protein RF11_06920 [Thelohanellus kitauei]
MVVPNRKKETLIPIIRERIARGSIIISDCWKAYNELSECGYIHLNVNHSHSFVARQDRFIHTQNIENIWR
WVKKRFLSTTKNTEKRLSKISEHLFRIKFKGNILAVLSVQVMLIISAGEENSQGVGTVIKESTSANPVSH
GVFMPINLSGSSLNVVQRGVGDGVKGGPANELDKYHERGAGFERNQKPSLDRETGMKFCGKWNHDILLGT
RNTKRITGIDPMITKTEKGDLKPYDRKHGPKDRGYFSTQNGDWNFAFYRYGHTNEWPASS

>KII73232.1 hypothetical protein RF11_09820 [Thelohanellus kitauei]
MELCCHVIEYTSTKIGGPGLTVEIEETKFGKKQYKSKRLVDGVWVLGGICRETGDTFLIPVCERKPETLI
PLICDYIYPGSTVISDCWRYYECLTENDFKHMSENHSLNFIYPGTEAHEQNIEADWWEIKRSFTNLPTHH
ERLYLYLGEYLWRKRCQKLGRDVFDYFLEFFSVNY

>KII69908.1 hypothetical protein RF11_15689 [Thelohanellus kitauei]
MAFSPSLLISCTLVPLILSPTIEIDESQFYWVKYNVGRLLSTDWFFEEIDRLDNRKYFLAHVSDRKAKTL
LFIIQSKILPGTTIVSDSWRAYNTISTMSNDYDHLVVNHTLNFVNPRVQLGVQKILKTY

>KII69244.1 hypothetical protein RF11_04017 [Thelohanellus kitauei]
MYGHWIFGGYERSTQKVFVVQVLDPTRESVFSVINESIEPGAIIMSDFWKSYRTLDERGFEHLCSNHSVK
FVDSDTGAHTKGMERVSRYIRSKILRYGTRQYHADGYLAQFILKMKYPVKTGRVHQFVMAIYSLYLPPKK
YLLTRCDSIISSLF

>KII67214.1 hypothetical protein RF11_03425 [Thelohanellus kitauei]
MAMEYLGLTAMTFVLTGVDTIGGENRVVEIDEAKIGKRKYNRGRWVGGYWIFGGFERNTGRLFVVQWKSY
RDLNNHGFEHLTVNHSVNFVDPDCGAHTNNIDRIWRDVRSSIPRQTGESPISRRNFVISMLASRDLAHCR
PVLGIGGPLVFPISEPAVSMVRGDHKLFTLVKDNKEDQMKGLWLLANERLIDSRRMPYLTLDQEGQKRKD
RRSKASSANQGCNKSLENIKIRQGALVNECLNSCAKVAATGPESSVSPIADVPTALP

>KII64825.1 hypothetical protein RF11_03329 [Thelohanellus kitauei]
MTLDLRWDSGVTIGNAASSTNVSIRKGAFLDNSHLWVQEILILCCIFARGKYDYESIKYECHLRDDSTFL
SSRTISDWLTFIREVCIHAVLKISDGKIGGPGLTVEVDEAKFGRRKFNVGRVIDGKWVVGGICRETKDVF
LVPCHDNKRNGLALVEITTQNVNPGSLIITDCWKGYEGLTQEGWDHLTVNHSYNFVDPFTEAHTQNIENL
WWQVKRSLPDTYTRKDGSLLYHFGEFLWRKKIITEPSQAFLVLLKHAAGLYPPPK

>KII70539.1 hypothetical protein RF11_14857 [Thelohanellus kitauei]
MILHFCHQEQSRIDLLSYVLKTSDGKIGEPGLTVEVDEAKFGRRKFNVGRVIDGKWVVGGICRETKDVSL
VPCHDNKRNGLALVEITTQNVNPGSLIITDCWKGYESLTQEGWDHLTVNHSYNFVDPFTEAHTQNIENLW
WQVKRSLPDTYTRKDGSLLYHFGEFLWRKKIITEPSQAFLVLLKHAAGLYPPPK

>KII70376.1 hypothetical protein RF11_00159 [Thelohanellus kitauei]
MRWGLSLDRTCSRCRRTSKLIYDYRKDDSRFPLGFRCCNRKCSIYNKYVSIRKGTFLGNSHLWVQEILIL
CCIFVRGKYDYESIKYECHLRDDSTFLSSRTISDWLTFIREVCIHAVLKISDGKIGGPGLTVEVDEAKFG
RRKFNVGRVIDGKWVVGGICRETKDVFLVPCHDNKRNGLALVEITTQNVNPGSLIITDCWKGYEGLTQEG
WDHLTVNHSYNFVDPFTEAHTQNIENLWWQVKRSLPDTYTRKDGSLLYHFGEFLWRKKIITEPSQAFLVL
LKHAAGLYPPPK

>KII66425.1 hypothetical protein RF11_02069 [Thelohanellus kitauei]
MPSNELKHNVSQDMRDMIIRMVTHEGKSQREVSTLTHMPRTTISNIVRRFLNTDDTTPGKKGKDRETQIQ
LRALVGSWIFRGLERGTGRFLVLQIRDRSAEKLCPPIHYWILPGTTTISDKRRSYRDINNQGFERLTVNH
SVNFEDPATGAHTYNIERIWKDVRTSIPLHELTKIHSS

>KII60245.1 hypothetical protein RF11_05676 [Thelohanellus kitauei]
MKQNSANENIIVEDWWMEETKDCFLIPVPKRDRDTLLPIIIDNALPETTIITDCWKAYECLAQEDYNYLK
VNHSINFVDPQSGAHTQNIESTWWQIKRNLPQTHTRKDRLYLYLGEYLWRKMAQKSGVDVFEYFLECVSN
IY

>KII65705.1 hypothetical protein RF11_16117 [Thelohanellus kitauei]
MIIGGPGVIVEIDECKLGKNKHHRGHPVKGAWVLDGVERTSERKLFLVEVPDRTANTLLSIISTHVLPGS
TIITDCFRSYHNLGHLYNHLTVNHSETFRDPITGACTNTVEGTWNALKLKIAPRNRTNSVDEEGNIIEST
IDDFLAEFQWRRRHQDDLWNSILRAIRDVIFLD

>KII72804.1 putative transposase-like protein [Thelohanellus kitauei]
MLSYFWLSGANNKQIEMYTGHCKSTVTHHKRFLIQLVSDSLDFIDLQIGGENVIVEIDETKMGKNKHRRG
HSVNWAWVLGGVERTEEHRVFLVEVPDRTEATLLGIIRTYVLPLSIIMTDCFRSYHNFNEFYTHLTVNHS
NTFKDPETGAHTNCIEGTWNTIKYQIPPRNRTNSLDDDGHVVENVLNDHLGEFEWRRKHSSDLWT

>KII68941.1 hypothetical protein RF11_13554 [Thelohanellus kitauei]
MCLAVCMLKMLEASHDPNFLLGGEGNIVEINEAKFGRRKLHQGRQVEGIWVFGALQRRSETSERRMFMCA
VHDRTADTLIPIITKWIKPSNMNQNITDTKIISDGWASYLQIEAIENKNYMHEVVIHHDNFVDPDTGAHA
NNIEGGWRWTRNFMPLAGTRKWLYDTYIWDMCYRYQFLDGVKGECVHTFLSRVREIYDPHWFELYFSRNT
LETQSDFLISRPIDNEVN

>KII61643.1 hypothetical protein RF11_08555 [Thelohanellus kitauei]
MPIKISTRLTAMWILTNPPRYDMEMESFGLSDNTVVEWFSYCREVPLDWCGKHSTRLGGPGSVRNNGSLE
ATKDLHNRFLLVQIEPGTTIMSDCWKSYRTLDERGFEHLCVNNFVNFVDPDTGAHTNGIERMRRDVRSKI
PRYGTKQHHADGYLAEFIFKRMYPVIKDRLNQFFQAISSFYPPRKRIC

>KII71499.1 hypothetical protein RF11_04044 [Thelohanellus kitauei]
MNFCCEVGLIKFYRTFSRCRRTSKLIYDNRKDDSGFALGFRCYNRKRSIFDKYNSHLWVQEILILCCIFA
RGKYDYEAIKYEYRLTDDSIFLSSRTISDWLTFIREVCIHAVLKISDGKIGGPGLTVEKIHLGRVIDGKW
VVGGICRETKDVFLVPCHDNKRNGLALVEITTQNVNPGSLIITDCWKGYEGLTQEGWDHLTVNHSYNFVD
PFTEAHTQNIENLWWQVKRSLPDTYTRKDGSLFNHFGEFLWRKKIITEPSQAFLVLLKHAAGLYPPPK

>KII74759.1 hypothetical protein RF11_05896 [Thelohanellus kitauei]
MESIAGKSIRELTISHLSSEEACIQFFYRSGTSKIGRMRCLQVCTDCINDNREVIGGPGVEVEIDESLFY
RRKYNRGRILGCGWFFGAVERHDHSKSFLMVFPNQKKETLIPIIRERIARGSIIISDCWKAYNELSECGY
IHLTVNHSQNFVDRQDRFIHTQNIENFWRWAKNRFLSTTKNTEKRLSKISEHLFRKNSKVTF

>KII66294.1 putative transposase-like protein [Thelohanellus kitauei]
MESIAGKSIRELTISHLSSEEACIQFFCRSGTSKIGRNLLLIYCWAHDFSVELARPTVIDYFYFIRQVCT
DCINDNREVIGGPGVEVEIDESLFYRRKYNRGRILGCGWFFGAVERHDHSKSFLMVFPNQKKETLIPIIR
ERIARGSIIISDCWKAYNELSECGYIHLTVNHSQNFVDRQDRFIHTQNIENFWRWAKNRFLSTTKNTEKR
LSKISEHLFRKNSKVTF

>KII63827.1 hypothetical protein RF11_15064 [Thelohanellus kitauei]
MVGASLDFEDCTIGGQDITVEIDESKLGKNKYHPGHLVSGAWVLSGVEKTRERKAFLVEVPDRTAETLIN
IIRRYVLTGSKIITDCFRSYSQLSSYYEHLTVNYSQSFINRANGACTNTIEGTWSALTMKISQRNRTNSF
NEDGEL

>KII62455.1 hypothetical protein RF11_13826 [Thelohanellus kitauei]
MIGGPGLAVEVDEAKFGKRKSNVGRIVDGQWVVGGICRETQDVFLVPCPENRRNAICQLDIIQNHINSGS
IIITDCWKGYDGLRDRGWNHYTLNHSYNFIDQNSGAHMQNIVSFVASKTISFRYPHYERLAFDLLFWGFL
YKRKFFTNMPTSLVTFLKDAAELYPPPI

>KII65870.1 hypothetical protein RF11_04868 [Thelohanellus kitauei]
MRISSLMEYSMCHLNIFAFGAICGDKTKPINFLMSHNVISWAPRVTPSVPLLKIKRHSFVENIKKLNGRG
LQINRYLDPFKTYKTRNGNGIPGLNNDDRLLTGFHPVEQFILTGGNENKTEGVGGIAIGYLEGLKEVSDD
CSLFKWKSYRDLNYQGFGHLTVNHSVNFVDSDSGAHTNNIERIWRDVRSTIPRYGTRKVHSGGYLAEFCS
KRRLPNHTKRLHHFFNKISLSFPLPTT

>KII73542.1 hypothetical protein RF11_03504 [Thelohanellus kitauei]
MCLEICVLKLFQFPINPYFLLGGEGVTIEIDEAKFGRRMYHRGRRVKRETPEGPSRALLIPVSNQTREKL
FSIIQRWIKAGIPHVPNVDTTVISDDWASYLGLDQMVNLHLIINHSQTFVDPTTGAHTNTIEGNWKNGRY
LPPYSPFLNPCEVLSQINTPFGGMAHLMEIMILHK

>KII74513.1 putative transposase-like protein [Thelohanellus kitauei]
MESIAGKSIRELTISHLSSEEACIQFFIEVGLLKSDVCGVCSHKMSKINDSKAKTKYIYYCLACRKKVNP
CRNTWFTKNKLSFSDNLLLIYCWAHDLSVELAVRETQLSRPTVIDYFYFIRQVCTDCINDNREVIGGPGV
EVEIDESLFYRRKYNRGRILGSGWFFGAVERHDHSKLFLMVVPSRKKETLIPIIRERIARGSIIISDCWK
AYNELSECRYIHSTVNHSQNFLDRQDRFIHTQNIENFWRWAKNASYPPLKIPKKDCPR

>KII63572.1 hypothetical protein RF11_16383 [Thelohanellus kitauei]
MTHTSIRGPGTIVEIDESLLVKRKYNRGRLLHQQWMFGGIERREDEFVDELTESILIPIIQRRIAPGTKI
ISDGWKSYQSLSQLGYDHEVIIHDQNFIHPDDPTINTQKTENLWGVLKRFLRKMGCNRSPHEFEYIAEFF
FRWGNQDTYESFLNLIRANYRFG

>KII70302.1 hypothetical protein RF11_15873 [Thelohanellus kitauei]
MKRDDVYCVIYLEDSKNAQGEYSLYKSTEELCSLIHHLILPGTTKISDKMKSYRDLNNQGYWRLRVNQCV
NLVDPDTGAYTNNIERIWIDVRTTIPMHKLRKIPSSGYLTELLFKR

>KII67883.1 hypothetical protein RF11_02630 [Thelohanellus kitauei]
MEPITNNLNIFASEENSIHYLVELRFHRFFLNVTFQISAFCPGLGDEPENNPVWVTPYAAAIASPRSLTI
KKFLRQLVSDSLDFIDLQIVGENVIVEIDETKIGKSKHHKTHSANVAWVLGGVERTEERRLFLVKVPDRT
EGTLWGIICTHVLPGSIIMTDCFRSYHNLNEFYTHLTVNHSNTSKDPDTGAHTNCIEGTWNALKYQIPPR
NRTNPLDDDGHVVENVLNDHQGNSSGVENIHLIDGPDSSVPCEKLFILIKSFLFLCFFIN

>KII70540.1 hypothetical protein RF11_14858 [Thelohanellus kitauei]
MQIGGQDVVVEIDECKLGKYKHHTGHEVNSAWVLGGVEKTIERRLFLIEVPDRTANILLSIISTHVLEGS
TIITDCFKSYSNLNTLYNHLKVNHREKFRDPQSGACTNTIEGTWNVLKYMISPRNRTNSLDENGEITEAI
LDDFLAEFQWG

>KII72540.1 hypothetical protein RF11_04355 [Thelohanellus kitauei]
MAEAKESLCADGFYPEYDHEMNNRVWSTLSSYSYILVQVLIPHNNERALTRSPAPKPLFSSTRSVFKMVP
TFFEIFTILQDEEKAILYLLEKNIVPALNTCPALKELNTLFSISKLQINEVLSLCYFWLTESKHKQLCLI
TGHSPSTITSIMRYLRKMAGKIDESKLGKNKYNRGHLVSGPWVLGGVEKTREIKAFQVEVPDRTAETLIN
IIRRYVLPGSRLSSYYEHLTANHSQSFINRANGACTNTIEGTWSALKMKISPRNRKNSFNEDGELEENTS
DQFLGEFLWRRKNSGNLWEGLLKCIREVEFI

>KII65364.1 hypothetical protein RF11_15493 [Thelohanellus kitauei]
MVSTFFEILAILQDEEKAILYLLEKNIVPALNTCPANNGTGIKRRGRNWRCSSKYCRKEYHIFKNTLFSI
SKLQINEVLSLCYFWLTESKHKQLCLITGHSPSTITSIMRYLRKMAGKIDESKLGKNKYNRGHLVSGPWV
LGGVEKTREIKAFQVEVPDRTAETLINIIRRYVLPGSRLSSYYEHLTANHSQSFINRANGACTNTIEGTW
SALKMKISPRNRKNSFNEDGELEENTSDQFLGEFLWRRKNSGNLWEGLLKCIRESLCVLSTFDQETSSKS
VRVNLRPSALNNDMHLRAVSRKALVLYQERRQQNFLIYTPYEINEGFLFYYNRYGPLLKIILILFS

>KII63070.1 hypothetical protein RF11_12396 [Thelohanellus kitauei]
MDYTDLCTLCSNEESAIEFCLEKGLLFSNICIYCADEMYRNKYNSAKTGFIYYCKTCNKRISPCDSTWFL
SNKLSFGQNLKFLHLWASDHSILQKVHHLRLSKRVVNQLHCFREICLWKLSSLEGRIGGPGIFIEIDESY
FFKRKNHVGRLLGSSWVFGAVERNDISRAIMIIVPDRKRNTLLPIIQNHIEPGYNGLEEAGYTHLTVCHR
RNFVNPQNRDAHTQAIENLWRWAKSRVKTTTTDADHKILRMAEFLWRRRYPNAFENIINHIADSYFD

>KII69888.1 hypothetical protein RF11_15672 [Thelohanellus kitauei]
MKANFIGPINIGRRLSTGWFFVGTDRQDNSKIFIVQVPNRKAETLLPNIQSKILPGTTIVSHLRRAYNTI
MTMGNHFDHLVVNHRLNFANPRDPAGHTQNIENLWRWVKKKIQIHDKKYI

>KII69251.1 hypothetical protein RF11_04024 [Thelohanellus kitauei]
MGGQDITVEIDESKLGMNKYHRRHLVSGAWVQGRVEKTRERKAFLVEVPDRTAETLINIIRRYCLPGSKI
ITDCFRSYVQLSSYYEQLTVNYSQSFINRENEACTNTIEGISSPLKMKISPRNRTNLFNEDGERAENTID
QFSGEFHWRRKNSGNLWESLLKSIREVKFIE

>KII63171.1 hypothetical protein RF11_11656 [Thelohanellus kitauei]
MCREICVLKLFEFFMNTDFLLGGGRSHSRGRRAKDVWIFGDIQRETPEVPSRALMFPVSNLTLETLFSII
QKWIKLGIPHARFRYHDISDGWSGYLGLDQMGFLHLILNHTQTFVDPTTEAHTNTIEKIGCMPDPICLLW
E

>KII70970.1 putative transposase-like protein [Thelohanellus kitauei]
MGKNKQDRGHSVNRAWVHGDVERTEERRLFLIEVPDRTEATLLGIIRTHVLPGSIIMTDCFRSYHNLNEF
YTHFTVNHSNTFKDPETGAHTNSRGNLECP

>KII64722.1 hypothetical protein RF11_05512 [Thelohanellus kitauei]
MDYTDLCTLCSNEESAIEFCLEKGLLFSNICIYCANEMSRNKYNSAKTGFVYYCKTCKKTISPCDATWFQ
EICLWKLSSLEGRIGGPGIFIEIDESYFFKRKNHVGRLLGSSWVFGAVERNDISRAIMIIVPDRKRNTLL
PIIQNHIEPGYNGLEEAGYTHLTVCHRRNFVNPQNRDAHTQAIENLWRWAKSRVKTTTTDADHKILRMAE
FL

>KII72140.1 hypothetical protein RF11_13038 [Thelohanellus kitauei]
MESIAGKSIRELTISHLSSEEACIQFFIEVGLLKSDVYGVCSHKMQVCTDCINDNREVIGGPGVEVEIDE
SLFYRRKYNRGRILGCGWFFGAVERHDHSKERIARGSIIISDCWKAYNELSECGYIHLTVNHSQNFIDRQ
DRFIHTQNIENFWRLAKNRFLSTSKNTEKRLSKISEHLFRKNSKVTF

>KII60848.1 hypothetical protein RF11_00600 [Thelohanellus kitauei]
MESIAGKSIRELTISHLSSEEACIQFFIEVGLLKSDVYGVCSHKMQVCTDCINDNRQVIGGPGVEVEIDE
SLFYRRKYNRGRILGCGWFFGAVERHDHSKERIARGSIIISDCWKAYNELSECGYIHLTVNHSQNFIDRQ
DRFIHTQNIENFWRLAKNRFLSTSKNTEKRLSKISEHLFRKNSKVTF

>KII74594.1 hypothetical protein RF11_16204 [Thelohanellus kitauei]
MPLRRVAIQGHSSINRNKNQANFRKSIYSNCWCKKYLSKKDCGNIKAHNDILRQALSKAYKRKLGDQESR
LKLTNANSGKNKHHRGHPVSGAWVLDGGERTRQRRLFLVEVSDRTANTLMSVITTHVLEGSTIFTDCFSS
YRNFHSIYNKLTLNHSQTFRDPNTGACTNSIEGTWSALKYTISPRNRTNSLDENSKMILPVLDDFLAEFQ
WRRKHSENLWSGLMSAFREVRYLDRPLTSLL

>KII61017.1 hypothetical protein RF11_13991 [Thelohanellus kitauei]
MKQKWARANIIGDGHSVNGEWVLGGVERAGERRLFLVEVLDRREATLCDIIRSHVLPGSIIMTDCLRSYH
NLNEFYTHLTVKHRNTFKDPETETHTNYIEGTWNAFKYPIPP

>KII66617.1 hypothetical protein RF11_11327 [Thelohanellus kitauei]
MIGGPGLVVEVEEAKFGKRKFKSIGRGGFCRETQDVCLVPCPENRRNAICLLDNIQNQINSRSILIADCW
KGYDGLTDSGWNHYTINHSYNFIDHNSGAHTQNIVSLVASKTISSRYPN

>KII60754.1 hypothetical protein RF11_03990 [Thelohanellus kitauei]
MFGGIERAENGHKHFFVELVDDRTESTLLEIIQRRIRPHIMIISDGWKAYTSLEEYGYIHEVVIHDDNFV
DPVVPYIHTQNTENTRLVLKRFLRKHGIHKAPHDYEYIAEFFFRWQNNDVFQSFIDLIQTKYQFN

>KII69242.1 hypothetical protein RF11_04015 [Thelohanellus kitauei]
MGGSYVGIPSNRYRAVSVTFENDIGKKNQICSWKLSTQNLILGGPGHIVQIDESVISRAMHNRGHDLLRP
QRWVLGMYDAASKIGIIVCIPNRKAATLTEIIMRHVSPGSTIHTDGFASYKGLATLPVVPPYIHRTVNHT
LFFRDPITGAHTNNVEAYWASVKKSFKRGGQTSSNLLQQKIDEKMWRERYGKTQEETFENIMSQMAEYTA
LN

>KII63105.1 hypothetical protein RF11_01854 [Thelohanellus kitauei]
MDFEQFSQIVSDPNYGILPEEISAKDVPQKWQNTQDQIFLTRYICSWKLSTQSLILGGPGHIVQIDESVI
SRAMHNRGHDLLRPQRWVLGMYDAASKIGIIVGIPNRKAATLTEIIMRHVSPGSTIHTDGFASYKGLATL
PVVPPYIHRTVNHTLFFRDPITGAHTNNVEAYWASVKKSFKRGGQTSSNLLQQKIDEKMWRERYGKTPEE
TFENIMSQMAEYTALN

>KII61654.1 hypothetical protein RF11_08566 [Thelohanellus kitauei]
MPNYAFIIKQKHPWIGKGEGVTVEIDESKFGRKCHRERRVKGVWLFGVIQRKTPEVLSRALQIPVQNHAH
ETFSIIQRCIKPGPTVISNGRTSYMGFDQMGYLHLIVNHSQTFFDPTKEAHTNIPHAFNGNKKMAT

>KII69292.1 hypothetical protein RF11_13779 [Thelohanellus kitauei]
MCRKICVLKLFEFSVNPDFFLSGERVKIEIDEVKFGRKYHRGRCVKGVCVFGPFKAKLQKWIKPDIRHVR
KSGTTVISDGWASYLVLDQIVYLHLMVNHSQTLVDPTIGAHTNTIKGNWKHARSHPYTFNGNKKMVVQKL
SLEIFLSPEIPRRYFQPKI

>KII66429.1 hypothetical protein RF11_02073 [Thelohanellus kitauei]
MMDFDAFCEIASDAVNSIGFLRHYGILPEEMLCEQCSQKMVEHQRNDISDKINFVCNRCNTRKSIRSGSF
LKDCKVPIKKFLWVVRMWAHNQIGIASFLSISPTTSANMTKSFRKICSWKLSTLNLTLGGPGIIIQIDES
VISRAMHNRGHDLLRPKRWVLGMYEATSKIGIVICIPNRKADTLKELIMRHVLGGSIIHTDGFASYKGLE
TLPVNPPYVHETVNHSLFFRDPLTGAHTNNVEAYWASVKKSFKRGGQTRRILLQPKIDEKMWRERFGKTP
EEAFENILSHIAEYEALE

>KII73466.1 hypothetical protein RF11_04452 [Thelohanellus kitauei]
MGVLVLGGVERTIERKAFLTEVPDRTAETLERIISNHVLSESTIVTDCIRSYANLNHLYEHHTVNHSSDL
IDLRSGAHTNTIEGTWNALKMKISSRNRINSYDEDGNVVKNHLEDFLGQSVWLREHSSDVWGGLLSEIKE
IIFTYE

>KII67652.1 hypothetical protein RF11_04525 [Thelohanellus kitauei]
MSFMNIYELIRFHLSPRSDAVVFAIQGGLIKEKRLCSYCKKQMAFIEWKNCLGLSRAWECKCCRYPKYRI
NITARKGTWMSKSQMTSTETVCDWYTYFLKVCCEIVNRRGGQINGPSTIVEVDEGEFGTRKYNRGRFVDS
QWVLGGYCRETKKSFMVPVPTRNRNTLIPITREIFLPGTTIISDC

>KII67026.1 hypothetical protein RF11_06522 [Thelohanellus kitauei]
MDDEWFHYNDTDVGYEINTKINGSGHNSHFSINDQSERKLFLVEVPDRTANTLLSIISTHVLPGSTIITD
CFRSYHNLGHLYNHLTVNHSETFRDPITGACTNTVEGTCHALKLKIAPRNRKNSVDEEGNIIESTIDDFL
AEFQWRRRHQDDL

>KII69125.1 hypothetical protein RF11_08615 [Thelohanellus kitauei]
MKLIKVSGPIGGDGRTVEIDERHFYRAKYKLGRVLSTAHIPNRKAETLRPIVQSKFLPGTTIVSDCWRAY
NTLTTMRNEYGHLVVNHRLNFVNRKEPAGHTQNIENLWRWIKRKF

>KII67888.1 hypothetical protein RF11_13646 [Thelohanellus kitauei]
MRTNDHIRCAQYLASLISKCENLFDIAKGCKPEHEAENSGDKIVESSILYLLEEETVIQPDHFPNSNNSR
IKRRNQQWRCTKNYRKECSVFTDYCFEQSRIPLNESPKTRHNYGFKPITLTRQMNELKSTKQKWENKYNR
GHLVMGAWVLGKDFKTFLVEVSDRTAETLVMIISNRVLPGFTIITDGFRSYVNYSLINFTDPSNGAHTNT
IDGSGNALKIKISPWNQTNSYDEDGNVVKNHLDDLNGEFLWRRKHSNDGLLIAIKKIIFTHE

>KII65724.1 hypothetical protein RF11_09615 [Thelohanellus kitauei]
MENLNNFKISNRQEFYGNNPIDCLALFESAGYFNNSNCFDCGSLRQRSIKSRLKQKNLIIELGEMAKFLK
FHQSQLYRSKYNVGRRLGTGWFFGGIERGDPSKIFLVQIPNRKAERLLPIIRDKILPETTIISDSWRAYN
RIVTIGQ

>KII71627.1 hypothetical protein RF11_13483 [Thelohanellus kitauei]
MLKFSEFSLNPDFLLKGEGVTVEIDKSKFKRRKYHRGRRVKGLWVFWAIQSKTPEITSRALLISVPNQTR
EKFSITQRWIKPGIPHVLNLGPTAISDGWTSYLGNYQMGYLHLIVNHSQTFVDPTRKHTLIQLKEIGSMP
DPVFLQRKQENGYLEAIFWKIFSSY

>KII68750.1 hypothetical protein RF11_13215 [Thelohanellus kitauei]
MELLDLTKPSIIDWFNFCRDVCTTSNIIAHTRKLGNGQARGTNGELPDVVIQIDECLLRGKRMYNRGRIL
TGDQNILIEDIAEWMSMNENNENQMDPGRNYGRRITGPWIFGMAECIGSERDKYKTGEVRLFKVEKRDAA
TLIPLIVSNVEPGSMIWSDQWAAYNQIQSLEAGLSHEKVNHSENFVSITGAYTQNIEREWSKLKLKLLKN
MRGTSEDLLQSHLEEYMWRSRVEGGIWEVFMKIIKEASEQYPITT

>KII69903.1 hypothetical protein RF11_15683 [Thelohanellus kitauei]
MFGGIDRAEYGDKHFYAELIDDRTETTFLEIIQRRIRPHTRIISDGWKAYSRFKEYGYLHEVLIHDDKFI
DPVVPYVHTQNIENMWLVLKRFLRKHGTHKAPYDYEYIAEFFNRL

>KII74884.1 hypothetical protein RF11_06365 [Thelohanellus kitauei]
MKHLQAIPILVFLHTKNSSDNCGDNIEVKIDESKLGKHKDHRCHTVSGVWVLGGIERTVECHVFLVEVPD
RTAETLLRIIRTNVLPESIIITDVFRSSNHLSRFYNHQTSDLKYQISPRSSTNSMDENGNVVENLLDDNL

>KII68004.1 hypothetical protein RF11_02005 [Thelohanellus kitauei]
MNLNFLLRREGVTVEIDESKFGRRKYHRGRRVKGENSISTQPCFTDPGSESNSRNIIFEHTKMDITLCTH
VLNLGPTVISDGWTSDLGLDQMGYLHFIVNHSQIFVDPTTEAHLNIIEGNRKHVRSHMPSTGT

>KII73866.1 hypothetical protein RF11_12102 [Thelohanellus kitauei]
MYLLQTGNILGLIQCVSRDTRVQVVRVFDESDFFLGGTGVTIEINEANFGRRKYHRGRGVKGENSRSTQP
YFIDSGSQSNSRNVFDHTKMDKTWDTSCSYLGTTVISDGWASYLGLDQMVYLHLILNHSQTFIDQTSGAL
TNIIEGNWNHARSHIPLTRIRKWLYKSHLLEYSYLQRFNEGTFNQSFGRFLAHIKDIYNPFIENKFIEGL
QLTNDALRSLPELQVITN

>KII69925.1 hypothetical protein RF11_15708 [Thelohanellus kitauei]
MLHNQEALNQFLVENNLILSEGYVNSRNFMCKNESCSQRFKGFGKVKRKRNLSLSRMLTLTQEGQDIVEA
LYFQCKNCNTYLSPRTSGFLTYTDRLGRSNCKLAPEKILQIIFHWASRSSVVDCMELLDLTKPSIIDWFN
FCRDVCTTSNIIAHTRKLGNGQARGTNGELPDVVIQIDECLLRGKRMYNRGRILTGDQNILIEDIAEWMS
MNENNENQMDPGRNYGRRITGPWIFGMAECIGSERDKYKTGEVRLFKVEKRDAATLIPLIVSNVEPGSMI
WSDQWAAYNQIQSLEAGLSHEKVNHSENFVSITGAYTQNIEREWSKLKLKLLKNMRGTSEDLLQSHLEEY
MWRSRVEGGIWEVFMKIIKEASEQYPITT

>KII69388.1 hypothetical protein RF11_11459 [Thelohanellus kitauei]
MELLDLTKPSIIDWFNFCRDVCTTSNIIAHTRKLGNGQARGTNGELPDVVIQIDECLLRGKRMYNRGRIL
TGDQNILIEDIAEWMSMNENNENQMDPGRNYGRRITGPWIFGMAECIRSERDKYKTGEVRLFKVEKRDAA
TLIPLIVSNVEPGSMIWSDQWAAYNQIQSLEAGLSHEKVNHSENFVSITGAYTQNIEREWSKLKLKLLKN
MRGTSEDLLQSHLEEYMWRSSVEGGIWEVFMKIIKEASKQYLITT

>KII60739.1 hypothetical protein RF11_10968 [Thelohanellus kitauei]
MELLDLTKPSIIDWFNFCRDVCTTSNIIAHTRKLGNGQARGTNGELPDVVIQIDECLLRGKRMYNRGRIL
TGDQNILIEDIAEWMSMNENNENQMDPGRNYGRRITGPWIFGMAECIRSERDKYKTGEVRLFKVEKRDAA
TLIPLIVSNVEPGSMIWSDQWAAYNQIQSLEAGLSHEKVNHSENFVSITGAYTQNIEREWSKLKLKLLKN
MRGTSEDLLQSHLEEYMWRSRVEGGIWEVFMKIIKEASEQYPITT

>KII69849.1 hypothetical protein RF11_13075 [Thelohanellus kitauei]
MELLDLTKPSIIDWFNFCRDVCTTSNIIAHTRKLGNGQARGTNGELPDVVIQIDECLLRGKRMYNRGRIL
TGDQNILIEDIAEWMSMNENNENQMDPGRNYGRRITGPWIFGMAECIRSERDKYKTGEVRLFKVEKRDAA
TLIPLIVSNVEPGSMIWSDQWAAYNQIQSLEAGLSHEKVNHSENFVSITGAYTQNIEREWSKLKLKLLKN
MRGTSEDLLQSHLEEYMWRSSVEGGIWEVFMKIIKEASEQYPITT

>KII65103.1 hypothetical protein RF11_15923 [Thelohanellus kitauei]
MWVIRMWAYNQIGMGTFLSISPNTSAKWTKFFRKICSWKISTIDLKLGGPGRIVQIDESVISRAMHNRGH
DLLRRQRWVLGMYDVTSKIGIVISIPNRKAQTITDLIMRHVSGGSIIHTDGFSSYKGLEELQIDPPYVHQ
SVNHKIFFKDPLTGAHTNNVEAYWAAIKKSFKRGGQTRRSLLQSKIDEKMWRERFAKTPEEAFENIMSQI
AEFSNLN

>KII62620.1 hypothetical protein RF11_02417 [Thelohanellus kitauei]
MIIGGPGVIVEIYECKPGKNKHHRGHPVNEVWVLGGVERTRQRKLFLVEVPDRTANTLLSIISTHILPGS
TIITDCFRTPQKGIRIPITGACTNTVEGTWNALKIKIAPRNRKKSVVEE

>KII62876.1 hypothetical protein RF11_12237 [Thelohanellus kitauei]
MLTLTQEGQDILEALYFQCKNCNTYLSPRTSGFLTYTDRLGRSNCKLAPEKILQIIFHWASRSSVVDCME
LLDLTKPSIIDWFNFCRDVCTTSNIIAHTRKLGNGQARGTNGELPDVVIQIDECLLRGKRMYNRGRILTG
DQNILIEDIAEWMSMNENNENQMDPGPNYGRRITGPWIFGMAECIRSERDKYKTGEVRLFKVEKRDAATL
IPLIVSNVEPGSMIWSDQWAAYNQIQSLEAGLSHEKVNHSENFVSITGAYTQNIEREWSKLKLKLLKNMR
GTSEDLLQSHLEEYMWRSRVEGGIWEVFMKIIKGASEQYPITT

>KII63844.1 hypothetical protein RF11_14246 [Thelohanellus kitauei]
MVLVEDRTAQTLHAVISSCAEPGTTIMTDCWGGYNGLDHLGYIHQRVNHRNKFVSPDDRNVYTQNIEVTW
RYLKEVTSTTSEDDDLRILKIAVYVPDKISQ

>KII60508.1 hypothetical protein RF11_05582 [Thelohanellus kitauei]
MLFRRLMSIDHEFEDMIIGGPGDIVEIYECKLGKNKHHRGHPVNEVWVLGGVERTRQRKLFLVEVPDRTA
NTLLSIISTHILPGSTIITDCFRSACTNTVEGTWNALKIKIAPRNRKKSVVEE

>KII67486.1 hypothetical protein RF11_04725 [Thelohanellus kitauei]
MHNRGHDLLRPKRWVLGMYEATSKIGIVICIPNRKADTLKELIMRWICLIQWFAIVDNLGLETLPVNPPY
VHETVNHSLFFRDPLTGAHTNNVEAYWASVKKSFKRGGQTRRILLQPKIDEKMWRERFGKTPEEAFENIL
SHIAEYEALE

>KII67965.1 hypothetical protein RF11_01966 [Thelohanellus kitauei]
MHFIQRKLGDGNGTRVDGQTPNVVIQIDECLLRGQRMLNRGRLLQGNENIDQGDRAEWNQCHKNNDDSYT
SGEVRLFKVERKNKNTLLPIIRDNVSAISMVLSDEWAPYRSIGGENDGILHESVNHSAAFTSIDGVHTQN
IERVWSSLNNPILRSMKNTSKELLESHLHEFMWRSRSN

>KII61949.1 hypothetical protein RF11_06958 [Thelohanellus kitauei]
MVVPNQKKENLIPIIRERIARGSIIISDCWKAYNELSECGYIHLTVNHSQNFIDRQDRFIHTQKIENFWR
WAKNRFLSTTKNTEKRLSKISEHLFRKNSKSVFQTLFIILDIVAFGSSVILLITLMIPMMFVIITHPLPD
LDSAFFGPFNWYHDRTIKWYKSVTGIFLDLLLT

>KII64006.1 hypothetical protein RF11_08817 [Thelohanellus kitauei]
MKLLEIIEICSSQEGLIHYLRSKNLLSNGERCPKCRQSMVLINNDDSKSKDGQVWRCFKSKCDKARSVRH
RSFFKRSKLSLGKLLMILHLWAKQYPLILIQEDFDFSKQTIIDWARFCRDLCVEYFINNMHTKIGGSSKI
VEIDESLLVRRKYNTGRLLKQQWMFGGIERSSEGERRFFIEFVDERTEEVLSEIILRRIDSGTKIISDGW
KAYQNLARLGYQHEVKMVKFTLKMWKICGVFSNDF

>KII63848.1 hypothetical protein RF11_05870 [Thelohanellus kitauei]
MKTNMRILTNTFRHNIVIESFGLFDHSVMDWFSFCREVCLDWYEKIELTNSKYVKENTIEAAGQRAIGSS
QAMRDPLRTYPGFTQLCVNHYVNFVDHDKGVHINGIEMVWWDCRSKTNRYGTRQYHMEGYIAEFAFKGSN
PVITEKVHQYIAAISSLYLPL

>KII66138.1 hypothetical protein RF11_11955 [Thelohanellus kitauei]
MLSYFWLSSANNKQIETYTGHCKSTVTHYKTFLRPLVSDRGENVIVEIDETKMGKNKHHRGHSVDGAWVL
GGVERTEEHRVFLVYVSDRTEATLLGIIRTYVLPLSIIMTIVFCHITILTNSILTSPLTIATLSRILKLE
PIPIV

>KII68236.1 hypothetical protein RF11_13358 [Thelohanellus kitauei]
MIIVPDRKRNTLLPIIQNHIEPGYNGLEEAGYTHLTVCHRRNFVNPQNRDAHTQAIENLWRWAKSRVKTT
TTDADHKILRMAEFLWRRRYPNAFENIINHIADSYFD

>KII72904.1 hypothetical protein RF11_12372 [Thelohanellus kitauei]
MPDKAYTKGFGLQEKYPLIGKEDRQLCVSKIWSLKSSNRRMTEARCVEFLFDMGPIQFHVCRDCGNIRSE
NLCPNCITDTCLWRLITLPEKIGGISRIVEIDETKLFKRKNHEGQIVSLFGRLVDGIETGSIDKMFMCVG
PGTTIMTDCWDGYNGLDHLGYIHQTVNHRNNFVSPDDRNVYTPNIEVTWRYLEEITSTTSGDDDLRVL

>KII65832.1 hypothetical protein RF11_04104 [Thelohanellus kitauei]
MDESQFYLSKYNVGRRLGTEWFFGGIKRGYPSKIFLFRIPNRKAETPLPIIRDKTIPETTIISDSWRLDL
VELWEIRGQENDIVTPTFYAIPDIFRMLESNVVHNQVFFPCSNSFEQLSQKLDKLIRIVCPDF

>KII61524.1 hypothetical protein RF11_10484 [Thelohanellus kitauei]
MYRDIEGEQSLNRNNGMRIEGPWVFGMIECTLQNDGSYKSGETRLFIVERRNADTLLPFIREHIEANSMI
WSDDWPPYRKIGKGDNLLHEFVNHSERFITDHGVHTQNIERVWASLKHKIMRCMKGTFTDLLESHLHEFM
WRSRQTGDVYDIFEKFSDQSSSQFPNILEHLKILIMHLILTIENFFID

>KII64254.1 hypothetical protein RF11_02612 [Thelohanellus kitauei]
MCGAIERREDDDRIYFIEFVEERTESILIPIIQRRIAPGTKIISDGWKSYQSLSQLGYDHEVIIHDQNFI
HPDDPTINTQKTENLWGVLKRFLRKMGCNRSPHEFEYIAEFL

>KII74161.1 hypothetical protein RF11_01815 [Thelohanellus kitauei]
MERNDISRAIIIIFPDRKRDTLLPIIHNNIEPRSIIVSDEWASYNGLEDAGYTHLTACHRRNFTIENLWR
WAKSRVKTTTTDADHKILRMADFLWRRRCPNAFENIINHIADSYFD

>KII64826.1 hypothetical protein RF11_03330 [Thelohanellus kitauei]
MYHRGRRPKGVWVFGANQRKAPEIPIRALLIPVPNRTSETSFSIIQRWIKPGIPHTLHLGTEVISDGWAS
YMVSDQMGYLHLIEIGSMPDTICLKREQENGYMEVIIWNISIASNSIKVLSTKSLEDF

>KII66557.1 hypothetical protein RF11_16016 [Thelohanellus kitauei]
MSCHTFLFPRKTGFLSYFDGKGRANCKLSPDKILQIIFHWASQRKATDSVELLDISLPIIVDWNNHCGNV
CLNSNTMHFIQRKLRDGNGTRVDGQTPNVVIQIDECLLRGQRMLNRGRILQGNENIDQGDRAEWNQCHKN
NDDSYTSGEVRLFKVERKNKNTLLPIIRDNVSAGSMVWSDEWAPYRSIGGGNDGILHESVNHSAAFTSID
GVHTQNIERVWSSLNNPILRSMKNTSKELLESHLHEFMWRSRSN

>KII60330.1 hypothetical protein RF11_12247 [Thelohanellus kitauei]
MLEGACVYDLFSVPNRKAETLLPILEQYVLPEITIFSDCWWVYYGITNLESGYTHFTVNHRLNFINQADR
YGRTIKLKICGGGSKENSARIPKIAREDHSEFQSSFINEFTTKTDFQPYFMF

>KII71630.1 hypothetical protein RF11_13486 [Thelohanellus kitauei]
MCREICVRKLFEFWMNPGFFLGGERITIAIDDARKRRMSLWGHSKENSRSNLPSFIDFGSESNSRQVLDH
TKMDQTWYTQCSKCRYHSLDQMVHLHSIVNHSQTFVDPTTGAHTNTIEGNWKNARSHMPSMGTRKWLHRS
YLLKYFHRQQFHGCTFNQSFGRFLAHIKDIYNPYMENKFIERIQLTNEELRFIP

>KII73189.1 hypothetical protein RF11_12521 [Thelohanellus kitauei]
MNYEATTTSLNAEIFNQYSNRNKKSFGARGTVHSGYEQCQFPSIPRFRRLSNGREGIVVELDQTKIVNGA
SVLGGVERTEKRQLFLVDVPDRIGVNFFGIIRTHVIPGSIIITDSFRPYHNLDEICTHLIVNHSDTFRDP
ETGNAIRYQISPRNRAYSLDDNDKVVENVLNDHLLEFQ

>KII72407.1 hypothetical protein RF11_03648 [Thelohanellus kitauei]
MDLEKWDIISLPYRKCLKQKSISKTFLYTAIIGVNKVLQISYLFINGTREVGIIEATVLSSATVKEWTRF
IRQLLADNVDLSNTAIGGNEIVVEGMGLAAGIERIEETECFVVEVENRNAKTIKDILCRHILPRTIVYMD
MWKAYNQPCNDLGLEHKTVNHSPTLEDPVT

>KII71771.1 hypothetical protein RF11_12429 [Thelohanellus kitauei]
MKLLEIIEICSSQEGLIHYLRSKNLLSNGERCPKCRQSMVLINNDDSKSKDGQVWRCFKSKCDKARSVRH
RSFFKRSKLSLGKLLMILHLWAKQYPLILIQEDFDFSKQTIIDWARFCRDLCVEYFINNMHTKIGGSSKI
VEIDESLLVRRKYNTGRLLKQQWMFGGIERSSEGERRFFIEFVDERTEEVLSEIILRRIDSGTKIISDGW
KASKSCKTWFCQRVRGCGKKKLICKKNSLPLIIQKNGFWLCCWTLEVLKYGEKSACSVLDFYQ

>KII74542.1 hypothetical protein RF11_00302 [Thelohanellus kitauei]
MAILMAGKEVIGGPGVEVEIDESLFYKRKYNQDGILGSGEKKETLVPIITERIAKGYIIISHCWKASNEL
SECGYIHLMVNHSQHFVDRHFGFIHTQNIENFLGSAKKRFLSTTKTPKKDCPSYIHDVTIEIFSPDGENL
GHWGYPLEEDEPNDDDCHLEDSNFIFFGFIVHDLNDRLGKIKERF

>KII61214.1 hypothetical protein RF11_11299 [Thelohanellus kitauei]
MMYYAKHLRKLVSASLDFVDMQIGGPGIEVEIDECKLGKNTHHKGHTLSGAWVLGGVERTRQRRLFLVEV
PDRTANTLSSAITTHVLEGSTIIRLFQQLQKFALNL

>KII72142.1 hypothetical protein RF11_13040 [Thelohanellus kitauei]
MKWNLRDNGWKPCNRSNSKLAYDKILQKNLSSNEHHHPFLKTWKWRRKMSEMKNAVVVIRAGEYLLRVEC
HITEDGSYISNGTGLFKVDRQKRETLMLIIQEHVLEGSLIWRDEWAAHNAINNGGSFQRGSVDHSQNFIS
QTGVHTQNVKRMWSQLRLKLVKNMRGTSE

>KII70711.1 hypothetical protein RF11_09046 [Thelohanellus kitauei]
MGLFIVEKRNQEALLPIIREDVALGSMIWSDMWPPYMRIGQDVDGLIHEFVNYSERFVIEYGVHTQNIER
EWEKLKHRIMRYMKGTGVICLNLISMNICEVGEIRVISQFLVI

>KII69043.1 hypothetical protein RF11_02398 [Thelohanellus kitauei]
MRLPDLVEILKTTETTIEYLRANHLIAETTKCPKCRCLMKITKIQESKSSDEEEFRCHKQKCRESRSIRP
HTRIISDGWKAYSKLEEYGYIHEVVIHDDNFVDPVVPYVHTQNIENMWLVLKRFLRKHGTH

>KII71603.1 hypothetical protein RF11_03379 [Thelohanellus kitauei]
MAECIRSEEGKYKTGKVRLFKVEKSDAATLIPSIASNVEPDSMIWSDQWAGYNQIQSLEGGFSHEKVNRS
ENFVSNTGAHTQNIEGEWSKLKLKLLKNTRGTSEDLLRSHV

>KII63054.1 hypothetical protein RF11_08415 [Thelohanellus kitauei]
MQLLNDSLDFIDFQIGDKEIVLEIDETKLEKNKHYRGHPLNGAWVLSDVERTLQCRVFLVEVPDRTAETL
MGIKRTHVLPGSIIMDDCFRGLKYQISQRNRTNYLDEDRIIEENLLDDHLGGFIWRRKHSGDLWGEFIRA
LQEVIYLKA

>KII66620.1 hypothetical protein RF11_11330 [Thelohanellus kitauei]
MFGRPKFNVGRVKDGLWVVGGICRETKEVFLVPCTDNKLNLPDRYNLPKRTHGFLDYYRLLEVYDGLTQE
GWKRLTVNHSYNFVEKHLRWQLKRSFPGTHTRMDGNPFYHFGEFLWCKKSIIDSSKDMLVLLKQAASLYP
PPKYNYLTDEQRPPPSLEMI

>KII61072.1 hypothetical protein RF11_05789 [Thelohanellus kitauei]
MYRSRRAICKLAPDKIVQLIFHWATQRSIKHSNLLQDVSKLIKFDWFNHCREVCRRRNFTFFKSPRLGNG
NEHRINCQTPDIVIQIDGTLLKHTPEEIEERKDINENGQLGSSRNQGRRITGPWIFGFEQESFLRIIRGN
VTRGSIIWSDMWPAYMQIGQDGDGLIHESVNHSKRFVIEHGVHAQNIERDG

>KII68875.1 hypothetical protein RF11_03777 [Thelohanellus kitauei]
MHNRGHDLLRPKRWVLGMYEATSKIGIVICIPNRKADTLKELIMRWICLIQGFAIVDNLGLETLPVNPPY
VHETVNHSLFFRLTGAHTNNVETYWASVKKSFKRGVQTRRILLQPKIDEKMWRERFGKTPKRRSRIFFLI
LRNTKL

>KII64511.1 hypothetical protein RF11_12622 [Thelohanellus kitauei]
MATSEIEEEKCGGAGGTKIKLPVMGCTNKSVRVDDRNGENYDQMGGFLQYIIEYVDNDRYFPDQLKFLIE
LRETLINVTRRYVLPGSKIITDCFRSYSQLSSYYERFIVNHSQWFINRPNGACTNTIEGTWRALKMKISP
RNRTNSFNEDEELEENTIDQFLGEFLLRRKNIGNL

>KII64339.1 hypothetical protein RF11_01143 [Thelohanellus kitauei]
MESIAGKSIRELTISHLSSEEACIQFFIEVGILKSDVCGVCSHNMSKMNDSKAKTNCWKAYNELSECGYI
HLTVNHSQNFVDRQDRFIHTQNIENFWRWAKQRFLSTTKNTEKRLSKISEHLFRKKFKDRVVCKVSSTNQ
TSSSSFDQLELKWINIFAKSTTDFGFTNLTPHKIDTGDVKPFKIRRYEIPKSQQNIIEGMIYEMIKSKII
SPSTSPWCSPSILKDQYPFPLIDRLSGAMIMSLIDLQSRFLQCLLIPEDTENTTIFSRTGMGLYQFHCLP
IRSIKRLCNVPTPNGFDYGTK

>KII73777.1 hypothetical protein RF11_14194 [Thelohanellus kitauei]
MKTPNCRCPMKTTKVAEINSSDEEEFRCYKQECRQSRSINNSIFVSSKMTLHKIVVYAFLVKMTKVYSSK
ENMKRGNYSNTIGCFEVLSEQIIGKNIFYVEIVEDRTESTLVPIIQRRIWPYKRMISDGWKAYLKLEAKT
PLLCLHSDAKIVGRIYLRLLVVFCHICIEIVQLIFHWATQRSIKHSNLLQDVSKLIKFDWFNHCREVCRR
RNFTFFKNPRLGNGNEHRINCQTPDIVIQIDGTLLKHTPEEIEERKDINENGQLGSSRNQGRRITGPWIF
GFEQESFLRIIRGNVTRGSIIWSDMWPAYMQIGQDGDGLIHESVNHSKRFVIEHGVHAQNIERDG

>KII67571.1 hypothetical protein RF11_14305 [Thelohanellus kitauei]
MSDSLYCTEHVLGTEDQAISYTTTEKKTLNFHLDFDDAIGNAETKPNLSKENLMPAGLLTENGSWVGFVS
RQNNKRNELSLIYIKYQNANPGSLVITDCWNGYEGLTKEGWNYLTVNHSYNFLNFLDPFTRANTQHIENL
RWPERKKSALPFGEFLRIKNSSQKPSRSFLVLLKHAADLYPPPK

>KII63377.1 hypothetical protein RF11_01421 [Thelohanellus kitauei]
MLHGDQNPSLAEINEFNLLHDDNDEDVNPLRNYGRRIEGPWIFGMAECHLIRDSNTYQTKSVRLFHAERR
DASTLIPSIRDNVEAGSTIWSDRFGAYSRNSTETPRINHETVNHSVEFVATNGTHTQNIEWLWEKLKLKH
MRISRGSSSNLLESHLREFMYRSRFNSRDGWIFFKIS

>KII62036.1 hypothetical protein RF11_09388 [Thelohanellus kitauei]
MHFIQRKLWGGNGTRVGGQTPNVVIQSDECLIRGQRMLNRERLLQGDENIDQGDRAVERRNKNTLLHIIR
DNVSAGSMVWSDEWAPYRSIRGENDRILHESVNHSTEFTSIDGVHAQNIERVWSSLKQYILRSMKNTSKE
LLENQSSIVAQLNVSGEKNEYGFLGSIPVRLALEYMTVHELLRAIAGKTILPCTCFPNDLTCGTLQF

>KII69022.1 hypothetical protein RF11_05272 [Thelohanellus kitauei]
MDRTWRANCKLLPEKILQTIFHWTTQSSVKLSKILLDVSDNTIVDSFNHCREVCRTINIQHFNNHKLGDG
NGQRINSQPPEVVVQIDETLLCGKRRANYGRLLAADQTIPEEEIQEWEELNENGQLDGNRNHGRRIKRPW
IFGLVECHKQPDGHYKSGEVRLIIVEKRNQEALLHIIRENVAKGSMILSDIWPPYMRIGQDDDGLIHEFV
NHSERFVVENGVHTHKILKESGQS

>KII61763.1 hypothetical protein RF11_14603 [Thelohanellus kitauei]
MRHVSPGSTIHTDGFASYKGLATLPVVPPYIHRTVNHTLFFRDPITGAHTNNVEAYWASVKKSFKRGGQT
SSNLLQQKIDEKMWRERYGKTPEETFENIMSQMAEYTALN

>KII70139.1 hypothetical protein RF11_05185 [Thelohanellus kitauei]
MKAKTPQHYLHSDANVVGHIYLHVLVVFCRTWIEIEEPIYSNLLLDVSKLIIIDSFNHCHEVCRRRNLAY
FNNHQLGNRNGQRIYEDINENGQLDPSRNQGRRISGPWIFGLLECHRQPEKRYRSGELRLFIDEKRDQES
LLTIIRGNAVRGSMISSNMWSPYMQMGQDSDGLIHESVNHSERFVTEYGVHTKYREEVG

>KII63579.1 hypothetical protein RF11_16390 [Thelohanellus kitauei]
MDRNGRANCMLAPEKILQAAQRSVKHSKEMLDVSKLILIDWFNHCCEVCRRRNLVHFSNHLLRNGNGQRI
NGQTPDVVIKFDETLLRGKRHANVGRLLGADENISREEIEEWEEINKDGQLVPGRNHGRRITGLCIFGLV
ECHRQVDRNYKSGEVRLFVMEKGDQESLLSIIRRDVAKRSIIWSDMWFPYMRIGQDGDGLIHEYVNNSER
FVSDHGVHTQNIETVGEIKI

>KII68379.1 hypothetical protein RF11_06826 [Thelohanellus kitauei]
MNNGRIQLSIIDDKNGKICTSEQYNFSQKPAQPPENRYKFGILEKFTTINIRDKLERPSWVFGAVGRNDI
FRVIMIIVSDGKRYVFLPIIQKYVEPVSITVSDEWTSYKDLEEAGYTDLTVCHKRNFIDPPSRNVPTQTV
KNL

>KII61542.1 hypothetical protein RF11_07119 [Thelohanellus kitauei]
MKDILSRHILPGTIVYRDMWKAYNQPCNDLSLEHKTVNYSLTSKDPVTGVHTNIVEGLNNGLKCHIRARN
RKKHKKNYCILFGRENIKIQSRESFIEAVKNTKYFEF

>KII66902.1 hypothetical protein RF11_08107 [Thelohanellus kitauei]
MTDCFRSYHNLNEFYTHLIINHSNTFKDPETGAHTNSNSLEGTWNALKYPIPPENRTNSLDNDGNVVENV
LNDHLGEFKWCQKHSSDLWGGFLSALRELNKKFVEFETIKGAYV

>KII69437.1 hypothetical protein RF11_11082 [Thelohanellus kitauei]
MESIAGKSIRELTISHLSSEEACIQFFIEAYNELSEYGYIHLTVNHSQNFVDRQDRFIHTQNIENIWRWA
KNRFLSTTKNTEKRLSKISEHLFRKNSKINDADLLYFYPFVGADTFDTNEGFSIHMNLFSNKQEISWNDL
KFIITLWPKVKEARKELRDCVIVNIRQQNQNILKGISGERTLCIRNFKEVRIEEQSDLTHSIF

>KII60395.1 hypothetical protein RF11_07585 [Thelohanellus kitauei]
MPIKTSTRLTAMWILTNPPRHDMAIESFGLSDHTVVDWFSFCRERPLARVILDLWRRRKIYSKGFVVEVP
DRTRESLFSVINEWIELGTIIISDLWKSSRTLDERGFETYE

>KII69975.1 hypothetical protein RF11_01233 [Thelohanellus kitauei]
MQYYKYLEDKYEDLAWRLKKSKLNLVKEYSKFGGKKDVLLAPCPDNKQNGLALIDIISQNVNLGSLVITV
SWKGYKGLKQEGWNHLTVNHVYNFVDPFTGSKALCQTSTLGRMEVCFTILMSFYGKKLSQKPSISFLVIL
KHAADLYPPPK

>KII64253.1 hypothetical protein RF11_02611 [Thelohanellus kitauei]
MPSPWKTSPSQGRILTGDQNIPAEDVLEWHTLNAEYHVAMNPQRNGGMRITGPWIFGMVECHKQADGSYK
SGEVRLFKVERRTSAILLPIIRQHVAPGTVFGVTSGRLIQELGKMQMVWFMNHGVHTQNIERAWSSLKQK
IVRNIRGNSASLFQSYLEEFTYRTRATELDRWQLFVHFLEDATRSYPITW

>KII74526.1 hypothetical protein RF11_08705 [Thelohanellus kitauei]
MYAFWRKKKHSELEFDVGDFAQSSDKKSLYYFLINNYIRNKTIIKLYRDFMNPSFKIGGAGAVVEVDEAK
FCRPKYHREYGTAHRKRVFIPLVLDRSADTLKTQIFKRIEIVGTTMITDNLGRYLNLEDLGYIHQTVVHQ
DKFFDPMSENMSTTGARKWPMSSYILEYIYTMEYYLGVHPTTFQGFLEDAREIYKPYVDEPHICRSGLDH
QHLSFLPENVTHPDSDSVG

>KII66633.1 hypothetical protein RF11_01899 [Thelohanellus kitauei]
MHNRGHDLLRPQRWVLGMYHAASKLAFHIDLGLETLPVDPPYIHQTVNHSLFFRDPITGAHTNNVEAYWA
SVKKSFKRGGQTSTNLLQQKKRPVLDKFTLIGVSKKWTFSDRTININIGRLQHLRKHVQNKFSRLCSIPH
NKREIDEQEPEQTSPERFVEKLTTSIKNLLVALVDISVDQLVKRVREMYLAPTEPNLATKLLRTFSTDYQ
RNNFVTNAVGIIIQENEMRWQYARLPLTRANKQYLLELKHKRLARKKGLYYIRSAGSVFKVPIEECDKPK
TTFSTGIGIYEFKTLPLSVHMPWQPVNGFSVQS

>KII63189.1 hypothetical protein RF11_07870 [Thelohanellus kitauei]
MTAVVIFTIHHYDDRDIHHGTANVQEPESFTFEIRQSSNFPCVCEGVKYQVEKFGCVCRVDANIPSQDER
CGCPEAKEIPSPYETNTDRRKTKTKKRKSKRKRKEEEEEEEEEEEEERKRKMILGLKENSMECTGCKLHI
FDFGVITEAKELLFNFLFEHKVLSRTIRCNPCREPIEADIDNENFRCRRNGADIIQKVEVSRCSFYQRIH
KGTWFEQCHMSIKTSTGLTAMWILTNSPRHDKAMESFGLSDHAVVDWFSFCRERPLARVILDLWRRRKIY
SKGFVVEVPDRTRESLFSVINEWIELGTIIISDLWKSSRTLDERGFETYE

>KII66528.1 hypothetical protein RF11_15987 [Thelohanellus kitauei]
MRNYEACGEECVLINDTLNIDGKTWRCKRRTFRNKCSIHKKLLFFLCKHPIFKEKEILLARVQYRIRCSK
LKQQIKLYRDSLNPSFKIGGAGAVVEVDEAKFCRPKYHREYGTAHRKRVFIPLVLDRSADTLKTQIFKRI
EIVGTTMITDNLGRYLNLEDLGYIHQTVVHQDKFFDPMSENMSTTGARKWPMSSYILEYIYTMEYYLGVH
PTTFQGFLEDAREIYKPYVDEPHICRSGLDHQHLSFLPENVTHPDSDSVG

>KII71535.1 hypothetical protein RF11_02985 [Thelohanellus kitauei]
MYREICVLKMLEFSINPDSLLEGEGVTVEIDKSKFGIRNYHIGRKTPEVPNRALPIPVPNRTRERSFPII
QMWIKPGIPHALNLCTTVISDGWASYLGLDQIRHLHLLTDKTGQNIVMIGRCPIVPEIDVNLITTDTTMR
NVYIKPYSRSQMKA

>KII74033.1 hypothetical protein RF11_00017 [Thelohanellus kitauei]
MNPDFLLGRERVTVEIDESKFPCFTDPGSESNSRNIILDDTKMDKTWYTLVLNFGPTVISDGWISYLGLD
QIRCLHLIVNHSQTFFELTTEAHTNIIEGNWMHARATCLQREKENGYIEAIFWNISIASNSTKVPTTKAF
EDF

>KII67302.1 hypothetical protein RF11_07725 [Thelohanellus kitauei]
MVAGGIDEASQIFLDITTRRNRQTLADIIRRNVEPGSIIQTDGWAAYKRLERYNYVHKVVIHDRNFVRDT
GVTTNRIEATKDACKMLFQHTKQTARYGVRLSRRIRVKKKFSGALFENFINEIRRIYLQS

>KII69081.1 hypothetical protein RF11_10635 [Thelohanellus kitauei]
MAQHKRADVSDQICSWKISTIDLKLGGPGRIVQIDESVISRAMHNRGVINIILGHDLLRRQRWVLGMYDV
TSKVRIYLTSGLEELQIDPPYVHQSVNHKIFFKDPLTGAHTNNVEAYWAAIKKSFKRGGQTRRSLLQSKI
DEKMWRERFAKTPEEAFENIMSQIAEFSNLN

>KII69215.1 hypothetical protein RF11_04869 [Thelohanellus kitauei]
MPSNNPLIVLPGRTKLVLSPFGTGTRNALLFVCICLRGSTFCQPTFHGYIFANQPIPQIYLLFSATIGQH
SSMQYVYRSIMVSKNWSVPGECSSPAMQDYSESKGNTVEIDESYIVKRKYEKRRVLKQQSMFGGIEQATS
DENKNTNFISNRWRAYSIINENGCNHEGYYVETYRADVHIQNIENM

>KII74920.1 hypothetical protein RF11_07432 [Thelohanellus kitauei]
MGMHVNGVLEATCLSSKTISDWVKFIQKLLGDSVDFDDTMIGGKYIVIEIDEMNLGKRKYDRGHRVDGVW
VVAGIQRIPENRCFAVEVDNRDSPTMCRILSEFVRPGSIIHTDMWNTYKNPCIELGFDHKIIDHPVTFKD
PVTSVHTDTIEGLNNGLKYQIKARNRTKKDNCNHLLYIFWKRINKKKKWPSFLEAFKNTEYI

>KII65970.1 hypothetical protein RF11_15781 [Thelohanellus kitauei]
MPGNCGVKLMNFKTFQKTAANIDLSIAFLRNICSWKISTLDLKLGGPGRIVQIDESVISRAMRNRGHDLL
RRPRWVLGMYDATSKIGIVISIPNRKAQTITDLIMRHVSGGSIIHTDGFSSYKG

>KII72209.1 hypothetical protein RF11_03745 [Thelohanellus kitauei]
MYVQIDESLLCKRKYTVGRILANQDLWIVGGIDEAGQIFMEITTRRNRPMLAEIITRNVEPGSIIQTDGS
AAYRGIERHNYVHEVVIHDQNFVSDEGITTNRIESTWGGM

>KII61929.1 hypothetical protein RF11_07537 [Thelohanellus kitauei]
MDFETFARIASDPVSAICFLRHYGILPEEKFCERCSSKMAEHQRPDISDQIYYFRLYKMPYQNIHKIWNR
GHTLQIDESVISCAMHNRGHDCLRPQRWVIGIYHAASKICIVVCVPNRKAATHSKKIMRHVSPGTTIHTD
GFASYKG

>KII68717.1 hypothetical protein RF11_01077 [Thelohanellus kitauei]
MFTKIGDGKIVEIYDSPLVKRKYEKGRLFKNSGFLEILSKERMVENIFIGKVENGTESTSLQIIQRIIKP
YKRIIRDGWKAYSKLDEYGYKREVFINEDNFVDMFLPYVHT

>KII69962.1 hypothetical protein RF11_07747 [Thelohanellus kitauei]
MAMIPGGLTRLLQPLDISANKSFKSKLRSTWEEFMTTLCLDFRENGKHIKKASYATIVNWINFPWESKAN
HQTMNNFVATHKSSDRVDPLEKSFLPHRNGSAKKFLLISFWSKMKLSHIMEGDYAYSVPTIVDWSRFYRD
LTKTCKKRRLIQQQRMLGGIERTEKNEKYFFVEMVTDRIEITLLPIIQRRIRPYTRIIIDGWKAYLKLDE
YGYVHDVVIYEDNFVDTFLPYVHVHNIENMWLVLK

>KII70969.1 hypothetical protein RF11_09998 [Thelohanellus kitauei]
MEPFKYRSNDASQQELWNADSGALDIRTFRIGEVRLFKVERRNKNTLLPIIRNNVSAGSMVWSDEWAPYR
STGVEFTSIDDVHTQNIERVLSSLKHHILRSMKNTSKELLESHLHEFMWRSRSQRNIYDTFTKLIREAAN
QRPIEF

>KII63530.1 hypothetical protein RF11_08060 [Thelohanellus kitauei]
MLSLTDKVPDQTTETLINIIRRYVLPGSKRITACFRSYSQLTSYYEHLTLNNSQAFINRANGACTNTIEG
TWSALKMKISPRNRTNSFNEDGELEENTIDQFLGEFLWRRKNSGNLWEGLLKFIREVEFIE

>KII61621.1 hypothetical protein RF11_06895 [Thelohanellus kitauei]
MPYIIIQIDECLLRGKRLYHRGRILTGDQNILGEDMLEWHALNAENHVEMNPQRTGGIRITGPCIFGMVE
CHKQPDGSYKSEEVRLFKVERRTSAILLPIIRQHVAPGTVVWSDEWASYSRIGQYADGLVHESVNHSVEL
NSTSGVHTQNI

>KII71555.1 hypothetical protein RF11_00796 [Thelohanellus kitauei]
MYVQIDEIGRILANQDLWIRGGIDEAAQIFMEITTRRNRKTLTEIITSNVEPGSAIQTDGWAAYRWIQLH
NYVHEVVIHHSIFVSDEGITTNRIESTGAM

>KII60770.1 hypothetical protein RF11_15556 [Thelohanellus kitauei]
MKLTVILNRDALKEIIRKNVAPGSKIFTDGWGGYNGLENEYDCEVVIHEHEFVNADGYHIQKVESTWGAC
KRLFRINTNKKRELMFSYVCEYVLKPKFTQDALTEALLMVSLMYPLQ

>KII64585.1 hypothetical protein RF11_13082 [Thelohanellus kitauei]
MSIRIARAMKPHTIADELLLPTARQIVRVRIGEEYVNKLNGMYISIDTVHRRIADISADMLDQMIREMKS
STLPIFSIQLDELTDVEDDSQLLVYARYIHDKKFVCGNYRPWKGGLEDKAYLWKRRKAISLEGKITLEAV
ERNDISRATMIIVPNDKWETLLPIIQNHIQPGSIVVSDEWAIYYGLKETSYTHLTVPYEKFCQYTKQELT
YSNNRKPLEMGEKWSENHLNCG

>KII68560.1 hypothetical protein RF11_08690 [Thelohanellus kitauei]
MFVFTSLDLVNIQTGGPGIVVEIDQLKLWKNKHHTWHPVSNIWALGCVDQTRERRLFFIEFLHKTANSLI
SVITTHVLEWSIIITDCFRSYRNIDSAYHHFTVNHSQRFVNQEWEYIQIL

>KII60606.1 hypothetical protein RF11_07367 [Thelohanellus kitauei]
MEFCQKTCSANNVQEKWSNIKERMFLIKYGFLGTILKDIKIPMGGSYVGISSNRNRAVSVAFKKRLWLKK
QNLFAETINARFSFGWSLDDSAEGRICHFLSDAQQRPRRWVVGMYDVAEKDIKIPMGGSYVGISSNRNRA
VSVAFKKRLWLKKQNLFAETINARFSFGWSLDDSAEGRICHFLSDAQQRPRRWVVGMYDVAEKIGIVVCV
PNRKAATLTEIIMRHVSAGSIIHTDGFACYKG

>KII64972.1 hypothetical protein RF11_05948 [Thelohanellus kitauei]
MSAFFEKSKLSLYQIVMPLAYFCKGIHSKDFLIKQFEISHHKTVVDWERFLRYIFINHVLNHSSKVGGPD
LWIDGSVDETGAVFLDLRVIRNKPTLKELIRRNIAPGSIIVRDVWAGYNGLENEYVREVITHKYEFVNAE
GYHTQRIEARWGA

>KII64007.1 hypothetical protein RF11_08818 [Thelohanellus kitauei]
MVENMFYQMLLDQESLENFLVTHGLVVNAATADEKGHKKKTRAHLVDAIEKHGGHVKCKNRGSLLRDDET
IIQEDRDEWLRMNNNQPMHPNRNYGMRISGPWIIGLMECIKDNQGQYKSDEVGLFKVERRDSATLLPLTR
SHVHTGSTIWFDQWAAYDSLNREG

>KII73387.1 hypothetical protein RF11_09103 [Thelohanellus kitauei]
MELTERRNRPTLREVILRNVEPGSIIQTDSWAAYHVIETYNYVHEIVIRENQYVSVCGVHTNRIEATWGA
WKRLFRSMTNKRRDLSKPSYILQNTVNLTRQSGENVDASVSVARYCIYPPKL

>KII72830.1 hypothetical protein RF11_13347 [Thelohanellus kitauei]
MNPDENSDHKSNHNQRIEGHWIFGTVEWSKSLDLTYISGEVGLVHVERRGVETLMPLIRDNISEGSAILT
DKWPLYQRIAAEANLIHESINQLNFISLDPRWATYGPLRVFEHIL

>KII74324.1 hypothetical protein RF11_03409 [Thelohanellus kitauei]
MNENLFQTEKLGVADRKVQIDHNLLRGRRKSCRGRMLRWDQNPSLAEINEFNLLHDDNDEDVNPLRNYGR
RIQGPWIFGMAECHLIRDNNTYQTKSVRLFHVERRDASTLIPLIRDNVEAESTIWSDEWGAYSRI

>KII61759.1 hypothetical protein RF11_08860 [Thelohanellus kitauei]
MEKNIIDWHNHYRIVCQNAKIAHFSSQRVLREKPSVVVQIDESLFRARRQDNRGRILAGNENISIEDRIE
WRNMYRDIEEEQKRRNADTLLPIIREHIEANSMIWSDDWPPYRKIGKGDNLLHEFVNHSE

>KII70888.1 hypothetical protein RF11_04322 [Thelohanellus kitauei]
MLNRGRLSRGDEKIDQGDRAERNRLNTDQRMHPNRNYGMRIMGLGYSDFDEVRLFKVERSNKHTLLPIVR
DNVSAGSIVWSDEWAPYRSIGGENDGILHESFNGVHAQNIERVWSSLKHHILRSMKNT

>KII61320.1 hypothetical protein RF11_15577 [Thelohanellus kitauei]
MSGAIQRKTHEFFSRVLFSPVPNRTRKTSSVIIQRYIKPGISRFLNNGTTIVFDSCASYFWLNKFGYQHL
VVNHSRTFTDALSIANINTIEVNWKPANIPYTFNINEEMAMLESLIGILLSTTVSRRKFQPNILKIFRTY
LGHIQSIFGQ

>KII61508.1 hypothetical protein RF11_12924 [Thelohanellus kitauei]
MNYTAKNKPKAESLVNTPLSVLFRDEVDHGDNSGYWEIEVKFSFLPHPINSDHDASSRIFKMDTLDQPSF
VVVIMEPITNFLNIFASEENSINYLVECGPFVKALEMYQKTMKIPSPISGSILFKNCKLPYNDVLMLSYF
WLSCANNKKIEMYTGHCKSTVTHYKRFLRQGENIIVEIDETKMGNNKHPRGHSVNRPWVLGKEIPDRTEA
TLLGIIRTHVLPGSIIMTDCFRSYHNLSQFYTHLTDPETGALTNCIEGTWDALKYQIPPQNRTNSLNDDG
QMVENVLNDNLGEFELRRKHSYDLWAGFLSAQREVIYTD

>KII74222.1 hypothetical protein RF11_07843 [Thelohanellus kitauei]
MNEDLYTKIRVLVNKRDARVDAYSQILVALVPALYAGAVKHGRIKEPKVLAWLLGKENVPKKEKFKFRGS
KTLNDRYVQGASLVINSFVEDIWIPRIYGSFYARSVIFDPKLCIYYKSETSGDRYGMYHDICVLKFLEVS
MNSDFLLEGEGVTVEIDKSNFGIRKRMGLWAIRRKTPEVPNRALPIWVPNRTCETSFSIIQIWIKPGIPH
TLNLCATVISDGLASYLGLDQMGHLHLILRKHTPIQLSQIGSMQDPICLQREQENVYTEAILWNISVGSN
STKVPSTKALEVF

>KII61283.1 hypothetical protein RF11_12534 [Thelohanellus kitauei]
MVEILGISKPIIIDWYNHCRQVCKNDNITHHDSHKLGAQIEKLDTGEIPIIKVQLDECLLRGKRLYNWGR
MLKDSATLFPLIRSRVYAGAMIWSEQLATYNSLDVKGEFYHRSINHCDNLISATGTHTRKVEQMWSSRKS
HIVRNMKRTPEDLLLSHLHEFMWRSWNPLGVYETFERVVTLGSEQYPIQF

>KII74389.1 hypothetical protein RF11_13311 [Thelohanellus kitauei]
MNPLRNIGKRIEGPRILGMTEYHLNTYNNTYQTKSVTLFKVERRDSSTLIPFVRENVEKGYNIWSDQWGE
YSRVTTEIPGLYHETVNHSFEFVATNGAHTQTIKRVWEKLKLKLMKI

>KII66190.1 hypothetical protein RF11_12014 [Thelohanellus kitauei]
MFEYFCLPGAKNKQIEVYIGNSKFTVTLFKKYLRQLVVDSLDFIYLQIGGNGVVVEIDETKIGNNKHYMK
NPINGAWTHGCVERTDERRVFLVVPDRTEATLLDIIRTHLSQDV

>KII69004.1 hypothetical protein RF11_11003 [Thelohanellus kitauei]
MYREICVFKSLELTMNPDFLLKGKGVTVEIDKSKFGRRNGLWGHSKENSKVSSRALLIPVPNRTRETSFS
IIQRWIKPGIPHALNLDAICLRREQENDSIEAIFWNISVGSNSTKVPLTKDLEDC

>KII74651.1 hypothetical protein RF11_00730 [Thelohanellus kitauei]
MKLTVIRNRDALKEIIRRNVAPGSIIFTDGFEGYDGFKNEYVREVVIHEHEFVNADGFHTQRIEATCGAC
KRLFRINTNRKRELMFSYLCEYVFRKKFPKDTLAGALLVVSLMYPLH

>KII66674.1 hypothetical protein RF11_12702 [Thelohanellus kitauei]
MYYQGPTPNSTDDGFLKICNFTLFPTQKLNYDPGLYHQKRRHNRVNRRINTGENKYQQGHIASAAWILGG
VERKREKNAKPLINIIRRHVLPDCTITTECFRSYSKLSSYYEHLTVNHSQTFINWANGACTNTIERTRKN
SYNEDGNTEENTIDQFLENFHGEEKILNISGKQL

>KII67896.1 hypothetical protein RF11_01568 [Thelohanellus kitauei]
MLHGDQNPSLAEINEFNLLHDDNNEDVNPLRDYGRKIDGPWIFGMAECHLIRDNNTYQTKSVRLFHVERR
DASTLILLIRDNVEAGSVIWSDQWGAYSRVSTEIAGINHETVNHSVEFVATNGTHTQNIERHVKN

>KII69751.1 hypothetical protein RF11_07340 [Thelohanellus kitauei]
MPSDLIDGLILLMNSDLCQPINLVFLSKIQGNPYETKIINFAKHIQSVVKSESEIIFCENMCDDPKRRKP
NIEKATTSLNWQPKVNMTESITYDCNIRNDNNLMSSRTISDRLTFFGEDCIESVIVEPGENISRPGLTVE
IDEAKFDRRKFNWVVGGIFCELKDVFLVPYPDNKRNSICMIDIINQNVHPDSMIITDCWKGYDGLKQWRR
EPFNPQP

>KII71967.1 hypothetical protein RF11_08028 [Thelohanellus kitauei]
MILNDRWAAYNPIQFIEDNFYRETVNYSMNFFPTAGACTENIEREWSKLKLLKNMKDTSGSLIQSHLEEY
LWRSLVEGGICEVFLKIINEESEQYPLIT

>KII61628.1 hypothetical protein RF11_06167 [Thelohanellus kitauei]
MHKRDQDLFRPQRWVLDMYDVMSKDMLSSKTLLDIVICVPNQRRHVLVGSIINTDRFASYRVYTFFDKLY
LEILPVDLSYIPETVNHGLFFRDLVTGACTNNEEANWALNKNTSKGVARLGQA

>KII69958.1 hypothetical protein RF11_07743 [Thelohanellus kitauei]
MVELLGISKPIIIDWYNHCRQVCKNDNIIHHDSHKLGARIETLDTGEIPTIIVQIDECLLRSKRLYNRMR
MLQANGNIPIADREEWSRINNDDTIPQNRNYGMRISWPWIFGLVECIKDNQSQYKSGEVRLFKVERRDSA
ILLPLIRSHVHPGAMMWSDQLEPIFSLDVNEEFHHCTVNHSENSISATGTHT

>KII69280.1 hypothetical protein RF11_04460 [Thelohanellus kitauei]
MALKRSMFQGTEVAYVVLRNICQFCDDSIGSWQALEISNWTQLWVQAQNINTINEVFAKDDGCNHRSCWM
PNRRKKQWENKYPRGHPAMSALVLGGIERTSERKAFLVEVSDRTEETLVRIISNYVLPGSTIIKKLLYIR
APDSLSLVNFTGPSGRAHINTIEGFVECV

>KII75115.1 hypothetical protein RF11_03638 [Thelohanellus kitauei]
MHIFALVVQKIISNKDCSDIKAHCETLRRTLSNACKNNFRFDKYANWRPGVVVEIDQCNLGKNNHRGWHL
VSGTCVLGVVKPRRERQLFLIEVPHRTANSLTSVITSHVLEGSTIITDCCRRYKFGLSL

>KII64827.1 hypothetical protein RF11_03331 [Thelohanellus kitauei]
MGMPVNGLTEGTGLSSRTLSDWVKFIRQLLGDSVDFNDTMIGGKDIVAEIDETNHRVGGVWVVAGIERTP
EKRYFAVEVDSRDAPTICPILCEYVRPGSIIYTNMWNAYKCP

>KII69060.1 hypothetical protein RF11_00262 [Thelohanellus kitauei]
MELIIIRNIIVVWKNLIRNIVIDYILENPDRIGAHLIPRANQELLIIGGIDKAGQIYMEITARRNMQALA
DIIRSNAEPGSIIQTDGWVEYRELEIYNCP

>KII60708.1 hypothetical protein RF11_00343 [Thelohanellus kitauei]
MLHGDQNPSLEKINEFNLLHYDNDEDVNPLRNYGRRIKGPWIFGMAECHLIRDKNIYQTKSVRLFHAETR
DASTLNPLIRDNVEAGSTIWSDQWGAYSRI

>KII71105.1 hypothetical protein RF11_04750 [Thelohanellus kitauei]
MVLKKVERFDYLRLREGIKILLPTSRDNVIAGSIVWSNEWAPYCSIGSERDEILHESVNHSVEFASYDGV
HIQNIEHMRSSIKKLFIFSTINTIIEIIGKSSSRIYVTENVQSNNQ

>KII66763.1 hypothetical protein RF11_01307 [Thelohanellus kitauei]
MELTVLRNRNIPKEILSRNVAPGSIIVTDGFGCYSGLENEYVREVFIHEHEFVNADGYHTQRIEATRGAC
KRLFRRNTNKKREMTFFYLCEYVFRKKFPKDTLTEAFLMVSLMYPLH

>KII73676.1 hypothetical protein RF11_12453 [Thelohanellus kitauei]
MNVYINRMIDNNERIGDHMYIPIDEGLITQRKYGIIFQNVELGSTIHANGWEAYGGIERYNYLHEVMIHE
RQYISDSGGSCKTLLKSITNKRRDLVFSDLAEYGFREKHGDQLMTETLN

>KII69140.1 hypothetical protein RF11_12583 [Thelohanellus kitauei]
MLDVSKLILIDWFNHCCEFCRLRNLVHFSNHLFGNGNGQRINGQTPDVVIQTDETLLKGKWRANVGRLLG
ADENIHREEIEEWEEINKDGHSVPGRNHGRRITGPWIFGLVECHRQVDGNYKSGEVRLFIVEKRDQESLL
PIIRRNVARGSMIWSDMWLPYM

>KII66091.1 hypothetical protein RF11_05706 [Thelohanellus kitauei]
MELTKRRNRHTFREIILRSVETGLIVNIHTDCWAAYRGIERYKYTIHIGSGIHTNLIEATWGACKRFGET
DDFVHGRPEMCLWKLSSLEERIGGPGIFVEIDESYFFNKNHVGRLLGSLWVFGAVERNDIYREIIYNRSG
SENGYTITHYPESY

>KII62847.1 hypothetical protein RF11_01556 [Thelohanellus kitauei]
MQRSIKHSNLLPDASKLITDWFNHCREICRGKNLAYFNNPQFGTGNEQRINGQRPNILIQIDEILLKGKK
SANSKPRKKNTGPMDIRIIECHKQPDGHYKFGKNRKYYCQNFRVYIARGSIIWSDMRPPYILIGQDGDGL
IHESLIHSEQFVIEHGVHTQNIEREG

>KII74108.1 hypothetical protein RF11_08486 [Thelohanellus kitauei]
MRRRETCGVMVDVDTFSETLTSPAWWNTARRDAVRILFPKNGPTSVNDISDKIGIVICLTNRKPDASKEL
IMRHVLEGSLIHTDGFASYKGLEQLPVNPP

>KII68504.1 hypothetical protein RF11_06942 [Thelohanellus kitauei]
MFSGCKSCTTLTVFRRVPTRDVALPHVNDVAIVVDVKFGQQCTGAGLYISSDRGQKKSLKRASFDFDNFY
LGNKSLDLIAFVSYIQINGQTPDVVIQIDETLLKGKRRANVDRLLRADENIPREEIEEWEEINQDGQLVP
GRNHGRRITGPWIFGLVECHRQGDGNYKSGEVRLFIEEKRDQESLLPMIRRNVARGSMIWSDMWPPYMRI
GQDGDGLIH

>KII71021.1 hypothetical protein RF11_12601 [Thelohanellus kitauei]
MEWRNMYKDIETEQSQKKNRHADIRETRLFIVEMRNGGTLLPIIREHVEANSMILSDDSPPYRKIVARGT
STDLLESHLHEFMWRSRQTRDVYNIFENFLDQASSHAVVRIKAQIVYLDAQRIKDKSFHKLKNTFMARIL
TKLMLVGPLIKYNENVITSQLSTQHRVASNVIDVNQSTPKGLSSLPSITYLGQRTRMDATTRLPCPNSGA

>KII74557.1 hypothetical protein RF11_16167 [Thelohanellus kitauei]
MAEVRFYKMILNEEETMAFLKQTELIIDSEVANIKRILCRNIHSVQPTKGLYEYKRNRNISRDKALSLSQ
EGQNIIKIPSLGCKSWHTCLSPRITRFLNYFDGKGRANCKLSPDIETDSVELLDISLPIIIDWNNYCRNV
CLNSNTMNFIQRKLGDGNGTRVDGQTPNVAIQIDKCLLRGQRMLNRGRLSRGDEKIDQGDRAERNRLNTD
QRMHPNRNYGMRIRGPWIFGLRSNKHTLLPIVRDNVSAGSMVWTVEWAPYRSIGGENDGILHESFNGVHA
QNIERVWSSLKHHILRSMKNT

>KII70528.1 hypothetical protein RF11_14846 [Thelohanellus kitauei]
MYENLFRTEKLAGSRSRGPNGELPETVVQIDESLLRGRRKSRRVRMLRGDQTPSLAEIHEFNLLHDDNDE
DANPLKNYGRRIEGPQIFGMAECHLIRDNNTYQTKSVKLFHTERRDAFTLIQLIRDDVEAGSTMWSYQWG
EYSRISTEIPEINHETVDHSVEFVATNATHTQNIERV

>KII70660.1 hypothetical protein RF11_16504 [Thelohanellus kitauei]
MTAKMAKNMFYRMSLHQESPENFLVTHGLVVNAATIHQNRFNLLYFKRTRKLTNQTRDKLGQYGQKIEEL
PTLRFRSCDTPIVVVQIDECLLRAQRLYIRGRLLQGDENIIQEDRDEWLRMNNNQPMNPNRNYGMRISGP
WIFGLMECIKDNQGKYKSGEVRLFKVEGRDSNTLLPLIKSHVHTGSMIWSDQCAAYNSQSRDL

>KII68415.1 hypothetical protein RF11_02116 [Thelohanellus kitauei]
MAASANQELWIVGRIEETGQIFLDFTTRTNRQTPDDISRRNSWAGYIGLKRYKYAHKVVDYDGKFVNDTG
VTTNCIEATSGAPKRLFEHIRNKQRDMVFGYLAEFLFRKKFNMAVFKNTVKEIRNIYKPHREF
