# Supplementary material for: Distribution of Merlin in eukaryotes and first report of DNA transposons in kinetoplastid protists
Source: PLoS One. 2021 May 6;16(5):e0251133. doi: 10.1371/journal.pone.0251133 (PMC8101967; doi:10.1371/journal.pone.0251133)
Supplement: S1 Appendix — Sequences are provided as fasta files for each major taxonomic group and the results of the CD-search are also provided. (ZIP) [file pone.0251133.s007.zip › S1 Appendix/Cnidaria_result.xlsx]

## Sheet: Cd-search
Cd-search result for Merlin-related sequences
Query	Hit type	PSSM-ID	From	To	E-Value	Bitscore	Accession	Short name	Incomplete	Superfamily
Q#1 - >XP_015767935.1 PREDICTED: uncharacterized protein LOC107346647 [Acropora digitifera]	superfamily	382559	91	234	3.70933e-28	104.682	cl01481	DDE_Tnp_IS1595 superfamily	-	-
Q#2 - >XP_015763657.1 PREDICTED: uncharacterized protein LOC107342668 [Acropora digitifera]	specific	372298	140	282	2.58008e-32	117.008	pfam12762	DDE_Tnp_IS1595	-	cl01481
Q#3 - >XP_015766421.1 PREDICTED: uncharacterized protein LOC107345227 [Acropora digitifera]	superfamily	382559	183	300	4.6419e-21	87.7331	cl01481	DDE_Tnp_IS1595 superfamily	-	-
Q#4 - >XP_015764933.1 PREDICTED: uncharacterized protein LOC107343859 [Acropora digitifera]	superfamily	382559	196	335	2.95907e-27	104.682	cl01481	DDE_Tnp_IS1595 superfamily	-	-
Q#5 - >XP_015776598.1 PREDICTED: uncharacterized protein LOC107354628 [Acropora digitifera]	superfamily	382559	180	318	4.22088e-28	106.608	cl01481	DDE_Tnp_IS1595 superfamily	-	-
Q#6 - >XP_015768054.1 PREDICTED: LOW QUALITY PROTEIN: uncharacterized protein LOC107346749 [Acropora digitifera]	superfamily	382559	30	173	2.38085e-23	90.4295	cl01481	DDE_Tnp_IS1595 superfamily	-	-
Q#7 - >XP_015779927.1 PREDICTED: uncharacterized protein LOC107357802 [Acropora digitifera]	superfamily	382559	96	212	6.09442e-24	92.7407	cl01481	DDE_Tnp_IS1595 superfamily	-	-
Q#8 - >XP_015780809.1 PREDICTED: uncharacterized protein LOC107358734 [Acropora digitifera]	superfamily	382559	183	252	1.71836e-08	52.2947	cl01481	DDE_Tnp_IS1595 superfamily	C	-
Q#9 - >XP_015748197.1 PREDICTED: uncharacterized protein LOC107327998, partial [Acropora digitifera]	superfamily	382559	96	228	1.7448e-16	73.8659	cl01481	DDE_Tnp_IS1595 superfamily	-	-
Q#10 - >XP_015774594.1 PREDICTED: uncharacterized protein LOC107352797 [Acropora digitifera]	superfamily	382559	44	177	1.15486e-11	59.9987	cl01481	DDE_Tnp_IS1595 superfamily	-	-
Q#11 - >XP_015775748.1 PREDICTED: uncharacterized protein LOC107353873 isoform X1 [Acropora digitifera]	specific	379172	160	196	0.0127956	34.3321	pfam13412	HTH_24	-	cl21459
Q#11 - >XP_015775748.1 PREDICTED: uncharacterized protein LOC107353873 isoform X1 [Acropora digitifera]	superfamily	280357	539	592	0.00467033	35.8958	cl08341	zf-TRAF superfamily	-	-
Q#11 - >XP_015775748.1 PREDICTED: uncharacterized protein LOC107353873 isoform X1 [Acropora digitifera]	superfamily	280357	482	536	4.59942e-06	44.3702	cl08341	zf-TRAF superfamily	-	-
Q#11 - >XP_015775748.1 PREDICTED: uncharacterized protein LOC107353873 isoform X1 [Acropora digitifera]	superfamily	388418	397	440	4.45825e-06	44.2274	cl17238	RING_Ubox superfamily	-	-
Q#11 - >XP_015775748.1 PREDICTED: uncharacterized protein LOC107353873 isoform X1 [Acropora digitifera]	superfamily	382559	223	354	3.78543e-18	81.5699	cl01481	DDE_Tnp_IS1595 superfamily	-	-
Q#12 - >XP_015775749.1 PREDICTED: TNF receptor-associated factor 5-like isoform X2 [Acropora digitifera]	specific	379172	80	116	0.0108709	34.3321	pfam13412	HTH_24	-	cl21459
Q#12 - >XP_015775749.1 PREDICTED: TNF receptor-associated factor 5-like isoform X2 [Acropora digitifera]	superfamily	280357	459	512	0.00328427	36.281	cl08341	zf-TRAF superfamily	-	-
Q#12 - >XP_015775749.1 PREDICTED: TNF receptor-associated factor 5-like isoform X2 [Acropora digitifera]	superfamily	388418	317	360	3.53638e-06	44.2274	cl17238	RING_Ubox superfamily	-	-
Q#12 - >XP_015775749.1 PREDICTED: TNF receptor-associated factor 5-like isoform X2 [Acropora digitifera]	superfamily	280357	402	456	3.14438e-06	44.7554	cl08341	zf-TRAF superfamily	-	-
Q#12 - >XP_015775749.1 PREDICTED: TNF receptor-associated factor 5-like isoform X2 [Acropora digitifera]	superfamily	382559	143	274	3.62764e-18	81.5699	cl01481	DDE_Tnp_IS1595 superfamily	-	-
Q#13 - >XP_015767057.1 PREDICTED: uncharacterized protein LOC107345821 [Acropora digitifera]	superfamily	382559	47	179	1.00511e-13	65.3915	cl01481	DDE_Tnp_IS1595 superfamily	-	-
Q#14 - >XP_015754671.1 PREDICTED: uncharacterized protein LOC107334245 [Acropora digitifera]	superfamily	382559	54	187	4.73366e-15	69.2435	cl01481	DDE_Tnp_IS1595 superfamily	-	-
Q#15 - >XP_015779123.1 PREDICTED: uncharacterized protein LOC107356996 [Acropora digitifera]	superfamily	382559	179	278	6.38442e-11	59.2283	cl01481	DDE_Tnp_IS1595 superfamily	N	-
Q#16 - >XP_015759373.1 PREDICTED: uncharacterized protein LOC107338652, partial [Acropora digitifera]	specific	379402	62	87	0.000289456	37.3846	pfam13936	HTH_38	N	cl21459
Q#16 - >XP_015759373.1 PREDICTED: uncharacterized protein LOC107338652, partial [Acropora digitifera]	superfamily	382559	118	250	1.88082e-14	68.8583	cl01481	DDE_Tnp_IS1595 superfamily	-	-
Q#17 - >XP_015753865.1 PREDICTED: uncharacterized protein LOC107333548 [Acropora digitifera]	superfamily	382559	131	263	4.46409e-14	68.0879	cl01481	DDE_Tnp_IS1595 superfamily	-	-
Q#18 - >XP_015766415.1 PREDICTED: uncharacterized protein LOC107345216 [Acropora digitifera]	superfamily	382559	27	161	4.38458e-14	65.3915	cl01481	DDE_Tnp_IS1595 superfamily	-	-
Q#19 - >XP_015773134.1 PREDICTED: uncharacterized protein LOC107351361 [Acropora digitifera]	superfamily	382559	46	154	1.38519e-14	67.7027	cl01481	DDE_Tnp_IS1595 superfamily	-	-
Q#20 - >XP_015777340.1 PREDICTED: uncharacterized protein LOC107355313 [Acropora digitifera]	superfamily	382559	56	188	7.81761e-12	60.3839	cl01481	DDE_Tnp_IS1595 superfamily	-	-
Q#21 - >XP_015779969.1 PREDICTED: uncharacterized protein LOC107357840 [Acropora digitifera]	superfamily	382559	26	64	6.83192e-06	44.2056	cl01481	DDE_Tnp_IS1595 superfamily	N	-
Q#22 - >XP_015769854.1 PREDICTED: uncharacterized protein LOC107348341 [Acropora digitifera]	superfamily	382559	147	278	2.70657e-15	71.5547	cl01481	DDE_Tnp_IS1595 superfamily	-	-
Q#23 - >XP_015753445.1 PREDICTED: uncharacterized protein LOC107333191 [Acropora digitifera]	superfamily	382559	317	355	1.94452e-05	44.2056	cl01481	DDE_Tnp_IS1595 superfamily	N	-
Q#23 - >XP_015753445.1 PREDICTED: uncharacterized protein LOC107333191 [Acropora digitifera]	specific	366171	202	316	2.11121e-21	88.1841	pfam00567	TUDOR	-	cl26991
Q#24 - >XP_029189165.1 uncharacterized protein LOC114956269 [Acropora millepora]	superfamily	382559	128	271	4.65882e-28	105.452	cl01481	DDE_Tnp_IS1595 superfamily	-	-
Q#25 - >XP_029179587.1 uncharacterized protein LOC114947079 [Acropora millepora]	superfamily	382559	128	271	2.23122e-29	108.919	cl01481	DDE_Tnp_IS1595 superfamily	-	-
Q#26 - >XP_029184019.1 uncharacterized protein LOC114952149 [Acropora millepora]	superfamily	382559	128	271	7.95675e-29	107.378	cl01481	DDE_Tnp_IS1595 superfamily	-	-
Q#27 - >XP_029180396.1 uncharacterized protein LOC114947966 [Acropora millepora]	specific	372298	140	282	1.33486e-32	117.779	pfam12762	DDE_Tnp_IS1595	-	cl01481
Q#28 - >XP_029180618.1 uncharacterized protein LOC114948202 [Acropora millepora]	specific	372298	140	282	9.91166e-33	118.164	pfam12762	DDE_Tnp_IS1595	-	cl01481
Q#29 - >XP_029207564.1 uncharacterized protein LOC114971196 [Acropora millepora]	superfamily	382559	140	282	3.36511e-32	116.623	cl01481	DDE_Tnp_IS1595 superfamily	-	-
Q#30 - >XP_029213735.1 uncharacterized protein LOC114977234 [Acropora millepora]	superfamily	382559	4	139	9.17603e-34	115.853	cl01481	DDE_Tnp_IS1595 superfamily	-	-
Q#31 - >XP_029180980.1 uncharacterized protein LOC114948623 [Acropora millepora]	superfamily	382559	55	193	5.88453e-25	95.4371	cl01481	DDE_Tnp_IS1595 superfamily	-	-
Q#32 - >XP_029204090.1 uncharacterized protein LOC114968135 [Acropora millepora]	superfamily	382559	115	232	2.77905e-21	86.9627	cl01481	DDE_Tnp_IS1595 superfamily	-	-
Q#33 - >XP_029179858.1 uncharacterized protein LOC114947363 [Acropora millepora]	superfamily	382559	55	193	8.49195e-26	97.3631	cl01481	DDE_Tnp_IS1595 superfamily	-	-
Q#34 - >XP_029181673.1 uncharacterized protein LOC114949467 [Acropora millepora]	superfamily	382559	188	325	8.71098e-21	87.3479	cl01481	DDE_Tnp_IS1595 superfamily	-	-
Q#35 - >XP_029182204.1 uncharacterized protein LOC114950114 [Acropora millepora]	superfamily	382559	187	326	1.10275e-26	103.141	cl01481	DDE_Tnp_IS1595 superfamily	-	-
Q#36 - >XP_029199548.1 uncharacterized protein LOC114964380 [Acropora millepora]	superfamily	382559	97	229	1.49694e-21	87.3479	cl01481	DDE_Tnp_IS1595 superfamily	-	-
Q#37 - >XP_029213877.1 uncharacterized protein LOC114977363 [Acropora millepora]	superfamily	382559	93	240	8.7149e-14	66.9323	cl01481	DDE_Tnp_IS1595 superfamily	-	-
Q#38 - >XP_029182349.1 uncharacterized protein LOC114950287 [Acropora millepora]	superfamily	382559	131	278	1.13331e-13	67.3175	cl01481	DDE_Tnp_IS1595 superfamily	-	-
Q#39 - >XP_029181791.1 uncharacterized protein LOC114949606 [Acropora millepora]	specific	379172	85	121	0.00604822	33.9469	pfam13412	HTH_24	-	cl21459
Q#39 - >XP_029181791.1 uncharacterized protein LOC114949606 [Acropora millepora]	superfamily	382559	148	279	1.08583e-16	75.4067	cl01481	DDE_Tnp_IS1595 superfamily	-	-
Q#40 - >XP_029183570.1 uncharacterized protein LOC114951570 [Acropora millepora]	superfamily	382559	44	177	2.05958e-12	61.9247	cl01481	DDE_Tnp_IS1595 superfamily	-	-
Q#41 - >XP_029208783.1 uncharacterized protein LOC114972464 [Acropora millepora]	superfamily	382559	46	178	3.81466e-14	66.5471	cl01481	DDE_Tnp_IS1595 superfamily	-	-
Q#42 - >XP_029187409.1 uncharacterized protein LOC114954878 [Acropora millepora]	specific	379402	91	116	0.000650957	36.6142	pfam13936	HTH_38	N	cl21459
Q#42 - >XP_029187409.1 uncharacterized protein LOC114954878 [Acropora millepora]	superfamily	382559	147	279	2.87613e-14	68.8583	cl01481	DDE_Tnp_IS1595 superfamily	-	-
Q#43 - >XP_029199255.1 uncharacterized protein LOC114964100 [Acropora millepora]	superfamily	382559	88	187	3.56735e-14	66.9323	cl01481	DDE_Tnp_IS1595 superfamily	N	-
Q#44 - >XP_029203164.1 uncharacterized protein LOC114967317 [Acropora millepora]	superfamily	227361	29	121	0.000280267	42.4714	cl34873	COG5028 superfamily	NC	-
Q#44 - >XP_029203164.1 uncharacterized protein LOC114967317 [Acropora millepora]	superfamily	382559	132	279	4.84917e-16	73.4807	cl01481	DDE_Tnp_IS1595 superfamily	-	-
Q#45 - >XP_029181999.1 uncharacterized protein LOC114949861 [Acropora millepora]	superfamily	382559	61	169	5.06969e-11	57.6875	cl01481	DDE_Tnp_IS1595 superfamily	-	-
Q#46 - >XP_029181036.1 uncharacterized protein LOC114948685 [Acropora millepora]	superfamily	382559	36	160	4.86658e-12	60.7691	cl01481	DDE_Tnp_IS1595 superfamily	-	-
Q#47 - >XP_028394432.1 uncharacterized protein LOC114518621 [Dendronephthya gigantea]	superfamily	382559	212	352	2.09637e-27	105.452	cl01481	DDE_Tnp_IS1595 superfamily	-	-
Q#48 - >XP_028417801.1 uncharacterized protein LOC114542458 [Dendronephthya gigantea]	superfamily	382559	87	219	2.08648e-19	81.5699	cl01481	DDE_Tnp_IS1595 superfamily	-	-
Q#49 - >XP_028407848.1 uncharacterized protein LOC114530428 [Dendronephthya gigantea]	superfamily	382559	97	235	3.29225e-22	89.2739	cl01481	DDE_Tnp_IS1595 superfamily	-	-
Q#50 - >XP_028405255.1 uncharacterized protein LOC114527760 [Dendronephthya gigantea]	superfamily	382559	195	333	4.00231e-25	98.9039	cl01481	DDE_Tnp_IS1595 superfamily	-	-
Q#51 - >XP_028408598.1 uncharacterized protein LOC114531145 [Dendronephthya gigantea]	superfamily	382559	98	236	9.70604e-23	90.8147	cl01481	DDE_Tnp_IS1595 superfamily	-	-
Q#52 - >XP_028405218.1 uncharacterized protein LOC114527716 [Dendronephthya gigantea]	superfamily	382559	98	215	6.6849e-19	80.0291	cl01481	DDE_Tnp_IS1595 superfamily	-	-
Q#53 - >XP_028412951.1 uncharacterized protein LOC114535832 [Dendronephthya gigantea]	superfamily	382559	184	322	5.45443e-26	101.215	cl01481	DDE_Tnp_IS1595 superfamily	-	-
Q#54 - >XP_028416130.1 uncharacterized protein LOC114539714 [Dendronephthya gigantea]	superfamily	382559	55	193	2.33915e-20	83.1107	cl01481	DDE_Tnp_IS1595 superfamily	-	-
Q#55 - >XP_028404028.1 uncharacterized protein LOC114526643 [Dendronephthya gigantea]	superfamily	382559	55	193	6.00203e-20	82.3403	cl01481	DDE_Tnp_IS1595 superfamily	-	-
Q#56 - >XP_028414213.1 uncharacterized protein LOC114537271 [Dendronephthya gigantea]	superfamily	382559	115	253	4.12698e-19	81.5699	cl01481	DDE_Tnp_IS1595 superfamily	-	-
Q#57 - >XP_028413775.1 uncharacterized protein LOC114536619 [Dendronephthya gigantea]	superfamily	382559	161	275	1.31367e-17	78.1031	cl01481	DDE_Tnp_IS1595 superfamily	-	-
Q#58 - >XP_028412488.1 uncharacterized protein LOC114535323 [Dendronephthya gigantea]	superfamily	382559	115	249	4.15831e-16	73.4807	cl01481	DDE_Tnp_IS1595 superfamily	-	-
Q#59 - >XP_028519029.1 uncharacterized protein LOC114576494 [Exaiptasia diaphana]	superfamily	382559	97	235	4.21109e-25	96.9779	cl01481	DDE_Tnp_IS1595 superfamily	-	-
Q#60 - >KXJ22390.1 putative transposase-like protein HI-1328.1 [Exaiptasia diaphana]	superfamily	382559	183	321	3.89419e-25	98.9039	cl01481	DDE_Tnp_IS1595 superfamily	-	-
Q#61 - >XP_020896034.1 uncharacterized protein LOC110234966 [Exaiptasia diaphana]	superfamily	382559	161	299	5.1767e-22	89.6591	cl01481	DDE_Tnp_IS1595 superfamily	-	-
Q#62 - >XP_020905726.2 uncharacterized protein LOC110243911, partial [Exaiptasia diaphana]	superfamily	382559	94	233	1.00489e-25	98.5187	cl01481	DDE_Tnp_IS1595 superfamily	-	-
Q#63 - >XP_020908576.2 uncharacterized protein LOC110246563 [Exaiptasia diaphana]	superfamily	382559	131	269	1.5679e-26	101.6	cl01481	DDE_Tnp_IS1595 superfamily	-	-
Q#64 - >KXJ04718.1 putative transposase-like protein HI-1328.1, partial [Exaiptasia diaphana]	superfamily	382559	98	234	5.04948e-24	93.5111	cl01481	DDE_Tnp_IS1595 superfamily	-	-
Q#65 - >KXJ25013.1 hypothetical protein AC249_AIPGENE29244 [Exaiptasia diaphana]	superfamily	382559	144	280	1.32298e-24	99.6743	cl01481	DDE_Tnp_IS1595 superfamily	-	-
Q#66 - >KXJ27568.1 putative transposase-like protein HI-1328.1 [Exaiptasia diaphana]	superfamily	382559	161	278	2.25468e-17	80.0291	cl01481	DDE_Tnp_IS1595 superfamily	-	-
Q#67 - >KXJ24854.1 Uncharacterized protein K02A2.6 [Exaiptasia diaphana]	superfamily	385652	1080	1237	0.0413123	37.0053	cl10012	DnaQ_like_exo superfamily	N	-
Q#67 - >KXJ24854.1 Uncharacterized protein K02A2.6 [Exaiptasia diaphana]	superfamily	386101	500	572	0.000561344	40.268	cl11403	pepsin_retropepsin_like superfamily	-	-
Q#67 - >KXJ24854.1 Uncharacterized protein K02A2.6 [Exaiptasia diaphana]	specific	375431	987	1026	1.36013e-07	49.2017	pfam17921	Integrase_H2C2	N	cl39036
Q#67 - >KXJ24854.1 Uncharacterized protein K02A2.6 [Exaiptasia diaphana]	superfamily	382559	185	323	4.30909e-22	93.8963	cl01481	DDE_Tnp_IS1595 superfamily	-	-
Q#67 - >KXJ24854.1 Uncharacterized protein K02A2.6 [Exaiptasia diaphana]	specific	366234	1059	1148	2.85432e-22	93.0949	pfam00665	rve	N	cl21549
Q#67 - >KXJ24854.1 Uncharacterized protein K02A2.6 [Exaiptasia diaphana]	specific	198389	411	495	9.95708e-24	96.2806	cd10442	GIY-YIG_PLEs	-	cl15257
Q#67 - >KXJ24854.1 Uncharacterized protein K02A2.6 [Exaiptasia diaphana]	specific	238825	664	837	1.13714e-52	182.41	cd01647	RT_LTR	-	cl02808
Q#68 - >XP_020906119.2 uncharacterized protein LOC110244259 [Exaiptasia diaphana]	superfamily	382559	97	191	2.23048e-14	67.7027	cl01481	DDE_Tnp_IS1595 superfamily	C	-
Q#69 - >KXJ04756.1 hypothetical protein AC249_AIPGENE28537, partial [Exaiptasia diaphana]	superfamily	382559	156	249	2.71262e-15	70.7843	cl01481	DDE_Tnp_IS1595 superfamily	C	-
Q#70 - >XP_020895651.1 uncharacterized protein LOC110234605 [Exaiptasia diaphana]	superfamily	382559	97	186	6.03398e-12	60.3839	cl01481	DDE_Tnp_IS1595 superfamily	C	-
Q#71 - >XP_020905161.2 uncharacterized protein LOC110243404, partial [Exaiptasia diaphana]	superfamily	382559	178	268	4.01245e-13	65.0063	cl01481	DDE_Tnp_IS1595 superfamily	C	-
Q#72 - >XP_020904965.1 LOW QUALITY PROTEIN: uncharacterized protein LOC110243228 [Exaiptasia diaphana]	superfamily	382559	124	245	4.38312e-17	75.7919	cl01481	DDE_Tnp_IS1595 superfamily	-	-
Q#73 - >KXJ11085.1 hypothetical protein AC249_AIPGENE17232 [Exaiptasia diaphana]	superfamily	382559	97	177	4.22265e-08	49.9836	cl01481	DDE_Tnp_IS1595 superfamily	C	-
Q#74 - >XP_020910752.1 uncharacterized protein LOC110248555 [Exaiptasia diaphana]	superfamily	382559	133	280	2.77148e-15	71.5547	cl01481	DDE_Tnp_IS1595 superfamily	-	-
Q#75 - >KXJ12039.1 Retrovirus-related Pol polyprotein from transposon 297 [Exaiptasia diaphana]	superfamily	382559	459	511	0.0249835	35.7312	cl01481	DDE_Tnp_IS1595 superfamily	N	-
Q#75 - >KXJ12039.1 Retrovirus-related Pol polyprotein from transposon 297 [Exaiptasia diaphana]	specific	238825	231	365	3.37851e-62	201.67	cd01647	RT_LTR	N	cl02808
Q#76 - >XP_028514200.1 uncharacterized protein LOC114574814 [Exaiptasia diaphana]	superfamily	382559	194	246	0.0308428	34.5756	cl01481	DDE_Tnp_IS1595 superfamily	N	-
Q#77 - >XP_020896005.1 uncharacterized protein LOC110234935 [Exaiptasia diaphana]	superfamily	382559	111	240	3.5131e-11	59.6135	cl01481	DDE_Tnp_IS1595 superfamily	-	-
Q#78 - >XP_012562990.1 PREDICTED: uncharacterized protein LOC105847767, partial [Hydra vulgaris]	superfamily	382559	8	149	2.95275e-24	91.1999	cl01481	DDE_Tnp_IS1595 superfamily	-	-
Q#79 - >XP_012565977.1 PREDICTED: uncharacterized protein LOC105850044, partial [Hydra vulgaris]	superfamily	382559	8	100	1.34416e-15	68.0879	cl01481	DDE_Tnp_IS1595 superfamily	C	-
Q#80 - >XP_012556789.1 PREDICTED: uncharacterized protein LOC105844571 [Hydra vulgaris]	superfamily	382559	176	312	1.50487e-21	88.8887	cl01481	DDE_Tnp_IS1595 superfamily	-	-
Q#81 - >XP_012557115.1 PREDICTED: uncharacterized protein LOC105844725 [Hydra vulgaris]	superfamily	382559	176	312	1.65062e-21	88.8887	cl01481	DDE_Tnp_IS1595 superfamily	-	-
Q#82 - >XP_012562809.1 PREDICTED: uncharacterized protein LOC105847645 [Hydra vulgaris]	superfamily	382559	195	331	1.41611e-21	89.2739	cl01481	DDE_Tnp_IS1595 superfamily	-	-
Q#83 - >XP_012559852.1 PREDICTED: uncharacterized protein LOC105846046 [Hydra vulgaris]	superfamily	382559	3	73	3.04222e-10	52.6799	cl01481	DDE_Tnp_IS1595 superfamily	C	-
Q#84 - >XP_012558355.1 PREDICTED: uncharacterized protein LOC105845315 [Hydra vulgaris]	superfamily	382559	161	308	1.01165e-12	64.6211	cl01481	DDE_Tnp_IS1595 superfamily	-	-
Q#85 - >XP_012567131.1 PREDICTED: uncharacterized protein LOC105851011 [Hydra vulgaris]	superfamily	382559	200	333	6.2195e-18	79.6439	cl01481	DDE_Tnp_IS1595 superfamily	-	-
Q#86 - >XP_012557576.1 PREDICTED: uncharacterized protein LOC105844935 [Hydra vulgaris]	superfamily	382559	186	308	3.56208e-16	74.2511	cl01481	DDE_Tnp_IS1595 superfamily	-	-
Q#87 - >XP_001630073.1 predicted protein, partial [Nematostella vectensis]	superfamily	382559	3	108	2.27474e-15	66.9323	cl01481	DDE_Tnp_IS1595 superfamily	-	-
Q#88 - >XP_001625928.1 predicted protein, partial [Nematostella vectensis]	superfamily	382559	4	128	9.2546e-12	58.4579	cl01481	DDE_Tnp_IS1595 superfamily	-	-
Q#89 - >XP_001636692.1 predicted protein, partial [Nematostella vectensis]	superfamily	382559	4	128	6.80574e-13	61.5395	cl01481	DDE_Tnp_IS1595 superfamily	-	-
Q#90 - >XP_001641421.1 uncharacterized protein LOC5521641 isoform X1 [Nematostella vectensis]	superfamily	382559	131	277	7.29601e-14	67.7027	cl01481	DDE_Tnp_IS1595 superfamily	-	-
Q#91 - >XP_001632715.1 predicted protein, partial [Nematostella vectensis]	superfamily	382559	1	58	1.04135e-06	43.05	cl01481	DDE_Tnp_IS1595 superfamily	N	-
Q#92 - >XP_001634188.1 predicted protein [Nematostella vectensis]	superfamily	382559	76	117	0.00113404	36.8868	cl01481	DDE_Tnp_IS1595 superfamily	N	-
Q#93 - >XP_001634187.1 predicted protein [Nematostella vectensis]	superfamily	382559	231	272	0.000481299	39.5832	cl01481	DDE_Tnp_IS1595 superfamily	N	-
Q#94 - >XP_001618944.1 hypothetical protein NEMVEDRAFT_v1g48788, partial [Nematostella vectensis]	superfamily	382559	3	81	4.24845e-10	52.2947	cl01481	DDE_Tnp_IS1595 superfamily	N	-
Q#95 - >XP_001641652.1 predicted protein, partial [Nematostella vectensis]	superfamily	382559	3	81	8.67352e-10	52.2947	cl01481	DDE_Tnp_IS1595 superfamily	N	-
Q#96 - >XP_001619803.1 hypothetical protein NEMVEDRAFT_v1g150248, partial [Nematostella vectensis]	superfamily	382559	3	81	8.88735e-09	49.5984	cl01481	DDE_Tnp_IS1595 superfamily	N	-
Q#97 - >XP_001641422.1 predicted protein, partial [Nematostella vectensis]	superfamily	382559	3	81	1.36687e-08	49.2132	cl01481	DDE_Tnp_IS1595 superfamily	N	-
Q#98 - >XP_001620663.1 hypothetical protein NEMVEDRAFT_v1g147454, partial [Nematostella vectensis]	superfamily	382559	3	81	1.03775e-09	51.9095	cl01481	DDE_Tnp_IS1595 superfamily	N	-
Q#99 - >XP_001621683.1 hypothetical protein NEMVEDRAFT_v1g47242, partial [Nematostella vectensis]	superfamily	382559	3	78	2.26091e-08	47.6724	cl01481	DDE_Tnp_IS1595 superfamily	N	-
Q#100 - >XP_001634859.1 predicted protein, partial [Nematostella vectensis]	superfamily	382559	1	58	1.90292e-05	39.5832	cl01481	DDE_Tnp_IS1595 superfamily	N	-
Q#101 - >XP_020632312.1 uncharacterized protein LOC110069177 [Orbicella faveolata]	specific	379195	33	61	0.0562958	31.0614	pfam13453	zf-TFIIB	C	cl01565
Q#101 - >XP_020632312.1 uncharacterized protein LOC110069177 [Orbicella faveolata]	superfamily	382559	147	278	3.48234e-15	71.1695	cl01481	DDE_Tnp_IS1595 superfamily	-	-
Q#102 - >XP_020608699.1 uncharacterized protein LOC110047294 [Orbicella faveolata]	superfamily	382559	55	140	3.08957e-08	49.2132	cl01481	DDE_Tnp_IS1595 superfamily	C	-
Q#103 - >XP_020613042.1 uncharacterized protein LOC110051346 [Orbicella faveolata]	superfamily	382559	147	278	1.42316e-12	64.2359	cl01481	DDE_Tnp_IS1595 superfamily	-	-
Q#104 - >XP_020607576.1 uncharacterized protein LOC110046232, partial [Orbicella faveolata]	superfamily	382559	108	259	1.0891e-11	61.1543	cl01481	DDE_Tnp_IS1595 superfamily	-	-
Q#105 - >XP_020607562.1 uncharacterized protein LOC110046218 [Orbicella faveolata]	superfamily	382559	61	135	3.18858e-07	46.902	cl01481	DDE_Tnp_IS1595 superfamily	C	-
Q#106 - >RMX55486.1 hypothetical protein pdam_00013321 [Pocillopora damicornis]	superfamily	382559	13	130	3.23135e-11	57.6875	cl01481	DDE_Tnp_IS1595 superfamily	-	-
Q#107 - >RMX52601.1 hypothetical protein pdam_00016877 [Pocillopora damicornis]	superfamily	382559	39	95	0.00451387	34.5756	cl01481	DDE_Tnp_IS1595 superfamily	N	-
Q#108 - >XP_027056027.1 uncharacterized protein LOC113683033 [Pocillopora damicornis]	superfamily	382559	73	219	8.55597e-15	69.2435	cl01481	DDE_Tnp_IS1595 superfamily	-	-
Q#109 - >RMX47264.1 hypothetical protein pdam_00017801 [Pocillopora damicornis]	superfamily	382559	23	147	7.43228e-11	57.3023	cl01481	DDE_Tnp_IS1595 superfamily	-	-
Q#110 - >XP_027036097.1 uncharacterized protein LOC113664660 [Pocillopora damicornis]	superfamily	382559	31	166	3.06015e-06	44.976	cl01481	DDE_Tnp_IS1595 superfamily	-	-
Q#111 - >RMX58897.1 hypothetical protein pdam_00016326 [Pocillopora damicornis]	superfamily	382559	65	176	3.59434e-09	52.6799	cl01481	DDE_Tnp_IS1595 superfamily	-	-
Q#112 - >RMX52614.1 hypothetical protein pdam_00016859 [Pocillopora damicornis]	superfamily	382559	40	168	1.40399e-06	45.7464	cl01481	DDE_Tnp_IS1595 superfamily	-	-
Q#113 - >RMX40992.1 hypothetical protein pdam_00011592 [Pocillopora damicornis]	superfamily	369375	430	620	0.0052741	39.5363	cl09438	MSP1_C superfamily	NC	-
Q#113 - >RMX40992.1 hypothetical protein pdam_00011592 [Pocillopora damicornis]	superfamily	382559	54	118	6.79867e-06	46.1316	cl01481	DDE_Tnp_IS1595 superfamily	N	-
Q#114 - >RMX52623.1 hypothetical protein pdam_00016865 [Pocillopora damicornis]	superfamily	382559	90	217	3.04229e-06	45.7464	cl01481	DDE_Tnp_IS1595 superfamily	-	-
Q#115 - >RMX56212.1 hypothetical protein pdam_00025573, partial [Pocillopora damicornis]	superfamily	382559	71	199	1.83474e-08	51.5243	cl01481	DDE_Tnp_IS1595 superfamily	-	-
Q#116 - >RMX46948.1 hypothetical protein pdam_00011962, partial [Pocillopora damicornis]	superfamily	382559	93	186	4.269e-06	45.7464	cl01481	DDE_Tnp_IS1595 superfamily	N	-
Q#117 - >RMX55249.1 hypothetical protein pdam_00021337 [Pocillopora damicornis]	superfamily	382559	7	93	3.41491e-07	45.7464	cl01481	DDE_Tnp_IS1595 superfamily	N	-
Q#118 - >RMX41022.1 hypothetical protein pdam_00011557 [Pocillopora damicornis]	superfamily	382559	31	102	0.000326851	37.272	cl01481	DDE_Tnp_IS1595 superfamily	NC	-
Q#119 - >RMX43332.1 hypothetical protein pdam_00021509 [Pocillopora damicornis]	superfamily	382559	2	51	0.000626835	35.7312	cl01481	DDE_Tnp_IS1595 superfamily	N	-
Q#120 - >RMX45176.1 hypothetical protein pdam_00017486 [Pocillopora damicornis]	superfamily	382559	150	246	8.03996e-05	41.8944	cl01481	DDE_Tnp_IS1595 superfamily	N	-
Q#121 - >RMX36025.1 hypothetical protein pdam_00021570 [Pocillopora damicornis]	superfamily	382559	129	201	1.85328e-06	46.1316	cl01481	DDE_Tnp_IS1595 superfamily	N	-
Q#122 - >RMX54893.1 hypothetical protein pdam_00015100 [Pocillopora damicornis]	superfamily	382559	36	91	7.58769e-05	40.7388	cl01481	DDE_Tnp_IS1595 superfamily	C	-
Q#123 - >XP_022810650.1 uncharacterized protein LOC111347692 [Stylophora pistillata]	specific	372298	76	218	6.27078e-35	121.631	pfam12762	DDE_Tnp_IS1595	-	cl01481
Q#124 - >PFX15706.1 Chromodomain Y-like protein 2 [Stylophora pistillata]	specific	349274	278	327	3.91732e-17	74.8208	cd00024	CD_CSD	-	cl28914
Q#124 - >PFX15706.1 Chromodomain Y-like protein 2 [Stylophora pistillata]	specific	372298	91	233	3.01593e-32	120.09	pfam12762	DDE_Tnp_IS1595	-	cl01481
Q#125 - >XP_022793229.1 uncharacterized protein LOC111332199 [Stylophora pistillata]	specific	372298	159	301	3.45703e-34	122.401	pfam12762	DDE_Tnp_IS1595	-	cl01481
Q#126 - >PFX33813.1 putative transposase-like protein [Stylophora pistillata]	specific	372298	234	376	3.4888e-34	123.942	pfam12762	DDE_Tnp_IS1595	-	cl01481
Q#127 - >PFX12117.1 Angiopoietin-related protein 7 [Stylophora pistillata]	specific	372298	343	485	2.83812e-33	123.171	pfam12762	DDE_Tnp_IS1595	-	cl01481
Q#127 - >PFX12117.1 Angiopoietin-related protein 7 [Stylophora pistillata]	specific	238040	93	251	9.5715e-85	260.636	cd00087	FReD	C	cl00085
Q#128 - >XP_022806587.1 uncharacterized protein LOC111343674 [Stylophora pistillata]	superfamily	382559	192	330	9.63549e-24	95.4371	cl01481	DDE_Tnp_IS1595 superfamily	-	-
Q#129 - >PFX15357.1 Enoyl-CoA hydratase domain-containing protein 2, mitochondrial [Stylophora pistillata]	superfamily	391808	420	670	1.02691e-07	55.0427	cl28058	DNA_pol_B_2 superfamily	N	-
Q#129 - >PFX15357.1 Enoyl-CoA hydratase domain-containing protein 2, mitochondrial [Stylophora pistillata]	superfamily	382559	192	293	2.94692e-16	76.1771	cl01481	DDE_Tnp_IS1595 superfamily	C	-
Q#129 - >PFX15357.1 Enoyl-CoA hydratase domain-containing protein 2, mitochondrial [Stylophora pistillata]	superfamily	390041	291	376	1.42535e-30	120.995	cl23717	crotonase-like superfamily	NC	-
Q#130 - >PFX16682.1 putative RNA-directed DNA polymerase from transposon BS [Stylophora pistillata]	superfamily	382559	17	158	3.22597e-21	90.4295	cl01481	DDE_Tnp_IS1595 superfamily	-	-
Q#130 - >PFX16682.1 putative RNA-directed DNA polymerase from transposon BS [Stylophora pistillata]	specific	238827	483	679	1.746e-38	142.045	cd01650	RT_nLTR_like	C	cl02808
Q#131 - >PFX14398.1 putative transposase-like protein [Stylophora pistillata]	superfamily	382559	42	182	1.87763e-14	67.3175	cl01481	DDE_Tnp_IS1595 superfamily	-	-
Q#132 - >XP_022800884.1 uncharacterized protein LOC111338632 [Stylophora pistillata]	superfamily	382559	87	219	6.84745e-15	69.6287	cl01481	DDE_Tnp_IS1595 superfamily	-	-
Q#133 - >PFX19117.1 hypothetical protein AWC38_SpisGene16485 [Stylophora pistillata]	superfamily	382559	100	232	9.26055e-15	69.2435	cl01481	DDE_Tnp_IS1595 superfamily	-	-
Q#134 - >XP_022794551.1 uncharacterized protein LOC111333274 [Stylophora pistillata]	superfamily	382559	132	279	4.47376e-10	56.9171	cl01481	DDE_Tnp_IS1595 superfamily	-	-
Q#135 - >PFX27065.1 hypothetical protein AWC38_SpisGene8280 [Stylophora pistillata]	superfamily	382559	31	132	1.19372e-10	56.1467	cl01481	DDE_Tnp_IS1595 superfamily	N	-
Q#136 - >XP_022797627.1 uncharacterized protein LOC111335897 [Stylophora pistillata]	superfamily	382559	30	154	3.26193e-14	66.5471	cl01481	DDE_Tnp_IS1595 superfamily	-	-
Q#137 - >PFX23481.1 hypothetical protein AWC38_SpisGene11974 [Stylophora pistillata]	superfamily	382559	49	136	3.68157e-10	54.9911	cl01481	DDE_Tnp_IS1595 superfamily	N	-
Q#138 - >XP_022790391.1 uncharacterized protein LOC111329894 [Stylophora pistillata]	superfamily	382559	152	274	1.45397e-11	61.1543	cl01481	DDE_Tnp_IS1595 superfamily	-	-
Q#139 - >PFX28023.1 hypothetical protein AWC38_SpisGene7279 [Stylophora pistillata]	superfamily	374212	147	268	0.00703206	39.7862	cl25727	HMMR_N superfamily	C	-
Q#139 - >PFX28023.1 hypothetical protein AWC38_SpisGene7279 [Stylophora pistillata]	superfamily	374444	97	184	0.000604334	41.8439	cl25689	DUF4887 superfamily	N	-
Q#139 - >PFX28023.1 hypothetical protein AWC38_SpisGene7279 [Stylophora pistillata]	superfamily	382559	418	478	1.07549e-06	49.2132	cl01481	DDE_Tnp_IS1595 superfamily	N	-
Q#139 - >PFX28023.1 hypothetical protein AWC38_SpisGene7279 [Stylophora pistillata]	superfamily	385435	648	808	7.40866e-15	72.4129	cl09232	YqaJ superfamily	-	-
Q#140 - >PFX13847.1 hypothetical protein AWC38_SpisGene22042 [Stylophora pistillata]	superfamily	382559	54	146	0.000693107	39.198	cl01481	DDE_Tnp_IS1595 superfamily	N	-
Q#140 - >PFX13847.1 hypothetical protein AWC38_SpisGene22042 [Stylophora pistillata]	specific	214951	182	263	0.000117319	40.111	smart00980	THAP	-	cl02739
Q#141 - >PFX15657.1 Zinc finger MYM-type protein 1 [Stylophora pistillata]	superfamily	173561	342	393	0.00229536	40.5605	cl31762	PTZ00368 superfamily	N	-
Q#141 - >PFX15657.1 Zinc finger MYM-type protein 1 [Stylophora pistillata]	superfamily	383100	725	792	0.00103244	39.5436	cl02720	PB1 superfamily	-	-
Q#141 - >PFX15657.1 Zinc finger MYM-type protein 1 [Stylophora pistillata]	superfamily	382559	496	622	2.26543e-07	52.2947	cl01481	DDE_Tnp_IS1595 superfamily	-	-
Q#141 - >PFX15657.1 Zinc finger MYM-type protein 1 [Stylophora pistillata]	superfamily	214739	1365	1435	7.62099e-09	54.4188	cl02692	ZnF_TTF superfamily	C	-
Q#141 - >PFX15657.1 Zinc finger MYM-type protein 1 [Stylophora pistillata]	superfamily	372998	1408	1632	4.29995e-31	123.059	cl16778	DUF4371 superfamily	-	-
Q#142 - >PFX25804.1 hypothetical protein AWC38_SpisGene9561 [Stylophora pistillata]	superfamily	382559	152	211	0.00532068	37.6572	cl01481	DDE_Tnp_IS1595 superfamily	C	-
Q#143 - >XP_022778920.1 uncharacterized protein LOC111320531, partial [Stylophora pistillata]	superfamily	382559	30	118	8.40712e-07	44.976	cl01481	DDE_Tnp_IS1595 superfamily	C	-
Q#144 - >KII71104.1 hypothetical protein RF11_04749 [Thelohanellus kitauei]	superfamily	382559	147	241	1.06763e-11	61.5395	cl01481	DDE_Tnp_IS1595 superfamily	C	-
Q#145 - >KII64743.1 putative transposase-like protein [Thelohanellus kitauei]	superfamily	382559	13	126	4.27412e-21	82.7255	cl01481	DDE_Tnp_IS1595 superfamily	-	-
Q#146 - >KII65593.1 putative transposase-like protein [Thelohanellus kitauei]	superfamily	382559	141	252	1.28372e-20	85.4219	cl01481	DDE_Tnp_IS1595 superfamily	-	-
Q#147 - >KII62656.1 hypothetical protein RF11_04831 [Thelohanellus kitauei]	superfamily	382559	21	126	3.64026e-16	69.6287	cl01481	DDE_Tnp_IS1595 superfamily	C	-
Q#148 - >KII61178.1 hypothetical protein RF11_11263 [Thelohanellus kitauei]	superfamily	382559	113	241	6.98729e-16	72.3251	cl01481	DDE_Tnp_IS1595 superfamily	-	-
Q#149 - >KII72566.1 hypothetical protein RF11_13263 [Thelohanellus kitauei]	superfamily	382559	175	310	7.06721e-18	79.2587	cl01481	DDE_Tnp_IS1595 superfamily	-	-
Q#150 - >KII70792.1 hypothetical protein RF11_14952 [Thelohanellus kitauei]	superfamily	382559	68	176	3.84488e-06	44.976	cl01481	DDE_Tnp_IS1595 superfamily	N	-
Q#151 - >KII67307.1 hypothetical protein RF11_07730 [Thelohanellus kitauei]	superfamily	382559	78	161	2.2435e-07	48.4428	cl01481	DDE_Tnp_IS1595 superfamily	C	-
Q#152 - >KII73733.1 hypothetical protein RF11_09636 [Thelohanellus kitauei]	superfamily	382559	60	141	5.92751e-10	54.6059	cl01481	DDE_Tnp_IS1595 superfamily	C	-
Q#153 - >KII65334.1 hypothetical protein RF11_02754 [Thelohanellus kitauei]	superfamily	382559	11	94	8.93529e-09	50.7539	cl01481	DDE_Tnp_IS1595 superfamily	N	-
Q#154 - >KII74541.1 hypothetical protein RF11_00301 [Thelohanellus kitauei]	superfamily	382559	101	190	6.30438e-06	44.5908	cl01481	DDE_Tnp_IS1595 superfamily	N	-
Q#155 - >KII68482.1 hypothetical protein RF11_06920 [Thelohanellus kitauei]	superfamily	382559	2	79	2.52444e-15	71.1695	cl01481	DDE_Tnp_IS1595 superfamily	N	-
Q#156 - >KII73232.1 hypothetical protein RF11_09820 [Thelohanellus kitauei]	superfamily	382559	21	153	1.01492e-17	75.4067	cl01481	DDE_Tnp_IS1595 superfamily	-	-
Q#157 - >KII69908.1 hypothetical protein RF11_15689 [Thelohanellus kitauei]	superfamily	382559	58	109	3.07305e-09	51.5243	cl01481	DDE_Tnp_IS1595 superfamily	NC	-
Q#158 - >KII69244.1 hypothetical protein RF11_04017 [Thelohanellus kitauei]	superfamily	382559	6	111	5.88289e-14	64.6211	cl01481	DDE_Tnp_IS1595 superfamily	N	-
Q#159 - >KII67214.1 hypothetical protein RF11_03425 [Thelohanellus kitauei]	superfamily	382559	21	112	4.82523e-07	48.0576	cl01481	DDE_Tnp_IS1595 superfamily	-	-
Q#160 - >KII64825.1 hypothetical protein RF11_03329 [Thelohanellus kitauei]	superfamily	382559	104	239	6.19089e-18	78.1031	cl01481	DDE_Tnp_IS1595 superfamily	-	-
Q#161 - >KII70539.1 hypothetical protein RF11_14857 [Thelohanellus kitauei]	superfamily	382559	33	168	1.74107e-17	75.0215	cl01481	DDE_Tnp_IS1595 superfamily	-	-
Q#162 - >KII70376.1 hypothetical protein RF11_00159 [Thelohanellus kitauei]	superfamily	382559	131	266	2.08083e-17	77.3327	cl01481	DDE_Tnp_IS1595 superfamily	-	-
Q#163 - >KII66425.1 hypothetical protein RF11_02069 [Thelohanellus kitauei]	superfamily	382559	45	167	8.85333e-12	59.6135	cl01481	DDE_Tnp_IS1595 superfamily	-	-
Q#164 - >KII60245.1 hypothetical protein RF11_05676 [Thelohanellus kitauei]	superfamily	382559	19	120	1.76928e-16	70.7843	cl01481	DDE_Tnp_IS1595 superfamily	N	-
Q#165 - >KII65705.1 hypothetical protein RF11_16117 [Thelohanellus kitauei]	superfamily	382559	9	121	8.31334e-17	72.7103	cl01481	DDE_Tnp_IS1595 superfamily	-	-
Q#166 - >KII72804.1 putative transposase-like protein [Thelohanellus kitauei]	superfamily	382559	54	197	7.41694e-16	71.1695	cl01481	DDE_Tnp_IS1595 superfamily	-	-
Q#167 - >KII68941.1 hypothetical protein RF11_13554 [Thelohanellus kitauei]	superfamily	382559	21	147	1.64422e-08	51.9095	cl01481	DDE_Tnp_IS1595 superfamily	C	-
Q#168 - >KII61643.1 hypothetical protein RF11_08555 [Thelohanellus kitauei]	superfamily	382559	70	161	8.37775e-10	54.6059	cl01481	DDE_Tnp_IS1595 superfamily	N	-
Q#169 - >KII71499.1 hypothetical protein RF11_04044 [Thelohanellus kitauei]	superfamily	382559	141	252	5.00306e-15	70.3991	cl01481	DDE_Tnp_IS1595 superfamily	N	-
Q#170 - >KII74759.1 hypothetical protein RF11_05896 [Thelohanellus kitauei]	superfamily	382559	61	197	7.38862e-21	84.2663	cl01481	DDE_Tnp_IS1595 superfamily	-	-
Q#171 - >KII66294.1 putative transposase-like protein [Thelohanellus kitauei]	superfamily	382559	86	222	1.07843e-20	84.6515	cl01481	DDE_Tnp_IS1595 superfamily	-	-
Q#172 - >KII63827.1 hypothetical protein RF11_15064 [Thelohanellus kitauei]	superfamily	382559	19	125	5.71781e-14	64.6211	cl01481	DDE_Tnp_IS1595 superfamily	C	-
Q#173 - >KII62455.1 hypothetical protein RF11_13826 [Thelohanellus kitauei]	superfamily	382559	9	114	1.51892e-09	53.4503	cl01481	DDE_Tnp_IS1595 superfamily	C	-
Q#174 - >KII65870.1 hypothetical protein RF11_04868 [Thelohanellus kitauei]	superfamily	382559	146	208	3.63671e-05	42.2796	cl01481	DDE_Tnp_IS1595 superfamily	N	-
Q#175 - >KII73542.1 hypothetical protein RF11_03504 [Thelohanellus kitauei]	superfamily	382559	21	135	2.47481e-14	66.5471	cl01481	DDE_Tnp_IS1595 superfamily	C	-
Q#176 - >KII74513.1 putative transposase-like protein [Thelohanellus kitauei]	superfamily	382559	141	254	1.70202e-20	85.0367	cl01481	DDE_Tnp_IS1595 superfamily	-	-
Q#177 - >KII63572.1 hypothetical protein RF11_16383 [Thelohanellus kitauei]	superfamily	382559	12	143	8.12695e-16	70.0139	cl01481	DDE_Tnp_IS1595 superfamily	-	-
Q#178 - >KII70302.1 hypothetical protein RF11_15873 [Thelohanellus kitauei]	superfamily	382559	27	116	1.44389e-06	44.2056	cl01481	DDE_Tnp_IS1595 superfamily	N	-
Q#179 - >KII67883.1 hypothetical protein RF11_02630 [Thelohanellus kitauei]	superfamily	382559	95	204	1.7454e-17	76.9475	cl01481	DDE_Tnp_IS1595 superfamily	-	-
Q#180 - >KII70540.1 hypothetical protein RF11_14858 [Thelohanellus kitauei]	superfamily	382559	10	150	6.23645e-15	67.3175	cl01481	DDE_Tnp_IS1595 superfamily	-	-
Q#181 - >KII72540.1 hypothetical protein RF11_04355 [Thelohanellus kitauei]	superfamily	382559	200	291	9.16274e-09	53.4503	cl01481	DDE_Tnp_IS1595 superfamily	N	-
Q#182 - >KII65364.1 hypothetical protein RF11_15493 [Thelohanellus kitauei]	superfamily	382559	157	217	2.58896e-08	52.2947	cl01481	DDE_Tnp_IS1595 superfamily	N	-
Q#183 - >KII63070.1 hypothetical protein RF11_12396 [Thelohanellus kitauei]	superfamily	382559	133	258	2.23207e-16	74.2511	cl01481	DDE_Tnp_IS1595 superfamily	-	-
Q#184 - >KII69888.1 hypothetical protein RF11_15672 [Thelohanellus kitauei]	superfamily	382559	28	112	6.52566e-07	44.976	cl01481	DDE_Tnp_IS1595 superfamily	N	-
Q#185 - >KII69251.1 hypothetical protein RF11_04024 [Thelohanellus kitauei]	superfamily	382559	7	119	1.41615e-11	58.8431	cl01481	DDE_Tnp_IS1595 superfamily	-	-
Q#186 - >KII63171.1 hypothetical protein RF11_11656 [Thelohanellus kitauei]	superfamily	382559	25	127	7.96854e-11	56.1467	cl01481	DDE_Tnp_IS1595 superfamily	C	-
Q#187 - >KII70970.1 putative transposase-like protein [Thelohanellus kitauei]	superfamily	382559	3	92	2.98627e-13	61.1543	cl01481	DDE_Tnp_IS1595 superfamily	C	-
Q#188 - >KII64722.1 hypothetical protein RF11_05512 [Thelohanellus kitauei]	superfamily	382559	90	205	6.71092e-16	71.5547	cl01481	DDE_Tnp_IS1595 superfamily	-	-
Q#189 - >KII72140.1 hypothetical protein RF11_13038 [Thelohanellus kitauei]	superfamily	382559	65	182	2.05077e-13	64.2359	cl01481	DDE_Tnp_IS1595 superfamily	-	-
Q#190 - >KII60848.1 hypothetical protein RF11_00600 [Thelohanellus kitauei]	superfamily	382559	65	182	1.61258e-13	64.6211	cl01481	DDE_Tnp_IS1595 superfamily	-	-
Q#191 - >KII74594.1 hypothetical protein RF11_16204 [Thelohanellus kitauei]	superfamily	382559	99	213	9.1247e-09	52.6799	cl01481	DDE_Tnp_IS1595 superfamily	N	-
Q#192 - >KII61017.1 hypothetical protein RF11_13991 [Thelohanellus kitauei]	superfamily	382559	22	107	5.05452e-13	60.7691	cl01481	DDE_Tnp_IS1595 superfamily	N	-
Q#193 - >KII66617.1 hypothetical protein RF11_11327 [Thelohanellus kitauei]	superfamily	382559	46	89	0.00082785	36.5016	cl01481	DDE_Tnp_IS1595 superfamily	NC	-
Q#194 - >KII60754.1 hypothetical protein RF11_03990 [Thelohanellus kitauei]	superfamily	382559	9	115	2.61874e-13	62.3099	cl01481	DDE_Tnp_IS1595 superfamily	N	-
Q#195 - >KII69242.1 hypothetical protein RF11_04015 [Thelohanellus kitauei]	superfamily	382559	41	188	5.65358e-17	74.2511	cl01481	DDE_Tnp_IS1595 superfamily	-	-
Q#196 - >KII63105.1 hypothetical protein RF11_01854 [Thelohanellus kitauei]	superfamily	382559	55	202	1.58501e-17	76.1771	cl01481	DDE_Tnp_IS1595 superfamily	-	-
Q#197 - >KII61654.1 hypothetical protein RF11_08566 [Thelohanellus kitauei]	superfamily	382559	22	133	7.49306e-09	50.7539	cl01481	DDE_Tnp_IS1595 superfamily	-	-
Q#198 - >KII69292.1 hypothetical protein RF11_13779 [Thelohanellus kitauei]	superfamily	382559	21	123	3.42973e-06	44.2056	cl01481	DDE_Tnp_IS1595 superfamily	-	-
Q#199 - >KII66429.1 hypothetical protein RF11_02073 [Thelohanellus kitauei]	superfamily	382559	127	253	3.73644e-17	76.5623	cl01481	DDE_Tnp_IS1595 superfamily	-	-
Q#200 - >KII73466.1 hypothetical protein RF11_04452 [Thelohanellus kitauei]	superfamily	382559	3	93	8.95394e-13	61.5395	cl01481	DDE_Tnp_IS1595 superfamily	N	-
Q#201 - >KII67652.1 hypothetical protein RF11_04525 [Thelohanellus kitauei]	superfamily	382559	119	184	0.00114355	37.6572	cl01481	DDE_Tnp_IS1595 superfamily	C	-
Q#202 - >KII67026.1 hypothetical protein RF11_06522 [Thelohanellus kitauei]	superfamily	382559	30	147	1.59199e-12	61.1543	cl01481	DDE_Tnp_IS1595 superfamily	N	-
Q#203 - >KII69125.1 hypothetical protein RF11_08615 [Thelohanellus kitauei]	superfamily	382559	32	115	1.02589e-09	52.2947	cl01481	DDE_Tnp_IS1595 superfamily	N	-
Q#204 - >KII67888.1 hypothetical protein RF11_13646 [Thelohanellus kitauei]	superfamily	382559	161	191	0.0334085	34.1904	cl01481	DDE_Tnp_IS1595 superfamily	NC	-
Q#205 - >KII65724.1 hypothetical protein RF11_09615 [Thelohanellus kitauei]	superfamily	382559	78	143	1.98145e-05	41.8944	cl01481	DDE_Tnp_IS1595 superfamily	C	-
Q#206 - >KII71627.1 hypothetical protein RF11_13483 [Thelohanellus kitauei]	superfamily	382559	15	129	4.17727e-06	44.2056	cl01481	DDE_Tnp_IS1595 superfamily	C	-
Q#207 - >KII68750.1 hypothetical protein RF11_13215 [Thelohanellus kitauei]	superfamily	382559	110	229	6.39952e-15	69.6287	cl01481	DDE_Tnp_IS1595 superfamily	N	-
Q#208 - >KII69903.1 hypothetical protein RF11_15683 [Thelohanellus kitauei]	superfamily	382559	9	111	1.2e-11	57.3023	cl01481	DDE_Tnp_IS1595 superfamily	N	-
Q#209 - >KII74884.1 hypothetical protein RF11_06365 [Thelohanellus kitauei]	superfamily	382559	27	109	2.45611e-05	41.5092	cl01481	DDE_Tnp_IS1595 superfamily	C	-
Q#210 - >KII68004.1 hypothetical protein RF11_02005 [Thelohanellus kitauei]	superfamily	382559	13	119	0.00029895	38.0424	cl01481	DDE_Tnp_IS1595 superfamily	C	-
Q#211 - >KII73866.1 hypothetical protein RF11_12102 [Thelohanellus kitauei]	superfamily	382559	35	152	0.000194374	40.3536	cl01481	DDE_Tnp_IS1595 superfamily	-	-
Q#212 - >KII69925.1 hypothetical protein RF11_15708 [Thelohanellus kitauei]	superfamily	382559	234	353	1.23546e-14	70.3991	cl01481	DDE_Tnp_IS1595 superfamily	N	-
Q#213 - >KII69388.1 hypothetical protein RF11_11459 [Thelohanellus kitauei]	superfamily	382559	110	229	5.83482e-15	70.0139	cl01481	DDE_Tnp_IS1595 superfamily	N	-
Q#214 - >KII60739.1 hypothetical protein RF11_10968 [Thelohanellus kitauei]	superfamily	382559	110	229	7.54142e-15	69.6287	cl01481	DDE_Tnp_IS1595 superfamily	N	-
Q#215 - >KII69849.1 hypothetical protein RF11_13075 [Thelohanellus kitauei]	superfamily	382559	110	229	5.48626e-15	70.0139	cl01481	DDE_Tnp_IS1595 superfamily	N	-
Q#216 - >KII65103.1 hypothetical protein RF11_15923 [Thelohanellus kitauei]	superfamily	382559	46	172	7.37439e-16	71.5547	cl01481	DDE_Tnp_IS1595 superfamily	-	-
Q#217 - >KII62620.1 hypothetical protein RF11_02417 [Thelohanellus kitauei]	superfamily	382559	3	104	2.12223e-08	49.2132	cl01481	DDE_Tnp_IS1595 superfamily	-	-
Q#218 - >KII62876.1 hypothetical protein RF11_12237 [Thelohanellus kitauei]	superfamily	382559	178	297	4.87677e-15	71.1695	cl01481	DDE_Tnp_IS1595 superfamily	N	-
Q#219 - >KII63844.1 hypothetical protein RF11_14246 [Thelohanellus kitauei]	superfamily	382559	3	74	1.0993e-11	56.9171	cl01481	DDE_Tnp_IS1595 superfamily	N	-
Q#220 - >KII60508.1 hypothetical protein RF11_05582 [Thelohanellus kitauei]	superfamily	382559	22	108	1.95682e-06	43.8204	cl01481	DDE_Tnp_IS1595 superfamily	-	-
Q#221 - >KII67486.1 hypothetical protein RF11_04725 [Thelohanellus kitauei]	superfamily	382559	12	105	1.7627e-07	47.2872	cl01481	DDE_Tnp_IS1595 superfamily	N	-
Q#222 - >KII67965.1 hypothetical protein RF11_01966 [Thelohanellus kitauei]	superfamily	382559	71	174	2.1609e-18	76.9475	cl01481	DDE_Tnp_IS1595 superfamily	N	-
Q#223 - >KII61949.1 hypothetical protein RF11_06958 [Thelohanellus kitauei]	superfamily	382559	2	98	1.10712e-16	72.3251	cl01481	DDE_Tnp_IS1595 superfamily	N	-
Q#224 - >KII64006.1 hypothetical protein RF11_08817 [Thelohanellus kitauei]	superfamily	382559	140	224	1.18391e-08	52.2947	cl01481	DDE_Tnp_IS1595 superfamily	C	-
Q#225 - >KII63848.1 hypothetical protein RF11_05870 [Thelohanellus kitauei]	superfamily	382559	69	137	0.000724503	37.6572	cl01481	DDE_Tnp_IS1595 superfamily	N	-
Q#226 - >KII66138.1 hypothetical protein RF11_11955 [Thelohanellus kitauei]	superfamily	382559	45	110	3.4915e-05	41.124	cl01481	DDE_Tnp_IS1595 superfamily	C	-
Q#227 - >KII68236.1 hypothetical protein RF11_13358 [Thelohanellus kitauei]	superfamily	382559	4	88	1.43863e-08	49.2132	cl01481	DDE_Tnp_IS1595 superfamily	N	-
Q#228 - >KII72904.1 hypothetical protein RF11_12372 [Thelohanellus kitauei]	superfamily	382559	139	193	3.74658e-06	44.976	cl01481	DDE_Tnp_IS1595 superfamily	N	-
Q#229 - >KII65832.1 hypothetical protein RF11_04104 [Thelohanellus kitauei]	superfamily	382559	33	67	0.0932255	31.1088	cl01481	DDE_Tnp_IS1595 superfamily	NC	-
Q#230 - >KII61524.1 hypothetical protein RF11_10484 [Thelohanellus kitauei]	superfamily	382559	24	142	3.05893e-20	82.3403	cl01481	DDE_Tnp_IS1595 superfamily	N	-
Q#231 - >KII64254.1 hypothetical protein RF11_02612 [Thelohanellus kitauei]	superfamily	382559	3	111	3.50647e-14	63.8507	cl01481	DDE_Tnp_IS1595 superfamily	N	-
Q#232 - >KII74161.1 hypothetical protein RF11_01815 [Thelohanellus kitauei]	superfamily	382559	2	97	1.79245e-12	59.6135	cl01481	DDE_Tnp_IS1595 superfamily	N	-
Q#233 - >KII64826.1 hypothetical protein RF11_03330 [Thelohanellus kitauei]	superfamily	382559	4	81	2.15303e-07	46.5168	cl01481	DDE_Tnp_IS1595 superfamily	C	-
Q#234 - >KII66557.1 hypothetical protein RF11_16016 [Thelohanellus kitauei]	superfamily	382559	147	250	8.83907e-21	85.4219	cl01481	DDE_Tnp_IS1595 superfamily	N	-
Q#235 - >KII60330.1 hypothetical protein RF11_12247 [Thelohanellus kitauei]	superfamily	382559	10	60	1.65026e-08	49.5984	cl01481	DDE_Tnp_IS1595 superfamily	NC	-
Q#236 - >KII71630.1 hypothetical protein RF11_13486 [Thelohanellus kitauei]	superfamily	382559	86	151	0.00839797	35.346	cl01481	DDE_Tnp_IS1595 superfamily	N	-
Q#237 - >KII73189.1 hypothetical protein RF11_12521 [Thelohanellus kitauei]	superfamily	382559	72	142	9.75751e-06	43.4352	cl01481	DDE_Tnp_IS1595 superfamily	NC	-
Q#238 - >KII72407.1 hypothetical protein RF11_03648 [Thelohanellus kitauei]	superfamily	382559	115	162	0.0022068	36.5016	cl01481	DDE_Tnp_IS1595 superfamily	NC	-
Q#239 - >KII71771.1 hypothetical protein RF11_12429 [Thelohanellus kitauei]	superfamily	382559	140	212	0.00131318	38.0424	cl01481	DDE_Tnp_IS1595 superfamily	C	-
Q#240 - >KII74542.1 hypothetical protein RF11_00302 [Thelohanellus kitauei]	superfamily	382559	38	113	6.06711e-10	54.9911	cl01481	DDE_Tnp_IS1595 superfamily	N	-
Q#241 - >KII61214.1 hypothetical protein RF11_11299 [Thelohanellus kitauei]	superfamily	382559	29	93	0.0176613	32.6496	cl01481	DDE_Tnp_IS1595 superfamily	C	-
Q#242 - >KII72142.1 hypothetical protein RF11_13040 [Thelohanellus kitauei]	superfamily	382559	85	157	9.76136e-08	48.4428	cl01481	DDE_Tnp_IS1595 superfamily	N	-
Q#243 - >KII70711.1 hypothetical protein RF11_09046 [Thelohanellus kitauei]	superfamily	382559	3	79	1.09686e-09	52.2947	cl01481	DDE_Tnp_IS1595 superfamily	N	-
Q#244 - >KII69043.1 hypothetical protein RF11_02398 [Thelohanellus kitauei]	superfamily	382559	66	131	1.12145e-08	49.9836	cl01481	DDE_Tnp_IS1595 superfamily	N	-
Q#245 - >KII71603.1 hypothetical protein RF11_03379 [Thelohanellus kitauei]	superfamily	382559	14	89	5.92888e-13	60.7691	cl01481	DDE_Tnp_IS1595 superfamily	NC	-
Q#246 - >KII63054.1 hypothetical protein RF11_08415 [Thelohanellus kitauei]	superfamily	382559	45	113	0.000172708	39.198	cl01481	DDE_Tnp_IS1595 superfamily	NC	-
Q#247 - >KII66620.1 hypothetical protein RF11_11330 [Thelohanellus kitauei]	superfamily	382559	64	116	0.0108553	34.5756	cl01481	DDE_Tnp_IS1595 superfamily	N	-
Q#248 - >KII61072.1 hypothetical protein RF11_05789 [Thelohanellus kitauei]	superfamily	382559	113	189	6.3275e-08	49.5984	cl01481	DDE_Tnp_IS1595 superfamily	NC	-
Q#249 - >KII68875.1 hypothetical protein RF11_03777 [Thelohanellus kitauei]	superfamily	382559	12	124	2.14268e-08	49.9836	cl01481	DDE_Tnp_IS1595 superfamily	N	-
Q#250 - >KII64511.1 hypothetical protein RF11_12622 [Thelohanellus kitauei]	superfamily	382559	72	138	1.90199e-07	48.0576	cl01481	DDE_Tnp_IS1595 superfamily	N	-
Q#251 - >KII64339.1 hypothetical protein RF11_01143 [Thelohanellus kitauei]	superfamily	382559	58	124	1.25535e-06	47.2872	cl01481	DDE_Tnp_IS1595 superfamily	N	-
Q#251 - >KII64339.1 hypothetical protein RF11_01143 [Thelohanellus kitauei]	superfamily	383137	208	291	1.26133e-09	56.4497	cl02808	RT_like superfamily	C	-
Q#252 - >KII73777.1 hypothetical protein RF11_14194 [Thelohanellus kitauei]	superfamily	382559	238	343	7.14911e-08	51.1391	cl01481	DDE_Tnp_IS1595 superfamily	C	-
Q#253 - >KII67571.1 hypothetical protein RF11_14305 [Thelohanellus kitauei]	superfamily	382559	87	119	0.00398571	36.1164	cl01481	DDE_Tnp_IS1595 superfamily	NC	-
Q#254 - >KII63377.1 hypothetical protein RF11_01421 [Thelohanellus kitauei]	superfamily	382559	29	162	3.49882e-12	60.7691	cl01481	DDE_Tnp_IS1595 superfamily	-	-
Q#255 - >KII62036.1 hypothetical protein RF11_09388 [Thelohanellus kitauei]	superfamily	382559	55	127	9.06731e-16	71.1695	cl01481	DDE_Tnp_IS1595 superfamily	N	-
Q#256 - >KII69022.1 hypothetical protein RF11_05272 [Thelohanellus kitauei]	superfamily	382559	84	224	1.36825e-09	54.9911	cl01481	DDE_Tnp_IS1595 superfamily	C	-
Q#257 - >KII61763.1 hypothetical protein RF11_14603 [Thelohanellus kitauei]	superfamily	382559	2	86	6.92536e-12	58.0727	cl01481	DDE_Tnp_IS1595 superfamily	N	-
Q#258 - >KII70139.1 hypothetical protein RF11_05185 [Thelohanellus kitauei]	superfamily	382559	125	192	0.046726	33.0348	cl01481	DDE_Tnp_IS1595 superfamily	NC	-
Q#259 - >KII63579.1 hypothetical protein RF11_16390 [Thelohanellus kitauei]	superfamily	382559	135	225	3.08153e-09	53.8355	cl01481	DDE_Tnp_IS1595 superfamily	NC	-
Q#260 - >KII68379.1 hypothetical protein RF11_06826 [Thelohanellus kitauei]	superfamily	382559	61	125	5.81918e-10	53.8355	cl01481	DDE_Tnp_IS1595 superfamily	NC	-
Q#261 - >KII61542.1 hypothetical protein RF11_07119 [Thelohanellus kitauei]	superfamily	382559	2	63	0.00944056	33.42	cl01481	DDE_Tnp_IS1595 superfamily	N	-
Q#262 - >KII66902.1 hypothetical protein RF11_08107 [Thelohanellus kitauei]	superfamily	382559	1	48	0.00464532	34.5756	cl01481	DDE_Tnp_IS1595 superfamily	N	-
Q#263 - >KII69437.1 hypothetical protein RF11_11082 [Thelohanellus kitauei]	superfamily	382559	30	96	1.5039e-05	43.05	cl01481	DDE_Tnp_IS1595 superfamily	N	-
Q#264 - >KII60395.1 hypothetical protein RF11_07585 [Thelohanellus kitauei]	superfamily	382559	43	107	0.000840219	36.5016	cl01481	DDE_Tnp_IS1595 superfamily	NC	-
Q#265 - >KII69975.1 hypothetical protein RF11_01233 [Thelohanellus kitauei]	superfamily	382559	34	90	4.20228e-06	43.8204	cl01481	DDE_Tnp_IS1595 superfamily	NC	-
Q#266 - >KII64253.1 hypothetical protein RF11_02611 [Thelohanellus kitauei]	superfamily	382559	55	163	5.24209e-09	52.6799	cl01481	DDE_Tnp_IS1595 superfamily	N	-
Q#267 - >KII74526.1 hypothetical protein RF11_08705 [Thelohanellus kitauei]	superfamily	382559	86	142	7.11505e-05	41.5092	cl01481	DDE_Tnp_IS1595 superfamily	NC	-
Q#268 - >KII66633.1 hypothetical protein RF11_01899 [Thelohanellus kitauei]	superfamily	272941	10	123	0.00991291	37.1978	cl36597	menD superfamily	NC	-
Q#268 - >KII66633.1 hypothetical protein RF11_01899 [Thelohanellus kitauei]	superfamily	383137	271	296	0.00740995	36.4193	cl02808	RT_like superfamily	NC	-
Q#268 - >KII66633.1 hypothetical protein RF11_01899 [Thelohanellus kitauei]	superfamily	381917	120	222	0.00450869	37.377	cl00276	Maf_Ham1 superfamily	C	-
Q#268 - >KII66633.1 hypothetical protein RF11_01899 [Thelohanellus kitauei]	superfamily	382559	42	77	0.00445917	36.8868	cl01481	DDE_Tnp_IS1595 superfamily	N	-
Q#269 - >KII63189.1 hypothetical protein RF11_07870 [Thelohanellus kitauei]	superfamily	382559	262	326	0.00583295	36.5016	cl01481	DDE_Tnp_IS1595 superfamily	NC	-
Q#270 - >KII66528.1 hypothetical protein RF11_15987 [Thelohanellus kitauei]	superfamily	382559	117	173	6.26204e-05	41.8944	cl01481	DDE_Tnp_IS1595 superfamily	NC	-
Q#271 - >KII71535.1 hypothetical protein RF11_02985 [Thelohanellus kitauei]	superfamily	382559	21	106	2.47131e-05	41.5092	cl01481	DDE_Tnp_IS1595 superfamily	C	-
Q#272 - >KII74033.1 hypothetical protein RF11_00017 [Thelohanellus kitauei]	superfamily	382559	55	105	0.000400362	38.0424	cl01481	DDE_Tnp_IS1595 superfamily	N	-
Q#273 - >KII67302.1 hypothetical protein RF11_07725 [Thelohanellus kitauei]	superfamily	382559	8	123	1.88726e-12	59.9987	cl01481	DDE_Tnp_IS1595 superfamily	N	-
Q#275 - >KII69215.1 hypothetical protein RF11_04869 [Thelohanellus kitauei]	superfamily	382559	107	185	0.0609583	32.6496	cl01481	DDE_Tnp_IS1595 superfamily	C	-
Q#276 - >KII74920.1 hypothetical protein RF11_07432 [Thelohanellus kitauei]	superfamily	382559	30	158	1.26706e-11	59.9987	cl01481	DDE_Tnp_IS1595 superfamily	-	-
Q#277 - >KII65970.1 hypothetical protein RF11_15781 [Thelohanellus kitauei]	superfamily	382559	43	124	1.03264e-07	47.2872	cl01481	DDE_Tnp_IS1595 superfamily	C	-
Q#278 - >KII72209.1 hypothetical protein RF11_03745 [Thelohanellus kitauei]	superfamily	382559	34	108	5.97081e-16	68.4731	cl01481	DDE_Tnp_IS1595 superfamily	NC	-
Q#279 - >KII61929.1 hypothetical protein RF11_07537 [Thelohanellus kitauei]	superfamily	382559	99	147	0.000258625	38.8128	cl01481	DDE_Tnp_IS1595 superfamily	NC	-
Q#280 - >KII68717.1 hypothetical protein RF11_01077 [Thelohanellus kitauei]	superfamily	382559	41	93	7.8786e-05	39.198	cl01481	DDE_Tnp_IS1595 superfamily	NC	-
Q#281 - >KII69962.1 hypothetical protein RF11_07747 [Thelohanellus kitauei]	superfamily	382559	138	245	2.69099e-08	51.5243	cl01481	DDE_Tnp_IS1595 superfamily	-	-
Q#282 - >KII70969.1 hypothetical protein RF11_09998 [Thelohanellus kitauei]	superfamily	382559	32	120	1.97923e-14	65.7767	cl01481	DDE_Tnp_IS1595 superfamily	N	-
Q#283 - >KII63530.1 hypothetical protein RF11_08060 [Thelohanellus kitauei]	superfamily	382559	3	110	2.68519e-09	51.9095	cl01481	DDE_Tnp_IS1595 superfamily	N	-
Q#284 - >KII61621.1 hypothetical protein RF11_06895 [Thelohanellus kitauei]	superfamily	382559	5	151	3.82612e-15	67.7027	cl01481	DDE_Tnp_IS1595 superfamily	C	-
Q#285 - >KII71555.1 hypothetical protein RF11_00796 [Thelohanellus kitauei]	superfamily	382559	37	96	3.77766e-13	60.7691	cl01481	DDE_Tnp_IS1595 superfamily	NC	-
Q#286 - >KII60770.1 hypothetical protein RF11_15556 [Thelohanellus kitauei]	superfamily	382559	8	75	7.7453e-09	49.9836	cl01481	DDE_Tnp_IS1595 superfamily	N	-
Q#287 - >KII64585.1 hypothetical protein RF11_13082 [Thelohanellus kitauei]	superfamily	382559	124	196	1.45601e-10	57.6875	cl01481	DDE_Tnp_IS1595 superfamily	C	-
Q#288 - >KII68560.1 hypothetical protein RF11_08690 [Thelohanellus kitauei]	superfamily	382559	50	108	0.000532645	37.272	cl01481	DDE_Tnp_IS1595 superfamily	NC	-
Q#289 - >KII60606.1 hypothetical protein RF11_07367 [Thelohanellus kitauei]	superfamily	382559	191	242	7.84313e-07	47.2872	cl01481	DDE_Tnp_IS1595 superfamily	NC	-
Q#290 - >KII64972.1 hypothetical protein RF11_05948 [Thelohanellus kitauei]	superfamily	382559	79	152	2.30633e-06	44.5908	cl01481	DDE_Tnp_IS1595 superfamily	NC	-
Q#291 - >KII64007.1 hypothetical protein RF11_08818 [Thelohanellus kitauei]	superfamily	382559	124	164	2.37661e-05	41.8944	cl01481	DDE_Tnp_IS1595 superfamily	NC	-
Q#292 - >KII73387.1 hypothetical protein RF11_09103 [Thelohanellus kitauei]	superfamily	382559	7	78	3.3669e-12	59.2283	cl01481	DDE_Tnp_IS1595 superfamily	N	-
Q#293 - >KII72830.1 hypothetical protein RF11_13347 [Thelohanellus kitauei]	superfamily	382559	38	91	0.0432613	31.8792	cl01481	DDE_Tnp_IS1595 superfamily	NC	-
Q#294 - >KII74324.1 hypothetical protein RF11_03409 [Thelohanellus kitauei]	superfamily	382559	64	132	2.09966e-06	44.2056	cl01481	DDE_Tnp_IS1595 superfamily	C	-
Q#295 - >KII61759.1 hypothetical protein RF11_08860 [Thelohanellus kitauei]	superfamily	382559	38	130	9.29366e-08	47.6724	cl01481	DDE_Tnp_IS1595 superfamily	C	-
Q#296 - >KII70888.1 hypothetical protein RF11_04322 [Thelohanellus kitauei]	superfamily	382559	52	122	6.41276e-10	53.4503	cl01481	DDE_Tnp_IS1595 superfamily	N	-
Q#297 - >KII61320.1 hypothetical protein RF11_15577 [Thelohanellus kitauei]	superfamily	382559	3	94	9.62579e-07	45.3612	cl01481	DDE_Tnp_IS1595 superfamily	NC	-
Q#298 - >KII61508.1 hypothetical protein RF11_12924 [Thelohanellus kitauei]	superfamily	382559	175	264	2.28593e-08	52.2947	cl01481	DDE_Tnp_IS1595 superfamily	-	-
Q#299 - >KII74222.1 hypothetical protein RF11_07843 [Thelohanellus kitauei]	superfamily	382559	147	236	0.00164077	38.0424	cl01481	DDE_Tnp_IS1595 superfamily	C	-
Q#300 - >KII61283.1 hypothetical protein RF11_12534 [Thelohanellus kitauei]	superfamily	382559	74	167	3.09363e-05	41.8944	cl01481	DDE_Tnp_IS1595 superfamily	N	-
Q#301 - >KII74389.1 hypothetical protein RF11_13311 [Thelohanellus kitauei]	superfamily	382559	33	111	8.01886e-10	52.6799	cl01481	DDE_Tnp_IS1595 superfamily	N	-
Q#302 - >KII66190.1 hypothetical protein RF11_12014 [Thelohanellus kitauei]	superfamily	382559	55	113	0.00361618	34.5756	cl01481	DDE_Tnp_IS1595 superfamily	C	-
Q#303 - >KII69004.1 hypothetical protein RF11_11003 [Thelohanellus kitauei]	superfamily	382559	52	79	0.0714122	31.494	cl01481	DDE_Tnp_IS1595 superfamily	NC	-
Q#304 - >KII74651.1 hypothetical protein RF11_00730 [Thelohanellus kitauei]	superfamily	382559	7	95	2.29443e-09	51.5243	cl01481	DDE_Tnp_IS1595 superfamily	N	-
Q#305 - >KII66674.1 hypothetical protein RF11_12702 [Thelohanellus kitauei]	superfamily	382559	78	136	1.41084e-05	42.6648	cl01481	DDE_Tnp_IS1595 superfamily	NC	-
Q#306 - >KII67896.1 hypothetical protein RF11_01568 [Thelohanellus kitauei]	superfamily	382559	59	131	1.5698e-12	60.3839	cl01481	DDE_Tnp_IS1595 superfamily	NC	-
Q#307 - >KII69751.1 hypothetical protein RF11_07340 [Thelohanellus kitauei]	superfamily	382559	163	207	0.0357179	33.42	cl01481	DDE_Tnp_IS1595 superfamily	NC	-
Q#307 - >KII69751.1 hypothetical protein RF11_07340 [Thelohanellus kitauei]	superfamily	389744	3	91	2.51162e-24	97.3222	cl21454	NADB_Rossmann superfamily	N	-
Q#308 - >KII71967.1 hypothetical protein RF11_08028 [Thelohanellus kitauei]	superfamily	382559	5	73	0.001448	35.346	cl01481	DDE_Tnp_IS1595 superfamily	N	-
Q#309 - >KII61628.1 hypothetical protein RF11_06167 [Thelohanellus kitauei]	superfamily	382559	28	117	0.000809547	36.8868	cl01481	DDE_Tnp_IS1595 superfamily	N	-
Q#310 - >KII69958.1 hypothetical protein RF11_07743 [Thelohanellus kitauei]	superfamily	382559	126	192	3.60367e-05	41.8944	cl01481	DDE_Tnp_IS1595 superfamily	NC	-
Q#311 - >KII69280.1 hypothetical protein RF11_04460 [Thelohanellus kitauei]	superfamily	382559	71	165	7.91434e-05	40.7388	cl01481	DDE_Tnp_IS1595 superfamily	C	-
Q#312 - >KII75115.1 hypothetical protein RF11_03638 [Thelohanellus kitauei]	superfamily	382559	53	118	0.00871206	34.1904	cl01481	DDE_Tnp_IS1595 superfamily	C	-
Q#313 - >KII64827.1 hypothetical protein RF11_03331 [Thelohanellus kitauei]	superfamily	382559	30	110	8.83748e-07	44.5908	cl01481	DDE_Tnp_IS1595 superfamily	C	-
Q#314 - >KII69060.1 hypothetical protein RF11_00262 [Thelohanellus kitauei]	superfamily	382559	53	100	0.00852327	33.42	cl01481	DDE_Tnp_IS1595 superfamily	NC	-
Q#315 - >KII60708.1 hypothetical protein RF11_00343 [Thelohanellus kitauei]	superfamily	382559	29	97	4.31714e-06	42.2796	cl01481	DDE_Tnp_IS1595 superfamily	C	-
Q#316 - >KII71105.1 hypothetical protein RF11_04750 [Thelohanellus kitauei]	superfamily	382559	19	76	7.07229e-07	44.976	cl01481	DDE_Tnp_IS1595 superfamily	NC	-
Q#317 - >KII66763.1 hypothetical protein RF11_01307 [Thelohanellus kitauei]	superfamily	382559	7	95	4.90102e-06	42.6648	cl01481	DDE_Tnp_IS1595 superfamily	N	-
Q#318 - >KII73676.1 hypothetical protein RF11_12453 [Thelohanellus kitauei]	superfamily	382559	35	116	0.000396473	37.6572	cl01481	DDE_Tnp_IS1595 superfamily	N	-
Q#319 - >KII69140.1 hypothetical protein RF11_12583 [Thelohanellus kitauei]	superfamily	382559	123	161	0.000157333	39.5832	cl01481	DDE_Tnp_IS1595 superfamily	NC	-
Q#320 - >KII66091.1 hypothetical protein RF11_05706 [Thelohanellus kitauei]	superfamily	382559	2	66	0.000670271	37.6572	cl01481	DDE_Tnp_IS1595 superfamily	N	-
Q#321 - >KII62847.1 hypothetical protein RF11_01556 [Thelohanellus kitauei]	superfamily	382559	115	164	0.00372503	35.7312	cl01481	DDE_Tnp_IS1595 superfamily	NC	-
Q#322 - >KII74108.1 hypothetical protein RF11_08486 [Thelohanellus kitauei]	superfamily	382559	68	95	0.00216281	34.9608	cl01481	DDE_Tnp_IS1595 superfamily	NC	-
Q#323 - >KII68504.1 hypothetical protein RF11_06942 [Thelohanellus kitauei]	superfamily	382559	96	215	6.2247e-05	41.5092	cl01481	DDE_Tnp_IS1595 superfamily	C	-
Q#324 - >KII71021.1 hypothetical protein RF11_12601 [Thelohanellus kitauei]	superfamily	382559	25	69	0.000164923	40.3536	cl01481	DDE_Tnp_IS1595 superfamily	NC	-
Q#325 - >KII74557.1 hypothetical protein RF11_16167 [Thelohanellus kitauei]	superfamily	382559	234	295	2.63078e-06	46.1316	cl01481	DDE_Tnp_IS1595 superfamily	N	-
Q#326 - >KII70528.1 hypothetical protein RF11_14846 [Thelohanellus kitauei]	superfamily	382559	78	177	1.16177e-05	43.05	cl01481	DDE_Tnp_IS1595 superfamily	C	-
Q#327 - >KII70660.1 hypothetical protein RF11_16504 [Thelohanellus kitauei]	superfamily	382559	158	196	7.41735e-05	41.124	cl01481	DDE_Tnp_IS1595 superfamily	NC	-
Q#328 - >KII68415.1 hypothetical protein RF11_02116 [Thelohanellus kitauei]	superfamily	382559	43	108	0.000166828	38.8128	cl01481	DDE_Tnp_IS1595 superfamily	N	-

## Sheet: Species
Species	Number of proteins
Thelohanellus kitauei	185
Acropora millepora	23
Acropora digitifera	23
Stylophora pistillata	21
Exaiptasia diaphana	19
Pocillopora damicornis	17
Nematostella vectensis	14
Dendronephthya gigantea	12
Hydra vulgaris	9
Orbicella faveolata	5
	328
