# Supplementary material for: Distribution of Merlin in eukaryotes and first report of DNA transposons in kinetoplastid protists
Source: PLoS One. 2021 May 6;16(5):e0251133. doi: 10.1371/journal.pone.0251133 (PMC8101967; doi:10.1371/journal.pone.0251133)
Supplement: S1 Appendix — Sequences are provided as fasta files for each major taxonomic group and the results of the CD-search are also provided. (ZIP) [file pone.0251133.s007.zip › S1 Appendix/Echinodermata.fasta]

>PIK37754.1 hypothetical protein BSL78_25416 [Apostichopus japonicus]
MGISRQGMERRKKETNRGRGEVGDKQWRDKGKPCEVTLENEISTNKIGGPGKIVEIDESKIGKRKYYKGH
RVEGQWVFGGIERDSRKCFIVTVEDRSQATLIPLIEKYIEKGSVIISDCWKGYINLSKHGYEHKTVNHSE
EFVNKEGFHTNKIEGHWRQMKSHLPTHGRKKYHYSSYLAEFIYRYKHKNGDIFSAFIKDVAQLYNPDL

>PIK52320.1 hypothetical protein BSL78_10776 [Apostichopus japonicus]
MSVRKNSWFEKSNLTIKELLQFTYWWSRKVPQDFLEHELGLSSATCVDWAYFAREVCEQVILNTSSQIGG
SGIHVKIDESKFGKRKYNRGRIQEGQWVFGGREVEDRGKMFMVPVEKRDENTLLTLIKKWIRPGSIIHSD
CWKAYDCLSKEGYTHLKVNHSVEFVNAETGACTNHIENEWLHAKKSLPAYGSKHAHMNGYLAEHLWRSQV
KHKGLDHFIEFLYSVSSVYNSTWHSPSGTH

>PIK38139.1 putative coiled-coil domain-containing protein [Apostichopus japonicus]
MLHLWWKMKLEAISGQKATSDGYREVCEEVILNTSSQIGGSGIHVEIDESKFGKRKYNRGRIQDGQWVFG
GREVEDRGKMFMVPVEKRDENTLLTLIKKWIRPGSIIHSDCWKAYDCLSKEGYTHLKVNHSVEFVNAETG
ACTNHIENEWLHAKKSLPAYGSKHAHMNGYLAEHLWRSQLVGLKAELLRKQEEFKREKLGRASSSIKPSL
SSKPGSIWSKKKKQAKGHVEKDVEELQKERDELDKSRSMLEAKAKLYEQMTSGNSILDEETNGLFLVDFE
KKQLDKVMKSDSWGNQIGHQLSSDEEEDMLTPESEIPAPENPEEEWVDYTDTLGRSRRCMKKDLPRLIKM
DKDLNPEKFKEESVGDARTDEGDMPEMMSSDMYRERMRKKWEQEQEDLLNRGQSSIHYQNVRFDEVRTHG
VGYFDFAKDEDTRDEQLKTLNYLRDETVDKRGKREELKAKRKAALEARLEKVRQRKKIKMGDAGVGEERD
DKKQEQTVEKEEEPKEEKMDPNWQRTLRLVEAAKKESSKEDRDWDVHKAPKAWVEQRAKMRDERPTEFAP
PTDYIPSYAKKKTGKFNKTWRGQDPSSSVKGQDYVGQRSYMNYNDSTVSNDQREDSSGMSGRSQTVHAVG
NQFEVSNSYGRMSASDSNVNTEVHLGGQRLRNSTSPEVVSSKDALGNHSASAIPDAKTAGERIVGECDPG
QRSEQDVTDTDEPASQPAPLVREQDSKPIKFSIGLGTKKQEKALPSTRNVLDSDEEEIKKTISFFRNQAS

>PIK45347.1 hypothetical protein BSL78_17768 [Apostichopus japonicus]
MSTSSQIGGSGIHVEIDESKFGNGSIIGEESKTDSGFLEAERWKKGKMLWCQLRKGMRPPFLHSGREVEE
GQNVMVPVEKRDETTLLTLIKKWIRPGSIIHSNCWKAYDCLSKEGYTHLKVNHSVEFVNAETGACTNHIE
NEWLHAKKS

>XP_011676614.1 PREDICTED: uncharacterized protein LOC105444288 [Strongylocentrotus purpuratus]
MAGNFRKRVSPEECTVADFYNPWTFHSLFLSDPEFILQWLKDQRLLAATMICEECGRECRWTSREKKHHG
FTWRCRRKEHREKEYGITRYSFFDRSHFVIQDLLEFIRTFLLGGSLKGCSVQAGMDYKKTSVDWANYTRD
LFRKFVDTQYNLQNPVQLQGEVEVDESLFGRRCKYHRGDGSKGVKVWIVGLVERATNKLVLYPVDDRTEK
TLLSIIKRHVVPGSTIYSDGWSGYSRLNANGYRHFSVVHKHQFKAVFEEELTGERVEVCTNGIEGAWKHA
KDHFRKINGTKISNFEAHLAEVIWRNHVRGQNIFLAFFDLLRQCYPLTGPPELETNVPLFRTWTKCNADT
SLQRISDAELEEDREEDHGDDDHGDDHGEALPPRTIGDAEQEEDREENHGDDDDEALPPRTSTPERPGPS
TSTKQGKKRKQSTRRVCHPPGYRHINPPSPIQQQGPVLNEYGRGAFVELSSDEDFE

>XP_011680435.1 PREDICTED: uncharacterized protein LOC105445950 [Strongylocentrotus purpuratus]
MNCQVCTRPCKSVANSSKKGSRVSRCKGSVTWRHEKTYSVRKHSIFEGTHFDVRDILVFIREWVLQSSLH
RCAIQSGLDYKRTSVDWANFLRDLCRKFVDGLYYGGTEMMFRGEVEIDESLFGRRCKYHRGDPRGGSKVW
IFGMVERATRRIILYPVDRRDEATLIPLIERHVEKGTTIYTDGWRAYSTLNDRGYRHFSVEHTHAYVQVY
REVATGEEKTVHTNTIEGSWKHAKDHFRRINGTSIGNFVRDPLFDSWSARHKQDKVIREEQTLDEPAVPI
QPEHQPEHQPEHQPEHQPEHQPEQPIGDPHDHGILPEPDIEFDVATTSHAHFPSNSPDAHRSKRRDSASP
PHRILKSRKAGSPTSKAKGGKKKSTKATSRRSTLCHPPGFEPKYTKGKVTEPRPWSYSKSDFVFELSSDS
DFQ

>XP_011664726.1 PREDICTED: uncharacterized protein LOC100889892 [Strongylocentrotus purpuratus]
MKMKKEGVKKMRSKKLTMMKTKEKRVIGSGEKTGASEADASGDYSPATHALKLTKAAQRANRRCGECEAC
KRNDDCGQCVFCMDMKKLGGPIKMRQKCRFKQCLKRASPNIFELGSMFFTFPDQTPRRDATVAWCREHGL
LSTQMTCPNCDDRCKEARRERCIDKVVWRCRNTKCRKIVNLRKGSFFESSHLELWQIIGLSHIWASSGRR
AQGPTQQSIMRDICTSSSVVVDWKHFLRDVCVQYFANQQEQIGGPGKVVEVYESMFTQRKNSVGRQRQQR
WVLGGYEQARKIGFMVEVPSRDAATLLPIIEHWVAPGSVIWTDLRGAYAHLGNQPGLGDIHRTVNHTVHF
MDPAKGVCTMWARAKAKFKASHRSTKRNSFGDYLRXFMWFQRFGDSAFYQLWLQIAHLYPV

>XP_011678341.1 PREDICTED: uncharacterized protein LOC105445032 [Strongylocentrotus purpuratus]
MMKQGLLSDKKVCLHCQKECRLVERKGKHHSFRWRCRKNDIHKDVEFSITENSSSWCSHFAFQDVKEFIR
DLLLKNSLRCMSTQAGFDYKKTAVDWANFVRDLVRLFVKEAPIKLSGEVEVDESLFGRRCKYDKGNPNIG
TKVWVISLIERLSNKLILYPVEDRKKETLLHIISHHVEPGSTVLTDGWASYASLNELGYEHSNVMQKETF
KATYKHAVTGEVKEVCTNRIEEVL
