# Supplementary material for: Distribution of Merlin in eukaryotes and first report of DNA transposons in kinetoplastid protists
Source: PLoS One. 2021 May 6;16(5):e0251133. doi: 10.1371/journal.pone.0251133 (PMC8101967; doi:10.1371/journal.pone.0251133)
Supplement: S1 Appendix — Sequences are provided as fasta files for each major taxonomic group and the results of the CD-search are also provided. (ZIP) [file pone.0251133.s007.zip › S1 Appendix/Echinodermata_result.xlsx]

## Sheet: Cd-search
Cd-search result for Merlin-related sequences
Query	Hit type	PSSM-ID	From	To	E-Value	Bitscore	Accession	Short name	Incomplete	Superfamily
Q#1 - >PIK37754.1 hypothetical protein BSL78_25416 [Apostichopus japonicus]	superfamily	382559	47	185	2.18143e-25	96.2075	cl01481	DDE_Tnp_IS1595 superfamily	-	-
Q#2 - >PIK52320.1 hypothetical protein BSL78_10776 [Apostichopus japonicus]	superfamily	382559	74	207	4.0407e-22	88.5035	cl01481	DDE_Tnp_IS1595 superfamily	-	-
Q#3 - >PIK38139.1 putative coiled-coil domain-containing protein [Apostichopus japonicus]	specific	372552	406	475	1.86348e-22	91.483	pfam13300	DUF4078	-	cl16219
Q#3 - >PIK38139.1 putative coiled-coil domain-containing protein [Apostichopus japonicus]	superfamily	382559	44	177	2.79822e-22	93.5111	cl01481	DDE_Tnp_IS1595 superfamily	-	-
Q#4 - >PIK45347.1 hypothetical protein BSL78_17768 [Apostichopus japonicus]	superfamily	382559	13	149	2.5459e-17	73.4807	cl01481	DDE_Tnp_IS1595 superfamily	-	-
Q#5 - >XP_011676614.1 PREDICTED: uncharacterized protein LOC105444288 [Strongylocentrotus purpuratus]	superfamily	382559	157	305	4.13821e-28	108.919	cl01481	DDE_Tnp_IS1595 superfamily	-	-
Q#6 - >XP_011680435.1 PREDICTED: uncharacterized protein LOC105445950 [Strongylocentrotus purpuratus]	superfamily	382559	110	243	6.72173e-26	101.985	cl01481	DDE_Tnp_IS1595 superfamily	-	-
Q#6 - >XP_011680435.1 PREDICTED: uncharacterized protein LOC105445950 [Strongylocentrotus purpuratus]	superfamily	392002	260	321	1.76765e-05	44.0123	cl29137	Trypan_PARP superfamily	NC	-
Q#7 - >XP_011664726.1 PREDICTED: uncharacterized protein LOC100889892 [Strongylocentrotus purpuratus]	specific	366873	59	103	2.38075e-15	69.6908	pfam02008	zf-CXXC	-	cl03401
Q#7 - >XP_011664726.1 PREDICTED: uncharacterized protein LOC100889892 [Strongylocentrotus purpuratus]	superfamily	382559	298	393	3.48152e-09	54.9911	cl01481	DDE_Tnp_IS1595 superfamily	N	-
Q#8 - >XP_011678341.1 PREDICTED: uncharacterized protein LOC105445032 [Strongylocentrotus purpuratus]	superfamily	382559	114	234	1.1505e-20	84.6515	cl01481	DDE_Tnp_IS1595 superfamily	C	-

## Sheet: Species
Species	Number of proteins
Strongylocentrotus purpuratus	4
Apostichopus japonicus	4
