# Supplementary material for: Distribution of Merlin in eukaryotes and first report of DNA transposons in kinetoplastid protists
Source: PLoS One. 2021 May 6;16(5):e0251133. doi: 10.1371/journal.pone.0251133 (PMC8101967; doi:10.1371/journal.pone.0251133)
Supplement: S1 Appendix — Sequences are provided as fasta files for each major taxonomic group and the results of the CD-search are also provided. (ZIP) [file pone.0251133.s007.zip › S1 Appendix/Nucletmycea.fasta]

>KRH93343.1 hypothetical protein M153_1040000767 [Pseudoloma neurophilia]
MNTGRDDPDFEKFGRLTLRRELGNVYLDVPDFLRSEFETFSNLNEREMIAVLQRHGFLNNTAVCSGCQQQ
IITLSFEAGRHPRFRCRKRACLRKLSLPVYKNTIFDQNHIGHRLCLELLYQFSCRRPVSDSVETLDIGNE
TVQDFYKLIRSSLAYFVEAHSEPLGGDGIVIHFDETPITHRHGILGRNTRSHTVWVVGAVDIYSKKCFLQ
FLPSRSREDLLHFVNLWVLPGSVIHTDSHASYNTLSSLGFTHCRVNHSRELVARDGTNTNWIEGLFGCLK
KMIRRYDAGFSGIHNLHLYLSEFCFRYSFSAWNRKKAFLKIMYALKYVKEQLDQE

>KRH92909.1 hypothetical protein M153_21290001059 [Pseudoloma neurophilia]
MNTENNDSDFEKFGRLTLRREVGNIFLDVPDFLRCEFENFRNLNEREMITVLQRYGFLNSIALCNGCQQT
IAALSFETGRHPRFRCRKRACLRKLSLPLYKNTIFDQNHIGHRLCLELLYQFSCRRPVSDSVDTLGIGNE
TVQDFYKLIRSSLAYFLEAHSEPLGGDGIVIHFDETPITHRHGILGRNTRSHTVWVVGAVDIYSKKCFRQ
FLPSRSREDLLHFVNLWVLPGSVIHTDSHASYNTLSSLGFTHCRVNHSRELVARDGTNTNWIEGLFGCLK
KMIRRYDGGFSGVHNLHLYLSEFCFRYSFSAWNRKKAFLKIMYALKYVKEQLDQE

>KCZ77606.1 hypothetical protein H311_01380 [Anncaliia algerae PRA109]
MLNVNIMENTNLRSTTEGWVWDNIYNFCDAQLDNIKAMPETELFRFLQNCGLISSFKNCPDCNELLTILQ
SNTSRNPFFRCKKSSCRRQRLSAFKNSIFEQSKLPLKKILSLLYNFCCRRSVADSAETLEITKKTVIDVY
KFFRSAVSNFVERKSEKLGGNGIVIHFDETPITHRHGLTGRHNRSNTVWVVGAVDIFSRKCFLKFLPSRS
RSDLFHFFTTWILPGSVVHTDCHRSYNTLNTLGFTHFTVNHSRNLVSPDGIHTNWIEGLFGCVKKLIRKY
DAGLTTG

>KCZ81223.1 hypothetical protein H312_01369 [Anncaliia algerae PRA339]
MGVGAVDILTRKCFLKFLPSRSRADLFSFFSTWILPGSIVHTDCHRSYATLSTLGFTHFTVNHSRNLVGP
DGIHTNWIEGLFGCVKKLIRKYDAGFTTVQNLDLYLSEFCFRYSFSVFDRKTAFCKLLFVLKETRNYLDI
LDNITID

>KRH92543.1 hypothetical protein M153_47170001260 [Pseudoloma neurophilia]
MSEEDLLKMSRLYEKFSSISITTAGEISIETSEFTKYDLEDLINLDQKEIIKLFQEVDLLPLHVSCNICG
NQLNKLYFEKDRHPFFRCRRRACRPVQRISLYKNTIFDATKLPISQTLEILWQFSCRRSNSDTAETLNVS
SKTITSFFKLFRASLSFFIDTNSNKIGGDGIIVHVDETVITTRKYGRGRHRPSNSVWVIGGVDIHSRKVF
LKFLPSRSRSDLYYFLGNFIERGSIIHTDCLRSYATINELGFTHFTVNHSRELITQDGVHTNWIEGMFGA
LKRLRRKYESKWTNQSDLNNFLAEFCFRYGYDGWNRKKAFLKLLGVFKIIRSSFDFHFE

>KCZ79609.1 hypothetical protein H312_02995 [Anncaliia algerae PRA339]
MTKKTVIELYKIFRTVIFQLVERNSEKFGGNGIVIHFDKTQKTHRHGLTGRHNCSNTVWVVGAVDIIYRK
CFLKFLPSRSRSDLFHFFSTWILPVSIVHTDCHRSYNTLNTLGFTHFTVKHNRNLVGPDGIHTNWIEGLF
G

>KCZ78142.1 hypothetical protein H311_00834 [Anncaliia algerae PRA109]
MYKSFRISICQFLENRSERLDGNGIVVHFDETTITHRHGVTGRHNRSNTVWVVGAVDIHTRKCFLKFLSS
RSRADIFSFFSTWILPGSIVHTDCHRSYATLSTLGFTHFTVN

>KRH92320.1 putative transposable element, partial [Pseudoloma neurophilia]
LGGWCSRHSFAQVFSSVFTIKIREDLFSFIERWILPGSIIHTDSHRSYQTLSSLGFTHCQVNHSADGTHT
NWIEGIFGSLKKMARKYDAVYSGVENLYRYLSEFCFRYSFSAWNRKKAFLKILFVLEHCLEYLIE

>KCZ81182.1 hypothetical protein H312_01392, partial [Anncaliia algerae PRA339]
ADSLDFSDVKIGGDQVVVEIDETKLGKRKYNRGRVVDCVWVVGGIERTPEKKCFLVEVPDRSAETIEKII
SLYVLPGSIVYTDCFKSYIPACKNLNLTHFTVNHSKEFVNSDTVVCTNTIEGLNNGIKHLIRPRNRSKKN
INGWLWYFIWRRKNKKNLRKGFLAVLREIKYL

>KCZ77238.1 hypothetical protein H311_01755 [Anncaliia algerae PRA109]
MAITHRELVQKTNDVLSAILWLQDLDVIPREKLCNSCNQGQMRLASYKNTFRWKCKWCSFAISIFEGTIF
FNTKLSIPQLLDLVYFWSNDQTQTNVRSELNGISPVTVCNWYKKLQKLSYIIMRDESNGKIGGPGHIVEI
DESKFSKRKYQVGRIVNSPWVVGGVDVSTKECFFVEVINRNSDTLKGIILDKIYPGSLIVTDEWRGYWGL
ETLGYHHCTVNHSQNFVCPLTGANTQLIENTWGWMKKRIRNRSLNRNGDLTLIFSEFLFKKKYKENSFIK
ILRSLENSIEKINF

>KRH94985.1 hypothetical protein M153_7300011353, partial [Pseudoloma neurophilia]
LILSGSVIHTDPHASYNTTSSLGFSHSRELVARDCINTNWIGGLFGCLKRCSDGMMVDFMEFIIFTQSF

>KCZ81950.1 hypothetical protein H312_00593 [Anncaliia algerae PRA339]
MEIGGPGHIVEIDESKFSKRKYQVGRIVNSPWVVGGVDVSTKEFFFVEVINRNSDTLKGIILDKIYPGSL
IVTDEWRGYWGLEILGYHHCTVNHSQNFVCPLTGANTQLIENTWGWMKKRIRNRSLNRNGDLTLIFSEFL
FKKKYKEDSFIKILRSLENSIEKINF

>KCZ80214.1 hypothetical protein H312_02394 [Anncaliia algerae PRA339]
MEISHRELVLKTNTILSTIQWLQELEIIPLSKSCSKCAYQKMRLTQYKNTFRWKCTRCSSAISIFEGTLF
FNSNIKINRLVDLIYFWSQDYSHAKVKKEIECNSQTTVCEWFKKLQKLSYVILRGESRSLIGGVGHIVEI
DESKFTKRKYNVGRVPRSPWVVGGIDVSTKECFFVEVFHRTSETLKAIILENVLPGTTIITDEWRGYWGL
EGLGYFHATVNHSLNFVCPLTGANTQLIENTWGWIKKKIRARGLRCTGDLTLMFAEFIFKKRYKERTFSV
ILSNLKDSLDRINF

>KCZ77601.1 hypothetical protein H311_01384, partial [Anncaliia algerae PRA109]
QKMRLTQYKNTFRWKCTRCSSAISIFEGTLFFNSNIKINKLVDLIYFWSQDYSHAKVKKEIECNSQTTVC
EWFKKLQKLSYVILRGESRSLIGGVGHIVEIDESKFTKRKYNVGRVLRSPWVVGGIDVSTKECFFVEVFH
RTSEALKAIILENILPGTTIITDEWRGYWGLEGLGYFHATVNHSLNFVCPLTGANTQLIENTWGWIKKRI
RARGLRCTGDLTLMFAEFIFKKRYKERTFSVILSNLKDSLDRINF

>KRH93787.1 putative transposable element, partial [Pseudoloma neurophilia]
LSISITTAGEIKIETSEFIKYDFEDLINLDQKEIIKLFQEVDLLLLHVLCGNQLSKLYFEKDRHPFFRCR
RRACRPVQRISLYKNTIFDATKLPISQTLEILWQFSCRRSNSDTAEPLNVSSETIKYFLKLFQASLSFFI
DTNSNKIGGDGIIVHVDETVITTRKYGRGRHRPSNSVSVIGGVDIHSRKVFLKFHTSRSRSDLYYFLGNF
IERGSIIHTDCLGSYITIN

>KCZ80287.1 hypothetical protein H312_02316 [Anncaliia algerae PRA339]
MNITHRELVGKTVNLAETIKWLQEIEVIPVLKNCIKCLGGHMRLIEYKNTFRWKCKACSTAASIFKDTIF
FNSKLDLTRLLDLAYYWSQDLNQQKVMHELKFSGHKTISKWYNKLQKLSYIILKENSRGRIGGPGHVIEI
DESKFSKRKYNVGRIPRSPWVVGGIDINTRECFFVEVIKRDSDTLKTVILENVLPGSLIVTDEWRGYWGL
EDLGYFHVTVNHSQNFICPITGANTQLIENTWSCMKRKIRSRYIKKNNDVTLIFAEYLFKKKYNNNSFIT
ILKNLLNSSQRINF

>KCZ80141.1 hypothetical protein H312_02473 [Anncaliia algerae PRA339]
MVITHRDLVLRTQTQESTIAWLQEIRVIPSDKECISCNNYQMRLVPYKKTFRWKCTRCSKAVSIFEKTIF
FNTKMKLPQLLDLIYFWSRDLTQTKVKHELELNSQKSICDWYKKLQKLSYVIMRDELNDKIGGPGHVVEI
DESKFSKRKYQVGRIVMSPWVVGGIDINTKECFFVEVINRSADTLRRIILERIHPGTLIITDEWRGYWGL
ENMGYFHLTVNHSENFVCPNTGANTQLIENTWGWMKRRIRNRGLNKNGDLSLIFAEFLFKSKYKDNVFHK
VLRSLENSLEKINF

>OBZ81182.1 hypothetical protein A0J61_10770 [Choanephora cucurbitarum]
MYFDDRRYPRWRCNGLIIARITREKCCNGKEMAAKKNSFFEGRRLNEAEVMRFLYGWALKMRNDMLCAFV
GASPDTIRDLLRDWYQIIQEDIRHDDVEIGGPGVIVELDESKFGTRKYIHGRRVDGVWVFGSTERTDQRK
CFLVTVPDRSARTLLDVIEKHVLPGSIIHTDCWKAYERIEELGRNYSHFTVNHSVEYVTDGGVHTNTIEG
SKIYEFISFTNNPIGTWHGIKINATPRQRNENSMPWMLLRFIWMRKHYGDIWGGMNEF

>KCZ81088.1 hypothetical protein H312_01514 [Anncaliia algerae PRA339]
MHITHRQLVNKTSTLLSTIQWLQEIKILPESKTCINCVNQLLRLVSYKKTYRWKCTKCSSACSIFENTIF
FNTKLEITRLLDLVYFWSMDQNQTKVKHEIECNAQKTVCDWFKKLQKLSYIVMRDESSSKIGGTGHIVEI
DESLFSKRKYNVGRVPRSPWVVGGIDLETKECFFVEVTHRNADTLKYIILEKVEPGSLIITDEWRGYWGL
EELGYHHITVNHSENFICPLTGANTQLIENTWGWMKRKIRARGLKNNGDLTLIFAEFLFKKRYKDNAFYK
ILNCLCNSAERINF

>KCZ78830.1 hypothetical protein H311_00129 [Anncaliia algerae PRA109]
MHITHRQLVNKTSTLLSTIQWLQEIKILPESKTCINCVNQPLRLVSYKKTYRWKCTKCSSACSIFENTIF
FNTKLEITRLLDLVYFWSMDQNQTKVKHEIECNAQKTVCDWFKKLQKLSYIVMRDESSSKIGGTGHIVEI
DESLFSKRKYNVGRVPRSPWVVGGIDLETKECFFVEVTHRNADTLKYIILEKVEPGSLIITDEWRGYWGL
EELGYHHITVNHSENFICPLTGANTQLIENTWGWMKRKIRARGLKNNGDLTLIFAEFLFKKRYKDNAFYK
ILNCLCNSAERINF

>KCZ76751.1 hypothetical protein H311_02248 [Anncaliia algerae PRA109]
MRDELNDKIGGPGHVVEIDESKFSKRKYQVGRIVMSPWVIGGIDINTKECFFVEVINRSADTLKGIILER
ILPGTLIITDEWRGYWGLENMGYFHLTVNHSENFVCPNTGANTQLIENTWGWMKRRIKNRGLTKMGISQ

>KCZ78237.1 hypothetical protein H311_00736, partial [Anncaliia algerae PRA109]
CHRSYATLNSLGFTHFTVNHSNNLVSSDGIHINWIEGIFGSVKKMMRKYDTRFKDV

>KCZ76244.1 hypothetical protein H311_02763 [Anncaliia algerae PRA109]
MKDLKPQKIGGVGSIVEIDESLFSKRKYNVGRLVRRVWIVGGIELRKRDTFFVEVIKRDAETLENIILEN
VLPGTTIYTDCWKGYINLDKLGYNHLTVNHSHYFIDPETSANTQLIENSWGIFKRKIRARGLKMVDNIGY
TFTEFLFKKRFGSEAFIEIMRNIKIN

>KCZ78426.1 hypothetical protein H311_00547, partial [Anncaliia algerae PRA109]
ILLFIYYWSQEVCNFKYISKELKWAEHTFVKFKSSLREVCAIYFIRNPVLLGGPGRVVQIDESLFVRRKN
NSGRMPNINWVFGGIDCLSKECFLLPVAQRNACTLIPIIRTYIRPGSIIMSDLWKAYDTVSHYDYEHLRV
NHKIQFVNHETGANTQGIENLWMNAKRRNKKECGTKSELLESYLIEFMWRQKFKDSLFETIITHISLYYN

>EPB82031.1 hypothetical protein HMPREF1544_11235 [Mucor circinelloides 1006PhL]
MGLLYDANYQGITCLNGMIMKLRYDWQRGYYWRCTRNNCCGKSRASALEHSFFAQRRSSLSKQLLVLYFW
VNRAPRSFISSVVGLHSSTVKNIIDDFYQVMQEDIAEGLSRGDENALKIGGPGIIVEIDESKFGKRKYNT
GHRVEGVWVIGGVERTPERRVFLVAVENRNAETIKALILRYVAPGSIIHTDCWAAYVNIPNWRNAPSDLP
FTHERVNHSVEYVNENGAHTNTIEGKTVTQRVFFLVKVS

>KCZ77228.1 hypothetical protein H311_01762 [Anncaliia algerae PRA109]
MLGGPGFVVQIDETMLNFKVKSHRGRSPNNRSDSLCIVEVRNGIERAFATLIPNKSQETILPIITRQVSS
NSTIWTDEHRSYSNLSQLGFFHQTVCHKYEFVNSSNGVNTQSIESFHNEMKNEIKRRKGVKTENRSDFLK
EFCFYFNNRSCFFDAVLNLIKI

>KCZ79087.1 hypothetical protein H312_03528 [Anncaliia algerae PRA339]
MQELEAAPNEIECYSCNNYQMMLTFYKNIHRWKCNKCYSAVSIFDNTIFFNTKLSLPRLLDIVYFWSCDM
TQTKTRSELDTKSSLTVFRWYQKLQRLSYTIIRNASTGKIGGPGHLIEIDESKFSKRKYQVGRIVQSPWV
VGAIDIHTHECFFVEVLNRSSDTLKSIIQEKILPGTLIISDEWRGYWGLEELGYFHCTVNYSQNFICPLT
GANTQLIENTWRWMKGRIEIEY

>KCZ79399.1 hypothetical protein H312_03211, partial [Anncaliia algerae PRA339]
MLIKRISKVTRNEKSTIQYLIKKGILKTKKICHKCKKEMSFYLEEKEFRCQKKGHNIKISIFKNTFFENC
KIGINKLLLICYLYLHKISTTQIVKMVGVHSESVTYWALNLREMLADSLDFSDVKIGGPNIIVEVDETKL
GKRKFNRGRLVDGVWVIGGIERTPDKKCFLVEVPDRTAETIRNILSLYVLPGSIVYTDCFKAYLPACRDL
NLEHQTVNHSIEFKNNENGVCTNTIEGLNNGIKHLIKPRNRSKKNINGWL

>KCZ79187.1 hypothetical protein H312_03427 [Anncaliia algerae PRA339]
MVKSNFDMKNELSLYSPMFIDNDMAVEYFLDKKLFAITINCDKCNASQMKVTKYTQALNGIIYKCQNTKC
YSRKTISAGSSFKSVKLECKIILRAIFCFVLNLNNFQALNQLKINEKTYIKIKNILNLKIKNYLDNNSVR
LGGCGVSVQCDETAICNGSLIIDPTHTQDDKPNTQWILGLIEESCERRCLLIIIPDRKSETIAKIFSKYM
HPQTIIKTDGYPSYPKAALDSGLNHKIVNHNQSFVAEDGTNTNLIEGVWAHFKTLYRSKHGLSKKNLVNF
VDEFNWRKNYFNYKKGESIDESFEKIISLLKY

>KCZ77012.1 hypothetical protein H311_01982 [Anncaliia algerae PRA109]
MVKSNFDMKNELSLYSPMFIDNDMAVEYFLDKKLFAITINCDKCNASQMKVTKYTQALNRIIYKCQNTKC
YSRKTISAGSSFKSVKLECKIILRAIFCFVLNLNNFQALNQLKINEKTYIKIKNILNLKIKNYLDNNSVR
LGGCGVSVQCDETAICNGSLIIDPTHTQDDKPNTQWILGLIEESCERRCLLIIIPDRKSETIAKIFSKYM
HPQTIIKTDGYPSYPKAALDSGLNHKIVNHNQSFVAEDGTNTNLIEGVWAHFKTLYRSKHGLSKKNLVNF
VDEFNWRKNYFNYKKGESIDESFEKIISLLKY

>CEP16296.1 hypothetical protein [Parasitella parasitica]
MFYYTSVAFSATGPLLGPWRCGLSSGTIMTYYANRYKWRCNGRIVDQVTRRTFCRSTSYALTYDSYFYKR
KIASNDVMLILYFWATRVPRMAISQKDTSAVINDWYKMVYHDLCQDDMRIGGEGVVVEIDESKFGKRKYN
RERCVEGIWVVGGIERTKQRRCFMKVAENRNALALNEIIRRHILPGSIVHTDCWRAYRSISDLETNLTHR
TVNHSESFITPDGVHTNTIEGTWSAIKLITSPRLRTKKMMPWTLMEFIWRRKHHGNIWEGIMKCLREVTF
VRNDDTDPSHTVFSVDADEEFLPVTRGQ

>KCZ77453.1 hypothetical protein H311_01533, partial [Anncaliia algerae PRA109]
CRKNYCRHKCSLFTNTIFNSIHLQIGDVLRIIYCFSIGLSLTDTINLTDIPKSTLCGWFKFFRRILLLEY
ACSTTEMIGGENCTVEIDETHIYKRKYGVGRVLLSESVWVIGGICRETNKCFLTISSKRDAESLQNIILK
FVNPGSKIITDCWKGYKDLNLFGFEHFRINHSYHFVDPTDKNIHTQKIERVWKSVKNDIPRTTRGRYKKD
YLLKFLFFKNKQLKKKEEMFNEFISLIKKFYGDDIILDEEALDNNDYYMLSNLFE

>KCZ80639.1 hypothetical protein H312_01966 [Anncaliia algerae PRA339]
MKQTNSQENEDKYISLYSKIFVDNESATDFCVKEKLFVTSIECKKCGVDNMEIKKYKQGLNSLCYRCKNK
DCRSRKSISTGFVLGNLKLKCNIILRAIFCFLMNFNNYQSLNLLKIDEKTFIKIKKLIYSKIKNHFNNNI
IQLGGTEISVQCDETAICNGLIISNPSKTDDERPDIQWILGIIEETSEKKCILVPVPNRKVETIAGVFHK
HVKRGSILKTDGYPTYPKAASLSKLTHKIVNHSKGFVAEDGTHTNLIEGVWGHFKTLYRSKHGLSKNNLN
FFIDEYNWKKNFFKVKKEKNIKEIFKQLISMIKEN

>KCZ80115.1 hypothetical protein H312_02477 [Anncaliia algerae PRA339]
METFLIRACTKELIDYLMGENMLKRERQCGNCSYFMQLVTYKKSIDKYAWRCMNKTCQKYKNYESIRKDS
FFEKFRLDLTLILRITIKYGVRQAMHSIKNSLDCNPKYIECVILKIKSLIPICDFSNNKLGGPGFVVQID
ETMLNFKVKSHRGRSPNNRSDSLCIVEVRNGIERAFATLIPNKSQETILPIITRQVSSNSTIWTDEHRSY
SNLSQLGFFHQTVCHKYEFVNSSNGVNTQSIESFHNEMKNEIKRRKGVKTENRSDFLKEFCFYFNNRSCF
FDAVLNLIKI

>KCZ78977.1 hypothetical protein H312_03639 [Anncaliia algerae PRA339]
MLDTPNQFEEYVIKAEKKELIYFLMENDFLKREDICTLCNNPNSLVRHKNSIDGLSWRCMNVKCKNYKKY
ASIRKNSFFHGFNLQLKDILRVVIKYSYFQQSYSIKNSLDISKSSVNRILKKLINNIPDANYEKQKLGGP
GFIVQVDETMLNFKCKSHRGRSPNNRTDALCIIEFKNKITRCFATIINNKEAKTIIPIICSQVLPGSVIH
TDEHKSYSALFKNGFTHATVCHKYHFINKHTGVNTQAIESFHNELKLMIKKRKGVKTACRKEFLREFCFY
FNSRNNFFHSVIALLKSH

>KCZ81970.1 hypothetical protein H312_00613, partial [Anncaliia algerae PRA339]
FLIQKKDLCEILDLIYFWCLDLTQNKTRIEAFTDSCDTIYRWYKTLSMQAYKIMINLSPRKIGGIGHVVE
IDESKFSKRKYNIGRNIRSPWVVGGIDILTGDVFFTEVFFRNKETLSRVLLENVEYGTTIITDCWAGYVN
LEELGFLHLTVNHSENFVDPFTGANTQAIENRWSIYKRKFRSRYITCNSELPYYFAEFIFKSKFKENSFE
QIMRNLNKFE

>KCZ80254.1 hypothetical protein H312_02344 [Anncaliia algerae PRA339]
MLERNILKNNSSCDSCNVYMKFEKHKIGADRYTWRCYNSNCIKYRKRVSIRKDSIFFGLRLKLKKCLRVM
LMWLDNDNQSLILKKLKISYSFYRKIVNLLLLKIKSENAISPLKFGGVGTLIQIDETMLNFKCKSHRGRS
SRNKSDALCIIEFKQKISKCFACLIPNKKKDTLIPIITSLVIPGSVIYTDEHKSYKVLSKLGYIHKSVCH
KKEFINKENGANTQAVECFNNYLKYYIKKKKGVEPQRREDFLLE

>KCZ80740.1 hypothetical protein H312_01839, partial [Anncaliia algerae PRA339]
IIVEIDECYLVKRKYHRGRLVNEIWILGAYDIDNKIGFVVPVERRDSTTLLSFILRFVRPGSIIVTDCWA
GYDTLGLYGYHHFRVNHSTNFVAPDSGYTTNHIESCWQKLKQYHKNRYGTHRSKLYGHLGVYMWRQRFKK
SFKHFLMHIKEIYSLNN

>XP_024329268.1 putative transposase-like protein, partial [Nosema ceranae]
VRKLIRSVGNQINLDYRIGGKNIIVEIDESKFGKRKNHRGHTVDGVWVLGMVERTVDRKLILIPIDKRDK
ETLHRLINLFVKKESIIYTDKWRGYLGIETDGYKHETVNHSLHFKDPITGVHTNTIEGTWGALKKTIPNR
NKNFNQIIPYLNLFKFKRIYKDQSFR

>KCZ78689.1 hypothetical protein H311_00273 [Anncaliia algerae PRA109]
MSITSQELEEFMIKAEKLDLVLYFMELNLLRKSFKCQECGIDCKFVKFKRSLEGYAWRCYEASCLKNRKY
YSVRENSFFMGFNCSLKDIMLVIVRYSCFMQVYSIKAALNLSPRTIERIMKKLIQKIPETNFESSKLGGP
KFVVEIDETMLNFKCKSHRGRSPSNKTDALCIVEVGQKITRAFAKIIPNKKIETILPIVISQVMPGSVIW
TDEHKSYQTLNKNGFLHQSVCHKYEFVNRTNGVNTQAVEAFHNELKLAIKKRKGVKTELRSDFLKEFCFY
FNNKNNFLDAVLSLIKIN

>KCZ78259.1 hypothetical protein H311_00712 [Anncaliia algerae PRA109]
MIYQPSTLEEFLIKSENLAIIHYLMEINLLKRNYQCKTCNVSSKLVKFSKNIDKHAWRCLNPSCRNYKNY
FSIRKESFFINFKLSLKDVLKVVIRYACRQQMISIKKSVEFSEKTVQSIINKLVLLMPVTDFSFNKLGGP
GFIVQVDETMLNYKVKSHRGRASTNKTDALCIVETKDKITRVFAQVIPDKKASTIIPIICAQVVPGAIIW
TDEHKSYASLASNGFIHQSVCHKFEFVDKQRGTHTQFVESFNNQLKIEIKKRKGIKTYKRSDFLKEFCFF
YNNRDNFYHSILNLLKV

>KCZ81122.1 hypothetical protein H312_01414 [Anncaliia algerae PRA339]
MHLQNVNELYKKLLRHEINTDEDLHEFINVIAQNTSTCISCFKSMKVRKKEKNKTILRCNFCNSTKRIYN
LRSKFSNAISLKSHFYFIIYFIKDLCQETISEFLGISISTVSRYFLKLQKLIHDFTSNNPIKIGGSGKIV
QIDECFFGKRKYNRGRLANEQIVLGGIDVESKNFFITIIPNRKKETIGYNIEKYVNEKSIIHTDKHTSYI
YYFAENSNKYYHDWVNHSENFVDPETYVHTQNIENLWLLLKKFKRRKGYSKSRYLKLYLAEFDLKRRFYR
EESRLFEFLINLTFI

>KCZ77587.1 hypothetical protein H311_01399 [Anncaliia algerae PRA109]
MKYTPDKFEKFLIKSNEKEIALFLMELNITKREYWCTVCANITKLRTYKRSIDALAWCCTEKLCKNYKKY
KSIRIGSFFCNFNVSIRDIMRIIIKYSCGQQLFSIKKSLDVSARTIQRVYEKIIALMTFPNFENKKLGGP
GFIVQIDETMLNFKCKSHRGRASSNKSDALCIVEVKDKITRCFATILPIICSQVIPGSVIWTDEHKSYSS
LLKMGFLHNTVCHKYEFVNKINGVNTQAVEAFNNELKLMIKRRKGVKTTKRIDFLKEFCFF

>KCZ82027.1 hypothetical protein H312_00509 [Anncaliia algerae PRA339]
MNLTKNQFEEFLIKSSTQDIIFLLMEMHMLKREFNCERCNKQTKFTKYKKSIDEHAWRCMNIKCKSYKKY
FLIRNNSFFHNLRISLKDILKIIIRYSCKQQLCSINESLDLNKKTILKILKKVISLIPVPNFSKNKIGGP
GFIVQVDETMLNYKAKSHRGRSSSNKSDALCIVEIRNKITRVFACLIENKKAETIIPIICEQVVPGSIIW
TDEHKSYSSLSQKGFLHKSVCHKIEFIDKENGVNTQSVESFHNQLKLEIKKRKGVYTNKRDEFLKEFCFY
YNNRDNFLEAILNLLKV

>KCZ79656.1 hypothetical protein H312_02962, partial [Anncaliia algerae PRA339]
DEVNFENIAQNFVIGSNHTIVDWLNLFRDVCLGHLLRNPILIGGPGHIVEIDECQLVRRKHNLGHIVRSC
WILGGYDLETFECFFFKIENKREETLLPLILQHVREGSTIYTDCHLSYNNLQLYGYQHRTVNHSRNFVDP
VSRACTNHIESMWQKLKGKSKERFGTHRSTLESHIYEFIWRKKFGKSFSKFIFDVKEEYDIN

>KCZ77266.1 hypothetical protein H311_01723 [Anncaliia algerae PRA109]
MIEETNEKKCILVLVPDRKTETILKIFSKHIKPGSILKTDGYPTYPKAAALSNLTHKIVNHTKGFVDEDG
THTNLIEGVWGNFKTVYRSKHGLSKQNLCDFINEFNWRKNFFNNKRNANINEAFDLIIEIIKEY

>KCZ81067.1 hypothetical protein H312_01491 [Anncaliia algerae PRA339]
MVNTDGIHINWIEGIFGSVKKMMRKYDTRFKDVQQLELYLAEFVFRYSFEAWDRRKSFIKILFAFKKNRE
KLNAND

>KCZ77725.1 hypothetical protein H311_01259, partial [Anncaliia algerae PRA109]
ELNFEQNKLGGPGVIVQIDETMLNYKCKSHRGRSSENKTDSISIIEYANGITRAFAKVIPNKEANTLLPI
IQSQVASSSIIWTDEHRSYARLSQMGFTHGTVCHKYEFVNHHTGVNTQAVESFHNSLKLEIKKKKGVFTS
EREIFLKEFLFFFNYKSFAFEKGIDLLKFN

>KCZ77385.1 hypothetical protein H311_01605 [Anncaliia algerae PRA109]
MEKKLYIIKKFKIHVEQLDEINNFDFLNLVKDEDAAILFAQRLGLVRECILCCSKEMTLRKNNGGKNNGY
YFRCNVRGCRKEISIRKGTFFEGSHLSFSQTLLFIYFFVNNETSFEQLKRKCRITSDATIVQWLTSCREV
CSQYFIIHPTMLGGIGRVVEVDEMALVRRKYNRGRIVRTQWVFGGYDVIGKIGFLVKVPDCTRETIFPII
ARYIRPGSIIHSDCARIYNALCELGHEYYTVNHSRNFVDPHTRATTNHVELLWQNVKSGNKKRYGTHRTT
LDVHLGGFMWKQRFGNSLVTFLDHIKEQFELNTLNVLCFPSLM

>KCZ77661.1 hypothetical protein H311_01326 [Anncaliia algerae PRA109]
MGVKKGHNIRIPIFKNSFFNNCKIGINNVLLICYLYLNKSSTSQIVKMCGIQSESITFWIFNLRELLADS
LNFSDVKIGGDQVVVEIDETKLGKRKYNRGRVVDGVWVVGGIERTPEKKCFLVEVPDRSAETIEKIISLY
VLPGSIVYTDCFKSYIPACKNLNLPHFTVNHSKEFVNSDAGVCKNTIE

>KCZ80068.1 hypothetical protein H312_02524 [Anncaliia algerae PRA339]
MNHRELVKITTSYDEAVKWLQEKLVIPREKKCICRTKFNMIMLLKKEKFFWQCSRCDRSTSIFTDTILYN
SKLSITSILDLIYFWSKDFKQNEAAIEINTKSKNTCNNWYEKLQKLAYYIMKNEKKKKIGGKDRIVEIDE
SKFSKRKYNIGRNIVSLWVVGGIDVESGDSFFVEVIKRDATTLRGIILENVEQGSILHTDCWRGYINLQD
FGYKHYTVNHSQNFVNPSNFCSTQMIEGMWSVYKRKFRSRYITRRGDLTLYFAEFAFKRKYKDLAFEKII
ENLKDSRNKIDF

>KCZ81366.1 hypothetical protein H312_01247 [Anncaliia algerae PRA339]
MVDWLSFFREICEEHFLLNPIIIGGPGHIVEIDECQLVRREHNIGHVVRSCWLLGGYDTTTGECFFVQIE
NITEELLVSLIQNFVRLSTLIVTDCHASYRNLNIYGYEHLTVNHSRNFVDPINGTMTNHIEIMWQRLKQT
SKVRYGTQELLLIHIFSNFYGEKNMEIALKCFWIILEKY

>KCZ75015.1 hypothetical protein H311_04013 [Anncaliia algerae PRA109]
MSTCGRKHNIGHIVRSCWVLGAYDVETYECFFFRIDDKREDTLLPLILQHVREGSTIYTDCHPSYNNLQL
YGYQHCTVNHSRNFIDPISGACTNHIESIWQKLKGESKERYGTHRTTLDSHIYEFIWRKKYGRSFSKFIS
HVAEEYNLN

>KCZ76047.1 hypothetical protein H311_02963 [Anncaliia algerae PRA109]
MIEKIKLYNEENLIVLGGYNKFVEIDEIMMNFKHKSHIGRSANNKTAAIYLIGYDNKITKCYAEVIKDKN
IETILPIINRVVIPGSFIFTDEHKSYQNLNKQGFLHGTVCHKYEFLNKETGANTQAVESFNNYLKYWIKF
KKGVETHRRSDFLVEFTWKFNHKNKIFKKLIYLLKI

>KCZ79349.1 hypothetical protein H312_03257, partial [Anncaliia algerae PRA339]
IGGPGHIVEIDESKFSKRKYQVGRIVNSPWVVGRVDVSTKECFFVEVINRNSDTSKEIILDKIYPGSLIV
TDEWRGYWGLEILGYHHCTVNHSQNFVCPLTGANT

>KCZ74981.1 hypothetical protein H311_04049 [Anncaliia algerae PRA109]
MMYKFVLDEVRFINLSHNLLIDSNHTIVDWLNLFREICLGHFLRHPILIGGPGHVIEIDECQLVRRKHNI
GHIVRSCWVLGAYDVETYECFFFRIDDKREDTLLPLILKHVREGNTICTDCHSSYINLQLYGYQHCIVNN
SRNFIDPISGACKNHIESIWQKLKDKSKERYGTHRITLDSHNYEFIWRKKYGRSFSKFISHVAEEYNLN

>KCZ79481.1 hypothetical protein H312_03122 [Anncaliia algerae PRA339]
MHLQNVNELYKKPLRHEINTNEDLHECINVIAQNTSTCTNFFNSMKVRKKEKNKTILRCNFCNSTKRIYN
LRSKFSNAISLKNHFYFIIYFIKDLCQETISEFLGLSISIVSRYFLKLQKLIHDFTSNNPIKIGGSGKIV
QIDECFFDKRKYNRGRLANEQIVLGGIDVESKNFFITITPNRKKETIGYNIENYVNEKSIIHTDKHTSYI
YYFAENSNKYYHDWVNHSENFVDPETYVHAQNIENLWLLLKKFKRRKGYSKSRYLKLYLAEFILKRRFYR
EESRLFEFLINLTLI

>KCZ74820.1 hypothetical protein H311_04212, partial [Anncaliia algerae PRA109]
VSIQSENIKIGGPGIMVQLDESKFGKRKYNRGHRVEGAWVFAGVEVTEERKCFAVIVEKRDSETLNDIIL
KHVIPGSIVITDGWKGYNLFKTDFNYVHHWVNHSISFKNSDGFHTNTIEGTFNAMKMNIVPKYRNKNILN
TNF

>KRH93311.1 hypothetical protein M153_11180001274 [Pseudoloma neurophilia]
MTFFIDYVEKYINSTNEQIILHLRAQGLLKTQINCPSCGKSLVERQVKRNIYGIMLRCLNELCEKYQTYF
SIPIGSFFENFKLRLQTIFEIIYRYSKNELVKIMSLELGVSHPTVTKIYSEVRSLFRIYYDNVQMILGGP
NRIVEIDESLFVHKTKYNVGRFAETQVWGFGIADTTFTPAKVYLEVVESRSAQRLLPIIKGVVLPGSIIH
SDQWAAYNNLQSLGYVHQTVNHKYNFIDSQSGAHTQHIKSFWNSA

>KCZ74252.1 hypothetical protein H311_04784 [Anncaliia algerae PRA109]
MRYPILIGGPGHIVEIDECQLVCRKHNLGHIVRSCWILGGYDISTFECFFVRIEDKREDTLLPIIRQHVR
EGSIIYTDCLRSYNNLNLYGYLHNTFNHSRNFIDPGTGACTNHIESMWQKLKAKSKERFGTHRSTLDSHI
FEFIWRKKFSRRFSVYVSHIIEEYTHD

>KCZ74890.1 hypothetical protein H311_04139, partial [Anncaliia algerae PRA109]
SSDGIHINWIEGIFGSVKKMMRKYDTRFKDVQQLELYLAEFVFRYSFEAWDRRKSFIKILFAFKKNREKL
NAND

>KCZ78310.1 hypothetical protein H311_00660, partial [Anncaliia algerae PRA109]
NLRKIYSLLKGTIFENKSMPFSDILFLSYLWVSNITHTSVKNITSFSENTIVKINRKIKERIAHSIKPES
LRIGGPGIFVELDESKFGKRKYNRGHRVEGAWVFAGVEKTEERKCFAFVVEKRDMVTLTRMIETYVMPGS
IIITDGWKGYNLIKNHPNFTHHWVNHSISFRNNEGYNTNTIEGTFNGMKMNISARNRTKKFLKDKLFEFI
WRRQNKNNLWQALLNILF

>KCZ77451.1 hypothetical protein H311_01536 [Anncaliia algerae PRA109]
MDFKLGGVGIEVEIDESHLFTRKYHRGNMLASEQIWVFGIIERISKKVYLTVIERRDGETLSRIINDVLL
PGTIIFSDSWRGYNLIRQNFETYSINHKLHFVDPLNNNIHTNNIERLWRSLKNDIRGCQVENYEYHLKEF
IYRRYFFNTSFEENLNLFIKLIY

>XP_024329821.1 putative transposase-like protein [Nosema ceranae]
MVKIGGEGIGVQFDETAICNGELIPNPSSTIDNKPNIQWLVGGVEEGNCKNFVLKLVPNRKVPTILDMFK
EHVAPGSIIVTDGYPSYPRTVIEFGSCHEAVNHSVGFVNAQGAHTNQIENL

>KCZ80891.1 hypothetical protein H312_01664, partial [Anncaliia algerae PRA339]
VHNISINNIALILQISRQSVSKVLRKIGDKLDTNYYCNLPKLGGENIIVEIDESKFGKGKFNRGPHVYGV
WVFGVVERTPQRKILLFPVEKRYRATLFDLINKYIKKQSIIYSDGWRAYNTLHLIGYYHYVVNHSIGFVN
PLDGVHTNTIEGNWSSVKASITKRRRVLTKIGSYLVKYMVKRNELGDFET

>KCZ79507.1 hypothetical protein H312_03107 [Anncaliia algerae PRA339]
MQVYSIKAALNSSPRTIERIMKKLIQKIPETNFESSKLGGPKFVVEIDETMLNFKCKSHRGRSPSNKTDA
LCIVEVGQKITRAFAKIIPNKKIETILPIIISQVMPGSLIWTDEHKNYHRLNKNGFLHQSVCHKYEFINK
TNGVNTQAVESFHNELKSAIKKRKSVKTELRSDFLKEFCFYFNNKNNFLDAVLGLIKIN

>KCZ81196.1 hypothetical protein H312_01406 [Anncaliia algerae PRA339]
MKFADFKTFCESKDYLYDLFKRNELCLAEGSLCDACRASTYKKQRRKIAQVGFVLKCSGKTCRSEKSIIK
NSFFNNNKLSKLTFLAGAFIKNKPISMVIEDTGFNEKTVYKYFNYFRSKCAENLDFSNFQLGGQGIEVEI
DETHLFTRKYHRGNVLASESVWIFGIFERNSKRVYLEVVPRRDGATLYNILYTRLLPGTRVFSDSWRGYN
IIRQNFEVSSVNHRLSFVDPNDSNIHTNNIERLWRTLKNDMRGCQVNNYNIHLKEFMFRRYFFNNSFEFN
LDLFIKLIQ

>KCZ81857.1 hypothetical protein H312_00756 [Anncaliia algerae PRA339]
MNHRDLVMLTKNYESTIEWLMTNNYIPSYALCSSCDDKEMKLENNKNIKRWRCSKCGQVSSIFKNTILEN
LKISLSNIIDLIYFWSIDLTQNKSAFETDNICRDTVSKWYHKLSLQTFFIMKETQANKIGGIGHIVEVDE
SKFSKRKYNIGRLNRSPWIVGGVDIHTGEMFFVEVINRNQHTLRNILLEKVHLGTTIVTDCWNGYLNLES
LGYIHLTVNHSENFVDPTTGANTQVIENRWSIFKRKIRSRFITSKSDFSLIFSEFMFKLKFKTHAFIKIM
ENLNKFN

>KCZ82066.1 hypothetical protein H312_00549 [Anncaliia algerae PRA339]
MNEGSFSYALEIKMPASFSPEELDSISYDTLVLYTGTEASAIMFAQSIGLLQKSRTCVCGCETTLRYRTG
VRINCVSFRCVDRSCSKEVSIRKNTIFEKTHLKISTVLRMMFKFVKDEVNFINFAENFTIGSNHTIVDWL
NLFREICLLHFLRYSILIGGPGHIVEIDECQLVRRKHNLGHIVRSCWILGGYDISTFECFFVRIEDKRED
TLLPIIRQHVREGSIIYTDCLRSYNNLNLYGYLHNTVNHSSNFIDPGTGACTNHIESMWQKLKAKSKERF
GTHRSTLDSHIFEFIWRKKFGRRFSVYVSHIIEEYTHD

>OAD00798.1 hypothetical protein MUCCIDRAFT_112210 [Mucor lusitanicus CBS 277.49]
MSNNSYLPPVVLAQARRPAVGNRRQTPVAPSITIAALQDKLKVAETKIASQELRIAASEQRIAALECLLL
PRQSTTTGTSTPRMQRNPEVSREVRASFKAYQKENNGVGVIIADHAVAADFNDNAKQRMAQTAELLEGPA
GLSSPLAASVVKRRSRSRANEHLKYQKAKTKKAIKAERYKGKLASRRRELSKRRHATFINNPQAYMNTIM
DISVRFDEVNTSLKTIRSMVVVAFILNSKIEEIINEATQRDNRQSSSNVDNVINLVSSDDEPEVDMEYIP
SSTIMSDDHFDHDDDNMIISSSSDSEPTHDTSDTENEEQAAVERDIFLDNASGNADDIVDADIPGLSLWS
RTVVVPMKTIHEVYAFCCTRAAAIDFLRDEGVFWNPETPMAETTGSFFFNRHIQPNDVLLVLYFWAIKTP
RMAISKAVGIQQKYTSKVLNDWYNMIYCVLREGDTKIGGPGVIVEIDESKFGKRKYHRGHRVEGVWVVGG
IERTPERKCFLITVENRNSLTLEAIIRCHVLPGSVVHTDCWRAYRSIPGIVSDSQHRIANHSEEYITDDD
VHTNTTEGNYTSMLGN

>KCZ77911.1 hypothetical protein H311_01070, partial [Anncaliia algerae PRA109]
KKIGGKDRIVEIDESKFSKRKYNIGRNIVSLWVVGGIDVESGDSFFVEVIKRDATTLRGIILENVEQGSI
LHTDCWRGYINLQDFGYKHYTVNHSQNFVNPSNFCSTQMIEGMWSVYKRKFRSRYITRRGDLTIYILLNL
HLNENIKILPLKKLLKILKIQEIKSIFKFIKVFFDLKNIVF

>KCZ80112.1 hypothetical protein H312_02496 [Anncaliia algerae PRA339]
MFPTLKNLSTILFDEENAKKLILERLNSRVINTCPEDGSTLTKIEDFRYKCNKKSHRKIYSILKDTIFEN
KSMKFSEILLVIYLWCTKSKQDAIIKMTGHSDKTISKIFNKVKALIYYSLKDDDMKIGGEGVVVELDESK
FGKRKYNRGHRVEGAWVFGGVERTPERRCFLFVVEKRDAATLNEIIKKCVLPGSIVITDGWKGYNFLRND
LNYHHYFVNHSISFITMEGHHTNTIEGTWNGIKLNIPVRHRTKLFLQNDLFEFIWRRQNKNNIWEAALDL
VS

>KRH92348.1 putative transposable element, partial [Pseudoloma neurophilia]
DSVRCLSCGVDMCMKNTKDCKIGFNWRCLNNFCNKYQTTTSLFNNSFLDTFSTKPRKIFKAIIHLSMGLR
LSQIKNLEAINKNTLIKLKKVLNIRINLFFQRNKIKLGGPGVIVHCDETMLNHKVKAHRGRAPTKQIWAI
VIVDTSTRPSKGYVQIVPDRKAETLMEIIERVVRPGSIIHTDEWAAYNAIGCSQNYEHRTICHKYNFINP
VTGVHTQNVESFNNKIKKALKDSNGCQNDRKSEFVNFFLFNDTFKNNLLRKYLDLIAFERL

>KCZ82527.1 hypothetical protein H312_00185 [Anncaliia algerae PRA339]
MNHRKLALLTQTYDKTVEFLLNNNYIANSKFCLECDNKEMKIVKNDSVKSWQCSRCTKKISLLQNTILSN
CNKPLNEIIDIIYFWSLDLTQNKTMIEANTCSIDTVNKWYKKLSIQAYHIMKSIKRNKIGGIGHVVEVDE
SKFSKRKYNVGRQVRSPWIIGGVDIMTSDVFFVEVFFRNQETIQNVLLENVEVGTTIITDCWTGYISLNE
LGFLHLTVNHSENFIDPLTGANTQAIENRWSVYKRKMRSRFINSSSDISLMFSEFMLKTRFKNDSFGVLM
SNLTKFD

>XP_024330920.1 putative transposase-like protein [Nosema ceranae]
MVKIGGEGIRVQFDETAICNGELISNPSSTLDNKPNVQWLVGGIEGTNCRNFVLKLVPNRKVPTMLDMFE
EHVVPGSIIVTDGYPAYPRAVTEFGSCHEVVNHSVGFVNAQGAHTNQIESLCHILSMPIENVEVLIKGEL
IFFK

>KCZ78209.1 hypothetical protein H311_00765 [Anncaliia algerae PRA109]
METNYYCNLPKLGGENIIVEIDESKFGKRKFNRGHYVEGVWVFGIVERTPQRKILLFPVEKRDRATLFDL
INKYIKKQSIIYSDGWRAYNTLHLEGYYHYVVNHSIAFVNPLDGVHTNTIEGNCSSVKASIPK

>KCZ77079.1 hypothetical protein H311_01914 [Anncaliia algerae PRA109]
MIIPSDLEEIIIKMDKSNFINFLMQNSFIKKEVRCSFCNVFMILAKYKKNQDGVAWRCINSDCAYFKEYF
SIRISSFFEGFTCEISFILRVLIKYLTRQQISSITLFFRRNKSLILKIIKMFKERIPETDFSSNKLGGPG
AIVQIDETMLNYKCKSHRGRSSENKTDSISIVECTNGIVRAFAKIIPNKESRTLLPIIASQVARSSIIYT
DEHRSYCKLNELGFVHKTVCHKKEFVNYDTGVNTQAVEAFHNSLKYEIKKKKGVFTKDRALFFFQ

>KCZ80305.1 hypothetical protein H312_02273 [Anncaliia algerae PRA339]
MNLKLFEETIGKYNCEELMNFCMLNNIFKKKMKCTESCLNYMKLEKASKYIDKYAWRCYNKNCNKYKQRK
SIRTGSNFVNINLSMHQILKILLMFSCNISKESIVQLLSISPKSLKKIIDIFIQLMKLENDNMKPFGGPG
TLVQVDETMLNFKCKSHRGRSPANRTDALVIVEINSKVLRVYAETIPNKSKEIILPIICKRVIPGTTIHT
DEHKTYSILSKIGFVHNSVCHKYSFINKENGAHTQHVESINNLIKSEIKKRRGVRKVDRDNFLSEFIWKW
NNKASLYNSLMNLIKID

>KCZ76670.1 hypothetical protein H311_02327 [Anncaliia algerae PRA109]
MNPDQFETYLSQLSKEEIIEYMQLNYFLKKEILCDQCNLTLKMTKFVGVKDEFSFRCMNNKCRLYKKRTS
IRKFSFFENINIDLLSIFKVIIGWCVDQPIHSIKKKLQLHPTTIRKIIGKLIDRIGTVDFSDNKLGGPKQ
IIQIDETMLNFRCKSHRGRSPQNRTDALCIIEYDGKITRAFAKVIANKEANTILPIIFSQVQPFSKIHTD
EHRSYSKLSTLGYDHDTVCHKYNFVDKNTGTNTQGVESFNNELKLEIKRRKGIETNLRQRFLDEFCFKFN
TKKFRLEKVLNLTKILRSFLAVLEI

>EPR78319.1 hypothetical protein SLOPH_2703 [Spraguea lophii 42_110]
MGVILEVDETVISRRGIIINPTTLSDEVADMVWILGVVDQTNIRFFFIKRVENRQSNALARVLDGIIRVG
SVLCGDGYPSYPAVAVNLNLSHIIVNHSHGFVNEDGDNTNTIESFWSHLKSSMRKKKRGYEAKHRFMVR

>KCZ75445.1 hypothetical protein H311_03579 [Anncaliia algerae PRA109]
MDWNKLEDDVIKMSTKKMIQWCFEKNLLEKEKKCALCKNTMKIVKAKCYIDKYAWRCTTKFCIGYQKRYS
LRQNSFFSAFKVKLKKIMRIIIKWTETQKQNLILTKLGVSYNLYRKITDKIIEKIKIYNLQHPLRLGGFG
KIVQIDETMLNFKCKSHRGRSSRNKTDAICIIEYDNKITKCFTKIIEDKSIATILPIINNVVIGGSTIFT
DEHKSYQRLQNLGYEHGTVCHKYEFINKITGANTQAVESFNNYLKYYIKFKKGLETQRREEFLIEFTFKF
NFKDQILPMLLSLIKIVD

>KCZ79072.1 hypothetical protein H312_03542 [Anncaliia algerae PRA339]
MIPKINELKDIFFDEQNAKVFIESLFDQESIFYCPEDNYIMTKIDQFKYKCRKKNHRKIYSLLKGTIFEN
KSMPFSDILFLSYLWVSNITHTGVKNITSFSENTIVKLNKKIRKRIAHSIKPESLRIGGPGIFVELDESK
FGKRKYSRGHRVEGAWVFAGVEKTEERKCFAFVVEKRDMVTLTRMIETYVMPGSIIITDGWKGYNLVKNH
PNFIHHWVNHSISFRNNEGYNTNTIEGTFNGMKMNISARNRTKKFLKDKLFEFIWRRQNKNNLWQALLNI
LF

>KCZ81519.1 hypothetical protein H312_01097 [Anncaliia algerae PRA339]
MNFVDFKSFCESKAYLFNLFSSNNLIENENLVCLKCKCFNYCVKIREKEPLGKVLKCPGKDCKNERTLLK
NSFFQNKKISKIVYLAGAFIKNKSIASIIEDTGFDEKTVYKHFNYFRRKCHEKVENMDFKLGGVGIEVEI
DESHLFTRKYHRGNMLASEQIWVFGIIERISKKVYLTVIERRDGETLSRIINDVLLPGTIIFSDSWRGYN
LVRQNFETYSINHKLHFVDPLNNNIHTNNIERLWRSLKNDIRGCQVENYEYHLKEFIYRRYFFSTSFEEN
LNLFIKLIY

>KCZ82042.1 hypothetical protein H312_00524 [Anncaliia algerae PRA339]
MLHRELIKLTLNVTTAIEWMLEKGYLKNSIPCTKCIDKQMKVRFKKGQHIFKCTKCNTTKSIFYKTIFYN
CKKDILELLDLIYFWSLDLNQKKVSYQTNTKSNETMTGWYKKLCFLSGRIIRKEKNNKKIGGINHIIQID
ESKFSKRKYNIGRHVHSPWIVGGIDLTTKDVFFVEVYKRDSTTLKNIILENVELGSTIFTDKWKGYANLS
DLGYNHADVNHSTNFIDPITGANTQAIESTWNSYKKLFKARSINSSCYISDLFYEFMLKKKYGNTVFELI
LKNIYLI

>EEQ81258.1 hypothetical protein NCER_102413 [Nosema ceranae BRL01]
MRIRQMNTENVINILRSKNLLLSYLECEACMLPMVERSRKVLDGVCWVCTNANCYKFRTTKSIRTNSFFD
KFRISLSDIFSVVILWSEGKNFSSIISNYGYTKEVLSRIILKIRKIIKIYYDTEQIRLGGPGIVCQIDES
QFVHKVKHNRGRAPSSDIWVFGIADTSYSPSRCYMEIVPDRKAETLLPIIRKVCKSGTIIHSDCWKAYLN
IERDLGFSHNTVKHKLYFVDPNSGVHTQNIESFWNKMKRVTKSMNGISKIRLPGLLSELMFKDEFKSNIL
SSFMFLIAV

>KCZ77578.1 hypothetical protein H311_01407 [Anncaliia algerae PRA109]
MKFADFKTFCESKDYLYDLFKRNELCIAEGSLCDVCKASTYKKQRRKIAQVGFVLKCSGKTCRSEKSVIK
NSFFNNNKLSKLTFLAGAFIKNKPISMVIEDTGFNEKTVYKYFNYFRSKCAENLDFSNFQLGGQGIEVEI
DETHLFTRKYHGGNVLASESVWIFGILERNSKRVYLEAVPRRDGTTLYYILNTRLSPGTRVFSDSWRGYN
IIRQNFEVSSVNHRLLFVDPNDSNIHTNNIKRLWRTLKNNMRGCQVNNYNIHLKEFMFRRYFFNDSFEFN
LNLFIKLIHSSFYVHFIKFLFIFILFFYILFIYLIYLFFLISIFFKKMSE

>KCZ78763.1 hypothetical protein H311_00198 [Anncaliia algerae PRA109]
MNEEQEYTIQKYFKNKKSLINKILKLFRNLIPNTDFSNDKLGGPGSIIQIDETMMNFKCKSHRGRSTLNK
TDALVIIEYQNKIKRAFAKIIPNKESRTIIPIVVSQVASSSIIWTDEHKSYKCLKNLGFEHDSVCHKYEF
GNKLNGINTQAVESFNNCIKIKIKRQKGVKPCDKEEFLKCFLFFFNNKKNLLKRRLKVIRIG

>OBZ80503.1 hypothetical protein A0J61_11447 [Choanephora cucurbitarum]
MIQEDLSSSDCRIGGCDENGNSIIVEIDESKFVPDRSARTLLSIKEEFVLPGSTVHTDYWAGYNSIENMG
RELAHQTVNHSVEYVTVDGVHTNSIEGTWNGIKLNVVPRLRSRKMMPWVLVEVIWRCKHCGDITG

>KCZ81666.1 hypothetical protein H312_00844, partial [Anncaliia algerae PRA339]
MVITHRDLVLRTQTQESTIAWLQEIRVIPSNKECISCNNYQMRLVPYKKTFRWKCTRCSKAVSIFEKTIF
FNTKMELPQLLDLIYFWSRDLTQTKVKHELELNSQKSICDWYKKLQKLSYVIMRDELNDKIGGPGHVVEI
DESKFSKRKYQVGRIVMSPWVVGGIDINTKECFFVEVINRSADTLKRIILERIHPGTLIITDEWRGYWGL
ENMGYFHLTVNHSENFVCPNTGAN

>KCZ78304.1 hypothetical protein H311_00669, partial [Anncaliia algerae PRA109]
YFRVNKSLIYKIINKFKLLIPITDYSNNKLGGPGMIVQIDESMLNFKAKSHRGRSPDNKTDCISIVECTN
GIVRAYAKVIPNKESSTLLPIITSQVANNSVIWTDEHRSYGRLSELGFYHSKVCHKYEFVNYVTGVNTQA
VESFHNCLKTEIKKRKGVLTDSREDFSKEFLFFFNNGDLAFSKDIDLIKIG

>KCZ81096.1 hypothetical protein H312_01462, partial [Anncaliia algerae PRA339]
PGSIIQIDETMMNFKCKSHRGRSTLNKTDALVIIEYQNKIKRAFAKIIPNKESRTIIPIVVSQVASSSII
WTDEHKSYKCLKNLGFEHDRVCHKYEFVNKLNGINTQAVESFNNCIKIKKKAKRSEAVR

>KCZ76920.1 hypothetical protein H311_02076, partial [Anncaliia algerae PRA109]
EICEEHFLLNPIIIGGPGHIVEIDECQLVRRKHNIGHVVRSCWILGGYDTTTGECFFVQIENKTEELLVS
LIQNFVRSGTLIVTDCHASYRNLNIYGYEHLTVNHYEFLWIL

>KCZ80736.1 hypothetical protein H312_01835 [Anncaliia algerae PRA339]
MLKENTQWILGLIEEIEKRRCILITIPDHKSESLAEIFIKYINPNTLLKTNGYPSYPKARTISNLQHKIN
HNQSLVAEDRTNINLIEGVWGILRHCTDQSMGIKKKFIILHT

>KRH94228.1 hypothetical protein M153_3290007862 [Pseudoloma neurophilia]
MMELFFAVKIFLNLLYVKNIQKSTNEQIFLHLRARGLLKTQINCPSCGKSLVEKQVKRNIDGIMLRCLNK
LCEEYQSYFSIPIGSFFENSKLRLETIFEIIYRYSKNELVKITSLELEVSHPTVTKIHTEIRSIIRIYYD
NVPMILDGPNRIVEIDESLFVHKTKYNVGRFAETQVCVFSIADTTFTPAKVYLEVVESRSAQRLLPIIKR
VVLSGSTIHSDQWAEYNNLQSLGYVHQTVNHKYNFIDPQSGAHTQHIESFWKRAKLRIKQMKVVRREKLQ
EYLFEIMFKENNGDNSFNSILDMIFNFEYR

>ORE18047.1 hypothetical protein BCV71DRAFT_235305 [Rhizopus microsporus]
MSSPYHQLLGFESYTIIASEHLDFLNAHWRKRFYVYLAMAQLIAGAILVDGNGAILLNGTESYCQYSSID
VHYEKLFTMQELSFPDRMSQHPNPLKITMIFTDNSENCIRIDDETISPKVGPYTKNFNVSKNTKIFLCIG
SIEHMNKILNAPDHMRLLSVGIDPLMHLCTRENPTDPFEGDILMEMTLISTPELVLDAVKTLCNGNPIVV
EIDESKFGKRKNSRGHRIDGVWVIGGVEKTPQRKCFLMVVENRNMRNTNAIIERFVLPGSIVRTDCWRAY
NQVSLLHNGSLIHQTVNHSIHFVTENGVHTNTIDDKNKNTVHKRRYLCLLFKRTWSRIKVNCVARLRNKK
MVPWVSIASRNETYFTDFRSSIE

>KCZ80762.1 hypothetical protein H312_01820, partial [Anncaliia algerae PRA339]
RETLQKEIVEFTGLSKSVLLKITADIKRKISVFLDLNPIMLGGPGIIVELDESMFNFKVKAHRGRAPRNQ
IWVFGIVDTSFKPAKGILKVVQRRDANTLLPLIQRHVLHGTIIHSDEWSAYGNINSLGYVHKTICHKYEF
VNKTNGVHTQHIESYWNKQKNRIKKMMGCKGSVLQENLDMFVFYDLHQDDIYNSLLILLKFD

>KCZ81782.1 hypothetical protein H312_00822 [Anncaliia algerae PRA339]
MKNIEEAIIKMSTKKAIKFCMSSNLIHKEVNCIGCSFPMKLEKALNYVDKVAWRCYMNSCSLYQKRVSIR
KNTFFDGKKLKIKRILQILILWGENIKQSLIMQKSRSSYSVLRKIINEIIDLIRKYCILNPVRLGGYGNL
VEIDETMLNFKVKSHRGRSPANRTDALCIIEYNKTITKCFATCIRDKSHETILPIINKVVIPGSKIYTDE
HKTYQILTNLGFSHGTVCHKYEFINKKTSANTQAVESFNNYLKYYIKFKKGLEVQRREDFLIEFMWKFNN
RGFITEKLFDLIKV

>EEQ81494.1 hypothetical protein NCER_102052 [Nosema ceranae BRL01]
MANLYIEFVKILRGMYCWVYDCTLAQAIDFCDCSETTYIKIKDLILRVISEQEPEMVKIGGEGIGVQFDE
TAICNGELIPNSSSTLDNKPNIQWLVGGVEEGNCGNFVLKLVPNRKVLIILDMFEEHVVPGPIIATDGYP
SYPRTVTEFGSCHEVVNHIVGFVNAQGAHTNQIENLWSRLKHAYRKRGINKRRIDFFK

>KCZ79425.1 hypothetical protein H312_03192 [Anncaliia algerae PRA339]
MLTPDELDKKFIRMNKAETIQYLMSYNFLLKEMRCSFCNSFMNLTKYKKNKDGVAWRCNTASCNYYQEYF
SIRINSFFENFNADLGFIIRVIIKYLTRQQIFSILDYFRVNKSLIYKIINKFKLLIPITDYSNNKLGGPG
MIVQIDESMLNFKAKSHRGRSPDNKTDCISIVECTNGIVRAYAKVIPNKESSTLLPIITSQVANNSVIWT
DEHRSYGRLSELGFYHSKVCHKYEFVNYVTGVNTQAVESFHSCLKTEIKKRKGVLTDSREDF

>XP_024329302.1 putative transposase-like protein [Nosema ceranae]
MFLNNVSVDLIRSITSISLTSLSLMMHKFNRKSIFSNYIKNLSLGGEGKIIEIDESKFEKRKYNREHSVG
GIWVFGAVERVTRNILLFPVERRSREVLEEIIFRSIDKNFIVYFDCWKSYRNLGNHFYKHCTVNHSKEFV
RYSADGSIHTNTIEENWSAVKRKVLVKCRTSRLIDLHLLRFMLYSNEKCFKLSKLLVNSLFHDYKKDEQ

>KCZ78998.1 hypothetical protein H312_03618, partial [Anncaliia algerae PRA339]
MIPATDFSFNKLGIPGFKIQIEETMLNYKVKSHKGRASTNKTDALCVVKTKDKITRIFAQVILGKKSTTI
IPIICAQVVPGAIIWTDEHKSYASLANNGFIHQSVCHKFEFVDKQRGTHTQFVESFNNQLKIEIKKRKGI
KTYKRSDFLKEFCFFY

>KCZ82035.1 hypothetical protein H312_00517 [Anncaliia algerae PRA339]
MDNNEKLDAVAGLEVIKNIFDPIFVNNTASIEFLCKRGYLKSSILCYNCDHPALLKKSLDDLNNYFYKCN
KKNCRRKISIFSLLNYRVPKLKICYILRSCWFFTCNISNYFAFPNSCMSEQTYIKVRKIYVEACKNVVLT
NRKKLGGENKCLQIDETAFKKGKIITNPSSISDGDPNIIWLLGVVEEDKGNIFLEFIKDRTKNTISNFIY
ENILPLSTIKTDGFASYPKAIEENKMKHIIVNHNKGFRNALGHTTNTIEGLWSLLKYDIKKRKGINRDIL
ENYIFEFMWKYKYVKSNNNLSWNSGFLLLLKELFK

>EEQ81431.1 hypothetical protein NCER_102137 [Nosema ceranae BRL01]
MIHKFNRKSIFSNYIKNLSLGGEGKIIEIDESKFGKRKYNREHSVGGIWVFGAVERVTRNILLFPVERRS
REVLEEIIFRSIDKNFIVYFDCWKSYRNLGNHFYKHCTVNHSKEFVRYSADGSIHTNTIEENWSAVKRKV
LVKCRTSRLIDLHLLRFMLYSNEKCFKLSKLLVNSLFHNYKKDEQ

>KCZ78566.1 hypothetical protein H311_00405, partial [Anncaliia algerae PRA109]
NRTDDLCIIEFKNKITRCFATVINNKMAKTIIPIICSQVLPGSVIHTDEHRSYSALFKNGFIHATVCHKY
HFINKHTGVNTQAIESFHNELKLMIKKRKGVKTACRKEFLREFCFYLDSRNNFFHLIIALLKSH

>XP_024329285.1 hypothetical protein AAJ76_5130003, partial [Nosema ceranae]
IRQMNTENVINILRSKNLLLSYLECEACMLPMVERSRKVLDGVCWVCTNANCYKFRTTKSIRTNSFFDKF
RISLSDIFSVVILWSEGKNFSSIISNYGYTKEVLSRIILKIRKIIKIYYDTEQIRLGGPGIVCQIDESQF
VHKVKHNRGRAPSSDIWVFGIADTSYSPSRCYMEIVPDRKAETLLPIIRKVCKSGTIIHSDCWKAYLNIE
RDLGFSHNTVKHKLYFVDPNSGVHTQNIESFWNKMKRVTKS

>ORD93307.1 Y132A [Enterospora canceri]
MFSYYQNVLEPVMNGPVAGLVEFLRVRGVLKRVVACPTCSVDMVCKPYIRNKDGMAFRCYNHDCSGYSKY
HSIRAESFLNEFSAPLSSIIKVCCKWFNNHTQVQIMTEVNLNRKVVMKIIDRLRALCCLDVAENPVKLGG
DGIVVQIDESLFRHKQKYHRGRQPGREIWVFGLADVSFTPAKISLHVVDDRKASTLLPIIERVCLPGTII
NSDEWRAYMGISDKLRFTHETVNHSESFVNPVTGTHTQNIESTWNTCKYNIKMHKGILGVKLDELLCEFM
WKHNTGKRMGLIALFELLRIQ

>EIE87294.1 hypothetical protein RO3G_12005 [Rhizopus delemar RA 99-880]
MSFINISTANYTNPAGIRRQRPVTSSNNPIVIVDSDDEVEEIELETEQTSDLNQEVISINNDDNEELLEI
EAFEVDDEAHNSNILPDNWSRDQNVPIMTTRTFFLTFVTEEACMQFFINNGIYYGSNTVYRCNGDEGSIM
YLEQTGSIPRWRCNGIIINQETGEKCCNGRQVAVRNASFFSNRSLPTYDTLSILYFWSLKVRRMTISTMV
GCSPYAVRETLKDWYQILQEDLQQNDCKIGGYDVDGNSIVVEIDESKFGKRKYLRGHRVEGVWVVGDVEK
TPERKCFLVVVNNRNTETMDTIIRNYVADGSIVHTDCWRAYENMVNLGMNLVHRTVNHSVTFRDGDVHTN
TIEGTWNGIKINVTPALRTKKMVHWLLIEFIWRRKHHNDIFGGIIDCLKNVSFDRAQRNPAWLTELAAEE

>KCZ77002.1 hypothetical protein H311_01992, partial [Anncaliia algerae PRA109]
GAYDIDNKIGFVVPVERRDSTTLLSFILRFVRPGSIIVTDCWAGYDTLGLYGYHHFRVNHSTNFVAPDSG
YTTNHIESCWQKLKQYHKNRYGTHRSKLSGHLGVYMWRQRFKKSFKHFLMHIKEIYSLNN

>KCZ80574.1 hypothetical protein H312_02031, partial [Anncaliia algerae PRA339]
VFAICIPNKKSEIILPLIEKHVLPGTKIYTDEHKSYQKLNSLGFIHGTVSHKYEFINKETRVNTQAIESF
NNYLKYYIKMKKGIEPQRREYFLIGFV

>KCZ76629.1 hypothetical protein H311_02369, partial [Anncaliia algerae PRA109]
YSVRENSFFTGFNCSLKDIMLVILRYSCFMQVYSIKAALNLSPRTIERIMEKLIQKIPVTNFESSKLGGP
KFVVEIDETMLNFKCKSHRGRSPSNKTDALCIVEVDQKITRAFAKIIPNKKIETILPIVISQVMPGSIIW
TDEHKSYQTLNKNGFLRQLFCHKYEFVNKTNGFNTRAVEAFHNELKLAIKKKKKCKN

>EIE87976.1 hypothetical protein RO3G_12687 [Rhizopus delemar RA 99-880]
MVGCSPYAVHETLKDWYQVLQEDLQQNDCKIGGYDVDGNPIVVEIDESKFGKRKYHRGHRVEDVWVVGGV
EKTPERKCFLVVVNNRNTETMDTIIRNYVADGSIVHTDCWRAYENMVNLGMNLTHRTVNHIVTFRDGDVH
TNTIEGTWNGIKINVTPTLRTKKMVPWLLIEFIWRRKHHNDIFGGIIACLKNVSFDRAQRNPA

>KCZ81399.1 hypothetical protein H312_01154, partial [Anncaliia algerae PRA339]
KMDALCFVEFNEKITKCFATCIHNKKSETILPLIEKHVLPGTKIYTDEHKSYQKLNSLGFIHGTVCHKYE
FVNKETRVNTQAIESFNNYLKYYIKMKKGIEPQRREHFLIEFVLKFNSKENLVSNLFDLIRIK

>KCZ80778.1 hypothetical protein H312_01785 [Anncaliia algerae PRA339]
MHYTPNELEEFLIKSEVRDIIYYLMEINLLKRDYNCKGCNNPCKLSKYNKNIDKNAWRCMERSCKEYKFY
FSIRKNSFFEDLRLSLKDIMKVIIRYSCRQQVYTIYNNLDMSEKTIRNILNKLVVKIPIPDFSNDKLGGP
GFIIQVDETMLNYKVKSHRGRAATNKTDALCIVETRNKITRVYAQVIEDKKAETIIPIICNQVVPGSVVW
TDEHRSYLSLVNKGFQHDSVCHKYEFVDKVKGVHTQSVESFHNQLKLEIKKRKGIKTEKRSDFLKEFCFF
YNNRDNFYLAIINLLKV

>KCZ81094.1 hypothetical protein H312_01460, partial [Anncaliia algerae PRA339]
MKKTKEIFLEYIKDRTKNTISNFISENILPLSTIKTDGFASYPKNIEENKIKHIIVNHSKSFRNTLGHTT
NTIEGLWSLLKYDIKKRKGINRNILEHYIFEFMWRYKYVKSNNI

>KCZ76248.1 hypothetical protein H311_02758 [Anncaliia algerae PRA109]
MRHLILIGGSGHEIETDECQLVRRNYGIGHIVRSCWVLGAYDVETYKCFFFIIDDKWEDTLLPLILQHVR
EGSTIYTDCHPSYNNLQLYGYQHVLLITVVILLIQYQEICKNHIESIWENLKGKSKERYGTHRTTLDLHI
YGFIWRRKYGRSFSKFISHVAEEYNLN

>KCZ77736.1 hypothetical protein H311_01247, partial [Anncaliia algerae PRA109]
VNSKKSVGCRRIDINTRECFFVEVIKRDSDTLKTVILENVLPGSLIVTDEWRGYWGLEDLGYFHVTVNHS
QNFICPITGANTQLIENTWSCMKRKIRSRYIKKTMTSF

>CEI95175.1 hypothetical protein RMCBS344292_09371 [Rhizopus microsporus]
MRRSRIADFAKCTIDTINRTILDWYQMTQEDIQKNDYAIGGIDAEGNRIVVEIDESKFGKRKCNREHHVE
GVWVVGGVELTGERKCFLVVVPNRTADTLTTIIRCFVKPGSTMYTDCWADYNNLESFEYIHRTVNHSQTF
RDGDMCTNTIEGTWNGIKMNIIPSHRGKKMMP

>KCZ74470.1 hypothetical protein H311_04565, partial [Anncaliia algerae PRA109]
KDSFLSEVKIEPRVFLKSIFYILNNTQLVDIKRFLNISYKSLKIIKKLITNKIKEFFGCNPIRLGGDGII
VHVDETMLSHAVKSHRGRVARNQSWALTIVDTSEKPGLGYCQIVDKRDSTTLIPIISRIVRPGSIIHTDE
WKAYIKLNQSNFDHKTIRHKFNFVDPITGIHTQNVESFNNKLKLFIKNQRGCKADSRNDLCNLFLFLDHY
KNKAFLKFLELIKV

>EIE89006.1 hypothetical protein RO3G_13717 [Rhizopus delemar RA 99-880]
MVGCSPYAVRETLKDWYQILQEDLQQNDCKIGGYDVDGNPIVVEIDESKFGKRKYHRGHRLEGVWVVGGV
EKTPERKCFFVVVNNRNTETMDTIIRNYVADGSIVHTDCWKAYENMVNLGMNLVHRTVNHSVTFRDGDVH
TNTIEGTWNGIKINVTPALRAKKMVPWLLIEFIWRRKHHNDIFGVSLIALRISVLIELSVTQHD

>KCZ79292.1 hypothetical protein H312_03320 [Anncaliia algerae PRA339]
MLFSPSKFEEFLIKNDGKTILHYLMELNLIKREFICLKCCVATKLVKYTRNIDKFAWRCLTKDCGDYKKY
FSVRYNSFFIKFKLSLANILRVVIKYACRQQLCSIKKSVDISGKTVENILTKLVHAIPKVDFSSNKLGGP
GFVVQIDETMLNYKAKSHRGRSQTNKSDALCIDETKEKITRVFARCINDKKSETIIPLICSQVTPGSVIW
TDEHRSYSSLNNIGFLHDSVCHKYEFVHKTNGVHTQFVESFHNQLKLEIKKEKEFKQTKEIFF

>KCZ81832.1 hypothetical protein H312_00731 [Anncaliia algerae PRA339]
MRQFEILDFLTSSEDTQLYNWLVSKNVLKEVVNCRHCGILMTLKKKDKSYLQKTWRCMNFNCIHYESTSS
ILKDSFLSEVKIEPRVFLKSIFYILNNTQLVDIKRFLNISYKSLKNIKKLITNKIKEFFGCNPIRLGGDG
IIVHVDETMLSHAVKSHRGRVARNQSWALTIVDTSEKPGLGYCQIVDKRDSSTLIPIISRIVRPGSIIHT
DEWKAYIKLNQSNFDHKTIRHKFNFVDPITGIHTQNVESFNNKLKLFIKNQRGCKADSRNDLCNLFLFLD
HYKNKAFLKFLELIIV

>KCZ77225.1 hypothetical protein H311_01767 [Anncaliia algerae PRA109]
MKDLKPQKISGIGSIVEIDESLYSKHKYNIGRLLRRVWIVGGIELRTRDTFFVEVIKRDAETLENIILEN
VLPGTTIYTDCWKGCINLDKLGYNHLTVNHSHYFIDPETSTNTQLIENSWGYF

>KCZ78255.1 hypothetical protein H311_00718, partial [Anncaliia algerae PRA109]
LNRSSDTLKSIIQEKILPGTLIISDEWRGYWGLEELGYFHCTVNHSQNFICPLTGANTQLIENTWGWMKR
RIRNRGLNKNGDLTLIFAEFLFKKKYKEETFITILKNLKDSYELINF

>XP_024329608.1 hypothetical protein AAJ76_1960001168 [Nosema ceranae]
MRRMSEHQVWVFGIVDTSYVSTRRYIEIVAQKDKATLFDIVRRICLPGTIIHSDQWAEYKDITGLSFKHY
TVNHSLNFVNPDNGVHTQHIESYWNKNKIYIKKIKRR

>KCZ80334.1 hypothetical protein H312_02271, partial [Anncaliia algerae PRA339]
QAQWVFGMIERNSKKCVLLPVPDRSANTLIPLINQYILPGSTIISDCWTSYNRIEENDTFSHLTVNHSYN
FLNPEDNLIHTQNIENCWLHAKNKLKRQYGTRREMLEGYLYEFMFKRKYEKNKRLKQLIIILRTVFR

>KCZ77840.1 hypothetical protein H311_01143 [Anncaliia algerae PRA109]
MRVIIRYSQLQQTHIISNNSGVSKCTVERILKKLYIVIPKTDFSQEKLGRPGFIVQIDETMFNFMCKSHR
GRSPSNRTDALCIVEVNRKISRVFATIIENKKAETIIPIICSQVVPGSVIWTDEHKTYSCLSKNGFIHDS
KCHKYEFINKERGDNTQAVESFHNELKLRIKQQKGVKTEKRSEFLKEFCFYFNNRSNFFGAVINLLKV

>KCZ79957.1 hypothetical protein H312_02646 [Anncaliia algerae PRA339]
MNYDFSEENKFIKKYKDNIEKKCKKCGSKAIILTNRGSLIIRCSWKSCKFSTSVWQGTIFYKSKLKPCVF
LALCKLWLQSMARRHITLLLKISKKSVSRNLKKLGEMAIQRFYSEFKTIGGPGIIVEVDESKFGKRKYHR
GHLVKGVWVLGMVERTSERKCILISVPDRSASTLFTLLKRYIHKDSIIYSDCWRGYIGLSEYFLAHETVN
HSISFVDNLTGVHTNTIEGTWSAVKRTISPRHRTKRFISLYLLRFMLLRLYPTTNFNELINLLL

>KCZ77429.1 hypothetical protein H311_01561, partial [Anncaliia algerae PRA109]
RVFARCINDKKSETIIPLICSQVTPGSVIWTDEHRSYSSLNNIGFLHDSVCHKYEFVHKTNGVHTQFVES
FHNQLKLEIKKRKGVQTNKRDIFLNEFCFYFNNRENFLEAVINLLKI

>KCZ78783.1 hypothetical protein H311_00172, partial [Anncaliia algerae PRA109]
WILPGSVVFTDCHGSYVTLNSLGFAHFKVNHSNNLVISMEFI

>KCZ79080.1 hypothetical protein H312_03535 [Anncaliia algerae PRA339]
MKSVNIEDKIIKMKTSKIVKFCFEKNILKQKQCCYHCNTNMKLVKAQTFKERKAWRCINSLCSKYQNRVS
IRRGSFFESFKIKLKKILRILIRWSENQTQKLIMNKLNVSYAVLRKVLDKIIEKIKLYNEQNPIVIGGYN
KFVEIDETMMNFKCKSHKGRSANNKTDAICLIEYDNKITKCYAEVIKDKTIGTILPIINRVVIPGSLIFT
DEHKSYQNLNKQGFLHGTVCHKYEFLNKETGANTQAVESFNNYLKYWIKFKKGVETHRRSDFLVEFTWKF
NHKNKIFKKLLDLLKI

>KCZ78324.1 hypothetical protein H311_00646, partial [Anncaliia algerae PRA109]
PQEQWVFGAIDCRTKESILVPVERRDANTLIPIILKYILPGSIIVSDAWAAYLNISNYGYSHFVVNHSEN
FVDPLTGMHTQRVENMWMRAKRRNKKECGTKKELLEGYLFEFMWREKYNNDPFKNIIDHIKLFYS

>XP_018283171.1 hypothetical protein PHYBLDRAFT_73795 [Phycomyces blakesleeanus NRRL 1555(-)]
MPNYFQPKDMSITPDFEQIHKITESKKTSVIYLKENNILYEHMSYCNEWPMTLQCHNSREKFYCKCNSRN
CCNRSEMSIGKDTIFSFKKRTLNIMIYLIWCFILNYLLNKTEEATKLSKKTIVIFMAGIQKVICQDISSN
DILIGGERITVEIDESKFENIELKVFGFWGVEQTSERKIFLVAVSNRTADNFLNIIQHHVLSGSIIHTDY
FKLYNQLETLKYRHSTVNHSVEYKISEGVHTNIIEVLQMIISIVRQIKDNNISLEQQLLLDLDPDYETYF
TENESSSSENKNAISSDSNNTSDSTDDNILYTDSILASN

>KCZ80316.1 hypothetical protein H312_02284 [Anncaliia algerae PRA339]
MKKLYKTLELNFEKHQNKIGGEKIIVEIDESKLGKVRYNKGHRVDGVWIFGMVERTIARKIVLVKVYNRK
KETLEEFAFKYINWGSIIHSDCWKTYNNFKNIFAEHLKVNHSQHLVCLITKTHANTIEGNWYRVKNQIEN
THRKKKFITPYLIRYMLRRNFKDDIFKEVIKMFLIKN

>KCZ80952.1 hypothetical protein H312_01607, partial [Anncaliia algerae PRA339]
VIPNKEANTLLPIIQSQVASSSIIWTDEHRSYARLSQMGFTHGTVCHKYEFVNHHTGVNTQAVESFHNSL
KLEIKKKKGVFTSEREIFLKEFLFFF

>ORD93149.1 hypothetical protein ECANGB1_978 [Enterospora canceri]
MVCKPYIRNKDGMAFRCYNHDCNGYSKYHSIRVESVLNEFSAPLSSIIKVCCKCFNNHTQVQIMTEVNLN
KKVVMKIIDRLRTFCCLNVAENPVKLGGDGIVVQIDESLFRHKQKYHRGRQPGCEIWVFGLADVSFTPAK
ISLYVVDDHKASTLLPIIERVCLPGTIINSDEWRAYMGISDKLGFTYETVNHSESFVNPVTGIHTQNIES
TWNTCKYNIKMHKGILGVKLDELLCELCGSTILGKEWAW

>KCZ75951.1 hypothetical protein H311_03061 [Anncaliia algerae PRA109]
MLENTLFSSSKIPLIKKLLIIKLWCTKIKLSAISEITKVSKQSINKVMKRLYKTLELNFEEHQDKIGGER
IIVEVDESKFGKVKYNKGHRVDEVWIFGMVEKTIARKIVLAKVDNRKKETLEELALKYINCGSIIHSDCW
KAYNNFKNIFAEHLKVNHSQNFVCPITKTHTNTIEGNWYGVKNQIENTHRKKKFITPYLIRYMLRRNFKD
DIFKEVLKMLLIKS

>RIB27877.1 hypothetical protein C2G38_2159525 [Gigaspora rosea]
MSNWRSKFENFENPDKPKHKLNIYCLIKINFKLFLEVKIKENISFLTDLKHFNLIKNYTWHSYKHKKDNT
YYISTNITNKSTISFHRMIHSEWKMIDHINRNGLDNRECNLRETTKKENNLNCKLYKNNTSDFRITKYRT
SVQTKQLAIDFKLKHDKITGNRNDTPNLNSLQKIFFDEKECIKFLIKEKLLKPSEKCQFCNGETYLYLKY
NVFRCKKNDCKKMVTVFKNTFFSQHRLKYNDILLIGYFWINKLRIQQIHKMTDISRLSTRIRNFIRDFRR
LAINSLTPENEIIGGSKIIVEIDESLFDNFWIVGGIERTKKRKMFFVVVDNRNTEALTRIIKLHVKPGST
IYTDAWCGYQNLESLGMKHIRTNHSKPNPR

>KCZ78882.1 hypothetical protein H311_00072 [Anncaliia algerae PRA109]
MKRLYKTLELNFEKHQDKIGGERIILEVDESKFGKVKYNKGHRVDGVWIIGMVERTIARKIVLVKVDNRK
KETLEELALKFINHGSIIHSDCWKAYNNFKNIFAEHLKVNHSQNFVCPIKKTKTNTIEGNWYGVKNQIEN
THRNKKFITPYLIHYMLRRNFKDDIFKEVLKMLLIKN

>KCZ78442.1 hypothetical protein H311_00528, partial [Anncaliia algerae PRA109]
VEGAWVFAGVEKTEERKCFAFVVEKRDIITLTSMIETYVMPGSIIITNGWKGYNLIKNLPNFTHHWVNHS
ISFRNNEGYNTNTIEGKFNGMKMNISARNRTKKFLKDKLFEFIWRTQNKNNLWQVLLNI

>XP_018283095.1 hypothetical protein PHYBLDRAFT_176463 [Phycomyces blakesleeanus NRRL 1555(-)]
MPNYFQPKDMSITPDFEQIHKITESKKTSVIYLKENNILYEHMSCCNEWPITLQCHISREKFYCKCNSRN
CCNRSEMSIGKDTIFSFKKMTLNIMIYLIWCFILNYVLNKTEEATKLSKKTIGIFMAGIQKVICQDISSN
DSLIELLLKLMSLILKSESIIKSIELKVFGFWGVEQTSERKIFLVAVSNRTADNFLNIIQHHILSGSIIH
TDYFKLYNQLETLGYRHSTVNHSVEYKISEGIHTNTIEVLQMIISIVRQIKDNNISLEQQLLLDLDPDYK
TYFTENESSSFENKNAISSDSNNTSDSTDDNILYTDSILASN

>ORD93192.1 hypothetical protein ECANGB1_721 [Enterospora canceri]
MKIIDRLRTFCCLSVAEKPVKLGRDGIVVQIDESLFRHKQKYHRGRQPGREIWVFGLADVSFTPAKISLH
VVDDRKASTLLPIIERVCLPGTIINSDEWRAYMGISDKLRFTHETVNHSESFVNPVTGTYTQNIESTRNT

>KCZ79589.1 hypothetical protein H312_03018, partial [Anncaliia algerae PRA339]
SVFTMSRVNSISFNDFIKSIENPEFVRWLFLEAGYGSEEGSECEYCDIGQYRLINSKSPRFPVGMYYKCS
NRACNKQKNIFEESKISNINLKKFLILLASFINNKTISSVIIDNYFDEKTVFKYYSYFRTLCSKNLPENI
LLGGSGKEVEIDETHLFKRKYHRGNRLASEDIWVFGIFERVSKNIFLSVVKKRDADTLYDIVSSHVLPGT
KIYTDGWRGYCKIKQYFTSKSVNHKYYFVDPNDPLNHVNNIERTWRSLKSDMRGACNENYCLHLNEFMFR
RLVFTSDLRLDLVRMISYIKDDF

>KCZ74016.1 hypothetical protein H311_05022, partial [Anncaliia algerae PRA109]
RKHNLGHIVRSCWILGGYDISTFECFFVRIEDKRENTLLPIIRQHVREGSIIYTDCLRSYNNLNLYGYLH
NTVNHSSNFIDTGTGACTNHIESMWQKLKAKSKERFGTHRSTLDSHIFEFIWRKKFGRRFSVYVSHIIEE
YTHD

>KCZ78048.1 hypothetical protein H311_00932 [Anncaliia algerae PRA109]
MNLKADELETMIIKMERTEFILFLMQNGFLKKEIVCCKCNQNMKLVNYNQNKDKKAWRCYTSNCSGYKTY
KSIRLGSFFQNFTCDLLFILRVIIKYVTKTQQFAIFEYFGSKKSTIQKIIKEFRSFIPETDFSLNKLGGP
GVVVQIDETMLNFKSKSHRGRSPNNRTDALCIVECSNGIRKAFATCINDKKASTIIPIITRQVAANSKIW
TDEHRSYRSLFELGFNHGSVCHKYEFINSLNGVNTQAVESFNNCIKLAIKNQKGVLTNLRSDFLRVFLFF
FNNKENILEKSFDLIKIK

>ORD93472.1 hypothetical protein ECANGB1_2188 [Enterospora canceri]
MVCKPYTRNKDGMAFRCYNHDCSGYSKYHSIRAESFLNEFSAPLSSIIKVCCKWFNNHTQVQIMTEVNLN
RKVVMKIIDRLRTFCCLSVAEKPVKLGGDGIVVQIDESLFRHKQKYHRGRQPGREIWVFGLADVSFTPAK
ISLHVVDDRKASTLLPIIERVCLPGTIINSDEWRAYMGISDKHRFTHETVNHSESFVNPVTGTYTQNIES
TRNT

>KCZ79516.1 hypothetical protein H312_03089 [Anncaliia algerae PRA339]
MIPNRKAETLAEIFSIYLKEGTILKTDGYPSYPNASAISNFEHKIVNHNKSFVAIDGTHTNLIECVWSHF
KTLYRSKHGLYKHKLVNFIAEFN

>KCZ77886.1 hypothetical protein H311_01097 [Anncaliia algerae PRA109]
MQLTPNKLEEFLIKEEPREVIKYLMEINILKRNLDCADCNFPCLFRRYTRSCEGYAWRCMNVNCRSYKKY
RSIKVGSFFAGFNSSIKDIMRFIIRYSCFQQLYSIKETLDISDRTIDRIYKKLISLIPEPNFENNKLGGH
GFVVQIDETMLNFKCKSHRGRSSTNKTDALCIVEVGQRINRAFIKLITNKKSETIIPIICSQIIPGSVIW
TDEHKTYQSLNKHGFLHNSVCHKYEFINKINGVNTQAVEAFNNELKLAIKKRKGVKTIKINVLCGNFVII
LIKK

>KCZ79308.1 hypothetical protein H312_03305, partial [Anncaliia algerae PRA339]
NRRNRRIKIGKRKFNRGHRIEGVWVFGLVERTPKRKILLFSVKKRYKNTLLQLIKNHVRNGSIIYSDCWR
AYNNIGTESYLHVTVNHSKSFINYDNGVHTNTIEGNWSSIKMTVPKSHRKLSFIGMYLVKYMIKRNEEGD
LGYNLLKYLV

>KCZ80645.1 hypothetical protein H312_01937 [Anncaliia algerae PRA339]
MGVWVFGIVERTPQRKILLFPVEKRDKATLFDLINKYIKKQSIIYSDGWRAYNTLHLEGYYHYVVNHSIG
FVSPLDGVHTNTIEGNWSSVKVSIPKRHRVLTKIDSYLVEYMVKRNELGDFETNIIKFLL

>KCZ76572.1 hypothetical protein H311_02427 [Anncaliia algerae PRA109]
MLNYKVKSHRGRASTNKTDALCIVETKDKITRVFAQVIPDKKSSTIIRIICAQVVPGAIIWTDEHKSYVS
LANNGFIHQSLCHKFEFVDKQRGTHTQFVESFNNQLKIEIKKEKD

>KCZ74627.1 hypothetical protein H311_04405, partial [Anncaliia algerae PRA109]
MQKLLQKKSVLKDTILENSNINLCSLLDLIYFWSIDATQSKCLVECNTKSRKTVHKWHKIFSLQTFYIMR
EFRIRKIGGVGHFFEVAESKFSKRKNEVGRIVESKWIIGGVDIHTGELFFREVINRNAETISNVLLENIE
IGSTIITDCWPAYINISSLGFNHLTVNHSE

>KCZ75002.1 hypothetical protein H311_04027, partial [Anncaliia algerae PRA109]
RVEGAWVFGGVERTPERRCFLFVVEKRDATTLNEIIKKCVLPGSIVITDGWKGYNFLRNDMNYRHYFVNH
SISFITMEGHHTNTIEGTWNGIKLNIPVRHRTKLFLQNDLFEFIWRRQNKNNIWEAALDLVS

>KCZ77926.1 hypothetical protein H311_01053 [Anncaliia algerae PRA109]
MRNILVGGPGIVCQIDESCFSHRVKAHMGRVPQNPGWVFGMVDTSKFSKRFYVQVVADRSADTPLPIIAR
IIRLGSTIHSNKRRSYRGITANRYHHQTVNHSLYLVNPMNGVHT

>KCZ76961.1 hypothetical protein H311_02034, partial [Anncaliia algerae PRA109]
KAHRGRAPRDQIWVFGIVDTSFVPAKDILKIVLRRAANTLLPLLQWYVLHGTIIHGDEWSAYGNINSLGY
VHKTICHKYEFVNKTNGVHTQHIESYWNKQKNRIKKMMGCKGSVLQENLDMFVFYDLHQDDIYNSLLILL
KFDLVFFILYLN

>KCZ80470.1 hypothetical protein H312_02146, partial [Anncaliia algerae PRA339]
IFTKTSSEELLNKSLNLLYNKYKTCVKCGSKNIWKIKNNFIIKCNWKPCSYKINALKKTCFSKFKIEMTK
ILDMIAFWIHGMSFKNISLVTNVSSQCVTRFFRKFNNVLATNYHSVKKSIGGENIIVEIDESKFGRRKYH
RGHKVDGVWVFGLVERTPERKILLFPVAKRDKTTLMTLLKKHVLKNTVIYSDCWKAYSSLNTEFAGHFTV
NHTKEFVNKENNVHINTIEGNWSAIKITVPKRHRSINYINMYLIKFMIKRNEPGNVEDNLLKYLL

>KCZ79359.1 hypothetical protein H312_03250, partial [Anncaliia algerae PRA339]
MTLNQINATYIIMNTKTDEDTLKFCQFYNLIPKEKQCPKCNVNMNLVKNAKFTLGVSWRCPRPCKNTISI
RDKTFFNKTKVKISEILLFIYYWSQEVCNFKYISKELKWAEHTFVKFKSSLREVCAIYFIRNPVLLGGPG
RVVQIDESLFVRRKNNSGRMPNINWVFGGIDCLSKECFLLPVAQRNACTLIPIIRTYIRPGSIIMSDLWK
AYD

>KCZ80493.1 hypothetical protein H312_02091 [Anncaliia algerae PRA339]
MRSYKMKKKSEYKLIAKNFLSHLSTRCHNDHAGHRISKNSSLNYRCRSKFCMVSYNILEKTPFKGAKLEI
WKIIRIYDCWLYGMKVKDISFFLRINKNTVTRHLKSLEDCITDNFYNNIEPLGGKNIIVEIDESKFGKVK
YHRGHRVEGVWVFGMTERTAKRRIVVLPVPDRKKETLISILMKYVKQDSIIYSDSFSSYSTIKEYFSIHK
KVNHSLHFVDPVTRVHTNTIEGNWNGIKLTLPLRKRTKKLIGLQLIRFMIKRENPEDFLDKLLSYLK

>KCZ77496.1 hypothetical protein H311_01492 [Anncaliia algerae PRA109]
MGFGKCDIIKKMGFLVKVPDCTRETIFPIIARNVRPGSIIPSDCARIYNALYELGYEHYIANHSRNFVDP
HTRATTNHVESM

>KCZ78676.1 hypothetical protein H311_00290 [Anncaliia algerae PRA109]
MKFYKSETELMEIFNRAFLNLTFVENCSKCSSNANINYTLRRRKCKWQKCKYQESLLKDTVFNNKKSPLT
LILKIIELWCEELPISTIAKGLSLSKKHVGRIIAKMGKKLVANYYKSLEKIGGSNIIVEIDESKFGRRKY
NKGHHVEGVWVIGCVERTANKKIILQKVEKRNFLHINNFMTNFINNESIIYSDGWRGYNQAKSNFKDHLT
VNHSLTFVNKENNCHTNTIEGNWSSVKGKINRRFRNIKFIDIYLIRFMINRNESGNCFNNLIKYLF

>KCZ82107.1 hypothetical protein H312_00382, partial [Anncaliia algerae PRA339]
VTSFITKMGKKTVNQYYNEQRIIGGSGVIVEIDESKFGKVKYIRGHRVEEIWVFGLVERTPERRIVLAPV
NDRTRGTLEEILKKHVHPDSIIHSDSFRSYAKLKNIFAGHKKVNHSQYFVDPSTWIHTNTIKGNWHGVKD
QISVRHGSKNFIELYLIRYSLRRNHKDIFQEIIKLLLKLLFVVLFLFYLIIFIFLFL

>EEQ81218.1 hypothetical protein NCER_102484 [Nosema ceranae BRL01]
MKANLESESIIESILLGGIWVFGAVERVTRNILLVPVERRSGEVLEEIIFRSIDKNSVVYSDCRKTYRNL
GNYFYKHCTVNHSKESIRYSADGSIHTNTIEGNWPAVKRKVPVKCRTSRLIDLHLLRFMLFSNEKCFKLS
KLLVNSLFHDYKKDEQ

>KCZ77513.1 hypothetical protein H311_01473, partial [Anncaliia algerae PRA109]
VEGAWVFAGVEKTEERKCFAFVVEKRDMVTLTRMIETYVMPGSIIITDGWKGYNLIKNHPNFTHHWVNHS
ILFRNNEGYNTNTIEVTFNGMKMNISARNRTKKFLKDKLFEFIWRRQNKNNLWQALLNILF

>KCZ76139.1 hypothetical protein H311_02869, partial [Anncaliia algerae PRA109]
ERTPDKKCFLVGVPDRTTETIRNILSLYVLPGSIVYTDCFKAYLPACRDLNLVHQTVNQSIESGNIENGV
RTNTIERLNNGVIHLFKPRNRSKKI

>KCZ80464.1 hypothetical protein H312_02140, partial [Anncaliia algerae PRA339]
YNLQHPLRLGGFGKIVQIDETMLNFKCKSHRERSSRNKTDAICIVEYDNKITKCFTKIIEDKSVATILPI
INDVVIGGSTIFTDEHKSYQRLQNLGYEHGTVWHKYFLSIKLLVLTHRQ

>SAM08881.1 hypothetical protein [Absidia glauca]
MTLLHGQDIKASVLSMGGRDDDHNPIVVEIDESKFGKVKYHHGHRVEGVWVVGGVELTSERRIFACTVTD
RTRETMKDIITRFVKPGSIIRTDFWDGYLGLEDWEQDYIHQRVNHSEEYVTFDGVHTNTIEGTWNGIKML
VQARHRTADAMPWRLVEFIWRRVHQGNHWNALLETLANVEFDRLIGEDAPGTFVPDGPRVPAFTQHRRVE
EEEEEEDIMFRLEAINIPVDEAVDRVVNLTDTYGRQGRRHSQL

>KCZ80516.1 hypothetical protein H312_02078, partial [Anncaliia algerae PRA339]
NKKMATILPIIQKIVIPGSTIFTDEHRSYSSLQHLGFTHLTVCHKYNFICPFSGAHTQFIESFHNELKLE
IKRRKGIKTDLRNNFLQEFIWKFNNKSNRLLKLYELLKDLLTNKL

>KCZ74280.1 hypothetical protein H311_04756, partial [Anncaliia algerae PRA109]
SYKINALKKTFFSKFKIEMAKIFDMIAFWIHGMSFKNISLVTNISRQCVTRFVRKFNNVWATNYYTVKKS
ISGENIIVEIDESKFIRRKYHRGHKVDGIWTFGLVERTSERKILLFPVAKRDKTTLMTLLKKHVLKNTVI
YSDCWKAYSSLNTEFVGHFTVNHTKEFVNKENNVHINTIEGNWSTIKITVPKRHRSINYINMYLIKFMIK
RNEPGNVEDNLLKYLL

>KCZ79653.1 hypothetical protein H312_02959 [Anncaliia algerae PRA339]
MPGSVIWTDEHKSYQRLNKNGFLHQSVCHKYEFINKTNGVNTQAVEAFHNELKLAIKKRKGVKTELRSGF
LKEFCFYFNNKNNFLDAVLGLIKIN

>KCZ81106.1 hypothetical protein H312_01472, partial [Anncaliia algerae PRA339]
WILGGYDISTFECFFVRIEDKREVTCLPIIRQHVREGSIIYTDCYCSYNNLNLYGYLHSTVNHSKNFIDP
GTLACTKHIESMRQKYKAKIKNDLEPIETLWIPIFFNLFEEKIW

>KCZ79162.1 hypothetical protein H312_03452 [Anncaliia algerae PRA339]
MPGSIVHTDEHASYKKLCKLGHNHGSVCHKFKFVNKETIFHTQFVESFHNCLKLEIKKRKMIYTSKRFDF
LAEFIWKFNHKNDRFQSLLNLIKLS

>XP_024329664.1 hypothetical protein AAJ76_1730003606 [Nosema ceranae]
MEIVAQRDKATHLYTIRRICLPGTIIYSDQWAEYGDITGLGFQHYTVNHSLNFVNPDNGVHTQHIESYWN
KNKIYIKKMKGDKKEDLNSYLAEYMWRERFRDSEFYKILECLTEMNENN

>EJW05224.1 hypothetical protein EDEG_00689, partial [Edhazardia aedis USNM 41457]
IKKKLNKKLSLEFYKRNDKIGGNNIVVEIDESKFEKRKYHRGHRLDSVWVFGAVERTDQRKIFLIPVEFR
NQYHLIPILQRYIHSESIIYSDCWEAYNNLNKIFKEHLTVNHSMGFINTETDVHTNTIEVNWCSVKQQTP
IRC

>KCZ77844.1 hypothetical protein H311_01140, partial [Anncaliia algerae PRA109]
VEVIKRDSDTLKTVILENVLPGSLIVTDEWRGYWGLEDLGYFHVTVNHSQNFICPITGANTQLIENTWSC
MKRKIRSRYIKKNNDVTLIFVEYLFKKNTITTHLLPF

>EEQ81200.1 hypothetical protein NCER_102514 [Nosema ceranae BRL01]
MRRREIIEINESKFGKRKYNRGHSVEGIWVFGAVEWVTRNILLVPVERKSREVLEEIIFRSIDKNSVVYS
DCWKAYRNLGNHFYKHCTVNHSKKFVRYSADGSIHTNSIEGNWSAVKRKFPVKCKTSRLIDLHLLRFILF
RNDTCPKLSKLLVLSLFHNYKK

>KCZ81478.1 hypothetical protein H312_01056, partial [Anncaliia algerae PRA339]
MHLQNVNELYKKPLRHEINTNEDLHECINVIAQNTSTCTNCFNSMKVRKKEKNKTILRCNFCNSTKRIYN
LRSKFSNAISLKNHFYFIIYFIKDLCQETISEFLGLSISIVSRYFLKLQKLIHDFTSNNPIKIGGSGKIV
QIDECFFDKRKYNRGRLANEQIVLGGIDVESKNFFITITPNRKKETIGYNIENYVNEKSIIHTDKHTSYI
YYFAENSNKYYHDW

>KCZ81588.1 hypothetical protein H312_01043 [Anncaliia algerae PRA339]
MKMNKIQTKDEIDIMLQNIINQLDLKCRKCRGSCVIRNKKNNFYKRCVFSLCQMEESIFKGSIFYYKKLD
KYQVVYILRMWFSRVPVKAISELLYISTNTVFSYLKKALKLIEHKYLNSIGMIGGPNIIVEIDESKFGRR
KYYRGHKVEGVWVLGLVERTDKRRIILIPVKDRKSTTLIEIIKKYVHPESIIYTDGWKGYTTIKDNFLIH
KSVNHSISFVDFINNVHTNTIEGNWAGVKQDLPIQYRTKDRIMLYLIRFMIKRNRTEDAFEEFIKFLF

>KCZ77990.1 hypothetical protein H311_00989 [Anncaliia algerae PRA109]
MGKIGGNNVVVEIDESKFGKRKYNRGHHVEGVWILGCVERTHERRIILKKTEKRNFESINNFMKSYIDEN
SIIYSDGWRGYNQTNRIFREHLTVNHSIGFLNYENNCHTNSIEGNWSAIKSKIGRRFRTNDFIDIYLIRF
MLKRNENGNVFNNLIKYLF

>XP_018290050.1 hypothetical protein PHYBLDRAFT_169919 [Phycomyces blakesleeanus NRRL 1555(-)]
MALTYTSEFAKQYLIAQSALYPQNHIIFTCSGGSSMDYIFEKDRGYSYRCSGVNNMGATCCKRERKSERL
DSFFAQRHLSYNVVMQGIYYWLNWIPRMTMGVMLGVSPETIRHLIASIHQLIQMDLTNNDMRIRGIDANG
QSIIVEIDESKFGKRKYHQGHRVEVPQRDAATLLQVIKKHVKPNSIIHTDCWAAYGGLTSVVDMNYTHRT
VNHNVEYVTSDGIHTNTIEVCGME

>KCZ78782.1 hypothetical protein H311_00181, partial [Anncaliia algerae PRA109]
KILVYKDECSECKSPLRKLSTSTFRCTKWSCYKFYSLFKYTIFSNTKIPLNDFLKVAYYWLAKCSFTSIQ
IITGHSTSTVAKHLKIIKNQIKKDISEVDTTIGGEGIMVQLNESKFGKRKYHQGHHVEGVWMFGGVEVTS
ERKFFCIKVEKRNAAVLTSIILKFVKPGSIIITDGWKGYNDIKRNSIFLHQTVNHKISFKNTLGYTTNMI
EGTWNGLKQVTPSRCRTVAKIDDCIFSFIWRRKNEQNDIWLEFIKVLSLYFIFFSNLKFWDLNLQLL

>KCZ77854.1 hypothetical protein H311_01130 [Anncaliia algerae PRA109]
MGYSRDRKKPDKKCFMVEVPDRTTETIRNILSLYVLPGSMVYTDCFKAYLPACRDLNLKHQTVNHSIEFK
INENGG

>KCZ76925.1 hypothetical protein H311_02071, partial [Anncaliia algerae PRA109]
NSNIKSAIILAIGNLWLKNYNINQISERVDIKRKSVSEILKKVHVRLKDLCYDKTEQICGPGIVVEVDES
KFGKRKYHRRHRVEGVWVLDVVERSPFRRVIFVPIEKRNSVNLILLLRKYIHPQSIIYSDCWKGYYNLKS
YFSDHLTVNHSVSFVNPHTGTHTNTIEGTWNGLKQTIPPRYRTKELILPYLIRFMFNRNEKNDLFSKLIK
YFF

>KCZ78611.1 hypothetical protein H311_00355, partial [Anncaliia algerae PRA109]
VKYNKGHRVDGVWIFGMVERTIPRKIVLVKVDNRKKETLEELALKYINRGSIIHSDCWKAYNNFKNIFAE
HLKVNHSQNFLCPITKTHTNTIEGNWYVVKNQIENTHRNKKFITQYLIRYMLRRNFKDDIFKEVLKMLLI
KN

>KRH94676.1 putative transposable element, partial [Pseudoloma neurophilia]
LNILKKIDCFVLFIKGIFGLMPLRGLSIQLNHKYSNMIRFLRRIKKNAKKNFYNKIQMIGGENIIVEIDE
SKFGKPKYNGGHRVEGQWVLGLVERTKERKMILIPVKKRDSVTLLQIIKKYVHPQSVIYTDKWRGYNDLK
NHFRDHKTVNHSKYFKDPDTGVHTNIIEEN

>KCZ81264.1 hypothetical protein H312_01342 [Anncaliia algerae PRA339]
MTRLILKNVLPGSIIVTDGWKGYYTIKKDQNFTHETINHAIEFVNSAGLHSNTIEGTWSCLKYLIPIRMR
VKEKVDFKVFEFIWRRKHENFDLWEVFIESLKNF

>KCZ81090.1 hypothetical protein H312_01516, partial [Anncaliia algerae PRA339]
NQIFFVEVLKRDKETLENIIKEYVYEGTTIVTDCWGGYINLESLGYYHFQVNHTENFVEVLKRDKETLEN
IIKEYVYEGTTIVTDCWGGYINLESLGYYHFQVNHTENFIDPLTGANTQAIENRWSVIKRKFRARYIKSN
SDLSLAFSEFLFKTYHKNNAFDVIMKNLNKFID

>KCZ78633.1 hypothetical protein H311_00333, partial [Anncaliia algerae PRA109]
PNRKKETIGYNIEKYANEKSIIHTDKHPSYIYYFGENSNKYYHYWVNHSENFVDPETYVRTQNIENLWLL
LKKFKRRKDYSKSRYLKLYLAEFDLKRRFYQEESRLFEFLINLTFN

>KCZ78359.1 hypothetical protein H311_00606 [Anncaliia algerae PRA109]
MIRNKIKSKEEYKKLAENFVSKLSTRCPNNHLGHKKSKKCEFNFRCRNKYCMINYNILENTPFKGAKLKL
WKIIKIYDCWLYGMNVKDISFILKLNKNTVTRCLRNLEICIADKYYNSVEPLGGGNIIVEIDESKFGKVK
YHRGHRVEGVWVFGMIERTEKRRIIVMPVPDRKKETLTAMLLKYVKRNSIIYSDSFSSYGSIKEFFSGHK
KVNHSLHFVDPVTKVHTNTIEGNWNGIKLTLPIRKRTKKLIVLELIRFMIKRENPNDFLDKLLSYLE

>KCZ80581.1 hypothetical protein H312_02001 [Anncaliia algerae PRA339]
MPIITSQVANNSVIWTDEHRSYGRLSELGFYHSKVCHKYEFVNYVTGVNTQAVESFHNCLKTEIKKRKGV
LTDSREDFLKEFLFFFNNGI

>KCZ75615.1 hypothetical protein H311_03404 [Anncaliia algerae PRA109]
MTLKNVQWKISGVDDSEEKIFFWKLSQIGKYQHYMIYLKKLLKNGILITDVYPSYPKALSDFGSRHIIVN
HSERFSNADGHNTNLIENFCSHLKKDYRERAGINKNRIHLFLKEFIWKKKENL

>KRH94526.1 putative transposable element [Pseudoloma neurophilia]
MPFRGLSIKLNYKYSNMIRFLRQIKKTPKKKFKKIQMIRGENIIVEIDESKFGKRNYRGQFVEGKWFLGL
VENTKERKMILIPVKKRDSTTLLQIIKKYVHPQSVIHTDKWRQYNDLKNHFRDHKTVNHSEHYKNQNTGV
HTNTIKGNCFL

>KCZ79708.1 hypothetical protein H312_02898, partial [Anncaliia algerae PRA339]
GNMLASEQIWVFGIIERISKKVYLTVIERRDGETLSRIINDVLLPGTIIFSDSWRGYNLIRQNFETYSIN
HKLHFVDSLNNNIHINNIERLWRILKNDIRGCQVGNYEYHLKEFIYRRYFFNTSFEENLNLFIKLIY

>KCZ75860.1 hypothetical protein H311_03155 [Anncaliia algerae PRA109]
MIHSRKAETLAEIFSIYLKEGTILKSDGYPSYQKASVFSNFEHKVVNHNKSFVAEDGTHTNLIEFVWIHF
KTLN

>KCZ82089.1 hypothetical protein H312_00572 [Anncaliia algerae PRA339]
MENQNFRINDLIEIFNDYFYNRIIKCIKCDSVCRWKSKNKLLVYCTQKLCGKVQTIKTGSFLKNKKLSLN
ITLSIIYYWSIGLTNKQITKIVNVSKKSVSKLLKDIGKRLVQNYYNSIGSLGGSGMIVEIDESKFGKNKY
NRGHPVKGVWVFGVVERSQRRKILLIPIIKRDSDSILSILKKYVLKDTIIYSDSWKGYSKLKDYFYLHLM
VNHKNHFVDPFTRVHTNTIEGNWSSIKVSVPKRKRTLQDIEIYLVKYMIERNESGSVFKNIIKFLLIYLF
I

>KCZ77046.1 hypothetical protein H311_01949 [Anncaliia algerae PRA109]
MIEYNEKITKCFAICIKDKKAESILPIINKHVIPGSKIFTDEHKSYQRLSTLGY

>KCZ82314.1 hypothetical protein H312_00337, partial [Anncaliia algerae PRA339]
VRRATNSSIIQFLNISKTTVSKIIDKLIELLKKDNRKIEMFGGPFNLVQIDETMMNFKVKGHRGRSSKNK
TDALTIIECDQKITKVFACVSKDKKEGTILPIIKEHVLPGSIVHTNEHATYKNLCKLSYNHGSVCHKFEL

>XP_024329492.1 hypothetical protein AAJ76_2580001399 [Nosema ceranae]
MRIMVAATYIDGYSYRCSSKACRSRESLKKGTEMASLNIEFVKIFRGMYCWVYDYTLAQAIDFCDCSETT
YIKINDLILQVISEQEPEMVKMGGEGIGVQFDETAICNGELISNPSSTPDNKPNVQWLMGDIEGTNCRNF
VLKLFTNRKIPTILDMFDEHVVPGSIIVTDGYPSYPGAVSEFGSCHEVVNHCWVC

>KCZ74954.1 hypothetical protein H311_04076 [Anncaliia algerae PRA109]
MLNQQRLRTNRSSWAIVITDTSFKPKKGYVEIITKRDSATFLEIINHIILPNSIIFTDKWNAYKNISNNN
YTHKTVNHKYHFVDPRTGVHMQNVESYNNKLKYKMSKGIQNNGESIF

>KCZ80069.1 hypothetical protein H312_02525 [Anncaliia algerae PRA339]
MLWVYAETIPNKSKNIILPIICKRVIPGTTIHTDEHKTYSILSKIGFLHNSVCQSILFSTKKWCAYSTC

>KCZ79174.1 hypothetical protein H312_03443, partial [Anncaliia algerae PRA339]
MYLIKIKFKKMANEYYEKLITMNDDEFLNYLFQKSLVKNAQNCSSCGVEMILKYKKEVNEKYTWRCINSL
CCNYKTTRTLRYGSFFQDFRLPIREILKCIYSYAIFPRQKDIKIQTFLSKNFIINIRNRLIQKFREYFRL
NPIKLGGSGVTVHVDETKLNFNVKSHRGHSPSEPSWALVFADTSYFPSRGYVELVENRKSSTLLEVINRV
VLPHSIIYTDEWPSYANINQNEAYLHRTVTHKYHFVDPTTGVHTQNVESYNNKLKYKIKMVKGVRKEK

>KRH94437.1 hypothetical protein M153_2570002111, partial [Pseudoloma neurophilia]
LPGSIVHSDQWAAYNNLQSLEYVHSTVNPRSNFVGPNSRAHTQHIESLWNRWKQIIKQMKGIRGEKLQEY
LFEIISKENNNSDLFIVILDLISDFEYR

>KCZ78562.1 hypothetical protein H311_00401 [Anncaliia algerae PRA109]
MKNLLNDEKLEQIFEEILNKIEKKCFKCKKNCNLRKNSRTLLRCGRKGCRHEFSILKRTPFFKLKKSPIK
TLRILELWAYDFKLTNIAEQLNITKSTVSKCLKSFFKKITNNYYLSIDKIGGKNCVIEVDESKFGRRKYN
KGRVVEGIWILGMVERSPERKIILIPILDFRKDNIHRLLKFYLHSDSIIYTDGFKSYLGLDKYFISHKFV
NHKKEYVVKNTDIHTNTIEANWSVLKRSIPPKYR

>KCZ81878.1 hypothetical protein H312_00637 [Anncaliia algerae PRA339]
MMNFKRKSHKGRSANNKTDAICLIEYDNKITKCYAEVINDKTIGTILPNINRVVIPGSLIFTDEHKSYQN
LNKQDFLHGIVCHKYEFLNKETEANTQAVESFNNYLKYWIKFKKGVETHRRSDFLVEVTWKFNHKYKIFK
KLLDLLRI

>EEQ81255.1 hypothetical protein NCER_102418 [Nosema ceranae BRL01]
MLNIDHRSYKNIILKFLSPVKFDFTDDKLGGPSKIIQIDETALNHSIKAQGGKIPANKTDALCIVKFEEN
INGTYACVKENKKALTILPIICANVASNSIIHTDEHKSYSALNNMGFVHDTVCHKYTFINPETGANTQAV
ESFNNSLKLDIKKRSKKGLRQEFLKEFGWKFNNTVDGFEMIISIIELNFNIIFFLKNWVLLHLKNIFMPT
GHKNATDPYHL

>ORD95342.1 hypothetical protein HERIO_2566 [Hepatospora eriocheir]
MQIDESLFRYKQEYHRGRKPERKIWVFGLVDALFISDKISLHIILKMAASALLIIIKPVCLPGCIIHSDK
WRGYTRINNSNLGFSHFIVNHSKTFVNHHTGDHTQNIESLWNKYNYVLKIYKGIVALR

>KCZ73720.1 hypothetical protein H311_05322, partial [Anncaliia algerae PRA109]
LVRRKHNLGHIVRSCWILGGYDLETFECFFFKIENKREETLLPLILQHVREGSIIYTDCHLSYNILQLYG

>EIE89925.1 hypothetical protein RO3G_14636 [Rhizopus delemar RA 99-880]
MVGCSPYAVRETLKDWYQILQEDLQQNDCKIGGYDVDGNSIVVEIDESKFGKRKYHRGHRVEGVWVVGGV
EKTPERKCFLVVVNNRNTETMDTIIRNYVADGSIVHTDCWRAYENMVNLGMNLVHRTVNHSVTFRDGDVH
TNTIEGTWNGIKINVTPALRTKKMVPWLLIEFIWRRKHHNNIFGGIIDCLKNVSFDRAQRNPAWLTELAA
EE

>KCZ76061.1 hypothetical protein H311_02947 [Anncaliia algerae PRA109]
MRLVSYKKTYRWKCTKCSSACSIFENTILFNTKLEITRLLDLVYFWSMDQNQTKVRHEIECNAQNTVCEW
FKKLQKLSYIVMRDESSSKIGGIGHIVEINESVFSKRKYNVGRVPRSPWVVGGIDLETKECFFVEVIHRN
ADTLKYIILEKVEPGTLIITD

>EPR78293.1 hypothetical protein SLOPH_2636 [Spraguea lophii 42_110]
METIEKEIRENVVNESIMITDSFKSYDNLKNLGFSHQKINHSIEFVSRENKEIHTQNIECRWSLLKKWLK
PKGNNIKKDIXENNEIHTQNIECR

>OBZ80186.1 hypothetical protein A0J61_11765 [Choanephora cucurbitarum]
MTDCHIGGYDKNGSSIIVEIDELKFGKRKRFRGHHVEGVWVVGGVERTPHRHCFMVVVPDRSARTLLSMI
EEFVLPATTVHTDCWAGYNLIESMGRELAH

>XP_018289030.1 hypothetical protein PHYBLDRAFT_73821 [Phycomyces blakesleeanus NRRL 1555(-)]
MNYQSSLSVRPLSIPPLSYVMASTYTSEVAKQYLIAQSTLYSRNHIVFTCSGGSSMDYILEKDRGYSYRY
SEVNSMGATCCIDANSQFVIVEIDESKFGKRKYHQGHRVEGVWVLGSIEKTAERKTFLMTVPHRDAATFL
QVIKKYTAYGGLASVIDMNYTHRTVNHNVEYVTSDDIHINTIEGLWNGIKMNYKARLQTKQMVPWMLMEF
IWRKKYENRLWQGILKILAEVSFGSIVDNPIYTNYEYLEDDEDEEYTDSTIV

>KCZ74834.1 hypothetical protein H311_04196, partial [Anncaliia algerae PRA109]
MKYRKIRNDELNKIIVNLYSKKSSMCNKCGEKVKVDKCNSNRIYCTNKICPFKSKKINVWGNTIFNNNRI
KKSKILQILELFMQKARNKLIAYILRINPSTVRRILKKVSEILVPSYYKAAELLGGDSQIIEIDESKFGK
RKYNRGHHVDGVWILGMIEKTGKKRIKLIQVENRNLLTLTTNIISSVKTDSIIYSDKWKGYNSLSNIFSS
HQTVNHSLNFKDPLTGVHTNTIEGSWAGIKLDIPPRGR

>EIE83161.1 hypothetical protein RO3G_07866 [Rhizopus delemar RA 99-880]
MVGCSPKAVRETLKDWYQVLQEDLQQNDCKIGGYDVDGNPIVVEIDESKFGKRKYHRGHRVEGVWVVGGV
EKTPERKCFLVVVNNRNTETMDTIIRNYVADGSIVHTDCWRAYENMVNLGMNLVHRTVNHSVTFRDGDVH
TNTIEGTWNGIKINVTPALRTKKMVPWLLIEFIWRRKHHNDIFGGIIDCLKNVSFDRAQRNPAWLTELAA
E

>KCZ79746.1 hypothetical protein H312_02859, partial [Anncaliia algerae PRA339]
VDTSFKPAKGILKVVQRRDANALLPLIQRHVLHGRIIHSDEWSAYININSLGYVHNTICHKYEFVSKTNG
VHTQHIEGH

>EIE88249.1 hypothetical protein RO3G_12960 [Rhizopus delemar RA 99-880]
MQFFINNGIYYGSNTVYRCNGDEGSVMYLEQTGSVPRWRCNGIIVNQETGEKCCNGRQVAVRNASFFSNR
SLPAYDALSILYFWSLKVRRMTISTMVGCSPKAVRETLKDWYQVLQEDLQQNDCKIGGYDVDGNPIVVEI
DESKFGKRKYHRGHRVEGVWVVGGVEKTPERKCFLVVVNNRNTETMDTIIRNYVADGSIVHTDCWRAYEN
MVNLGMNLVHRTVNHSVTFRDGDVHTNTIEGTWNGIKINVTPALRTKKMVPWLLIEFIWRRKHHNDIFGG
IIDCLKNVSFDRAQRNPAWLTELAAE

>EIE81223.1 hypothetical protein RO3G_05928 [Rhizopus delemar RA 99-880]
MSFINISTANYTNPAGIRRQRPVTSSNNPIVIVDSDDEVEEIELETEQTSDLDQEVISINNDDNEELLEI
EAFEVDDESHNSSLLTMEFIMEATQFIVVMVMKEVNRSLPTYDTLSILYFWSLKVRRMTISTMVGCSPYA
VRETLKDWYQILQEDLQQNDCKIGGYDVDGNPIVVEMDESKFGKRKYHRGHRVEGVRVVGGVEKTPERKC
FLVVVNNRNTETMDTIIRNYVADGSIVHTDCWRAYENMVNLGMNLVHQTVNHSVTFRDGDVHTNTIEGTW
NGIKINVTPALRTKKMVPWLLIEFIWRRKHHNDIFGGIIDCLKNVSFDRAQRNPAWLTELAAEE

>KCZ80128.1 hypothetical protein H312_02460 [Anncaliia algerae PRA339]
MIIEIDESKFGKNKYNRSHPVKGVWVFGVVERSQRRKILLIPIIKRHSDSILSILKKYVLKDTIIYSDSW
KGYSKLKDYFYLHLMVNHKNHFVDPFTRVHTNTIEGNWSSIKVSVPKRKRTLHDIEIYLVKYMIERNESG
SVFKNIIKFLLIYLFI

>KCZ78685.1 hypothetical protein H311_00276, partial [Anncaliia algerae PRA109]
TKNKITRVYAQVIEDKKAETIIPIICNQVVPGSVVWTDEHRSYLSLVNKGFQHDSVCHKYEFVDKVKGVH
TQSVESFHNQQT

>EIE87242.1 hypothetical protein RO3G_11953 [Rhizopus delemar RA 99-880]
MHLETEQTSDLDVAVISINNDDNEELLEIEAFEVDDEAHNSNLLPDNWSRGQNVPIMATRTFFLTFGTEE
ACMQFFINNGIYYGSNTVYRCNGDEGSVMYLEQTGSVPRWRCNGIIVNQETGEKCCNGRQVAVRNASFFS
NRSLPAYDALSILYFWSLKVRRMTISTMVGCSPKAVRETLKDWYQVLQEDLQQNDCKIGGYDVDGNPIVV
EIDESKFGKRKYHRGHRVEGVWVVGGVEKTPERKCFLVVVNNRNTETMDTIIRNYVADGSIVHTDCWRAY
ENMVNLGMNLVHRTVNHSVTFRDGDVHTNTIEGTWNGIKINVTPALRTKKMVPWLLIEFIWRRKHHNDIF
GGIIDCLKNVSFDRAQRNPAWLTELAAE

>EIE82971.1 hypothetical protein RO3G_07676 [Rhizopus delemar RA 99-880]
MSFINISTANYTNPAGIHRQRPVTSPNSPIVIVDSDDEVEEMHLETEQTSDLDVAVISINNDDNEELLEI
EAFEVDDEAHNSNLLPDNWSRGQNVPIMATRTFFLTFGTEEACMQFFINNGIYYGSNTVYRCNGDEGSVM
YLEQTGSVPRWRCNGIIVNQETGEKCCNGRQVAVRNASFFSNRSLPAYDALSILYFWSLKVRRMTISTMV
GCSPKAVRETLKDWYQVLQEDLQQNDCKIGGYDVDGNPIVVEIDESKFGKRKYHRGHRVEGVWVVGGVEK
TPERKCFLVVVNNRNTETMDTIIRNYVADGSIVHTDCWRAYENMVNLGMNLVHRTVNHSVTFRDGDVHTN
TIEGTWNGIKINLTPALRTKKMVPWLLIEFIWRRKHHNDIFGGIIDCLKNVSFDRAQRNPAWLTELAAE

>EIE77264.1 hypothetical protein RO3G_01968 [Rhizopus delemar RA 99-880]
MSFINISTANYTNPAGIHRQRPVTSPNSPIVIVDSDDEVEEMHLETEQTSDLDVAVISINNDDNEELLEI
EAFEVDDEAHNSNLLPDNWTRGQNVPIMATRTFFLTFGTEEACMQFFINNGIYYGSNTVYRCNGDEGSVM
YLEQTGSVPRWRCNGIIVNQETGEKCCNGRQVAVRNASFFSNRSLPAYDALSILYFWSLKVRRMTISTMV
GCSPKAVRETLKDWYQVLQEDLQQNDCKIGGYDVDGNPIVVEIDESKFGKRKYHRGHRVEGVWVVGGVEK
TPERKCFLVVVNNRNTETMDTIIRNYVADGSIVHTDCWRAYENMVNLGMNLVHRTVNHSVTFRDGDVHTN
TIEGTWNGIKINVTPALRTKKMVPWLLIEFIWRRKHHNDIFGGIIDCLKNVSFDRAQRNPVWLTELAAE

>EIE80818.1 hypothetical protein RO3G_05523 [Rhizopus delemar RA 99-880]
MSFINISTANYTNPAGIHRQRPVTSPNSPIVIVDSDDEVEEMHLETEQTSDLDVAVISINNDDNEELLEI
EAFEVDDEAHNSNLLPDNWTRGQNVPIMATRTFFLTFGTEEACMQFFINNGIYYGSNTVYRCNGDEGSVM
YLEQTGSVPRWRCNGIIVNQETGEKCCNGRQVAVRNASFFSNRSLPAYDALSILYFWSLKVRRMTISTMV
GCSPKAVRETLKDWYQVLQEDLQQNDCKIGGYDVDGNPIVVEIDESKFGKRKYHRGHRVEGVWVVGGVEK
TPERKCFLVVVNNRNTETMDTIIRNYVADGSIVHTDCWRAYENMVNLGMNLVHRTVNHSVTFRDGDVHTN
TIEGTWNGIKINVTPAFRTKKMVPWLLIEFIWRRKHHNDIFGGIIDCLKNVSFDRAQRNPVWLTELAAE

>EIE77245.1 hypothetical protein RO3G_01949 [Rhizopus delemar RA 99-880]
MSFINISTANYTNPAGIHRQRPVTSPNSPIVIVDSDDEVEEMHLETEQTSDLDVAVISINNDDNEELLEI
EAFEVDDEAHNSNLLPDNWSRGQNVPIMATRTFFLTFGTEEACMQFFINNGIYYGSNTVYRCNGDEGSVM
YLEQTGSVPRWRCNGIIVNQETGEKCCNGRQVAVRNASFFSNRSLPAYDALSILYFWSLKVRRMTISTMV
GCSPKAVRETLKDWYQVLQEDLQQNDCKIGGYDVDGNPIVVEIDESKFGKRKYHRGHRVEGVWVVGGVEK
TPERKCFLVVVNNRNTETMDTIIRNYVADGSIVHTDCWRAYENMVNLGMNLVHRTVNHSVTFRDGDVHTN
TIEGTWNGIKINVTPALRTKKMVPWLLIEFIWRRKHHNDIFGGIIDCLKNVSFDRAQRNPAWLTELAAE

>EIE79971.1 hypothetical protein RO3G_04676 [Rhizopus delemar RA 99-880]
MSFINISTANYTNPAGIRRQRPVTSSNNPIVIVDSDDEVEEIELETEQTSDLDQEVISINNDDNEELLEI
EAFEVDDEAHNSNILPDNWSRDQNIPIMTTRTFFLTFGTEEACMQFFINNGIYYGSNTVYRCNGDEGSIM
YLEQTESIPRWRCNGIIINQETGEKCCNGRQVAVRNASFFSNRSLPTYDTLSILYFWSLKVCRMTISTMV
GCSPYAVRETLNDWYQILQEDLQQNDCKIGGYDVDGNPIVVEIDESKFGKRKYHRGHRVEGVWVVGGVEK
TPERKCFLVVVNNRNTETMDTIIRNYVADGSIVHTDCWRAYENMVNLGMNLVHRTVNHSVTFRDGDVHTN
TIEGTWNGIKINVTPALRTKKMVPWMLIEFIWRRKHHNNIFGGIIDCLKNVSFDRAQRNPAWLTELAAEE

>EIE90446.1 hypothetical protein RO3G_15157 [Rhizopus delemar RA 99-880]
MSFINISTANYTNPAGIRRQRPVNSSNNPIVIVDSDDEVEEIELETEQTSDLDQEVISISNDDNEELLEI
EAFEVDDEAHNSNILPDNWSRDQNVPIMTTRTFFLTFGTEEACMQFFINNGIYYGSNTVYRCNGDEGSIM
YLEQTGSIPRWRCNGIIINQETGEKCCNGRQVAVRNASFFSNRSLPTYDTLSILYFWSLKVRRMTISTMV
GCSPYAVRETLKDWYQILQEDLQQNDCKIGGYDVDGNPIVVEIDESKFGKRKYHRGHRVEGVWVVGGVEK
TPERKCFLVVVNNRNTETMDTIIRNYVADGSIVHTDCWRAYENMVNLGMNLVHRTVNHSVTFRDGDVHTN
TIEGTWNGIKINVTPALRTKKMVPWLLIEFIWRRKHNNDIFGGYH

>KCZ76510.1 hypothetical protein H311_02490 [Anncaliia algerae PRA109]
MNLDLMSDPKFFQMITTEQDALLFLQSHGLILSNPYCCNKSMVMRKRSDGKNKGYFFRCNVKDCRREFSI
KKGSFFENSHLELKQMVYIIYYFVRDNQRQDDLMRNVEIESEHTIVDWKNFCREICASHFLRNPVVLGGI
NEIVEIDESSIVKRKYERGRLVRTQWVFGGYQPSIKQGFSVAVPDTKRETLFPIIRQYIRPGTLIITDCA
RVYDTLELEGYQHLRVNHSENFVNPITGATTNRVESQWQKVKGKSKERFGTHRTVLGSYLGEFMWRQKFG
NSLIQFLTDIREEYRIKTIIYTPEASKLFLHPIIN

>KCZ78338.1 hypothetical protein H311_00633, partial [Anncaliia algerae PRA109]
VCAPKIFQNNSRLRGPGIEAQIDESLFIRRKYNRGRIPREQWVFGAIDCRKKESILVPVERRNANTLIPI
ILKYMMPGYMFVSDAWAAYLNISNYGYSHFVVNYFENFVDPLTGMHTQRVENMWMRAKRRNKKECGTKNE
PLEVYLFEFMWREKYNNNPFNNIIDHIRLFYS

>KCZ79135.1 hypothetical protein H312_03477 [Anncaliia algerae PRA339]
MIEGNSNSIDTIFNWYKKLRIQTYYIMINTRASKIGGIGHVVEVDEAKFSKRKYEIDRIVRSAWVVGRVN
LTTGKTFFVKVFYRNKHTLSQVLLENIEEGTIVVTDCWAGYVNLDSLEFIHYTVNHSLNFVDPITGANTQ
AIENHWSVLKRKLSARFVTSRSDLCFYFAEFIFKSKFKILCFIKIMEILTSFDYILLNSTFFIKN

>KCZ80666.1 hypothetical protein H312_01922 [Anncaliia algerae PRA339]
MIFDKEYDEFLKKFRHFLMNSRYGLCNACNSTTRFVSVDSWTEICTWNVCKRKESILSNTIISYRKKTLK
FYFTVFKLMFQSIKLKDICTLLNCSYKSIKSISRKINNNVKEKYYDLIKPIGGPNLIVEIDESKFGKRKY
NKGHRVEGVWVLGLVERSEKRKIIYIPLADRKKETLIKIIRRFVLPGSTIYTDCWKGYLGLNEYFNHLTV
NHSVSFVDENTGVHTNTIEGNWSLMKRNVPIR

>KCZ77608.1 hypothetical protein H311_01378 [Anncaliia algerae PRA109]
MLSGKIIRSEQINEKIGGIGHIVRIYESKFSKRKYNVGRTVRSPWIVGGIVLNTEKVFFVEIISRDSRTL
TNIILENIIQGTTIYTDKWKGYSELNNLGYIHQTVNHSSNFIDPISGANTQLIESTWHDYKKDFRSRGIN
SKCNISDHFYEFMLKKNMEMMCLKLF

>KCZ78445.1 hypothetical protein H311_00522 [Anncaliia algerae PRA109]
MNHRQLVMMTTNYDNALMWMMNNGYINSQQVCVECNTQMILEKNGKTKRWRCGTCKKSFSPLFNTILFNS
KKDLCEILDLIYFWCLDLTQNKTRIEAFTDSCDTIYRWYKTLSMQAYKIIINLRPRKIGGIGHVVEIDES
KFSKRKYNIGRNIRSPWVVGGIDILTGDVFFTEVFFRNKETLSRVLLDNVEYGTTIITDCWAGYVNLEEL
GFLHLTVNHNENFVDPLTGANTQAIENRWSIYKRKFRSRYITCNSELPYYFAEFIFKSKFKENSFEQIMR
NLNKFE

>KCZ78919.1 hypothetical protein H311_00033 [Anncaliia algerae PRA109]
MIFDNEYDEFLKKFRHFLMNSRYGLCNACNSTTRFVSVDSWTVICTWNVCKRKESILSNTIISYRKKTLK
FYFTIFKLMFQSIKLKDICTLLNCSYKSISRKINNNVKEKYYDLIKPIGGPNLIVEIDESKFGKRKYNKG
HRVEGVWVLGLVERSEKRKIIYIPLADRKKETLIKIIRRFVLPGSTIYTDCWKGYLGLNEYFNHLTVNHS
VSFVNENTGVHTNTIEGNWSLMKRNVPIRWRTKKKIFLPLFIAIQQRNGNLFEFITKIV

>OQS54049.1 hypothetical protein EHP00_1629 [Enterocytozoon hepatopenaei]
MAFSKKQHLKNMIAQNLIHLKLNKCIKCNGRVRFTSKSSFQTICTRPLCKTRRSVFSESIFKKFNKGVEG
IIRVFELLFESIRLRSIAKLMPYDYRNLKIFVSKVNQYVKNNYFKYLDVIGGPGIIVEIDESKFGKRKYN
RGHRVDGVWVLGMIERTPEKLIVLIPVENRNNETLITIIRRHVAPGSVIYSDQWRGYNSLFEYYTHKTVN
HSKHFVDPLTGIHTNFIEGNWAPIKQNIYKKWRTKKIFGYHWLLKWLK

>KCZ77487.1 hypothetical protein H311_01499 [Anncaliia algerae PRA109]
MSTIINILSLWFMEVSNSAISEILKISRETISKLLKKALVYVEEKYISSIGMIGGPGIIVEIDESKFGRR
KYHRGHKVEGVWVLGMVERTPSRKILLIPVPNRNAETLINIIKRHVHSDSIIFTDCWKGYVNIKNEFSSH
KTINHSLAFVDFVNNIHTNTIEGNWAGIKQNLPIQCRTKKRILLYLLRYMIKRNSSEDSFKEFIKFLI

>KCZ79950.1 hypothetical protein H312_02638, partial [Anncaliia algerae PRA339]
LENCKKDISEILDIIYFWSLDLTQNKAMIEGNSNSIDTIFNWYKKLRIQTYYIMINTRASKIGGIGHVVE
VDEAKFSKRKYEIGRIVRSAWVVGGVDLTTGETFFVEVFYRNEHTLSQVLLENIEEGTIIVTDCWAGYVN
LDSLGFIHYTVNNSLNFVDPITGANTQAIENRWSVLKRKLRARFVTSRSDLCFYFASLYCE

>KCZ76512.1 hypothetical protein H311_02487 [Anncaliia algerae PRA109]
MIKPIGGPNLIVEIDESKFGKRKYNKGHRVEGVWVLGLVERSEKRKIIYIPLADRKKETLIKIIRRFVLP
DSTIYTDCWKGYLGLNEYFNHHTVNHSVSLINENTGVHTNTIEGSWSFMKRNVPIRWRTKKKIFLSLFIA
IQQRNRNLFEFITKIV

>KCZ79736.1 hypothetical protein H312_02865, partial [Anncaliia algerae PRA339]
ESFFKNTIFYNKHLTIYQILQILKMWFSKMHVSSIAELTKISQKTISCYLKKALKHIETTYLETLEMIGG
PGIIVEIDESKFGRRKYYRGHKVEGVWVLGMVERTLRRRIILIPLENRKSQTLMNVIKKYVHPESFIYTD
CWKGYSDIKKEFASHKTVNHSVTFVDFINNVHTNTIEGNWAGIKQNLPVQYRTKDRILLYLIRFMLKREH
NDNSFKEFIKLLL

>KCZ78961.1 hypothetical protein H312_03657 [Anncaliia algerae PRA339]
MHSEDKIFKVLKSILEKKTLYCNKCKSICKIKFNSGIYKKCTLKICKKEESIFKGTIFQNSKLKMSTIMN
ILSLWFSKVSNSAISEILKISRETISKLLKKALVYVEEKYISSLGMIGGPGIIVEIDESKFGRRKYHRGH
KVDGVWVLGMVERTPSRKILLIPVPNRNAETLINIIKRHVHSESIIFTDCWKGYVNIKNEFSSHKTINHS
LAFVDFVNNIHTNTIEGNWAGIKQNLPVQCRTKKRILLYLLRYMIKRNSSGDSFKEFIKFLI

>KCZ77680.1 hypothetical protein H311_01305 [Anncaliia algerae PRA109]
MEKTILISEEEANILFEIIFKSSQMLCYNCESICKVRYNKGFFRRCTFRLCRKEVSVFKGTIFFQKKLKI
LQILNLLKLWFFGIPVTSISMLLSLSSKTVRRCLREIAKEAGKKYYSTIGLIGGPGIVVEIDESKFGRRK
YFRGHKVDGVWVLGMVERTPQRKIVLITVPDRKAETLTNIIKNFVHPQSIIFTDCWKGYSDLKNHFFSHR
TVNHSVTFVDFTNNIHTNTIEGNWAGIKQNLPVQYRTEKRIILYLIRYMIKRNTSNDSFNTFIKLLF

>KRH93224.1 putative transposase-like protein [Pseudoloma neurophilia]
MIGGNDVIVEIDESKFGKRKYNRGHRVEGQWVLGIVERTEKRRIILIPVERRDSKTLTDIIRKYVHPLSI
ILTDKWKGYNELKKYFKDHKTVNHSKNFKDPETGDHTNTIEGNWSPLKKMLPNKWKNSKNIWLGLFI

>KRH91877.1 putative transposable element, partial [Pseudoloma neurophilia]
FLNNIEMIGGDDVIVEIDESKFGKRKYNRGHRVEGQWVLGIVERTEKRRIILIPVERRDSKTLTDIIRKY
VHPLSIILTDKWKGYNELKKYFKDHKTVNHSKNFKDPETGVHTNTIEGNWSPLKKMLPNKWKNSKNIWLG
LFIAMKKRNNDIIDFITQILH

>KRH92000.1 putative transposable element, partial [Pseudoloma neurophilia]
FFNNIEMIGGDDVIVEIDESKFGKRKYNRGHRVEGQWVLGIVERTEKRRIILIPVERRDSKTLTDIIRKY
VHPLSIILTDKWKGYNELKKYFKDHKTVNHSKNFKDPETGVHTNTIEGNWSPLKKMLPNKWKNSKNIWLG
LFIAMKKRNNDIIDFITQILH

>KRH94042.1 putative transposable element [Pseudoloma neurophilia]
MICGENFIVEIDESKFSKRKYNRRHRVEGQWVLGLVERTKERKMILIPVKKRDSVTLLQIIKKYVHPQSV
IYTDKWREYNDLKNHFRDHKTANHSKYFKDPDTGVHTNTIEGNWSPLKKMLPNKWKNSKNIWLGLYMAMK
KKK

>KCZ78323.1 hypothetical protein H311_00647, partial [Anncaliia algerae PRA109]
HVVQIDESKFSKRKYNVGRIERSPWVIGGIDLITKDVFFVEVFSRDSTTLLNIILENVEEGTTIYTDKWK
GYINLNQYYHHLDVNHTTNFVDPITGANTQLIESTWNSYKKLFKARSINSNSNITDYFYEFMFKKKYGNS
AFIIIMENLYEL

>OQS53592.1 hypothetical protein EHP00_1365 [Enterocytozoon hepatopenaei]
MSNVNLYVKNNYNRFLDTIGGPGIVVEIDETKFGRRKYNRGHVVEGVWVLGMVERTADRRLVLIPVEKRD
RNTLLALIKRHVAPGSIIYTDLWRGYTNLSKHFVHNTVNHSKWFVDEETGIHTNTIEGNWSYVKQNVYKK
WRTKNIWLPLAIVMAKRNGCLEEFLMNFL

>KCZ80749.1 hypothetical protein H312_01848 [Anncaliia algerae PRA339]
MIPREKELKELFESEDKAIEFLHAHKILPEIQFCRIDGAPLSKISDFKFKCRKSDCRKIYSSLTDTIFSR
LRLKFSDFFRIAYFWIAKVNFSSIVLITGHSSHTIKRVLNLINDVMIKNLNKTEIKIGGPGIQVQLDESK
FGKRKYNRGRRIEGVWVFGGVEKTPQRKFFAVCVDRRDSETLNELILRYVLPGSIVITDGWKGYNLFKKN
INFTHYLVNHSISFVNEEGLDTNTIEGTWSGVKRNIPVRCRTKKRLQKNLFEFIWRRQNKNNLWSSFIDL
LKY

>KCZ77917.1 hypothetical protein H311_01064 [Anncaliia algerae PRA109]
MKINKLMKITKSEVTAIKYLIEKKVIPSSKKCYKCKGLMNLDLKRKLFRCQKNGYEINASIFKNTFFSMA
NIKINKILQICYLYLHKSPTLEIVKMTGIQSEAVTAWCQHLRELVSDNLEFSDIKIGGPGIIVEIDETKL
GKRKYHRGHLVEGVWVVGGIERTEEKKSFYIEVENRSSESLQKVIETFVLPGSIIYTDCFRAYGPACLNL
QLEHFTVNHKENFVDPQTNVHTNSIEGLNNGLKHLIRPRNRNKKNINGWLFYFIWRRRNKKNIFKAFMLA
LRNIKYFD

>KRH92217.1 putative transposable element, partial [Pseudoloma neurophilia]
GNILICTWKPCSSTKGLYKNTILDKFKKNLEFFIFLIKGIFGYMPLRGLSEQLNYKYRNLIGFLKKIKIN
AKKNFFNNIEMIGGDDVIVEIDESKFGKRKYNRGHRVEGQWVLGIVERTEKRRIILIPVERRDSKTLTDI
IRKYVHPLSIILTDKWKGYNELKKYFKDHKTVNHSKNFKDPETGVHTNTIEGNWSPLKKMLPNKWKNSKN
IWLGLFIAMKKRNNDIIDFITQILH

>OQS54181.1 hypothetical protein EHP00_1462 [Enterocytozoon hepatopenaei]
MQFSKKQQLKNYIKENLVSLKLNKCFKCKGNVRFVSFTSFQLICTRPLCKKKCSVFSNSIFKKFNKGIDN
LIKLFELVFESIKLCSISKIMHYNYRNLKKFMSNVNLYVKNNYNRFLDTIGGPGIVVEIDETKFGRRKYN
RGHVVEGIWVLGMVERTADRRLVLIPVEKRDRNTLLALIKRHVAPGSIIHTDLWRGYTNLSEHFVHNTVN
HSKWFVDEETGIHTNTIEGNWSYVKQNVYKKWRTKKNIWLPLAIVMAKRNGCLEEFLMNFL

>XP_024330525.1 putative transposase-like protein [Nosema ceranae]
MWIENVPCDLIARIAGIHRSSVFEICDKLRSLGGLDLYLNKFDRIGGNNAIVEIDESKFGRRKYNRGHRV
EGVWVVGAVERINKRIVLRHVEKRDSLTLTTFCKKYIKKETTIYSDCWKGYSNLSKEFFKHQTVNHSKHF
VNRQTNTHTNTIEGNWSGIKRTIPIRSRTWKLIDIYLLRFMLKRNEGSNSLEVLLKLFY

>KRH92755.1 putative transposable element, partial [Pseudoloma neurophilia]
FFNNIEMIGGDDVIVEIDESKFGKRKYNRGHRVEGQWELGIVERTEKRRIILIPVERRDSKTLTDIIRKY
VHPLSIILTDKWKGYNELKKYFKDHKTVNHSKHFRDPETGVHTNTIEGNWSPLKKMLPNKWKNSKNIWLG
LFIAMKKRNNDIINFITDILN

>RKP16970.1 hypothetical protein ROZALSC1DRAFT_16932 [Rozella allomycis CSF55]
MACPSSIITFCREKTIYYFQTYEPNHQIGGYRKIVEINEALIAKRKYNSGRLVEALWVFGGIERNTQGNE
TNTFYSIVPDRTAATLTNLIKQRIRRGTKNISDEWAGYHGIRALDMDYEHQTVNHSHKFVSPLDPNVHTQ
NIENSCKNVKRMLEMKGTNTRKHLEEYLYEFMYRKKFVSSLSFMVRHIAAKY

>KCZ80965.1 hypothetical protein H312_01620 [Anncaliia algerae PRA339]
MFINEKELYYFCKHRLLVLEKQLKEFIIIEEGNLICSSCSIIMIPIKTLPHKIQYRCKKCYKKNTIYALK
TNFKFYNIIEVINFVFYFSVGITASEISTLSDIPLAQVYRFYKTLQTILHENYQINNEKIGGENCTVEID
ESQIGKRKNNVGRIPNHKIIFGGICRENREVFMKLVENKTCAVLGREIISNIKPGTTIFTDQWSSYMSFF
SNQNSYKHNFVNHRLNFVDPEDGTHTQTIESLWSEFKRFKRRLCYSKQRLIHLYISEFLIRRKFKNEANS
SLQLFKYLLNII

>KCZ78699.1 hypothetical protein H311_00267 [Anncaliia algerae PRA109]
MLLNKFMKFAKSERKTILYLLRKEVIPPSRKCYKCKNNMILDLKRKIFRCQKKGHEVNISIFRNTFFSNS
NVPINKILQICYLYLHKSSTSEIVKLVGVYKEAVTDWCTYTRELLADCLDFEEIKIGGPNVIVEIDESKL
GKRKYHRGHSVDGVWVVGGIERTPYKKCFYIEVADRSAETIQNILNTFILPGSIIYTDCFKSYVPSCRNL
NFSHLTVNHKENFVDPITLVHTNTIEGLNNGLKHLIKPRNRTKKNINGWLFYFIWRRQNKKKIWKGFLKA
LKVIKYLN

>KCZ81114.1 hypothetical protein H312_01480 [Anncaliia algerae PRA339]
MKSVFKSFNIVNVSKFLFYFSVGITASEISILSDIPIAQVHKFLTAIQRLIYQNEENNIKKIGGINHTVE
IDESQVGRRKNNVGRLPGHKIIFGGICRENKEFFMKIVENKSREVLGREIIAHILPGTTIFTDQWTSYMS
FFSNLSIFYHNFVNHKLNFVDPIDGTHTQTIESLWSEFKRFKRKYGYSKQRLLNIYITEFKIRKRFKNQN
QSSQKLFKYLLNII

>KCZ76384.1 hypothetical protein H311_02619 [Anncaliia algerae PRA109]
MTECPEDGNKMTQISSFQFKCTKKTHRKIYSSLNLSRIEKTHLKIKDLIFLMYLWICEVSIKSILVMTSH
SSDTINRAFKLFRKVIANNLNESKIMIGGENVFVQLDESKFGKRKYQRGHKVEGVWVFGGVEITDDRKMF
AVTVDKRDSETLNKIILEHVLPGSIVITDGWKGYNLFKNNPNFQHHLVNPSISFINIDGYHTNHIEGTWN
GIKSKIKPQSRIKGKMQGYLFEYIWRRRYQKDLWNAFLLALKQ

>KCZ79534.1 hypothetical protein H312_03075, partial [Anncaliia algerae PRA339]
KCKKIMKFHPKEKRFYCPKKSCNRRVSIYEKTFFESSKIKINKLLLHCYMYLVCDCSVNGIKMSLGCSFK
TISRWLEYLRQLVGESVPEEKMTIGGPGITVEIDETKLGKRKYHRGHRVEGVWIVAGGERTQEKKMFAIN
VENRNEETLQNVIERYVLPGSIICIDGWKAYKNACLNNNFEHQVVNHSKFFKDPDIGVHTNTIEGNNNAL
KYVIKPRNKNKKSIKYHLLYFLWRRINKKDLSCGFLKALKEIRYK

>KCZ77960.1 hypothetical protein H311_01021, partial [Anncaliia algerae PRA109]
VCTICKRKMWKRKVNIDSVTFQCNFCSKSKKIYHYKNIFNSKLPMHKILYFLLYFSISLNIAQIQTFLQI
SEKSIISLILQLQKKIHQYLEENFVKIGGEGHVVQIDETCVFKRKYNIGRCQQQIWLFGCIDVQTKEFKI
IKVANRNKKTLGKLIEKIIIPNSTVYSDCFSSYLSYFRNNSKFKHSTVNHSQNFVDPNTGTHTQNIESLW
SKFKQFRRSKGYIKENI

>KCZ80139.1 hypothetical protein H312_02471, partial [Anncaliia algerae PRA339]
AIDCRTKESILVPVERRDANTLIPIILKYIMPRSIIVSDAWPAYLNISNHGYNHFVVNHSENFVDPLTGM
YTQRVENMWMRAKQRNKKECGTKKELLEGYLFEFMWREKYNNDPFKNIIDHIRLFYS

>KCZ77348.1 hypothetical protein H311_01638, partial [Anncaliia algerae PRA109]
LTNTTQYTDLNKKTVSGWFKFFRRILILEYASKNTEMIGGEGCTVEIDETHIYKRKYGVGRILLAESVWV
IGGVCRETNKVFLTVSIRRDCESLRNIITKFVKPGSRIITDCWRGYKNLDVFGYRHSQINNSYNFTDPTD
TTVHTQRIERVWRTLKNEIPRTVKGEYKKDYLIKHLFFKNSNIVENKDKFIKMVETIKKYFRGEYILDES
ALDINDSIMISNLFD

>KCZ79254.1 hypothetical protein H312_03359 [Anncaliia algerae PRA339]
MIEGNTRSKKTCGLWYKKLSLQTFNIMKTLKRDKIGGIGNVIEVDESRFSKGKYNVTKVVRSPWILGGMD
LETGDVFFAEEINRNMETINNILLENIELDNTIVTDSWREYVEFNQLGFIHLTVNDSENFIDPLTGANTQ
AIENRWSIYKKILRVDITIILLIFHLVF

>KCZ81611.1 hypothetical protein H312_00935 [Anncaliia algerae PRA339]
MIFSNIKELFLKLVTHKLEESALEDFIIVENLPEAFCKKCGRKEKIYKRPFCKITARCSWCSTQHNVIKF
KQLSSFTLYDYLKFICYYILGIKPNAMSIMLNKSAGTIKRQIRTLREIITSKYECSLNKIGGIGHVVEID
ETCVGRRKNHRGRVRNQVWIFGAVDRSTGRFLMKKVQNRKSETLGNAIEQMIEQYSHIESDEWPAYFKYF
SENNFYTHSTVNHTFNFIDPLTGSHTQTIEARWGSFKKWMRSMGYKSRIKLNQYILEYILRCDYKNEDVW
KLFEKIINLIS

>KCZ77615.1 hypothetical protein H311_01371, partial [Anncaliia algerae PRA109]
RVEGVWVFGMVERTVERKAVFIVVENRSADTLLFLMKKYIKKDSIIFSDCWRGYARVGEYFHRHFTVNHS
LSFVDPVTGTHTNNIEGTWNDIKMNAPHRYRTKIFMPFYLIRFMLKRTKESASYKDLLNYLFK

>KCZ82096.1 hypothetical protein H312_00370 [Anncaliia algerae PRA339]
MIPKRSELHEIFEYETKAAEFAYENSLILPIAVCPEDGYSVKRINDFQFKCRKKSHRKIYSSLKETIFFR
KKICIKEFLHISYLWLAKVSHTAIKTLTGHSSKTITRILKIIKEKISNNMQETKVKIGGPGILVQLDESK
FGKRKYNRGHRVEGAWVFAGVEKTELRRCFALIVEKRDAVTLNNIILQYVLPGSIVVTDGWKGYSLFKLN
NLFVHHWVNHSITFINHEGFNTNTIEGTFNGMKLNIPPKHRNKKYLKYRLLEFIWRRQNANSLWSNLINS
LRC

>KCZ76804.1 hypothetical protein H311_02193, partial [Anncaliia algerae PRA109]
RCSWCSTQHNVIKFKQLSSFTLYDYLKFIYNYILEIKPNAMSIMLNKSAGTIKRQIRTLREIITSKYECS
LNKIGGIGHVVEIDETCVGRRKNHKGRVRNQVWIFGAVDRSTGRFLMKKVQNRKSETLGNAIEQMIEQYS
HIESDEWPAYFKYFSKSNLYTHSTVNHTFNFIDPLTGSHTQTIEARWGSFKKWMRSMGYKSRIKLNQYIV
EYILRCDYKNEEVWKLFEKIINLIS

>KCZ80785.1 hypothetical protein H312_01792 [Anncaliia algerae PRA339]
MNLLKSNFSGRNSVELVYLIYYFSLGCNFSMIKKLTRCTNYNMKIFQNAILEVINSYVEENKEMIGGKDM
IVEVDESFVGKRKYNIGRTGNQKIILGGVCRSTKKFFMKIITNRNKKTIEEEILKHIHPQTTIYTDQWSS
YIYFFKENNTFNHQYVNHKLHFVDPITKTHTQNVESLWASFKKFKRSKQYFKQEKLDLYISEYFIRKKFE
GDDFLLFLFLIKLIFK

>KCZ79720.1 hypothetical protein H312_02891 [Anncaliia algerae PRA339]
MQDCKLPANKVLEFFYYFLCKCSFSSIKLITGLSTQTTSRLMSKAYEIIAKGIDESDTKIGGSGNIVQLD
ESKFGKRKYNKGHAVEGVWLFGGVEETVERKFFAISVPNRNSETLTRLILKHVLPGSIIATDGWKGYNTI
KKDQNLTHETINHSIEFVNSAGFHSNTIEGTWSGLKSLIPIRMRVKEKVDFKVFEFIWRRKYENFDLWEV
FIESLKNY

>KCZ82059.1 hypothetical protein H312_00541 [Anncaliia algerae PRA339]
MFKNVEDLYFLCKHRLLISEKQLKEFIDTKLENVKCITCIIAMNPIKTTPLKIQYRCKNCQKKITLNRLN
SSFKSYNIINVINFLFYFSVGINASEISILSDIPSHQVYKFLTEIQRLIYYHEGTNRKMIGGVGLHVEID
ESQVGKRKNNVGRLRNHKIIFGGICRENKDIFMEIVDDKSRDTLGREIISNIQPGTTVLTDQWSSYMSFF
SNQDIYCHNFVNHSTNFVDPIDGTHTQTIESLWSAFKKFKRKHGYSRQNLLHLYISEFKMRRRFKDQTES
SLRIFKYLLNII

>KCZ79676.1 hypothetical protein H312_02938, partial [Anncaliia algerae PRA339]
RNTFKLLKNTVFHSSKLSFCIILQIIKMWSSKVRITAIAELLSISKKSVSRFITKMGKKIVNQYYNEQRI
IGGSGVIVEIDESKFGKVKYNRGHRVEGVWVLGLVERTPERRIVLVPVNDRTRNTLEEILKKHVHPEYII
HSVSFRSYDKLKNIFAGHKKVNHSQYFVDPSTGIHTNTIEGNWHGVKDQISVRHRSKKFIELYLIRYSPR
RNHKDIFQEIIKLLL

>KCZ76982.1 hypothetical protein H311_02014 [Anncaliia algerae PRA109]
MESDKLEKQKLIIKYFKLDIKLCKRCNSKLKLEKNKDIYLLRCTWSICRTKISPFKDTIFENSKLDPLKI
FNILKMWLDRISLKQICHNIGINKSTLSKFIKKAAKLAVPKYYKNFKPLGGKDIIIEADESKFGKRKYNK
GHKVEGIWVLGMVERTIDRRIFLIAVDDRRANTLQKILSQNVTPDSILYTDCWRGYIGLGSNFAMHKTVN
HSKGFKDYTSGVHTNTIEGNWAAVKAQISPRLRTKKLIPFYLLRFMLLRNEKNNAFIELIKLLI

>KCZ80221.1 hypothetical protein H312_02371 [Anncaliia algerae PRA339]
MSDIPPHQVYKFLTEIQRMIYYNERINRKMIAGVGLHVEIDESQVGKRKNNVCRLRNHKIIFGGICRENK
DIFMEIVDDKSRDTLGREIISNIQPGTTVLTDQWSSYMSFFSNQDIYCHNFVNHSTNFVDPIDGTHTQTI
ESLWSAFKKFKRKHGYSRQNLLHLYISEFKMRRRFKDQTESSLRIFKYLLNII

>KCZ82029.1 hypothetical protein H312_00511, partial [Anncaliia algerae PRA339]
LGGINKVCQIDESLFCHKVKAHRGRAPETSLWVFGVVNTSFSPAKGYMEIVPDRSARTLLPIIRKVCKPG
TIIHSDEWSAYGQIQSHLGFIHKTVNHSYYFVDPDTNIHTQNIESYWNKQKLKLKTLRGVRRAELRFYIA
EFIWKENYKNDIFNTLIEVIKI

>KCZ79536.1 hypothetical protein H312_03077 [Anncaliia algerae PRA339]
MIPKRSELHEIFEYETKAAEFAYENSLILPIAVCPEDGYSVKRINDFQFKCRKKSHRKIYSSLKETIFFR
KKIWIKEFLHISYLWLAKVSHTAIKTLTGHSSKTITRILKIIKEKISNNMQETKVKIGGPGILVQLDESK
FGKRKYNRGHRLEGAWVFAGVEKTELRRCFALIVEKRDAVTLNNIILQYVLPGSIVVTDGWKGYSLFKLN
NLFVHHWVNHSITFINHEGFNTNTIEGTFNGMKLNIPPKHRNKKYLKYRLLEFIWRRQNANSLWSNLINS
LRC

>KCZ78035.1 hypothetical protein H311_00945 [Anncaliia algerae PRA109]
MGLKIKDISFILRLNKNTITRYLNHLEEKLVKKYYSKIKPIGGKDVIVEIDESKFGKVKYNKGHWVEGVW
VIGMTERTNERKIILLAVPDRKKETLIDILKKYVDKESIIFSDSFKSYSSIKNEFAAHYKVNHSLYFVDP
QTKVRMNTIEGNWNGVKQTIPIRKRTKKLISLQLIRFLF

>KCZ76162.1 hypothetical protein H311_02847 [Anncaliia algerae PRA109]
MYLQNIRYQEIQDEIFEKINKSCNKCGAISKIKLKKNLHVKRCPRKHCGHTVSIWENTIFKNSKLSFLKI
CAIIDLWILGGKNSLICKILLISKPTLTRLFKIVFNVAIPKYYASFKKLGGSNIEVEIDKSKFGKRKYNK
GHKVEGVWIFGMVERSKERKILVIPVEKRNKKTLTNILLNYVEKDSIILSDCWKAYSDLFLYFKQHKTVN
HTKGFKNDENGVHTNTIEGNWFAIKSSTPNRCRNIRLVSPYLLRFMLKRNQNGYELKYLINLLID

>KCZ79038.1 hypothetical protein H312_03577, partial [Anncaliia algerae PRA339]
KYYKKLSLQSHHILKLLGRNKIGGFGHVVEIDESKFIKLKYNVGRLVRSPWIVRGIDLTTNQIFFVEVLK
RDKERLENIIKEYLYEGTTIVIDCWGSYINLEPLGYYQFQVNHTENFINPLTGANTQTIENRWSIIKRKF
RDRYIKSSSDLSLSFSEFLYKTYHKNNGFDFIMRNLNKFID

>KCZ80204.1 hypothetical protein H312_02384, partial [Anncaliia algerae PRA339]
KFGRRKYYRGHKVEGVWVLGMVERTLRRRIILISLENRKSQTLINIIKKYVHPESFIYTDCWKGYSDIKK
EFASHKTINHSVTFVDFINNVHTNTIEGNWAGIKQSLPVQYRTKDRILKYLIRFILKKEHNDNILKEVIK
LLL

>KCZ78687.1 hypothetical protein H311_00278 [Anncaliia algerae PRA109]
MSHYQNEILNLRYKPQKVLIERLMSLGLIQRSFLCSYCEMEMLLRNKKTHDEYAWVCNNLCCEFYRTTRS
IRSNSIFEDFRCSIMDVYLIIYSWSIDKPIKSIVTEFDIPKRTIIKIYKILRSLVNRHLEADPIRLGGIN
KVCQIDESLFCHKVKAHRGRAPETSLWVFGIVDTSFSPAKGYMEIVPDRSARTLLPIIRKVCKPGTIIHS
DEWSAYGQIQSQLGFIHKTVNHSYYFVDPDTNTHTQNIESYWNKQKLKLKALRGVRRADLPFYIAEFIWK
ENYKNDIFNTLIEVIKIYY

>KCZ79878.1 hypothetical protein H312_02728 [Anncaliia algerae PRA339]
MCRNLSCPFKKTTKSIRIGSIFESIKLSLINILTVIISWTLNKNVSIINTEFGISKRLIIKIFAKLRLIV
KFHLDNDPIRLGGVGKSCQIDESLFCHKVKAHRGRSPVEQLWVFGIVDPSYAPARGYMEIVPDRSAATLL
PIIRRICRTGTIIHSDEWAAYDQINRKLGFIHYSVNHSLYFVDPNTGIHTQHIESYWNRQKLRIKNLRGI
RRRDLQYYLAEFIWKDHYKNDMHEKIFEVIRLFYN

>KRH92365.1 putative transposable element, partial [Pseudoloma neurophilia]
MLNLNNDQIKAEIRDFCLILNKKCVNCGNKTRLKTKMGNILICTWKPCSSTKGLYKNTILDKFKKNFEFF
IFLIKGGFGYMPLRGLSEQLNYKYRNLINFFKKIKINAKKNFFNNIEMIGGDDLIVEIDESKFGKRKYNR
GHRVEGQWVLGIVERTEKRRIILIPVERRDSKTLTDIKRKYVHPLSIILTDKWKGYNELKKYFKDHKTVN
HSKHFKDPETGVHTNTID

>KCZ74299.1 hypothetical protein H311_04737, partial [Anncaliia algerae PRA109]
VEIDESQIGKRKNNVSCIPNHKIIFGGICRENREVFMKLVENKTCAVLGREIISNIKSGATIFTDQWSSY
MSFFSNQNLYKHNFVNHRLNFVDPEDGTHTQTIESLWSEFKRLKRRLCYSKQRLIHLYTSEFLIRRKFKN
VANIIVHFNYLNIY

>OQS53353.1 hypothetical protein EHP00_2075, partial [Enterocytozoon hepatopenaei]
MIAGVGLHVEIDESQVGKRKNNVGRLRNHKIIFGGICRENKDIFMEIVDDKSRDTLGREIISNIQPGTTV
LTDKWSSYMSFFSNQDIYCHNFVNHSTNFVDPIDGTHTQTIESLWSAFKKLKRKHGYSRQNLLHLY

>CEJ05541.1 hypothetical protein RMCBS344292_19480 [Rhizopus microsporus]
MVEQSEMSKPTVSNIVKDILQVMEAGLKIEDVSVGEYEENGNRIIVEIDESKFGKRKSGKGHKVDGVWVV
GGEERTKDRKCFFVTVPNRNGNTLKLIIDFFVKAGTHVMVDCWAGYHGIDSDSNRDLIVQKVNHSKNFRD
PVTGACTNTIEGTWNGIKMHIPYRYRTERLMPWKLVEFIWRRKHSGNYWIALMKNLSEVSFTPSGGSDKG
ELASLLTQVFLDENDEQEETSSSESVLEVGEGWENDEWRPENEVRSKKRRIN

>CDH61452.1 hypothetical protein RO3G_17462 [Lichtheimia corymbifera JMRC:FSU:9682]
MPGIRSIPLMSRTHHMPDLWTFWEHVRSTDAARSYLFDQAVFYTEESGYVVECRNRTPMRLGHSGARGLV
WRCPLSNCCNRSQKTTRLDSFFYRMKAPLERILMVIYLFMARTRMTQLEMMTHLHARTLRSIVQGLYYVM
EQDLMMDDVKVGGTDPETGERIIVEIDESKFGKRKDNRGHTVDGVWVVGGVERTPQRKAFMMVVRERSAN
TLQEIVKRFVLKDSHINTDCWSGYNRLDEIPDMNYLHFPVNHSENFVDPVHGTHTNTIEGTWNGIKQNVS
ARHCTKKMMPWKLVEFIWRRKHDDDWWGGIMKALSSVQVTPADGSEAGPPRSLLTEVIAEDGQAEDGIEN
LINTILEEHDEDGHRDRRRGIEESSHDTAGSSDQFSNESSYEESDDSDDSDYIE

>KCZ74141.1 hypothetical protein H311_04895, partial [Anncaliia algerae PRA109]
FKRKYHRGNRLASEDIWVFGIFERVSKNIFLSVVKKRDADTLYDIVSSHVLPGTNIYTDGWRGYCKIKQY
FTSKSVNHNYYFVDPNDPLNHVNNIERTWRSLKSDMRGACNENYCLHLNDFMFRRLVFTSDLRLDLVRMI
SYIKDGF

>KCZ77372.1 hypothetical protein H311_01616 [Anncaliia algerae PRA109]
MNNKLNELYEMCFNKKLNNLSDLSQYINIKNDTILHCKKCGKIMNQKYINANKIQGRCSFCDTKTTMSNL
SRDYDIEKAVDVIYFIYYFSLNCNFDIIQRLTRCTKYAINSFQTFILNKINGYFRNNKYKIGGKDMIVEV
DESFLGKRKYNVGRIQNQKIILGGICRSTKQRFMQIIEKRTKNIIGKAIEDNIQDGTIIYTDQWSSYLYY
FMNNQKYKHNFVNHKYNFVDPLDGTHTQNIESMWSSFKKFKRRKQYFKQNKLDLYISEYLIRNIYKDDDL
GLFIFLIKLVFE

>KCZ81597.1 hypothetical protein H312_00921 [Anncaliia algerae PRA339]
MDEAIFELYEMCFHKMLQNEKQLENIFKIDSVTDERCAKCNKSVKIFIKNVFQRKIKCSFCDTRKTINSI
KPNFCKQDFIELIYLIYYFSLDCNFSLIKKLTRCTDYVLNKFQGAILQEIDKEHNRHFDKIGGENLIVEV
DESFVGKRKYNIGRINNQKIILGGICRNSKRFFMKIISSRNKKTIGEAIESHINPGTTIFTDQWSSYLYF
FKENTHYTHNFVNHKLYFVDPIDKTHTQNIESLWSRFKKFKRRKQYLKQKKLHLYIAEFSLRKKYEGDDL
GLFSFLIRLVFN

>KCZ79324.1 hypothetical protein H312_03292, partial [Anncaliia algerae PRA339]
GHRIEGVWVFGVVERTVERKAVFIVVENRSAETLLFLMKKHIKKDSMNFSDCQRGYARVGEYFHRHFTVN
HSLSFVDPVTGTHTNNIEGTWNGIKMNVPHRYRTKIFMPFYLIRFMLKRTKESASYKDLLNYLFK

>KCZ81350.1 hypothetical protein H312_01231 [Anncaliia algerae PRA339]
MVFGVYQPSSKEGFLYDVPNILRETLIPIIQAYIRQGSVIISDCARVYDSLRFEGYTHFTVNHTEIFVDP
ITGATTNHVESKWQKLKEKCKSRYGTHRTILKSYLGEFMWCQRFGNSLSKFFEQIRLCYPIPQC

>KCZ77658.1 hypothetical protein H311_01327 [Anncaliia algerae PRA109]
MTVYEDYVINLRGKSTTEIIEFLMSNNLLKRNHICTHCGARMDLRKRSTIDGCAWVCKALNCPFKTTTKS
LWAKSIFSISRLKIVCIFTVIMSWTFNKSIITVNMDFGICKRSIIAIYNKLREIVKAHLESDPIRLGGIG
KICQIDESLFCHKVKAHRGRPPNAPLWVFGIVDIDFKPARGYMEIVPDRSAATLLPIIRRVCRPGTIIHS
DEWAAYNQISNILGFEHNSVNHSLYFVDPLTSVHTQHIESFWNRQKSKIKSLKGIRRVDLPNYLAEFMWK
DVYKNDMHERLFEIIRLFFN

>KCZ78895.1 hypothetical protein H311_00061, partial [Anncaliia algerae PRA109]
VLGLVERSEKRKIIYIPLADRKKETLIKIIRKFVLPGSTIYTDCWKGYLGLNEYFNHHTLNHSVSFVNEN
TGVHTNTIESNWPLMKRNVPIRWRTKKKYFFYYLLQFNKETEIYLNL

>EIE89203.1 hypothetical protein RO3G_13914 [Rhizopus delemar RA 99-880]
MSSNAANNMPTLAYIAERTMTAECTLNRISYLDGSFFQGRKSIIHQTLLVVYLFLLQVPNGTISTMTGLS
LPTVRSIVKDIYQVMEADLRIEDVQVGGVGSNGQSIVVEIDESKFGKRKYNKGERIDGVWVVGGVERTPE
RKVFLLTVPNRNQNTLKLIIDTFVKDGSLVMVDCWKGHKGIDSDPSRNLVVQTVNHSKAFRDPKTGACTN
TIEGTWNGIKRGVTSRHRTASMMPWKLVEFIWRRKHAGNHWKAMLACFSQVSFTRAGIADQGPLVSLLTT
VFEDATGDQGDEEPFIFISDDDSDSESDENDTSAPSTPVKKLRSA

>CDH61124.1 hypothetical protein RO3G_05928 [Lichtheimia corymbifera JMRC:FSU:9682]
MSQQSITSMLGTSRITVRRLARDYHLLLEADLTREDMHVGGYTQTGERIIVQIDESKFGKRKDNRGHPVE
GVWVLGGVELTPQRKILLAVVPRRDAETLTQVICHFVKPGSLIRSDGWSAYSGLRDTEGMYWVHQAVNHR
IEFVTEEGVHTNNIEGTWAGIKRGITERQRTKQMTPWKLIEFIWRRKHSDDWWSGLLSSLRDVAFETIDD
GREEGTWAGIKRGITERQRTKQMTPWKLIEFICRRKHSDDWWSGLLSSLRDVAFETIDDGREEGEISHGR
DQIRMPMPRFTDFSYFQDADSSTIPQRRPRSPSLNEDDFEYSEDEDSTNSSEIPSDDSDNSDYSESV

>CDH61197.1 hypothetical protein RO3G_17462 [Lichtheimia corymbifera JMRC:FSU:9682]
MPDLWTFWEHVRSTDAARSYLFDQAVFYTEESGYVVECRNRTPMHLGHSGARGLVWRCPLSNCCNHSQKT
TRLDSFFYRMKAPLERILIVIYLFMARTRMTQLEMMTHLHARRLRSIVQGLYYVMEQDLTMADVKVDGTD
PETGERIIVEIDESKFGKRKDNRGHTVDGVWVVGGVEGTPQRKAFMMVVRERSANTLQEIVKQFVLKDSH
INTDCWSGYNRLDEIPDMNYLHFPVNHSENFVDPVHGTHTNTIEGTWNGIKQNVSARHRTKKMMPWKLVE
FIWRRKHDDNWWGGIMKALSSVQVTPADGSEAGPLRALLTEVIDEDGQAEDGIESLINTILEEHDEDGHC
DRRRRIEESSHDTAGSSDQFSDESSYEESDDSDYGDVAIAMNIGISLWVVWHL

>KCZ81558.1 hypothetical protein H312_01011 [Anncaliia algerae PRA339]
MSYYQNEILNLRYKPQKILIERLMSLGLIQRSFLCSYCEMEMLLRNKKTHDEYAWVCNNLCCEFYRTTRS
IRSNSIFEDFRCSIMDVYLIIYSWSIDKPIKSIVTEFDIPKRTNIKIYKILRSLINRHLEADPIRLGGIN
KVCQIDESLFCHKVKAHRGRAPETSLWVFGIVDTSFSPAKGYMEIVPDRSARTLLPIIRKVCKLGTIIHS
DDWSAYGQIQSQLGFIHKTVNHSYYFVDPDTNIHTQNIESYWNKQKLKLKTLRGVRRADLPFCIAEFIWK
ENYKNDIFNTLIEVIKIYY

>KCZ74267.1 hypothetical protein H311_04769, partial [Anncaliia algerae PRA109]
NNFILKCNWKPCSYKINALKKPFFSKFKIEMAKILDMIAFWIHGMSFKNISLVTNVNRQCVTRFVRKFNN
VLATNYHSVKKSISGENIIVEIDDSKFIRRKYHRGHKFDGFWTFGLVERTSERKILLFPVAKRDMTTLMT
LLKKHVLKSTLIYSDCWKTYNSLNTEFAGHLTVNHTKEFVNKENNVHINTIEGN

>KCZ80642.1 hypothetical protein H312_01969, partial [Anncaliia algerae PRA339]
SSGHLVEGVWVVGGIERTEEKKSFYIEVENRSSESLQNVIETFVLPGSIIYTDCFRAYGPACLNLQLEHF
TVNHKENFVDPQTNVHTNCIEGLNNGLKHLIRPRNRNKKNINGWLFYFIWRRRNKKIFLKPLC

>KCZ78490.1 hypothetical protein H311_00476, partial [Anncaliia algerae PRA109]
VIGGVCRETNKVFLTVSIRRDCESLRNIITKFVKPGSRIITDCWRGYKNLDVFGYRHSQINHSYNFIDPT
DTTVHTQRIERVWRTLKNEIPRTVKGEYKKDYLIKHLFFKNSNIVE

>KCZ79764.1 hypothetical protein H312_02847 [Anncaliia algerae PRA339]
MVSYQYLCNWYKKLQSLSFFIMRDESNGKIVGRSHIIEIDESKFSKRKYQVGRIINSPWVVGGIDVSTKE
FFFVEVINRNSDTLKGIVLDKIYPGSLIVTDEWRGYWGLENFGFHHSTFNNYQNSICPLTGAKTSLLRIS
GDG

>ORD96434.1 hypothetical protein HERIO_1626 [Hepatospora eriocheir]
MGINGINNRTNNFGNRVDGPWVFGMAEQGSRKVKMFLVEKRDRDTLLPLLLEHVDTQRVIVSDGWKAYCG
LNLYFCGHNMVNHSENFIDPTTGCHTQLIECVWSHAKLKIMANKRGTTISLLQSHLSLFCFCYRFKGSEF
EEFMRILDGKH

>KCZ82526.1 hypothetical protein H312_00184 [Anncaliia algerae PRA339]
MNNKLNELYEMCFNKKLNNHSDLSQYINIKNDTILHCKKCGKVMNQKYINANKIQGRCSFCDTKTTMSNL
SRDYDIEKAVEVIYFIYYFSLNCNFDIIQRLTRCTKYAINSFQTFILNKINDYFRNNKYKIGGKDMIVEV
DESFLGKRKYNVGRIQNQKIILGGICRSTKQRFMQIIEKRTKNIIGKAIEDNIQDGTIIYTDQWSSYLYY
FMNNQKYKHNFVNHKYNFVDPLDGTNTQNIENMWSSFKKFKRRK

>KCZ78506.1 hypothetical protein H311_00461 [Anncaliia algerae PRA109]
MNSKEIGGSNRIVQIHESKFYKRKYSIGRAVETFWAVGSVDIESCDSFFVEVLKRDSETFSQIILKHEKI
GSTLYTNCWRGYNNLSTLGYKHFTVYHSENFVNPANLIHAQHIEGTWNVFEKKFRAEYISSNSNLTLYFA
EFGFKSK

>KCZ76582.1 hypothetical protein H311_02417, partial [Anncaliia algerae PRA109]
MKLQKFMNILNNGNRTIDFLINEGIWKKEKKCYKCKKIMKFHPKEKIFYCPKKSYNRRVSIYEKTFFESS
KIKINKLLLLCYMYLVCDCSVNGIKMSLGCSSKTISRWLEYLRQLVGESVPEEKMTIGGPGITVEIDETK
LGKRKYHRGHRVEGVWVVAGVERTQEKKMFAINVENRNEETLQNVIERYVLPGSIICTDGWKAYKNACLN
NNFEHQIVNPSKFFKDP

>KCZ78784.1 hypothetical protein H311_00173 [Anncaliia algerae PRA109]
MNILKIISKIKTEEKAIKYLIKKGILKKEKICYKCKKAMKMNFVLKTFICNNRKFLKRISIFKNIFFQTY
KTKINKLLMLCYFYLLKTPVDEIKKATGLCSATITDWTHYLRQLLGEAVDEEQTVIGGPGIIVEVDETKM
GKRKYNRGRRVEGVWVIAGIERTPEKKIFVVEIPERNKSNITQILSKYIREGSIVYTDCWKAYVPACQDL
SLVHKTVNHSKGFVNKDDGTHTNTVEGLNNGLKTLIKPRNRNKKNIKYYLMYYIWRRLHSKKIWKGFLKA
LKEVKYN

>CEG67095.1 hypothetical protein RMATCC62417_03567 [Rhizopus microsporus]
MVPNNCLLIFLDAEEITEQEMANDADDGDNDVELKVAVVIESSQQNEENAESDDEDQNVDRFKREMANLK
TNPNGIHEARATEGFATDVIAIRYFTEKCVFYDAGGLFCSGGSALRWRSNGNRGYAWRCNGVITNYETGE
RCCYGTTESSKLASFFIKKKTPCAQVLLILYFWFYHSRRMNIADVVKVHPSTVARVLYGWYQIIQEELSK
VDMQIDGLSADGTPIVVEIDESKFGKRKYNRGGSVEGVWVVGGAKKIPERKCFFVTVNDRSKETLNRIIT
TYVKPNSVVRTDGWAGYRDISLLHDGTLTHEVVNHSVEFVTTAGVHTNTIEGTWYGIKQNVIYCHRNKKM
TPWLLLEFIWRTKNRRDLWGAVITGLGAVSFTSGRFNSAYYIQFGYIDDEGQEE

>CEJ00054.1 hypothetical protein RMCBS344292_14123 [Rhizopus microsporus]
MDIADVVKVHPSTVARVLYGWYQIIQEELSKVDMQIDGLSADGAPIVVEIDESKFGKRKYNRGGSAEGVW
VVGGAKKKTPERKCFFVTVNDRSKETLNRIITTYVKPNSVVRTDGWAGYRDISLLHDGTLTHEVVNHSVE
FVTTAEVHTNTIEGTWYGIKQNVIYCHRNKKMTPWLLLEFIWRTKNRRDLWGAVITGLGAVSFTSGRFNS
AYYIQFGYIDDEGQEE

>KRH93914.1 transposable element, partial [Pseudoloma neurophilia]
LSWKSCSPTKGLYKNTILVKFKKNFEFFIFLIQGIFGYMPLRGLSEQLNYKYRNLINFLKKIKINAKKIF
FNNIEIIGGDDVIVEIDESTFGNRKYNRGHRVEGQWVLGIVEKTKKRRINIIPVEKIDSKTLTDIIRKYV
HLLSIILTDKWKGYNELKKYYKDHKTVNHSKHFKDPETGVHTNPLKVIGHLSKKCCKISGKIPKIFGLFS
L

>KRH91981.1 putative transposase-like protein, partial [Pseudoloma neurophilia]
SEEKNIIVEIDESKFGKREYNPGQRFKGQWVLVLVERTKERKIILIPVKKRDSATLLQIIKKYVHPQSVI
YTDKWRGYNDFKNNFRDHKTVNHSEHYKNQNTVFIQTQL

>KCZ79005.1 hypothetical protein H312_03612 [Anncaliia algerae PRA339]
MIRNKIKSKEEYKKLAENFVSKLSTRCPNNHLGHKKSKKSEFNFRCRNKYCMINYNILENTPFKGAKLKL
WKIIKIYDCWLYGMNVKDISFILKLNKNTVTRYLRNLEICIADKYYNSVEPLGGDNIIVEIDESKFGKVK
YHRGHRVEGVWVFGMIERTEKRRIIVMPVPDRKKETLTAMLLKYVKRNSIIYSDSFSSYSSIKEFFSDHK
KVNHSLHFVDPVTKVHTNTIEGNWNGIKLTLPIRKRTKKLIGLQLIRFMIKRENPNDFLDKLLSYLE

>KCZ77506.1 hypothetical protein H311_01479, partial [Anncaliia algerae PRA109]
VKYRISLQRCLSLLCKFFKDNSEFEVSKENEINSKTIIKFFDQIRGIIKTFYSELDLKLGGENIIVQINE
SMFCNKPKNHRGRATSREIWVWGCIDTSFIPAKGHMCIIFDRTQSTLLNKIHEIIKPGTIIWSDEWRGYL
NLRHDAQYIHQTVNHSYQFVDPTTGVHTQNIESYWNKQKRRIKAKMGIKKEKLEDYIVEWMCKDNYIRKS
WNNFMQIFN

>KCZ75690.1 hypothetical protein H311_03327, partial [Anncaliia algerae PRA109]
IEIEIDETHLFKRKYHKGNVLASEAIWIFGIYERISKKVYFEAVPKRDAQTLYKIISKKVRPNSIIYSDS
WAGYSEIRKHFEVKSVNHKLYFVHPDDKSNHINNIERTWRTLKEDMRGACN

>XP_024330567.1 putative transposase-like protein [Nosema ceranae]
MQYIEIDESKFGRRKYNRGHHVGRVWVFGGVERRTKKIFLIPVEKRNKETLENILKAQINLYSIIYSDCW
KAYNDLKNIFFCS

>EPR77997.1 putative transposase [Spraguea lophii 42_110]
MVEGVWILGGIERTPEKKCFFEVLRFRNKESLNTLIKNNIKINTHVYTDMWKGYFDLGQIGYIHKTVNHS
REFVNRENGVHTNAIEGIWAALKEFTPKRYRSQKYVVRYLNTYELRKNLKEEFYKLVILNCFNKKLLNFI

>KCZ79026.1 hypothetical protein H312_03588, partial [Anncaliia algerae PRA339]
CPIRKGRLFSIIRQYIRPGTLIITDCSRVYDTLELIGYQHLRVNHSVNFVNPITGATTNRVESQWQKVKG
KSKERFGTHITVLGSYLGEFMWRQKFGNSLIQFLADIREEYPLE

>KCZ77802.1 hypothetical protein H311_01180, partial [Anncaliia algerae PRA109]
DVFFVEVINRNKETINNIILENIELGTTIVTDSWSGYVDLNKLGYFNLTINHSENFIDPLTGANTQSIEN
RWSVYKKKFKSRYINNPSDFSLLFAEFSFKLKFKDQSFSYFMQNLNKFD

>KCZ75400.1 hypothetical protein H311_03625 [Anncaliia algerae PRA109]
MWCNDYPNDLVAKILKVSNKTIVKCLKAFLKKIVNNYYLSIYKIGGNNCIVEVDESKFGRRKYNKGHFVD
GTWILGMVERSENRKIILIPIMNFKKENIHRLLRFYIFNDTRIYTDGFKSYRGLEDYFIEHQFVNHKKEY
KVKNTDIHTNTIEANWSVLKRIIKPKYRTLKRILSFLVKFMVKRNEKGNCFINLFKYYFN

>KCZ77517.1 hypothetical protein H311_01468, partial [Anncaliia algerae PRA109]
VWVDAGVERTQKKMFAINEENRNEETLQNVIERYVLPGSIICTDDWKAYKNACLNNNFEHQIVNHSKFFK
DPDTGVHTNTIEGNNNALKYVIKPRNRNKK

>KCZ77490.1 hypothetical protein H311_01496 [Anncaliia algerae PRA109]
MFCHKPKNHRGRATSREIWVWGCVDTSFIPAKGHMCIVPDRTQSTLLNKIHEIIKPGTIIWSDEWRGYLN
LRHDAQYIHQAVNYSYQFVDPTTGVHTQNIESYWNIQERRIKAKMGIKKEKLEDYIVEWMCKDNYIRKNW
NNFMLIFN

>KCZ81103.1 hypothetical protein H312_01469 [Anncaliia algerae PRA339]
MISREYASRISKIGGAGRVVEIDESCIGRRKNNKGRVRNQICVFGAVEHSTGRFNMKIIPNRKFETLGQG
IEEMILPSTHINSDDWPAYSKYFSSSNSYSHSTVTHKFNFIDPSTDTHTQSIEARWGAFKK

>KCZ78113.1 hypothetical protein H311_00867 [Anncaliia algerae PRA109]
MIRNKIKSKEEYKKLAENFVNKLSTRCPNNHLGHKKSKKCEFNFRCRNKYCMINYNILENTPFKGAKLKL
WKIIKIYDCWLYGMNVKDISFILKLNKNTVTRCLRNLEICIADKYYNSVEPLGGDNIIVEIDESKFGKVK
YHRGHRVERVWVFGMIERTEKRRIIVMPVPDRKKETLTAMLLKYVKRNSIIYSDSFSSYSSIKEFFSDHK
KVNHSLHFVDPVTKVHTNTIEGNWNGIKLTLPIRKRTKKPIVLQLIRFMIKRENPNDFLDKLLSYLE

>KCZ76743.1 hypothetical protein H311_02254 [Anncaliia algerae PRA109]
MKKTQANNITGISHLVEVGESNFRQRKYNIGRLYRSPLIVGAVDIHTGEMFFVEVINRNQHTLRNILFEK
VHLGTTIGTDCWNGYLNLETLDYIYFKVNLSENFVDPTTGANTQTIEDR

>KCZ76090.1 hypothetical protein H311_02917 [Anncaliia algerae PRA109]
MTERTNERRIILLAVPDRKKETLIDILKKYVYKESIIYSDSFRSYSSIKNEFAAHYMVNHSLYFVDPQTK
VHTNTIEGNWNGVKQTIPIRKRTKKLISLQLIRFMLKREHPVDILKELLSYFYQNV

>EIE85815.1 hypothetical protein RO3G_10525 [Rhizopus delemar RA 99-880]
MSFINISTANYTNPAGIHRQRPVTSPNSPIVIVDSDDEVEEMHLETEQTSDLDVAVISINNDDNEELLEI
EAFEVDDEAHNSNLLPDNWSRGQNVPIMATRTFFLTFGTEEACMQFFINNGIYYGSNTVYRCNGDEGSVM
YLEQTGSVPRWRCNGIIVNQETGEKCCNGRQVAVRNASFFSNRSLPAYDALSILYFWSLKVRRMTISTMV
GCSPKAVRETLKDWYQVLQEDLQQNDCKIGGYDVDGNPIVVEIDESKFGKRKYHRGHRVEGVWVVGGVEK
TPERKCFLVVVNNRNTETMDTIIRNYVANGSIVHTDCWRAYENMVNLGMNLVHRTVNHSVTFRDGDVHTN
TIEGTWNGIKINVTPALRTKKMVPWLLIEFIWRRKHHNDIFGGIIDCLKNVSFDRAQRNPAWLTELAAE

>EIE92669.1 hypothetical protein RO3G_17380 [Rhizopus delemar RA 99-880]
MSFINISTANYTNPAGIHRQRPVTSPNSPIVIVDSDDEVEEMHLETEQTSDLDVAVISINNDDNEELLEI
EAFEVDDEAHNSNLLPDNWSRGQNVPIMATRTFFLTFGTEEACMQFFINNGIYYGSNTVYRCNGDEGSVM
YLEQTGSVPRWRCNGIIVNQETGEKCCNGRQVAVRNASFFSNRSLPAYDALSILYFWSLKVRRMTISTMV
GCSPKAVRETLKDWYQVLQEDLQQNDCKIGGYDVDGNPIVVEIDESKFGKRKYHRGHRVEGVWVVGGVEK
TPERKCFLVVVNNRNTETMDTIIRNYVANGSIVHTDCWRAYENMVNLGMNLVHRTVNHSVTFRDGDVHTN
TIEGTWNGIKINVTPALRTKKMVPWLLIEFIWRRKHHNDIFGGIIDCLKNVSFDRAQRNPAWLTELAVE

>EIE82405.1 hypothetical protein RO3G_07110 [Rhizopus delemar RA 99-880]
MSFINISTANYTNPAGIHRQRPVTSPNSPIVIVDSDDEVEEMHLETEQTSDLDVAVISINNDDNEELLEI
EAFEVDDEAHNSNLLPDNWTRGQNVPIMATRTFFLTFGTEEACMQFFINNGIYYGSNTVYRCNGDEGSVM
YLEQTGSVPRWRCNGIIVNQETGEKCCNGRQVAVRNASFFSNRSLPAYDALSILYFWSLKVRRMTISTMV
GCSPKAVRETLKDWYQVLQEDLQQNDCKIGGYDVDGNPIVVEIDESKFGKRKYHRGHRVEGVWVVGGVEK
TPERKCFLVVVNNRNTETMDTIIRNYVANGSIVHTDCWRAYENMVNLGMNLVHRTVNHSVTFRDGDVHTN
TIEGTWNGIKINVTPALRTKKMVPWLLIEFIWRRKHHNDIFGGIIDCLKNVSFDRAQRNPAWLTELAAE

>KCZ78414.1 hypothetical protein H311_00556, partial [Anncaliia algerae PRA109]
WVVGGIERTNEKKSFYVEVENRTSETLQNAIDTFVLPGSIIYTDCFRAYNPACENLNFDHFTVNHKQNFV
DPITHVHTNKIEGLNNGLKHLIKPRNRIRKNINGWLFYLASKKQKKMLGKILLML

>KCZ75333.1 hypothetical protein H311_03692, partial [Anncaliia algerae PRA109]
RNQETIQNVLLENVEVGTTIITDCWTGYISLNELGFLHLTVNHSENFIDPLTGANTQAIENRWSVYKRKM
RSRFINSSSDISLMFSEFMLKTRFKNDSFGVLMSNLTKFD

>KCZ79533.1 hypothetical protein H312_03074 [Anncaliia algerae PRA339]
MPPRTPRRRCVVVAGVERTQGKKVFAINVENRNEETLQNVVERYVLPGSIICIDGWKAYKNTCLNNNFEH
QIVNHSKFFKDPDTGVHTNRIEGSNNTLKYVIKPRNKNKKHQISFIIFFMEENKQKRHVVWIFKSFEGN

>KCZ74712.1 hypothetical protein H311_04320, partial [Anncaliia algerae PRA109]
EVLKRDKETLENIIKEYVYEGTTIVTDCWGGYINLESLGYYHFQVNHTINFIDPLTGANTQAIENRWSVI
KRKFRARYIKSNSDLSLAFSEFLFKTYHKNNAFDVIMRNLNKFID

>EIE86696.1 hypothetical protein RO3G_11407 [Rhizopus delemar RA 99-880]
MYLEQTGSIPRWRCNGIIINQETGEKCCNGRQVAVRNASFFSNRSLPTYDTLSILYFWSLKVRRMTISTM
VGCSPYAVRETLKDWYQILQEDLQQNDCKIGGYDVDGNSIVVEIDESKFGKRKYHRGHRVEGVWVVGGVE
KTPERKCFLVVVNNRNTETMDTIIRNYVADGSIVHTDCWRAYENMVNLGMNLVHRTVNHSVTFRGGDVHT
NTVEGTWNGIKINVTPALRTKKMVPWLLIEFIWQRKHHNDIFGGIIDCLKNVSFDRAQRNPAWLTELAAE
E

>KCZ77941.1 hypothetical protein H311_01040 [Anncaliia algerae PRA109]
MQSFEIRRRKYYCRNKRIQICKKSFNKRHHVEGVKVFGIVEKTPQRKILHLLVEKRDRATLFGLINKYIK
KQSMIYSDGWRAYNTLHLEGYYHYVVNHIISFLNSLNAVHTNTIEGNWSSVKVSIPKRH

>KCZ80833.1 hypothetical protein H312_01781 [Anncaliia algerae PRA339]
MCIVSDRTQSALLNKIHEIIKPGTIIWSDEWRGYLNLRHDVQYIHQTVNHSYQFVDPTTGVHAQNIESYW
NEQEKRIKAKMGIKKEKLEDYIVEWMCRDNYIRKDWNNFMQIFN

>KCZ78106.1 hypothetical protein H311_00871 [Anncaliia algerae PRA109]
MARKEKNRNIMMLICTWKACKAKRTLWSNTIFERFKTDPTKVLSVVRLCFEGYKMIEIKELMDISGSIII
NILSTVREKTVEKYYSDLEQIGGDDIIVEVDEAKFGKRKYYRGHRVEKVWVFDVVEGIVEKKSVSIVVEN
RSTGTLLFLMKKYIKKDSIIFGDCWRGYARIREYFHRHFTVNHSLSFVDLSRQLIQIILRELEGIKMNVP
RRHRTKIFIPFY

>KCZ78879.1 hypothetical protein H311_00069 [Anncaliia algerae PRA109]
MSKECFLLLVAQTIAFTLILTIRTYIRPGSNIMSDLWKTYDTISHYYYEQLRVNHKIHFNNHETGANTQG
IENLWMNANRRNKKECGTKSELLESYLIEFMWRQKFKDSLFETIITHISLYYN

>ORD96482.1 hypothetical protein HERIO_1597 [Hepatospora eriocheir]
MEINGNNIRINNFGNRVDGPWVFRMAEQGSRKVKMFLVEKRDRDTLLPLLLKHVDTQSVIVSDGWKAYCG
LILYFCGHNVVNHSENFIDPTTGCHTQLIECIWSHAKLKIMANKRGTIISLLQSHLSFFCFCYRFKGSKF
EVFMRLLGGEH

>KCZ80739.1 hypothetical protein H312_01838 [Anncaliia algerae PRA339]
MVERTPQIKIVLITVPDRKAETLTNIIKKFVHSQSIIFTDCWKRYSDLKNPFFSRRTVNHSVTFVDFTNN
VHTNTIEGNWAGIKQNLPVQYRTKKRIILYLIRYMIKRNTSNESFNTFIKLL

>KCZ78496.1 hypothetical protein H311_00468, partial [Anncaliia algerae PRA109]
VSGWFRFFRRTQILELASKNTEMIGGKGCTVEINETHKYKRKYGVDRILLAESVWVIGGVCRETNKVLLT
VSIRCDCESLRNIITKFVKPGSRVITDCWRGYKNLDVFGYRHSQITHSYNFTDPTDTTVHTQRIERV

>ORD97225.1 hypothetical protein HERIO_877 [Hepatospora eriocheir]
MRGEGYVIQVDESLFGGHRKDNVGSLFFKDFLGLNSNLNKRNNYGDRVQGPWVFGFIDDKTRDVYMLVVN
KKKTETHIPILKERVYSHSTIHTDCWRAYGRANENFKKHFTVNHSKFFIDPETQCHTQLIESV

>CDS10937.1 hypothetical protein LRAMOSA11423 [Lichtheimia ramosa]
MMVGGYREDGSRIIVQIDESKFGKRKDHRGHPVEGVWVLGSVEITNHRKVFMCVVPRRDAVTLAQVITHF
VRPGSLIHTDGWAAYARLSDEEGMEFVHRVVNHRIEFVTADGTWAGIKRNVTERTRTKTHTPWELIEFIW
RRKHQGDWWDTLLRTSKDVDWSLVTYYTQPYGPYRATYMHHGALKFCMHKLLS

>KCZ80777.1 hypothetical protein H312_01784 [Anncaliia algerae PRA339]
MTVYEDYVIDLRGKNTTEIIEFLMSKNLLKRNHICTHCGARMDLRKRSTIDGCAWVCKALNCPFKTTTKS
LRAESIFSISRLKLVDIFTVIMSWTFNKSVTTVNMDFGICKRSIIAIYSKIREIVKAHLESDPIRLGGIG
KICQIDESLFCHKVKAHRGRPPNAPLWVFGIVDIDFKPARGYMEIVPDRSAATLLPIIRRVCRPGTIIHS
DEWAAYNQISNILGFEHNSVNHSLYFVDPLTSVHTQHIESFWNHQKSKA

>XP_018298364.1 hypothetical protein PHYBLDRAFT_137880 [Phycomyces blakesleeanus NRRL 1555(-)]
MIATTLSQYEYVLICDKSNIRVSGSPQIAWEQHVTPRMTMGVMLSVSPETIRHLIASIHQLIQMDLTNND
RRIGGIDANGQSIIVEIDESKFGKRKYHRGHRVEGVWVLGGIEKTAERKTFLVTVFQRDAATLLQVIKKY
VKPNSIIHTNCWAAYGGLASVVDMNYTHRTVTHNHWKNRNDCQSANYGN

>KCZ77089.1 hypothetical protein H311_01905, partial [Anncaliia algerae PRA109]
MVQLDESKFGKRKYNRGNRVEEEWIFAEVEVTEERKCFAVIVEKRDAETLNDILLKHFISGSIVITDRWK
GYNLFEIHFNYVHHWVNHSNSFKNADGFHTNTIEGTFNAMK

>ORD95544.1 hypothetical protein HERIO_2412 [Hepatospora eriocheir]
MSGKLGGDDKVVQIDEFLFRGRRKYNCGRLLLEDFMESLDDARRKNNYCEHINGPWVFGMAEEGFRKVKM
FVVEKRDRDSPPPLLLEHVDKSSNIYSDGWKAYSGLGTVFNDHKVVNHSENFIDPNTRCHTQLIECIWGQ
AKLKIIKNKRGTTFTMLQSYLNFFCFCYQFKEESLENFLKIIGKDN

>KCZ73811.1 hypothetical protein H311_05229, partial [Anncaliia algerae PRA109]
FGLVERTPERKILLFPVAKRDKTILMTLLKKHVLKNTVIYSDCWKAYSSLNTEFAGHLTVNHTKEFVNKE
NNVHKNTIEGNSSAIKITVPKRHQYIYYINMYLIKFMIKRNE

>ORD93225.1 Y132A [Enterospora canceri]
MTVQNIYSCPQTFATECRQPGREIWVFGLADVSFTPAKISLHVVDDRKASTLLPIIERVCLPGTIINSDE
WRAYMGISDKLRFTHETVKHNESFVNPVTGTYTQNIESTWNTCKYNIKMHKGILGVKLDELLCEFMWKHN
TGKRMGLIALFELLRIQ

>KCZ79314.1 hypothetical protein H312_03293, partial [Anncaliia algerae PRA339]
MVQGFKQNESLSEIKTRNKKNCMEWYAKLQKLTYSIIKNEKRNKIGGVGKRVEIDESKFSKRKYNVGRVV
KTLWVVGGVDVATGDAFFVEVIKRDSATFTQIILENVELGSIIYSDCWRGYVNLNNLGYEH

>KCZ79629.1 hypothetical protein H312_02985, partial [Anncaliia algerae PRA339]
MRYRNEEERSYLDELEKKLIIKCIKCGSMARKEKNRNIMMLICTWKACKAKRTLWSNTIFERFKTDPTKV
LSVVRLWFEGYKIKQIKELMDISGSTIINILSAVREKTVEKYYSDLEQIGGDDIIVEVDEAKFGKRKYHR
GHRVEGVWVFGMVERTVERKAVFIVVENRSADTLLFLMKKYIKKDSIIFSDCWRGYARVGEYFHRH

>EPR78318.1 hypothetical protein SLOPH_1875 [Spraguea lophii 42_110]
MPKKRCRKTETFLTGKPFFNSKLDWDKIVSIIYNILVGAKKKNIKLLYNVNTRTIRKITKIIGKIVLKYN
KNIKLGGKRVIVEIDESKFGKRKYNRGHRVEGTWILGAVERTGKRKIVLQPVIKRNKEVINKFCEKHIIK
DSIICTDCWKNYNDVHENYFHSTVNHSISSLI

>KCZ81840.1 hypothetical protein H312_00739 [Anncaliia algerae PRA339]
MSLNLIKKYHRGHRVICVWVLGMMKRSPLRRVIFVPIEKRNYLNLILLLRKYIYPQSIIYSDCWKGYYNL
KSYLPDHLTVNHSVFFVNPHTITHTNTI

>OQS55486.1 hypothetical protein EHP00_828 [Enterocytozoon hepatopenaei]
MEMFNNHTQVQIRTELGLSTVSNVKTIDFLRSACVKYLDANPTKLGGENAIVEIDESLFRYKQKYHRGRQ
PTREMWVCGLIDISVNPKKISLHLVEDRQSETLLPIIVNVCRKDTIVHSDSWKSYNGIARNLRFTHKTVN
HSEHFVNPNNGVHTQNIECLWNSCKYYIK

>KCZ76923.1 hypothetical protein H311_02072 [Anncaliia algerae PRA109]
MTERTAKRRIVVLPVPDRKKETLISILMKYVKQDSIIYSDSFSSYSTIKEYFSIHKKVNHSLHFVDPVTR
VHTNTIEGNWNGIKLTLPLRKRTKKLIGLQLIRFMIKRENPEDFLDKLLSYLR

>XP_024330105.1 hypothetical protein AAJ76_790003333 [Nosema ceranae]
MEIVAQRGKATFLYTIQRICLPGTIIYSDKWAAYRDITGLGFQYYTVNHSLNFVNPDNGVHTQHIESYWN
KNKIYIKKMKGVKKKDLNSYLAEYMWRERFRNNKFYKY

>EIE78851.1 hypothetical protein RO3G_03556 [Rhizopus delemar RA 99-880]
MTGLSLPTVRNIVKDVYQVMEADLRIEDVQVGGVDSAGQPIVVEIDESKFGKRKYNKRKRVDGVWVVGGV
ERTPERKVFLLTVPNRNQNTLKLIIDTFVKDGSHVMVDCWKGYKGIDSDPSRSLIVQTVNHSKTFRDPKT
GACTNTIEGTWNGIKRGVTSRHRTASMMPWKLVEFIWRRKHADNHWKAMLACFSQVSFTRAGIANQGPLV
SLLTTVLEDATGDQGDEEPFIFISDEDSNSESDGNNTSAPTTPVKKLRTA

>OQS55224.1 hypothetical protein EHP00_1884 [Enterocytozoon hepatopenaei]
MIDISSNPHKISLHLVEDRSAATLLPIINNVCSKDTIIHSDSWKSYNGISRNFRFSHKTVNHTNNFVDPE
TGVHTQNIECLWNSCNYFIKQQKGIVGEKLEQFLCERMWKQNVAKSICFEAALNLLKEIY

>EIE90272.1 hypothetical protein RO3G_14983 [Rhizopus delemar RA 99-880]
MTGLSLPTVRSIVKDIYQVMEADFRIEDVQVGGVGSDGQPIVVEIDESKFGKRKYNKGKRVDGVWVVGGV
ERTPERKMFLLTVPNRNQNTLKLIIDTFVKDGSLVMVGCWKGYKGIDSDPSRNLVVQTVNHSKTFRDPKT
GACTNTIEGTWNGIKRGVTSRHRTASMMPWKLVEFIWRRKHAGNYWKAMLACFSQVSFTRSDIADQGPLV
SLLTTVFEDATGDQGDEEPFIFISDDDSDSESDENDTSAPSTPVKKLRSA

>EIE78878.1 hypothetical protein RO3G_03583 [Rhizopus delemar RA 99-880]
MTGLSLPTVRSIIKDIYEVMEADLRIEDIQVGGVGSDGQPIVVETDESKFGKRKYNKGKRVDGVWVVGGV
ERTPERKVFLLTVSNRNQNTLKLIIDTFVKDGSHVMVDCWKGYKGIDSVPSRNLIVRTVNHSKTFRDPKT
GACINTIEGTWNGTKRGVTSRHRTASMMPWKLVEFIWRRKHAGNHWKAMLACFSQVTFTRAGIADQGPLV
SLLTTVFEDATGDQGNEEPFIFISDENSNSESDGNDTSVTSTPVKKLRTA

>KCZ80770.1 hypothetical protein H312_01828 [Anncaliia algerae PRA339]
MNHRELVKITADYEGTIKWLLEKKILPDKMICTCSVNVEMTLVKKTGKFFWRCCKCDKVKSILSDTIFYK
SKLQPNKIIDLIYFWCRDFKQNESSSEIKTRSKKPCMEWYGKLQKLTFSIMKNEKRNKIGGVGKIIEIDE
SKFSKKKYNVGRLIKTLKALGGIDVAIGDAFFVEVIKKDSATLIQIILKNVELDLSFIMIVRGYVNLNNP
GFEHYTVNHSENFTNLIKYCNTQTIEGL

>ORD98958.1 hypothetical protein A0H76_1644 [Hepatospora eriocheir]
MQIDESLFRYKQEYHRGRKPERKIWVFGLVDALFISDKISLHIILKMAASALLIIIKPVCLPECIIHSDK
WCGYTRINNSNLGFSHFIVNHSKTFVNHHTGDHTQNIESVWNKYNYVLKIYKGIVALR

>EIE86090.1 hypothetical protein RO3G_10801 [Rhizopus delemar RA 99-880]
MTGLSLPTVRSIVKDIYQVMEADLRIEDVQVGGVGSNGQSIVVEIDESKFGKRKYNKGKRVDGVWVVGGV
ERTPERKMFLLTVPNRNQNTLKLIIDTFAKDGSLVMVDCWKGHKGIDSDPSRNLVVQTVNHSKAFRDPKT
GACTNTIEGTWNGIKRGVTSRHRTASMMPWKLVEFIWRRKHAGNHWKAMLACFSQVSFTRAGIADQGPLV
SLLTTVFEDATGDQGDEEPFIFISDDDSDSESDENDTLAPSTPVKKFRSA

>KCZ82394.1 hypothetical protein H312_00052 [Anncaliia algerae PRA339]
MIIFLLGRTKNPTNRNKQTINNIILENIEFGTIIVTDCWSGYVDLTKLGYFHLTVNHSESFIDPLTGANT
QSIENRWSVYKKKFKSRYINNPSDFSLLFAEFSFKLKFKDQSFSYFMQNLNKFD

>EIE87347.1 hypothetical protein RO3G_12058 [Rhizopus delemar RA 99-880]
MSSNAANNMPTLAYIAERTMTAECTLNRISYLDGSFFQGRKSIIHQTLLVVYLFLLQVPKGTISTMTGLS
LPTVRSIVKDIYQVMEVDLRIEDVQVGGVGSDGQPIVVEIDESKFGKRKYNKGKRVDGVWVVGGVERTPE
RKVFLLTVPNRNQNTLKLIIDTFAKDGSLVMVDCWKGHKGIDSDPSRNLVVQTVNHSKAFRDPKTGACTN
TIEGTWNGIKRGVTSRHRTASMMPWKLVEFIWRRKHAGNHWKAMLACFSQVSFTRAGIADQGPLVSLLTT
VFEDATGDQGDEEPFIFISDDDSDSESDENDTSAPSTPVKKLRSA

>EIE92750.1 hypothetical protein RO3G_17462 [Rhizopus delemar RA 99-880]
MSSNAANNMPTLAYIAERTMTAECTLNYLKENGAFFSSRKCKEGSEMRLNQSSRDGFFWRCGSTTCACGR
SRISYLDGSFFQGRKSIIHQTLLVVYLFLLQVPNGTISTMTGLSLPTVRSIVKDIYQVMEADLRIEDVQV
GGVGSNGQSIVVEIDESKFGKRKYNKGKRVDGVWVVGGVERTPERKVFLLTVPNRNQNTLKLIIDTFAKD
GSLVMVDCWKGHKGIDSDPSRNLVVQTVNHSKAFRDPKTGACTNTIEGTWNGIKRGVTSRHRTASMMPWK
LVEFIWRRKHAGNHWKAMLACFSQVSFTRAGIADQGPLVSLLTTVFEDATGDQGDEEPFIFISDDDSDSE
SDENDTSAPSTPVKKLRSA

>CEG84006.1 hypothetical protein RMATCC62417_17863 [Rhizopus microsporus]
MNMQLLDDRLETTEIVYEELGHDVNHAILISDNDDVNDDVEEITEQEMANDADDGDNDDELEVAVVIESS
EQEEENAESDDEDQNVDRFEREMANLETNPNGVHEARATEVFATDGAIVEIPGIMEFMQNIAGNEEAAIR
YLTEKCIFYGAGELSCPGGSALRWRSNGNRGYAWRCNGVITNYETGERCCYGTTRSSKLASFFYRKKVSC
AQVLLILYFWLHHSRHMDIADMVKVHPSTVARVLYGWYQIMQEELSKGDMQIGGLSADGTPIVVEIDESK
FGKRKYNRGDSVEGVWVVGGVEKTPERKCFFVTVNDRSKETLNRIITTYVKPNSIVRTDGWAGYCDISLL
HDGTLTHEVVNHSVEFVTTAGVHTNTIEGTWYGIKQNVIHRHRNKKMTPWLLLEFIWRRKNRRDLWGAIV
TGLGAVSFTPGRFNPAYYVVFGLRPPGSSTPKEDTVMSEPEHVNQETNALSASLLSNDTDIDHESSAAIN
AEQGLINLIKHLRTVLFKILADVNASEDDINRAHNNVTVAESRLERVRTLLASDISKDQNKVHMKRAYDW
YSLKKRKITTTELPLFKLTHFKKESEPSSDKKMKFYNTVDHFFDDFELVFRINEVNVMVHWKDYLNLCVC
EDHIDWFKETVFANNVITYEHAKELIRNQFENTSLFLTRSKNFLACKQDINESISDFASRFSRLAMIARY
SDGPMLALIFIDALHDCHHNSITTILSSHFGAKFMSQVKSYRDIEKLICHLKGPAVPPTEKKRFSKPPSD
NTQKKTKTTDKPSEPRNCRYCNDKWFPGHRCMEFLKERNKVQMARLNEKQTHKHVASDAWQNYAKDLNKD
LDKNMEIDD

>KCZ75316.1 hypothetical protein H311_03710 [Anncaliia algerae PRA109]
MPDTQRETIWPIIFRHIRVGSIITSDGAAIYKGLDKQGYTHLTVNHSTNFVNPINGATTNHVESAWQKLK
TGNKLRFGTHRSTLALHLAEYSWKREFHHDLRFFFQLVKDYYS

>KCZ75019.1 hypothetical protein H311_04010, partial [Anncaliia algerae PRA109]
VADRSADTLLPIITRIVRPGSTIHSDEWRSYKGLTDSGYNYQTVNHSLHFVNPMNGVHMQRIESL

>OQS53844.1 hypothetical protein EHP00_1500 [Enterocytozoon hepatopenaei]
MVKRTADKRIVLIPVKARIFNTLEALIKRHVAPKTITFIDQWKGYSYLSKYYTHKTVNHSKLFVNPENGV
HTNTIEGNWAPIKQNIYKNWRTEKNFGFH

>ORD97252.1 hypothetical protein HERIO_875 [Hepatospora eriocheir]
MFVVERRDRNTLLPLLVEHIDLKTTIHSDGWRAYSGLNTVFHDHKVVNHSENFVDPKTRCHTQLIECIWG
HAKLKIIKNKRGTTSSLLHCHLSFFCFCYLYKDEAFEKFLEIIGKNN

>EIE81225.1 hypothetical protein RO3G_05930 [Rhizopus delemar RA 99-880]
MTGLSLPTVRNIVKDVYQVMEADLRIEDVQVGGVDSAGQPIVVEIDESKFGKRKYNKGKRVDGVWVVGGV
ERTPERKVFLLTVPNRNQNTLKLIIDTFVKDGSHVMVDCWKGYKGIDSDPSRSLIVQTVNHSKTFRDPKT
GACTNTIEVSFTRAGIANQGPLVSLLTTVLEDATGDQGDEEPFIFISDEDPNSESDGNDTSAPTTPTIQA
FK

>ORD95800.1 Y132A [Hepatospora eriocheir]
MKIIDLLQRQYLKHAIENPLRLGGDGMVVQIDESLFRHKQKYYRCRQPEKEIQAFGLADVSFTPAKISLH
VVPNRAASTLLPIIEEVCLPGSVIYSDEWRACARIGNSNFRFSHFTVNHSETFVNHQTGVYTQNIESVWN
KCKYVQKIYNG

>KCZ82163.1 hypothetical protein H312_00440 [Anncaliia algerae PRA339]
MRENFFCFSYKTRQRNVKKLLLEGIKLGTTIATDCWKGYLNLNSLGFVHITVNNLKNFFDPLTGANTQAI
ENRWSIYKRKYKGRYINFKSKVSLIFAEFMFKPQYKHDTYNTLMKNYYKFD

>KCZ77697.1 hypothetical protein H311_01288, partial [Anncaliia algerae PRA109]
VLLENVEFSTTIITDCSAGYVYLEELGFLHLPVNHSENFMDILTGANTQAIENRWSIYKRNFRSRYITSN
SELPYYFAEFIFKSKFKENSFEQIMRNLNKFE

>KRH93656.1 transposable element, partial [Pseudoloma neurophilia]
HFERNPVKLGGPGVIIQCDETMLNHKIKAHRGRIPTQQVWAFVIVDTGFTPARGYAEIVPDRTATTLLSI
INRVVRPGSVIYTDEWAAYRTIGDNHNYEHRTICHKNKFVDYETGVHTQHVESYNNKINKALKTANGCDN
DRKKEFLNYFVFNDLFKSNIFDAYLKLCSFERIE

>KCZ77387.1 hypothetical protein H311_01601, partial [Anncaliia algerae PRA109]
LGFIHYTVNHSLNFVDPITGANTQAIENRWSVLKRKLRARFVTSRSDLCFYFAEFIFKSKFKKLSFIKIM
ENLTSFD

>KCZ77206.1 hypothetical protein H311_01787, partial [Anncaliia algerae PRA109]
VFAVYYAERKEGFLCEVKNRERETLFPLIKNFMRPGTIIYFYRARVYDTIEDEGYSHIILNHGRNYMDPR
TSATTNHVEYIWQKAKNKYKIRFRMHPSTFMVIIVNLCFFKV

>ORE12621.1 hypothetical protein BCV71DRAFT_84533 [Rhizopus microsporus]
MDIADMVKVHPSTVARVLYGCYQIMQEELSKGDMQIGGLSADGTPIVVEIDESKFGKRKYNRGNSVEGVW
VVGGVEKTPERKCFFVTVNDRSKETLNRIITTYVKPNSIVRTDGWAGYCDIPLLHDGTLTHEVVNHSVEF
VTTAGVHTNTIEGTWYGIKQNVIHRHRNKKMTP

>EEQ82194.1 hypothetical protein NCER_101132 [Nosema ceranae BRL01]
MRYGSILLSFRINLKTTLKSIYYFSLGFGFTSIIKLAQIKKGPLLELKKIIFLKIKQYFVDNPIKLGGPN
IIVQIDETKLNFNVKNHRGRNIPACWALVIVDNFFVPALRYSVIFENRSAEVLLYIINQIVIPRSVIVTD
EWKSYSSLSELNIYQHQTVCHKYCFVDRNTGTHTQNVKSYNNKLRLAIKKTKGLNLEQRKVFLQEFLYRE
HHSNDKFTSLIKLFEF

>KCZ76580.1 hypothetical protein H311_02419, partial [Anncaliia algerae PRA109]
VYKRDSTTLKNIILENVELGSTIFTDKWKGYANLSDLGYNHADVNHSMNFIDPITGANTQAIESTWNSYK
KLFKARSINSSCYISNLFLRSHVEKKL

>XP_024329403.1 putative transposase-like protein, partial [Nosema ceranae]
LKTTLKSIYYFSLGFGFTSIIKLAQIKKGPLLELKKIIFLKIKQYFVDNPIKLGGPNIIVQIDETKLNFN
VKNHRGRNIPACWALVIVDNFFVPALRYSVIFENRSAEVLLYIINQIVIPRSVIVTDEWKSYSSLSELNI
YQHQTVCHKYCFVDRNTGTHTQNVKSYNNKLKLAIKKTKGLNLEQRKVFLQEFLYREHHSNDKFTSLIKL
FEF

>KCZ79255.1 hypothetical protein H312_03360 [Anncaliia algerae PRA339]
MDNDPLRLVSVEKSCQIDDSLFCHKVKAYRGRSPLEQLWVFGIFDPSYIPARGYMEILPDRFAATLLPII
RRICRNGIITHSDEWAAYDQINRKLGFIHYSVNYSLYFVDPITGIHTQHIESFRTIKN

>KCZ79017.1 hypothetical protein H312_03599, partial [Anncaliia algerae PRA339]
VGGIERTPYKKCFYIEVADRSAETIQNILNTFVWPGSIIYTDCFKSYVPSCRNLNFSHLTVNHKENFVDP
ITLVHTNTIEGLNNGLKHLIKPRNRTKKNINGWLFYFTWRRQNKKKIWKGFLKALKVIKYLN

>XP_024330153.1 hypothetical protein AAJ76_7600010363 [Nosema ceranae]
MQIVENRSTTTFLSIIDRICLPETIIHSDEWEVYMNIDNILGYKHLILNHSLNFVNPTNGPHTQHGESYW
ARQKFKIKK

>ORD97959.1 hypothetical protein HERIO_215 [Hepatospora eriocheir]
MESLDDADRKNNYGERVNGPWVFSMAEEGSRKVKIFVVKKRDRDSLLPLLLEHVNKSSIIHSDDQKAYSG
LGTVFNDHKVVNHSENFVDLNTRCHTQLIECIWGQAKLKIIKNKMGTTLTMLLLGEPTLVTNLCLCHCDT
SETSVSENNIKRKLFK

>KCZ79821.1 hypothetical protein H312_02784 [Anncaliia algerae PRA339]
MGNSNIEVGIDETKFGKKKYNKGQKVEGVWIFGMVEIFKERKFLLILVEKRNEIKLTNILLNYIEKDFII
LSDCWKIYSDLFFYFKQHKTVNHTKGFKNDENGVHTIQLMVIGLQLNLSLQPLSKY

>KCZ81760.1 hypothetical protein H312_00800 [Anncaliia algerae PRA339]
MLSQSVKSHKGRVAKEQSWALTIVDTNSSPSKGYCKVVLKRDALILIPIILQVVRPDSIIYSDEWPAYKA
LAKDNFLHHTITHKYNFVDPVSGVHTQNVESFDNKLKLFIKKQRGCRFDKRDDLCKFFIFLDYFKKMPFS
SI

>KCZ79323.1 hypothetical protein H312_03291 [Anncaliia algerae PRA339]
MVERTIDRRIFLIAIDDRRANTLQKILSQNVKPDSILYTDCWRGYIGLGSNFTMHKTVNHLKGFKDYTSG
VHTNTIEGNWAAVKAQISPRLRTKKINSILFVEIFAVKK

>KCZ76261.1 hypothetical protein H311_02745, partial [Anncaliia algerae PRA109]
VVGGVDLTTGETFFVEVFYRNEDTLSQVLLDNIEEGTIVVTDCWAGYVNLDSLGFIHYTVNHSLNFVDP

>KCZ81605.1 hypothetical protein H312_00929 [Anncaliia algerae PRA339]
MTNKENNFFILTQIILENVELGSIIYSDCWRGYVNLNNLGYEHFTVNHSEYFVNPINYCSTQTIEGLWSV
FKRKFRSRYINQNNDLSLYFAEFAFKRKYKDQAFEKILENLKDSLNKIQF

>KCZ75709.1 hypothetical protein H311_03308, partial [Anncaliia algerae PRA109]
GTLIVTDCHASYRNLNIYGYEHLTVNHSRNFVDPISGATTNHIESMWQKLKQTSKARYGTARTTLDSHIF
EFLWRKKYGNCFKMFLDHIREIFDYLN

>KCZ80537.1 hypothetical protein H312_02049 [Anncaliia algerae PRA339]
MTERTAKRIIIVLPVPDRKKETLILILLKYVKQDSIIYSDSFSSYSTIKEYFSIHKKVNHLLHFVDPVTR
VHTNTKEGNWNGIRLKIPLRRRNKKLIGLQLIRFMIKRENTEDFLVYY

>CEI96522.1 hypothetical protein RMCBS344292_10681 [Rhizopus microsporus]
MTTLAMVQLLLMVPNNYLLMFLDVEEITEQEMANDADDEDNDVELEVAVVIESSEQEVENAESDDEDQNV
DRFEREMANLETNPNGVHEARAAEVFATDGAIVEIPGIMEFMQNIAGNEEAAIRYLTEKCIFYGAGELSC
PGGSALRWRSNGNRGYAWRCNGVITNYETGERCCYGTTRSSKLASFFYRKKVSCAQVLLILYFWLHHSRR
MDIADMVKAHPSTVARVLYGWYQIMQEELSKGDMQIGGLSADGTPIVVEIDESKFGKRKYNRGDSVEGVW
VVGGVEKTPERKCFFVTVNDRSKETLNRIITTYVKPNSIVRTDGWAGYCDIPLLHDGTLTHEVVNHSVEF
VTTAGVHTNTIEGTWYGIKQNVIHRHRNKKMTP

>ORD96001.1 hypothetical protein HERIO_2023 [Hepatospora eriocheir]
MIHWFSGIIEPLVSSPVEDLIEFLCIKGILKRYVKCGTCLLDMKTKPYTRNSDSVAFKCCNRNCNDFSKY
VSICTKSLLSGFTVPLRDFLLVAYKWFNNHTHEQIGTEVNIKNKSIIKIIDLLRNQCFKYKTKNPIRLGG
DGMIVQIDESLFRHKQKYHRGRQPTREIWVFRLDDCSFIPAKISLYVVPNRTANTLLPIIERVCASGTII
HSDQWKAYLGISSKLRLAHFTVNHSEGFVNHNNGVHTQNIESI

>KCZ76130.1 hypothetical protein H311_02881, partial [Anncaliia algerae PRA109]
NTLHTIFHTSIMCVMSSYTTEKIILPNSTVYSDCFASYLSYFRNNLKFKHLTVNHSKNFVDPDIGTHTQN
IESLWSKFKQFRRSKEYNKRKYLDFMLANLR

>KCZ77052.1 hypothetical protein H311_01944, partial [Anncaliia algerae PRA109]
MKLEPFKVLLILKLWLDGMTTKHLHKCMDISRYTLYKLLKKVVKIIVPKYYSSFIIGGSDVIIEADESKF
GRRKYNKGHKVEGVWVFGCVERTTERRIFLAEVAKRNTETLQEMMKKYIHKNSIIYTDCWKAYNG

>KCZ78825.1 hypothetical protein H311_00136 [Anncaliia algerae PRA109]
MPTKQIVFGGIDTESKEFFMTILLNRTKEFLRIHSEKYIKEKTFIHSDMFSSYIHYFAENSEKYRHDFVN
HLTNFIDPVSSIHIQNIENLWLQLKKY

>OQS55483.1 hypothetical protein EHP00_1925 [Enterocytozoon hepatopenaei]
MVFQLKLVDQGSLFWPKFCHREKICFFTPIMALSKKQTLRNFIDLKLNKCIVCNSNVRFKSSTSFETICT
WKYCKNKTSVFLNSIFKNFKKGVEELINLFELLFSAVNLRAISRIMPYSYSKLKFFVSKTNQYVKSHNDR
FLDTIGGEGIIVEIDDSKFGKRKYNRGHKVDGVWVLGMVEKTADRRIVLIPVKDRNSNTLEALIKRHVAP
ESIIFTDQW

>KCZ80226.1 hypothetical protein H312_02376 [Anncaliia algerae PRA339]
MYSADLDTLLTRMSKAELIQYLRQKNLLMKELKCETCKQYLVEESCAYFKDEQCFRCYTTDCNDYIKRIS
IRSNSFFADFSCDLLVVLKVLILFSFDIQRHNIFKKKIASFTLIDKIFDKLHEYLRDDILKMSKMGGHGA
FVQVDETMLNYKCKSHRGRSALNKTDALCIVEVSNSITKAYATIIPNKEASTIIPIICDKVVNGTLIYTD
EHRSYASLAQKGYVHQTVCHKYNFVDKISGAHTQFVESFNNELKLDIKKRKGVETNLRSKFLEIFIWKFN
NKNNRIGKIFDLIKI

>KCZ78607.1 hypothetical protein H311_00360 [Anncaliia algerae PRA109]
MIFKNIRELFDKIVKNMVTQEGLINYIDIENMAATTCATCLRRERRYHKMNCIFIARYSWCSTQHRLFKS
QLGTSISLFDELRLVCYYILGIRPSAMCLMLDKGKETIKRHIKNLRCMITREYASRISKIGGAGSVVEID
ESCIGRRKNNKGRIRNQIWVFGAVERLTGRFNMKIIPNRKSESETLGQAIEEMILPSTHINSDDWPAYSK
YFSSINSYVIQQLLINSILLILLQVHILNL

>KCZ79403.1 hypothetical protein H312_03202 [Anncaliia algerae PRA339]
MIRWSNDVQITSIVRNLNIKITTVKKVIKKFLDLCGPFNFHNNKLGGVNKIVQIDETMLNFKCKSHRGRS
PHNKTDALVMVEVEDKIKRVFAVVIPDKRAETILPIICNNIINGSVIWTDEHKSYSQLTSKGFLHSTVCH
KYNFVDKETGTHTQAVESFNNCIKIAIKKRKGVVVQSRQDFLNEICWLFNNKENRLERILNIILHALHSF
LLCSHTKMSRVFEANIVHPLHRA

>KRH91868.1 hypothetical protein M153_20669000629, partial [Pseudoloma neurophilia]
GKGIFGYMPLRGLSEQLNYKYRNLINFLKKIKINAKKIFFNNIEIIGGDDVIVEIDESTFGKRKYNRGHR
VEGQWVLGIVEKTEKRRIILIPVERRDSKTLTDIIRKYVHPLSIILTDKWKR

>TBU03772.1 ISXO2-like transposase domain-containing protein [Hamiltosporidium tvaerminnensis]
MLLPILDRTKETPIPIILQLVKPGGIIYTDCWKGYRDLRIYFDHKTVNHSRGVIDAISGVHTHTIERNWS
SFKKFIPNHRRSEKKKLVAFIICCCKKRKRLLGVMPRLSGS

>KCZ79767.1 hypothetical protein H312_02850, partial [Anncaliia algerae PRA339]
VYEGTTIVTDCWGGYINLESLGYYHFQVNHTENFIDPLTGANTQAIENRWSVIKRKFRARYIKSNSDLSL
AFSEFLFKTYHKNNAFDVIMKNLNKFID

>KCZ78781.1 hypothetical protein H311_00180 [Anncaliia algerae PRA109]
MYSADLDTLLTRMSKAELIQYLRQQNLLMKELKCETCKQYLVEESCAYFKDEQCFRCYNKECNDYTKRIS
IRSNSFFADFSCDLLIVLKVLILFSFDIQRHNIFKKKIASFTLIDKIFNKLHKYLRDDILKMSKMGGHGA
FVQVDETMLNYKCKSHRGRSALNKTDALCIVEVSNSITRAYATIIPNKEASTIIPIICDKVVNGTLIYTD
EHRSYASLTQKGYVHQTVCHKYNFVDKISGAHTQFVESFNNELKLDIKKRKGVETNLRSKFLEIFICKFN
NKSNRIGKIFDLIKYNNYFHF

>KCZ75786.1 hypothetical protein H311_03226, partial [Anncaliia algerae PRA109]
LSKFIKKAAKLAVPKYYNNVKPLGGKDIIIEADESKFGKKKYIKGHKVEGIRILGMVERTIDLRTFMIAV
DDRKANTFQKILSQNVKPNSILYTYCLRGYIGPGSNFIVHKKVNYSKGFKDYTSGVHTNTIEGSRAAFKA
QYHQD

>KCZ76987.1 hypothetical protein H311_02008, partial [Anncaliia algerae PRA109]
MVERTNSKRIILIPVPDRKSETLINLIKKYVHPESIIYTDCWKGYSSLQKDFEHKKVNHSISFVDFLNNV
HTNTIE

>XP_024331222.1 putative transposase-like protein [Nosema ceranae]
MWIENVPCNLIASIAGIHRSSVFEICNNLRLLGGLDLYLNKFDKIGGNNAIVEIDESKFGRRKYNRGHRV
EGVWVVGAVERIDKRIVLRHVEKIDSFTLTTFCKKYIKKETTIYSDCWKGYSNLSKEFLKIKL

>KCZ79506.1 hypothetical protein H312_03106, partial [Anncaliia algerae PRA339]
VWCKFNGCSKFFYNSSELYLAGIREEGKKVMVEIDESQSFRRKYNLGRYRQAQWVFGAIERNSNKCMLFS
VADRSANTLIPPINQYILPDS

>KCZ78193.1 hypothetical protein H311_00782 [Anncaliia algerae PRA109]
MGRVPQDSIWVFGIIDTSKISKRYYVRVVADISADTLLPIIARIVRPGSTIHTDESRFYKDLAANGNNQK
TINHSLHFVNPVNGVHMQRIEFLWSQLKYKINMMKSVRRYELSLYLKEFM

>KCZ80089.1 hypothetical protein H312_02514, partial [Anncaliia algerae PRA339]
CKSHRGRSPHNKTDALVMTEFTDRIKRVFAVVIPDKRAETILPIICNNIINGSVIWTDEHKSYSPLTSKG
FLHSTVCHKYNFVDKETGTHTQVVESFNNCIKIAIKKEKKL

>EIE81706.1 hypothetical protein RO3G_06411 [Rhizopus delemar RA 99-880]
MRGPTWRASRNQYQFRCYNRAAHATEVSQSVTKNSMFYRKRCDIRITLKVIFRLTMNQERFSTIYRDLSI
HYKVIAQLYRDLIVVFESDLLRHNPIMLDGSGVDHVQIDESKFGKRKYHRGHRVEGVWVLGMVEAIALGT
NRVVTVSQENGETETRLVPQFKAGRRFLCTVPNRNAHTLIPIIRKYVAPGTTIRTDGWRAYSGLHPRERY
NARTGALQVAMMDSEQHIYRHQVVNHSLGFATEDQVRQNNTQGMINTNIIEGLWADVKREMQARHRTKVE
CPYRLLEYLWRYENRNRIWAALVRGLGEVSFPNMPRQRNRDEEVENYQLITEEEGSEEVIEGDPTDEMNN
NHEIDIDIGDDTDTDDTDDDPDYQEVQVQPPPARRRRINRRSDVAVVIEDESNALPSSGNSSALSVEEAT
SRLMDVVRNRELNNFREASEALYNAMIAEQNTPNAV

>EIE79078.1 hypothetical protein RO3G_03783 [Rhizopus delemar RA 99-880]
MRGPTWRASRNQYQFRCYNRAAHATEVSQSVTKNSMFYRKRCDIRITLKVIFRLTMNQERFSTIYRDLSI
HYKVIAQLYRDLIVVFESDLLRHNPIMLGGSGVDHVQIDESKFGKRKYHRGHRVEGVWVLGMVEAIALGT
NRVVTVSQENGETETRLVPQFKAGRRFLCTVPNRNAHTLIPIIRKYVAPGTTIRTDGWRAYSGLHPRERY
NARTGALQVAMMDSEQHIYRHQVVNHSLGFATEDQVRQNNTQGMINTNIIEGLWADVKREMQARHRTKVE
CPYRLLEYLWRYENRNRIWAALVRGLGEVSFPNMPRQRNRDEEVENYQLITEEEGSEEVIEGDPTDEMNN
NHEIDIDIGDDTDTDDTDDDPDYQEVQVQPPPARRRRINRRSDVAVVIEDESNALPSSGNSSALSVEEAT
SRLMDVVRNRELNNFREASEALYNAMIAEQNTPNAV

>KCZ82395.1 hypothetical protein H312_00053, partial [Anncaliia algerae PRA339]
GRTKNPTNRNKQTINNIILENIELGTTIVTDSWSGYVDLTKLDYFHLTVNHTENFIDPSTGANKQSIENR
CLVYKKKFKNRYINNPSDFSLLFAEFSFKLIFKDHSFSYFMQNLNKFN

>KCZ81649.1 hypothetical protein H312_00973 [Anncaliia algerae PRA339]
MPVPDRKKETLTAMLLKYVKRNSIIYSDSFSSYNNIKEFFSDHKKVNHSLHFVDPVTKVHTNTIEGNWNG
IKLTLPIRKRTKKLIGLQLIRFMIKRENPNDFLDKLLSYLE

>OQS53595.1 hypothetical protein EHP00_1887 [Enterocytozoon hepatopenaei]
MQTLADIIIARVHPKSVIHTDSWKGYENLKNYFIHYKVNYSLHYVDPLTGIHTKSIEGNWAPLKNILAIS
GEQRKIFGYHWQLQ

>KCZ79422.1 hypothetical protein H312_03188 [Anncaliia algerae PRA339]
MKNKVINFRMVKNRKQKTIFPIIQDLIIPNSIIWTDEFSVYTGGPNYNKTHTPLALLGPYNHYVVNHSVN
YKDPITGVHTNNIEAFWNSAKRKFKQMYGTKIEFVPRYLDEFMWRKRYNLSEDTKFETILRDLIEFE

>ORD96440.1 hypothetical protein HERIO_1632 [Hepatospora eriocheir]
MAEERFRKVKMFVVKKRDRDSLPPLLLERVDKSSIIYSDGWKAYSGLGTVFNDHKVVNHSENFIDPNTRC
HTQLIECIWGQAKLKIIKNKRGTTFTMLQGHLSFFCFCYQFKEESL

>KCZ81474.1 hypothetical protein H312_01051 [Anncaliia algerae PRA339]
MINIKCKSHQRRSPHNQTDATSIVKIENNSTRAFVRVMENKKSEILISIICENVINGSIIYTDEHKGYFK
LGKFGFLHKSVCHKYNFVNPINGVHTQHVESFHNEMKLEIKRRKGIKTEERQKFLNEFCRFFNNKDFRLE
KLLLMIKI

>KCZ74835.1 hypothetical protein H311_04197, partial [Anncaliia algerae PRA109]
ICRENKDIFMEIVDDKSRDTLGREIISNIQPGTTVLTDQWSSYMSFFSNQDIYCHNFVNHSTNFVDPIDG
THTQTIESLWSAFKKFKRKHGYSRQNLLHLYISELDQSANIAKMTI

>KCZ78577.1 hypothetical protein H311_00384 [Anncaliia algerae PRA109]
MDNDPIRLGGVGKSCQIIESLFCHKVKEYRGRSSVEQLWVFGIVDPSYTLARGYMEIVPDRSAATLLPII
KRIFHTGIIIQSDEWAAHDQIYQKLGFIPYSVNHSLYFVESNTGIHTKNIESY

>XP_024330043.1 hypothetical protein AAJ76_85000523 [Nosema ceranae]
MVDTSYLSARGYMEIVAQRDKTTILYTFQRICLPGMIIYSNQWAAYKDITSLEVQHYTVNRSLNFVDFDY
GVHTQHIESYWNKNKIYIKKMKGVRKQDFNLYLAGVFYTNLPIFFST

>KCZ74479.1 hypothetical protein H311_04556, partial [Anncaliia algerae PRA109]
MMNIKCKSHQRRSPYNQTDATSIVKIENNSTRAFVRVMENKKSEILISIICENVINRSIIYTDEHRGYFK
LEKFGFLHKSVCHKYNFVNPINGVHTQHVESFHNE

>EEQ81240.1 hypothetical protein NCER_102446, partial [Nosema ceranae BRL01]
MVDTSYLSARGYMEIVAQRDKTTILYTFQRICLPGMIIYSNQWAAYKDITSLEVQHYTVNRSLNFVDFDY
GVHTQHIESYWNKNKIYIKKMKGVRKQDFNLYLAGVF

>EEQ81157.1 hypothetical protein NCER_102609 [Nosema ceranae BRL01]
MWIENVPCDLIARIAGIHRSSVFEICDKLRSLGGLDLYLNKFDKIGGNNAIVEIDESKFGRRKYNRGHRV
EGVWDVGAVERIDKRIVLRHVEKIDSFTLTTFCKKYIKKETTIYSDCWKGYSNLSKEFLKIKL

>ORD95373.1 hypothetical protein HERIO_2544 [Hepatospora eriocheir]
MESIDDARRKINYGERVNGPWVFGMAEEGSRKVKMFVVEKKDRYSLLSLLLEHVDKNSDINSDGWKAFSG
LGIVFNDYKVVNHSENFINPNTRCQTQLIGCVLGQAKLKIVTSHCDNTKM

>KCZ74891.1 hypothetical protein H311_04140 [Anncaliia algerae PRA109]
MQEKKSMPFSDILFLSYLWVSNIPHTSVKNITRFSDKTIVKINKKIKKRIAHSIKPESLRIGGSGIFVEL
DELKFGKCKSNRGHRVEGAWVFAGVEKTEERKCFALVVEKRDMVTLIRMIEAYVMPSSNVITDGWKDYVL
LCK

>EIE91032.1 hypothetical protein RO3G_15743 [Rhizopus delemar RA 99-880]
MRGPTWRASRNQYQFRCYNRAAHAIEVSQSVTKNSMFYRKRCDIRITLKVIFRLIMNQERFSTIYSGLSI
HYKVIAQLYRDLIVVFESDLLRHNPIMLGGPGVDHVQIDESKFGKRKYHRGHRVEGVWVLGVVEAIALGT
SRVVTVSQENGATETRLVPQFKADRRFLCTVPNRNVRTLIPIIRKYIVPGTTIRTDGWRAYSGLHPRERY
NARTGALQVAMMDSEQHIYRHQVVNHSLGFATEDQVRQNNTQGMINTDIIEGLWADVKTEMQARHRTKVE
CPYRLMEYLWRYENRNQIWDALVRGLGEVSFPDIPRQRSRNVEEVENYQLITEEEGNEEVIESNPTDERN
NNHEIDIDIGEDTDTDDIDNDPDYQEAEVQPPPARRPRLNRRIDVAVVIEDESRALPSSDNNSALSVEQA
TSRLLDVVRNRDLDNFQAASETLYNVMIAEQNTYRSTE

>EIE90454.1 hypothetical protein RO3G_15165 [Rhizopus delemar RA 99-880]
MPRFNSSASVHSNNGATPRRGGRVPGQVVSSYRSYVPPAGDRILEARTIVSPERAWETNVCGIDGCQKVC
VLRNRAENGRLTYYCAGGLDIDENGDTIGHPGRKSRVCTYNSVFYNRKCMTNYTLSVMYDYLKDSSITNI
CNSHGMSRPAVTSLANDLRLMMLSDYNAHNRQEEHKLGSNVRCHHIQIDESKFGKRKNHRGHRVEGIWVF
GMVECLVPINEADRFYTYTDHRTGDQELRPRYEAGRKFFCTVPNRTAATLLPIIYENCQRGSTIRSDGWR
AYSGLHPREERDENTGEILDNTNAYNDGNFFFARHQVVNHSLDFATVDQVQGNQGSFSGLPISGKIHTNM
IESMWAPLKAFIKPRNRTKENCYKRILEYLWRSENAGNVKQCFERMIREVAMNSNPAERSAETEDWFTRG
HDGNSPSVSARIAARDARRFEAWVERRRARDARELLEEEAIQANDSGEELNDTAETSSFLIQSEQGSPLV
SSNGQNEALPTRSNCLGGRPRTGSRPVGRPRGANRTTRVTRRNLGNRASNS

>ORD98943.1 hypothetical protein A0H76_1671 [Hepatospora eriocheir]
MIHWFSGIIEPLVSSPVEDLIEFLCIKGILKRYVKCGTCLLDMKTKPYTRNSDSVAFKCCNRNCNDFSKY
VSICTKSLLSGFTLPLRDFLLVAYKWFNNHTHEQIGTEVNIKNKSIIKIIDLLRNQCFKYKTKNPIRLGG
DGMIFQIDESLFRHIQKYHRGRQPTREIWVFELVDCSFTPAKISLHVVPNGTANTLLLIIEGVYTSGTII
HSDQWKAYLGISSKLRFAYFTVNHSEGFVNNNNGVHTQNIENVWNNCKYVVKIHKGIVECKIRLILSELT

>XP_024329327.1 putative transposase-like protein, partial [Nosema ceranae]
GASLSLLVRIFNVHRLTVSVLCSKLRDLGIFYRYLNKFTKLGGEDSIVEVDESKFGERKYYKGHRVGGVW
VVGVVERLSRKISLANVNKRGCSTLILFFKKYICRQSIIFSDCWKSYVEQANFFKEHRTVKYSKQFINKQ
TTTHTNTIEVN

>EIE88580.1 hypothetical protein RO3G_13291 [Rhizopus delemar RA 99-880]
MPRSNSSASVTSNNNATPCRGGRVSGQVVSRYRSYVPPAGDRILEAQVIVSPERAWDAFDRTSICGIDGC
QKVCVLRNRAENGRLTYYCAGGLDIDENGDTIGHPGRKSRVCTYNSVFYNRKCMTNYTLSVMYDYLKDSG
ITNICNSHGMSRPAVTSLANDLRLMMLSDYNAHNRQEEHKLGSNVRCHHIQIDESKFGKRKNHRGHRVEG
IWVFGMVECLVPINEADRFYTYTDHRTGDQELRPRYEAGRKFFCTVPNRTAATLLPIIYDNCQRGSTIRS
DGWRAYSGLHPREERDEITGEILDNTNAYNDGNFFFARHQVVNHSLDFATVDQVQGNQGEYSGLPISGKI
HTNMIESMWAPLKAFIKPRNRTKENCYKRILEYLWRSENAGNVKQCFERMIREVAMNSDPAERSAETEDW
FTRGLDGNSPSVSARIAARDARRFEAWVERRRARDARELLEEEAMLSDNDSIIGESDGEVMQDSILEARS
GLDQSGIQGSIAANNDEAGAPSPTAIRSIGRPRSERRSVGRPRAVAPSVSNHPHSGNRSVGRPRRG

>CDH61192.1 hypothetical protein RO3G_17462 [Lichtheimia corymbifera JMRC:FSU:9682]
MPVVKDYSTENRRLTIWDFTEQFPNSITVDRWLYQEKVYAQSMKCQAGFDMKIVEITKNGRPQLVWNCTH
AACDACKRQRKSLRDGSFFSGIKIGMHQVLGIVWLYLYKVEMQGISDLTGASAPTVRSVIHLLYRLMNAD
IKDEDVTIGGKDSDGNAIIVEVDESKFGKRKSHRGHRVEGVWVVGGVEKTPERKLFVTTVEDRKKDTLHL
ILGNYIKAGSEIRTDCWKGYCGLSRLPGKQYRHKTVNHAKEFKTAAGVHTNTIEGTWNGIKSLIRARHRT
APTMKYRLAEFIFRRKHANDLWGGVIKALKEVSFDKFAAQDDVDEEFIYTEVRRERADLDHDDAEFGGDD
GWETESESEDDANDGNYRVVNRKRKQRRN

>KCZ79905.1 hypothetical protein H312_02707 [Anncaliia algerae PRA339]
MINIKCKSHQRRSPHNQTDVTSIVKIENNSTRAFVRAMENKKSEILISIICENVINGSIIYTDEHKGYFK
LGKFGFLHKSVCHKYNFVNPINGVHNQHVESFHNEMKLEIKRRKGIKTEERQEFLNEFCWFFNN

>EIE82429.1 hypothetical protein RO3G_07134 [Rhizopus delemar RA 99-880]
MPRSNSSASVTSNNNATPRRGGRVSGQVVSRYRSYVPPAGDRILEAQVIVSPERAWDAFDRTSICGIDGC
QKVCILRNRAENGRLTYYCAGGLDIDENGDTIGHPGRKSRVCTYNSVFYNRKCMTNYTLSVMYDYLNGSS
ITNICSSHGMSRPAVTSLANDLRLMMLSDYNAHNRQEEHKLGSNVRCHHIQIDESKFGKRKNHRGHRVEG
IWVFGMVECLVPINEADRFYTYTDHRTGDQELRPRYEAGRKFFCTVPNRTAATLLPIIYDNCQRGSTIRS
DGWRAYSGLHPREERDEITGEILDNTSAYNDGNFFFARHQVVNHSLDFATVDQVQGNQGEYSGLPISGKI
HTNMIESMWAPLKAFIKPRNRTKENCYKRILEYLWRSENAGNVKQCFERMIREVAMNSDPAERSAETEDW
FTRGLDGNSPSVSARIAARDARRFEAWVERRRARDARELLEEEAILSDNDSIIGESDGEVMQDSILEARS
GLDQSGIQGSIAANNDEAGAPSPTAIRSIGRPRSERRSVGRPRAVAPSVSNHPHSGRRSVGRPRVGNRSV
GRPRRG

>KCZ78309.1 hypothetical protein H311_00663, partial [Anncaliia algerae PRA109]
VADRSADTFLLIIARIVRPGSTIHSDEWRSYRDLTANGYNHQTVNHSLHFVNLMNGVHTKELNLSGIS

>EIE85837.1 hypothetical protein RO3G_10547 [Rhizopus delemar RA 99-880]
MLRLNSSASVHSNNGATPRRGGRVSGQVVSSYRSYLPPAGDRVLEAQIIVSPERAWETNVCGIDGCRKVC
TLRNRVDSGRLTYYCAGGLDIDENGNTVGHPGRKSRVCTYNSVFYNRKCLTNYTLSVMYDYLKDASITNI
CNSHGMSRPAVTSLANDLRLMMLSDYNAHNRQEEHKLGSNVRCHHIQIDESKFGKRKNHRGHRVEGIWVF
GMVECLVPTNEADRFYTYTDHRTGDQELRPRYEAGRKFFCTVPNRTAATLLPIIYDNCQRGSTIRSDGWR
AYSGLHPREERDENTGEILDNASAYNDGNFFFARHQVVNHSLDFATVDQVQGNQGSFSGLPISGKIHTNM
IESMWAPLKAFIKPRNRTKENCYKRILEYLWRSENAGNVKQYFERMIREVAMNSDPAERSAETEDWLTRG
LDGNSPSVSARIAARDARRFEAWVERRRARDARELLEEEAIQANDSGEELNDTAETSSFLLQSEQGSPLV
SRNGQNEALPARSNRLGGRPRTGSRPVGRPRGVNRATRATRRNLGNRASNS

>EIE77018.1 hypothetical protein RO3G_01722 [Rhizopus delemar RA 99-880]
MLRFNSSASVHSNNGATPRRGGRVSGQVVSSYRSYVPPAGDRVLEAQIIVSPERAWDHLLSANNAFHRTN
VCGIDGCRKVCTLRNRVDSGRLTYYCAGGLDIDENSNTVGHPGRKSRVCTSNSVFYNRKCLTNYTLSVMY
DYLKDSSITNICNSHGMSRPAVTSLANDLRLMMLSDYNAYNRQEEHKLGSNVRCHHIQIDESKFGKRKNH
RGHRVEGIWVFGMVECLVPTNEADRFYTYTDHRTGEQELRPRYEAGRKFFCTVPNRTAATLLPIIYDNCQ
RGSTIRSDGWRAYSGLHPREERDKNTGEILDNASAYNDGNFFFARHQVVNHSLDFATVDQVQGNQGSFSG
LPISGKIHTNMIESMWAPLKAFIKPRNRTKENCYKRILEYLWRSENAGNVKQCFERMIREVAMNSDPAER
SAETEDWFTRGLDGNSPSVSARIAARDARRFEAWVERRRARDARELLEEEAIQANDSGEELNDTAETSSF
LLQSEQGSPLVSRNGQNEALPARINRLGGRPRTGSRPVGRPRGVNRATRATRRNLGNRASNS

>KCZ82062.1 hypothetical protein H312_00545 [Anncaliia algerae PRA339]
MIYIKCKCHQRRSPHNQTDATSIVKIENNSTRAFIRVVINKKSEILVSIICENVINGSIIYTDEHKGYFK
LGKFGFLHKSVCHKYNFVNPINGVHTQHVESFHNEINCKYKEEKA

>KCZ80801.1 hypothetical protein H312_01808 [Anncaliia algerae PRA339]
MRTSEFEDRLVKFNNEEIISFLFCNRFLKQKYKCLFCNEFMLLKTYDKKKRTKCWRCFNRLCDKYLNRVS
LLKDSFFENFNVPVIYVFKILIRWSNGVTRQSIYNDLRIDHKTINKVINSFLERCGSFDFTEDKLGGCGS
IVQIDETMLNYKCKSHRGRSPLNKTDALVIIEFREKITRAFAVVIPNKKKSTILPIICNNVLNGSTIWTD
EHKSYSELNQKGFVHDTVCHKFNFINKLSGANTQAVESFNNLIKWHIKQRKGICTGLRQCFLNEICWLFN
KKESRFERILNLIKV

>EIE82422.1 hypothetical protein RO3G_07127 [Rhizopus delemar RA 99-880]
MLRLNSSASVHSNNGATPRRGGRVSGQVVSSYRSYVPPAGDRVLEAQIIVSPERAWGTNVCGIDGCRKVC
TLRNRVDSGRLTYYCAGGLDIDENGNTVGHPGRKSRVCTYNSVFYNRKCLTNYTLSVMYDYLKDASITNI
CNSHGMSRPAVTSLANDLRLMMLSDYNAHNRQEEHKLGSNVRCHHIQIDESKFGKRKNHRGHRVEGIWVF
GMVECLVPTNEADRFYTYTDHRTGDQELRPRYEAGRKFFCTVPNRTAATLLPIIYDNCQRGSTIRSDGWR
AYSGLHPREERDENTGEILDNASAYNDGNFFFARHQVVNHSLDFATVDQVQGNQGSFSGLPISGKIHTNM
IESMWAPLKAFIKPRNRTKENCYKRILEYLWRSENAGNVKQYFERMIREVAMNSDPAERSAETEDWFTRG
LDGNSPSVSARIAARDARRFEAWVERRRARDARELLEEEAIQANDSGEELNDTAETSSFLLQSEQGSPLV
SRNGQNEALPARSNRLGGRPRTGSRPVGRPRGVNRATRATRRNLGNRASNS

>EIE78248.1 hypothetical protein RO3G_02952 [Rhizopus delemar RA 99-880]
MLRLNSSASVHSNNGATPRRGGRVSGQVVSSYRSYVPPAGDRVLEAEIIVSPERAWDHLLSANNAFHRTN
VCGIDGCRKVCTLRNRVDSGRLTYYCAGGLDIDENGNTVGHPGRKSRVCTYNSVFYNRKCLTNYTLSVMY
DYLKDASITNICNSHGMSRPAVTSLANDLRLMMLSDYNAHNRQEEHKLGSNVRCHHIQIDESKFGKRKNH
RGHRVEGIWVFGMVECLVPVNEADRFYTYTDHRTGEQELRPRYEAGRKFFCTVPNRTAATLLPIIYDNCQ
RGSTIRSDGWRAYSGLHPREERDENTGEILDNASAYNDGNFFFARHQVVNHSLDFATVDQVQGNQGSFSG
LPISGKIHTNMIESMWAPLKAFIKPRNRTKENCYKRILEHLWRSENAGNVKQYFERMIREVAMNSDPAER
SAETEDWFTRGLDGNSPSVSARIAARDARRFEAWVERRRARDARELLEEEAIQANDSGEELNDTAETSSF
LLQSEQGSPLVSRNGQNEALPARSNRLGGRPRTGSRPVGRPRGVNRATRATRRNLGNRASNS

>EIE92612.1 hypothetical protein RO3G_17323 [Rhizopus delemar RA 99-880]
MLRLNSSASVHSNNGATPRRGGRVSGQVVSSYRSYVPPAGDRVLEAQIIVSPERAWETNVCGIDGCRKVC
TLRNRVDSGRLTYYCAGGLDIDENGNTVGHPGRKSRVCTYNSVFYNRKCLTNYTLSVMYDYLKDASITNI
CNSHGMSRPAVTSLANDLRLMMLSDYNAHNRQEEHKLGSNVRCHHIQIDESKFGKRKNHRGHRVEGIWVF
GMVECLVPTNEADRFYTYTDHRTGEQELRPRYEAGRKFFCTVPNRTAATLLPIIYDNCQRGSTIRSDGWR
AYSGLHPREERDENTGEILDNASAYNDGNFFFARHQVVNHSLDFATVDQVQGNQGSFSGLPISGKIHTNM
IESMWAPLKAFIKPRNRTKENCYKRILEYLWRSENAGNVKQYFERMIREVAMNSDPAERSAETEDWFTRG
LDGNSPSVSARIAARDARRFEAWVERRRARDARELLEEEAVQANDSGEELNDTAETSSFLLQSEQGSPLV
SRNGQNEALPARSNRLGGRPRTGSRPVGRPRGVNRATRATRRNLGNRASNS

>XP_023460915.1 hypothetical protein RHIMIDRAFT_242906 [Rhizopus microsporus ATCC 52813]
MVLTFRASKQQFYYRCRTPSSPRLHHDRQESITKGSMFYRKKADINRVYVALLEYFKKASIISIVNSVRI
SRPTVAQIAVDAQMLMHSDFVRYFGDYRLGNNERCDHIQIDESKFGKRKYNHGSRREGVWVFGMVEALRT
GITYTYTDPSTGISQAREKYTAGRRMLCAVPNRISATLLPILYRFCKRGSVIRSDGWRAYAALHPNDVRL
QNNVFASADYSPDQFFFSRHEVVNHSVGFATRDQVRGNHTEGFINTNIIEGLWREVKAFVQPRHRTIGHC
PSRLLEYLWRYENRLTGLTRGLQRCLREVSFDARVTAGSSEAFDWITRAEDGNSQASTESVDGVAPPAVR
EPFQLQPGYDSDASSSEDDTDDEDWLPPASRTGLSAGLISSDESAVVPENQETRAASRENNRVRRIATTI
RRSSRLR

>XP_024329721.1 hypothetical protein AAJ76_1530003841 [Nosema ceranae]
MYYNVKNYRGRHVMPNWAFCIVDTSYKSALRYVTLVDDRTSNTLLRIFSEVIVTASTVFSGEWREYLAFS
NSSDFEDKTVCYKYNFVSPVDGTHTQNVESYNNRLKLKV

>EIE84454.1 hypothetical protein RO3G_09164 [Rhizopus delemar RA 99-880]
MLRLNSSASVHSNNGATPRRGGRVSGQVVSSYRSYVPPAGDRVLEAQIIVSPERAWETNVCGIDGCRKVC
TLRNRVDSGRLTYYCAGGLDIDENGNTVGHPGRKSRVCTYNSVFYNRKCLTNYTLSVMYDYLKDASITNI
CNSHGMSRPAVTSLANDLRLMMLSDYNAHNRQEEHKLGSNVRCHHIQIDESKFGKRKNHRGHRVEGIWVF
GMVECLVPTNEADRFYTYTDHRTGEQELRPRYEAGRKFFCTVPNRTAATLLPIIYDNCQRGSTIRSDGWR
AYSGLHPREERDENTGEILDNASAYNDGNFFFARHQVVNHSLDFATVDQVQGNQGSFSGLPISGKIHTNM
IESMWAPLKAFIKPRNRTKENCYKRILEHLWRSENAGNVKQYFERMIREVAMNSDPAERSAETEDWFTRG
LDGNSPSVSARIAARDARRFEAWVERRRARDARELLEEEAIQANDSGEELNDTAETSSFLLQSEQGSPLV
SRNGQNEALPARSNRLGGRPRTGSRPVGRPRGVNRATRATRRNLGNRASNS

>ORD98614.1 hypothetical protein A0H76_2197 [Hepatospora eriocheir]
MNYGERINGLWVFGMTEEGSRKVLMFVVERRDRNTLLPLLVEHINLKNIIHFDKWWEFSGLNAVFHNHKV
VNHSENFVDSKTRYNTQLIKCIWVILN

>KCZ76140.1 hypothetical protein H311_02867 [Anncaliia algerae PRA109]
MRNVEIESEHTIVDWKNFCREICASHFLRNPVVLGGINEIVEIDESSIVKRKYERGRLMRTQWVFGGYQP
SIKQGFSIAVPDTKRETLFPIIRQYIRLDTS

>KRH93879.1 putative transposase, partial [Pseudoloma neurophilia]
LIDTSTRPTKGYAEIVTDRTSTTLLEVIEREIRPGSIIYADEWAAYSSLRQSYQFEHRTIYHKYYFVDPN
TSGHTQNVESYNNKIKKTLKDANGCLNSKKEEFFSTFVFNDTSKDNLLQKYLNFIAFENI

>XP_018285001.1 hypothetical protein PHYBLDRAFT_151900 [Phycomyces blakesleeanus NRRL 1555(-)]
MTMGVMLGVSPETMRHLIVSIHQLIQMDLTNNDIRIGGIDANGHRVEGVWVQGGIEKIAERKTFLVTVPQ
RDAATLLQVIKQYVKPNSIIHTDCWAAYGGLTSVVDMNYTHRTVNHNVESVEQNKNELQCQIANKTNGAM
DVDGIHMEKKI

>KCZ79063.1 hypothetical protein H312_03553, partial [Anncaliia algerae PRA339]
FVNPGSKIITDCWKGYKDLNLFGFEHFRINHSYHFIDPTDKNIHTQKIERVWKSVKK

>KCZ79965.1 hypothetical protein H312_02634, partial [Anncaliia algerae PRA339]
MIKPIGGPNLVVEIGLSKFGKRKYNKGHRVEGVLGLGLVERSEKRKIIYIPLADHKKETKIKIIRRFVLP
GSTIYTDCWRGYLGLNE

>CDH61338.1 hypothetical protein RO3G_17462 [Lichtheimia corymbifera JMRC:FSU:9682]
MPVVKDYSTEKRRLTIWDFTEQFPDSITVDRWLYQEKVYVQSLKCQAGFDMKIVEITKNGRPQLVWNCTH
AACDPCKRQRKSLRDDSFFSGIKIGMHQVLGIVWLYLYKVEMQGISDLTGASAPTVRSVIHLLYRLMNAD
IKDEDVTIGGKDSDGNAIIVEVDESKFGKRKSHRGHRVEGVWVVGGVEKTPERKLFVTTVEDRKKDTLHL
ILGNYIKAGSEIRTDCWKGYCGLSRLPGKQYRHKTVNHAKEFKTAAGVHTNTIEGTWNGIKFLIRARHRT
APTMKYRLAEFIFRRKHANDLWGGVIKALKEVSFDKFAAQDDVDEEFIYTEVRRERADLDHDDAEFGGNL
QCP

>CDH61154.1 hypothetical protein RO3G_17462 [Lichtheimia corymbifera JMRC:FSU:9682]
METGKERERHLIWKCTHAPRENCGRQKKSIREGSFFSGLKIGMHQVLGIVWLYLYKLEFQAIQDLTGVSA
PTVRSVVLLLYRLMNADIKDEDVSVGGIDKDGKRIIVEVDESKFGKRKSQKGHRVEGVWVVGGVERTQQR
KIFVTTVEDRKKDTLHLTLSNYIKEGSEIRTDCWKGYSGLSRIPAKRYRHETVNHAKEFKTASGVHTNAI
ECTWNGMKSIIRARHRTAPTMKYRLAEFIFRRKHAGDLWGGIINALKEVSFDKVTSCDDIAEEFVYMEVK
RERRDLDHDDSEFNDDTQWETDTEGDDATSGGYTATTNRKRPRGQ

>KCZ75276.1 hypothetical protein H311_03749, partial [Anncaliia algerae PRA109]
MKNTFLQDCKLPANKVLEFFYYFLCKCSFSSIKLITGLSTQTTSRLMSKAYEIIAKGIDESDTKIGGSGI
IVQLDESKFGKRKYNKGHAVEGVWLFGGVEETVERKFFAISVPNRNSKTLTRLILKHVLPGSIIVT

>KCZ74415.1 hypothetical protein H311_04620 [Anncaliia algerae PRA109]
MQVDETMMNFKCKSHRGRSPHNQTDAISIVEVENNITRAFARMIENKKSETLIPIICEKVSSGSIIYTDE
HKGYSKLGEYGFLHKSVCHRYNFVNPINGVHTQQLESFHNEMKLK

>XP_024329753.1 hypothetical protein AAJ76_1400001351 [Nosema ceranae]
MLNIDHKSYKNIILKFLSLVKFDFTDDKLGGSGKIIQIDETALNHSIKAQGGKIPTNKTDALCIVEFEEN
INRTYACVKENKKASTILPTICANVASNSIIHIDEHKSYSALNNMGSVHDTVCHKCTFINPETGANTQAV
ESFNNSPKLDKKKEKE

>KCZ81465.1 hypothetical protein H312_01138 [Anncaliia algerae PRA339]
MKIVENKSRNILGREIIANVNPGTKIFTDQWPSYISFFGDQNIYSHNFVNHSLNFVDPVDGTHTQTIESL
WSEFKRFKRKYGYSKQRLIY

>KCZ78435.1 hypothetical protein H311_00535 [Anncaliia algerae PRA109]
MLNYKCKGLRRRSPLNKTDALVIIEFREKITRAFAVVIPNKKKSTILPIICNNVLNGSTIWTDEHKSYSE
LNQKGFVHDTVCHKFNFINKLSGANTQAVESFNNLIKWHIKERKGIRTGLRQCFLMK

>CEJ05468.1 hypothetical protein RMCBS344292_19408 [Rhizopus microsporus]
MSQFNGSNSQPRRRIAGQAVATFGSRIPIDGDRMAEAQIAVTEETTWEHLRVAIGAFARSSSVCGLNGCT
NEMVLTFRVSKQQFYYRCRTPSSPRLHHDRQESITKGSMFYRKKADINRVYVALLEYFKKASIISIVNSV
RISRPTVAQIAVDAQMLMHSDFVQYFGDYRLGDDERCDHIQIDEPKFGKRKYNRGSRREGVWVFGMVEAL
RTGITYTYTDPSTGISQTREKYTAGRRMLCTVPNRTSATLIPILYRFCKRGSVIRSNGWRAYTALHPNDV
RLQNNVFASANYSPAQFFFSRHEVVNHSVGFATRDQVRGNRTEGFINTNTIEGLWREVKAFVQPRHRTVA
HCPSRLLEYLWRYENRLTGLTRGLQRCLREVSFDTRVTADSSEAFDWITRAEDGNPQMSTGSADDVVPPA
VREPFQLQPGYDSDASSSEDDTDDEDWLPLTSRTGLSAGLISSDEPAAVPENQVAREASRRSNRVRGIAT
TTRRSSRLR

>KCZ78745.1 hypothetical protein H311_00217, partial [Anncaliia algerae PRA109]
LINIIKKYVHPELLIYTFCWKGYSDIKKEFASHKTVNHSVTFVDFINNVHTNTIKRNWADIKQNLPVRYE
LKIEFYYI

>KCZ80519.1 hypothetical protein H312_02081, partial [Anncaliia algerae PRA339]
EETISHVLLENIEIGSTIITDCWPAYINISSLGFNHLTVNHSENFIDPNTGANT

>EIE90070.1 hypothetical protein RO3G_14781 [Rhizopus delemar RA 99-880]
MSVSSSVVSLSRRGGRTSGQLSAPYGSRTPSDGDRVSEARIIVSEETTWTYRRSKSQFYYRCRTPSSIGI
HNDRQESITKGSVFFNKKSDINKVYIVLSEHFRKASIATIIRTVRISGPTVSQLAVDCQMLMHNDFIRYF
GDYKLGDNELCDHIQIDESKFGKRKYNRGSRRDGVWVFGMVEALRTGITYSYTDPTTGVQETRQKFSAGR
RMLCTVPNRTAATLLPILYQFCKEGAVIRSDGWRAYSSLHPDDKVYGEMSNLWFTLVIALQSIAQHVY

>CDH61146.1 hypothetical protein RO3G_03583 [Lichtheimia corymbifera JMRC:FSU:9682]
MNADIKEEDVSIGGIDKDGNRIIVEVDESKFGKRKNHKGHAVEGVWVVGGVEHTPERKIFVTTVEDRKKD
TLHLILSNYIKEGSEIRTDCWKGYCGLSRIPGKRYRHRTVNHAKEFKTAAGVHTNTIEGTWNGIKSMIRA
RHRTAPTMKYRLAEFIFRRKHAGDLWGGIIKALKEVSFDKVTSSQCVEEEFIYTEVKRQRDDLDHDDSEF
NNDTQWVTDTEDEDDQSGSYTTNSRRKRSRNQ

>EIE92376.1 hypothetical protein RO3G_17247 [Rhizopus delemar RA 99-880]
MLRFNSSASVHSNNGATPRRGGRVSGQVVSSYRSYVPPAGDRVLEAQIIVSPERAWETNVCGIDGCRKVC
TLRNRVDSGRLTYYCAGGLDIDENGNTVGHPGRKSRVCTYNSVFYNRKCLTNYTLSVMYDYLKDASITNI
CNSHGMSRPAVTSLANDLRLMMLSDYNAHNRQEEHKLGSNVRCHHIQIDESKFGKRKNHRGHRVEGIWVF
GMVECLVPTNEADRFYTYTDHRTGDQELRPRYEAGRKFFCTVPNRTAATLLPIIYDTVQRGSPFRSDGWR
AYSGLHPREERDENTGEILDNASAYNDGNFFFARHQVVNHSLDFATVDQVQGNQGSFSGLPISGKIHTNM
IESMWAPLKAFIKPRNRTKENCYKRILEYLWRSENAGNVKQYFERMIREVAMNSDPAERSAETEDWFTRG
LDGNSPSVSARIAARDARRFEAWVERRRARDARELLEEEAIQANDSGEELNDTAETSSFLLQSEQGSPLV
SRNGQNEALPARSNRLGGRPRTGSRPVGRPRGVNRATRATRRNLGNRASNS

>CDH61453.1 hypothetical protein RO3G_17462 [Lichtheimia corymbifera JMRC:FSU:9682]
MPVVKDYSTENRRLTIWDFTEQFPNSITVDRWLYQEKVYAQSMKCQAGFDMKIVEITKNGRPQLVWNCTH
AACDACKRQRKSLRDGSFFSGIKIGMHQVLGIVWLYLYGISDLTGASAPTVRSVIHLLYRLMNADIKDED
VTIGGKDSDGNAIIVEVDESKFRKRKSHRGHRVEGVWVVGGVEKTPERKLFVTTVEDRKKDTLHLILGNY
IKAGSEIRTDCWKGYCGLSRLPGKQYRHKTVNHAKEFKTAAGVHTNTIEGTWNGIKSLIRARHRTAPTMK
YRLAEFIFRRKHANDLWGG

>CDH61071.1 hypothetical protein RO3G_17462 [Lichtheimia corymbifera JMRC:FSU:9682]
MAVVKDHSTGKRKQLLSEFPRKFPNSIEVEEWLFEQGIYAKSRKCPAGIPMTKMLIKKKEDQKQLVWKCT
HRPMATCRRAQKSIRDGSFFSGLKIGMHQVLGIIFLYLYKLEFQGIKELAGVSAPTIRSVIHLLYRLMNA
DIKEEDVSIGGIDKDGNRIIVEVDESKFGKRKNHKGHAVEGVWVVGGVEHTPERKIFVTTVEDRKKDTLH
LILSNYIKEGSEIRTDCWKGYCGLSRIPGKRYRHRTVNHAKEFKTAAGVHTNTIEGTWNGIKSMIRARHR
TAPTMKYRLAEFIFRRKHAGDLWAGIIKALKEVSFDKVTSSQCVEEEFIYTEVKRQRDDLDHDDSQFNND
TQWVTDTEDDDDQSGSYTTNSRRKRSRNQ

>EIE90576.1 hypothetical protein RO3G_15287 [Rhizopus delemar RA 99-880]
MSSATKVAKELEKDTGRKVSAETVCRTLRKAGLGAIEKPKKPLLSAKNIRKRLSWCMAHKDWTIDDWKRV
VWSNETKINRFNSDGRTWTWIRSGESLKPHHVKMTVKHGGGNIMLWSAITYAGVGWMCKINVKEYFKVQS
YNILEWPAQSPDLNPIENMWSLLKRRLNDYETAPKGMNELYERVTKVCSSISVGALNNYGSTSSRRENYE
TLGQFCGSLYVPPSGDRILEAQVIVSPERAWDAFDRTSICGIDGCQKVCILRNRAENGRLTYYCAGGLDI
DENGDTIGHPGRKSRVCTYNSVFYNRKCMTNYTLSVMYDYLKDSSITNICSSHGMSRPAVTSLANDLRLM
MLSDYNTHNRQEEHKLGSNVRCHHIQIDESKFGKRKNHRGHRVEGIWVFGMVECLVPINEADRFYTYTDH
RTGDQELRPRYEAGRKFFCTVPNRTAATLLPIIYDNCQRGSTIRSDGWRAYSGLHPREERDEITGEILDN
TSAYNDGNFFFARHQVVNHSLDFATVDQVQGNQGEYSGLPISGKIHTNMIESMWAPLKAFIKPRNRTKEN
CYKRILEYLWRSENAGNVKQCFERMIREVAMNSDPAERSAETEDWFTRGLDGNSPSVSARIAARDARRFE
AWVERRRARDARELLEEEAILSDNDSIIGESDGEVMQDSILEARSGLDQSGIQGSIAANNDEAGAPSPTA
IRSISRQTKSCCTFCQQSPS

>KCZ78441.1 hypothetical protein H311_00527, partial [Anncaliia algerae PRA109]
YIHKDSIIYSDCWRGYIGLSEYFLAHETVNHSISFIDNLTGVHTNTIEGTWSAVKRTISTRHRTKTFISL
YLLRFMLLRLYPTTNFNELINLLL

>CDH60716.1 hypothetical protein RO3G_14983 [Lichtheimia corymbifera JMRC:FSU:9682]
MHECHSIDKDGKRIIVEVDESKFGKRKSHKGHRVEGVWVVGGVERTQQRKIFVTTVEDRKKGMLHLILSN
YIKEGSEICTDRWKGYSGLSRIPGKRYRHETVNHAKEFKTASGVHTNAIEGTWNGIKSMIRVRHRTAPTM
KYRLADFIFRRKHAGDLWGGIINALKEVSFDKVTSCDDIAEEFVYMEVKRERRDLDHDDSEFNDDTQWET
DTEGDDDTSGEYTATTNRKRPRGQ

>KCZ81757.1 hypothetical protein H312_00797 [Anncaliia algerae PRA339]
MCELGYEHYTVNHSRNFVDPHTRATTNHVESMWQKVKTDNKKRYGTHRTTLDSHLGEFMWKQRFGNSLVT
FFDHIKEQFELN

>EEQ81151.1 hypothetical protein NCER_102621 [Nosema ceranae BRL01]
MWIENVPCGLIARIAGIHRSSVFVICDKLRSLGGLDLYLNKFDKIGGNNAIVEINESKFGKRKYNRGHRV
EGVLVVGAVERIDKRIVLRHVEKIDSFTLTTFCKKYIKNETTIYSDCWKGYSNLSKEFLKIKL

>KRH94301.1 hypothetical protein M153_3040003, partial [Pseudoloma neurophilia]
ISLYLRQNPIKLGGLGVVVHVDGTMLNYKVKAQRGRSQTRQICEIFLVDTSTKPSKRYAEIVAYQTSSTL
LEVIERVIRPGSIIHTDEWAAYSTLRRSNQFEHRTVCHEYHFIDPSTGVHIQNVKIYNNKIKKNIEKCKW
MLRQQKKQNFFKRSFLMILLKIIYAKSICICLLVSIFSKFYFSFFVTEGILGMVR

>ORD98627.1 hypothetical protein A0H76_2162 [Hepatospora eriocheir]
MAASTFLIIIKPVCLPGNVIHSVKLRSYTRINNSNLRFSYFTVNHSETFVNHHTGVHTQNIESVWNKYNY
VLKIYKGIVVLR

>KCZ81986.1 hypothetical protein H312_00629 [Anncaliia algerae PRA339]
MLERTPNKKILLIPVPNKNAETLNNIIKRQVYFESIIFIDSWKGYVNIKNEFSSHKAIYHSLEFEYFINN
IHNNTIERNWAGMKQNLPIQCGIKKIFTTFIYVNDLKNSSGYSSKEFIKFLI

>KCZ77043.1 hypothetical protein H311_01951 [Anncaliia algerae PRA109]
MTDAFVMVEFEDKIKRIFAVVIPNKRAETILSIIYKIDIYGSIIWTYEHKSYSQLTSKRFLHSTVCHKYN
FVEKETRTHTQAVESLITA

>KCZ82019.1 hypothetical protein H312_00501 [Anncaliia algerae PRA339]
MKSYIDENSIIYSDGWRGYNQTNRIFREHLTVNHSIGFLNYENNCHTNSIEGNWSAIKSKIGRRFRTNDF
IDIYLIRFMLKRNENGNVFNNLIKYLF

>KCZ82149.1 hypothetical protein H312_00426 [Anncaliia algerae PRA339]
MHFEEQFNELLNMNNIQMFNKLVQDGFIQDTMICQACNVVMCLKPTGNKIDGIEWRCMNYRCPKYQTTYS
IRKGSWLENFKISAKTIYKILLYWSNGLIQKNILRFVDIGRNTLSVFRKLLLSKIDTYFINNPIMLGGVG
SIVNIDETMINHKVKAHRGRAPHNQTWLLCIVDCSFIPARGYCSIVENRSAASMLPIISRVVRQGSTIYT
DDFKSYNSLGNINNYNHGIVTHKYHFVDPVTGVHTQHVESFNNKLKSKIKEMKGLTDEGRRLFLQEFMFL
DLFKESSYLKIIEILSLKD

>KCZ80986.1 hypothetical protein H312_01591, partial [Anncaliia algerae PRA339]
SKNRNIETLQNVIERYVVPGSIICTDCRKAYNDACLNVNFEHQTVNHLKFFEDPDKGVHRNTIEGNNKVL
KHVTKTITEPKKH

>KCZ77573.1 hypothetical protein H311_01410, partial [Anncaliia algerae PRA109]
YLNLRHDAQYIHQTVNHSYQFVDPTTGVHTQNIESYWNKQKRRIKAKMGIKKEKLEDYIVEWMCRDNYIR
KDWNNFMQIFN

>KCZ73987.1 hypothetical protein H311_05052, partial [Anncaliia algerae PRA109]
VSKKKCIKAFKEHWKRLVQNYYNSIGSLGGSGMIVESMNQSLVKIYNRGHPVKGVWVFGVVEISQSRKIL
LIPIIKRDSDSILSILKKYVLNDTIIYSDSWKEYSKLKDY

>KCZ73858.1 hypothetical protein H311_05182, partial [Anncaliia algerae PRA109]
KVLEFFYYFLCKCSFSSIKLITGFSTQTTSRLMSKAYEIIAKGIDESDTKIGGSGIIVQLDETKFGKRKY
NKGHAVEGVWLFVGIEETVERKFFAISVPNRNSETLTRYILKNVLPGSIIVT

>KCZ78866.1 hypothetical protein H311_00090 [Anncaliia algerae PRA109]
MKNTMIYLRMVENRKQETIFPIIQDLIIPNSIIWTDEFSVYTGGPNYNKTHTPLALLGPYNHCVVNHSVN
YKDPITGVHTNNIEAYWNSVKRQFKQMY

>KCZ77927.1 hypothetical protein H311_01054, partial [Anncaliia algerae PRA109]
AAKLAVPKYYNNVKLLGGKDIIIEADESKFGKKKYINGHKVVGIWIWGYEQRTNDLRTFLIAVDDRKANT
LQKLLSQNVKPNSILYTYCLRGYIGLGSNFTIYKTVNH

>ORD95451.1 hypothetical protein HERIO_2490 [Hepatospora eriocheir]
MSEKLGGPRKVVQIDESLFRGRRKYNRGRLFLDDFMESIDDARRKINYGERVNGPWVFGMAEQGSRKVKM
FLVEKRDRDTLLPLLLKHVDTQSVIVSDGWKAYCGLNL

>KCZ77569.1 hypothetical protein H311_01417 [Anncaliia algerae PRA109]
MVVTDCWAGYVNLDSLGFIYYTVNHSLNFVDPITDANIQAIGNRWSVIKRKLRARFVSSRSDLCFYFMNL
SLN

>KCZ80451.1 hypothetical protein H312_02127 [Anncaliia algerae PRA339]
MKYVKQDSIIYSDSFSSYSTIKEYFSIHKKVNHSLHFVDPVTRVHTNTIEGNWNGIKLTLPLRKRTKKLI
GLQLIRFMIKRENPEDFLDKLLSYLK

>KCZ77371.1 hypothetical protein H311_01619 [Anncaliia algerae PRA109]
MGKHVYFKTKFYSNNSSSSSLVQRYLKAGQRTRGYDSIIHKNKHGSYIYYFGENSNKYYHDWVNHSENFV
DPETYVHTQNIENLWLLLKKFKRRKGYSKSRYLKLYLAEFDLKRRFYQEESRLFEFLINLTFN

>KCZ80942.1 hypothetical protein H312_01660 [Anncaliia algerae PRA339]
MKIIEIKSSETLGKEAINHVLPYTSVFTDEWTSYMSFFSNQNIFYHNNVNHKLDFVDPIDDTHTQTIESL
WSEFK

>TBU07706.1 ISXO2-like transposase domain-containing protein [Hamiltosporidium magnivora]
MLLPILDGTKATPIPIILQLVKPGGIIYTDCWKGYRDLRIYFDRKTVNHSRGVIDAISGVHTHTIERNWS
SFKKFIPNHRRSEKKKLVAFIICCCKK

>ORD92973.1 hypothetical protein A0H76_2842 [Hepatospora eriocheir]
MIVQIDEVFFIHKQKYHQGRQPKRKVLVFSLADVLFTPAKISLHVVSNRTASTLLPIKVVVSLPRSVIHS
NEWCVYIFIGNSNLRFSHFTICHTETFVNRQIFVHTQNIESSGNKCKYVLKIHKGIVASKDNFILKY

>KCZ77588.1 hypothetical protein H311_01400 [Anncaliia algerae PRA109]
MNKKWCLIKTYILRKMYLYFSSTSAMARYSRGSLTIINGSVICTDEHKSYSQLTSKGFLHLTVCHKYNFV
DKETGTHTQAVESFNNCIKIAIKKRKGVVVQSRQDFLNEICWLFNNKENRLERILNIIKA

>KCZ78368.1 hypothetical protein H311_00599, partial [Anncaliia algerae PRA109]
MQTPYQFEKFLLTQENIELVYFFMNYNLIKREFICKGCASTAKLKPYKRSVDGFAWRCLTPSCIHYKKYF
SIKDDSFFSGFNIAIKEILLVVTKYSCRLQMHQIKSCLDISCNTIEKIIKKLIQNLPETDFSNNKLGGPG
FIIQVDETMLNYKAKSHRGRSPSNKTDAICIVEISNSIKRVFAKVLENKKAETIIPIICSQVAAGSLIWT
DEHKSYASLVKNGFLHQSVCHKYDFVNKENGVHTQFVESFHNELKLEIK

>KCZ76481.1 hypothetical protein H311_02520, partial [Anncaliia algerae PRA109]
MVTFPFVYGFNSHMLSFLFNWKNIYPYMNHRLLVAKTEDYKKCIEYLMENNFIDTGKICDECVGFSMELR
KNKELLRWRCRNCYKTKSVLKDTILENSNINLCNLLDLIYFWSIDATQSKCLVECNTKSRKTVHKWYKIL
SLQTFYIMREFRIRKIGGVGHFIEVDESKFSKRKNEVGRIVESKWIIGGVDIHTGELFFREVVNRNAETI
SNVLLENIEIGSTII

>KCZ77812.1 hypothetical protein H311_01171, partial [Anncaliia algerae PRA109]
LVKFNNEEMISFLFCNRFLKQEYKCLFCNEFMLLKTYDKKKGTKCWRCFNRLCDKYLNRVSLLKDSFFEN
FNVPVIYVFEILIRWFNGVTRQSIYNDLRIDHKTINKVINSFLERCGSFDFTEDKLGGCSSIVQIGETML
NYKCKSLRRRSPLNKKDALVIFEFREKITRAFAVVILNKKKSATLPIICNNVLNGNTIYTDEHKSYSELN
QKGFVHDTVCHKFNFINKLSGANTQAVESFNNLIKWHIKQRKGIRTGLRQCFLNEICWLFNNKESRFERI
LNLIKV

>XP_024330045.1 putative transposase-like protein [Nosema ceranae]
MWIENVPCDLFAKITGIYRSLVFEICDKLRSLGILDLYLNKFDKIGGNNAIVEIDESKFGRRKYNRGHRV
EGVWFVGAVKRISKRFVLRYVEKRGGYTLTTSCKKYIKKETTIYSD

>ORD96565.1 hypothetical protein HERIO_1513 [Hepatospora eriocheir]
MRFHLDINRDTIKVDNQKKGVWVFGLADLSFTSAKILLHVVPNRTASMFLPINEKVCLPGIVIHSNEWRI
YIFIGNGNLRFSHLTIYHTEIFVNRQIFVHTQNIESAGNKCKYVLKIHKGIVASKDNFILKY

>ORD92765.1 hypothetical protein ECANGB1_499 [Enterospora canceri]
MGISDKLIFTHETVNHSESFVNPVTGTHTQNIESTWNTCKYNIKMHKGILGVKLDELLCEFMWKHNTGKR
MGLIALFELLRIQ

>KCZ81451.1 hypothetical protein H312_01123, partial [Anncaliia algerae PRA339]
SQSIIFADCWKGYSDLKNQFFSHRTVNHYVTYVDFTNNIHRNTIEGNCADIKQNLPVQYRTKKRIILYLI
RYMIKRNTSNDSFNTFIKLLF

>KCZ78419.1 hypothetical protein H311_00550 [Anncaliia algerae PRA109]
MFSSYIHYFAENREKYRHDFVNHSTNFIDPVSSTHTQNIENLWLQLKKYKRKKGYSKSRYLKYYLSEFEL
KKDFL

>KCZ79513.1 hypothetical protein H312_03100 [Anncaliia algerae PRA339]
MKGYSELNNLGYVQQIVNHSSNFIDPVSGANTQVIESTWHAYKKDFRSRGIYSKCNI

>KCZ81057.1 hypothetical protein H312_01543 [Anncaliia algerae PRA339]
MMENKKSETLIHIIYKNVISGSIIYIDEHKCYFKLGNVGFLNKSVCRKYNFVNPIIGVHTQHVESFHNEM
KLEIKRRKGIKTEERHEFLDNFVGCLTKMIFAWRNYYY

>CDH61228.1 hypothetical protein RO3G_17462 [Lichtheimia corymbifera JMRC:FSU:9682]
MAVVKDHSQQKRCQSIWDFTRKFPDSLTVERWLYDEGIYSKSMKCKAGFDMKLMETGKERERHLIWKCTH
APRENCGRQKKSILEGSFFSGLKIGMHQVLGVVWLYLYKLEFQAIQDLTGVSAPTVPSVVLLLYRLMNAD
IKDEDVSVGGIDKDGKRIIVEVVESKFGKRKSQKGHRVEGVWVVGGVELTQQRKIFVTTVEDRMKDTLHL
TLSNYIKEGSEIRTDCWKGYSGLSRIPGKRYRHETVNHAKEFKTASGVHTNAIAGTWNGIKSIIRARHRT
APTMKYRLAEFIFRRKHAGDLWGGIINALKEVSFDKVTSCDDIAEEFVYTEVKRERSDLDHDDSEFNGK

>KCZ78098.1 hypothetical protein H311_00879, partial [Anncaliia algerae PRA109]
WILGMIEKTGKKRIKLIQIEDRNLLTLRTNIISSVKTDSNKYSDKWKGYNSLSNIFSSPQTVKHSLNFKD
PLTGVHTNTIEGSLGWN

>KCZ80111.1 hypothetical protein H312_02495 [Anncaliia algerae PRA339]
MVRKIKFASISHNKSIRIDKIRDVRHIVEIDESKFSKKKYNVGKVLGSPWIIGFRYYNWRYLFVEVINRN
SETIRNILLENIKVITTIITDCWSIYVTSSD

>EIE84485.1 hypothetical protein RO3G_09195 [Rhizopus delemar RA 99-880]
MSSNAANNMPTLAYIAERTMTAECTLNRISYLDGSFFQGRKSIIHQTLLVVYLFLLQVPNGTISTMTGLS
LPTVRSIVKDIYQVIEADLRIEDVQVGGVGSDGQPIVVEIDESKFGKRKYNKGERIDGVWVVGGVERTPE
RKVFLLTVPNRNQNTLKLIIDTFVKDGNI

>KCZ80187.1 hypothetical protein H312_02413 [Anncaliia algerae PRA339]
MTTLMTDCWNRYINLKYLGFIHLTEDYSQNFVDPTTGTNTQAIENN

>KCZ80190.1 hypothetical protein H312_02416 [Anncaliia algerae PRA339]
MGSTIYTDKWKNYIRLESVGYVHFDVNHQAYFIDPVTGENTQLIESSWSCLKNYLKLEVLVSNAVFLNIF
RIFTKKYGEHVFIKSWKSYILYK

>KCZ77834.1 hypothetical protein H311_01149, partial [Anncaliia algerae PRA109]
MTERTAKRRIVVLPVPDRKKETLISILLKYVKQDSIIYSDSFSSYSTIKEYFSIHKKVNHSLHFVDP

>KCZ76675.1 hypothetical protein H311_02322 [Anncaliia algerae PRA109]
MRFVDIGRNTLSVFRKLLLSKIDTYFINNPIMLGGVGSIVNIDETMINHKVKAHRGRAPHNQTWLLCIVD
CSFIPARGYCSIFENRSAATILPIISRVVRQGSTIYTDDFKGYNSLGNINNYKHGIVTHKYHFIDPVTGV
HTKHVESFNNKLKSKIKEMKGLNDEDRRLFL

>KCZ77995.1 hypothetical protein H311_00984, partial [Anncaliia algerae PRA109]
QTKEFKIIKMANRNMKTLGNLIEVDYPSKFRSIFRLFCFLLSYFRNNLKFKHFTVFDSHNFVDLETGTHT
QNIESLWSKFKQFRRSKGYNKRKYLDFYVSEFEMRKKHKDILSLFIILIKLCFS

>EPR79465.1 hypothetical protein SLOPH_229 [Spraguea lophii 42_110]
MNMKEVFYHIENKRNAEAIEKIIKNNVNVGTKIIINDYKDYSMLSNPDYIHGTINHIENFVHPQNKKIHI
QNIEIGWRYLKKYLENQHIHNINGLITQILFYF

>KCZ78920.1 hypothetical protein H311_00034 [Anncaliia algerae PRA109]
MFTANTFENFIIRADRKELIIYLMELNFLKKENICKECKVYTKFYSHKRSFDNYAWRCINKKCRKYKAYF
NIRTDSFFEGIKIHFKDILRVILKYACSLQSFMIKISLDIIGNTVDKIIKKLIHKIPEQDFRNNKLGGPG
FIVQIDETMMNYKCKSHRGRSPENKSDALCIIEFRDKITRVYCTLIENKKAETIIPIICNQVASGSKIWT
DEHKSYSSLSKNGFIHESICHKYEFVNSQTGVNTQAVESLNNAMKWLIKKKKGIKTEKRKSFLKEFCFLF
NNRNDLFHAVLNLLKVD

>KCZ81705.1 hypothetical protein H312_00883, partial [Anncaliia algerae PRA339]
IIYTDCWKAYNGIDNYFAAHYIVNHSKGFVDEFTGIHTNTIEGNWSAIKSQISIRRRTKNLISFYFFDLC
L

>KCZ76185.1 hypothetical protein H311_02824, partial [Anncaliia algerae PRA109]
VFGIVDLSYTLARGYTEIVPDRSVAALLPIIKRIFRTGTIIHPDESAAHDQIYQKLGFIHYSVNHSLYFV
ESNTRIHTQNIESY

>KCZ80230.1 hypothetical protein H312_02380 [Anncaliia algerae PRA339]
MFTPNTFENFIIRADRKELIIYLMELNFLKKENICKECKVYTKFYSHKRSFDNYAWRCMNKKCRKYKAYF
NIRTDSFFEGIKIHFKDILRVILKYACSLQSFMIKKSLDISGNTVDKIIKKLIHKIPEQDFRNNKLGGPG
FIVQIDETMMNYKCKSHRGRSPENKSDALCIIEFRDKITRVYCTLIENKKAETIIPIICNQVASGSKIWT
DEHKSYSSLSKNGFIHESICHKYEFINSQTGVNTQAVESLNNAMKWLIKKKKGIKTEKRKSFLKEFCFLF
NNRHDLFHAVLKLLKVN

>RKP18362.1 hypothetical protein ROZALSC1DRAFT_29948, partial [Rozella allomycis CSF55]
IVEIDEALIAKQRNAQGNETNTFYSIVPDRTAATLTNLIQQRIRRGTKIISDEWAGYHGIRALDMDYEHQ
TVNHSQNFVSPLDPNELTQEYIWKSIYMSSCTGRSL

>KCZ79414.1 hypothetical protein H312_03194, partial [Anncaliia algerae PRA339]
VYWGLENIGYFHLTLKHGENFVCPNTGANTQLIENAWDWMKRRIKSRLLNKNGYFLLISAEFLLESKYKD
DVVHKILRNLENSLGK

>EIE80913.1 hypothetical protein RO3G_05618 [Rhizopus delemar RA 99-880]
MRLNQFSRNGFFWRCGSTTYACGRSRISYLDGSFFQGRKSIIHQTLLVVYLFLLQVPNEKISTMTGLSLP
TVRSIVKDIYQVMEADLRIEDVQVGGIGSDGQPIVVEIDESKFGKRKYNKGKRIDGVWVVGGVERTPERK
VFLLTVPNRNQNTLKLIVDAFAKDGNI

>KCZ81745.1 hypothetical protein H312_00785 [Anncaliia algerae PRA339]
MLGRKQNIRDFTKGIKMFVLPGSTIYTDCFCAYDSTCKDVNFDHFSTNHKLNVVDPIVNVHTNKIEGLNN
GLKHLIKPRNGIRKILMVVHFIYFDVEETKIMSGKVSLML

>EIE92572.1 hypothetical protein RO3G_17283 [Rhizopus delemar RA 99-880]
MDGKSFIDPVSRYRSYVPPAGDRILEAQVIVSPERAWDAFDRTSICGIDGCQKVCVLRNRAENGRLTYYC
AGGLDIDENGDTIGHPGRKSRVCTYNSVFYNRKCMTNYTLSVMYDYLKDSSITNICNSHGMSRPAVTSLA
NDLRLMMLSDYNAHNRQEEHKLGSNVRCHHIQIDESKFGKRKNHRGHRVEGIWVFGMVECLVPINEADRF
YTYTDHRTGDQELRPSCQRGSTIRSDGWRAYSGLHPREECDEHTGEILDNTSAYNDGNFFFARHQVVNHS
LDFATVDQVQGNQGSFSGLPISGKIHTNMIESIWAPLKAFIKPRNRTKENCYKRILEYLWRSENAGNVKQ
CFERMIREVAMNSNPAERSAETEDWFTRGLDGNSPSVSARIAARDARRFEAWVERRRARDARELSEEEAI
LSDNDSIIGESDGEVMQDSILEARSSLGQSGIQGSIAANNDEAGAPSPTAIRSIGRPRSERRSVGRPRAG
NRSVGRPRRG

>ORD92884.1 hypothetical protein ECANGB1_2388 [Enterospora canceri]
MGISDKLIFTHETVNHSESFVNPVIGTHTQNIESTWNTCKYNIKMHKGILGVKLDELLCEFMWKHNTGKR
MGLIALFELLRIQ

>KCZ78422.1 hypothetical protein H311_00543 [Anncaliia algerae PRA109]
MGKKFVANYYKSLEKIIGSNIIVEIDESKFGRRMYNKGHHVEGVWMIGCVERKANKKIILQKVEKRNFLH
INNFMTNFINNESIIYSDGWRGYNQAKVILKITSLSTILLLL

>KCZ80011.1 hypothetical protein H312_02602 [Anncaliia algerae PRA339]
MTKFINNESIIYSDGWRGYNQAKSNFKDHITVSHSLTFINTENNCHTNTIEGNWSSVKGKINRRFGSRL

>KCZ75580.1 hypothetical protein H311_03441, partial [Anncaliia algerae PRA109]
VLVDCSFIPAIEYCSIVENRSAVLMPSITSRVVLQGSTIYTDDFKSFNSLRNIYNYNHGIITHKYQFVDP
VAGVHTQHVESFNNKVKSKIKEMKGLTDEGRRLFFTRIYVFRFI

>KCZ77323.1 hypothetical protein H311_01670, partial [Anncaliia algerae PRA109]
MGFWGLLHEKQNDLFMNGGKQKARNHFPIVQDLIIPNGIIWTDEFLVYTGGPNYNKTHNPPVLLGPYNHY
VVNHSVNYKDPITGVHTNNIEAFWNSAKRKFKQMYGTKIDFVPSYLDEFMWRNRYILSEDTKFETILRDL
I

>XP_024329379.1 hypothetical protein AAJ76_3570001574, partial [Nosema ceranae]
AGDITGLGFQHYTVNHSLNFVNPDNGVHTQHIESYWNKNKTFIKKMKGAKKEDLN

>KCZ79347.1 hypothetical protein H312_03269, partial [Anncaliia algerae PRA339]
MIHRELVKKTENIELTVKWLLEEGFLKNMSTCTECKQEMKIRNKKELYFYKCLECDKTKSIFADTIFYKT
KKKIIEVLDLIYFWSLDLVQKKVAYQCNTNSRETTINWYKKLCFLSGRIIRNQNNNKKIGGYGHVVQIDE
SKFSKRKYNVGRIERSPWVIGGIDLITKDVFFVEVFSRDSTTLLNIILENVEEGTTIYT

>ORD95331.1 hypothetical protein HERIO_2575 [Hepatospora eriocheir]
MSGKLGGEGKVVQIDEFLFRGRRKYNCGRLLLDHFMESLDDSRRKNNYCEHINGPWVFGMAEEGFRKVKM
FVVEKRDRDSPPPFLLEHVDKSSIIYSDGWKAYSGLGTVFNDHKVVNHSENFIDHNTRFILN

>ORE00719.1 hypothetical protein BCV72DRAFT_326029 [Rhizopus microsporus var. microsporus]
MEVRTGGWVIGHPAVGASPYPTPTPNEMVLTFRASKQQFYYRCRTPSSPRLHHDRQESITKGSMFYRKKA
DINRVYVALLEYFKKASIISIVNSVRISRPTVAQIAVDAQMLMHSDFVRYFGDYRLGNNERCDHIQIDES
KFGKRKYNHGSRREGVWVFGMVEALRTGITYTYTDPSTGISQAREKYTAGRRMLCAVPNRISATLLPILY
RFCKRGSVIRSDGWRAYAALHPNDAYGVK

>KCZ79320.1 hypothetical protein H312_03288 [Anncaliia algerae PRA339]
MCYFYLIVNHSENFVCTNTGANTQLIENTWGWIKRRIRCRGLNKNEDLSLIFAEFLFKSKYKDDVF

>KCZ78235.1 hypothetical protein H311_00739, partial [Anncaliia algerae PRA109]
VKVVADKSADAPLPINAKIVRPGSTINSDEWRAYRGLTANEYNQYTLNHSLYFVNTMNGVHKQRIESL

>KCZ77966.1 hypothetical protein H311_01015 [Anncaliia algerae PRA109]
MGSCDNIVQIDETMLNFKSKSRRGRLPLNKTDALVIVEVNNIVSQIYAEVIENKKKETIMPIICDHVVTG
AEIHTEEHKSYNALGKMGYIHKNVCRKYNFLNPVDGTHTQSVESINNCLKYEIKKRKGVQTGLRKRFLAE
FIWNWNNKSDLFNYILNLIKV

>KCZ77015.1 hypothetical protein H311_01978 [Anncaliia algerae PRA109]
MLERTPNRKILLIPVSNRNAETLIYIVKRQVYFESIIFIERWKGYVNIKNEFSSHKTIYHSLEFEYFINK
IHNNTIERN

>KCZ81985.1 hypothetical protein H312_00628 [Anncaliia algerae PRA339]
MLEKTPNKKILLIPVPNRNAETLINIVKRQVYFESIIFIDCWKGYVNIKNEFISHKTIYHSLEFEYFINI
IITIQ

>KCZ79185.1 hypothetical protein H312_03429, partial [Anncaliia algerae PRA339]
IVEIDESKFGRRKYYKGHKVEVICVLSIVQRTLKRRIILIPLNNRNPQTLINIIKKHVYPESFIYTDC

>KCZ80962.1 hypothetical protein H312_01617, partial [Anncaliia algerae PRA339]
IIRQYIRPDILIITNCDRIYDTLELEGYQHLRVNHTENFVNPIQEPPQIELNLSGKR

>KCZ75570.1 hypothetical protein H311_03451, partial [Anncaliia algerae PRA109]
HSRTLRDNVLKDSIIYSDSWKAYNNLYKYFKKHLKVNHTKHFKDPLTDVCTNTIGVNWSSLKLTIPKKHR
SKDYISLYLVKYMITRNETGPFLINLIKYLFY

>ORD96558.1 hypothetical protein HERIO_1515 [Hepatospora eriocheir]
MFVVEKIDRDSMLPLLLEHVDNSSIIHSDGWKAYSGLSTVINDHKVVNHSKNFVDPNTRCHAQLIDCIWG
QVKL

>KCZ74613.1 hypothetical protein H311_04421 [Anncaliia algerae PRA109]
MIYPGSIICTDEHKSYSSLTLEGFVHHTVCHKHNFVVKLTQVHTQAIECFNNELKYEIKRRKGVKSNLKK
NFLIEFI

>KCZ80130.1 hypothetical protein H312_02462, partial [Anncaliia algerae PRA339]
MLLQLLRLRNILHELSLEGWKKKSETLIHIICEKVTSGNIIYTDEHKGYFKLGKFGFLHKSVCNKYNFVN
PINGVHTQHVESFHNEMKLEIKRRKDIKTEVRQEFLDNF

>XP_024332067.1 putative transposase-like protein [Nosema ceranae]
MIKLKEEEEYQKFASEVNNHYNNRKCYKCGSNTRKLKEKNRIVCSFPACKCRFTCYKGTIFENSPLPIIT
LIKVIDMWIENVPCDLIASIAGIHRSSVFEICDKLRSLGGLDLYLNKFDRIGGNNAIVEIDESKFGRRKY
NRGHRVEGVWVVGAVERINKRIVLRHVEKRDGFTLTTLCKKYIKKKRLFIVIAGNPIQIFPRNFLNIKL

>KCZ80732.1 hypothetical protein H312_01860 [Anncaliia algerae PRA339]
MLLTSSKSSYGMGSSKSYMGIWYLDTSKIYKRFYVQVVSDRSADTALSIITELLVLTQQFILMSGEPIEF
TSNGYNHKTDNHSLQFVNPMNGVHTQRIESHWIQLKYRIKMMKMFVKMSILYI

>KCZ80671.1 hypothetical protein H312_01927, partial [Anncaliia algerae PRA339]
MEKYIHKNSIIYTDCWKAYNGVDNYFAAHYTVNHSKGFVDEFTGIHTNTIE

>XP_024330200.1 hypothetical protein AAJ76_6900011393 [Nosema ceranae]
MWLEEVSFDLIATISNVDLAAVSNLCSKLRDLKAFGLYPKKINTIGGECSVVEIDESKFGKRKQNKGHKV
ERAWIVGAAERKSRKIILMNIENSNCLTLAAFCKRFIHKKSIVFNGC

>EEQ81134.1 hypothetical protein NCER_102647, partial [Nosema ceranae BRL01]
MDSDNFVIRRRKRFKISQNCDMHQNIVRKIFNDLRERISHKIEQDPPKLGGQGIVCQIDESLFCYKQKHH
RGRIPNAPVWGVGFANTGVKPPRGFIQIVQNRSAETLLSIMANVCRPGTIIHSNGWTAYRNIYDLTGFEH
FTVNKTAFTR

>KCZ78475.1 hypothetical protein H311_00491, partial [Anncaliia algerae PRA109]
VIWTDEQKTYSCLSKNGFIHDSVCHKYEFINRERGANTQAVESFHKELKLRIKQQKGVKTEKRSEFLKEF
CFYFNNRSNFFGAVINLIKV

>KCZ75678.1 hypothetical protein H311_03338 [Anncaliia algerae PRA109]
MVYPGSIIYTDEHKSYSSLTLEGFVHHTLCHKHNFVDKLTQVYTQAIECFNNELKYEIKRRKGVKNNLRK
YFSIEFI

>ORD95847.1 hypothetical protein HERIO_2168 [Hepatospora eriocheir]
MNLFLEVVESTTKRLLLDDFMESLDDARRKINYGERDNGPRVFGMAEERSRKVKMFVVEKKDRYSLLSLL
LEHVDKNSDINSDGWKAFSGLGIVFNDYKVVNHSENFINPNTRCQTQLIGCVLGQAKLKIVTSHCDNTKM

>KCZ80830.1 hypothetical protein H312_01778 [Anncaliia algerae PRA339]
MCYWKNRFSCQSARLYARNYFPIIARYIGPGSSIHSDCARIYNALCELDYGHYTVNHNRNFIDLHTRDTT
NHVESIQKKVKNGSKKRYGTHRTTFDLNLREYMWK

>CDH61364.1 hypothetical protein RO3G_17462 [Lichtheimia corymbifera JMRC:FSU:9682]
MKIVEITKNGRPQLVWNCTHAACDACKRQRKSLRDGSFFSGIKIGMHQVLGIVWLYLYKVEMQGISDLTG
ASAATVRSVIHLLYRLMNADIKDEDVTIGGKDSDGNAIIVEVDESKFGKRKRHRGHRVEGVWVVGGVEKA
PERKLFVTTVEDRKNDTLHLILGNYIKAGSEIRTDCWKGYCGLSRLPGKQYRHKTVNHAKEFKTAAGVHT
NTIEDEEFMYTEVRRERADLDHDDAEFGGDDGWETESESEDDANDGNYRVVNRKRKQHRN

>KCZ75587.1 hypothetical protein H311_03433 [Anncaliia algerae PRA109]
MLNLVLQYIPIVGRVTLIPQKLGFIHLTVNHTYNFVDPIALANTQLIENSWGVLKESFEQED

>KRH93661.1 putative transposase-like protein [Pseudoloma neurophilia]
MLKYYQIDQQQHFYPLLILPGSVIYTDEWAAYRTIGENHNYEHRTICHKYKFVDYETGVHTQHVESYNNK
IKNAPKAANGCDNDRKKEFLNYFVFNDLFKSNIFDAYLKLCSFERIE

>KCZ82280.1 hypothetical protein H312_00303 [Anncaliia algerae PRA339]
MVYPGSIIYTDEHKSYGSLTLEGFVHRTVCHKHNFVDKLTQVHTQAIDCFNNELEYEIKRRKGVKNNLRE
NFLNEYIWFFNHRNDTFNSLLRLIKVN

>EIE86574.1 hypothetical protein RO3G_11285 [Rhizopus delemar RA 99-880]
MPRFNSSASVHSSNGATPRRGGRVSGQVVSSYRSYAPPAGDRVLEAQIIVSPERAWVTNVCGIDCCRKTC
TLRNRVDSGRLTYYCAGGLEIDENGATIGHAGRKSRACTYNSVFYNRKCLTNYTLSVMYDYLKDSSITNI
CNSHGMSRPAVTSLANDVRLMMLSDYNAHNRQEEHKLGSNVRCHHIQIDESKFGKRKNHRGHRVEGIWVF
GMVECLVPINEADRFYTYTDHRTGEQELRPREERDEHTGEILDNASAYNDGNFFFARHQVVNHSLDFATV
DQVQGNQGSFSGLPISGKIHTNMIESMWAPLKAFIKPRNRTKENCYKRILEYLWRSENAGSVKQCFERMI
REVAMDSNTAQQSAETENWFTRGVDGNSPSVSARIAARDARRFEAWVERRRARDARELLEEAILSDNDSI
IGGPDGEVMQDNILEARSSLGQSGIQGSIAADNGEAGAPSPAAIRSIGRPRSERRSVGRPRAVAPSVSNH
PHSGRRSVGRPSVKDT

>EIE89837.1 hypothetical protein RO3G_14548 [Rhizopus delemar RA 99-880]
MESKKCNYDMKLYVKEKKIGAKRKYNKGHKVEGVWVIGGYNNLKNIGYKHKTVNHKKYFKDPETNVHTNT
IEESFNIEKLHILKEEEITLYQEKIKNNCSKNNNIIEYNIDGNESEIDELETSSDGTGCEDISDKKHLLV
YVKLVEKLKNSPE

>EIE89996.1 hypothetical protein RO3G_14707 [Rhizopus delemar RA 99-880]
MPRFNSSASVHSNNGATPRRGGRVSGQVVSSYRSYLPPAGDRVLEAQIIVSPERAWETNVCGIDGCRRIC
TLRNRVDSGRLTYYCAGGLEIDENGATIGHAGRKSRACTYNSVFYNRKCLTNYTLSVMYDYLKDSSITNI
CNSHGMSRPAVTSLANDLRLMMLSDYNAHNRQEEHKLGSNVRCHHIQIDESKFGKRKNHRGHRVEGIWVF
GMVECLVPVNEADRFYTYTDHRTGEQELRPREERDEHTGEILDNTSAYNDGNFFFARHQVVNHSLDFATV
DQVQGNQGSFSGLPISGKIHTNMIESMWAPLKAFIKPRNRTKENCYKRILEYLWRSENAGSVKQCFERMI
REVAMDSNTAQQSAETENWFTRGVDGNSPSVSARIAARDARRFEAWVERRRARDARELLEEEAILSDNDS
IIGGPDGEVMQDHILEARSSLGQSGIQGSIAADNGEAGVPSPAAIRSIGRPRSERRSVGRPRAVAPSVSN
HPGSGRRSVGRPRAGNRSVGRPRRG

>EIE92199.1 hypothetical protein RO3G_16910 [Rhizopus delemar RA 99-880]
MPRFNSSASVHSNNGATPRRGGRVSGQVVSSYRSYLPPAGDRVLEAQIIVSPERAWETNVCGIDGCRRIC
TLRNRVDSGRLTYYCAGGLEIDENGATIGHAGRKSRACTYNSVFYNRKCLTNYTLSVMYDYLKDSSITNI
CNSHGMSRPAVTSLANDLRLMMLSDYNAHNRQEEHKLGSNVRCHHVQIDESKFGKRKNHRGHRVEGIWVF
GMVECLVPVNEADRFYTYTDHRTGEQELRPREERDEHTGEILDNTSAYNDGNFFFARHQVVNHSLDFATV
DQVQGNQGSFSGLPISGKIHTNMIESMWAPLKAFIKPRNRTKENCYKRILEYLWRSENAGSVKQCFERMI
REVAMDSNTAQQSAETENWFTRGVDGNSPSVSARIAARDARRFEAWVERRRARDARELLEEEAILSDNDS
IIGGPDGEVMQDHILEARSSLGQSGIQGSIAADNGEAGVPSPAAIRSIGRPRSERRSVGRPRAVAPSVSN
HPGSGRRSVGRPRAGNRSVGRPRRG

>EIE92374.1 hypothetical protein RO3G_17245 [Rhizopus delemar RA 99-880]
MPRFNSSASVHSNNGATPRRGGRVSGQVVSSYRSYLPPAGDRVLEAQIIVSPERAWETNVCGIDGCRRIC
TLRNRVDSGRLTYYCAGGLEIDENGATIGHAGRKSRACTYNLVFYNRKCLTNYTLSVMYDYLKDSSITNI
CNSHGMSRPAVTSLANDLRLMMLSDYNAHNRQEEHKLGSNVRCHHIQIDESKFGKRKNHRGHRVEGIWVF
GMVECLVPVNEADRFYTYTDHRTGEQELRPREERDEHTGEILDNTSAYNDGNFFFARHQVVNHSLDFATV
DQVQGNQGSFSGLPISGKIHTNMIESMWAPLKAFIKPRNRTKENCYKRILEYLWRSENAGSVKQCFERMI
REVAMDSNTAQQSAETENWFTRGVDGNSPSVSARIAARDARRFEAWVERRRARDARELLEEEAILSDNDS
IIGGPDGEVMQDHILEARSSLGQSGIQGSIAADNGEAGVPSPAAIRSIGRPRSERRSVGRPRAVAPSVSN
HPGSGRRSVGRPRAGNRSVGRPRRG

>EIE87295.1 hypothetical protein RO3G_12006 [Rhizopus delemar RA 99-880]
MPRFNSSASVHSNNGATPRRGGRVSGQVVSSYRSYVPPAGDRVLEAQIIVSPERAWETNVCGIDGCRRIC
TLRNRVDSGRLTYYCAGGLEIDENGATIGHAGRKSRACTYNSVFYNRKCLTNYTLSVMYDYLKDSSITNI
CNSHGMSRPAVTSLANDLRLMMLSDYNAHNRQEEHKLGSNVRCHHIQIDESKFGKRKNHRGHRVEGIWVF
GMVECLVPVNEADRFYTYTDHRTGEQELRPREERDEHTGEILDNTSAYNDGNFFFARHQVVNHSLDFATV
DQVQGNQGSFSGLPISGKIHTNMIESMWAPLKAFIKPRNRTKENCYKRILEYLWRSENAGSVKQCFERMI
REVAMDSNTAQQSAETENWFTRGVDGNSPSVSARIAARDARRFEAWVERRRARDARELLEEEAILSDNDS
IIGGPDGEVMQDHILEARSSLGQSGIQGSIAADNGEAGVPSPAAIRSIGRPRSERRSVGRPRAVAPSVSN
HPGSGRRSVGRPRAGNRSVGRPRRG

>KCZ76024.1 hypothetical protein H311_02988, partial [Anncaliia algerae PRA109]
QHRTVNHSRNFVDPVSRACTNHIESMWQKLKGKSKERFGTHRSTLESHIYEFIWRKKFGKSFSKFIFDVK
EEYNIN

>KCZ76446.1 hypothetical protein H311_02556 [Anncaliia algerae PRA109]
MIAAHSRPGTTIHRDKYKIYTILYKIGFVHNSVCYKYSFINKENGAHTQHVESINNSIKNEIKKRRGARK
VDQFIF

>KCZ76495.1 hypothetical protein H311_02507, partial [Anncaliia algerae PRA109]
VLLHTNELFFEGISNINEETIVTVLSKNKIPGIAIVTDCWRVYLNFSSISYNHSTVNHSQNFIDTILEPI
HKRLKIVVYL

>KCZ80636.1 hypothetical protein H312_01962 [Anncaliia algerae PRA339]
MIFTNEHKSYNDLSKLGFINKTACHKYNFVNPITGAHTQFIESFNNELKLEIKRRKGIYTQNKEDFLVEF
VWKFNNKINMLQKILLLIKV

>KCZ77351.1 hypothetical protein H311_01641, partial [Anncaliia algerae PRA109]
VNFRVKISYILRVLFKYSAKQNEYSIKNSLNLDDLTVEKILKKIKNLFPQPNFNDNKLGGPGLHVEIDET
MLNFKCKSHRGRSPHNRTDALVIAEVLNNKVSRVFATIISDKSQSTLVPIICSQVAANSIIWTDEHRSYN
NLRNFSFIHDTVCHKYNFISSVGTNTQAVESINNCIKYEIKNRKGILTDKRSDFLKEFCFTFNNRTNLFE
KILFLIKI

>EIE88999.1 hypothetical protein RO3G_13710 [Rhizopus delemar RA 99-880]
MPRFNSSASVHSNNGATPRRGGRVSGQVVSSYRSYAPPAGDRVLEAQIIVSPERAWVTNVCGIDCCRKTC
TLRNRVDSGRLTYYCAGGLEIDENGATIGHAGRKSRACTYNSVFYNRKCLTNYTLSVIYDYLKDSSITNI
CNSHGMSRPAVTSLANDLRLMMLSDYNAHNRQEEHKLGSNVRCHHVQIDESKFGKRKNHRGHRVEGIWVF
GMVECLVPVNEADRFYTYTDHRTGEQELRPREERDEHTGEILDNTSAYNDGNFFFARHQVVNHSLDFATV
DQVQGNQGSFSGLPISGKIHTNMIESMWAPLKAFIKPRNRTKENCYKRILEYLWRSENAGSVKQCFERMI
REVAMDSNTAQQSAETENWFTRGVDGNSPSVSARIAARDARRFEAWDHILEARSSLGQSGIQGSIAADNG
EAGVPSPAAIRSIGRPRSERRSVGRPRAVAPSVSNHPGSGRRSVGRPRAGNRSVGRPRRG

>EIE87357.1 hypothetical protein RO3G_12068 [Rhizopus delemar RA 99-880]
MLRLNSSASVHSNNGATPRRGGRVSGQVVSSYRSYVPPAGDRVLEAQIIVSPERAWETNVCGIDGCRKVC
TLRNRVDSGRLTYYCAGGLDIDENGNTVGHPGRKSRVCTYNSVFYNRKCLTNYTLSVMYDYLKDASITNI
CNSHGMSRPAVTSLANDLRLMMLSDYNAHNRQEEHKLGSNVRCHHIQIDESKFGKRKNHRGHRVEGIWVF
GMVECLVPVNEADRFYTYTDHRTGEQELRPREERDENTGEILDNASAYNDGNFFFARHQVVNHSLDFATV
DQVQGNQGSFSGLPISGKIHTNMIESMWAPLKAFIKPRNRTKENCYKRILEHLWRSENAGNVKQYFERMI
REVAMNSDPAERSAETEDWFTRGLDGNSPSVSARIAARDARRFEAWVERRRARDARELLEEEAIQANDSG
EELNDTAETSSFLLQSEQGSPLVSRNGQNEALPARSNRLGGRPRTGSRPVGRPRGVNRATRATRRNLGNR
ASNS

>EIE92348.1 hypothetical protein RO3G_17219 [Rhizopus delemar RA 99-880]
MLRLNSSASVHSNNGATPRRGGRVSGQVVSSYRSYIPPAGDRVLEAQIIVSPERAWETNVCGIDGCRKVC
TLRNRVDSGRLTYYCAGGLDIDENGNTVGHPGRKSRVCTYNSVFYNRKCLTNYTLSVMYDYLKDASITNI
CNSHGMSRPAVTSLANDLRLMMLSDYNAHNRQEEHKLGSNVRCHHIQIDESKFGKRKNHRGHRVEGIWVF
GMVECLVPVNEADRFYTYTDHRTGEQELRPREERDENTGEILDNASAYNDGNFFFARHQVVNHSLDFATV
DQVQGNQGSFSGLPISGKIHTNMIESMWAPLKAFIKPRNRTKENCYKRILEHLWRSENAGNVKQYFERMI
REVAMNSDPAERSAETEDWFTRGLDGNSPSVSARIAARDARRFEAWVERRRARDARELLEEEAIQANDSG
EELNDTAETSSFLLQSEQGSPLVSRNGQNEALPARSNRLGGRPRTGSRPVGRPRGVNRATRATRRNLGNR
ASNS

>SAL99387.1 hypothetical protein [Absidia glauca]
MEQLSTFSGVSPNTVRELVRNLYYALEESLPDEYLEVGGRNDDGSPIIVEIDESKFGKVKYHHGHRVEGV
WVVGGVQLTSQRRFFACTVSDRSQATMKDIITRFVRRGSIIRTDFWGGYLGLEDWGQEYTHQRVNHSEEY
VTFDWVHTNTIEGTWNGIKMLVQARHRTVEAMPWRLVEFIWRRVHQGNHWNALLDTLANVEFDGLIGDVA
PVQFIPNGRRVPAFTQHRREEEEEEQLRNTRRRVHSPVVTSDSNSESSESSEGDDSDDFNWHQ

>KCZ78532.1 hypothetical protein H311_00432 [Anncaliia algerae PRA109]
MKQYIHPDFIILSDGWRCYRGCEEIFNEHYVVNHSIESKDKQIGTYKNTIGGNWSAIKSQIPKRIRTGML
IDVYHVRFMVKRNEEGDIYKDLIRHLF

>KCZ77953.1 hypothetical protein H311_01029, partial [Anncaliia algerae PRA109]
VIWTDEQKTYSCLSKNGFIHDSVCHKYEFINRERGVNTQAVESFHNELKLRIKQQKGVKTEKRSEFLKEF
CFYFNNRSNFFG

>ORD97273.1 hypothetical protein HERIO_868 [Hepatospora eriocheir]
MTEEGSRKDLMFVVERRDRNTLHPLLVEHIDLKNIIHCDKWWEYSGLNAVFHNHKIVNHSENFVDFKTHS
NTQLIKCIWVILN

>XP_024331594.1 hypothetical protein AAJ76_1100089017 [Nosema ceranae]
MIHPKYRKGIKKTLYFTFRKQKRNYYRACNSKNVLPKTIIGTDEWRCYYVALRTLNSSVPDYVHETINYS
INFVDPSCPSIHTQSTVRVKILRHLKKKFFPMQNQTKYNSKITIRI

>KCZ81046.1 hypothetical protein H312_01532, partial [Anncaliia algerae PRA339]
GAEIHTDEHKSYNALGKMGYIHKNVCHKYNFLNPVDGTHTQNVESINNCLKYEIKKRKGVQTGLRKRFLA
EFIWNWNNKSDLFNYILNLIKV

>KCZ77063.1 hypothetical protein H311_01930 [Anncaliia algerae PRA109]
MMKKYIHKNSILYTDCWKAYNGLDNYFAAHYTVNHSKGFVDEFTGIQ

>KCZ75987.1 hypothetical protein H311_03022 [Anncaliia algerae PRA109]
MHCRNIKYIKRVFAKVLKNKKAEAILPTICSQVAAGSPIWTDEHKSYAFLVKNGFLHQSVCHKYDLLSKE
NGVHTEFVESFHIY

>KCZ78236.1 hypothetical protein H311_00740 [Anncaliia algerae PRA109]
MLNFKCKSHRGRSPHNKTDALVMVEVEDKIKRVFAVVIPDKRAEIILPIICNNIINGSVIWTDEHKSYSQ
LTSKGFLHSTVCHKYNFVR

>ORD97049.1 hypothetical protein HERIO_1067 [Hepatospora eriocheir]
MSGKLGGEGKVVQIDESLFRGRRKYNRNRLLLDDFMESLDDARCKNNYGERVNGPWVFSMAEEGSRKVKM
FVVEKRDRDSLPPLLLEHVDKNSIIHGDGCKAYSGLSTMFDDHKVVNYSENFVDPNTRCHIQLIECIWGQ
AKLKIIKNKRGTTLTMLQSHLSFFCFYYHFNEESFKNFLKTIGNNS

>KCZ80791.1 hypothetical protein H312_01798 [Anncaliia algerae PRA339]
MNIDNFENMLIRFNKKELIDYLMANKLIKREQFCMSCYEKMKLVEYQAIRDGFMFRCMNKACKDYKKRHS
IKSGSFFENLNTDFLSIFKILTRWCCDQPQHSIRKKLNLHQKTIQKVILRLLDKIGPIDFSEDKLGGREA
IVQVDETMLNYRCKSHRGRSSRNRTDAITIVEYKNNITRASAKVISNKEAATLLPIIIEQVKPFSTIYTD
EFRSYSALTSYGFFHGTVCHKYNFINKDTGVNTQGVESFNSQIKLEIKRRKGIKTELRQIFLDEFCWKFN
NKMFRLEKILELIKIKN

>KCZ77126.1 hypothetical protein H311_01865 [Anncaliia algerae PRA109]
MITPKELEEKLIQMNKEETIAFLMNNNFLSKEFKCSFCLEYAKYSIYKKNKDGFAWRCVNKKCNYYKEYF
SLRINTFFEGFTCDISFILRVIIKFLTKQQIFSIILYFRTNKDLIYKIINKFRSIIPPTDFSQNKLGGPG
NVVQIDETMMNYKCKSHRGRSPNNKTDALSIVECNNGILRAFACIIPNKESNTILPIISKQVASGSIIWT
DEHRSYSRLSQKGFIHGTVCHKYEFVEKNNGINTQTVESFHNCIKEIIKKQRGVTTEKREEFLKEFLFFF
NNGKNVFEVGINLLKINY

>KCZ78964.1 hypothetical protein H312_03653 [Anncaliia algerae PRA339]
MNIDNFENMLIRFNKKELIDYLMANKLIKREQFCMSCYEKMKLVEYQAIRDGFMFRCMNKACKDYKKRHS
IKSGSFFENLNTDFLSIFKILTRWCCDQPQHSIRKNLNLHQKTIQKVILRLLDKIGPIDFSEDKLGGREA
IVQVDETMLNYRCKSHRGRSSRNRTDAITIVEYKNNITRAFAKVISNKEAATLLPIIIEQVKPFSTIYTD
EFRSYSALTSYGFFHGTVCHKYNFINKDTGVNTQGVESFNSQIKLEIKRRKGIKTELRQIFLDEFCWKFN
NKMFRLEKILELIKIKN

>KCZ77695.1 hypothetical protein H311_01289, partial [Anncaliia algerae PRA109]
YCKNRECRSYKSLFEDLKISEPRISISTYLLAVYKWIENVIEKDVLRNLNISKGAYQKIKSHLNNFCHLI
NIENKDKKLGGEGKAVQIDETAIFHGRLKTCPSHTEDDFPGITWLVGFIESDTGRIHMEIVENRSSATMI
NLFKKYIHTGTKVITDGFKSYPQAVSSINGQHIVVNHSIGFKNQDGFHTNNIENLWSILKYEIKRRRGVL
MSNIDIFINEFIMKYNFLRNRTRIQIFDTWNLLIDYLFTNN

>KCZ78101.1 hypothetical protein H311_00877 [Anncaliia algerae PRA109]
MLTPFALEEKLHKYSNYDMIVYLMQEKYIKKEILCENCTTPLKFVPSKRAIDKFAWRCMLVTCLSYKKYT
SLRKFSFFDNLNLQFKDILFILTKYACKQQRYQIISGIDHAKKTIYKVLKKLTLKMPKTDFSANKLGGPG
VIVQVDETMLNYKCKSHRGRSSTNKTESLSIVEINGNITRAFARIIPNKKQSTIIPIICDQVASNSIIFT
DEHKSYSNLNDYNFLHGTVCHKYEFVNRFTQVDTQAVESFHNCLKLEIKKRKGVKTEERESFLNEFLFCF
NNRGDLLNAILNLIKIN

>KCZ81075.1 hypothetical protein H312_01499 [Anncaliia algerae PRA339]
MNTPDELEQFIIKANNRALITFLMQNQYLCNEFICPSCGSCCKLVVYRKNVDGFAWRCLMNSCPKFRSYY
SLRKNSFLDGLNIKMQYVLRILIKYGCRQTRHSIKTNLNISDATIVKVIKKLIGLIPPTDFFENKLGGPG
CIVQIDETMLNFKCKSHRGRLPENRTDSLCIVEYNGNIKRVFAQIIPNKKQNTLIPIICRQVASGSIIWT
DEHKSYQNLRFFNYIHDTVCHKYEFINKNTGTNTQAIESFHNELKKEIKLRKGVTTDKREIFLKEFCFYF
NNRSKYFSSILELIKTLS

>KRH92137.1 putative transposable element, partial [Pseudoloma neurophilia]
TNGQAINMIDISEKAYIDLKKKFNEICEVVLGTVEKIGGPGKVVELDETVITRRGVIRVPSTFDDENTVR
TDLTWLFGGIERGEPDRFFLIVVQNRRSETLKQHIEANINEGTKIVTDGYSSYPSAIDRNKYQHEIVNHS
VGFINHDGEHTNNIENLWSHLKCEIRRRNGVFHSNISEFLLEFSVKKMFKLTSNKTRLKNMFLRFLMIAF
E

>KCZ77887.1 hypothetical protein H311_01095, partial [Anncaliia algerae PRA109]
KLVKYKKSYDCFAWRCLNKHCSKNKSYFNIRTDSFFEGFICEFKVVLQIVTKYACRQPRHSIKSSLDVSD
SLIVKVINKISNLIPSTDFTSKKLGGPFKIIQIDETMLNFKVKSHRGRSPHNRSDALCIIEKGMEHTKAF
ATIIPDKKESTLVPIICSQVAENSIIWTDEFKSYYNLSKYNFIHNTVCHKYQFINHSTGVNTQAVESFNN
ELKLEIKRRKGIKNEKRNDFLKEFCFIYNNKDRLFDAVLDLINVQ

>KCZ77900.1 hypothetical protein H311_01083 [Anncaliia algerae PRA109]
MNTPEFIENKCILLSAKELAYFCMDNGFLKKEMFCQICNHALKLVPYKRSKDELAWRCMHKICSRYKLYT
SIRSNSFFDQFDTSLGVIIRIIVKYSTRQPMYSIKNSMSVGERTIERVIKALIAKIPSPDFSSNKLGGPR
KIVQIDETILNYKCKSHRGRSPSNKTDSLCIIEFENKITRVFATCIPNKKAETLIPIICRQVASNSIIWT
DEHRSYNSLHSFSYYHDSVCHKYMFVNHENGVNTQAVESFHNEMKLQIKRKKGILTENREEFLKEFCFYL
NNRSNFSEAIFNLIKMI

>KCZ78787.1 hypothetical protein H311_00176, partial [Anncaliia algerae PRA109]
VNKRDSATLNDLILKYVLPGSIVITDGWKGYTLFKENINFAHHWVNHSISFVNENGMNTNTIEGTWSGVK
RNVPIRCHTKENLQKKLLEFIWRRQNKNILWLSLLDLLKY

>KCZ81631.1 hypothetical protein H312_00955 [Anncaliia algerae PRA339]
MSSIQQDNPCIASKTQCLGEGTIERVINALIAKIPSPDFSCNKLGGPRKIVQIDETMLNYKCKGHRGRFS
SNKTDSLCIVEFENKITRVFATCIPNKIAETLIPIICRQVASNSIIWTDEHRSYNSLHSFSYYHDSVCHK
YMFMNHENGVNTQAVESFHNEMKLQIKRKKGILTENREEFLKEFCFYFNNRSNFSEAIFNLIKMI

>KCZ77497.1 hypothetical protein H311_01493 [Anncaliia algerae PRA109]
MNLTKNQFEEFLIKSSTQDIIFLLMEMHMLKREFNCERCNRQTKFSKYKKSIDEHAWRCMNIKCKSYKKY
FLIRNNSFFHNLRISLKDILKIIIRYSCKQQLCSLNESLDLSKKTILKILKKVISLIPDPNFSKNKIGGP
GFIVQVDETMLNYKAKSHRGRSSSNKSDALCIVEIRNNITRVFACLIEIKKVETIMPIICEQVVPGSNIW
TYEHKSYSSLSQTGFLHKSICHKIEFIDKENGVNTQSVESFHNQLKLEIKKRKGVYTSKRKEFLKEFCFY
YNNRDNFLEAILNLLKV

>KRH92347.1 putative transposable element [Pseudoloma neurophilia]
MTEILNRKSAIFNDETHAFNFLIKKGIVEQNKICSHCGNISVLMTNIIREKRVFIYRCTFGSCRRKKNLM
SYSVFKHAKMNLDDIFFSIYSYLINLSNGQFTNLSNISESSWITFKKKLNNISEIVIGTVDKIGGPGITV
ELDETVITRQGLIRVPSVYDDTSNNRTDLIWLFGGIERHNPSRFFLIVVENRRSETLKRHIEANIHPGTK
IVTDGYSSYPNAVNEAMYQHETVNHSVGFTNDEGEHTNTIENLWSHLKNEIRRRCGVIHANIHEFLIEFQ
LKKMYKLLSDKTQLYNIFVMFLRIAFE

>KCZ80784.1 hypothetical protein H312_01791 [Anncaliia algerae PRA339]
MKGLKLVPRKRMTDKFAWRCMTTVCQNYKNYTSIRKYSFFDSLNIKLKDIMLILVKYGSKQQRYQIESSF
NYSRKTIEKVLNKLVSIIPKTDFSSNKLGGPGTIVQIDETMLNFKCKSHRGRAPSNRTDSLCIVEINRSI
TRAYATIIPNKKENTIIPIICSQVASNTRIYTDEHKSYSNLRHYDYFHNTMCHKYEFVNSIINANTQAVE
SFNNCLKLDIKKRKGIKTEKRESFLNEFLFFFNNRNNLLYAIFNLIKI

>KCZ79165.1 hypothetical protein H312_03448 [Anncaliia algerae PRA339]
MSLVIFNRSIDKYSWRCMKKSCKSYKRYTSIRKESFFDNFNIRLKDILIIILKYSCKQQRHQIVLGVDVT
YNTIKKVLNRLTNLMPETDFKNNKLGGPGVLIQVDETMLNFKVKSHRGRSPRNKTDSLCIVEVKDKITRA
YAIIIPNKKQETLVPIICDQVASNSIIWIDEHKSYSKLRNYNFVHGTVCHKYQFIDKVTNVNTQAVESFN
NLIKLEIKKRKGVKTEDRKSFLKEFLFLFNNKSNLLFSIFNLIKVS

>KCZ80467.1 hypothetical protein H312_02143 [Anncaliia algerae PRA339]
MTPDEYECKFITCDQKELIAFLFELKFLKNEYVCSLCKNTTKFSPYKKNIDEWAWRCINKGCNNYLNYFN
IRQNSFFEGLRLKLSLILRVVIKYAVRQPVYSIKKSLDISESAIQSILTKLKKRLPKCDFHENKLGGPGV
LVQIDETMLNYKAKSHRGRSPLNRSDSICIVEVKNHITRAFAKIIENKEQNTLIPIICNQVAANSIIWAD
EHRSYQNLKNYGFEHSAVCHKYTFINYENGVNTQAIESFHNEMKLEIKRRKGIKTDKREEFLNEFCFYFN
NRRDYFNSVLNLLKL

>KCZ80228.1 hypothetical protein H312_02378 [Anncaliia algerae PRA339]
MERKSKNKKDTLTIFSDIFTKNECAIRFCRENGLFSSSLSCHKCKQGTMELKTYNQSINGLCYRCKFPKC
KSRKALSFGFVMGGFKFQYCIILRAVFCYILNFNNFQSANKLGMEKKTFIKIKKIINNKLINYFKNEVLQ
LGGPGISVQCDETAICNGRIITDPTHKIDETPNTQWILGFIEETTDRKCFLILIPDRKAETFSNIFTKHL
KKGTLLKTDGYPSYPKAALISNLDHKIVNHSLGFVSSEGINTNLIECVWGHFKTLYRSKHGLDKKNLIGF
IAEFNWKKNFFRDKKMKILMRLSTT

>KCZ74012.1 hypothetical protein H311_05026, partial [Anncaliia algerae PRA109]
VKTNLGISKITIKKIIKKFLTRANFTDFSNNKLGGGQRIVQADETMLNYKVKSHRGRSPLNKKDALCIVE
FDGKITRGFATVIPNKEASTIIPIICRNVVNGSIIWTDEHKSYSSLARNGFWHGTVCHKYEFVNKSNGVN
TQAVESFNNELKLEIKRRKGIS

>KCZ78344.1 hypothetical protein H311_00625, partial [Anncaliia algerae PRA109]
VFCHIVEKRDMVTLTRMIETYVIPGSIIITDGWKGYNLVKNHPNFTHHWVNHSISFRNNEGYNTNTIKGT
FNEMKMNISARNKTEKFLKGKLFEFIWRRQNKNNLWQALLKIFF

>KCZ81262.1 hypothetical protein H312_01340 [Anncaliia algerae PRA339]
MTKLRVSYNLYRKIADKIIEKIKIYNLQHPLRLGGFGKIVQIDETMLNFKCKSHRGRSSRNKTDAICIIE
YDNKITKCFTKIIEDKSIATILPIINNVVIGGSTIFTNEHKSYQRLQNLGYEHGTVCHKYEFINKITGAN
TQAVESFNNYLKYYIKFKKGLETQRREEFLIEFTFEFNFKDQILPMLLSLIKIVD

>KCZ76230.1 hypothetical protein H311_02778 [Anncaliia algerae PRA109]
MPQTDFSSNKLGGPGNIVQVDETMLNFKCKSHRGRSTKNKTDSLCIVETNGSILRAYATIIDDKKERTII
PIICNQVANNSIIWTDEHRSYSNLKKYSFFHGTVCHKYEFINSRSGVNTQAVESFNNCLKLEIKKRKGVK
TSNRAIFLKEFLFNFNNKKNLLHELLNLIKIN

>KCZ79447.1 hypothetical protein H312_03162, partial [Anncaliia algerae PRA339]
SNESSVEFLLDNNVINESKICVKCNGISKLNIYTQRQKKRVIYRCNKKGCQAKIPLISTKLSLNDFIFLV
YAILINLSYYQIRNLIQVSDVTISRLKKLVRNSFKVYDSKNFIALGGNKITVECDETVISRRGIIRNPTS
MDDSRRDTVWILGAIENTDERDFFLSRIPNRTVATLTNVLEGRIRVNSIFFTDGYPSYPAVAENLSLQHH
IVNHSEGFVNEDGIHTNNIEGFWSFLKLEMRRQGGVLRNNIDEWLADFTFRKRYLKNYDFNTVKNIYIEI
LKIIFN

>KCZ78321.1 hypothetical protein H311_00648 [Anncaliia algerae PRA109]
MDNSPKTIARIISKLVSTMPATDFSSNKLGGPGLIVQIDETMLNYKCKSHRDRSSTNKTDSLCIVEVGDK
IIRAFATTIPDKKESTLLSIICTQVANNSVIWTDEHRSYSNLRNYNFTHGTVCYKFEFVNNLNEVNTQAV
ESFNNCLKLVINNRKGILTNNREIFLKEFLFLFNNKGNLLEAVLNLIKVN

>KCZ79761.1 hypothetical protein H312_02844, partial [Anncaliia algerae PRA339]
KVINKLNGPMKTPNYSINMLGGPGKTIQIDETMLNFKCKSHKGRSPLNKINALCIIEIEEKITRAFAVVT
GDKKESTIVPIICDQVAVNSIIWTDQHKSYSNLSKYNFTHRTICHKYNFVNEAGRNTQAVESFNNIIKQE
IKSGKGMETSKRSIFLKEVCFKFNNTYNLSEAMFDLIII

>ORD99773.1 hypothetical protein A0H76_210 [Hepatospora eriocheir]
MNLCLESSKVQPWKTFQDDFIKNNSDASRKMNYGERINGLWVFGMTKEGSRKVLMFVVEIRDRNTLLPLL
VKHINLKNIIRFDKWWKYSGLNAVFHDHKVVNHSENFFNFKTRCNTQLIECIWVILN

>KCZ78014.1 hypothetical protein H311_00966 [Anncaliia algerae PRA109]
MERKSKNKKDTLTIFSDIFTKNECAIRFCRKNGLFSSSLSCHKCKQGTMELKTYNQSINGLCYRCKSPKC
KSRKALSFGFVMGGFKFQYCIILRAVFCYILNFNNFQSANMLGMEKKTFIKIKKVINNKLINYFKNEVLQ
LGGPGISVQCDETAICNGRIITDPTHKIDETPNTQWILGFIEETTDRKCFLILIPDRKAETFSNIFTKHL
KKGTLLKTDGYPSYPKAALISNLDHKIVNHSLGFVSSEGINTNLIECVWGHFKTLYRSKHGLDKKNLIDF
IAEFNWKKNFFRDKKNENINETFNNLISLIKKY

>KCZ78439.1 hypothetical protein H311_00525 [Anncaliia algerae PRA109]
MVAYKRNSDGYAWRCMNRQCINYKKYETLRKGSFFEGLTTSFLTTLKLLIRYATKCPRYSMQEYFDLNKN
TILKIIQKLVDRIPSVDFSSNKLGGQNKIIQIDETMLNFKCKSHRGRSPNNRSDSLCIIEFENKITRVFA
KVIENKKESTLVPIICSQVASNSIIWTDEHRSYTNLRNFNFVHDTVCHKYSFINHTNGVNTQAVESFNNI
IKQEIKLRKGIETSKRDIFLKEICFKFNNSHNLLQAVFNLIKI

>KCZ80229.1 hypothetical protein H312_02379 [Anncaliia algerae PRA339]
MNTPEFIENKCILLSAKELSYFCMENGFLKKEMFCQICNHALKLVPYKRTKDELAWRCMHKICSRYKLYT
SIRSNSLFDQFNTSLGAIIRIIVKYSTRQPLYSIKNSMSVGERTTERVIKALIAKIPSPDFSCNKLGGPR
KIVQIDETMLNYKCKSHRGRYPSNKTDFLCIIEFENKITRVFVTCILNKKAETLIQIICRQVASNSIIWT
DGHRSYNSLNSFSYYHDSVCHKYMFVNHENGVNTQAVESFHN

>KCZ78507.1 hypothetical protein H311_00462 [Anncaliia algerae PRA109]
MLNFRCKSHCGRSPQNRTDALCTIEYDGKITRAFAKVIANKEANTILPIIFSQVQPFSKIHINEHRSYSK
LSTLGYDLDTVCHKYNFVDKNTGTNTQGVESLNNELKLEIKRRKGIEKT

>KCZ81841.1 hypothetical protein H312_00740, partial [Anncaliia algerae PRA339]
YLIESGRLSVNKKCAKCEDSMKIINSNNHLNKKIYYCRNRECRFSKPIFYGLRINTPRIPISTYLLAVYK
WIENVYEKDILRNLNISKASYQKIKSHLLNFSQEQNSYLEKEKLGGLNKKVQVDETAIFHGKLDKCPSNT
ADETPGLIWLVGLIEPETGKIHLEIVENRSSITMINIFRKYIHNGTTVVTDGFRSYPSAVASIEGIHIIV
NHSLGFRNRDGFHTNNIENLWSILKYEIKKRRGILRSNIEIFLNEFKMKYNLSRKRTSDEIFYLWNVLVD
YLFKDE

>EPR78675.1 putative transposase [Spraguea lophii 42_110]
MXINKQIWVVGGIDRITKKTFFGVTISRNAKFLRHTIKKHVKEGSIIVTDCWKGYKDLQNLNYRHQKIND
SKNFLKLMNREINTQTIESNWRLLKKYIKIR

>KCZ78016.1 hypothetical protein H311_00962, partial [Anncaliia algerae PRA109]
MNFNNLEDKFIKFSSKKITQWCLDNNLLFKEQNCPVCNKPMFLKKASSYIDKIAWRCMSKTCNNYLKRIN
IRTGSFFEGLRIKLKKILRVLIQWSENRIQKLVLKKLNISYAIYRKITDKLISLVKNYQSRNPIKLGGFG
KLVEIDETMLNYKCKSHRGRSPSNKTDAICIIEFTDKITRCYATTIPNKSINTILPIIESVVLNGSTIYT
DEHKSYQRLSLLGYQHGTVCHKYEFLNRETGANTQAVESF

>KCZ77790.1 hypothetical protein H311_01194, partial [Anncaliia algerae PRA109]
IWIVGAIDSTNERNFILKRVVNRQIDTLTRALIGYVSVGSVFCTDGYPSYPSVARNLGIEHHVVNHSIGF
VSPDGTHTNNIEGFWSTLKSEMRKQHGIKRNEIDNWLNEFTFRKRYLKDYDPIYLTVIFNDLIKILLN

>KCZ81534.1 hypothetical protein H312_00987, partial [Anncaliia algerae PRA339]
NYKCKSHRGRSPSNKSDSLCIVEVETKIIRAYSTIIPDKKESTIVPIICSQVASNSRIWTDEHKSYSNLN
SFNFVHHSVCHKYEFINSLNGVNTQAVESFNNCLKLEIKKRKGIKTENREVFLKEFLFLFNNRHDLLSAV
LNLIKINI

>KCZ79342.1 hypothetical protein H312_03264 [Anncaliia algerae PRA339]
MQESFDFRTNNAGGPGKIVQVDETMLNYKCKSHRGRSSRNKSDALCIVEYDGHITREFAVLIPNKKEDTI
ILIHCNNVNGPTIWTDEHKSYSSLTKNGYFHQSVCHKYNFINKINGCNTQAVEAFNNELKLEIKRRKGVL
TSSRGDFLKEFTWLFNNKKDRFKRILKMI

>KCZ81396.1 hypothetical protein H312_01151, partial [Anncaliia algerae PRA339]
NKLVLLIPVPDFSNNKLGGPRKNIQIDETMMNYKCKSEFSEKIRRVFAKVIPNKKESTLIPIICSQVSAN
SILWTDEHRSYSNLNRYNYIHETVCHKYEFISHDNGVDTQAVESFNNIIKNEIKLRKGVSTIKRDLLLNE
ICFKFNNKDSLLKYS

>KCZ78686.1 hypothetical protein H311_00277 [Anncaliia algerae PRA109]
MEVQIDETAICNGLTIKNPSSTLDDKKNVQWIVGGVDNSKAKNFFLTLVPNRKISTLLDVFEKNIMNKSI
LITDGYPSYPSAVAKFGSDHKIVNHSEGFCNADGINTNSIENIWSHFKKDYRERAGVKKERITLFLKEFQ
WKKQNL

>KCZ77876.1 hypothetical protein H311_01107, partial [Anncaliia algerae PRA109]
VEETSERKFFVICVNKRDSATLNDLILKYVLPVSTVVTNGWKGYNLLKENINFAHHCVNHSISFVNVNDM
NTNTIEGTWSGVKRNVPI

>KCZ81931.1 hypothetical protein H312_00692, partial [Anncaliia algerae PRA339]
RTMLNYKCKSRRGGSLHNRTDSLCIVEYKERIVRAFACVIPNKEASTLIPIITRNVANNSIIWTDEQRSY
SCLSNFNFTQDSVCHKYRFITDEGVNTQAVESFNNELKSAIKARKGLKTEK

>KCZ75433.1 hypothetical protein H311_03591 [Anncaliia algerae PRA109]
MNFVPYIRGIDNYAWRCLNSSCCNYKKYISLRKGTFFEAFNVSLKDIMRIIIKYCCKQQLYNITMSLDIS
ESTIKRIIKKIVARIPETNFENEKLGGPGFIVQIDETMLNYKCKSHRGRSPQNKTDALCIVEVGNQITRA
FATIIENKKSEYIMPIICSQVASGSIVWTDEHKSYASLYKNGFIHNSVCHKYEFVNKDDGTNTQA

>KCZ78746.1 hypothetical protein H311_00218, partial [Anncaliia algerae PRA109]
YLLSVYKWIENVYEKDILRNLNISKGAYQKIKKHLKTFSGSTNYMSLQSKLGGINKIVQVDETAISHGRL
EKCPSYTSDDFPGITWLVGIIDPQSADIRLEIVENRNSMTMIELFKKYIHEGTTIMTDGFRSYPSAVASI
NGVHKIVNHSNGFRSLEGYHTNNIENLWSLLKYEIKKRRGVLKSDIPSFLNEFAMKYKMARKRTKNEIYN
LWNLLVDFLFETDN

>KCZ77594.1 hypothetical protein H311_01391, partial [Anncaliia algerae PRA109]
ESDTGRIHMEIVENRSSATMINLFKKYIHTGTKVITDGFKSYPQAVSSINGQHIVVNHSIGFKNQDGFHI
NNIENLWSILKYKIKRRRGVLMSNIDIFLITFIIKYNFLRNRTRIQIFDTWNILIDYLFTNN

>CDH60717.1 hypothetical protein RO3G_13914 [Lichtheimia corymbifera JMRC:FSU:9682]
MQLKWRKDKEQYYWVFTPSCCGRTRISITMGSFFYNRKADLRLVFFVVRAFVLQHSIGAIMRETNMMHQT
VAQILRDLYMLIKEDLTENDLLLGGIDENGDRIIVEIDEAKFGKTKVTRGHHGHPVEGVWVFGMVERTGR
RRCFFTAVPDRTARTLIPIIRTYVREGSMIYSDQWRPYQRLRSLGMYDHDDVVMLVGDDSKDNNKTRIDP
ISAYTSFLETTLDITDVNHSQEFTRERRDRHGNLVRVVHTNTIEGTWGALKQVIHRRHRTREIIPWRLLE
FMWLRKQRSEGRDAWDGLMHCFKTIEFNPSTMTEEEEEAFRLFTRADANDHQPEPIADDDGYEIEPDFFE
GLLIHEFEEDESLLSDSSVDPSDDSDDSDYVE

>XP_024329717.1 hypothetical protein AAJ76_1540005282 [Nosema ceranae]
MVKIGGEGIRVQFDEAAICNGELIPNPSSTLDNKLNVQWLVGSVEKVNCRNFVLKLVSNRKVSTILDMFF
EHVVPGSIIVNDGYPSYPGAVAKFGSFHEVVNHTVGFVNAQGAHTNQIGSLWSHLKHAYRKRGGINKGRM
NFFLNEWK

>KCZ79073.1 hypothetical protein H312_03543 [Anncaliia algerae PRA339]
MNYKCKSHRGRSPNNKTDALSIVECNNGILRAFACIIPNKESNTILPIISNQVASGSIIWTDEHRSYSRL
SQKGFIHGTVCQKYEFVEKNNGINTHTVEIYHNCIKEIIKKQRGVTTEKREEFLKEFLFFFNNGKNVFEV
GINLLKINY

>KCZ73838.1 hypothetical protein H311_05202, partial [Anncaliia algerae PRA109]
KSDSLCIVEVETKIIRAYSTIIPDKKESTIVPIICSQVASNSRIWTDEHKSYSNLNSFNFVHHSVCHKYE
FINSLNGVNTQAVESFNNCLKLEIKKRKGIKTENREVFLKEFLFLFNN

>KCZ80017.1 hypothetical protein H312_02574 [Anncaliia algerae PRA339]
MSEPNFENNKLGGPGLIVQIDESMLNFKCKSHRDKAVSNKTNALCIVEVKNGITRAFATFIFNKYMKTLL
PNIASQVIPGSIFYTDEHKSYASLFKNRSNHIIVCHKYEFVDKTRVFRCNLLNPFLIK

>EEQ81287.1 hypothetical protein NCER_102355 [Nosema ceranae BRL01]
MVEIGGEGIRVQFDEAAICNGELIPNPSSTLDNKLNVQWLVGSVEKVNCRNFVLKLVSNRKVSTILDMFF
EHVVPGSIIVNDGYPSYPGAVAKFGSFHEVINHTVGFINAQGAHTNQIGSLWSHLKHAYRKRGGINKGRM
NFFLNEWK

>KCZ78383.1 hypothetical protein H311_00585, partial [Anncaliia algerae PRA109]
MKLHDLIEKTTNEKDAIFCAEALGLISFSSKYCYKCTSLMRIEKHSPRMGFDGIWRCTNNLCRSTRSIFK
NTIFENVHFSISTALRCIYLKCFNVSNVEIENQLGIKRKYIAKFFEKILKNIDHNAYECSFPKLGGPGNI
IEVDETHIVSRRDNRGRIHPGERYWVLGLVCRNTKQIRMKLVRRRTADECCNFIKQNVNEGSMIYTDEWR
GYNLLEKYNFLHKTV

>KCZ79724.1 hypothetical protein H312_02895 [Anncaliia algerae PRA339]
MPGSIVITDGWKGYNFLRNDMNYHHYFDNHSISFITMEDHHTNTIEGTWNGIKLNIPVRHRTKLFLQNDL
FEFIWRRQNKNNIWEAALDLVS

>PIA19604.1 hypothetical protein COEREDRAFT_84234 [Coemansia reversa NRRL 1564]
MAIGFLEALSALINGKYLQDRNESTLIAAIKTHIILGSIIYSDEWKEYQKINELEMYTHYTINNSEGFAK
PISGIHTNTIKGTWNALKSKIDWHYYNQEQLLLQIYEFQWRRSNKSDIGTRGFQLLKYYID

>KCZ81962.1 hypothetical protein H312_00605 [Anncaliia algerae PRA339]
MASEAIWAFGIYERISKKVYFVAVIKRDALTLYKIISKKVRPNSIIYSDSQAVYSEIRKHFEVKSVNHKL
YFVHPDDNRII

>XP_018285767.1 hypothetical protein PHYBLDRAFT_151254 [Phycomyces blakesleeanus NRRL 1555(-)]
MDNQSSLSVRPLSIPLLSYVMALTYTSEVAKHRCSMDYIFEKDRDYNYRCSGVNSMGATCCKRERKSETL
DSFFAQRHLSYDVVMQGIYYWLNQIPRMTMGVMLGVSLETIRHLIASIHQLIQMNLTNNGGIDANEKTAE
RKTFLVTIPQRDAATLLQVIKKYVKPNSIIHTDCWAAYGGLSSVVDMNYTHRTVNHNLESVEWNKSELQG
QIANKTNGAMDVDGIHMEKKI

>EEQ81991.1 hypothetical protein NCER_101378 [Nosema ceranae BRL01]
MGGEGIRVQLDETAICNGELISNPSSTLDNKPNVQWLVGGIEGTNCRNFVLKLVPDRKVPTMLDMFEEHV
VPGSIIVTDGYPAYPRAVTEFGSCHEVVNHSVGFVNAQGAHTNQIENLCHILSMTIENVEVLIKGELIFF
K

>KCZ78902.1 hypothetical protein H311_00058 [Anncaliia algerae PRA109]
MCSATITDWTHYLRQLLGEAVDEEQTVIGGPAIIVEVDETKFANENTIEEEARRVWVIAGIERTPLKKIF
VVEIPERNKSNITQILSKYIREASIFYTDCWKAYVPACQALSLVHKTVNHFKDFVYKDDGTHTNT

>EIE82412.1 hypothetical protein RO3G_07117 [Rhizopus delemar RA 99-880]
MVECLVPINEADRFYTYTDHRTGDQELRPRYEAGRKFFCTVPNRTAATLLPIIYDNCQHGSTIRSDGWRA
YSGLRPREERDEITGEILDNTSAYNDGNFFFARHQVVNHSLDFATVDQVQGNQGEYSGLPISGKIHTNMI
ESMWAPLKAFIKPRNRTKENCYKRILEYLWRSENAGNVKQCFERMIREVAMNSDPAERSAETEDWFTRGL
DGNSPSVSARIAARDARRFEAWVERRRARDARELLEEEAILSDNDSIIGESDGEVMQDSILEARSGLDQS
GIQGSIAANNDEAGAPSPTAIRSIGRPRSERRSVGRPRAVAPSVSNHPHSGRRSVGRPRVGNRSVGRPRR
G

>EEQ81675.1 hypothetical protein NCER_101800 [Nosema ceranae BRL01]
MVIRWCRRGKLWGFVLKLVPNRKDPTILNMVEECVVPGSIIVTDGYPSYPRAVTEFGSCHEVVNHSVGFV
NAQEAHTNQIENLWSHLKHAYRKRDDINKERISFF

>XP_018293726.1 hypothetical protein PHYBLDRAFT_72876 [Phycomyces blakesleeanus NRRL 1555(-)]
MGATCCKRERKSERLNSFFAQRHLCYDIVMQGIYYWLNRIPRMTMGVMLGVSPGPMRHLIARVPQRDAAT
LLQVIKKYVKPNSIIHTDYWAAYGGLTSVVNMNYTHRTVNHNGDRSLE

>ORD96031.1 hypothetical protein HERIO_1992 [Hepatospora eriocheir]
MSFFLEVVENAIEKNFFLINFIKSDGINNHTDNFGNIVDGPWVFKMTEQGLRKVKMFLVEKRDRDIFLLI
LLEHVKRKVFSVLDGWKAYYGLNSYFYDHNVVNYSNNLID

>KRH92438.1 hypothetical protein M153_60400001121 [Pseudoloma neurophilia]
MILGGPNRIVEIDESLFVHKTKYNVGRFAETQVWVFGIADTTFTPAKVYLEVVESRSAQRLLPIIKRVVL
PGSIIHSEQ

>KCZ74867.1 hypothetical protein H311_04163, partial [Anncaliia algerae PRA109]
LLLHLMKRKTYNGSSEGSTIQQLKIFFLCLIPDRNAKTVLGVFEQYIQKGSLIITDGYYSYTQSVKEFDS
FHALINHSEGFKNGDGLTTNSIINLWSHLKKDCLERAGINKTRINLFIKEFWWLRSNIKYIKKDNIIESF
SKIIIDLNN

>KCZ74818.1 hypothetical protein H311_04214 [Anncaliia algerae PRA109]
MKLEDFEDKIIKMTNNEMIKYLMTNNFIKSYQICQYCSEAMKLCIDKMYKDFYSFRCKNNNCVKHGNRCS
IRKNSFFEDFSIEFTSIIKVLIRWCVEQQNYSIIQFLNISKTTVSKIIDKLIELLKKDNRRIGMFGGPFK
LVQIDETMMNFKVKSHRGRSSKKKTDALTIVECDQKITKVLACVIKDKKESTILPIIKEHVLPGSIVHTD
EHASYKNCAN

>KCZ81497.1 hypothetical protein H312_01075, partial [Anncaliia algerae PRA339]
DSKITRGFATVIPNKESNTIIPIICRNVVNGSIIWTEEYKSYSSLARNGIWHGTVCHKYEFVNKSNGVNT
QAVESFNNELKLEIKRRKGISTELNEEFLNEWNWRWVNRENQLEKILIIIKLS

>ORD99664.1 hypothetical protein A0H76_425 [Hepatospora eriocheir]
MTEQGLRKVKMFLVEKRDRDIFLPILLEHVKRKVFSVLDGWKAYYGLNSYFYDHNVVNYSNNLID

>KCZ76524.1 hypothetical protein H311_02473 [Anncaliia algerae PRA109]
MLTPDELDKKFIRMNKAETIKYLMSYNFLLKEMRCSFCNSFMNLTKYKKNKDGVAWRCNTASCNYYQEYF
SIRINSFFENFSADLGFIIRVIIKYLTKQQIFSILDYFRVNKSLIYKIINKFKLLIPTTDYSNNILGGPG
MIVQIDESMLNFKAKSHRGRSPDNKTDCISIVECTNEIVRAYPKIIPNKESSTILPIITSHLANNSVIWT
DEHLSYSRLS

>KCZ79559.1 hypothetical protein H312_03052, partial [Anncaliia algerae PRA339]
MNFNNYQSLNLLKIDEKTFIKIKKLIYSKIKNHFNNNIIQLGGPEISVQCDETAICNKLIISNLSKTDDE
RPDIQWILGIIEETSEKKCILLPVPNRKAETIAGVFLKHVKRGSILKTDGYPTYPKAASLSKLTHKIVNH
SK

>KCZ76515.1 hypothetical protein H311_02482, partial [Anncaliia algerae PRA109]
YILRILIKYECRQTRHSIKINLNTSDATIFKVIKKLIGLIPPTDFFENKLGGPGCIVQIDETMLNFKCKS
HRGRSPENRTDSLCIVEYNGNIKRIFAQIIPNKKQNTLIPIICGQVASGSIIWTDEHKSYQNLRFFN

>KCZ78579.1 hypothetical protein H311_00386 [Anncaliia algerae PRA109]
MQERYSVDFETIENTNKRIFFLSRISNRTVAALSNVLEGREDVNSIFFTDGYPSYPTIAENLSLQHHIVN
HSEGFVNEDGIHTNNIEGFWSYLKLEMRRQGGVLRNNIDEWLADFTFRKII

>KCZ81026.1 hypothetical protein H312_01573 [Anncaliia algerae PRA339]
MKLASRRTADECCNFIKQNVNKGNMIYTDEWRGYNLLEKNNFLHKTVKHKIEFISSDDPLVHTQNIESRW
KILKEYIPSVNTFELIEKNLKKFVYEKNFSLKTAELKFHFYINLIKISD

>KRH92834.1 putative transposase-like protein [Pseudoloma neurophilia]
MMMQPTTGQILYSGIVSHDPSRFFLIVVENRRSETLKRHIKENIHPGTEIVTDGYPSYQNKVDEAFYQHE
TINHYLGFTNDAGGHTNTIENHWLHLKNEIRCKWGVIYANIQFFLSILNSEKSMSHYQTTQLFNILVIFL
GIYFDLIFIFKYFYI

>XP_024330176.1 hypothetical protein AAJ76_720004795 [Nosema ceranae]
MVERNSLKQVLLFQVNERTKFTWQMKIKKHVKQETIVYSDCWKGYYDLEKKGFEHKTINNRKWFKYPNTV
MHTNTIEGSWSAVKAFVLYKCMKRKLINPYLVRYKLVKNYKRHSLTDCMKLLFNQNLNNKNLLYYFFLLI
ISKPTFWD

>KCZ75589.1 hypothetical protein H311_03431, partial [Anncaliia algerae PRA109]
MHSICSRYKLYTSIKSNLLFDQFDTSLCAIIRIIVRYLIRKPLYSIKNSMSVSESTIERALKALASKIPS
PDFANNKLGGPSKIVQIDETMLNFKCKSHRGRSPLNRTDSLCIVEFENKVTRVYATCIPNRRAETLIPII
CRQVASN

>KCZ81572.1 hypothetical protein H312_01026 [Anncaliia algerae PRA339]
MGLILRRTKEFRCVLTRSRNDFSCLSLISANIAPGSTIMSDKWRGYIGLRKLGFNHYSADHKYEFVDQNN
WKINI

>XP_024329540.1 hypothetical protein AAJ76_2270002077 [Nosema ceranae]
MGGEGKRVQFDKTSICNGELKSNLSSNLDNKPYVQWLVGGAEEGNCRTFVLKLVPNRKVPTILDMFKEYV
VPGSIIVTGGYPSCPGAVAKFGSCHEVVNHSVGY

>KCZ81215.1 hypothetical protein H312_01361 [Anncaliia algerae PRA339]
MPSSETSNKKLFKYICNTIEKIIKKIIQNLPETDFSNNILGGPGLIIQVDETMLNYKAKSHRGCSPSSKT
DSTWIVEISNSTKRVLAKVMENKKAETIIPIKCSQVAAGSLIWTDEHKSYASLV

>KRH93211.1 hypothetical protein M153_13010002185 [Pseudoloma neurophilia]
MILGGPNRIVEIDEFLFVSKTKYNVGRFAETQVWVFGIADTTFTPAKVYLDVVKSRSAQRLLPIIQRVVF
PGSIIHSY

>KCZ78283.1 hypothetical protein H311_00690, partial [Anncaliia algerae PRA109]
ANKTWHKSKLEYFRCYNCEFIEKLIGLIPPTDSFENKLGGPGCVVHIDETMLNFKCKSHRSRSPENRTDS
LCIVEYNGNIKRVFAQKIVNKGQNALILIICRQVVNGFIIWTGKHKGYINLRFFNYIHDAVRHKYEFLNK
NTDTITQAIKSLNIELKKLN

>KCZ82326.1 hypothetical protein H312_00349 [Anncaliia algerae PRA339]
MNLFGEGKIIITDGWKGYNLVKNHPNFTHHWVNHSISFRNNEGYSINTIEGTFNRMKMNISARNRTKKFL
KDKLFEFIWRRQNKNNLWQALSNILF

>KCZ79847.1 hypothetical protein H312_02760 [Anncaliia algerae PRA339]
MQIKIKNKITRVFTQIIPNKKAGTIMPIIYVQFISGSTIWADERKSYSSLMEKGFIHDTICHKYNFLNKE
NDVHTQFVESFHNSLKLEI

>KCZ78312.1 hypothetical protein H311_00657 [Anncaliia algerae PRA109]
MNPNEFEEFLIKKPFNETMQYLMQKGILKKEMKCEACLNYMSLHKYKKNRDKIAWRCCTKGCNKFKEYFS
IRKNSFFEGFNCEIVFILRVLIKYLSRQQSFSIIQYFQRDEGIIHKIIKKFKNIIPELNFEQNKLGGPGV
IVQIDETMLNYKCKSHRGRSSENKTDSISIIEYANGITRAFAKVIPNKEANTLLPIIQSQVASFSIIWIV
STAPMLDYPKWDLIMVLSVTNMNLLTITPE

>KCZ73860.1 hypothetical protein H311_05180, partial [Anncaliia algerae PRA109]
ISANIAPGSTITSDKWRGYIGLKKLGYKYFSDSHKYEFIDHNNWEIHAQNIEIRWKYLKKNLPNVKCFAL
LKKYINAIYLNTTFV

>KCZ77751.1 hypothetical protein H311_01231 [Anncaliia algerae PRA109]
MNFKKENIPRLLRFYVFNDNRIYTDGFKSYRGLEDYFIEHQFVNHKKEYKVKNTDIHTNTIEANWSVLKR
IIKPKYRTLKRILSFLVKFMIKCNEKGNCFINF

>KCZ78576.1 hypothetical protein H311_00383, partial [Anncaliia algerae PRA109]
SSILDNKKGVQWILGGIDNSEEKNILFVIVPNRKSETLHDIFENKIKKVTLIITDGYPSYPKAVESFGSQ
HIIINHSDGFKNADGFTTNSIENVWSHLKKYREKAGLLKGRIESFLKEFVWKKKNVKSKEKSSFDSSFYE
ILENLKIND

>KCZ82030.1 hypothetical protein H312_00512 [Anncaliia algerae PRA339]
MWILGAIENTDERIFFPSRIPNRTVAALTNVLEGRIRVNSILFTDGYPSYPAVAENLSLQHHIVNHSEDF
VNEDGIHSNNIE

>KCZ77362.1 hypothetical protein H311_01624 [Anncaliia algerae PRA109]
MLVYSIKAALNSSPRTIERIMKKLIQKIPETNFESSKLGGPKFVVEIDETMLNFKCKSHRGRSPSNKTDA
LCIVEVGQRITRAFAKVIPNKKIETILPIIISQVMPGSVI

>KCZ78700.1 hypothetical protein H311_00268, partial [Anncaliia algerae PRA109]
AIDCSTKESICIVFENRAKETLIPLILKYIKKGSIIVSDAWASYLTISLYGYEHFIVNFLKFCGYIFR

>KCZ74391.1 hypothetical protein H311_04644, partial [Anncaliia algerae PRA109]
IGSSIFLRQNAGKKTRIKKLKKPLMKLEDFEDKIIKMTNNEMIKYLMTNNFIKSHQICQYCSEAMKLCID
KTYKDFYSFRCKNNNCVKHGNRCSIRKNSFFEDFSIEFKSIFKVLIRWCVEQQNYSIIQFLNISKTTVSK
IIDKLIELLKKDNRRIGMFGGPFKLVQIDETMMNFKVKSHRGRSSKNKTDALTIVECDQKITKVFACVIK
DKKESTILPIIKEHVLPGSIVHTDEHASIKNCAN

>KCZ79421.1 hypothetical protein H312_03187, partial [Anncaliia algerae PRA339]
VQLDESKFLKLKHNRGFATNNLREKRWVFGAYCMKNKMIYLRMVKNRKQETIFPIIQDLIIPNSIIWTDE
FSVYTGGPNYNKTH

>KCZ76152.1 hypothetical protein H311_02856 [Anncaliia algerae PRA109]
MNCPFKTTTKSLRAESIFSISRLKLVDIFTVIVSWTFNKSITTVNMDFGICKRSNIAICNKLREIIKAHL
ESDPIRLGGIGKIFQIDESLFCHKIKAHQGRPPNALLWVFGIVDIDFKPARGYTEIVPDRSVATLLPITR
RVCRPGTIIHSN

>KCZ74259.1 hypothetical protein H311_04777, partial [Anncaliia algerae PRA109]
ADTLYDIVSSHVLPGTKIYTDGWRGYCKIKQIFTSKSINHKYYFVDPNDPLNYVNNIKKMEIIKK

>EIE90266.1 hypothetical protein RO3G_14977 [Rhizopus delemar RA 99-880]
MPRSNSSASVTSNNNATPCRGGRVSGQVVSRYRSYVPPAGDRILEAQVIVSPERAWDAFDRTSICGIDGC
QKVCILRNRAENGRLTYYCAGGLDIDENGDTIGHPGRKSRVCTYNSVFYNRKCMTNYTLSVMYDYLKDSS
ITNICNSHGMSRPAVTSLANDLRLMMLSDYNAHNRQEEHKLGSNVRCHHIQIDESKFGKRKNHRGHRVEG
IWVFGMVEYLVPINEADRFYTYTDHRTGDQELRPRYEAGRKFFCTVPNRTAATLLPIIYDNCQRVSTIRS
DGWRAYSGLHPREERDEITGEILDKYSCCRTVTDCS

>KCZ79296.1 hypothetical protein H312_03311 [Anncaliia algerae PRA339]
MKIIKLFKEKIPKTDFSNNKLGGPGAIVQIDETMLNIKCKSHRGRSSANKTDSISIVECTKEIVRAFAKI
IPNKESRTLLQIIASQVARSSIIYTD

>KCZ77721.1 hypothetical protein H311_01261, partial [Anncaliia algerae PRA109]
CKSHKGRSVLIKSDALCIVEVKNNIVKTFATIIPNKEKNTIIPIICSNVLHNTMIFTDEHKRYNDLSKLG
FKHKTVCHKYNFVNPLRVLILSISKALIMN

>KCZ78829.1 hypothetical protein H311_00134 [Anncaliia algerae PRA109]
MIPITDYSNNKLGGPGMIVQIDESILNFKAKNHRGRFPDNKNDCISIVECTVVRAYAIALPNKEYSISLP
IITSQVANNSVIWTDEH

>ORE00004.1 hypothetical protein A0H76_2516 [Hepatospora eriocheir]
MFGLADVSYTPTKISLHLVSNRVSSTLIPIIERVCAPSIVIHSDEWNAYLDITSRLRFSYSTINHGKSFV
NAFTGIHIHNIKSAWNR

>XP_018289999.1 hypothetical protein PHYBLDRAFT_68755 [Phycomyces blakesleeanus NRRL 1555(-)]
MASTYTSEVAKQYLIAQGALYPRNHIIFTCSGGSSMDYIFEKDRGYSYRCSGVNNMGATCCKRERKSKRL
DSFFAQIHFSYDIVMQGIYYWLNWISRMTMGVMLGVSPETIRHLIASIYQLIQMDLTNNNMRIGGIDDNV
PQRDTATLLQVLKQYVKPNSIIHTDCWAAYGGLASVVDMNYTHRTVNHNVDRSVEWNKNELQGQIANKTN
GAIDVDGIHMEKNMRTDCDKEC

>CDS10927.1 hypothetical protein LRAMOSA11413 [Lichtheimia ramosa]
MSWIKPPTTKEFLKQFDSHEAVVNWLLDTGIFDKHAPECVNGNKMSICKDKGKADGLIWRCGHRNCCGHS
KKTIRTGSFFEGLKASLDDIVLVMYYFLNQSKMEDMRVGGIHEDGTPIVVEVDESLFGKMKYGHGHSVKG
VWIVGGVERTPQRKVFLATVPYRNKDTLHILLKAYIKPGSQINTDKWRAYNGIDQACDDDGNPLGGA

>KCZ80958.1 hypothetical protein H312_01613, partial [Anncaliia algerae PRA339]
LLPIICTQVANNSVIWTDEHRSYSNLRNYNFTHGTVCHKFEFVDNLNGVNTQAVESFNNCLKLEIKRRKG
ILTNNREIFLKEFLFLFNNKGNLLEAVLNLIKIN

>KCZ76307.1 hypothetical protein H311_02698 [Anncaliia algerae PRA109]
MLNYKIKLHRRRSPCNKTYTLCLIEYNEKITKCFAICIKDKNVRTILPIINKHVIPGSEIFTDEHKSYQR
LSILGYQHGPICHEFEF

>ORD99398.1 hypothetical protein A0H76_920 [Hepatospora eriocheir]
MGNNSNAGRKMNYGKRINRLWVFGMTEEGFRKVKMFVVERRDYNTLLPLLIEHIDLKTTIHSDGW

>XP_024330152.1 hypothetical protein AAJ76_760008920 [Nosema ceranae]
MHQNTVCKIFYDLRERISHNIEQDPPKPGGQGIVCQIDESLFCHKQKYHRGRVPNALVWVFGIVDTGVKQ
ARGFIQIVLNKSAETLIPTMANVFRPGTIIIVISGRRIGIFMNE

>KCZ78973.1 hypothetical protein H312_03644 [Anncaliia algerae PRA339]
MIALEYASKISKIGGAGRIVEIDESWIRRRKNNKGRIKNQIWVFGAMERSTGRSNMKIIPNKNLKHLDKQ

>KCZ75888.1 hypothetical protein H311_03125, partial [Anncaliia algerae PRA109]
GWKGYNTIKKDQNFTHETINHSIEFVNSAGFHSNTIEGTWSGLKSLIPIRMRVKEKVDFKVFEFIWRRKY
ENFDLWEVFIESLKNY

>KCZ76184.1 hypothetical protein H311_02823 [Anncaliia algerae PRA109]
MFVIVPNRKSETLHDIFENKIKKATLIITDGYSSYPKAVESFGSQHIIINHSDGFKNANGFTTNSIENVW
SHLKKYIEKAGLLKGRIESSLKEFVWKKIYIIYTKRQF

>EEQ81234.1 hypothetical protein NCER_102457 [Nosema ceranae BRL01]
MKFIFVHGEIIAEEFWSVKDIGVKSRTTKRVTINIFGWQKKQVCKHFLLNNVNVGAKIMTDSWRGYLYLC
LHSYQHYNVNHRLLFVGLNDVSIHTQNIERLCKTYKPKYVNTNDNGINSVRYARGFDFGRNMSLRSASPK
FEIFFLNNYFYIFKTNFENFNFCSFDFKNNKHNF

>KCZ73719.1 hypothetical protein H311_05323, partial [Anncaliia algerae PRA109]
LVRRKHNLGHIVRSCWILGGYDLETFECFFFKIENKREETLLPLILQHVREGSTIYTDCHLSYNNLQLYG

>EEQ81122.1 hypothetical protein NCER_102672 [Nosema ceranae BRL01]
MFDEHVVPGSIIVTDGYLTYPGAVAKFGSRHGVVNRSVGFVNAQGAHTNQIETPWSHLKHAYRKRGGINK
RRIDFFKMNGNGGNEISKIATTRRI

>KCZ80901.1 hypothetical protein H312_01674, partial [Anncaliia algerae PRA339]
VSNSITRTYATIIPNKEAITIIPIVCGKVVNGTLIYTDEYRSYGSLTQKDHIHQTICHKYNFVDKISGDI
TICKEL

>KCZ80987.1 hypothetical protein H312_01592, partial [Anncaliia algerae PRA339]
HGRLEKCPSYTSDDFTGITWLVGIIDPQSADIRLEIVENRASMTMVELFKKYIHEGTTIMTDGFRSYPSA
MASINGVHKIVNHSNGFKSLEGYHTNNIEFMVFIKI

>KCZ81208.1 hypothetical protein H312_01354 [Anncaliia algerae PRA339]
MTTAYQLEEKLYKMSDLELIHFFMSENYLMKENNCFVCSNSLVLAKLNRSIDMYSWRCMTKTCTKYKSYY
TIRKNSFFDGLKIGLRQIFLILLKYSCKLQRYQIILSADNSAKTVKKILKKFVMKIPITDFSNNKLGGPG
KIVQIDETMLNYKCKSHRGRSPENKTDSLCIVEVSDKILRAYATIISKKKETTIIPIIRNQVASNSMIWT
DEQ

>KCZ75130.1 hypothetical protein H311_03898, partial [Anncaliia algerae PRA109]
FSKRKFNDDRAVKSSWIIGGVDINTREFFALVIKRDKETLNKILLESIKLENTIAIDCLKRYLDLNSLGF
VHINVNHLKKFINPLTRANIQANENRWSVYKRKYRAR

>KCZ77306.1 hypothetical protein H311_01686 [Anncaliia algerae PRA109]
MVYIDVLREPCNERSMVLLSEENAIQYLIESGRLSVNKKCAKCEDSMKIINSNNHLNKKIYYCRNRECRF
SKPIFYGLRINTPRIPISTYLLAVYKWIENVYEKDILRNLNISKASYQKIKSHLLNFSQEQNSYLEKEKL
GGLNKKVQVDETAIFHGKLDKCPSNTADETPGLIWLVGLIEPETGKIHLENRSSITMINIFRKYIHNGTT
VVTDGFRSYPSAVASIEGIHIIVNHSLGFRNRDGFHTNNIENLWSILKYEIKKRRGILRSNIEIFLNEFK
MKYNLSRKRTSDEIFYLWNVLVDYLFKDE

>KCZ78953.1 hypothetical protein H311_00006 [Anncaliia algerae PRA109]
MIIDNQNLKKMGRCGNIVQIDETMLNFKSKSHRGRLPLNKTDALVIVEVNNIVSQIYSEVIENKKKETIM
PIICDQVVTGAEIHTDEHKSYNALGKMGYIHKNVYHKYIFLNPVDGTHTQSVESINNCLKYEIKKRKGI

>KCZ81713.1 hypothetical protein H312_00891, partial [Anncaliia algerae PRA339]
MSFELNFMVPLLASSNVEILNYFRSKNILKSTERCDFCDIGMKQVVANRIMDKFVWKCLHKTCLKYKTTK
SIRSNSFLAKYRISLQQCLSLLYKFFKDNSVSEVSKENEINLKTVIKFFDEIRGIIKTFYNGLDLRLGGE
NIIVQIDESMFCHKPKNHRGRATSREIWVWGCVDTSFIPAKGHMCIVPDRTQSTLLNKIHEIIKPGTIIW
SDEWRGYLNLRH

>XP_024329921.1 putative transposase-like protein [Nosema ceranae]
MIGGEGIVVEIDESKFGKRKYSRGHRVDSVWVLGMVERTFERRIVLLRLKKRDKLTLYTLIIKYVAKGSI
IYTNK

>KCZ75847.1 hypothetical protein H311_03167, partial [Anncaliia algerae PRA109]
VFSITERTAKRRIVVLLVPDRKKETLISIPLKYAKQDSIIYSDSFSSYSTIKEYLSIHKKVNHSLYFVYP
VIRVHTNTIEGNGNGKSLLYL

>KCZ82208.1 hypothetical protein H312_00231 [Anncaliia algerae PRA339]
MDELLRDLEKLNPYLPIFTCNKTAYEFLFKHKVFKNEGHCPSCNNVMFIRHNDDINKRVFFCVNNKCKNK
RKLNFNSIFNDISIEYYKILRVIYCYVFEYNTMQAINFCEISKPTFIKIKDLITNSLTFSDLKIGGSELH
VQVDETAICNGMIIKNPSSTLDTKKNVQWIIGGIDNSLSKKFFLCLVPDRKSNTIYEIFEKYIKKGSLII
TDGYPSYPTAVKKFNSNHVIVNHTEGFKNSEDFHTNSIENLWSHLKKDYRERAGLYKTRLKLFLKEFQWL
KLNLKSKDNINIVHCFSKIIIDLNKNN

>KCZ80501.1 hypothetical protein H312_02100 [Anncaliia algerae PRA339]
MSKMGGHGAFVQVDETMLNHKCKLHRGLSALNKTDSFCIVEVSNSITWAYATIIPSKEASTIIPINCDKV
VNGIFIYTDEHRLYASLTQKGSVHQMVCHKYNFVDKISGHIHNL

>KCZ77536.1 hypothetical protein H311_01451 [Anncaliia algerae PRA109]
MVPDRKSNTIYEIFEKYITKGSLIITDGYPSYPTAVKKFNSFHVIVNHTEGFKNSEDFHTNSIENLWSHL
KKDYWERAGLYKTRLKLFLKEFQWLKLNLKSKDNKNIVHCFSKIIIDLNKNN

>KCZ81475.1 hypothetical protein H312_01052 [Anncaliia algerae PRA339]
MNSRLILQKFTRFSTIESSLEFLLENNIIKETNACPKCSNQSKVKIYSQNGLKRVIFRCTKKGCQNKTSI
LSSKLCLNEFLFTIYGLLINLTYYQIKNFVNVSDPTIAKIRKILRNAFKTYSQNKFIALGGIKVIVECDE
TVLSRRGIIRNPTSMDSNRRDTVWILGVIDNTNERNFFIERIIDRTVETISRSLENKILLGSIFTTDGYP
SYPRVAQNLLLEHNVVNHNQGFITHDGIHTNNIEGFWSFLKSEMRRQGGVMRNNIDEWLEEFTFRKRFLA
NYEQSNIEHKYIEILKIIFA

>KCZ79560.1 hypothetical protein H312_03053 [Anncaliia algerae PRA339]
MVFTKYPSSKNITSRERGASKVIYGILINLTYYQIKNFIHVSDATITKTKKLLRNAFKKYSEDKFIPLGG
NKIFVECDETVISRRGIIWNPISTDDRLRDTIWILGSLLILPPETFFLKRIPDRTIVTITRALEEKVLIN
SIFTTDGHPSYPRVAEHLHLHHNVVNHSEGFINSEGIHTNNIEGFWSHLKSELRRQGVVMRRNIDDWIED
FSFRRKYLKIMSRIE

>EIE77529.1 hypothetical protein RO3G_02233 [Rhizopus delemar RA 99-880]
MFTTVTFEICSLVMVDCWKGHKGIDSDPSRNLVVQTVNHSKAFRDPKTGACTNTIEGTWNGIKRGVTSRH
RTASMMPWKLVEFIWRRKHAGNHWKAMLACFSQVSFTRAGIADQGPLVSLLTTVFEDATGDQGDEEPFIF
ISDDDSDSESDENDTSAPSTPVKKLRSA

>XP_024331322.1 hypothetical protein AAJ76_1700029100 [Nosema ceranae]
MFDKTHERRIVLLRFKKRDKLTLSTFVTKGSVIHTDKSKSCSGLISLRYKHYTVNYSKNFKDTEIGTHTN
TFGKSWCAIKRTILARKRIIILSNLTLKSLHFKTFYRKKILNFY

>ORD95928.1 hypothetical protein HERIO_2090 [Hepatospora eriocheir]
MHFDEWNAYLDITSRLRFFYSTVNHSESFVNAFTGVYTQNIESAWSRCKYLCKMHKGVLASKMELILNNL
CGKPSLVTVVTLFLQKIHF

>KXN66636.1 hypothetical protein CONCODRAFT_20139, partial [Conidiobolus coronatus NRRL 28638]
HPRPVWVFGGIVRGSRPITFFCHTIKDKKKDTLIPSIEKHILKGTKIYSDGLATYRAYIEAAGYEWDWVN
HSIAYVKGDCHTQSIEGFWSQLK

>KCZ80256.1 hypothetical protein H312_02346, partial [Anncaliia algerae PRA339]
VPDQSASTLLTLVKRYVHKDSIIYSTVEKIYWMVEYFLAHERVNHSVSFIGNLRGVHINTIEGTWSVVKR
TISTIHRTKGFISLYLLRFMLLRLYLITNFSELINLLLWFYLLFSTLIFKGYFFLNFC

>KCZ77815.1 hypothetical protein H311_01168 [Anncaliia algerae PRA109]
MSYRKTTLKFYLIVFKLMFQSIKLKGICILLNLSYKSIKRLSRRMNNSVREKYYDLIKPIDGPNLIVEIK
ESKFGKIKHNKGHRVEEVWVLGLVEISEKRKIIYIPLADRKKETLIKIIRRFVLPDSTIYTD

>KCZ78405.1 hypothetical protein H311_00563 [Anncaliia algerae PRA109]
MNKSILITDGYPSYPSAVAKFGSDHKIVNHSEGFCNADGINTNSIENIWSHLKKDYRERAGVKKERITLF
LKEFQWKKQNLKKKRKEDFVRGFFLLIDAFKY

>KCZ81149.1 hypothetical protein H312_01441, partial [Anncaliia algerae PRA339]
KSILITDCYPSYPSAVAKFGSDHKIVNHSEGFCNADGINTNSIENIWSHLKKDYRERAGVKIERITLFLK
EFQWKKQNLKR

>KCZ80474.1 hypothetical protein H312_02111, partial [Anncaliia algerae PRA339]
VLEGRLRVNSIFFTEGYPSYPTVAENLSLQHHIVNHNEGFVNEDGIHSNNIEGFWSYLKLEMRRQGGVLR
NNIDEWLVDFTFRKRYLKNYDFNTVKNIYIEILKIIFN

>KCZ77687.1 hypothetical protein H311_01298, partial [Anncaliia algerae PRA109]
AQNLLLEHNVVNHNQGFITHDGIHTNNIEGFWSFLKSEMRRQGGVMRNNIDEWLEEFTFRKRFLANYEQS
NIEHKYIEILKIIFA

>KCZ79717.1 hypothetical protein H312_02888 [Anncaliia algerae PRA339]
MVERSKERRLLLIPVEKRNKKTLTNFLLNYNHKNSIILSDCWKTHSDLLLYFKQYKTVNHTKRFKNDKNG
IHTNTIEGNWSDIKSSTPYRCRNIWLITLIYSGLC

>KCZ75977.1 hypothetical protein H311_03034 [Anncaliia algerae PRA109]
MPTQQIVFGGIDTESKEFFMSILLNRSKEFLRIHIEKYIKEKTFIHSDMFSSYIHYFAENSEKYRHDFVN
HLNNFIDPFLLHTLKTLRIFGFK

>KCZ77846.1 hypothetical protein H311_01138, partial [Anncaliia algerae PRA109]
VITDGWKGYNLFKKNINFTHYLVNHSISFVNEEGLDTNTIEGTWSGVKRNIPVGCRTKKRLQKNLFEFIW
RRQNKNNLWSSFIDLLKY

>KCZ76975.1 hypothetical protein H311_02022 [Anncaliia algerae PRA109]
MNGVHMQRIESLWNQLKYRIKIMKGVRRDELSLYLKEFMWRDWYPQNMHLNIFSFLKAGNH

>KCZ79757.1 hypothetical protein H312_02840, partial [Anncaliia algerae PRA339]
KFYLHSDSIIYTDGFKSYLGLDKYFICHKFVNHKKEYVVKNTDIHTNTIEANWSVLKRSIPPKYRSLERI
MPYLVKFMIKRNEKGNILINLLKYYLN

>KCZ77040.1 hypothetical protein H311_01955 [Anncaliia algerae PRA109]
MRYSVKEQLCIIDSYMNCDYSVTMKVIKNLRERIPFQDFSDDKMGRNMTVVQVDETMLNYKCKSHRGRSP
RNKTNALVIVECGEKISRAYAKVIENKEASTILSLICDNVMSGTKIFTDEHRSYSSLTRRGYVRMTVCHK
YEFVKKINNAHTQFVESFNNVIKEEIKRRKGVSTVKIQIFLNEICWFFNNKDNRFMKILNFIKI

>KCZ81687.1 hypothetical protein H312_00865, partial [Anncaliia algerae PRA339]
FLVEVFFIIRNSTKDTPFISQLINYSIKKITRAYAKVIENKEASTILPLICDNVMSGTKIFTDEHRSYSS
LTRRGYVHMTVCHKYEFVNKINNAHTQFVESFNNVIKEEIKRRKGVSTVKRQIFLNEICWFFNNKDNRFM
KILNLIKI

>KCZ79109.1 hypothetical protein H312_03508, partial [Anncaliia algerae PRA339]
VYQTLPFSLVLLLVCDLKSTEIFIVQIDETMLNYKCKSHRGRSPQNKTDALCIVEVGNQITRAFATIIEN
KKSEYIMPIICSQVASGSIVWTDEHKSYASLYKNGFIHNSVCHKYEFVNKDDGTNTQAVESFHNELKLLI
KKRKGVKKSARSDFLKEFCFYFNNKRQYFSAILDLLKFD

>KCZ82545.1 hypothetical protein H312_00203 [Anncaliia algerae PRA339]
MLNLIPTTDFSANKLGGPLNIVQIDETMLNFKVKSHRGRAPSNKTDALCIIELNSFRNRAFASILPDKKA
STILPIILSQVAENSVIWTDEFKSYANLTNLGFRHKTICHKYEFINSETGVNTQTVESFNNELKLEIKRR
KGVKLNKENYF

>KCZ80802.1 hypothetical protein H312_01809 [Anncaliia algerae PRA339]
MTKELTNLEKNIFCLNNLDLLHFLMDYKLLKNELACIYCKILCAFRNYKKSPDEYGWRCLNKGCKKYKFY
YSIRKESFFEGFSCNIREIMKILIKYVSMQPRYSIKSSVDVSNSLVVKVLNKLLNLVPVTDFSANKLGGP
VNIVQIDETMLNFKVKSHRGRAPSNKTDALFIIELNSFRNRAFATILPDKKSSTILPIILSQVAENSVIW
TDEFKSYANLTNLGFRHKTICHKYEFINSETGVNTQTVESFNNELKLEIK

>KCZ78085.1 hypothetical protein H311_00894 [Anncaliia algerae PRA109]
MLNFKYKGHRGRATNSKADALCVVEVKNGITRAFAIVISNKEIKTLLPIIASQVIPGSMIYSDKHKSYAS
LFKNGFNHNAVCHKYIFVNKTTCVHTQSVESFNKELKLMIKKEIRYQQFTGKNF

>KCZ78342.1 hypothetical protein H311_00628, partial [Anncaliia algerae PRA109]
MKTLLPIITSQVIPGSMIYTDEHKSYASLFKNEFNHNTVCHKYEFVNKTTGVYTQSVESFDNELK

>KCZ78590.1 hypothetical protein H311_00372, partial [Anncaliia algerae PRA109]
VVGTLIQIDKIMLNFKCKSHRGRFPGSKSDAFCIIKFKQNISKCFACLIQNIKICTLIPIITSYIIQVSV
IYTDEHKSYKVLSKLGYIHKSVCHKKEFINKENGANTQAVECFNNYLKYYIKKKKGVEPQRREDFLLEFT
WKFNFKDNLIEALLNLIKFN

>KCZ78568.1 hypothetical protein H311_00397, partial [Anncaliia algerae PRA109]
IFDNVMSGTEIFDDEHRSYSSLTRRGYVHMTVCHKYEFVNKINNAHTQFVESFNSVIKEEIKRRKGVSTV
KRQIFLNEICWFFNNKDNRFMKILNLIRI

>KRH94410.1 hypothetical protein M153_27000010063 [Pseudoloma neurophilia]
MILGGPNQIVEINQSLFVHKTDYDVGKFAETQVWVFGIADTTFTPAKVYLEVVESRSAQRLLPIIKRAVL
PASIIHSEQ

>KCZ78651.1 hypothetical protein H311_00311 [Anncaliia algerae PRA109]
MSGTEIFNDEHRSYSSLTRRGYVHMTVCHKYEFVNKINNAHTQFVESFNNVIKEEIKRRKGVSTVKRQIF
LNEICWFFNNKDNSVYENT

>KCZ76129.1 hypothetical protein H311_02880 [Anncaliia algerae PRA109]
MGGCGSIVQIDETMLNFKSKSHRGRSPLNKTDALVIVEVNNIVSQIYADAIENKKNETIMPIICDHVVTG
AEIHTDEHKLYNSLGEVGYIHKKGKL

>KCZ77030.1 hypothetical protein H311_01965 [Anncaliia algerae PRA109]
MHSEHDDHITRGFAVLIPNKKEDTIIPILCNNTVNGSTIWTDEHKSYSSLTKNGYFNQSVCHKYNFINKV
NGCNTQAVEAFNNELKLEIKRRKGVLTNSRGDF

>KCZ78425.1 hypothetical protein H311_00546 [Anncaliia algerae PRA109]
MISGKDMVVKVDESFLGKRKYNLGRIRNQKIILGGICRSTKQRLTQIIEKRTKNILGNAMEDNIQDGTII
YTDQWSSYLYYFMNNQKINIILLIAI

>KCZ77502.1 hypothetical protein H311_01483 [Anncaliia algerae PRA109]
MPIIFSQVASGSIVRTDKHKSYLDLSRNRYIHNSVCHKYEFVNKQNGTNTQTIESLHNELKFRIKKDKML
KPPQEMTFYENFVFTSIV

>KCZ79434.1 hypothetical protein H312_03175 [Anncaliia algerae PRA339]
MKVNLLNVNTTLVESLEVPGLLGESMFLPKSVFFVEVFHRTSETLKAIFLENVLPGTTIITDEWRGYWGL
EGLGYFHATVNQ

>KCZ73981.1 hypothetical protein H311_05058, partial [Anncaliia algerae PRA109]
DVSNSLVVKVLNKLLNLIPVTGFSANKLGGPLNIVQIDEMMLNFKVKSHRGRAPSNKTDALCIIELNSFR
NRAFATILPDKKASTILPIILSQVAENSVFWTDEFKSYANLTNLGFRHKTICRKYEFINSETGVKRRQ

>KRH93411.1 hypothetical protein M153_9020001099 [Pseudoloma neurophilia]
MILGGPNRIVEIDEPLFVHKTKCNVNVGRFAETQVWVFGIADTTFTPAKVYLEVVESRSAQRLLPIIVRV
VFTD

>KCZ75898.1 hypothetical protein H311_03114, partial [Anncaliia algerae PRA109]
IKPGSIVVTDCWVVYKTLYLYGYSHFKVNHSNYSLAPDTGYNTNRIKSF

>KCZ80979.1 hypothetical protein H312_01584 [Anncaliia algerae PRA339]
MPIIFDRCIKLIVWTDEYKSYLDLSRNDYIHNSVFHKYEFVNKQNGTNTQLIESFHNELKFRIKKDKMLK
LQQEMAF

>KCZ79182.1 hypothetical protein H312_03431 [Anncaliia algerae PRA339]
MCTIEINSFRNHAFATFLPYKNESTILPIIISQIAENFVIWTDEFKSYITLINLGFRHKTICHKYEFFNS
EIGVNTHTVESFNNELKLEIKKRRGIKRN

>KCZ78281.1 hypothetical protein H311_00688 [Anncaliia algerae PRA109]
MFGGVGSIVNIDETMINHKVKAHHGKVPYNETWPLCIVDCSYIPARGYCCIVENRSAVFMPSITSRVVLQ
GSTIYTDDFKSFNSLRNINNYNHGIVTQKYHFVDPVTGVYTQHVESFNNKLKSKIKEMKGLTDESIRLLL
QEFMFLDLFKESSYLKIIEIISLKD

>KCZ76673.1 hypothetical protein H311_02325 [Anncaliia algerae PRA109]
MFGGVGSIVNIDETMINHKVKAHHGKAPHNETWPLCIVDCSFIPARGYCCIVENRSAVFMPSITSRVVLQ
GSTIYTDDFNSYNSYGNINYYNNGIVTHKYHFFDLVTDVNTQHVESFNNKLRSKIKEMKGLIDEVRRLFL
QEFMFLDLFKESS

>KCZ81455.1 hypothetical protein H312_01127 [Anncaliia algerae PRA339]
MLNYKCKSHRGRSPSNKTDPICIIEFTDKITRCYATTISNKSINTILPIIESVVLNGSTIYTDEHKSYQR
LSLLCYQHGTVCHKYEFLNRETGANTQAVESFNEYLKY

>KCZ80795.1 hypothetical protein H312_01802 [Anncaliia algerae PRA339]
MSTIQKIEEEIYKMNEKELLDYLISEKLIKKELHCFECGVSMSLVIFNRSIDKYSWRCMKKCCKSYKRYT
SIRKESFFDNFNIRLKDILIIILKYSCKQQRHQIVLGVDVTYNTIKKVLNRLTNLMPETDFKNNKLVGPG
VLIQVDETMLNFKVRSHRGRSPRNKTDSLCIVEVKDKITRAYAIIIPNKKQETLVPIICDQVASNSIIWT
DEHKSYSKLRNYNFVHGTVCHKYQFIDKGTNVNTQAVESFNNLIKLEIKKRKGVKTEDRESFLKEFLFLF
NNKSNLLFSIFNLIKVS

>KCZ78374.1 hypothetical protein H311_00594 [Anncaliia algerae PRA109]
MERIPVTDFHDNKQAGPHSIVQIDETMLNYKCKSHRGRSPSNKSDSLCIVEVSNKIIRAFATLISDKKES
TIVPIICNQVASNSIIWTDEHMAYYNLRSYNFIHQTICHKYEFVNSSNGVNTQAVESFNNCLKLEVKRRK
GIKLKT

>KCZ78688.1 hypothetical protein H311_00279 [Anncaliia algerae PRA109]
MMNYKCKSHRGRSANNKTDAICIIEFSEKIRRVFAKVIPNKKESTLIPIICSQVSANSIIWTDEHRSYSN
LNRYNYIHETVCHKYEFISHDNGVNTQAVESFNNIIKNEIKLRKGVSTIKRDLLLNEICFKFNNKDNLLE
VFLNLIKI

>KCZ80027.1 hypothetical protein H312_02584, partial [Anncaliia algerae PRA339]
VVQIDETMLNYKAKNHRAHSPANRTDALCIVECLNDIKRAYATIIPDKKTSTNIQIISRQVAVNSIIWTD
EHASYAKLTDYNFLHSSICHKYEFINSTNGVNTQSVESFNNCIKMAIKEEKGVLTTGRSDFFVFFYFSII
TKVIFCQNVLI

>EEQ81571.1 hypothetical protein NCER_101948 [Nosema ceranae BRL01]
MIQIDEAGLNFKIKSHIERAPLNKTDALCIVEVETAISMAFACVIENKKASTIIPIICDNVENGSIIYTD
EHRSYSSLNNLGFFHGIVCHKYEFVNSESGVNTQAVESFNNELNLSIKRSKGVITCKRPGFLREFCWKFI
NKEMRFLKIWHLLKINYFK

>XP_024329841.1 mobile element protein [Nosema ceranae]
MIQIDEAGLNFKIKSHIERAPLNKTDALCIVEVETAISMAFACVIENKKASTIIPIICDNVENGSIIYTD
EHRSYSSLNNLGFFHGIVCHKYEFVNSESGVNTQAVESFNNELNLSIKRSKGVITCKRPGFLREFCWKFN
NKEMRFLKIWHLLKINYFK

>KCZ78529.1 hypothetical protein H311_00438 [Anncaliia algerae PRA109]
MIVQIDESILNFKAKNHRGRFPDNKNDCISIVECTIRIVRAYAIALPNKEYSIPLPIITSQVANNSVIWT
DEHCSYGRLSELDFYHTKVCHKYESVNYVTGVNTQAVESFHNCLKTEINKIKGVLTDSREDFLKEFLFFS
NNGDYAFSKGIYLIEID

>KCZ74656.1 hypothetical protein H311_04376 [Anncaliia algerae PRA109]
MMNIECKCHQRRSLHNQTEATSIVKIENNSTRAFVRVMENKKSEILISIICENVINGSIIYTDKYKGYFK
LGKFVLLHKSVFHKYNFVNPINGVHIQHVESFHNEMKLEIKRRKGIKTEERQEFLNEFCRFFNNKDFRLE
QLL

>KCZ77811.1 hypothetical protein H311_01172, partial [Anncaliia algerae PRA109]
FTSNILAGPFKIIQIDETMLNFKVKSHRERSPHNKSDALCIVGKGMEHTKAFATIFSNKKESTFVLIICS
KVAENSIIWTNEYKSYSNLSKYIMIHNAICHEYQFINSSTGVNTQAVESFNNELKLEIKRKKV

>KCZ80012.1 hypothetical protein H312_02603 [Anncaliia algerae PRA339]
MSLKCLHLIVTLPRQTEIRTQRGMSLNFIQNLKRKLIIEHKRYSLTNPIRSGSRKIVHIDWTKFNFHVKS
HRGHAPEQLCWAIVITDTSCTLSREFVENVQNRNVSTLLEVINRVILPGSIIYTDEWRSYELLSPNDLYI
HKTVTTNAILLIRLSDCILKIQSFIIINLNIKIK

>KCZ80238.1 hypothetical protein H312_02361, partial [Anncaliia algerae PRA339]
VEINRSITRAYATIIPNKKENTIIPIICSQVASNTRIYTDEHKSYSNLRHYDYFHNTVCHKYEFVNSITN
VNTQAVESFNNCLKLDIKKRKGIKTEKRESFLNEFLFFFNNRNNLLYAIFNLIKI

>KCZ82092.1 hypothetical protein H312_00366 [Anncaliia algerae PRA339]
MIPKTDFSTKKLGVPDFVVPIDETMLNIKCKRHQERSSENKIDALCTVGFKDKIIRAFSKILVNKKAETI
LSTICSQVASVLTIYTDEHKSYSALFIKGFLHSNVFHKYEFVDEQNGANTQAVESFNNELKLLIKKPKGI
KNANRKNFLKEFCFYFNNKQRFLCAIFDLLKYS

>KCZ77943.1 hypothetical protein H311_01034 [Anncaliia algerae PRA109]
MFKGILYILNGLHLSNIIKFMNISYKTLVKIKSKIIIKIIEFFCKNLIKLGGEGIIVHVDETMLSQSVKS
HKGRAAKEQSWALTIVDTSSSPSKGYCKVVLKRDALILIPIILQVVGPDSIIYSYKWPVYKAL

>KCZ78013.1 hypothetical protein H311_00965, partial [Anncaliia algerae PRA109]
GCFSIVTKYACRQPRYSIRGSFGVYDSFIVKVISKIIDLIPSNNFTSNILAGPFKIIQIDETMLNFKVKS
HRERSPHNKSDALCIVGKGMEHTKAFATIFSNKKESTFVLIICSKVAENSIIWTNEYKSYRNLSKYIMIH
NTVCHEYQFINSSTGVNTQAVEFFNNELKLEIKRKKKYKK

>KCZ75610.1 hypothetical protein H311_03410 [Anncaliia algerae PRA109]
MLNYKCKSHRGRSPSNKSDSLCIVEVETKIIGAYFTIIPDKKESTIVPIICSQVASNSRIWTDEHKYYSN
LNSFNFVPCLVCYKYELINSLNGVNTQAIESFNNCLKLEIKKRKGIKTENREVFLKEFLFNNRHDLLFAL
F

>KCZ75611.1 hypothetical protein H311_03409 [Anncaliia algerae PRA109]
MLNYKCKSHRGRSPSNKSDSLCIVEVETKIIGAYFTIIPDKKESTIVPIICSQVASNSRIWTDEHKYHSN
LNSFNFVSHLVCYKYEFINSLNGVNTQAIESFNNCLKLEIKKKKREKNRKQRSLFKGIFI

>KCZ75992.1 hypothetical protein H311_03019, partial [Anncaliia algerae PRA109]
VSLKNIEKLITNKIKKFFGCNPIRLGGNEIIVHVNETMLTDAVKSHRGKVARNQSWALTIVDTSEKPGYK
YCQIVDKRHSSTLIPIISRIVKPGSIVHTDE

>KRH94354.1 hypothetical protein M153_2890004847 [Pseudoloma neurophilia]
MRLGSIIYTDEWAAYRNIGENQNYEHKTICHKYKFIDYETGVHTQHVESYNNTIKNTFQPMQRL

>KCZ78483.1 hypothetical protein H311_00483, partial [Anncaliia algerae PRA109]
VQVDETMLNFKCKGHRGHSPENRTDALVIVECTIKIDRVFAKVIPNKEANTIVPIICENVAAGTTIFTDE
HKSYS

>KCZ77169.1 hypothetical protein H311_01823 [Anncaliia algerae PRA109]
MLESNVLWLGNANQRLILKELKISYSFYRKIVNLLLLKIKSENARNPLKFDGVRTLIQIDEIMLNFKCKS
HRGRSSGNKSDVLCIIEFKQKISKCFACLTPNKKIDTLIPIITSYIIQVSVIYTGKHESYKVLSEIGYIR
KSVCHKKEFINKENGANTQSDKCFNNYLKYYIKKKK

>KCZ82114.1 hypothetical protein H312_00389, partial [Anncaliia algerae PRA339]
MLNFKFKSHRGRSSTNKTDALCIVEMGQRINRAFIKLITNKKAKTIIPIVCSQIIPGSVIWTDEHKTYQS
LNKHGSLHNSVCHKYEFINKINGV

>KCZ80839.1 hypothetical protein H312_01722 [Anncaliia algerae PRA339]
MMNHKCKSQRGRSPSNKTDAIRIIEFNNEITRCYATIIPDKSITTTFPIMEKIVLNGSTIYADEHKSYQR
LNMLGYQHVTVYYRY

>KCZ79054.1 hypothetical protein H312_03563 [Anncaliia algerae PRA339]
MCLIEFRDKISRVYSILIENIKAETIIPIICIQVASGSKIWKDEHKGYSSLSKNGFIDESICHKYEFVNS
QTGVNTQTVEFLNNAMKLLI

>KCZ82385.1 hypothetical protein H312_00043 [Anncaliia algerae PRA339]
MQQTRHSIKINLNTSNATIAKVIKKLIGLIPQTDFFENKLGGPGCIVQMDKTMLNFKCKSHRGRSRENKT
DSLCILEYNGNIKRIFAQIIRNKKQNTLIPIICRQVASGSIIWTDEHKNYQNLRFFNNIHDTVCHKMNL

>KCZ80009.1 hypothetical protein H312_02600, partial [Anncaliia algerae PRA339]
APEQLCWAIVITDTSCTLSREFVENVQNRNVYTLLEVINRVTPPGSIIYTDEWRSYELLNPNDLYIHKTV
TTNAILLIRLSECILKIQSLIIINLNI

>KCZ79035.1 hypothetical protein H312_03582, partial [Anncaliia algerae PRA339]
SHRGRSPENRTDSLCIVEYNGNIKRVFAQIIPNKKQNTLIPIICRQVANGSIIWTDEHKSYQNLRLFNYI
HDIVRHKYEIINKIQ

>KCZ73751.1 hypothetical protein H311_05290, partial [Anncaliia algerae PRA109]
LKKIIDIFIQLMKLENDNMKPFGGPGTLAQVDETMLNFKCKSHRGRSPANRTDALVIVEINSKVLRVYAE
TIPNKSKDIILPIICKRVI

>KCZ80046.1 hypothetical protein H312_02564 [Anncaliia algerae PRA339]
MLNFKCKSYRGRSPENRTDALVIVECTDKIDHVFAKVIPNKEANTIVPIICENVAAGTIIFTDEHKGYSS
LVKMDIFIKKSVINMNLSIKVAGLIFSLWDFLII

>KRH92024.1 hypothetical protein M153_13972000577, partial [Pseudoloma neurophilia]
MISTHTEPYKVLVDISTRPQKGYAEIVNDRTSTTLLEVIECVIRPGSIINTDEWHHIYLSDCPISLNIKQ

>KCZ79042.1 hypothetical protein H312_03574, partial [Anncaliia algerae PRA339]
NYRCKSHRGRSPHNRTDAITIVEFKNNMTRAFAKTISNEEDATLLPIIMKQIKPLSTIYTDEFRSYSH

>KCZ77734.1 hypothetical protein H311_01252 [Anncaliia algerae PRA109]
MERYNASYCTIFLFYAGVYIKAVLNSSIRTIERIMKKLIQKIPETNFESSKLGGPKFVVEIDETMLNFKF
KSHRGRSPSNKTYALCIVEVGQRITRAFAKVISNKKIETILPIIISQVMPGSVI

>KCZ73725.1 hypothetical protein H311_05317, partial [Anncaliia algerae PRA109]
ASNTRIYTDEHKSYSNLRHYDYFHNTVCHKYEFVNSITNVNTQAVESFNNCLKLEIKKRKDIKTEKRESF
LNE

>KCZ77544.1 hypothetical protein H311_01442 [Anncaliia algerae PRA109]
MIIDKVVTDFPETKFENEKFSAPGFIIQIDETMLNFKCKDHRGRLPQNKTDGLCIVEVGNQITRAFATVI
ENKKSEHIMPIICSQVASESIVWTDEHKS

>KCZ78295.1 hypothetical protein H311_00674 [Anncaliia algerae PRA109]
MLQDIINLKKFVFKSTLERIQSLIINKINNADHTMVKFRGLGFAMQVDETMLNFKCKFHRGRSANNKSDA
LCIVEVGSHITRAFATVTPNKEKATILPIIKIIVIPESTIFTDEHRSYSSLQL

>XP_024329715.1 hypothetical protein AAJ76_1540003225 [Nosema ceranae]
MAYISVSPSRSYAQMVPNRTKEMLLPIIKNVVRTKTKIHTDE

>KCZ78234.1 hypothetical protein H311_00738, partial [Anncaliia algerae PRA109]
CNNVLNGSTIWTDEHKSYSELNQKGFVHDTVCHKFIFINKLSGANTQAVESFNNLIKWHIKRRKGIRTGL
RQCFLNEICWLFNNKENRFERILN

>KCZ79456.1 hypothetical protein H312_03148 [Anncaliia algerae PRA339]
MPIICSQVSSGSIVRTDEYKSYASSYKNRFIHNSACHKYEFVNKDDGTNIQAVESFHNELKLLIEKRKRV
KNSARMDFLN

>KCZ75216.1 hypothetical protein H311_03810, partial [Anncaliia algerae PRA109]
AATMLSIISSQVLHNSKIHTDKHQSYQKLTILGFNHDTVYHKFYFIDKISGANTQGIESFNNG

>KCZ82000.1 hypothetical protein H312_00482, partial [Anncaliia algerae PRA339]
VIPGSDIWTDEHKSYSSLFKICFHHITVCHKYEFVNKTNGVNTQAVEAFNNELILMIKSRNCVKTTKRID
FLKEFCFFFNNKHNLFSSVLDLLKH

>KCZ77717.1 hypothetical protein H311_01267, partial [Anncaliia algerae PRA109]
VLNHIDVERILLRDPYIALDYRIILFHQVKVHKESSSRCYMGIGIIDTSPICKQFSIKVITNRYDGLLLP
IIARIVRPGSTIHTDEWTVYRGLKLIGTIINNLILIIYC

>KCZ79033.1 hypothetical protein H312_03583, partial [Anncaliia algerae PRA339]
KYYETLRKGSFFEGLTTSFLTTLKLLIRYATKCPRYSMQEYFDLNKNTILKIIQKLVERIPSVDFSSNKL
VGQNKIIQIDETMLNFKCKSHRGRSLNNRSDSLCIIEFENKITRVFAKVIENLNESTLVPIICSQVASNS
IIWTDKHRS

>KCZ79245.1 hypothetical protein H312_03364 [Anncaliia algerae PRA339]
MMNYKAKSHRGRSPNNRTDALCIIECLDGINRAYASIIPEKKVSRILPIILRQLAENSVIWTDEHKSYIK
LLE

>KCZ79748.1 hypothetical protein H312_02861 [Anncaliia algerae PRA339]
MLYQPSTLEEFLIKSENLAIIHYLMEINLLKRNYQCKTCNVSSKLVKFSKNIDKHAWRCLNPSCRNYKNY
FSMRKESFFINFKLSLKDVLKVVIRYACKQQMISIKKSVEFSEKTVQSIINKLVLLMPVTDFSFNKLGGP
GLIVQVDETMLNYKVKSHRGRASTNKTDALCIVETKDKITRVFAQVIPDKKTSTILIFNPHKEMQQINVR

>KCZ81530.1 hypothetical protein H312_00982 [Anncaliia algerae PRA339]
MTIYTDEHKSYSALFIKGFLHSNVFHKYEFVDEQNGANTQAVESFNNELKLLIKKQKGIKNANRKDFLKE
FCFYFNNKQRFLCAIFDLLKYS

>KCZ75181.1 hypothetical protein H311_03845 [Anncaliia algerae PRA109]
MNEHRRYLSLVNMGFQHDSVCHKYEFVDKVKGVHTQSVESFHNQLKLEIKKRKGIKTEKRSDFLKEFCFF
YNNRDNFYLAIINLLKV

>KCZ79801.1 hypothetical protein H312_02802 [Anncaliia algerae PRA339]
MIPNKSKDIIVPIICKRVISGSTIHTDEHKTHSLLSKIGFVHNFICHKYSFINKKKWCAYSTY

>KCZ77747.1 hypothetical protein H311_01236 [Anncaliia algerae PRA109]
MVTLKDFCANNTIKEQNTLIPIICRQIASGYIIWTDEYQSYQNLRLFNFSLDTVCQKYEFINKNTGTNTQ
AIESFPNELKKENKLRKGVATDKRGVFLKEFCFYFNNRSNYFSSILESIKI

>KCZ74370.1 hypothetical protein H311_04665, partial [Anncaliia algerae PRA109]
MLRVHAETISNKSKDIIIPVIRKRVISDSTIHTDEHKTHSLPSKIGFVHNFVCHKYSFIN

>KCZ77757.1 hypothetical protein H311_01225 [Anncaliia algerae PRA109]
MPKLNFSNNKLGGPESILQIGVTMLNYKNKSHRGRSPHIRTDSLCIVEYKERIVRLFSRVIPNKEASTLI
PIITRNVANNSLI

>EPZ33380.1 hypothetical protein O9G_003241 [Rozella allomycis CSF55]
MIVEIDEALIAKQRNAQGNETNTFYSIVPDRTAATLTDLIKQKIRRVQRILSDELAGYHDIRALDMDYEH
QTVNHSHNFVSPLDPNVHTKILKIVKKMLREC

>KCZ78096.1 hypothetical protein H311_00884, partial [Anncaliia algerae PRA109]
VVEIPERNKSNITQILSKYIREGSIVYTDCWKAYVPACQDPSLVHKTVNHSKDFVYKDDGTHTNT

>KCZ74581.1 hypothetical protein H311_04453, partial [Anncaliia algerae PRA109]
VANDSRILTNEYRSYSNLNNFNFVHHSVFHKYEFIYSLNGVNTQAVESFNNCLKLKLKRKRRKRK

>KCZ78978.1 hypothetical protein H312_03640, partial [Anncaliia algerae PRA339]
IKNLFPQPNFNNNKLKGPGLHVEIDETMLNFKCKSHRGRSPHNRTDALVIAEVLSNKISRVFATIISDKS
QSTLVPIIVSQVAANSII

>KCZ82414.1 hypothetical protein H312_00072 [Anncaliia algerae PRA339]
MSTLDYDHDTVCHKYKFVDKNTGTNTQGVESFNNELKLEIKRRKGIETNLRQRFLDEFCFKFNTKKFRLE
KVLNLVKILRSFLAVLEI

>KCZ81872.1 hypothetical protein H312_00631, partial [Anncaliia algerae PRA339]
VAGNSIIWTDEHRAYYNLRNYNFIHQTICHKYEFINSSNSVNTQAVESFNNCLTLEIKRRKGIKTENQEE
FLFIFNNRENLLEAILNLIKINN

>KCZ76774.1 hypothetical protein H311_02221, partial [Anncaliia algerae PRA109]
WTDEHKNYQKINKNGLLHQSVCHKYEFVNKTNGVNTQAVEAFHNELKLAIK

>KCZ76167.1 hypothetical protein H311_02841 [Anncaliia algerae PRA109]
MSGSTIWTGEHKSYSSLMEKGLIHDTTCHKYNLLNKENDVHTQFVESFRNILKLKKSKERDLKQTRDIFF
S

>KCZ78277.1 hypothetical protein H311_00694 [Anncaliia algerae PRA109]
MDETKFANENTIEEEARRVWVIAGIERTPLKKIFVVEIPERNKSNITQILSKYIREGSMVYTDCWKAYIP
ACRDLSLVHKTVNHSKGFAYKDDGTHANT

>XP_024330699.1 hypothetical protein AAJ76_370001228 [Nosema ceranae]
MYYCATDRQQKDVVIETSVCADIISDWFEFLRDIIAKHMPESFETIGGLDENNNPIIVEIDKLQFSKRKN
NRGRIGNPACVSDKVERETRKCFAVIAENLSRSVLMPIICNKIATGSHIISDQ

>KCZ73996.1 hypothetical protein H311_05043, partial [Anncaliia algerae PRA109]
ESNPDKRSNALILIICSQVADNSVVWTDEHKIYTDLNNYNFTHESVCHKYEFINHITNINTQTVEYSHNE
LKLEIKGRKSIVTAKREYFLKEFCFYFTNRNNLYNAVFEKIKI

>XP_018297079.1 hypothetical protein PHYBLDRAFT_62196 [Phycomyces blakesleeanus NRRL 1555(-)]
MVEQKTFLMAVPQRDAATLLQVIKMYVNHNRVIHTDCWTSYGRLLSVFDMNYTHRTVNHNVEYIIFDGLW
NAINMSCKTRLRTRHMMPWMLIEFIWKKYENRLWQEILKMLAEISFGSNVKNPIFITYEYLEDDKNEEYT
DFTMF

>KCZ80475.1 hypothetical protein H312_02112 [Anncaliia algerae PRA339]
MKGIDVENGDLFFVEVIKRDSYTLREIILENVEQGSILHTDCWRGYMNLQHLGYKHYTVNIVLILLLLVI
L

>CEG79693.1 hypothetical protein RMATCC62417_14128 [Rhizopus microsporus]
MVWRCNGILNLRTGIRCCQGTMVSPRLNSFFTHRSLNPSTVLEILFYWLCRLRRMQIAKTVGVSPKAVTL
VLNDWYQLLQEDLKKEDVQIGGVDPDGNPIVVEIDESKFGKRKGGRGHCVDGVWVVDGVEKTPQRKCFLM
VVENRDMRTINAIIERFVLPGSIVRADSWRAYN

>EIE92654.1 hypothetical protein RO3G_17365 [Rhizopus delemar RA 99-880]
MPRFNSSASVHSNNGATPRRGGRVSGQVVSSYRSYLPPAGDRVLEAQIIVSPERAWETNVCGIDGCRRIC
TLRNRVDSGRLTYYCAGGLEIDENGATIGHAGRKSRACTYNSVFYNRKCLTNYTLSVMYDYLKDSSITNI
CNSHGMSRPAVTSLANDLRLMMLSDYNAHNRQEEHKLGSNVRCHHIQIDESKFGKRKNHRGHRVEGIWVF
GMVECLVPVNEADRFYTYTDHRTGEQELRPREERDEHTGEILDNTSAYNDGNFFFARHQVVNHSLDFATV
DQVQGNQGSFSGLPISGKIHTNMIESMWAPLKAFIKPRNRTKENCYKRILEYLWRCENFDSAAFVLLAVS
FLMPLSLPFQITTSLGL

>KCZ78347.1 hypothetical protein H311_00622 [Anncaliia algerae PRA109]
MGSWRHRFRNKRMIFVEVVDRNADTLKYIILENVEPGSLIITDEWRGY

>ORD96382.1 hypothetical protein HERIO_1682 [Hepatospora eriocheir]
MNDKIRDVYIQVVNKRDVETLIPILKERVHSQSTIHIDYWKAYGRVNENFKVHFTVNHSKFLLTQRLNTI
LK

>KCZ79993.1 hypothetical protein H312_02614 [Anncaliia algerae PRA339]
MIPKKSQETILPIITRKFSSNSTISTNEHRSYSNLSQLGFFHQTVCHKYEFVNSSNGVNTQSIESVHNEM
KNQIKRRKGVKTEN

>KCZ79874.1 hypothetical protein H312_02724 [Anncaliia algerae PRA339]
MNLKTKSHRSRSPTNKIDAITIVECNQKITKIFASVIKDKKENTILPVTKEHVLSGLIVQTDGHASYKKL
SKLGYNNGSVCHNKIEFVNKQTGIHTQFVKSFHICLKPENKKEKEFILLKDVIFC

>KRH93706.1 hypothetical protein M153_6350002092 [Pseudoloma neurophilia]
MLRCLNKPCEEYQSYFSIPIGSFFENSKLRLQTIFEIIYRYSKKELVKITSLELRVSHPTVTKIHSEVRS
LFRIYYDNVPMILGGPRRIVEIDESLFVHKTKYNVGRFAETHVSVFGIADTTFTPAKVYLEVVESRFAQR
LLPIIKQVVFLDQ

>KCZ77823.1 hypothetical protein H311_01160 [Anncaliia algerae PRA109]
MGRVPQDFIWVFGIVDTSKISKRYSVQVVADISADTLLPKIARIVRPGSTIHTDESRSY

>KCZ78206.1 hypothetical protein H311_00769 [Anncaliia algerae PRA109]
MGGPGFIVQIDLTMLNYKCENHRGRSPGNKTDAMCIVEVGNNICRSYATVIENKKAKYLLPIICYQIASG
CVTWTDEHKSYVFLNKKRICMQLHMP

>KCZ74940.1 hypothetical protein H311_04090 [Anncaliia algerae PRA109]
MKNSIKVILKYCSFQQIFSIARSVDIIEKTIGKIIKKIIDWIPEKIFENDKLGGPGFIVQIDLTMLNYKC
ENHRGRSPGNKTDAMCIVEVGNNICRSYATVIGNKKAEYLLPIICYRIASGCVIWTDEHKAMFFK

>KCZ79762.1 hypothetical protein H312_02845, partial [Anncaliia algerae PRA339]
RVNSIFFTDGYPSYPAIAENLSLQHHIVNHSEGFVNKDRIHTNNIEGFWSYLKLEMRRQGGVLRNNIDEW
LADFTFRKAI

>KCZ81828.1 hypothetical protein H312_00727, partial [Anncaliia algerae PRA339]
VQVDETMMNFECKSRRGRSPHNQTDAISIVEVENNITRAFARVIGNKKSEILIPIICENVISGSIIYTDE
HKGYF

>KCZ74910.1 hypothetical protein H311_04120 [Anncaliia algerae PRA109]
MSFDLEALTIKNIISKLVEVMPEPDFGNNKLGGPESIVQIDKSMFSIKCKSHQGRSPHNRTDSLCIFEYK
ERIVKDFACVIANIGASTLVSIITRNVANNSIIWTDEHRSYSCLSNFYLRMILYVINTGF

>KCZ74859.1 hypothetical protein H311_04171, partial [Anncaliia algerae PRA109]
EASTIIPIICAQAIPGTIIWTDEHKGYASLANKGFIYQSVCRKFKFVDKQRGIHIQFVE

>KCZ74872.1 hypothetical protein H311_04158, partial [Anncaliia algerae PRA109]
DRSTETIRNILSLYVLPGSIVYTDCFKAYLPACRDLNLEHQTVNHSIESKNNENGVRTNTIERLNNGVIH
LIKPRNRSKKI

>KCZ80831.1 hypothetical protein H312_01779 [Anncaliia algerae PRA339]
MVEIDKSKFGKVKYHRGYRVDGVWVFGMVKRIKEKRIVTIAVTDISRENLICLLKKNVRQESIVYRDSFL
SYSTLKEYF

>KCZ80921.1 hypothetical protein H312_01639, partial [Anncaliia algerae PRA339]
ERTTERRIFLVEVTKKNTETFQEIIKKYIHKNSIIYTDCWKAYNGIDNYFAAHYSINPSKDFVDEFAGIH

>ORD97251.1 hypothetical protein HERIO_874 [Hepatospora eriocheir]
MNKKSVIVSYEWKANNGLNSYFHDFNVVNHSENFTDQTTSCNIQLIESVWSHVKLEIKKNKRRTVISLL

>KCZ81442.1 hypothetical protein H312_01114, partial [Anncaliia algerae PRA339]
VDCGWYHFEYEKGIFVEVFSRDSGTFANIVLENIIKGIAIYTDKWKEYSKLNNLRYKHQTVYHSSNIDDS
VSGNNK

>KCZ76433.1 hypothetical protein H311_02570 [Anncaliia algerae PRA109]
MTTLVTDCWNRYINLKYLGFIHLTVDHLKTLSIPQQGQIQAIENRWNIFERKITSRFITPKI

>KCZ73772.1 hypothetical protein H311_05268, partial [Anncaliia algerae PRA109]
NVELGSIIYSDCWRGYVNLNNLGYEHYTVNHSGTLSIQLIIVALKRLRVYGVCLKGNLDQGILIKTMIYH
YILQNFRLKENI

>KCZ81659.1 hypothetical protein H312_00837 [Anncaliia algerae PRA339]
MGRIVRSCCILGGYDITTGECFFVQIENKTEELLVFFIRNFVRSSTLIVADCHASYRNLNIYG

>KCZ78132.1 hypothetical protein H311_00847 [Anncaliia algerae PRA109]
MVVPDKTAGTIRNILSLYVSPGSIVYTDCFKAYLPACRDLNLEHQTVNQSIESENNENGVRRNTIERLNN
GVIHLIKPRNRSKKNINGWL

>KCZ80400.1 hypothetical protein H312_02194 [Anncaliia algerae PRA339]
MIEVPGVIVEIEKKIGKHKHNHGKRIEEVWVISAIERTPEKTFDVEIEETNTENIYIILSQYVKEGSIVH
TVVEIIFSACKFLIWIIKRSIIQKTL

>KCZ78334.1 hypothetical protein H311_00634 [Anncaliia algerae PRA109]
MPSSKIYTDCFNAYGTACLNLKLEHFTVNHKGNFINSQANVHTNSIEGLNNGMKRLIRPRNRVKKYKWIV
VLLHLASKEQEKYF

>KCZ81427.1 hypothetical protein H312_01182 [Anncaliia algerae PRA339]
MIIKNSSSILYNKKGVQWILEGIDNSEEKNIFLVIVLNRKSETLHDIFENKIKKGTLIITDGYPSYPKAV
ESFGSQHIIINHSDGFKNADGFTTNNIENVWSH

>EPR77807.1 hypothetical protein SLOPH_1873 [Spraguea lophii 42_110]
MXNVLEGVVSVRSILCSDVYPLYSAVAINLCLGHRVINHSRGFVNDDGDHTNTIESFWSYLKSSMRKENR
VMRQNIDLWISEYTFKRRFITGSTIDEFNNMFIEILKFYLFFY

>KCZ77365.1 hypothetical protein H311_01627 [Anncaliia algerae PRA109]
MIPNRKAETLAKIFSIYLKEGIILKTDGYHSCPKASAFSNFEHKVMNHNKNFVAEDGTHINLINAFGVPS
KL

>KCZ78196.1 hypothetical protein H311_00781 [Anncaliia algerae PRA109]
MVERTIDRRIFLISVDDRRANTLQKILIQNITPDSILYTDCWSGYIGLGSNFAMH

>KCZ80007.1 hypothetical protein H312_02598 [Anncaliia algerae PRA339]
MVELFKKYIHEGTTIMTDGFRPYPSAVESINGVHKIVNHSNGFRSLEEYHTSNIEFMVFTKI

>OBZ81262.1 hypothetical protein A0J61_10689 [Choanephora cucurbitarum]
MSTTNTTNGFTIASDIEDNITFTDEPVSDHDDHSFVPESDMSVSNTARLSEGNNSTTMEAIIGQPVADVQ
DVDIVHVGSANVEDVEQEDVPELDTLLKDESTSTLDESDSVDYWSNRVVVPVMNNREFFSTFRTVELCQN
YFLNMGVIFNQDQPPRYGSDGAGSIMYLSTSGTRTRWRLEIDKSKFGTRKHFRGHYVGGVWVVGGVKRTP
QRRCFLVVVPDCSARTLLSIIEEFVLPGSTVHTDC

>KCZ75708.1 hypothetical protein H311_03310 [Anncaliia algerae PRA109]
MDFRIALEERTEHRKIIYVPLENRKKEALINIIRKFVLPGSIIYTDYWKAYFEFLISFYITMKITVLLLK
MQ

>XP_018296494.1 hypothetical protein PHYBLDRAFT_140531 [Phycomyces blakesleeanus NRRL 1555(-)]
MASTYTSKVAKHSMDYIFEKGRDYSYRCSGVNSMGATCCKREGKSERLDSFFAQRHLFYDVVMQGIYYWL
NRIPRMTMGVMLGVSSETIRYFIANIHQLIQMDLTNNDIRIERIDANSQSIIRDAATFLQVIKKHVKPNS
IIHTDCWAAYGGLTSVVDMNYTHRTVNHNVKSVEWNNNELQGQIANKTNGAIDVDGILKEKKYENRLWQG
ILKTLTEVSFRSIVDNPIFTNYDYLEDDKDEEYSDSTMIVQNVYR

>KCZ77779.1 hypothetical protein H311_01206 [Anncaliia algerae PRA109]
MLNHKCKDHRGRLPQNKTDALCIVEVGNQITRAFATVIENKKSEHIMPIICSQVASGSIVWTDEHKSYAS
SYKNSFIYNIVCHKYEFVNKDDGTNI

>KCZ76023.1 hypothetical protein H311_02987 [Anncaliia algerae PRA109]
MLIMKSKNWRPWFHSSGLRNYINFKCKSPRGRSLNNKTDALCIIEFKNKITRCFAIVINNKEAKTIISII
CSQILPGSVIHIDEHKSYSALFKNGFIQATVCHMYHFINKHTGVNK

>KCZ81614.1 hypothetical protein H312_00938 [Anncaliia algerae PRA339]
MLNFKCKSHRGRSPHNRTDALVIAEVLNNKVSRVFATNIFDKSQSTLAPIICSQVAASSIIWTNEHRSYN
NLRNFSSIHDTVCHKYNFISFV

>KCZ82341.1 hypothetical protein H312_00364 [Anncaliia algerae PRA339]
MMSNFKCKSHKSRSTTNKILSLCINEMNERILSAYATNINGKKENTIICIVFNWVVDNSLIWTDEHQSYS
NLRNYRFAHDIVCHRYEFIKNSCGANTKAVESSDS

>KCZ76772.1 hypothetical protein H311_02224 [Anncaliia algerae PRA109]
MLNFKCKDHRGRLPQNKTDGLCIVEVGNQITRAFATVIENKKSEHIMPIICSQVASGSIVWTDDTKVMPL
HIKIALFIIRSATSMSSLIKMMERIYKQ

>KCZ79967.1 hypothetical protein H312_02636, partial [Anncaliia algerae PRA339]
EKSPGMFSNNKTDSISIVECYNGITRTFVRVIPNREPNILMSIIQFQVASSSIIWTDEHRSYAKLSEKGF
LYNSVCHK

>KCZ81119.1 hypothetical protein H312_01485 [Anncaliia algerae PRA339]
MLTPFALEEKLHKYSNYDMIVYLMQEKFIKKEILCENCTTTLKFVPSKRAIDKFAWRCMLVTCLSYKKYT
SLRKFSFFDNLNLQFKDILFILIKYACKQQRYQIISGIDHAKKTIYKVLKKLTLKMPKTDFSANKLGGPG
VIVQVDETMLNYKCKSHRGRSSTNKTESLCIVEINGNITRAFATTYRIKNKVPLFPLFVIKLQVIPLYSQ
MNINLTLI

>XP_024329616.1 hypothetical protein AAJ76_192000896 [Nosema ceranae]
MPVYPPPNKKMSTIFPIVLERVEVGATIYTNEHKSYCKLNNLVYVHDSVCHRREYVNQQTGVSTRGVDSF
NNELNPDLKKKGCCYNKRQEFLNEFMWPFNNSENRIV

>KCZ73916.1 hypothetical protein H311_05123, partial [Anncaliia algerae PRA109]
PIICRNMVNGSIIWTDEHKSYSSLARNGFWHGTVCHKYEFVNKSNGVNT

>KCZ77020.1 hypothetical protein H311_01974 [Anncaliia algerae PRA109]
MLGSTIWTGEHKSYSSLMEKGLMHDTTCHKYNLLNKENDVHTQFVESFRKILKLKKSKERDLKQTRDIFF
S

>KCZ80730.1 hypothetical protein H312_01858 [Anncaliia algerae PRA339]
MLKYKAKSQRGRSYNNKAHASINPDQNASTIQKINYRHVATNSVIWTDEHISYAKLSEFYLMYGSICHKY
EFVNTTNDVNTQTFNRLIIVLKWL

>KCZ78683.1 hypothetical protein H311_00281 [Anncaliia algerae PRA109]
MHKWNLRALVKIILNKESRTLLPIIASQVDRSSIIYTDDHRPYWRLNEFDIVHKTVCHKKVFVNYDTGGQ
HTNSEIFP

>KCZ74748.1 hypothetical protein H311_04285 [Anncaliia algerae PRA109]
MENFEVDPEASTIISIICAQVVSEAIIWTDEHKSYASLANKGFIHQSV

>KCZ79479.1 hypothetical protein H312_03138, partial [Anncaliia algerae PRA339]
VIWTDEQKTYSCLSRNGFIHDSVYHKYDLINRERGVNTQAVESFYNELKLRIKKQKGVKTEKDLNSEKNF
VSLIMDQIFL

>KCZ74261.1 hypothetical protein H311_04775 [Anncaliia algerae PRA109]
MSPHNQADATSVVKIENNITRAFIRGMEKQKSETLIHIIWEKVISGSIIYTDEHKGYLN

>KCZ77568.1 hypothetical protein H311_01416 [Anncaliia algerae PRA109]
MNRSNKILNNKLSIVEIYLKAIFYHAFTNAKVTEGDHLLKKSGAFCIVEVKKDEHVRNFLVELIPNKTKD
TLIGITSERVVNSSTIITDEHPSYKQLQSFGFNHISVC

>KCZ77109.1 hypothetical protein H311_01885, partial [Anncaliia algerae PRA109]
HLLKKSGAFCIVEVKKDEHVRNFLVELIPNKTKDTLIGITSERVVNSSTIITDEHPSYKQLQSFGFNHVS
VC

>KCZ81211.1 hypothetical protein H312_01357 [Anncaliia algerae PRA339]
MIPIITSLVIPGSVLYTDEHKIYKVLSELGYIHKSFATKKNSLIKKWRANTQAVECFNNYLKYYIKKKKG
VEPQRREDFLLGFTWKFNFKYNLFETLLNLIKFN

>KCZ81977.1 hypothetical protein H312_00620 [Anncaliia algerae PRA339]
MIPDKKESTIGLIICSQVASNSRIGTDEHNFYSNLNNFNFVHHSVCHKYEYCDL

>KCZ75377.1 hypothetical protein H311_03646, partial [Anncaliia algerae PRA109]
VIPNKEASTLIPIITRNVANNSIIWTDEHRSYSCLSN

>KCZ74972.1 hypothetical protein H311_04058, partial [Anncaliia algerae PRA109]
MTDQHKSYSNLSKYNFIHRTICHKYNFVNEADINTQAVESFNSIIKQEIKLRKGVETSKRSIFK

>KCZ78860.1 hypothetical protein H311_00096 [Anncaliia algerae PRA109]
MNSIGFIHGTVCHKYEFINKETRVNTQAIESFNNYLKYYIKMKKGIEPQRREHFLIEFVWKFNSKENLVS
NLFDLIKIKYFFNLFSHILFIFYPVFLTAKKLTVFFKPN

>KCZ77436.1 hypothetical protein H311_01552 [Anncaliia algerae PRA109]
MGIGIIDTSLICKQFSIKVITNRYDGLLLSIIARIVRPGSTIHTDEWTVYRGLKLIGTIINKLILIIYC

>KCZ76316.1 hypothetical protein H311_02688 [Anncaliia algerae PRA109]
MLNFKVKSHRGRSSKNERDALTIIECDQKITKVFACVSKDKKESTILPIIKEHVLPGSIVH

>KCZ82445.1 hypothetical protein H312_00103, partial [Anncaliia algerae PRA339]
EFVNKSSKAHTQSVESFNNLIKYEIKKRKGIITNKRQRFLNELCWRFNNIRDRFEKILELIKVSY

>KCZ80927.1 hypothetical protein H312_01645 [Anncaliia algerae PRA339]
MFLIVIPDRKAETFSNIFTKHLKNGTLLKTDGYPSFPKAALISNLDHKIVNHSLGFVSSEGINTNLIECV
SGHFKTLYRSKHGLDKKNLINFIAEFNWK

>KCZ76457.1 hypothetical protein H311_02545 [Anncaliia algerae PRA109]
MISNLDHKIVNHNQGFVSSEGISTNLIECVWGHFKTLYRSKHCLDKKNLIDFIAEFNWEKKFFRDKKNEN
INETFNNLISLIKKY

>KCZ79518.1 hypothetical protein H312_03091 [Anncaliia algerae PRA339]
MFFNLDSQSQGRNTSRNIFYLFKRRDYLKTDGYPSYSKASAFPNFEHKVVNHNKSFVAEDGTHTNLIECV
WSHFKTL

>XP_024329503.1 hypothetical protein AAJ76_2460001635 [Nosema ceranae]
MLTFYEKNFEIFFVEKEAIRFVENIRRLMDIKCLNVTCMSDDYLTLYKDGEYLGGNRYTYNSCKTNIAPI
KYMGDDLPKIKMSRLLHLTYLYLHKLINLQITFLISVTEPTYISLKSRIVKSLKRLVDTFKKLGEEGCSV
QIDETVCCKRRLIYNPTSGETYSRDTKRVIGVNYETTRKVGLGVLPDRTIPTIGSFIKRTINLRTITKSD
GYPSYPVSVVANSCHHIREKHSQGFVDDYGNHTNSIESVWPGDNREIKCRSCIVFKFRRGCWRI

>XP_024330288.1 hypothetical protein AAJ76_6100019732 [Nosema ceranae]
MDQLEEIILCFKFSEAFFLKNTKTIELFLEINIIKQEINCMRGDGRMRIMVVATYIDGYAYRCSSKACRS
KASPKKGSKMAIPNMEFVKILRKMYCWAYDYTLARVIDFCDCAETAYIKIKDLILQVISEQEPEMVKTCG
EGIGMQFDETAIYNGELIPDPSSTLDNKPSVQWLVGGVEEGNCRNFVIKLVPDIKVPTILDMFEEYVVPG
SIIVTDGYPSYLRVVT

>KCZ75516.1 hypothetical protein H311_03504 [Anncaliia algerae PRA109]
MITDGYPSYLSAVAKFVSDHKIVNHSKGFCNADGINTNSIENIWSHLKKDYRERAGVKKKEYIIFKRISM
EETKFKKKEKRRFS

>XP_024330564.1 hypothetical protein AAJ76_430003491 [Nosema ceranae]
MPNIKNDSILFTDGLPSYPSVAKNLNFRHKIVNHSEGFGLEDGIYTNNIEGFFGHVKSTMRKENGVFRDH
IDAWLSKYTFKRRYTLGKSNEESSEVYIDILKNYFYKNY

>KRH91791.1 hypothetical protein M153_24921000402 [Pseudoloma neurophilia]
MMMQPTTGQFLYSGIENHDPSRFFLIVIENRRSETLKRHIKVNIHPGIEIITDGYPSYQNTVDEAFYQHE
TINHYLGFTNDAGEHTNTIENHWSHL

>KCZ78198.1 hypothetical protein H311_00777, partial [Anncaliia algerae PRA109]
NIKKGTLIITDGYPSYPKAVESFASQHIIINHSDGFNNADVFTTNNIENVWSYLKKIIVKKRVC

>XP_024329646.1 hypothetical protein AAJ76_1810001760 [Nosema ceranae]
MPEIFFVKNCLQNHTVINFIYKRTELPVGIVDTDGHLSYPATTTNLVLYHDVVNHTEGFCESDETHTKNI
ERFWAHMKSSMRKKHGLKRSSIDERLIQYTFKRRYLMNKKREIFLKLISVYCDYFLFK

>XP_024329509.1 hypothetical protein AAJ76_2410003, partial [Nosema ceranae]
RAVTEFGSCHEVVNHSVGFVNAQGAHTNQIENPWSHLKHVYRKRGGINKKRIDFFK

>KCZ77993.1 hypothetical protein H311_00987 [Anncaliia algerae PRA109]
MIYEIFEKCIKRGSLIITDGYPSYSTAVKKFNSFHVIVNHTEGFKNSEDFHTNSIENFGAILKKITGRKL
VCTKQD

>KCZ79223.1 hypothetical protein H312_03387 [Anncaliia algerae PRA339]
MITSSLEEKVLINSIFSTNGHLSYPYVTENLQLQYNFLNHREGFINSEGVHTNNIEGFWSYLKSEIRGQG
VLMRKNIDDW

>XP_024329402.1 hypothetical protein AAJ76_336000976 [Nosema ceranae]
MMPNINDISILFTDGHPLYPSVVRNLNFRHHIINHSEGFRSGDGAYTNNIEGLWVIEKYYEKENGVFRDH
IDACLIQYTFKRRYNLHKRDKEFFKLFIHIFKTLF

>KCZ75172.1 hypothetical protein H311_03854 [Anncaliia algerae PRA109]
MPLSTIKTDGFASYPKSIEENKMKHIIVNHNKGFRNRLVHTPNTSEDLWSLLKYDINKRKGINRNILEDY
TFEFLWKYKYIKSNNNYLGTVDFCYF

>KCZ74881.1 hypothetical protein H311_04149 [Anncaliia algerae PRA109]
MPLSTIKTDGFASYPKTIEENKMKHIIVNHSKGFRNTLVHTPNTSEGLWSLLKYDINKIKGINRNILEDY
TFEFIWKYKYIKSNNNYLGTVDF

>KRH94504.1 hypothetical protein M153_23600010969, partial [Pseudoloma neurophilia]
LNKYQHEIVNHSVGFTNNDGEQSNNIENLWSHLKCEIRRINSVFHSNISEFVLEFSVKKMFKLTSNKTRL
ISMFV

>KCZ82055.1 hypothetical protein H312_00537 [Anncaliia algerae PRA339]
MVERTSKRRIILIPLENRKSQRSINIIKKYIHPESFIYTDCWKDILTLKKNLLLTKL

>KCZ78031.1 hypothetical protein H311_00949 [Anncaliia algerae PRA109]
MTNFINYESIIYSDGRRDYNQAKSNFKDHLTVNYSHTFVNKENTCDTNIIEGNCSSVKEKLIEDLEILNL
LIFI

>KCZ77051.1 hypothetical protein H311_01943 [Anncaliia algerae PRA109]
MKQCIDPDSIILSDGWRSYMGCEETFNGHYVVNHNVEFKNKQTETHINTIEGNLSSIMSKILRNSEPAC

>EPR78785.1 hypothetical protein SLOPH_2706, partial [Spraguea lophii 42_110]
MFFDVIITRNANFLRHIIKKHVKESSIIMTNCWKRYENLQNLNYRHFKISRSRNFLKSRNKEINTQTIEG
KLALTKRLYKNKKFFTNETFIY

>KCZ81133.1 hypothetical protein H312_01425, partial [Anncaliia algerae PRA339]
IEKRNSDILINILRNNVLKDSIIYSDSWKAYNNLYKYFKDPLTGVCTNTIEGNWSSLKLTIPKKHRSKDY
ISLYLVKYMITRNETGPFLINLIKYLFY

>KCZ75218.1 hypothetical protein H311_03809 [Anncaliia algerae PRA109]
MWKEGTKDILTNLLIKNVEKETIIYSDCWKSYYELKKCFFSH

>EEQ81132.1 hypothetical protein NCER_102650 [Nosema ceranae BRL01]
MSRVIVDRNVLYADGHSLYPFTAFALGFEHPWVNHSVGFGGDDGAHTNTIEGFGVHMKGSMRKEHGTNHN
HIDDWPIQNTFKRSYVINKSN

>KCZ77258.1 hypothetical protein H311_01735, partial [Anncaliia algerae PRA109]
VHHWVNHSNSFKNADGFHTNTIEGTFNAMKMNIVPKYRNKKYLKYKLLEFIWRRQHIFNLWENLLNSFKC

>OBZ81263.1 hypothetical protein A0J61_10688 [Choanephora cucurbitarum]
MGRELAHQTVNHSVEYVTVDGVHTNTIEGTWNGIKLNVVPRLRNRKMMPWVLVEFIWRRKHCGHITGGIV
KVLKELAYQRNSNNAAYLIEVI

>ORD97767.1 hypothetical protein HERIO_400 [Hepatospora eriocheir]
MFVVEKRDRDFLLTLLLEHVDKNSIIHGDGWKAYSGLGTVFNGHKAINHSEKILTSIFIVRLN

>KCZ78326.1 hypothetical protein H311_00643 [Anncaliia algerae PRA109]
MINIFRKYIHSGTTVVIDGFRSYSSAVASIEGIHIIVNHSLGFRKLMVFIRIILKIFGQF

>XP_024329501.1 hypothetical protein AAJ76_2480001203 [Nosema ceranae]
MSVCCKNFKLWDHIINHTEGFRSEDGSHTNNIEGFWGHMKGTIRKKMAFFVTMLTPS

>CDH61140.1 predicted protein [Lichtheimia corymbifera JMRC:FSU:9682]
MQLKWRQDKEQYYWVCTPSCCGRTRVSITKGSFFYNRKADLRLVFFVVRAFVLQHSMGAIMRETNMMHQT
LAQILRDLYMLIKEDLTENDLLLGGIDENGDRIIVEIDEAKFGKTKVTRGRHGHPVEGVCVFGMVQRTGR
RRCFCRILRA

>KCZ82278.1 hypothetical protein H312_00301, partial [Anncaliia algerae PRA339]
HQFVNHKKEYKVKNTDIHTNTIEANWSVLKRIIKPKYRTLKRILPFLVKFMVKRNEKGNCFINLLKYYFN

>TBU02287.1 hypothetical protein CWI37_0515p0040 [Hamiltosporidium tvaerminnensis]
MGTVKYNRGRHIDPQWIALDGLKNVLYNSISLGSTLYSDEHRSYISILRENQDLSYNSVNHSTYFVSESG
VHTNTIKNLWLRF

>KCZ73803.1 hypothetical protein H311_05237, partial [Anncaliia algerae PRA109]
VKKGSVINSDCWRTYDNIESGSYIHITVYHINSYINYDNGVHNN

>EPZ33381.1 hypothetical protein O9G_003242 [Rozella allomycis CSF55]
MPEAFVQGTFFEHSRLSLRTIILLIYKWSTKATVGCTARELKVSEKTVIDWYRFCREITIYYFQTYEPNH
QIGGYGKIGTFFEHSRLSLRTIILLIYKWSTKATVGCTARELNVSEKTVIDWYRFCREITIYYFQTHEPN
HQIGDPNVHTQNIENSWKNVKRMLKMKGTNTRKHLEEYLYEFMYRKKFVSTFSFMVRHIAAKYQLNQ
