# Supplementary material for: Distribution of Merlin in eukaryotes and first report of DNA transposons in kinetoplastid protists
Source: PLoS One. 2021 May 6;16(5):e0251133. doi: 10.1371/journal.pone.0251133 (PMC8101967; doi:10.1371/journal.pone.0251133)
Supplement: S1 Appendix — Sequences are provided as fasta files for each major taxonomic group and the results of the CD-search are also provided. (ZIP) [file pone.0251133.s007.zip › S1 Appendix/Nucletmycea.xlsx]

## Sheet: Cd-search
CD-search of Merlin-related proteins
Query	Hit type	PSSM-ID	From	To	E-Value	Bitscore	Accession	Short name	Incomplete	Superfamily
Q#1 - >KRH93343.1 hypothetical protein M153_1040000767 [Pseudoloma neurophilia]	superfamily	382559	163	307	1.85727e-29	110.075	cl01481	DDE_Tnp_IS1595 superfamily	-	-
Q#2 - >KRH92909.1 hypothetical protein M153_21290001059 [Pseudoloma neurophilia]	superfamily	382559	163	307	7.98907e-29	108.534	cl01481	DDE_Tnp_IS1595 superfamily	-	-
Q#3 - >KCZ77606.1 hypothetical protein H311_01380 [Anncaliia algerae PRA109]	superfamily	382559	157	278	7.70321e-24	94.2815	cl01481	DDE_Tnp_IS1595 superfamily	-	-
Q#4 - >KCZ81223.1 hypothetical protein H312_01369 [Anncaliia algerae PRA339]	superfamily	382559	3	113	3.32179e-24	91.1999	cl01481	DDE_Tnp_IS1595 superfamily	N	-
Q#5 - >KRH92543.1 hypothetical protein M153_47170001260 [Pseudoloma neurophilia]	superfamily	382559	172	309	1.58024e-25	99.6743	cl01481	DDE_Tnp_IS1595 superfamily	-	-
Q#6 - >KCZ79609.1 hypothetical protein H312_02995 [Anncaliia algerae PRA339]	superfamily	382559	39	141	1.18509e-15	68.8583	cl01481	DDE_Tnp_IS1595 superfamily	C	-
Q#7 - >KCZ78142.1 hypothetical protein H311_00834 [Anncaliia algerae PRA109]	superfamily	382559	37	112	4.77788e-10	53.0651	cl01481	DDE_Tnp_IS1595 superfamily	C	-
Q#8 - >KRH92320.1 putative transposable element, partial [Pseudoloma neurophilia]	superfamily	382559	12	108	3.13662e-22	85.4219	cl01481	DDE_Tnp_IS1595 superfamily	N	-
Q#9 - >KCZ81182.1 hypothetical protein H312_01392, partial [Anncaliia algerae PRA339]	superfamily	382559	18	132	2.72088e-14	66.1619	cl01481	DDE_Tnp_IS1595 superfamily	-	-
Q#10 - >KCZ77238.1 hypothetical protein H311_01755 [Anncaliia algerae PRA109]	superfamily	382559	137	250	7.76428e-17	75.7919	cl01481	DDE_Tnp_IS1595 superfamily	-	-
Q#11 - >KRH94985.1 hypothetical protein M153_7300011353, partial [Pseudoloma neurophilia]	superfamily	382559	2	50	3.93981e-07	43.8204	cl01481	DDE_Tnp_IS1595 superfamily	N	-
Q#12 - >KCZ81950.1 hypothetical protein H312_00593 [Anncaliia algerae PRA339]	superfamily	382559	9	122	4.66065e-16	70.7843	cl01481	DDE_Tnp_IS1595 superfamily	-	-
Q#13 - >KCZ80214.1 hypothetical protein H312_02394 [Anncaliia algerae PRA339]	superfamily	382559	137	270	3.92609e-16	73.8659	cl01481	DDE_Tnp_IS1595 superfamily	-	-
Q#14 - >KCZ77601.1 hypothetical protein H311_01384, partial [Anncaliia algerae PRA109]	superfamily	382559	98	231	2.93164e-15	70.7843	cl01481	DDE_Tnp_IS1595 superfamily	-	-
Q#15 - >KRH93787.1 putative transposable element, partial [Pseudoloma neurophilia]	superfamily	382559	153	225	1.53817e-06	46.1316	cl01481	DDE_Tnp_IS1595 superfamily	C	-
Q#16 - >KCZ80287.1 hypothetical protein H312_02316 [Anncaliia algerae PRA339]	superfamily	382559	138	253	1.2832e-17	77.7179	cl01481	DDE_Tnp_IS1595 superfamily	-	-
Q#17 - >KCZ80141.1 hypothetical protein H312_02473 [Anncaliia algerae PRA339]	superfamily	382559	138	250	1.1488e-18	80.4143	cl01481	DDE_Tnp_IS1595 superfamily	-	-
Q#18 - >OBZ81182.1 hypothetical protein A0J61_10770 [Choanephora cucurbitarum]	superfamily	382559	105	210	1.28372e-20	85.4219	cl01481	DDE_Tnp_IS1595 superfamily	C	-
Q#19 - >KCZ81088.1 hypothetical protein H312_01514 [Anncaliia algerae PRA339]	superfamily	382559	137	251	3.3368e-19	81.9551	cl01481	DDE_Tnp_IS1595 superfamily	-	-
Q#20 - >KCZ78830.1 hypothetical protein H311_00129 [Anncaliia algerae PRA109]	superfamily	382559	137	251	3.041e-19	81.9551	cl01481	DDE_Tnp_IS1595 superfamily	-	-
Q#21 - >KCZ76751.1 hypothetical protein H311_02248 [Anncaliia algerae PRA109]	superfamily	382559	16	128	7.89748e-20	79.6439	cl01481	DDE_Tnp_IS1595 superfamily	-	-
Q#22 - >KCZ78237.1 hypothetical protein H311_00736, partial [Anncaliia algerae PRA109]	superfamily	382559	2	47	9.06744e-10	50.3687	cl01481	DDE_Tnp_IS1595 superfamily	N	-
Q#23 - >KCZ76244.1 hypothetical protein H311_02763 [Anncaliia algerae PRA109]	superfamily	382559	15	129	5.58178e-16	70.3991	cl01481	DDE_Tnp_IS1595 superfamily	-	-
Q#24 - >KCZ78426.1 hypothetical protein H311_00547, partial [Anncaliia algerae PRA109]	superfamily	382559	51	190	1.2711e-18	78.4883	cl01481	DDE_Tnp_IS1595 superfamily	-	-
Q#25 - >EPB82031.1 hypothetical protein HMPREF1544_11235 [Mucor circinelloides 1006PhL]	superfamily	382559	125	235	4.70691e-21	85.8071	cl01481	DDE_Tnp_IS1595 superfamily	C	-
Q#26 - >KCZ77228.1 hypothetical protein H311_01762 [Anncaliia algerae PRA109]	superfamily	382559	1	125	3.07215e-22	86.5775	cl01481	DDE_Tnp_IS1595 superfamily	-	-
Q#27 - >KCZ79087.1 hypothetical protein H312_03528 [Anncaliia algerae PRA339]	superfamily	382559	117	226	9.149e-17	74.2511	cl01481	DDE_Tnp_IS1595 superfamily	-	-
Q#28 - >KCZ79399.1 hypothetical protein H312_03211, partial [Anncaliia algerae PRA339]	superfamily	382559	132	247	3.51497e-15	70.3991	cl01481	DDE_Tnp_IS1595 superfamily	-	-
Q#29 - >KCZ79187.1 hypothetical protein H312_03427 [Anncaliia algerae PRA339]	superfamily	382559	171	289	2.43381e-20	85.4219	cl01481	DDE_Tnp_IS1595 superfamily	N	-
Q#30 - >KCZ77012.1 hypothetical protein H311_01982 [Anncaliia algerae PRA109]	superfamily	382559	171	289	2.43381e-20	85.4219	cl01481	DDE_Tnp_IS1595 superfamily	N	-
Q#31 - >CEP16296.1 hypothetical protein [Parasitella parasitica]	superfamily	382559	127	261	8.68449e-17	75.7919	cl01481	DDE_Tnp_IS1595 superfamily	-	-
Q#32 - >KCZ77453.1 hypothetical protein H311_01533, partial [Anncaliia algerae PRA109]	superfamily	382559	77	216	2.25653e-13	65.7767	cl01481	DDE_Tnp_IS1595 superfamily	-	-
Q#33 - >KCZ80639.1 hypothetical protein H312_01966 [Anncaliia algerae PRA339]	superfamily	382559	179	291	9.40908e-19	81.1847	cl01481	DDE_Tnp_IS1595 superfamily	N	-
Q#34 - >KCZ80115.1 hypothetical protein H312_02477 [Anncaliia algerae PRA339]	superfamily	382559	129	253	1.42392e-21	88.1183	cl01481	DDE_Tnp_IS1595 superfamily	-	-
Q#35 - >KCZ78977.1 hypothetical protein H312_03639 [Anncaliia algerae PRA339]	superfamily	382559	136	282	7.75836e-16	73.0955	cl01481	DDE_Tnp_IS1595 superfamily	-	-
Q#36 - >KCZ81970.1 hypothetical protein H312_00613, partial [Anncaliia algerae PRA339]	superfamily	382559	69	201	8.32264e-19	79.2587	cl01481	DDE_Tnp_IS1595 superfamily	-	-
Q#37 - >KCZ80254.1 hypothetical protein H312_02344 [Anncaliia algerae PRA339]	superfamily	382559	122	231	1.8303e-14	68.4731	cl01481	DDE_Tnp_IS1595 superfamily	C	-
Q#38 - >KCZ80740.1 hypothetical protein H312_01839, partial [Anncaliia algerae PRA339]	superfamily	382559	2	121	2.25972e-17	73.8659	cl01481	DDE_Tnp_IS1595 superfamily	-	-
Q#39 - >XP_024329268.1 putative transposase-like protein, partial [Nosema ceranae]	superfamily	382559	18	137	4.79573e-19	78.4883	cl01481	DDE_Tnp_IS1595 superfamily	-	-
Q#40 - >KCZ78689.1 hypothetical protein H311_00273 [Anncaliia algerae PRA109]	superfamily	382559	136	282	2.35196e-20	85.0367	cl01481	DDE_Tnp_IS1595 superfamily	-	-
Q#41 - >KCZ78259.1 hypothetical protein H311_00712 [Anncaliia algerae PRA109]	superfamily	382559	136	282	4.00431e-24	95.0519	cl01481	DDE_Tnp_IS1595 superfamily	-	-
Q#42 - >KCZ81122.1 hypothetical protein H312_01414 [Anncaliia algerae PRA339]	superfamily	382559	139	281	5.32105e-14	68.0879	cl01481	DDE_Tnp_IS1595 superfamily	-	-
Q#42 - >KCZ81122.1 hypothetical protein H312_01414 [Anncaliia algerae PRA339]	superfamily	389747	97	140	0.0073992	34.1785	cl21459	HTH superfamily	N	-
Q#43 - >KCZ77587.1 hypothetical protein H311_01399 [Anncaliia algerae PRA109]	superfamily	382559	136	251	1.52705e-14	68.8583	cl01481	DDE_Tnp_IS1595 superfamily	-	-
Q#44 - >KCZ82027.1 hypothetical protein H312_00509 [Anncaliia algerae PRA339]	superfamily	382559	143	282	3.60323e-22	90.0443	cl01481	DDE_Tnp_IS1595 superfamily	-	-
Q#45 - >KCZ79656.1 hypothetical protein H312_02962, partial [Anncaliia algerae PRA339]	superfamily	382559	48	181	2.76943e-15	69.6287	cl01481	DDE_Tnp_IS1595 superfamily	-	-
Q#46 - >KCZ77266.1 hypothetical protein H311_01723 [Anncaliia algerae PRA109]	superfamily	382559	1	110	1.33526e-22	86.5775	cl01481	DDE_Tnp_IS1595 superfamily	N	-
Q#47 - >KCZ81067.1 hypothetical protein H312_01491 [Anncaliia algerae PRA339]	superfamily	382559	4	47	1.08952e-06	43.05	cl01481	DDE_Tnp_IS1595 superfamily	N	-
Q#48 - >KCZ77725.1 hypothetical protein H311_01259, partial [Anncaliia algerae PRA109]	superfamily	382559	8	154	2.26997e-21	84.6515	cl01481	DDE_Tnp_IS1595 superfamily	-	-
Q#49 - >KCZ77385.1 hypothetical protein H311_01605 [Anncaliia algerae PRA109]	superfamily	382559	151	277	3.39624e-13	66.1619	cl01481	DDE_Tnp_IS1595 superfamily	-	-
Q#50 - >KCZ77661.1 hypothetical protein H311_01326 [Anncaliia algerae PRA109]	superfamily	382559	85	188	1.01872e-10	56.9171	cl01481	DDE_Tnp_IS1595 superfamily	C	-
Q#51 - >KCZ80068.1 hypothetical protein H312_02524 [Anncaliia algerae PRA339]	superfamily	382559	129	269	2.46734e-16	74.2511	cl01481	DDE_Tnp_IS1595 superfamily	-	-
Q#52 - >KCZ81366.1 hypothetical protein H312_01247 [Anncaliia algerae PRA339]	superfamily	382559	29	138	2.83671e-11	58.4579	cl01481	DDE_Tnp_IS1595 superfamily	-	-
Q#53 - >KCZ75015.1 hypothetical protein H311_04013 [Anncaliia algerae PRA109]	superfamily	382559	19	128	1.20667e-18	76.9475	cl01481	DDE_Tnp_IS1595 superfamily	N	-
Q#54 - >KCZ76047.1 hypothetical protein H311_02963 [Anncaliia algerae PRA109]	superfamily	382559	16	161	9.89452e-17	72.7103	cl01481	DDE_Tnp_IS1595 superfamily	-	-
Q#55 - >KCZ79349.1 hypothetical protein H312_03257, partial [Anncaliia algerae PRA339]	superfamily	382559	7	94	1.50809e-12	59.6135	cl01481	DDE_Tnp_IS1595 superfamily	C	-
Q#56 - >KCZ74981.1 hypothetical protein H311_04049 [Anncaliia algerae PRA109]	superfamily	382559	56	174	5.30884e-13	63.8507	cl01481	DDE_Tnp_IS1595 superfamily	-	-
Q#57 - >KCZ79481.1 hypothetical protein H312_03122 [Anncaliia algerae PRA339]	superfamily	382559	139	272	6.17301e-11	59.2283	cl01481	DDE_Tnp_IS1595 superfamily	-	-
Q#58 - >KCZ74820.1 hypothetical protein H311_04212, partial [Anncaliia algerae PRA109]	superfamily	382559	17	126	8.2755e-15	66.5471	cl01481	DDE_Tnp_IS1595 superfamily	-	-
Q#59 - >KRH93311.1 hypothetical protein M153_11180001274 [Pseudoloma neurophilia]	superfamily	382559	136	253	2.26172e-17	76.1771	cl01481	DDE_Tnp_IS1595 superfamily	C	-
Q#60 - >KCZ74252.1 hypothetical protein H311_04784 [Anncaliia algerae PRA109]	superfamily	382559	48	146	6.88934e-14	65.0063	cl01481	DDE_Tnp_IS1595 superfamily	N	-
Q#61 - >KCZ74890.1 hypothetical protein H311_04139, partial [Anncaliia algerae PRA109]	superfamily	382559	1	45	8.67636e-07	43.05	cl01481	DDE_Tnp_IS1595 superfamily	N	-
Q#62 - >KCZ78310.1 hypothetical protein H311_00660, partial [Anncaliia algerae PRA109]	superfamily	382559	79	213	9.13223e-14	66.1619	cl01481	DDE_Tnp_IS1595 superfamily	-	-
Q#63 - >KCZ77451.1 hypothetical protein H311_01536 [Anncaliia algerae PRA109]	superfamily	382559	4	144	2.44546e-11	58.0727	cl01481	DDE_Tnp_IS1595 superfamily	-	-
Q#64 - >XP_024329821.1 putative transposase-like protein [Nosema ceranae]	superfamily	382559	46	120	9.63286e-13	60.3839	cl01481	DDE_Tnp_IS1595 superfamily	NC	-
Q#65 - >KCZ80891.1 hypothetical protein H312_01664, partial [Anncaliia algerae PRA339]	superfamily	382559	41	162	1.15786e-19	80.7995	cl01481	DDE_Tnp_IS1595 superfamily	-	-
Q#66 - >KCZ79507.1 hypothetical protein H312_03107 [Anncaliia algerae PRA339]	superfamily	382559	37	183	3.83012e-20	82.3403	cl01481	DDE_Tnp_IS1595 superfamily	-	-
Q#67 - >KCZ81196.1 hypothetical protein H312_01406 [Anncaliia algerae PRA339]	superfamily	382559	130	270	9.3426e-13	64.2359	cl01481	DDE_Tnp_IS1595 superfamily	-	-
Q#68 - >KCZ81857.1 hypothetical protein H312_00756 [Anncaliia algerae PRA339]	superfamily	382559	135	248	5.92255e-15	70.3991	cl01481	DDE_Tnp_IS1595 superfamily	-	-
Q#69 - >KCZ82066.1 hypothetical protein H312_00549 [Anncaliia algerae PRA339]	superfamily	382559	164	297	1.19048e-14	70.0139	cl01481	DDE_Tnp_IS1595 superfamily	-	-
Q#70 - >OAD00798.1 hypothetical protein MUCCIDRAFT_112210 [Mucor lusitanicus CBS 277.49]	superfamily	382559	463	568	1.18596e-14	71.1695	cl01481	DDE_Tnp_IS1595 superfamily	C	-
Q#71 - >KCZ77911.1 hypothetical protein H311_01070, partial [Anncaliia algerae PRA109]	superfamily	382559	3	125	2.35223e-13	63.8507	cl01481	DDE_Tnp_IS1595 superfamily	-	-
Q#72 - >KCZ80112.1 hypothetical protein H312_02496 [Anncaliia algerae PRA339]	superfamily	382559	123	267	2.0702e-17	76.9475	cl01481	DDE_Tnp_IS1595 superfamily	-	-
Q#73 - >KRH92348.1 putative transposable element, partial [Pseudoloma neurophilia]	superfamily	382559	106	231	9.84936e-18	77.7179	cl01481	DDE_Tnp_IS1595 superfamily	-	-
Q#74 - >KCZ82527.1 hypothetical protein H312_00185 [Anncaliia algerae PRA339]	superfamily	382559	136	248	3.06203e-15	71.1695	cl01481	DDE_Tnp_IS1595 superfamily	-	-
Q#75 - >XP_024330920.1 putative transposase-like protein [Nosema ceranae]	superfamily	382559	43	122	8.8155e-12	58.8431	cl01481	DDE_Tnp_IS1595 superfamily	NC	-
Q#76 - >KCZ78209.1 hypothetical protein H311_00765 [Anncaliia algerae PRA109]	superfamily	382559	11	131	2.77933e-22	85.4219	cl01481	DDE_Tnp_IS1595 superfamily	-	-
Q#77 - >KCZ77079.1 hypothetical protein H311_01914 [Anncaliia algerae PRA109]	superfamily	382559	135	267	1.39819e-21	88.1183	cl01481	DDE_Tnp_IS1595 superfamily	-	-
Q#78 - >KCZ80305.1 hypothetical protein H312_02273 [Anncaliia algerae PRA339]	superfamily	382559	135	281	1.24235e-21	88.5035	cl01481	DDE_Tnp_IS1595 superfamily	-	-
Q#79 - >KCZ76670.1 hypothetical protein H311_02327 [Anncaliia algerae PRA109]	superfamily	382559	134	280	1.03854e-20	86.1923	cl01481	DDE_Tnp_IS1595 superfamily	-	-
Q#80 - >EPR78319.1 hypothetical protein SLOPH_2703 [Spraguea lophii 42_110]	superfamily	382559	40	134	6.42435e-09	51.1391	cl01481	DDE_Tnp_IS1595 superfamily	N	-
Q#81 - >KCZ75445.1 hypothetical protein H311_03579 [Anncaliia algerae PRA109]	superfamily	382559	135	281	6.04979e-18	78.8735	cl01481	DDE_Tnp_IS1595 superfamily	-	-
Q#82 - >KCZ79072.1 hypothetical protein H312_03542 [Anncaliia algerae PRA339]	superfamily	382559	127	267	1.55189e-13	66.5471	cl01481	DDE_Tnp_IS1595 superfamily	-	-
Q#83 - >KCZ81519.1 hypothetical protein H312_01097 [Anncaliia algerae PRA339]	superfamily	382559	130	270	6.94646e-12	61.9247	cl01481	DDE_Tnp_IS1595 superfamily	-	-
Q#84 - >KCZ82042.1 hypothetical protein H312_00524 [Anncaliia algerae PRA339]	superfamily	382559	136	250	5.52724e-12	62.3099	cl01481	DDE_Tnp_IS1595 superfamily	-	-
Q#85 - >EEQ81258.1 hypothetical protein NCER_102413 [Nosema ceranae BRL01]	superfamily	382559	132	272	5.43652e-17	75.7919	cl01481	DDE_Tnp_IS1595 superfamily	-	-
Q#86 - >KCZ77578.1 hypothetical protein H311_01407 [Anncaliia algerae PRA109]	superfamily	382559	130	270	1.38766e-10	58.8431	cl01481	DDE_Tnp_IS1595 superfamily	-	-
Q#87 - >KCZ78763.1 hypothetical protein H311_00198 [Anncaliia algerae PRA109]	superfamily	382559	40	164	7.95376e-16	71.1695	cl01481	DDE_Tnp_IS1595 superfamily	-	-
Q#88 - >OBZ80503.1 hypothetical protein A0J61_11447 [Choanephora cucurbitarum]	superfamily	382559	33	126	3.6243e-16	70.0139	cl01481	DDE_Tnp_IS1595 superfamily	N	-
Q#89 - >KCZ81666.1 hypothetical protein H312_00844, partial [Anncaliia algerae PRA339]	superfamily	382559	138	224	9.04051e-14	66.1619	cl01481	DDE_Tnp_IS1595 superfamily	C	-
Q#90 - >KCZ78304.1 hypothetical protein H311_00669, partial [Anncaliia algerae PRA109]	superfamily	382559	29	153	2.90694e-18	76.9475	cl01481	DDE_Tnp_IS1595 superfamily	-	-
Q#91 - >KCZ81096.1 hypothetical protein H312_01462, partial [Anncaliia algerae PRA339]	superfamily	382559	4	117	1.06246e-15	68.4731	cl01481	DDE_Tnp_IS1595 superfamily	-	-
Q#92 - >KCZ76920.1 hypothetical protein H311_02076, partial [Anncaliia algerae PRA109]	superfamily	382559	20	107	1.56012e-10	54.6059	cl01481	DDE_Tnp_IS1595 superfamily	C	-
Q#93 - >KCZ80736.1 hypothetical protein H312_01835 [Anncaliia algerae PRA339]	superfamily	382559	3	95	5.48001e-10	53.0651	cl01481	DDE_Tnp_IS1595 superfamily	N	-
Q#94 - >KRH94228.1 hypothetical protein M153_3290007862 [Pseudoloma neurophilia]	superfamily	382559	145	291	1.15761e-24	96.9779	cl01481	DDE_Tnp_IS1595 superfamily	-	-
Q#95 - >ORE18047.1 hypothetical protein BCV71DRAFT_235305 [Rhizopus microsporus]	superfamily	382559	210	313	5.24263e-11	59.9987	cl01481	DDE_Tnp_IS1595 superfamily	C	-
Q#96 - >KCZ80762.1 hypothetical protein H312_01820, partial [Anncaliia algerae PRA339]	superfamily	382559	40	183	7.79225e-21	84.2663	cl01481	DDE_Tnp_IS1595 superfamily	-	-
Q#97 - >KCZ81782.1 hypothetical protein H312_00822 [Anncaliia algerae PRA339]	superfamily	382559	133	279	3.04402e-16	73.8659	cl01481	DDE_Tnp_IS1595 superfamily	-	-
Q#98 - >EEQ81494.1 hypothetical protein NCER_102052 [Nosema ceranae BRL01]	superfamily	382559	101	192	1.65212e-11	59.6135	cl01481	DDE_Tnp_IS1595 superfamily	N	-
Q#99 - >KCZ79425.1 hypothetical protein H312_03192 [Anncaliia algerae PRA339]	superfamily	382559	135	259	1.83606e-18	79.6439	cl01481	DDE_Tnp_IS1595 superfamily	-	-
Q#100 - >XP_024329302.1 putative transposase-like protein [Nosema ceranae]	superfamily	382559	44	165	1.5294e-19	80.7995	cl01481	DDE_Tnp_IS1595 superfamily	-	-
Q#101 - >KCZ78998.1 hypothetical protein H312_03618, partial [Anncaliia algerae PRA339]	superfamily	382559	19	154	1.97349e-17	73.8659	cl01481	DDE_Tnp_IS1595 superfamily	-	-
Q#102 - >KCZ82035.1 hypothetical protein H312_00517 [Anncaliia algerae PRA339]	superfamily	382559	144	291	2.03477e-15	71.9399	cl01481	DDE_Tnp_IS1595 superfamily	-	-
Q#103 - >EEQ81431.1 hypothetical protein NCER_102137 [Nosema ceranae BRL01]	superfamily	382559	20	141	4.46189e-20	81.5699	cl01481	DDE_Tnp_IS1595 superfamily	-	-
Q#104 - >KCZ78566.1 hypothetical protein H311_00405, partial [Anncaliia algerae PRA109]	superfamily	382559	17	115	2.54367e-13	62.3099	cl01481	DDE_Tnp_IS1595 superfamily	N	-
Q#105 - >XP_024329285.1 hypothetical protein AAJ76_5130003, partial [Nosema ceranae]	superfamily	382559	130	247	1.43743e-14	68.8583	cl01481	DDE_Tnp_IS1595 superfamily	-	-
Q#106 - >ORD93307.1 Y132A [Enterospora canceri]	superfamily	382559	137	284	6.74709e-17	75.7919	cl01481	DDE_Tnp_IS1595 superfamily	-	-
Q#107 - >EIE87294.1 hypothetical protein RO3G_12005 [Rhizopus delemar RA 99-880]	superfamily	382559	251	384	1.04135e-14	70.7843	cl01481	DDE_Tnp_IS1595 superfamily	-	-
Q#108 - >KCZ77002.1 hypothetical protein H311_01992, partial [Anncaliia algerae PRA109]	superfamily	382559	11	94	3.36513e-15	67.3175	cl01481	DDE_Tnp_IS1595 superfamily	N	-
Q#109 - >KCZ80574.1 hypothetical protein H312_02031, partial [Anncaliia algerae PRA339]	superfamily	382559	1	93	1.10706e-14	64.6211	cl01481	DDE_Tnp_IS1595 superfamily	N	-
Q#110 - >KCZ76629.1 hypothetical protein H311_02369, partial [Anncaliia algerae PRA109]	superfamily	382559	66	189	1.56181e-15	70.0139	cl01481	DDE_Tnp_IS1595 superfamily	-	-
Q#111 - >EIE87976.1 hypothetical protein RO3G_12687 [Rhizopus delemar RA 99-880]	superfamily	382559	43	176	2.46264e-14	66.9323	cl01481	DDE_Tnp_IS1595 superfamily	-	-
Q#112 - >KCZ81399.1 hypothetical protein H312_01154, partial [Anncaliia algerae PRA339]	superfamily	382559	5	117	6.71264e-19	76.9475	cl01481	DDE_Tnp_IS1595 superfamily	N	-
Q#113 - >KCZ80778.1 hypothetical protein H312_01785 [Anncaliia algerae PRA339]	superfamily	382559	136	282	4.01633e-21	87.3479	cl01481	DDE_Tnp_IS1595 superfamily	-	-
Q#114 - >KCZ81094.1 hypothetical protein H312_01460, partial [Anncaliia algerae PRA339]	superfamily	382559	4	106	4.5519e-15	66.1619	cl01481	DDE_Tnp_IS1595 superfamily	N	-
Q#115 - >KCZ76248.1 hypothetical protein H311_02758 [Anncaliia algerae PRA109]	superfamily	382559	37	132	3.92635e-12	60.3839	cl01481	DDE_Tnp_IS1595 superfamily	N	-
Q#116 - >KCZ77736.1 hypothetical protein H311_01247, partial [Anncaliia algerae PRA109]	superfamily	382559	12	100	2.90175e-17	71.9399	cl01481	DDE_Tnp_IS1595 superfamily	N	-
Q#117 - >CEI95175.1 hypothetical protein RMCBS344292_09371 [Rhizopus microsporus]	superfamily	382559	51	158	6.21546e-15	67.7027	cl01481	DDE_Tnp_IS1595 superfamily	-	-
Q#118 - >KCZ74470.1 hypothetical protein H311_04565, partial [Anncaliia algerae PRA109]	superfamily	382559	63	183	3.12268e-16	72.7103	cl01481	DDE_Tnp_IS1595 superfamily	-	-
Q#119 - >EIE89006.1 hypothetical protein RO3G_13717 [Rhizopus delemar RA 99-880]	superfamily	382559	43	176	1.43068e-13	65.0063	cl01481	DDE_Tnp_IS1595 superfamily	-	-
Q#120 - >KCZ79292.1 hypothetical protein H312_03320 [Anncaliia algerae PRA339]	superfamily	382559	136	260	1.26455e-17	77.3327	cl01481	DDE_Tnp_IS1595 superfamily	-	-
Q#121 - >KCZ81832.1 hypothetical protein H312_00731 [Anncaliia algerae PRA339]	superfamily	382559	135	255	1.82195e-16	74.6363	cl01481	DDE_Tnp_IS1595 superfamily	-	-
Q#122 - >KCZ77225.1 hypothetical protein H311_01767 [Anncaliia algerae PRA109]	superfamily	382559	15	123	1.54486e-11	57.3023	cl01481	DDE_Tnp_IS1595 superfamily	-	-
Q#123 - >KCZ78255.1 hypothetical protein H311_00718, partial [Anncaliia algerae PRA109]	superfamily	382559	2	73	4.75828e-16	68.8583	cl01481	DDE_Tnp_IS1595 superfamily	N	-
Q#124 - >XP_024329608.1 hypothetical protein AAJ76_1960001168 [Nosema ceranae]	superfamily	382559	2	94	6.86578e-13	60.3839	cl01481	DDE_Tnp_IS1595 superfamily	C	-
Q#125 - >KCZ80334.1 hypothetical protein H312_02271, partial [Anncaliia algerae PRA339]	superfamily	382559	5	117	5.76993e-23	87.3479	cl01481	DDE_Tnp_IS1595 superfamily	N	-
Q#126 - >KCZ77840.1 hypothetical protein H311_01143 [Anncaliia algerae PRA109]	superfamily	382559	54	193	3.93031e-14	66.5471	cl01481	DDE_Tnp_IS1595 superfamily	-	-
Q#127 - >KCZ79957.1 hypothetical protein H312_02646 [Anncaliia algerae PRA339]	superfamily	382559	125	242	9.85858e-25	96.2075	cl01481	DDE_Tnp_IS1595 superfamily	-	-
Q#128 - >KCZ77429.1 hypothetical protein H311_01561, partial [Anncaliia algerae PRA109]	superfamily	382559	1	102	2.31664e-14	64.6211	cl01481	DDE_Tnp_IS1595 superfamily	N	-
Q#129 - >KCZ78783.1 hypothetical protein H311_00172, partial [Anncaliia algerae PRA109]	superfamily	382559	1	32	7.82303e-06	39.198	cl01481	DDE_Tnp_IS1595 superfamily	NC	-
Q#130 - >KCZ79080.1 hypothetical protein H312_03535 [Anncaliia algerae PRA339]	superfamily	382559	142	281	7.22752e-19	81.1847	cl01481	DDE_Tnp_IS1595 superfamily	-	-
Q#131 - >KCZ78324.1 hypothetical protein H311_00646, partial [Anncaliia algerae PRA109]	superfamily	382559	6	116	3.19845e-20	80.4143	cl01481	DDE_Tnp_IS1595 superfamily	N	-
Q#132 - >XP_018283171.1 hypothetical protein PHYBLDRAFT_73795 [Phycomyces blakesleeanus NRRL 1555(-)]	superfamily	382559	173	245	6.77702e-13	65.0063	cl01481	DDE_Tnp_IS1595 superfamily	NC	-
Q#133 - >KCZ80316.1 hypothetical protein H312_02284 [Anncaliia algerae PRA339]	superfamily	382559	25	156	1.2301e-13	64.6211	cl01481	DDE_Tnp_IS1595 superfamily	-	-
Q#134 - >KCZ80952.1 hypothetical protein H312_01607, partial [Anncaliia algerae PRA339]	superfamily	382559	1	94	4.53622e-13	60.3839	cl01481	DDE_Tnp_IS1595 superfamily	N	-
Q#135 - >ORD93149.1 hypothetical protein ECANGB1_978 [Enterospora canceri]	superfamily	382559	95	225	1.36407e-14	68.8583	cl01481	DDE_Tnp_IS1595 superfamily	-	-
Q#136 - >KCZ75951.1 hypothetical protein H311_03061 [Anncaliia algerae PRA109]	superfamily	382559	72	203	4.31503e-16	72.3251	cl01481	DDE_Tnp_IS1595 superfamily	-	-
Q#137 - >RIB27877.1 hypothetical protein C2G38_2159525 [Gigaspora rosea]	superfamily	382559	312	376	2.01397e-09	55.7615	cl01481	DDE_Tnp_IS1595 superfamily	NC	-
Q#138 - >KCZ78882.1 hypothetical protein H311_00072 [Anncaliia algerae PRA109]	superfamily	382559	27	156	1.28283e-13	64.6211	cl01481	DDE_Tnp_IS1595 superfamily	-	-
Q#139 - >KCZ78442.1 hypothetical protein H311_00528, partial [Anncaliia algerae PRA109]	superfamily	382559	6	115	2.25825e-10	54.6059	cl01481	DDE_Tnp_IS1595 superfamily	N	-
Q#140 - >XP_018283095.1 hypothetical protein PHYBLDRAFT_176463 [Phycomyces blakesleeanus NRRL 1555(-)]	superfamily	382559	168	248	7.82439e-14	67.7027	cl01481	DDE_Tnp_IS1595 superfamily	NC	-
Q#141 - >ORD93192.1 hypothetical protein ECANGB1_721 [Enterospora canceri]	superfamily	382559	29	136	1.72317e-13	63.0803	cl01481	DDE_Tnp_IS1595 superfamily	C	-
Q#142 - >KCZ79589.1 hypothetical protein H312_03018, partial [Anncaliia algerae PRA339]	superfamily	382559	142	281	2.97885e-15	71.5547	cl01481	DDE_Tnp_IS1595 superfamily	-	-
Q#143 - >KCZ74016.1 hypothetical protein H311_05022, partial [Anncaliia algerae PRA109]	superfamily	382559	25	123	5.16682e-15	67.3175	cl01481	DDE_Tnp_IS1595 superfamily	N	-
Q#144 - >KCZ78048.1 hypothetical protein H311_00932 [Anncaliia algerae PRA109]	superfamily	382559	136	260	2.40823e-17	76.9475	cl01481	DDE_Tnp_IS1595 superfamily	-	-
Q#145 - >ORD93472.1 hypothetical protein ECANGB1_2188 [Enterospora canceri]	superfamily	382559	95	210	1.04683e-13	65.7767	cl01481	DDE_Tnp_IS1595 superfamily	C	-
Q#146 - >KCZ79516.1 hypothetical protein H312_03089 [Anncaliia algerae PRA339]	superfamily	382559	1	92	9.20033e-15	64.6211	cl01481	DDE_Tnp_IS1595 superfamily	N	-
Q#147 - >KCZ77886.1 hypothetical protein H311_01097 [Anncaliia algerae PRA109]	superfamily	382559	136	260	2.34822e-16	74.2511	cl01481	DDE_Tnp_IS1595 superfamily	-	-
Q#148 - >KCZ79308.1 hypothetical protein H312_03305, partial [Anncaliia algerae PRA339]	superfamily	382559	1	132	2.98656e-16	70.7843	cl01481	DDE_Tnp_IS1595 superfamily	-	-
Q#149 - >KCZ80645.1 hypothetical protein H312_01937 [Anncaliia algerae PRA339]	superfamily	382559	5	94	4.31205e-20	80.0291	cl01481	DDE_Tnp_IS1595 superfamily	N	-
Q#150 - >KCZ76572.1 hypothetical protein H311_02427 [Anncaliia algerae PRA109]	superfamily	382559	10	111	1.16704e-17	73.0955	cl01481	DDE_Tnp_IS1595 superfamily	-	-
Q#151 - >KCZ74627.1 hypothetical protein H311_04405, partial [Anncaliia algerae PRA109]	superfamily	382559	93	170	1.86264e-10	56.1467	cl01481	DDE_Tnp_IS1595 superfamily	C	-
Q#152 - >KCZ75002.1 hypothetical protein H311_04027, partial [Anncaliia algerae PRA109]	superfamily	382559	7	117	5.06652e-16	69.2435	cl01481	DDE_Tnp_IS1595 superfamily	N	-
Q#153 - >KCZ77926.1 hypothetical protein H311_01053 [Anncaliia algerae PRA109]	superfamily	382559	38	102	8.52068e-11	55.3763	cl01481	DDE_Tnp_IS1595 superfamily	NC	-
Q#154 - >KCZ76961.1 hypothetical protein H311_02034, partial [Anncaliia algerae PRA109]	superfamily	382559	4	124	1.00137e-14	66.5471	cl01481	DDE_Tnp_IS1595 superfamily	-	-
Q#155 - >KCZ80470.1 hypothetical protein H312_02146, partial [Anncaliia algerae PRA339]	superfamily	382559	120	236	4.62519e-16	73.0955	cl01481	DDE_Tnp_IS1595 superfamily	-	-
Q#156 - >KCZ79359.1 hypothetical protein H312_03250, partial [Anncaliia algerae PRA339]	superfamily	382559	136	213	3.96504e-07	47.6724	cl01481	DDE_Tnp_IS1595 superfamily	C	-
Q#157 - >KCZ80493.1 hypothetical protein H312_02091 [Anncaliia algerae PRA339]	superfamily	382559	121	238	7.02664e-16	72.7103	cl01481	DDE_Tnp_IS1595 superfamily	-	-
Q#158 - >KCZ77496.1 hypothetical protein H311_01492 [Anncaliia algerae PRA109]	superfamily	382559	18	81	1.99714e-11	55.7615	cl01481	DDE_Tnp_IS1595 superfamily	NC	-
Q#159 - >KCZ78676.1 hypothetical protein H311_00290 [Anncaliia algerae PRA109]	superfamily	382559	127	241	1.033e-10	58.4579	cl01481	DDE_Tnp_IS1595 superfamily	-	-
Q#160 - >KCZ82107.1 hypothetical protein H312_00382, partial [Anncaliia algerae PRA339]	superfamily	382559	29	159	3.19481e-13	63.8507	cl01481	DDE_Tnp_IS1595 superfamily	-	-
Q#161 - >EEQ81218.1 hypothetical protein NCER_102484 [Nosema ceranae BRL01]	superfamily	382559	21	111	6.29633e-18	75.0215	cl01481	DDE_Tnp_IS1595 superfamily	N	-
Q#162 - >KCZ77513.1 hypothetical protein H311_01473, partial [Anncaliia algerae PRA109]	superfamily	382559	6	116	7.74539e-11	55.7615	cl01481	DDE_Tnp_IS1595 superfamily	N	-
Q#163 - >KCZ76139.1 hypothetical protein H311_02869, partial [Anncaliia algerae PRA109]	superfamily	382559	3	89	5.31143e-07	44.5908	cl01481	DDE_Tnp_IS1595 superfamily	N	-
Q#164 - >KCZ80464.1 hypothetical protein H312_02140, partial [Anncaliia algerae PRA339]	superfamily	382559	8	105	6.39024e-12	58.4579	cl01481	DDE_Tnp_IS1595 superfamily	C	-
Q#165 - >SAM08881.1 hypothetical protein [Absidia glauca]	superfamily	382559	60	162	2.15376e-16	73.8659	cl01481	DDE_Tnp_IS1595 superfamily	N	-
Q#166 - >KCZ80516.1 hypothetical protein H312_02078, partial [Anncaliia algerae PRA339]	superfamily	382559	1	94	2.60413e-14	64.2359	cl01481	DDE_Tnp_IS1595 superfamily	N	-
Q#167 - >KCZ74280.1 hypothetical protein H311_04756, partial [Anncaliia algerae PRA109]	superfamily	382559	77	187	3.71307e-12	61.9247	cl01481	DDE_Tnp_IS1595 superfamily	-	-
Q#168 - >KCZ79653.1 hypothetical protein H312_02959 [Anncaliia algerae PRA339]	superfamily	382559	2	79	2.98289e-08	47.6724	cl01481	DDE_Tnp_IS1595 superfamily	N	-
Q#169 - >KCZ81106.1 hypothetical protein H312_01472, partial [Anncaliia algerae PRA339]	superfamily	382559	13	81	9.8801e-11	54.9911	cl01481	DDE_Tnp_IS1595 superfamily	NC	-
Q#170 - >KCZ79162.1 hypothetical protein H312_03452 [Anncaliia algerae PRA339]	superfamily	382559	2	79	2.43141e-09	50.7539	cl01481	DDE_Tnp_IS1595 superfamily	N	-
Q#171 - >XP_024329664.1 hypothetical protein AAJ76_1730003606 [Nosema ceranae]	superfamily	382559	2	98	4.25302e-11	56.1467	cl01481	DDE_Tnp_IS1595 superfamily	N	-
Q#172 - >EJW05224.1 hypothetical protein EDEG_00689, partial [Edhazardia aedis USNM 41457]	superfamily	382559	27	136	1.75985e-13	63.0803	cl01481	DDE_Tnp_IS1595 superfamily	-	-
Q#173 - >KCZ77844.1 hypothetical protein H311_01140, partial [Anncaliia algerae PRA109]	superfamily	382559	1	79	4.0407e-17	71.1695	cl01481	DDE_Tnp_IS1595 superfamily	N	-
Q#174 - >EEQ81200.1 hypothetical protein NCER_102514 [Nosema ceranae BRL01]	superfamily	382559	6	120	5.40734e-19	78.1031	cl01481	DDE_Tnp_IS1595 superfamily	-	-
Q#175 - >KCZ81478.1 hypothetical protein H312_01056, partial [Anncaliia algerae PRA339]	superfamily	382559	139	209	0.000126739	40.7388	cl01481	DDE_Tnp_IS1595 superfamily	C	-
Q#175 - >KCZ81478.1 hypothetical protein H312_01056, partial [Anncaliia algerae PRA339]	superfamily	389747	97	140	0.0599301	31.4821	cl21459	HTH superfamily	N	-
Q#176 - >KCZ81588.1 hypothetical protein H312_01043 [Anncaliia algerae PRA339]	superfamily	382559	129	239	2.86118e-20	84.6515	cl01481	DDE_Tnp_IS1595 superfamily	-	-
Q#177 - >KCZ77990.1 hypothetical protein H311_00989 [Anncaliia algerae PRA109]	superfamily	382559	11	123	3.41626e-10	54.9911	cl01481	DDE_Tnp_IS1595 superfamily	N	-
Q#178 - >XP_018290050.1 hypothetical protein PHYBLDRAFT_169919 [Phycomyces blakesleeanus NRRL 1555(-)]	superfamily	382559	165	229	1.11492e-14	68.8583	cl01481	DDE_Tnp_IS1595 superfamily	-	-
Q#179 - >KCZ78782.1 hypothetical protein H311_00181, partial [Anncaliia algerae PRA109]	superfamily	382559	97	218	1.31057e-14	69.2435	cl01481	DDE_Tnp_IS1595 superfamily	NC	-
Q#180 - >KCZ77854.1 hypothetical protein H311_01130 [Anncaliia algerae PRA109]	superfamily	382559	5	66	2.35963e-07	44.5908	cl01481	DDE_Tnp_IS1595 superfamily	-	-
Q#181 - >KCZ76925.1 hypothetical protein H311_02071, partial [Anncaliia algerae PRA109]	superfamily	382559	65	177	1.21554e-12	62.6951	cl01481	DDE_Tnp_IS1595 superfamily	C	-
Q#182 - >KCZ78611.1 hypothetical protein H311_00355, partial [Anncaliia algerae PRA109]	superfamily	382559	14	121	1.50734e-16	71.1695	cl01481	DDE_Tnp_IS1595 superfamily	-	-
Q#183 - >KRH94676.1 putative transposable element, partial [Pseudoloma neurophilia]	superfamily	382559	58	168	4.46463e-17	73.4807	cl01481	DDE_Tnp_IS1595 superfamily	N	-
Q#184 - >KCZ81264.1 hypothetical protein H312_01342 [Anncaliia algerae PRA339]	superfamily	382559	4	62	1.51616e-10	54.2207	cl01481	DDE_Tnp_IS1595 superfamily	C	-
Q#185 - >KCZ81090.1 hypothetical protein H312_01516, partial [Anncaliia algerae PRA339]	superfamily	382559	60	153	1.88481e-09	53.4503	cl01481	DDE_Tnp_IS1595 superfamily	N	-
Q#185 - >KCZ81090.1 hypothetical protein H312_01516, partial [Anncaliia algerae PRA339]	superfamily	382559	3	53	0.000110637	40.3536	cl01481	DDE_Tnp_IS1595 superfamily	N	-
Q#186 - >KCZ78633.1 hypothetical protein H311_00333, partial [Anncaliia algerae PRA109]	superfamily	382559	1	93	0.000185602	38.4276	cl01481	DDE_Tnp_IS1595 superfamily	NC	-
Q#187 - >KCZ78359.1 hypothetical protein H311_00606 [Anncaliia algerae PRA109]	superfamily	382559	121	238	6.51368e-17	75.4067	cl01481	DDE_Tnp_IS1595 superfamily	N	-
Q#188 - >KCZ80581.1 hypothetical protein H312_02001 [Anncaliia algerae PRA339]	superfamily	382559	2	87	3.22704e-08	47.6724	cl01481	DDE_Tnp_IS1595 superfamily	-	-
Q#189 - >KCZ75615.1 hypothetical protein H311_03404 [Anncaliia algerae PRA109]	superfamily	382559	38	118	3.12651e-10	53.8355	cl01481	DDE_Tnp_IS1595 superfamily	N	-
Q#190 - >KRH94526.1 putative transposable element [Pseudoloma neurophilia]	superfamily	382559	44	147	1.37769e-17	74.2511	cl01481	DDE_Tnp_IS1595 superfamily	N	-
Q#191 - >KCZ79708.1 hypothetical protein H312_02898, partial [Anncaliia algerae PRA339]	superfamily	382559	11	118	1.10595e-06	44.976	cl01481	DDE_Tnp_IS1595 superfamily	C	-
Q#192 - >KCZ75860.1 hypothetical protein H311_03155 [Anncaliia algerae PRA109]	superfamily	382559	1	72	3.56306e-11	54.6059	cl01481	DDE_Tnp_IS1595 superfamily	N	-
Q#193 - >KCZ82089.1 hypothetical protein H312_00572 [Anncaliia algerae PRA339]	superfamily	382559	121	237	8.56946e-15	70.0139	cl01481	DDE_Tnp_IS1595 superfamily	N	-
Q#193 - >KCZ82089.1 hypothetical protein H312_00572 [Anncaliia algerae PRA339]	superfamily	389747	73	110	0.0432588	31.8049	cl21459	HTH superfamily	-	-
Q#194 - >KCZ77046.1 hypothetical protein H311_01949 [Anncaliia algerae PRA109]	superfamily	382559	1	54	4.71485e-09	48.0576	cl01481	DDE_Tnp_IS1595 superfamily	C	-
Q#195 - >KCZ82314.1 hypothetical protein H312_00337, partial [Anncaliia algerae PRA339]	superfamily	382559	40	137	9.37048e-12	58.4579	cl01481	DDE_Tnp_IS1595 superfamily	NC	-
Q#195 - >KCZ82314.1 hypothetical protein H312_00337, partial [Anncaliia algerae PRA339]	superfamily	389747	2	30	0.0563125	30.7239	cl21459	HTH superfamily	C	-
Q#196 - >XP_024329492.1 hypothetical protein AAJ76_2580001399 [Nosema ceranae]	superfamily	382559	135	192	0.000491981	38.8128	cl01481	DDE_Tnp_IS1595 superfamily	NC	-
Q#197 - >KCZ74954.1 hypothetical protein H311_04076 [Anncaliia algerae PRA109]	superfamily	382559	30	102	2.12202e-11	56.9171	cl01481	DDE_Tnp_IS1595 superfamily	NC	-
Q#198 - >KCZ80069.1 hypothetical protein H312_02525 [Anncaliia algerae PRA339]	superfamily	382559	3	52	1.71657e-09	49.9836	cl01481	DDE_Tnp_IS1595 superfamily	N	-
Q#199 - >KCZ79174.1 hypothetical protein H312_03443, partial [Anncaliia algerae PRA339]	superfamily	382559	144	274	6.01622e-14	67.7027	cl01481	DDE_Tnp_IS1595 superfamily	NC	-
Q#200 - >KRH94437.1 hypothetical protein M153_2570002111, partial [Pseudoloma neurophilia]	superfamily	382559	2	79	1.59148e-10	53.8355	cl01481	DDE_Tnp_IS1595 superfamily	-	-
Q#201 - >KCZ78562.1 hypothetical protein H311_00401 [Anncaliia algerae PRA109]	superfamily	382559	120	239	5.62257e-18	77.7179	cl01481	DDE_Tnp_IS1595 superfamily	N	-
Q#202 - >KCZ81878.1 hypothetical protein H312_00637 [Anncaliia algerae PRA339]	superfamily	382559	2	133	2.36801e-13	63.0803	cl01481	DDE_Tnp_IS1595 superfamily	-	-
Q#203 - >EEQ81255.1 hypothetical protein NCER_102418 [Nosema ceranae BRL01]	superfamily	382559	28	172	3.16047e-16	72.7103	cl01481	DDE_Tnp_IS1595 superfamily	-	-
Q#204 - >ORD95342.1 hypothetical protein HERIO_2566 [Hepatospora eriocheir]	superfamily	382559	2	125	3.92622e-09	51.1391	cl01481	DDE_Tnp_IS1595 superfamily	-	-
Q#205 - >KCZ73720.1 hypothetical protein H311_05322, partial [Anncaliia algerae PRA109]	superfamily	382559	28	70	4.21412e-06	41.124	cl01481	DDE_Tnp_IS1595 superfamily	-	-
Q#206 - >EIE89925.1 hypothetical protein RO3G_14636 [Rhizopus delemar RA 99-880]	superfamily	382559	43	176	1.49372e-13	65.3915	cl01481	DDE_Tnp_IS1595 superfamily	NC	-
Q#207 - >KCZ76061.1 hypothetical protein H311_02947 [Anncaliia algerae PRA109]	superfamily	382559	96	161	0.0232136	33.42	cl01481	DDE_Tnp_IS1595 superfamily	-	-
Q#208 - >EPR78293.1 hypothetical protein SLOPH_2636 [Spraguea lophii 42_110]	superfamily	382559	2	70	2.43712e-11	55.7615	cl01481	DDE_Tnp_IS1595 superfamily	C	-
Q#209 - >OBZ80186.1 hypothetical protein A0J61_11765 [Choanephora cucurbitarum]	superfamily	382559	17	95	2.03293e-05	40.3536	cl01481	DDE_Tnp_IS1595 superfamily	N	-
Q#210 - >XP_018289030.1 hypothetical protein PHYBLDRAFT_73821 [Phycomyces blakesleeanus NRRL 1555(-)]	superfamily	382559	90	213	1.84042e-09	54.9911	cl01481	DDE_Tnp_IS1595 superfamily	C	-
Q#211 - >KCZ74834.1 hypothetical protein H311_04196, partial [Anncaliia algerae PRA109]	superfamily	382559	124	240	6.41589e-13	64.2359	cl01481	DDE_Tnp_IS1595 superfamily	-	-
Q#211 - >KCZ74834.1 hypothetical protein H311_04196, partial [Anncaliia algerae PRA109]	superfamily	389747	76	108	0.07842	30.9583	cl21459	HTH superfamily	-	-
Q#212 - >EIE83161.1 hypothetical protein RO3G_07866 [Rhizopus delemar RA 99-880]	superfamily	382559	43	176	1.11899e-13	65.3915	cl01481	DDE_Tnp_IS1595 superfamily	C	-
Q#213 - >KCZ79746.1 hypothetical protein H312_02859, partial [Anncaliia algerae PRA339]	superfamily	382559	11	78	1.65824e-10	53.0651	cl01481	DDE_Tnp_IS1595 superfamily	-	-
Q#214 - >EIE88249.1 hypothetical protein RO3G_12960 [Rhizopus delemar RA 99-880]	superfamily	382559	138	271	2.21367e-13	66.1619	cl01481	DDE_Tnp_IS1595 superfamily	NC	-
Q#215 - >EIE81223.1 hypothetical protein RO3G_05928 [Rhizopus delemar RA 99-880]	superfamily	382559	175	308	1.01733e-13	67.7027	cl01481	DDE_Tnp_IS1595 superfamily	-	-
Q#216 - >KCZ80128.1 hypothetical protein H312_02460 [Anncaliia algerae PRA339]	superfamily	382559	2	112	6.68219e-14	64.6211	cl01481	DDE_Tnp_IS1595 superfamily	-	-
Q#217 - >KCZ78685.1 hypothetical protein H311_00276, partial [Anncaliia algerae PRA109]	superfamily	382559	7	77	3.94216e-14	62.6951	cl01481	DDE_Tnp_IS1595 superfamily	-	-
Q#218 - >EIE87242.1 hypothetical protein RO3G_11953 [Rhizopus delemar RA 99-880]	superfamily	382559	210	343	2.1223e-13	66.9323	cl01481	DDE_Tnp_IS1595 superfamily	NC	-
Q#219 - >EIE82971.1 hypothetical protein RO3G_07676 [Rhizopus delemar RA 99-880]	superfamily	382559	251	384	1.96938e-13	67.3175	cl01481	DDE_Tnp_IS1595 superfamily	-	-
Q#219 - >EIE82971.1 hypothetical protein RO3G_07676 [Rhizopus delemar RA 99-880]	superfamily	374142	25	83	0.00156602	40.6245	cl25808	CCDC73 superfamily	-	-
Q#220 - >EIE77264.1 hypothetical protein RO3G_01968 [Rhizopus delemar RA 99-880]	superfamily	382559	251	384	2.19105e-13	67.3175	cl01481	DDE_Tnp_IS1595 superfamily	NC	-
Q#220 - >EIE77264.1 hypothetical protein RO3G_01968 [Rhizopus delemar RA 99-880]	superfamily	374142	25	83	0.00155258	40.6245	cl25808	CCDC73 superfamily	-	-
Q#221 - >EIE80818.1 hypothetical protein RO3G_05523 [Rhizopus delemar RA 99-880]	superfamily	382559	251	384	4.12671e-14	69.2435	cl01481	DDE_Tnp_IS1595 superfamily	NC	-
Q#221 - >EIE80818.1 hypothetical protein RO3G_05523 [Rhizopus delemar RA 99-880]	superfamily	374142	25	83	0.00155258	40.6245	cl25808	CCDC73 superfamily	-	-
Q#222 - >EIE77245.1 hypothetical protein RO3G_01949 [Rhizopus delemar RA 99-880]	superfamily	382559	251	384	1.96938e-13	67.3175	cl01481	DDE_Tnp_IS1595 superfamily	NC	-
Q#222 - >EIE77245.1 hypothetical protein RO3G_01949 [Rhizopus delemar RA 99-880]	superfamily	374142	25	83	0.00153924	40.6245	cl25808	CCDC73 superfamily	-	-
Q#223 - >EIE79971.1 hypothetical protein RO3G_04676 [Rhizopus delemar RA 99-880]	superfamily	382559	251	384	1.25304e-13	67.7027	cl01481	DDE_Tnp_IS1595 superfamily	NC	-
Q#224 - >EIE90446.1 hypothetical protein RO3G_15157 [Rhizopus delemar RA 99-880]	superfamily	382559	251	384	1.87531e-13	67.3175	cl01481	DDE_Tnp_IS1595 superfamily	-	-
Q#225 - >KCZ76510.1 hypothetical protein H311_02490 [Anncaliia algerae PRA109]	superfamily	382559	137	276	2.22696e-20	85.4219	cl01481	DDE_Tnp_IS1595 superfamily	-	-
Q#226 - >KCZ78338.1 hypothetical protein H311_00633, partial [Anncaliia algerae PRA109]	superfamily	382559	29	153	2.0718e-13	63.8507	cl01481	DDE_Tnp_IS1595 superfamily	-	-
Q#227 - >KCZ79135.1 hypothetical protein H312_03477 [Anncaliia algerae PRA339]	superfamily	382559	42	174	2.15855e-12	61.9247	cl01481	DDE_Tnp_IS1595 superfamily	-	-
Q#228 - >KCZ80666.1 hypothetical protein H312_01922 [Anncaliia algerae PRA339]	superfamily	382559	127	237	7.95508e-23	90.4295	cl01481	DDE_Tnp_IS1595 superfamily	-	-
Q#229 - >KCZ77608.1 hypothetical protein H311_01378 [Anncaliia algerae PRA109]	superfamily	382559	1	143	3.04559e-12	60.7691	cl01481	DDE_Tnp_IS1595 superfamily	-	-
Q#230 - >KCZ78445.1 hypothetical protein H311_00522 [Anncaliia algerae PRA109]	superfamily	382559	135	267	6.34319e-18	78.4883	cl01481	DDE_Tnp_IS1595 superfamily	-	-
Q#231 - >KCZ78919.1 hypothetical protein H311_00033 [Anncaliia algerae PRA109]	superfamily	382559	124	234	1.57447e-22	90.4295	cl01481	DDE_Tnp_IS1595 superfamily	-	-
Q#232 - >OQS54049.1 hypothetical protein EHP00_1629 [Enterocytozoon hepatopenaei]	superfamily	382559	126	239	3.53789e-19	81.1847	cl01481	DDE_Tnp_IS1595 superfamily	-	-
Q#233 - >KCZ77487.1 hypothetical protein H311_01499 [Anncaliia algerae PRA109]	superfamily	382559	60	169	9.59325e-18	76.1771	cl01481	DDE_Tnp_IS1595 superfamily	-	-
Q#234 - >KCZ79950.1 hypothetical protein H312_02638, partial [Anncaliia algerae PRA339]	superfamily	382559	69	182	3.85804e-11	58.4579	cl01481	DDE_Tnp_IS1595 superfamily	N	-
Q#235 - >KCZ76512.1 hypothetical protein H311_02487 [Anncaliia algerae PRA109]	superfamily	382559	11	121	1.05592e-21	85.0367	cl01481	DDE_Tnp_IS1595 superfamily	-	-
Q#236 - >KCZ79736.1 hypothetical protein H312_02865, partial [Anncaliia algerae PRA339]	superfamily	382559	74	184	1.4263e-17	76.1771	cl01481	DDE_Tnp_IS1595 superfamily	-	-
Q#236 - >KCZ79736.1 hypothetical protein H312_02865, partial [Anncaliia algerae PRA339]	superfamily	389747	20	55	0.00945694	33.2695	cl21459	HTH superfamily	-	-
Q#237 - >KCZ78961.1 hypothetical protein H312_03657 [Anncaliia algerae PRA339]	superfamily	382559	104	233	4.47185e-18	78.4883	cl01481	DDE_Tnp_IS1595 superfamily	C	-
Q#238 - >KCZ77680.1 hypothetical protein H311_01305 [Anncaliia algerae PRA109]	superfamily	382559	122	238	7.95527e-19	80.7995	cl01481	DDE_Tnp_IS1595 superfamily	N	-
Q#239 - >KRH93224.1 putative transposase-like protein [Pseudoloma neurophilia]	superfamily	382559	8	121	9.58126e-21	81.9551	cl01481	DDE_Tnp_IS1595 superfamily	-	-
Q#240 - >KRH91877.1 putative transposable element, partial [Pseudoloma neurophilia]	superfamily	382559	14	127	4.43496e-22	86.1923	cl01481	DDE_Tnp_IS1595 superfamily	-	-
Q#241 - >KRH92000.1 putative transposable element, partial [Pseudoloma neurophilia]	superfamily	382559	14	127	5.49848e-22	85.8071	cl01481	DDE_Tnp_IS1595 superfamily	-	-
Q#242 - >KRH94042.1 putative transposable element [Pseudoloma neurophilia]	superfamily	382559	8	121	2.00691e-19	78.4883	cl01481	DDE_Tnp_IS1595 superfamily	-	-
Q#243 - >KCZ78323.1 hypothetical protein H311_00647, partial [Anncaliia algerae PRA109]	superfamily	382559	3	115	1.48509e-09	53.0651	cl01481	DDE_Tnp_IS1595 superfamily	-	-
Q#244 - >OQS53592.1 hypothetical protein EHP00_1365 [Enterocytozoon hepatopenaei]	superfamily	382559	26	134	3.13984e-21	84.2663	cl01481	DDE_Tnp_IS1595 superfamily	-	-
Q#245 - >KCZ80749.1 hypothetical protein H312_01848 [Anncaliia algerae PRA339]	superfamily	382559	134	267	1.30511e-16	75.0215	cl01481	DDE_Tnp_IS1595 superfamily	-	-
Q#246 - >KCZ77917.1 hypothetical protein H311_01064 [Anncaliia algerae PRA109]	superfamily	382559	132	247	1.89984e-12	63.4655	cl01481	DDE_Tnp_IS1595 superfamily	-	-
Q#247 - >KRH92217.1 putative transposable element, partial [Pseudoloma neurophilia]	superfamily	382559	88	201	3.6385e-22	88.5035	cl01481	DDE_Tnp_IS1595 superfamily	-	-
Q#248 - >OQS54181.1 hypothetical protein EHP00_1462 [Enterocytozoon hepatopenaei]	superfamily	382559	127	235	2.74237e-22	89.6591	cl01481	DDE_Tnp_IS1595 superfamily	-	-
Q#249 - >XP_024330525.1 putative transposase-like protein [Nosema ceranae]	superfamily	382559	51	163	3.02598e-18	77.3327	cl01481	DDE_Tnp_IS1595 superfamily	-	-
Q#250 - >KRH92755.1 putative transposable element, partial [Pseudoloma neurophilia]	superfamily	382559	14	127	2.09223e-20	81.9551	cl01481	DDE_Tnp_IS1595 superfamily	-	-
Q#251 - >RKP16970.1 hypothetical protein ROZALSC1DRAFT_16932 [Rozella allomycis CSF55]	superfamily	382559	28	174	6.75135e-19	78.8735	cl01481	DDE_Tnp_IS1595 superfamily	-	-
Q#252 - >KCZ80965.1 hypothetical protein H312_01620 [Anncaliia algerae PRA339]	superfamily	382559	136	272	4.69834e-15	70.7843	cl01481	DDE_Tnp_IS1595 superfamily	-	-
Q#253 - >KCZ78699.1 hypothetical protein H311_00267 [Anncaliia algerae PRA109]	superfamily	382559	132	247	1.24175e-13	66.9323	cl01481	DDE_Tnp_IS1595 superfamily	-	-
Q#254 - >KCZ81114.1 hypothetical protein H312_01480 [Anncaliia algerae PRA339]	superfamily	382559	68	203	2.05842e-15	70.3991	cl01481	DDE_Tnp_IS1595 superfamily	-	-
Q#255 - >KCZ76384.1 hypothetical protein H311_02619 [Anncaliia algerae PRA109]	superfamily	382559	97	237	1.79747e-13	65.7767	cl01481	DDE_Tnp_IS1595 superfamily	-	-
Q#256 - >KCZ79534.1 hypothetical protein H312_03075, partial [Anncaliia algerae PRA339]	superfamily	382559	100	235	2.38643e-13	65.3915	cl01481	DDE_Tnp_IS1595 superfamily	-	-
Q#257 - >KCZ77960.1 hypothetical protein H311_01021, partial [Anncaliia algerae PRA109]	superfamily	382559	128	214	6.47755e-08	49.9836	cl01481	DDE_Tnp_IS1595 superfamily	-	-
Q#258 - >KCZ80139.1 hypothetical protein H312_02471, partial [Anncaliia algerae PRA339]	superfamily	382559	6	108	5.94912e-14	63.8507	cl01481	DDE_Tnp_IS1595 superfamily	N	-
Q#259 - >KCZ77348.1 hypothetical protein H311_01638, partial [Anncaliia algerae PRA109]	superfamily	382559	37	169	2.55295e-12	62.3099	cl01481	DDE_Tnp_IS1595 superfamily	N	-
Q#260 - >KCZ79254.1 hypothetical protein H312_03359 [Anncaliia algerae PRA339]	superfamily	382559	51	154	1.66673e-09	53.4503	cl01481	DDE_Tnp_IS1595 superfamily	-	-
Q#261 - >KCZ81611.1 hypothetical protein H312_00935 [Anncaliia algerae PRA339]	superfamily	382559	137	267	1.60172e-13	66.5471	cl01481	DDE_Tnp_IS1595 superfamily	-	-
Q#262 - >KCZ77615.1 hypothetical protein H311_01371, partial [Anncaliia algerae PRA109]	superfamily	382559	7	110	5.64312e-17	71.9399	cl01481	DDE_Tnp_IS1595 superfamily	-	-
Q#263 - >KCZ82096.1 hypothetical protein H312_00370 [Anncaliia algerae PRA339]	superfamily	382559	134	267	9.30793e-13	64.2359	cl01481	DDE_Tnp_IS1595 superfamily	N	-
Q#264 - >KCZ76804.1 hypothetical protein H311_02193, partial [Anncaliia algerae PRA109]	superfamily	382559	81	211	1.68577e-13	65.3915	cl01481	DDE_Tnp_IS1595 superfamily	-	-
Q#265 - >KCZ80785.1 hypothetical protein H312_01792 [Anncaliia algerae PRA339]	superfamily	382559	71	202	4.23455e-14	66.9323	cl01481	DDE_Tnp_IS1595 superfamily	-	-
Q#266 - >KCZ79720.1 hypothetical protein H312_02891 [Anncaliia algerae PRA339]	superfamily	382559	66	179	2.77244e-15	70.0139	cl01481	DDE_Tnp_IS1595 superfamily	-	-
Q#267 - >KCZ82059.1 hypothetical protein H312_00541 [Anncaliia algerae PRA339]	superfamily	382559	136	272	1.36697e-17	77.7179	cl01481	DDE_Tnp_IS1595 superfamily	-	-
Q#268 - >KCZ79676.1 hypothetical protein H312_02938, partial [Anncaliia algerae PRA339]	superfamily	382559	77	204	6.247e-15	69.2435	cl01481	DDE_Tnp_IS1595 superfamily	NC	-
Q#268 - >KCZ79676.1 hypothetical protein H312_02938, partial [Anncaliia algerae PRA339]	superfamily	389747	17	74	0.0910532	32.2937	cl21459	HTH superfamily	-	-
Q#269 - >KCZ76982.1 hypothetical protein H311_02014 [Anncaliia algerae PRA109]	superfamily	382559	118	238	4.28545e-21	86.5775	cl01481	DDE_Tnp_IS1595 superfamily	C	-
Q#270 - >KCZ80221.1 hypothetical protein H312_02371 [Anncaliia algerae PRA339]	superfamily	382559	37	173	2.1897e-17	75.0215	cl01481	DDE_Tnp_IS1595 superfamily	-	-
Q#271 - >KCZ82029.1 hypothetical protein H312_00511, partial [Anncaliia algerae PRA339]	superfamily	382559	15	147	2.49201e-18	76.5623	cl01481	DDE_Tnp_IS1595 superfamily	-	-
Q#272 - >KCZ79536.1 hypothetical protein H312_03077 [Anncaliia algerae PRA339]	superfamily	382559	134	267	1.66474e-12	63.4655	cl01481	DDE_Tnp_IS1595 superfamily	-	-
Q#273 - >KCZ78035.1 hypothetical protein H311_00945 [Anncaliia algerae PRA109]	superfamily	382559	47	160	1.21052e-13	64.6211	cl01481	DDE_Tnp_IS1595 superfamily	-	-
Q#274 - >KCZ76162.1 hypothetical protein H311_02847 [Anncaliia algerae PRA109]	superfamily	382559	118	231	1.85486e-17	76.9475	cl01481	DDE_Tnp_IS1595 superfamily	-	-
Q#275 - >KCZ79038.1 hypothetical protein H312_03577, partial [Anncaliia algerae PRA339]	superfamily	382559	63	141	5.38587e-05	41.124	cl01481	DDE_Tnp_IS1595 superfamily	C	-
Q#276 - >KCZ80204.1 hypothetical protein H312_02384, partial [Anncaliia algerae PRA339]	superfamily	382559	4	107	3.53273e-15	67.7027	cl01481	DDE_Tnp_IS1595 superfamily	N	-
Q#277 - >KCZ78687.1 hypothetical protein H311_00278 [Anncaliia algerae PRA109]	superfamily	382559	150	282	6.48268e-19	81.1847	cl01481	DDE_Tnp_IS1595 superfamily	-	-
Q#278 - >KCZ79878.1 hypothetical protein H312_02728 [Anncaliia algerae PRA339]	superfamily	382559	95	225	9.0084e-20	82.3403	cl01481	DDE_Tnp_IS1595 superfamily	-	-
Q#279 - >KRH92365.1 putative transposable element, partial [Pseudoloma neurophilia]	superfamily	382559	125	227	8.62387e-17	74.2511	cl01481	DDE_Tnp_IS1595 superfamily	-	-
Q#280 - >KCZ74299.1 hypothetical protein H311_04737, partial [Anncaliia algerae PRA109]	superfamily	382559	1	136	2.96255e-13	63.0803	cl01481	DDE_Tnp_IS1595 superfamily	C	-
Q#281 - >OQS53353.1 hypothetical protein EHP00_2075, partial [Enterocytozoon hepatopenaei]	superfamily	382559	8	134	5.54919e-16	69.6287	cl01481	DDE_Tnp_IS1595 superfamily	-	-
Q#282 - >CEJ05541.1 hypothetical protein RMCBS344292_19480 [Rhizopus microsporus]	superfamily	382559	45	182	3.80031e-10	56.9171	cl01481	DDE_Tnp_IS1595 superfamily	-	-
Q#283 - >CDH61452.1 hypothetical protein RO3G_17462 [Lichtheimia corymbifera JMRC:FSU:9682]	superfamily	382559	163	300	4.84943e-14	68.8583	cl01481	DDE_Tnp_IS1595 superfamily	-	-
Q#284 - >KCZ74141.1 hypothetical protein H311_04895, partial [Anncaliia algerae PRA109]	superfamily	382559	18	125	1.03778e-11	58.8431	cl01481	DDE_Tnp_IS1595 superfamily	-	-
Q#285 - >KCZ77372.1 hypothetical protein H311_01616 [Anncaliia algerae PRA109]	superfamily	382559	137	272	3.13149e-09	54.6059	cl01481	DDE_Tnp_IS1595 superfamily	N	-
Q#286 - >KCZ81597.1 hypothetical protein H312_00921 [Anncaliia algerae PRA339]	superfamily	382559	137	272	5.71472e-18	78.4883	cl01481	DDE_Tnp_IS1595 superfamily	NC	-
Q#287 - >KCZ79324.1 hypothetical protein H312_03292, partial [Anncaliia algerae PRA339]	superfamily	382559	9	95	5.64206e-12	58.8431	cl01481	DDE_Tnp_IS1595 superfamily	-	-
Q#288 - >KCZ81350.1 hypothetical protein H312_01231 [Anncaliia algerae PRA339]	superfamily	382559	18	114	2.36605e-19	78.1031	cl01481	DDE_Tnp_IS1595 superfamily	N	-
Q#289 - >KCZ77658.1 hypothetical protein H311_01327 [Anncaliia algerae PRA109]	superfamily	382559	150	280	8.99943e-21	86.1923	cl01481	DDE_Tnp_IS1595 superfamily	N	-
Q#290 - >KCZ78895.1 hypothetical protein H311_00061, partial [Anncaliia algerae PRA109]	superfamily	382559	1	107	5.21569e-19	76.5623	cl01481	DDE_Tnp_IS1595 superfamily	-	-
Q#291 - >EIE89203.1 hypothetical protein RO3G_13914 [Rhizopus delemar RA 99-880]	superfamily	382559	108	244	1.44796e-14	70.0139	cl01481	DDE_Tnp_IS1595 superfamily	N	-
Q#292 - >CDH61124.1 hypothetical protein RO3G_05928 [Lichtheimia corymbifera JMRC:FSU:9682]	superfamily	382559	50	186	7.50547e-20	84.6515	cl01481	DDE_Tnp_IS1595 superfamily	-	-
Q#293 - >CDH61197.1 hypothetical protein RO3G_17462 [Lichtheimia corymbifera JMRC:FSU:9682]	superfamily	382559	148	285	2.39584e-12	64.2359	cl01481	DDE_Tnp_IS1595 superfamily	-	-
Q#294 - >KCZ81558.1 hypothetical protein H312_01011 [Anncaliia algerae PRA339]	superfamily	382559	150	282	1.23958e-15	72.3251	cl01481	DDE_Tnp_IS1595 superfamily	-	-
Q#295 - >KCZ74267.1 hypothetical protein H311_04769, partial [Anncaliia algerae PRA109]	superfamily	382559	114	193	6.52287e-10	54.9911	cl01481	DDE_Tnp_IS1595 superfamily	-	-
Q#296 - >KCZ80642.1 hypothetical protein H312_01969, partial [Anncaliia algerae PRA339]	superfamily	382559	11	102	1.58743e-10	54.9911	cl01481	DDE_Tnp_IS1595 superfamily	NC	-
Q#297 - >KCZ78490.1 hypothetical protein H311_00476, partial [Anncaliia algerae PRA109]	superfamily	382559	1	100	5.38694e-13	61.1543	cl01481	DDE_Tnp_IS1595 superfamily	N	-
Q#298 - >KCZ79764.1 hypothetical protein H312_02847 [Anncaliia algerae PRA339]	superfamily	382559	36	123	1.00845e-06	45.3612	cl01481	DDE_Tnp_IS1595 superfamily	N	-
Q#299 - >ORD96434.1 hypothetical protein HERIO_1626 [Hepatospora eriocheir]	superfamily	382559	22	110	4.48705e-15	67.7027	cl01481	DDE_Tnp_IS1595 superfamily	C	-
Q#300 - >KCZ82526.1 hypothetical protein H312_00184 [Anncaliia algerae PRA339]	superfamily	382559	137	249	1.81748e-07	49.2132	cl01481	DDE_Tnp_IS1595 superfamily	N	-
Q#300 - >KCZ82526.1 hypothetical protein H312_00184 [Anncaliia algerae PRA339]	superfamily	375977	27	75	0.00064184	39.6218	cl39873	TackOD1 superfamily	-	-
Q#301 - >KCZ78506.1 hypothetical protein H311_00461 [Anncaliia algerae PRA109]	superfamily	382559	6	145	2.28201e-11	57.6875	cl01481	DDE_Tnp_IS1595 superfamily	NC	-
Q#302 - >KCZ76582.1 hypothetical protein H311_02417, partial [Anncaliia algerae PRA109]	superfamily	382559	133	219	5.84985e-11	58.4579	cl01481	DDE_Tnp_IS1595 superfamily	-	-
Q#303 - >KCZ78784.1 hypothetical protein H311_00173 [Anncaliia algerae PRA109]	superfamily	382559	132	247	7.27085e-14	67.3175	cl01481	DDE_Tnp_IS1595 superfamily	C	-
Q#304 - >CEG67095.1 hypothetical protein RMATCC62417_03567 [Rhizopus microsporus]	superfamily	382559	227	361	4.1916e-18	80.4143	cl01481	DDE_Tnp_IS1595 superfamily	-	-
Q#305 - >CEJ00054.1 hypothetical protein RMCBS344292_14123 [Rhizopus microsporus]	superfamily	382559	48	183	2.53927e-17	75.4067	cl01481	DDE_Tnp_IS1595 superfamily	-	-
Q#306 - >KRH93914.1 transposable element, partial [Pseudoloma neurophilia]	superfamily	382559	83	183	3.79931e-13	64.2359	cl01481	DDE_Tnp_IS1595 superfamily	-	-
Q#307 - >KRH91981.1 putative transposase-like protein, partial [Pseudoloma neurophilia]	superfamily	382559	7	107	1.17187e-15	67.7027	cl01481	DDE_Tnp_IS1595 superfamily	C	-
Q#308 - >KCZ79005.1 hypothetical protein H312_03612 [Anncaliia algerae PRA339]	superfamily	382559	121	238	7.0795e-12	61.9247	cl01481	DDE_Tnp_IS1595 superfamily	C	-
Q#309 - >KCZ77506.1 hypothetical protein H311_01479, partial [Anncaliia algerae PRA109]	superfamily	382559	58	184	2.65708e-15	70.0139	cl01481	DDE_Tnp_IS1595 superfamily	-	-
Q#310 - >KCZ75690.1 hypothetical protein H311_03327, partial [Anncaliia algerae PRA109]	superfamily	382559	2	118	2.2682e-10	54.2207	cl01481	DDE_Tnp_IS1595 superfamily	NC	-
Q#311 - >XP_024330567.1 putative transposase-like protein [Nosema ceranae]	superfamily	382559	4	81	6.59824e-09	49.2132	cl01481	DDE_Tnp_IS1595 superfamily	-	-
Q#312 - >EPR77997.1 putative transposase [Spraguea lophii 42_110]	superfamily	382559	7	118	8.52564e-15	66.5471	cl01481	DDE_Tnp_IS1595 superfamily	C	-
Q#313 - >KCZ79026.1 hypothetical protein H312_03588, partial [Anncaliia algerae PRA339]	superfamily	382559	7	93	3.16281e-15	66.5471	cl01481	DDE_Tnp_IS1595 superfamily	N	-
Q#314 - >KCZ77802.1 hypothetical protein H311_01180, partial [Anncaliia algerae PRA109]	superfamily	382559	2	83	2.31934e-13	61.9247	cl01481	DDE_Tnp_IS1595 superfamily	N	-
Q#315 - >KCZ75400.1 hypothetical protein H311_03625 [Anncaliia algerae PRA109]	superfamily	382559	50	167	1.88576e-18	77.7179	cl01481	DDE_Tnp_IS1595 superfamily	N	-
Q#316 - >KCZ77517.1 hypothetical protein H311_01468, partial [Anncaliia algerae PRA109]	superfamily	382559	7	89	1.09885e-12	59.6135	cl01481	DDE_Tnp_IS1595 superfamily	-	-
Q#317 - >KCZ77490.1 hypothetical protein H311_01496 [Anncaliia algerae PRA109]	superfamily	382559	38	113	1.5228e-14	66.1619	cl01481	DDE_Tnp_IS1595 superfamily	N	-
Q#318 - >KCZ81103.1 hypothetical protein H312_01469 [Anncaliia algerae PRA339]	superfamily	382559	13	88	3.22902e-06	43.4352	cl01481	DDE_Tnp_IS1595 superfamily	N	-
Q#319 - >KCZ78113.1 hypothetical protein H311_00867 [Anncaliia algerae PRA109]	superfamily	382559	121	238	4.16529e-12	62.3099	cl01481	DDE_Tnp_IS1595 superfamily	C	-
Q#320 - >KCZ76743.1 hypothetical protein H311_02254 [Anncaliia algerae PRA109]	superfamily	382559	16	117	0.00079517	36.8868	cl01481	DDE_Tnp_IS1595 superfamily	-	-
Q#321 - >KCZ76090.1 hypothetical protein H311_02917 [Anncaliia algerae PRA109]	superfamily	382559	1	87	5.38723e-13	61.5395	cl01481	DDE_Tnp_IS1595 superfamily	C	-
Q#322 - >EIE85815.1 hypothetical protein RO3G_10525 [Rhizopus delemar RA 99-880]	superfamily	382559	251	384	2.00795e-13	67.3175	cl01481	DDE_Tnp_IS1595 superfamily	N	-
Q#322 - >EIE85815.1 hypothetical protein RO3G_10525 [Rhizopus delemar RA 99-880]	superfamily	374142	25	83	0.00157959	40.6245	cl25808	CCDC73 superfamily	-	-
Q#323 - >EIE92669.1 hypothetical protein RO3G_17380 [Rhizopus delemar RA 99-880]	superfamily	382559	251	384	2.16991e-13	67.3175	cl01481	DDE_Tnp_IS1595 superfamily	NC	-
Q#323 - >EIE92669.1 hypothetical protein RO3G_17380 [Rhizopus delemar RA 99-880]	superfamily	374142	25	83	0.00156602	40.6245	cl25808	CCDC73 superfamily	-	-
Q#324 - >EIE82405.1 hypothetical protein RO3G_07110 [Rhizopus delemar RA 99-880]	superfamily	382559	251	384	2.04727e-13	67.3175	cl01481	DDE_Tnp_IS1595 superfamily	NC	-
Q#324 - >EIE82405.1 hypothetical protein RO3G_07110 [Rhizopus delemar RA 99-880]	superfamily	374142	25	83	0.00156602	40.6245	cl25808	CCDC73 superfamily	-	-
Q#325 - >KCZ78414.1 hypothetical protein H311_00556, partial [Anncaliia algerae PRA109]	superfamily	382559	2	93	9.57622e-13	60.7691	cl01481	DDE_Tnp_IS1595 superfamily	NC	-
Q#326 - >KCZ75333.1 hypothetical protein H311_03692, partial [Anncaliia algerae PRA109]	superfamily	382559	1	71	3.42614e-14	63.8507	cl01481	DDE_Tnp_IS1595 superfamily	N	-
Q#327 - >KCZ79533.1 hypothetical protein H312_03074 [Anncaliia algerae PRA339]	superfamily	382559	4	99	1.06886e-14	66.1619	cl01481	DDE_Tnp_IS1595 superfamily	N	-
Q#328 - >KCZ74712.1 hypothetical protein H311_04320, partial [Anncaliia algerae PRA109]	superfamily	382559	2	95	3.29508e-09	51.1391	cl01481	DDE_Tnp_IS1595 superfamily	N	-
Q#329 - >EIE86696.1 hypothetical protein RO3G_11407 [Rhizopus delemar RA 99-880]	superfamily	382559	112	221	8.40254e-13	64.2359	cl01481	DDE_Tnp_IS1595 superfamily	N	-
Q#330 - >KCZ77941.1 hypothetical protein H311_01040 [Anncaliia algerae PRA109]	superfamily	382559	36	125	1.06489e-13	63.4655	cl01481	DDE_Tnp_IS1595 superfamily	-	-
Q#331 - >KCZ80833.1 hypothetical protein H312_01781 [Anncaliia algerae PRA339]	superfamily	382559	4	79	4.8446e-13	61.1543	cl01481	DDE_Tnp_IS1595 superfamily	N	-
Q#332 - >KCZ78106.1 hypothetical protein H311_00871 [Anncaliia algerae PRA109]	superfamily	382559	97	184	8.14915e-11	58.0727	cl01481	DDE_Tnp_IS1595 superfamily	N	-
Q#333 - >KCZ78879.1 hypothetical protein H311_00069 [Anncaliia algerae PRA109]	superfamily	382559	2	103	3.78408e-08	48.4428	cl01481	DDE_Tnp_IS1595 superfamily	C	-
Q#334 - >ORD96482.1 hypothetical protein HERIO_1597 [Hepatospora eriocheir]	superfamily	382559	22	110	1.10626e-14	66.5471	cl01481	DDE_Tnp_IS1595 superfamily	N	-
Q#335 - >KCZ80739.1 hypothetical protein H312_01838 [Anncaliia algerae PRA339]	superfamily	382559	1	84	2.34733e-12	59.6135	cl01481	DDE_Tnp_IS1595 superfamily	N	-
Q#336 - >KCZ78496.1 hypothetical protein H311_00468, partial [Anncaliia algerae PRA109]	superfamily	382559	30	137	1.80493e-09	52.2947	cl01481	DDE_Tnp_IS1595 superfamily	N	-
Q#337 - >ORD97225.1 hypothetical protein HERIO_877 [Hepatospora eriocheir]	superfamily	382559	8	133	5.89288e-10	53.4503	cl01481	DDE_Tnp_IS1595 superfamily	C	-
Q#338 - >CDS10937.1 hypothetical protein LRAMOSA11423 [Lichtheimia ramosa]	superfamily	382559	14	142	1.15897e-11	59.6135	cl01481	DDE_Tnp_IS1595 superfamily	C	-
Q#339 - >KCZ80777.1 hypothetical protein H312_01784 [Anncaliia algerae PRA339]	superfamily	382559	150	256	3.7922e-16	73.0955	cl01481	DDE_Tnp_IS1595 superfamily	-	-
Q#340 - >XP_018298364.1 hypothetical protein PHYBLDRAFT_137880 [Phycomyces blakesleeanus NRRL 1555(-)]	superfamily	382559	84	173	2.68237e-09	53.4503	cl01481	DDE_Tnp_IS1595 superfamily	-	-
Q#341 - >KCZ77089.1 hypothetical protein H311_01905, partial [Anncaliia algerae PRA109]	superfamily	382559	10	111	2.8103e-11	56.5319	cl01481	DDE_Tnp_IS1595 superfamily	C	-
Q#342 - >ORD95544.1 hypothetical protein HERIO_2412 [Hepatospora eriocheir]	superfamily	382559	4	166	1.67515e-14	66.9323	cl01481	DDE_Tnp_IS1595 superfamily	-	-
Q#343 - >KCZ73811.1 hypothetical protein H311_05229, partial [Anncaliia algerae PRA109]	superfamily	382559	1	80	5.7161e-10	53.0651	cl01481	DDE_Tnp_IS1595 superfamily	-	-
Q#344 - >ORD93225.1 Y132A [Enterospora canceri]	superfamily	382559	41	140	4.64049e-14	65.0063	cl01481	DDE_Tnp_IS1595 superfamily	NC	-
Q#345 - >KCZ79314.1 hypothetical protein H312_03293, partial [Anncaliia algerae PRA339]	superfamily	382559	45	131	2.74086e-06	43.8204	cl01481	DDE_Tnp_IS1595 superfamily	N	-
Q#346 - >KCZ79629.1 hypothetical protein H312_02985, partial [Anncaliia algerae PRA339]	superfamily	382559	125	206	7.12695e-12	60.7691	cl01481	DDE_Tnp_IS1595 superfamily	C	-
Q#346 - >KCZ79629.1 hypothetical protein H312_02985, partial [Anncaliia algerae PRA339]	superfamily	389747	71	108	0.0248739	32.1139	cl21459	HTH superfamily	C	-
Q#347 - >EPR78318.1 hypothetical protein SLOPH_1875 [Spraguea lophii 42_110]	superfamily	382559	74	167	2.24626e-09	53.0651	cl01481	DDE_Tnp_IS1595 superfamily	C	-
Q#348 - >KCZ81840.1 hypothetical protein H312_00739 [Anncaliia algerae PRA339]	superfamily	382559	20	98	4.84677e-05	39.198	cl01481	DDE_Tnp_IS1595 superfamily	C	-
Q#349 - >OQS55486.1 hypothetical protein EHP00_828 [Enterocytozoon hepatopenaei]	superfamily	382559	44	162	3.25789e-13	63.0803	cl01481	DDE_Tnp_IS1595 superfamily	NC	-
Q#350 - >KCZ76923.1 hypothetical protein H311_02072 [Anncaliia algerae PRA109]	superfamily	382559	1	84	1.51672e-12	59.9987	cl01481	DDE_Tnp_IS1595 superfamily	C	-
Q#351 - >XP_024330105.1 hypothetical protein AAJ76_790003333 [Nosema ceranae]	superfamily	382559	2	98	1.29311e-09	51.9095	cl01481	DDE_Tnp_IS1595 superfamily	N	-
Q#352 - >EIE78851.1 hypothetical protein RO3G_03556 [Rhizopus delemar RA 99-880]	superfamily	382559	43	179	1.08908e-13	66.5471	cl01481	DDE_Tnp_IS1595 superfamily	N	-
Q#353 - >OQS55224.1 hypothetical protein EHP00_1884 [Enterocytozoon hepatopenaei]	superfamily	382559	7	112	9.20053e-11	55.7615	cl01481	DDE_Tnp_IS1595 superfamily	-	-
Q#354 - >EIE90272.1 hypothetical protein RO3G_14983 [Rhizopus delemar RA 99-880]	superfamily	382559	43	179	2.24355e-11	59.9987	cl01481	DDE_Tnp_IS1595 superfamily	N	-
Q#355 - >EIE78878.1 hypothetical protein RO3G_03583 [Rhizopus delemar RA 99-880]	superfamily	382559	43	179	3.11183e-10	56.9171	cl01481	DDE_Tnp_IS1595 superfamily	-	-
Q#357 - >ORD98958.1 hypothetical protein A0H76_1644 [Hepatospora eriocheir]	superfamily	382559	2	125	4.31614e-08	48.4428	cl01481	DDE_Tnp_IS1595 superfamily	NC	-
Q#358 - >EIE86090.1 hypothetical protein RO3G_10801 [Rhizopus delemar RA 99-880]	superfamily	382559	43	179	1.5485e-10	57.6875	cl01481	DDE_Tnp_IS1595 superfamily	-	-
Q#359 - >KCZ82394.1 hypothetical protein H312_00052 [Anncaliia algerae PRA339]	superfamily	382559	14	88	1.94706e-13	62.3099	cl01481	DDE_Tnp_IS1595 superfamily	-	-
Q#360 - >EIE87347.1 hypothetical protein RO3G_12058 [Rhizopus delemar RA 99-880]	superfamily	382559	108	244	1.92314e-11	61.1543	cl01481	DDE_Tnp_IS1595 superfamily	N	-
Q#361 - >EIE92750.1 hypothetical protein RO3G_17462 [Rhizopus delemar RA 99-880]	superfamily	382559	152	288	2.51481e-11	61.1543	cl01481	DDE_Tnp_IS1595 superfamily	-	-
Q#362 - >CEG84006.1 hypothetical protein RMATCC62417_17863 [Rhizopus microsporus]	superfamily	382559	274	409	4.18921e-15	73.0955	cl01481	DDE_Tnp_IS1595 superfamily	-	-
Q#363 - >KCZ75316.1 hypothetical protein H311_03710 [Anncaliia algerae PRA109]	superfamily	382559	1	91	1.42933e-14	65.0063	cl01481	DDE_Tnp_IS1595 superfamily	-	-
Q#364 - >KCZ75019.1 hypothetical protein H311_04010, partial [Anncaliia algerae PRA109]	superfamily	382559	1	64	1.67282e-16	68.0879	cl01481	DDE_Tnp_IS1595 superfamily	N	-
Q#365 - >OQS53844.1 hypothetical protein EHP00_1500 [Enterocytozoon hepatopenaei]	superfamily	382559	1	87	1.5994e-09	51.1391	cl01481	DDE_Tnp_IS1595 superfamily	NC	-
Q#366 - >ORD97252.1 hypothetical protein HERIO_875 [Hepatospora eriocheir]	superfamily	382559	2	77	5.3855e-14	63.4655	cl01481	DDE_Tnp_IS1595 superfamily	N	-
Q#367 - >EIE81225.1 hypothetical protein RO3G_05930 [Rhizopus delemar RA 99-880]	superfamily	382559	43	154	6.74724e-11	58.0727	cl01481	DDE_Tnp_IS1595 superfamily	N	-
Q#368 - >ORD95800.1 Y132A [Hepatospora eriocheir]	superfamily	382559	69	140	2.60758e-11	57.6875	cl01481	DDE_Tnp_IS1595 superfamily	-	-
Q#369 - >KCZ82163.1 hypothetical protein H312_00440 [Anncaliia algerae PRA339]	superfamily	382559	17	85	4.38252e-07	45.7464	cl01481	DDE_Tnp_IS1595 superfamily	NC	-
Q#370 - >KCZ77697.1 hypothetical protein H311_01288, partial [Anncaliia algerae PRA109]	superfamily	382559	1	83	1.37603e-11	56.9171	cl01481	DDE_Tnp_IS1595 superfamily	N	-
Q#371 - >KRH93656.1 transposable element, partial [Pseudoloma neurophilia]	superfamily	382559	8	152	9.4961e-19	77.7179	cl01481	DDE_Tnp_IS1595 superfamily	N	-
Q#372 - >KCZ77387.1 hypothetical protein H311_01601, partial [Anncaliia algerae PRA109]	superfamily	382559	1	58	8.41901e-05	38.0424	cl01481	DDE_Tnp_IS1595 superfamily	-	-
Q#373 - >KCZ77206.1 hypothetical protein H311_01787, partial [Anncaliia algerae PRA109]	superfamily	382559	17	90	8.00939e-10	52.6799	cl01481	DDE_Tnp_IS1595 superfamily	N	-
Q#374 - >ORE12621.1 hypothetical protein BCV71DRAFT_84533 [Rhizopus microsporus]	superfamily	382559	48	155	1.08018e-14	67.3175	cl01481	DDE_Tnp_IS1595 superfamily	N	-
Q#375 - >EEQ82194.1 hypothetical protein NCER_101132 [Nosema ceranae BRL01]	superfamily	382559	65	210	5.26024e-11	58.4579	cl01481	DDE_Tnp_IS1595 superfamily	C	-
Q#376 - >KCZ76580.1 hypothetical protein H311_02419, partial [Anncaliia algerae PRA109]	superfamily	382559	1	75	3.87287e-11	55.3763	cl01481	DDE_Tnp_IS1595 superfamily	-	-
Q#377 - >XP_024329403.1 putative transposase-like protein, partial [Nosema ceranae]	superfamily	382559	52	197	1.32086e-11	59.9987	cl01481	DDE_Tnp_IS1595 superfamily	N	-
Q#378 - >KCZ79255.1 hypothetical protein H312_03360 [Anncaliia algerae PRA339]	superfamily	382559	59	123	2.06238e-08	49.2132	cl01481	DDE_Tnp_IS1595 superfamily	-	-
Q#379 - >KCZ79017.1 hypothetical protein H312_03599, partial [Anncaliia algerae PRA339]	superfamily	382559	1	91	1.06909e-10	55.3763	cl01481	DDE_Tnp_IS1595 superfamily	NC	-
Q#380 - >XP_024330153.1 hypothetical protein AAJ76_7600010363 [Nosema ceranae]	superfamily	382559	4	78	2.88137e-08	47.2872	cl01481	DDE_Tnp_IS1595 superfamily	N	-
Q#381 - >ORD97959.1 hypothetical protein HERIO_215 [Hepatospora eriocheir]	superfamily	382559	22	111	2.14845e-16	71.1695	cl01481	DDE_Tnp_IS1595 superfamily	N	-
Q#382 - >KCZ79821.1 hypothetical protein H312_02784 [Anncaliia algerae PRA339]	superfamily	382559	7	106	4.05482e-08	48.4428	cl01481	DDE_Tnp_IS1595 superfamily	N	-
Q#383 - >KCZ81760.1 hypothetical protein H312_00800 [Anncaliia algerae PRA339]	superfamily	382559	36	107	3.6752e-14	65.0063	cl01481	DDE_Tnp_IS1595 superfamily	C	-
Q#384 - >KCZ79323.1 hypothetical protein H312_03291 [Anncaliia algerae PRA339]	superfamily	382559	1	87	4.27283e-16	68.8583	cl01481	DDE_Tnp_IS1595 superfamily	N	-
Q#385 - >KCZ76261.1 hypothetical protein H311_02745, partial [Anncaliia algerae PRA109]	superfamily	382559	1	63	1.01528e-07	45.3612	cl01481	DDE_Tnp_IS1595 superfamily	N	-
Q#386 - >KCZ81605.1 hypothetical protein H312_00929 [Anncaliia algerae PRA339]	superfamily	382559	11	97	4.07822e-14	64.2359	cl01481	DDE_Tnp_IS1595 superfamily	NC	-
Q#387 - >KCZ75709.1 hypothetical protein H311_03308, partial [Anncaliia algerae PRA109]	superfamily	382559	1	75	1.76715e-10	53.8355	cl01481	DDE_Tnp_IS1595 superfamily	N	-
Q#388 - >KCZ80537.1 hypothetical protein H312_02049 [Anncaliia algerae PRA339]	superfamily	382559	1	86	3.91474e-11	56.1467	cl01481	DDE_Tnp_IS1595 superfamily	NC	-
Q#389 - >CEI96522.1 hypothetical protein RMCBS344292_10681 [Rhizopus microsporus]	superfamily	382559	258	365	1.15378e-13	67.7027	cl01481	DDE_Tnp_IS1595 superfamily	N	-
Q#390 - >ORD96001.1 hypothetical protein HERIO_2023 [Hepatospora eriocheir]	superfamily	382559	187	253	3.18718e-10	56.9171	cl01481	DDE_Tnp_IS1595 superfamily	C	-
Q#391 - >KCZ76130.1 hypothetical protein H311_02881, partial [Anncaliia algerae PRA109]	superfamily	382559	22	79	9.55306e-06	41.5092	cl01481	DDE_Tnp_IS1595 superfamily	NC	-
Q#392 - >KCZ77052.1 hypothetical protein H311_01944, partial [Anncaliia algerae PRA109]	superfamily	382559	62	135	9.57632e-09	50.3687	cl01481	DDE_Tnp_IS1595 superfamily	N	-
Q#393 - >KCZ78825.1 hypothetical protein H311_00136 [Anncaliia algerae PRA109]	superfamily	382559	2	96	7.5543e-05	38.8128	cl01481	DDE_Tnp_IS1595 superfamily	C	-
Q#394 - >OQS55483.1 hypothetical protein EHP00_1925 [Enterocytozoon hepatopenaei]	superfamily	382559	151	219	8.8784e-10	54.9911	cl01481	DDE_Tnp_IS1595 superfamily	N	-
Q#395 - >KCZ80226.1 hypothetical protein H312_02376 [Anncaliia algerae PRA339]	superfamily	382559	141	280	2.07354e-16	74.6363	cl01481	DDE_Tnp_IS1595 superfamily	C	-
Q#396 - >KCZ78607.1 hypothetical protein H311_00360 [Anncaliia algerae PRA109]	superfamily	382559	137	208	3.8915e-06	45.3612	cl01481	DDE_Tnp_IS1595 superfamily	-	-
Q#397 - >KCZ79403.1 hypothetical protein H312_03202 [Anncaliia algerae PRA339]	superfamily	382559	44	190	2.78338e-18	78.1031	cl01481	DDE_Tnp_IS1595 superfamily	C	-
Q#398 - >KRH91868.1 hypothetical protein M153_20669000629, partial [Pseudoloma neurophilia]	superfamily	382559	52	120	8.62583e-07	44.976	cl01481	DDE_Tnp_IS1595 superfamily	-	-
Q#399 - >TBU03772.1 ISXO2-like transposase domain-containing protein [Hamiltosporidium tvaerminnensis]	superfamily	382559	4	84	3.89886e-14	63.8507	cl01481	DDE_Tnp_IS1595 superfamily	C	-
Q#400 - >KCZ79767.1 hypothetical protein H312_02850, partial [Anncaliia algerae PRA339]	superfamily	382559	1	78	1.20766e-06	43.8204	cl01481	DDE_Tnp_IS1595 superfamily	N	-
Q#401 - >KCZ78781.1 hypothetical protein H311_00180 [Anncaliia algerae PRA109]	superfamily	382559	141	254	2.31087e-16	74.6363	cl01481	DDE_Tnp_IS1595 superfamily	N	-
Q#402 - >KCZ75786.1 hypothetical protein H311_03226, partial [Anncaliia algerae PRA109]	superfamily	382559	22	143	9.38289e-13	61.1543	cl01481	DDE_Tnp_IS1595 superfamily	-	-
Q#403 - >KCZ76987.1 hypothetical protein H311_02008, partial [Anncaliia algerae PRA109]	superfamily	382559	1	76	4.58711e-15	64.6211	cl01481	DDE_Tnp_IS1595 superfamily	-	-
Q#404 - >XP_024331222.1 putative transposase-like protein [Nosema ceranae]	superfamily	382559	51	128	9.70713e-08	47.6724	cl01481	DDE_Tnp_IS1595 superfamily	NC	-
Q#405 - >KCZ79506.1 hypothetical protein H312_03106, partial [Anncaliia algerae PRA339]	superfamily	382559	32	91	1.55573e-05	40.3536	cl01481	DDE_Tnp_IS1595 superfamily	C	-
Q#406 - >KCZ78193.1 hypothetical protein H311_00782 [Anncaliia algerae PRA109]	superfamily	382559	11	119	2.40129e-20	80.0291	cl01481	DDE_Tnp_IS1595 superfamily	C	-
Q#407 - >KCZ80089.1 hypothetical protein H312_02514, partial [Anncaliia algerae PRA339]	superfamily	382559	5	99	1.82474e-14	64.6211	cl01481	DDE_Tnp_IS1595 superfamily	N	-
Q#408 - >EIE81706.1 hypothetical protein RO3G_06411 [Rhizopus delemar RA 99-880]	superfamily	382559	97	275	1.96299e-13	67.3175	cl01481	DDE_Tnp_IS1595 superfamily	C	-
Q#409 - >EIE79078.1 hypothetical protein RO3G_03783 [Rhizopus delemar RA 99-880]	superfamily	382559	97	275	1.27058e-13	68.0879	cl01481	DDE_Tnp_IS1595 superfamily	-	-
Q#410 - >KCZ82395.1 hypothetical protein H312_00053, partial [Anncaliia algerae PRA339]	superfamily	382559	8	79	7.25172e-09	50.3687	cl01481	DDE_Tnp_IS1595 superfamily	-	-
Q#411 - >KCZ81649.1 hypothetical protein H312_00973 [Anncaliia algerae PRA339]	superfamily	382559	2	72	4.47921e-12	58.4579	cl01481	DDE_Tnp_IS1595 superfamily	N	-
Q#412 - >OQS53595.1 hypothetical protein EHP00_1887 [Enterocytozoon hepatopenaei]	superfamily	382559	2	64	8.85934e-07	43.4352	cl01481	DDE_Tnp_IS1595 superfamily	N	-
Q#413 - >KCZ79422.1 hypothetical protein H312_03188 [Anncaliia algerae PRA339]	superfamily	382559	8	115	1.17611e-19	78.8735	cl01481	DDE_Tnp_IS1595 superfamily	N	-
Q#414 - >ORD96440.1 hypothetical protein HERIO_1632 [Hepatospora eriocheir]	superfamily	382559	1	87	5.4446e-13	61.1543	cl01481	DDE_Tnp_IS1595 superfamily	N	-
Q#415 - >KCZ81474.1 hypothetical protein H312_01051 [Anncaliia algerae PRA339]	superfamily	382559	3	128	4.08964e-12	59.6135	cl01481	DDE_Tnp_IS1595 superfamily	N	-
Q#416 - >KCZ74835.1 hypothetical protein H311_04197, partial [Anncaliia algerae PRA109]	superfamily	382559	3	105	1.55966e-14	65.0063	cl01481	DDE_Tnp_IS1595 superfamily	-	-
Q#417 - >KCZ78577.1 hypothetical protein H311_00384 [Anncaliia algerae PRA109]	superfamily	382559	22	123	9.62944e-10	52.6799	cl01481	DDE_Tnp_IS1595 superfamily	N	-
Q#418 - >XP_024330043.1 hypothetical protein AAJ76_85000523 [Nosema ceranae]	superfamily	382559	14	104	2.21724e-06	43.4352	cl01481	DDE_Tnp_IS1595 superfamily	C	-
Q#419 - >KCZ74479.1 hypothetical protein H311_04556, partial [Anncaliia algerae PRA109]	superfamily	382559	2	102	7.02534e-10	52.2947	cl01481	DDE_Tnp_IS1595 superfamily	N	-
Q#420 - >EEQ81240.1 hypothetical protein NCER_102446, partial [Nosema ceranae BRL01]	superfamily	382559	14	104	2.35364e-06	43.05	cl01481	DDE_Tnp_IS1595 superfamily	C	-
Q#421 - >EEQ81157.1 hypothetical protein NCER_102609 [Nosema ceranae BRL01]	superfamily	382559	51	128	5.81184e-06	43.05	cl01481	DDE_Tnp_IS1595 superfamily	N	-
Q#422 - >ORD95373.1 hypothetical protein HERIO_2544 [Hepatospora eriocheir]	superfamily	382559	22	85	6.11843e-10	53.0651	cl01481	DDE_Tnp_IS1595 superfamily	C	-
Q#423 - >KCZ74891.1 hypothetical protein H311_04140 [Anncaliia algerae PRA109]	superfamily	382559	61	141	0.0125121	33.8052	cl01481	DDE_Tnp_IS1595 superfamily	NC	-
Q#424 - >EIE91032.1 hypothetical protein RO3G_15743 [Rhizopus delemar RA 99-880]	superfamily	382559	97	292	3.0052e-10	58.4579	cl01481	DDE_Tnp_IS1595 superfamily	C	-
Q#425 - >EIE90454.1 hypothetical protein RO3G_15165 [Rhizopus delemar RA 99-880]	superfamily	382559	243	363	3.17632e-08	52.6799	cl01481	DDE_Tnp_IS1595 superfamily	-	-
Q#426 - >ORD98943.1 hypothetical protein A0H76_1671 [Hepatospora eriocheir]	superfamily	382559	152	269	3.46897e-08	51.5243	cl01481	DDE_Tnp_IS1595 superfamily	N	-
Q#427 - >XP_024329327.1 putative transposase-like protein, partial [Nosema ceranae]	superfamily	382559	40	149	0.0258602	33.0348	cl01481	DDE_Tnp_IS1595 superfamily	-	-
Q#428 - >EIE88580.1 hypothetical protein RO3G_13291 [Rhizopus delemar RA 99-880]	superfamily	382559	247	367	3.15758e-08	52.6799	cl01481	DDE_Tnp_IS1595 superfamily	C	-
Q#429 - >CDH61192.1 hypothetical protein RO3G_17462 [Lichtheimia corymbifera JMRC:FSU:9682]	superfamily	382559	159	295	5.25554e-15	71.5547	cl01481	DDE_Tnp_IS1595 superfamily	N	-
Q#430 - >KCZ79905.1 hypothetical protein H312_02707 [Anncaliia algerae PRA339]	superfamily	382559	3	133	8.4308e-13	61.1543	cl01481	DDE_Tnp_IS1595 superfamily	-	-
Q#431 - >EIE82429.1 hypothetical protein RO3G_07134 [Rhizopus delemar RA 99-880]	superfamily	382559	247	367	4.55505e-08	52.2947	cl01481	DDE_Tnp_IS1595 superfamily	-	-
Q#432 - >KCZ78309.1 hypothetical protein H311_00663, partial [Anncaliia algerae PRA109]	superfamily	382559	1	47	3.94222e-14	61.9247	cl01481	DDE_Tnp_IS1595 superfamily	NC	-
Q#433 - >EIE85837.1 hypothetical protein RO3G_10547 [Rhizopus delemar RA 99-880]	superfamily	382559	243	363	7.45877e-08	51.5243	cl01481	DDE_Tnp_IS1595 superfamily	NC	-
Q#434 - >EIE77018.1 hypothetical protein RO3G_01722 [Rhizopus delemar RA 99-880]	superfamily	382559	254	374	7.6391e-08	51.5243	cl01481	DDE_Tnp_IS1595 superfamily	N	-
Q#435 - >KCZ82062.1 hypothetical protein H312_00545 [Anncaliia algerae PRA339]	superfamily	382559	11	102	1.99601e-11	56.9171	cl01481	DDE_Tnp_IS1595 superfamily	N	-
Q#436 - >KCZ80801.1 hypothetical protein H312_01808 [Anncaliia algerae PRA339]	superfamily	382559	134	280	1.95059e-18	80.0291	cl01481	DDE_Tnp_IS1595 superfamily	C	-
Q#437 - >EIE82422.1 hypothetical protein RO3G_07127 [Rhizopus delemar RA 99-880]	superfamily	382559	243	363	7.82508e-08	51.5243	cl01481	DDE_Tnp_IS1595 superfamily	-	-
Q#438 - >EIE78248.1 hypothetical protein RO3G_02952 [Rhizopus delemar RA 99-880]	superfamily	382559	254	374	1.0788e-07	51.1391	cl01481	DDE_Tnp_IS1595 superfamily	N	-
Q#439 - >EIE92612.1 hypothetical protein RO3G_17323 [Rhizopus delemar RA 99-880]	superfamily	382559	243	363	8.28846e-08	51.5243	cl01481	DDE_Tnp_IS1595 superfamily	N	-
Q#440 - >XP_023460915.1 hypothetical protein RHIMIDRAFT_242906 [Rhizopus microsporus ATCC 52813]	superfamily	382559	106	291	2.66237e-09	55.3763	cl01481	DDE_Tnp_IS1595 superfamily	N	-
Q#441 - >XP_024329721.1 hypothetical protein AAJ76_1530003841 [Nosema ceranae]	superfamily	382559	19	106	0.00521197	34.1904	cl01481	DDE_Tnp_IS1595 superfamily	-	-
Q#442 - >EIE84454.1 hypothetical protein RO3G_09164 [Rhizopus delemar RA 99-880]	superfamily	382559	243	363	8.36832e-08	51.5243	cl01481	DDE_Tnp_IS1595 superfamily	N	-
Q#443 - >ORD98614.1 hypothetical protein A0H76_2197 [Hepatospora eriocheir]	superfamily	382559	12	75	2.81712e-10	53.0651	cl01481	DDE_Tnp_IS1595 superfamily	N	-
Q#445 - >KRH93879.1 putative transposase, partial [Pseudoloma neurophilia]	superfamily	382559	13	90	1.14007e-11	58.0727	cl01481	DDE_Tnp_IS1595 superfamily	NC	-
Q#446 - >XP_018285001.1 hypothetical protein PHYBLDRAFT_151900 [Phycomyces blakesleeanus NRRL 1555(-)]	superfamily	382559	54	119	9.35257e-11	56.1467	cl01481	DDE_Tnp_IS1595 superfamily	N	-
Q#447 - >KCZ79063.1 hypothetical protein H312_03553, partial [Anncaliia algerae PRA339]	superfamily	382559	1	57	1.34995e-07	44.5908	cl01481	DDE_Tnp_IS1595 superfamily	NC	-
Q#448 - >KCZ79965.1 hypothetical protein H312_02634, partial [Anncaliia algerae PRA339]	superfamily	382559	3	87	2.38998e-08	47.6724	cl01481	DDE_Tnp_IS1595 superfamily	N	-
Q#449 - >CDH61338.1 hypothetical protein RO3G_17462 [Lichtheimia corymbifera JMRC:FSU:9682]	superfamily	382559	159	295	3.7619e-15	71.5547	cl01481	DDE_Tnp_IS1595 superfamily	C	-
Q#450 - >CDH61154.1 hypothetical protein RO3G_17462 [Lichtheimia corymbifera JMRC:FSU:9682]	superfamily	382559	106	242	9.3942e-12	61.9247	cl01481	DDE_Tnp_IS1595 superfamily	-	-
Q#451 - >KCZ75276.1 hypothetical protein H311_03749, partial [Anncaliia algerae PRA109]	superfamily	382559	71	136	0.000140685	39.198	cl01481	DDE_Tnp_IS1595 superfamily	-	-
Q#452 - >KCZ74415.1 hypothetical protein H311_04620 [Anncaliia algerae PRA109]	superfamily	382559	2	113	1.2843e-18	75.4067	cl01481	DDE_Tnp_IS1595 superfamily	C	-
Q#453 - >XP_024329753.1 hypothetical protein AAJ76_1400001351 [Nosema ceranae]	superfamily	382559	28	145	8.13662e-12	59.2283	cl01481	DDE_Tnp_IS1595 superfamily	-	-
Q#454 - >KCZ81465.1 hypothetical protein H312_01138 [Anncaliia algerae PRA339]	superfamily	382559	4	76	6.15718e-10	51.9095	cl01481	DDE_Tnp_IS1595 superfamily	C	-
Q#455 - >KCZ78435.1 hypothetical protein H311_00535 [Anncaliia algerae PRA109]	superfamily	382559	7	107	2.44946e-15	67.3175	cl01481	DDE_Tnp_IS1595 superfamily	N	-
Q#456 - >CEJ05468.1 hypothetical protein RMCBS344292_19408 [Rhizopus microsporus]	superfamily	382559	178	363	3.13708e-09	55.3763	cl01481	DDE_Tnp_IS1595 superfamily	-	-
Q#457 - >KCZ78745.1 hypothetical protein H311_00217, partial [Anncaliia algerae PRA109]	superfamily	382559	1	62	6.1334e-06	41.124	cl01481	DDE_Tnp_IS1595 superfamily	-	-
Q#458 - >KCZ80519.1 hypothetical protein H312_02081, partial [Anncaliia algerae PRA339]	superfamily	382559	1	43	1.61022e-08	46.902	cl01481	DDE_Tnp_IS1595 superfamily	N	-
Q#459 - >EIE90070.1 hypothetical protein RO3G_14781 [Rhizopus delemar RA 99-880]	superfamily	382559	150	250	1.72096e-06	46.5168	cl01481	DDE_Tnp_IS1595 superfamily	NC	-
Q#460 - >CDH61146.1 hypothetical protein RO3G_03583 [Lichtheimia corymbifera JMRC:FSU:9682]	superfamily	382559	23	159	1.46344e-14	68.4731	cl01481	DDE_Tnp_IS1595 superfamily	C	-
Q#461 - >EIE92376.1 hypothetical protein RO3G_17247 [Rhizopus delemar RA 99-880]	superfamily	382559	243	363	9.81257e-07	48.4428	cl01481	DDE_Tnp_IS1595 superfamily	-	-
Q#462 - >CDH61453.1 hypothetical protein RO3G_17462 [Lichtheimia corymbifera JMRC:FSU:9682]	superfamily	382559	154	290	2.41804e-15	71.5547	cl01481	DDE_Tnp_IS1595 superfamily	N	-
Q#463 - >CDH61071.1 hypothetical protein RO3G_17462 [Lichtheimia corymbifera JMRC:FSU:9682]	superfamily	382559	160	296	5.63e-15	71.5547	cl01481	DDE_Tnp_IS1595 superfamily	-	-
Q#464 - >EIE90576.1 hypothetical protein RO3G_15287 [Rhizopus delemar RA 99-880]	superfamily	366677	1	61	1.22406e-11	60.3286	cl09264	HTH_Tnp_Tc3_2 superfamily	-	-
Q#464 - >EIE90576.1 hypothetical protein RO3G_15287 [Rhizopus delemar RA 99-880]	superfamily	382559	374	552	4.46406e-09	55.7615	cl01481	DDE_Tnp_IS1595 superfamily	-	-
Q#464 - >EIE90576.1 hypothetical protein RO3G_15287 [Rhizopus delemar RA 99-880]	superfamily	389805	132	167	0.000165126	42.2526	cl21549	rve superfamily	-	-
Q#465 - >KCZ78441.1 hypothetical protein H311_00527, partial [Anncaliia algerae PRA109]	superfamily	382559	1	76	1.37168e-11	56.5319	cl01481	DDE_Tnp_IS1595 superfamily	N	-
Q#466 - >CDH60716.1 hypothetical protein RO3G_14983 [Lichtheimia corymbifera JMRC:FSU:9682]	superfamily	382559	15	151	9.31355e-12	60.7691	cl01481	DDE_Tnp_IS1595 superfamily	N	-
Q#467 - >KCZ81757.1 hypothetical protein H312_00797 [Anncaliia algerae PRA339]	superfamily	382559	3	61	0.00309526	33.8052	cl01481	DDE_Tnp_IS1595 superfamily	-	-
Q#468 - >EEQ81151.1 hypothetical protein NCER_102621 [Nosema ceranae BRL01]	superfamily	382559	51	128	1.26413e-06	44.5908	cl01481	DDE_Tnp_IS1595 superfamily	N	-
Q#469 - >KRH94301.1 hypothetical protein M153_3040003, partial [Pseudoloma neurophilia]	superfamily	382559	11	135	2.70456e-13	64.2359	cl01481	DDE_Tnp_IS1595 superfamily	C	-
Q#470 - >ORD98627.1 hypothetical protein A0H76_2162 [Hepatospora eriocheir]	superfamily	382559	1	79	0.0008393	35.346	cl01481	DDE_Tnp_IS1595 superfamily	-	-
Q#471 - >KCZ81986.1 hypothetical protein H312_00629 [Anncaliia algerae PRA339]	superfamily	382559	1	84	6.27872e-10	53.0651	cl01481	DDE_Tnp_IS1595 superfamily	N	-
Q#472 - >KCZ77043.1 hypothetical protein H311_01951 [Anncaliia algerae PRA109]	superfamily	382559	5	85	5.10203e-05	38.8128	cl01481	DDE_Tnp_IS1595 superfamily	N	-
Q#473 - >KCZ82019.1 hypothetical protein H312_00501 [Anncaliia algerae PRA339]	superfamily	382559	1	61	5.32734e-05	39.198	cl01481	DDE_Tnp_IS1595 superfamily	NC	-
Q#474 - >KCZ82149.1 hypothetical protein H312_00426 [Anncaliia algerae PRA339]	superfamily	382559	135	260	1.76055e-13	66.5471	cl01481	DDE_Tnp_IS1595 superfamily	N	-
Q#475 - >KCZ80986.1 hypothetical protein H312_01591, partial [Anncaliia algerae PRA339]	superfamily	382559	2	72	1.63774e-07	45.3612	cl01481	DDE_Tnp_IS1595 superfamily	-	-
Q#476 - >KCZ77573.1 hypothetical protein H311_01410, partial [Anncaliia algerae PRA109]	superfamily	382559	6	46	0.000235256	36.8868	cl01481	DDE_Tnp_IS1595 superfamily	N	-
Q#477 - >KCZ73987.1 hypothetical protein H311_05052, partial [Anncaliia algerae PRA109]	superfamily	382559	57	110	0.0416513	31.8792	cl01481	DDE_Tnp_IS1595 superfamily	N	-
Q#478 - >KCZ73858.1 hypothetical protein H311_05182, partial [Anncaliia algerae PRA109]	superfamily	382559	57	122	1.69738e-05	41.5092	cl01481	DDE_Tnp_IS1595 superfamily	NC	-
Q#479 - >KCZ78866.1 hypothetical protein H311_00090 [Anncaliia algerae PRA109]	superfamily	382559	6	98	1.62556e-15	66.9323	cl01481	DDE_Tnp_IS1595 superfamily	C	-
Q#480 - >KCZ77927.1 hypothetical protein H311_01054, partial [Anncaliia algerae PRA109]	superfamily	382559	16	108	1.52693e-07	46.5168	cl01481	DDE_Tnp_IS1595 superfamily	N	-
Q#481 - >ORD95451.1 hypothetical protein HERIO_2490 [Hepatospora eriocheir]	superfamily	382559	4	107	3.9487e-11	55.7615	cl01481	DDE_Tnp_IS1595 superfamily	C	-
Q#482 - >KCZ77569.1 hypothetical protein H311_01417 [Anncaliia algerae PRA109]	superfamily	382559	2	58	0.00518049	33.0348	cl01481	DDE_Tnp_IS1595 superfamily	C	-
Q#483 - >KCZ80451.1 hypothetical protein H312_02127 [Anncaliia algerae PRA339]	superfamily	382559	2	57	5.65323e-07	44.5908	cl01481	DDE_Tnp_IS1595 superfamily	N	-
Q#484 - >KCZ77371.1 hypothetical protein H311_01619 [Anncaliia algerae PRA109]	superfamily	382559	21	110	0.0314738	32.6496	cl01481	DDE_Tnp_IS1595 superfamily	N	-
Q#485 - >KCZ80942.1 hypothetical protein H312_01660 [Anncaliia algerae PRA339]	superfamily	382559	8	75	2.57725e-08	47.2872	cl01481	DDE_Tnp_IS1595 superfamily	N	-
Q#486 - >TBU07706.1 ISXO2-like transposase domain-containing protein [Hamiltosporidium magnivora]	superfamily	382559	4	84	5.3507e-12	57.6875	cl01481	DDE_Tnp_IS1595 superfamily	N	-
Q#487 - >ORD92973.1 hypothetical protein A0H76_2842 [Hepatospora eriocheir]	superfamily	382559	2	111	1.61838e-05	41.8944	cl01481	DDE_Tnp_IS1595 superfamily	N	-
Q#488 - >KCZ77588.1 hypothetical protein H311_01400 [Anncaliia algerae PRA109]	superfamily	382559	39	115	1.653e-06	44.2056	cl01481	DDE_Tnp_IS1595 superfamily	C	-
Q#489 - >KCZ78368.1 hypothetical protein H311_00599, partial [Anncaliia algerae PRA109]	superfamily	382559	135	259	4.05672e-21	86.5775	cl01481	DDE_Tnp_IS1595 superfamily	N	-
Q#490 - >KCZ76481.1 hypothetical protein H311_02520, partial [Anncaliia algerae PRA109]	superfamily	382559	162	225	0.0435449	33.42	cl01481	DDE_Tnp_IS1595 superfamily	-	-
Q#491 - >KCZ77812.1 hypothetical protein H311_01171, partial [Anncaliia algerae PRA109]	superfamily	382559	125	271	6.43785e-13	64.6211	cl01481	DDE_Tnp_IS1595 superfamily	C	-
Q#492 - >XP_024330045.1 putative transposase-like protein [Nosema ceranae]	superfamily	382559	51	116	0.0280111	32.2644	cl01481	DDE_Tnp_IS1595 superfamily	-	-
Q#493 - >ORD96565.1 hypothetical protein HERIO_1513 [Hepatospora eriocheir]	superfamily	382559	35	106	0.00638871	34.5756	cl01481	DDE_Tnp_IS1595 superfamily	C	-
Q#494 - >ORD92765.1 hypothetical protein ECANGB1_499 [Enterospora canceri]	superfamily	382559	9	66	0.000141037	37.6572	cl01481	DDE_Tnp_IS1595 superfamily	NC	-
Q#495 - >KCZ81451.1 hypothetical protein H312_01123, partial [Anncaliia algerae PRA339]	superfamily	382559	3	52	0.000689155	36.1164	cl01481	DDE_Tnp_IS1595 superfamily	N	-
Q#496 - >KCZ78419.1 hypothetical protein H311_00550 [Anncaliia algerae PRA109]	superfamily	382559	7	69	0.00242556	33.8052	cl01481	DDE_Tnp_IS1595 superfamily	N	-
Q#497 - >KCZ79513.1 hypothetical protein H312_03100 [Anncaliia algerae PRA339]	superfamily	236586	19	35	0.00941776	31.7826	cl35870	PRK09605 superfamily	N	-
Q#497 - >KCZ79513.1 hypothetical protein H312_03100 [Anncaliia algerae PRA339]	superfamily	382559	4	55	0.0143096	31.1088	cl01481	DDE_Tnp_IS1595 superfamily	NC	-
Q#498 - >KCZ81057.1 hypothetical protein H312_01543 [Anncaliia algerae PRA339]	superfamily	382559	1	75	1.94763e-06	43.4352	cl01481	DDE_Tnp_IS1595 superfamily	N	-
Q#499 - >CDH61228.1 hypothetical protein RO3G_17462 [Lichtheimia corymbifera JMRC:FSU:9682]	superfamily	382559	192	295	1.23685e-08	53.0651	cl01481	DDE_Tnp_IS1595 superfamily	N	-
Q#500 - >KCZ78098.1 hypothetical protein H311_00879, partial [Anncaliia algerae PRA109]	superfamily	382559	2	82	3.38043e-06	41.8944	cl01481	DDE_Tnp_IS1595 superfamily	N	-
Q#501 - >KCZ80111.1 hypothetical protein H312_02495 [Anncaliia algerae PRA339]	superfamily	382559	27	96	0.0469597	31.1088	cl01481	DDE_Tnp_IS1595 superfamily	NC	-
Q#502 - >EIE84485.1 hypothetical protein RO3G_09195 [Rhizopus delemar RA 99-880]	superfamily	382559	108	169	0.00673587	34.9608	cl01481	DDE_Tnp_IS1595 superfamily	C	-
Q#504 - >KCZ80190.1 hypothetical protein H312_02416 [Anncaliia algerae PRA339]	superfamily	382559	2	52	1.07116e-05	41.124	cl01481	DDE_Tnp_IS1595 superfamily	C	-
Q#505 - >KCZ77834.1 hypothetical protein H311_01149, partial [Anncaliia algerae PRA109]	superfamily	382559	1	61	8.81259e-11	53.4503	cl01481	DDE_Tnp_IS1595 superfamily	N	-
Q#506 - >KCZ76675.1 hypothetical protein H311_02322 [Anncaliia algerae PRA109]	superfamily	382559	32	157	2.13939e-12	61.1543	cl01481	DDE_Tnp_IS1595 superfamily	NC	-
Q#507 - >KCZ77995.1 hypothetical protein H311_00984, partial [Anncaliia algerae PRA109]	superfamily	382559	67	105	0.00569437	34.5756	cl01481	DDE_Tnp_IS1595 superfamily	-	-
Q#508 - >EPR79465.1 hypothetical protein SLOPH_229 [Spraguea lophii 42_110]	superfamily	382559	14	82	0.0024838	34.9608	cl01481	DDE_Tnp_IS1595 superfamily	N	-
Q#509 - >KCZ78920.1 hypothetical protein H311_00034 [Anncaliia algerae PRA109]	superfamily	382559	135	252	3.20863e-13	65.7767	cl01481	DDE_Tnp_IS1595 superfamily	N	-
Q#510 - >KCZ81705.1 hypothetical protein H312_00883, partial [Anncaliia algerae PRA339]	superfamily	382559	1	49	7.4685e-07	43.05	cl01481	DDE_Tnp_IS1595 superfamily	C	-
Q#511 - >KCZ76185.1 hypothetical protein H311_02824, partial [Anncaliia algerae PRA109]	superfamily	382559	1	84	1.06442e-08	48.4428	cl01481	DDE_Tnp_IS1595 superfamily	N	-
Q#512 - >KCZ80230.1 hypothetical protein H312_02380 [Anncaliia algerae PRA339]	superfamily	382559	135	252	7.57859e-13	64.6211	cl01481	DDE_Tnp_IS1595 superfamily	NC	-
Q#513 - >RKP18362.1 hypothetical protein ROZALSC1DRAFT_29948, partial [Rozella allomycis CSF55]	superfamily	382559	8	76	1.67112e-11	56.9171	cl01481	DDE_Tnp_IS1595 superfamily	C	-
Q#514 - >KCZ79414.1 hypothetical protein H312_03194, partial [Anncaliia algerae PRA339]	superfamily	382559	2	45	0.0150021	32.2644	cl01481	DDE_Tnp_IS1595 superfamily	NC	-
Q#516 - >KCZ81745.1 hypothetical protein H312_00785 [Anncaliia algerae PRA339]	superfamily	382559	15	95	1.3313e-05	41.124	cl01481	DDE_Tnp_IS1595 superfamily	N	-
Q#517 - >EIE92572.1 hypothetical protein RO3G_17283 [Rhizopus delemar RA 99-880]	superfamily	382559	170	322	1.05187e-05	45.3612	cl01481	DDE_Tnp_IS1595 superfamily	N	-
Q#518 - >ORD92884.1 hypothetical protein ECANGB1_2388 [Enterospora canceri]	superfamily	382559	9	66	0.000587155	35.7312	cl01481	DDE_Tnp_IS1595 superfamily	-	-
Q#519 - >KCZ78422.1 hypothetical protein H311_00543 [Anncaliia algerae PRA109]	superfamily	382559	22	93	0.010182	33.42	cl01481	DDE_Tnp_IS1595 superfamily	N	-
Q#520 - >KCZ80011.1 hypothetical protein H312_02602 [Anncaliia algerae PRA339]	superfamily	382559	3	62	0.000132847	37.272	cl01481	DDE_Tnp_IS1595 superfamily	C	-
Q#521 - >KCZ75580.1 hypothetical protein H311_03441, partial [Anncaliia algerae PRA109]	superfamily	382559	18	91	2.36688e-06	43.4352	cl01481	DDE_Tnp_IS1595 superfamily	N	-
Q#522 - >KCZ77323.1 hypothetical protein H311_01670, partial [Anncaliia algerae PRA109]	superfamily	382559	27	122	8.30731e-12	58.8431	cl01481	DDE_Tnp_IS1595 superfamily	N	-
Q#523 - >XP_024329379.1 hypothetical protein AAJ76_3570001574, partial [Nosema ceranae]	superfamily	382559	3	46	0.00243948	33.0348	cl01481	DDE_Tnp_IS1595 superfamily	N	-
Q#524 - >KCZ79347.1 hypothetical protein H312_03269, partial [Anncaliia algerae PRA339]	superfamily	382559	136	199	0.087506	32.2644	cl01481	DDE_Tnp_IS1595 superfamily	-	-
Q#525 - >ORD95331.1 hypothetical protein HERIO_2575 [Hepatospora eriocheir]	superfamily	382559	4	120	1.17766e-12	60.7691	cl01481	DDE_Tnp_IS1595 superfamily	C	-
Q#526 - >ORE00719.1 hypothetical protein BCV72DRAFT_326029 [Rhizopus microsporus var. microsporus]	superfamily	382559	133	231	6.09506e-06	44.5908	cl01481	DDE_Tnp_IS1595 superfamily	C	-
Q#527 - >KCZ79320.1 hypothetical protein H312_03288 [Anncaliia algerae PRA339]	superfamily	382559	3	58	0.0383992	30.3384	cl01481	DDE_Tnp_IS1595 superfamily	C	-
Q#528 - >KCZ78235.1 hypothetical protein H311_00739, partial [Anncaliia algerae PRA109]	superfamily	382559	1	67	3.16848e-12	56.9171	cl01481	DDE_Tnp_IS1595 superfamily	N	-
Q#529 - >KCZ77966.1 hypothetical protein H311_01015 [Anncaliia algerae PRA109]	superfamily	382559	7	146	4.64459e-18	75.7919	cl01481	DDE_Tnp_IS1595 superfamily	NC	-
Q#530 - >KCZ77015.1 hypothetical protein H311_01978 [Anncaliia algerae PRA109]	superfamily	382559	1	78	6.19207e-07	43.8204	cl01481	DDE_Tnp_IS1595 superfamily	-	-
Q#531 - >KCZ81985.1 hypothetical protein H312_00628 [Anncaliia algerae PRA339]	superfamily	382559	1	65	1.1816e-05	40.3536	cl01481	DDE_Tnp_IS1595 superfamily	NC	-
Q#532 - >KCZ79185.1 hypothetical protein H312_03429, partial [Anncaliia algerae PRA339]	superfamily	382559	1	67	1.69859e-06	42.2796	cl01481	DDE_Tnp_IS1595 superfamily	NC	-
Q#533 - >KCZ80962.1 hypothetical protein H312_01617, partial [Anncaliia algerae PRA339]	superfamily	382559	1	35	1.96721e-05	38.8128	cl01481	DDE_Tnp_IS1595 superfamily	C	-
Q#534 - >KCZ75570.1 hypothetical protein H311_03451, partial [Anncaliia algerae PRA109]	superfamily	382559	5	79	8.33384e-06	41.5092	cl01481	DDE_Tnp_IS1595 superfamily	NC	-
Q#535 - >ORD96558.1 hypothetical protein HERIO_1515 [Hepatospora eriocheir]	superfamily	382559	2	73	1.00214e-08	48.0576	cl01481	DDE_Tnp_IS1595 superfamily	N	-
Q#536 - >KCZ74613.1 hypothetical protein H311_04421 [Anncaliia algerae PRA109]	superfamily	382559	4	59	1.0115e-07	45.7464	cl01481	DDE_Tnp_IS1595 superfamily	N	-
Q#537 - >KCZ80130.1 hypothetical protein H312_02462, partial [Anncaliia algerae PRA339]	superfamily	382559	23	92	7.97743e-08	47.2872	cl01481	DDE_Tnp_IS1595 superfamily	N	-
Q#538 - >XP_024332067.1 putative transposase-like protein [Nosema ceranae]	superfamily	382559	127	186	0.00790331	35.346	cl01481	DDE_Tnp_IS1595 superfamily	N	-
Q#539 - >KCZ80732.1 hypothetical protein H312_01860 [Anncaliia algerae PRA339]	superfamily	382559	31	122	0.00722689	34.1904	cl01481	DDE_Tnp_IS1595 superfamily	C	-
Q#540 - >KCZ80671.1 hypothetical protein H312_01927, partial [Anncaliia algerae PRA339]	superfamily	382559	3	51	5.73992e-08	45.3612	cl01481	DDE_Tnp_IS1595 superfamily	N	-
Q#541 - >XP_024330200.1 hypothetical protein AAJ76_6900011393 [Nosema ceranae]	superfamily	382559	52	113	0.00184177	35.7312	cl01481	DDE_Tnp_IS1595 superfamily	NC	-
Q#542 - >EEQ81134.1 hypothetical protein NCER_102647, partial [Nosema ceranae BRL01]	superfamily	382559	52	144	3.57571e-05	41.124	cl01481	DDE_Tnp_IS1595 superfamily	C	-
Q#543 - >KCZ78475.1 hypothetical protein H311_00491, partial [Anncaliia algerae PRA109]	superfamily	382559	1	75	0.000592095	36.1164	cl01481	DDE_Tnp_IS1595 superfamily	C	-
Q#544 - >KCZ75678.1 hypothetical protein H311_03338 [Anncaliia algerae PRA109]	superfamily	382559	2	59	6.17848e-06	41.124	cl01481	DDE_Tnp_IS1595 superfamily	N	-
Q#545 - >ORD95847.1 hypothetical protein HERIO_2168 [Hepatospora eriocheir]	superfamily	382559	42	105	3.41897e-09	51.9095	cl01481	DDE_Tnp_IS1595 superfamily	N	-
Q#546 - >KCZ80830.1 hypothetical protein H312_01778 [Anncaliia algerae PRA339]	superfamily	382559	21	91	2.1673e-07	45.7464	cl01481	DDE_Tnp_IS1595 superfamily	NC	-
Q#547 - >CDH61364.1 hypothetical protein RO3G_17462 [Lichtheimia corymbifera JMRC:FSU:9682]	superfamily	382559	109	214	8.25972e-12	61.5395	cl01481	DDE_Tnp_IS1595 superfamily	N	-
Q#548 - >KCZ75587.1 hypothetical protein H311_03433 [Anncaliia algerae PRA109]	superfamily	382559	22	58	0.0669194	29.568	cl01481	DDE_Tnp_IS1595 superfamily	NC	-
Q#549 - >KRH93661.1 putative transposase-like protein [Pseudoloma neurophilia]	superfamily	382559	18	95	1.02608e-10	54.9911	cl01481	DDE_Tnp_IS1595 superfamily	N	-
Q#550 - >KCZ82280.1 hypothetical protein H312_00303 [Anncaliia algerae PRA339]	superfamily	382559	2	81	3.3532e-05	39.5832	cl01481	DDE_Tnp_IS1595 superfamily	N	-
Q#551 - >EIE86574.1 hypothetical protein RO3G_11285 [Rhizopus delemar RA 99-880]	superfamily	382559	185	316	0.000576898	40.3536	cl01481	DDE_Tnp_IS1595 superfamily	N	-
Q#552 - >EIE89837.1 hypothetical protein RO3G_14548 [Rhizopus delemar RA 99-880]	superfamily	382559	40	76	0.0509301	32.2644	cl01481	DDE_Tnp_IS1595 superfamily	-	-
Q#553 - >EIE89996.1 hypothetical protein RO3G_14707 [Rhizopus delemar RA 99-880]	superfamily	223039	437	514	0.00191962	40.9249	cl33723	PHA03307 superfamily	NC	-
Q#553 - >EIE89996.1 hypothetical protein RO3G_14707 [Rhizopus delemar RA 99-880]	superfamily	382559	185	316	0.00594937	37.272	cl01481	DDE_Tnp_IS1595 superfamily	NC	-
Q#554 - >EIE92199.1 hypothetical protein RO3G_16910 [Rhizopus delemar RA 99-880]	superfamily	223039	437	514	0.00191962	40.9249	cl33723	PHA03307 superfamily	-	-
Q#554 - >EIE92199.1 hypothetical protein RO3G_16910 [Rhizopus delemar RA 99-880]	superfamily	382559	185	316	0.00309668	38.0424	cl01481	DDE_Tnp_IS1595 superfamily	NC	-
Q#555 - >EIE92374.1 hypothetical protein RO3G_17245 [Rhizopus delemar RA 99-880]	superfamily	223039	437	514	0.00180805	40.9249	cl33723	PHA03307 superfamily	-	-
Q#555 - >EIE92374.1 hypothetical protein RO3G_17245 [Rhizopus delemar RA 99-880]	superfamily	382559	185	316	0.00578295	37.272	cl01481	DDE_Tnp_IS1595 superfamily	NC	-
Q#556 - >EIE87295.1 hypothetical protein RO3G_12006 [Rhizopus delemar RA 99-880]	superfamily	223039	437	514	0.00191962	40.9249	cl33723	PHA03307 superfamily	-	-
Q#556 - >EIE87295.1 hypothetical protein RO3G_12006 [Rhizopus delemar RA 99-880]	superfamily	382559	185	316	0.00617873	37.272	cl01481	DDE_Tnp_IS1595 superfamily	NC	-
Q#558 - >KCZ76446.1 hypothetical protein H311_02556 [Anncaliia algerae PRA109]	superfamily	382559	2	63	0.0028616	33.8052	cl01481	DDE_Tnp_IS1595 superfamily	-	-
Q#559 - >KCZ76495.1 hypothetical protein H311_02507, partial [Anncaliia algerae PRA109]	superfamily	382559	13	60	0.0193631	31.494	cl01481	DDE_Tnp_IS1595 superfamily	N	-
Q#559 - >KCZ76495.1 hypothetical protein H311_02507, partial [Anncaliia algerae PRA109]	superfamily	381920	61	77	0.0828627	29.9863	cl00281	metallo-dependent_hydrolases superfamily	NC	-
Q#560 - >KCZ80636.1 hypothetical protein H312_01962 [Anncaliia algerae PRA339]	superfamily	382559	2	75	0.00015972	37.6572	cl01481	DDE_Tnp_IS1595 superfamily	NC	-
Q#561 - >KCZ77351.1 hypothetical protein H311_01641, partial [Anncaliia algerae PRA109]	superfamily	382559	57	203	3.12969e-16	72.3251	cl01481	DDE_Tnp_IS1595 superfamily	N	-
Q#562 - >EIE88999.1 hypothetical protein RO3G_13710 [Rhizopus delemar RA 99-880]	superfamily	223039	402	479	0.00204055	40.9249	cl33723	PHA03307 superfamily	-	-
Q#562 - >EIE88999.1 hypothetical protein RO3G_13710 [Rhizopus delemar RA 99-880]	superfamily	382559	185	316	0.00364347	38.0424	cl01481	DDE_Tnp_IS1595 superfamily	NC	-
Q#563 - >EIE87357.1 hypothetical protein RO3G_12068 [Rhizopus delemar RA 99-880]	superfamily	382559	185	316	0.00136808	39.198	cl01481	DDE_Tnp_IS1595 superfamily	-	-
Q#564 - >EIE92348.1 hypothetical protein RO3G_17219 [Rhizopus delemar RA 99-880]	superfamily	382559	185	316	0.0012802	39.198	cl01481	DDE_Tnp_IS1595 superfamily	-	-
Q#565 - >SAL99387.1 hypothetical protein [Absidia glauca]	superfamily	382559	81	183	9.72654e-15	69.6287	cl01481	DDE_Tnp_IS1595 superfamily	-	-
Q#565 - >SAL99387.1 hypothetical protein [Absidia glauca]	superfamily	385651	154	224	3.3927e-05	44.2966	cl10011	Periplasmic_Binding_Protein_type1 superfamily	N	-
Q#566 - >KCZ78532.1 hypothetical protein H311_00432 [Anncaliia algerae PRA109]	superfamily	382559	1	35	0.00381426	34.1904	cl01481	DDE_Tnp_IS1595 superfamily	N	-
Q#567 - >KCZ77953.1 hypothetical protein H311_01029, partial [Anncaliia algerae PRA109]	superfamily	382559	1	75	5.92727e-05	38.4276	cl01481	DDE_Tnp_IS1595 superfamily	NC	-
Q#568 - >ORD97273.1 hypothetical protein HERIO_868 [Hepatospora eriocheir]	superfamily	382559	1	72	7.22141e-10	51.5243	cl01481	DDE_Tnp_IS1595 superfamily	N	-
Q#569 - >XP_024331594.1 hypothetical protein AAJ76_1100089017 [Nosema ceranae]	superfamily	382559	32	70	0.008083	33.8052	cl01481	DDE_Tnp_IS1595 superfamily	NC	-
Q#570 - >KCZ81046.1 hypothetical protein H312_01532, partial [Anncaliia algerae PRA339]	superfamily	382559	1	77	3.50358e-09	49.9836	cl01481	DDE_Tnp_IS1595 superfamily	NC	-
Q#571 - >KCZ77063.1 hypothetical protein H311_01930 [Anncaliia algerae PRA109]	superfamily	382559	2	37	3.41391e-06	40.3536	cl01481	DDE_Tnp_IS1595 superfamily	N	-
Q#572 - >KCZ75987.1 hypothetical protein H311_03022 [Anncaliia algerae PRA109]	superfamily	382559	10	81	3.73581e-11	54.9911	cl01481	DDE_Tnp_IS1595 superfamily	NC	-
Q#573 - >KCZ78236.1 hypothetical protein H311_00740 [Anncaliia algerae PRA109]	superfamily	382559	3	84	2.67302e-12	58.0727	cl01481	DDE_Tnp_IS1595 superfamily	NC	-
Q#574 - >ORD97049.1 hypothetical protein HERIO_1067 [Hepatospora eriocheir]	superfamily	382559	4	146	6.85919e-15	68.0879	cl01481	DDE_Tnp_IS1595 superfamily	C	-
Q#575 - >KCZ80791.1 hypothetical protein H312_01798 [Anncaliia algerae PRA339]	superfamily	382559	134	280	1.76872e-21	88.1183	cl01481	DDE_Tnp_IS1595 superfamily	-	-
Q#576 - >KCZ77126.1 hypothetical protein H311_01865 [Anncaliia algerae PRA109]	superfamily	382559	135	250	7.03416e-17	75.7919	cl01481	DDE_Tnp_IS1595 superfamily	-	-
Q#577 - >KCZ78964.1 hypothetical protein H312_03653 [Anncaliia algerae PRA339]	superfamily	382559	134	280	2.32677e-22	90.4295	cl01481	DDE_Tnp_IS1595 superfamily	C	cl00508
Q#578 - >KCZ77695.1 hypothetical protein H311_01289, partial [Anncaliia algerae PRA109]	superfamily	382559	78	226	1.48237e-14	68.8583	cl01481	DDE_Tnp_IS1595 superfamily	-	-
Q#579 - >KCZ78101.1 hypothetical protein H311_00877 [Anncaliia algerae PRA109]	superfamily	382559	135	281	2.685e-17	76.9475	cl01481	DDE_Tnp_IS1595 superfamily	-	-
Q#580 - >KCZ81075.1 hypothetical protein H312_01499 [Anncaliia algerae PRA339]	superfamily	382559	135	281	4.40301e-18	79.2587	cl01481	DDE_Tnp_IS1595 superfamily	-	-
Q#581 - >KRH92137.1 putative transposable element, partial [Pseudoloma neurophilia]	superfamily	382559	44	182	7.34289e-17	73.8659	cl01481	DDE_Tnp_IS1595 superfamily	-	-
Q#582 - >KCZ77887.1 hypothetical protein H311_01095, partial [Anncaliia algerae PRA109]	superfamily	382559	93	239	5.99205e-17	75.4067	cl01481	DDE_Tnp_IS1595 superfamily	-	-
Q#583 - >KCZ77900.1 hypothetical protein H311_01083 [Anncaliia algerae PRA109]	superfamily	382559	135	255	1.77771e-15	71.9399	cl01481	DDE_Tnp_IS1595 superfamily	-	-
Q#584 - >KCZ78787.1 hypothetical protein H311_00176, partial [Anncaliia algerae PRA109]	superfamily	382559	4	71	1.2289e-11	57.3023	cl01481	DDE_Tnp_IS1595 superfamily	-	-
Q#585 - >KCZ81631.1 hypothetical protein H312_00955 [Anncaliia algerae PRA339]	superfamily	382559	43	189	3.91126e-16	71.9399	cl01481	DDE_Tnp_IS1595 superfamily	N	-
Q#586 - >KCZ77497.1 hypothetical protein H311_01493 [Anncaliia algerae PRA109]	superfamily	382559	143	282	8.06066e-16	73.0955	cl01481	DDE_Tnp_IS1595 superfamily	-	-
Q#587 - >KRH92347.1 putative transposable element [Pseudoloma neurophilia]	superfamily	382559	139	270	3.42286e-18	79.6439	cl01481	DDE_Tnp_IS1595 superfamily	-	-
Q#588 - >KCZ80784.1 hypothetical protein H312_01791 [Anncaliia algerae PRA339]	superfamily	382559	97	217	3.6622e-13	65.0063	cl01481	DDE_Tnp_IS1595 superfamily	C	-
Q#589 - >KCZ79165.1 hypothetical protein H312_03448 [Anncaliia algerae PRA339]	superfamily	382559	94	240	2.41216e-16	73.4807	cl01481	DDE_Tnp_IS1595 superfamily	C	-
Q#590 - >KCZ80467.1 hypothetical protein H312_02143 [Anncaliia algerae PRA339]	superfamily	382559	134	280	9.62783e-14	67.3175	cl01481	DDE_Tnp_IS1595 superfamily	-	-
Q#591 - >KCZ80228.1 hypothetical protein H312_02378 [Anncaliia algerae PRA339]	superfamily	382559	140	289	6.52611e-19	81.5699	cl01481	DDE_Tnp_IS1595 superfamily	-	-
Q#592 - >KCZ74012.1 hypothetical protein H311_05026, partial [Anncaliia algerae PRA109]	superfamily	382559	32	156	1.4637e-15	69.2435	cl01481	DDE_Tnp_IS1595 superfamily	-	-
Q#593 - >KCZ78344.1 hypothetical protein H311_00625, partial [Anncaliia algerae PRA109]	superfamily	382559	13	99	1.56585e-09	51.9095	cl01481	DDE_Tnp_IS1595 superfamily	-	-
Q#594 - >KCZ81262.1 hypothetical protein H312_01340 [Anncaliia algerae PRA339]	superfamily	382559	32	178	8.45904e-16	70.7843	cl01481	DDE_Tnp_IS1595 superfamily	N	-
Q#595 - >KCZ76230.1 hypothetical protein H311_02778 [Anncaliia algerae PRA109]	superfamily	382559	10	156	1.13304e-19	80.4143	cl01481	DDE_Tnp_IS1595 superfamily	-	-
Q#596 - >KCZ79447.1 hypothetical protein H312_03162, partial [Anncaliia algerae PRA339]	superfamily	382559	115	261	1.20109e-14	69.6287	cl01481	DDE_Tnp_IS1595 superfamily	-	-
Q#597 - >KCZ78321.1 hypothetical protein H311_00648 [Anncaliia algerae PRA109]	superfamily	382559	28	174	1.87086e-16	72.3251	cl01481	DDE_Tnp_IS1595 superfamily	-	-
Q#598 - >KCZ79761.1 hypothetical protein H312_02844, partial [Anncaliia algerae PRA339]	superfamily	382559	19	164	2.232e-14	66.5471	cl01481	DDE_Tnp_IS1595 superfamily	-	-
Q#599 - >ORD99773.1 hypothetical protein A0H76_210 [Hepatospora eriocheir]	superfamily	382559	42	123	7.85406e-11	55.7615	cl01481	DDE_Tnp_IS1595 superfamily	-	-
Q#600 - >KCZ78014.1 hypothetical protein H311_00966 [Anncaliia algerae PRA109]	superfamily	382559	140	289	2.81763e-18	80.0291	cl01481	DDE_Tnp_IS1595 superfamily	NC	-
Q#601 - >KCZ78439.1 hypothetical protein H311_00525 [Anncaliia algerae PRA109]	superfamily	382559	92	238	6.1366e-15	69.6287	cl01481	DDE_Tnp_IS1595 superfamily	-	-
Q#602 - >KCZ80229.1 hypothetical protein H312_02379 [Anncaliia algerae PRA339]	superfamily	382559	135	250	2.09065e-14	68.4731	cl01481	DDE_Tnp_IS1595 superfamily	-	-
Q#603 - >KCZ78507.1 hypothetical protein H311_00462 [Anncaliia algerae PRA109]	superfamily	382559	32	111	3.159e-09	51.1391	cl01481	DDE_Tnp_IS1595 superfamily	C	-
Q#604 - >KCZ81841.1 hypothetical protein H312_00740, partial [Anncaliia algerae PRA339]	superfamily	382559	113	261	3.33676e-14	68.4731	cl01481	DDE_Tnp_IS1595 superfamily	N	-
Q#605 - >EPR78675.1 putative transposase [Spraguea lophii 42_110]	superfamily	382559	9	99	2.08061e-11	56.1467	cl01481	DDE_Tnp_IS1595 superfamily	-	-
Q#606 - >KCZ78016.1 hypothetical protein H311_00962, partial [Anncaliia algerae PRA109]	superfamily	382559	135	250	1.16576e-17	76.9475	cl01481	DDE_Tnp_IS1595 superfamily	N	-
Q#607 - >KCZ77790.1 hypothetical protein H311_01194, partial [Anncaliia algerae PRA109]	superfamily	382559	3	113	4.71201e-16	69.6287	cl01481	DDE_Tnp_IS1595 superfamily	C	-
Q#608 - >KCZ81534.1 hypothetical protein H312_00987, partial [Anncaliia algerae PRA339]	superfamily	382559	8	131	1.72354e-15	68.4731	cl01481	DDE_Tnp_IS1595 superfamily	N	-
Q#609 - >KCZ79342.1 hypothetical protein H312_03264 [Anncaliia algerae PRA339]	superfamily	382559	18	156	7.86214e-11	56.9171	cl01481	DDE_Tnp_IS1595 superfamily	-	-
Q#610 - >KCZ81396.1 hypothetical protein H312_01151, partial [Anncaliia algerae PRA339]	superfamily	382559	44	146	2.05529e-18	76.5623	cl01481	DDE_Tnp_IS1595 superfamily	-	-
Q#611 - >KCZ78686.1 hypothetical protein H311_00277 [Anncaliia algerae PRA109]	superfamily	382559	2	142	9.89454e-18	74.2511	cl01481	DDE_Tnp_IS1595 superfamily	N	-
Q#612 - >KCZ77876.1 hypothetical protein H311_01107, partial [Anncaliia algerae PRA109]	superfamily	382559	3	84	7.97865e-11	54.2207	cl01481	DDE_Tnp_IS1595 superfamily	-	-
Q#613 - >KCZ81931.1 hypothetical protein H312_00692, partial [Anncaliia algerae PRA339]	superfamily	382559	11	113	1.58107e-16	70.3991	cl01481	DDE_Tnp_IS1595 superfamily	N	-
Q#614 - >KCZ75433.1 hypothetical protein H311_03591 [Anncaliia algerae PRA109]	superfamily	382559	94	205	3.01912e-13	64.2359	cl01481	DDE_Tnp_IS1595 superfamily	-	-
Q#615 - >KCZ78746.1 hypothetical protein H311_00218, partial [Anncaliia algerae PRA109]	superfamily	382559	50	197	6.94244e-15	69.2435	cl01481	DDE_Tnp_IS1595 superfamily	C	-
Q#616 - >KCZ77594.1 hypothetical protein H311_01391, partial [Anncaliia algerae PRA109]	superfamily	382559	1	85	1.31314e-11	58.0727	cl01481	DDE_Tnp_IS1595 superfamily	-	-
Q#617 - >CDH60717.1 hypothetical protein RO3G_13914 [Lichtheimia corymbifera JMRC:FSU:9682]	superfamily	382559	104	202	6.97354e-13	65.3915	cl01481	DDE_Tnp_IS1595 superfamily	N	-
Q#618 - >XP_024329717.1 hypothetical protein AAJ76_1540005282 [Nosema ceranae]	superfamily	382559	41	146	2.85836e-10	54.9911	cl01481	DDE_Tnp_IS1595 superfamily	C	-
Q#619 - >KCZ79073.1 hypothetical protein H312_03543 [Anncaliia algerae PRA339]	superfamily	382559	9	99	5.29163e-12	59.6135	cl01481	DDE_Tnp_IS1595 superfamily	N	-
Q#620 - >KCZ73838.1 hypothetical protein H311_05202, partial [Anncaliia algerae PRA109]	superfamily	382559	5	117	2.19634e-14	64.6211	cl01481	DDE_Tnp_IS1595 superfamily	C	-
Q#621 - >KCZ80017.1 hypothetical protein H312_02574 [Anncaliia algerae PRA339]	superfamily	382559	10	116	3.02852e-07	46.1316	cl01481	DDE_Tnp_IS1595 superfamily	N	-
Q#622 - >EEQ81287.1 hypothetical protein NCER_102355 [Nosema ceranae BRL01]	superfamily	382559	41	146	1.19231e-09	53.0651	cl01481	DDE_Tnp_IS1595 superfamily	C	-
Q#623 - >KCZ78383.1 hypothetical protein H311_00585, partial [Anncaliia algerae PRA109]	superfamily	382559	133	225	1.77998e-14	68.0879	cl01481	DDE_Tnp_IS1595 superfamily	N	-
Q#624 - >KCZ79724.1 hypothetical protein H312_02895 [Anncaliia algerae PRA339]	superfamily	382559	2	77	2.0771e-05	39.9684	cl01481	DDE_Tnp_IS1595 superfamily	C	-
Q#625 - >PIA19604.1 hypothetical protein COEREDRAFT_84234 [Coemansia reversa NRRL 1564]	superfamily	382559	20	112	2.18298e-12	59.9987	cl01481	DDE_Tnp_IS1595 superfamily	N	-
Q#626 - >KCZ81962.1 hypothetical protein H312_00605 [Anncaliia algerae PRA339]	superfamily	382559	9	69	0.000534519	36.1164	cl01481	DDE_Tnp_IS1595 superfamily	N	-
Q#627 - >XP_018285767.1 hypothetical protein PHYBLDRAFT_151254 [Phycomyces blakesleeanus NRRL 1555(-)]	superfamily	382559	138	196	4.44641e-10	56.1467	cl01481	DDE_Tnp_IS1595 superfamily	NC	-
Q#628 - >EEQ81991.1 hypothetical protein NCER_101378 [Nosema ceranae BRL01]	superfamily	382559	40	119	9.62764e-12	58.4579	cl01481	DDE_Tnp_IS1595 superfamily	NC	-
Q#629 - >KCZ78902.1 hypothetical protein H311_00058 [Anncaliia algerae PRA109]	superfamily	382559	34	135	1.24499e-06	44.5908	cl01481	DDE_Tnp_IS1595 superfamily	NC	-
Q#630 - >EIE82412.1 hypothetical protein RO3G_07117 [Rhizopus delemar RA 99-880]	superfamily	382559	32	152	2.89171e-07	49.2132	cl01481	DDE_Tnp_IS1595 superfamily	C	-
Q#631 - >EEQ81675.1 hypothetical protein NCER_101800 [Nosema ceranae BRL01]	superfamily	382559	15	92	1.86823e-14	64.2359	cl01481	DDE_Tnp_IS1595 superfamily	NC	-
Q#632 - >XP_018293726.1 hypothetical protein PHYBLDRAFT_72876 [Phycomyces blakesleeanus NRRL 1555(-)]	superfamily	382559	57	116	5.26375e-11	55.7615	cl01481	DDE_Tnp_IS1595 superfamily	N	-
Q#633 - >ORD96031.1 hypothetical protein HERIO_1992 [Hepatospora eriocheir]	superfamily	382559	43	105	1.41599e-05	41.124	cl01481	DDE_Tnp_IS1595 superfamily	N	-
Q#634 - >KRH92438.1 hypothetical protein M153_60400001121 [Pseudoloma neurophilia]	superfamily	382559	2	77	7.20261e-08	46.1316	cl01481	DDE_Tnp_IS1595 superfamily	NC	-
Q#635 - >KCZ74867.1 hypothetical protein H311_04163, partial [Anncaliia algerae PRA109]	superfamily	382559	30	127	6.29627e-13	61.9247	cl01481	DDE_Tnp_IS1595 superfamily	C	-
Q#636 - >KCZ74818.1 hypothetical protein H311_04214 [Anncaliia algerae PRA109]	superfamily	382559	134	216	2.79561e-12	61.9247	cl01481	DDE_Tnp_IS1595 superfamily	N	-
Q#637 - >KCZ81497.1 hypothetical protein H312_01075, partial [Anncaliia algerae PRA339]	superfamily	382559	6	106	4.08569e-11	56.1467	cl01481	DDE_Tnp_IS1595 superfamily	C	-
Q#638 - >ORD99664.1 hypothetical protein A0H76_425 [Hepatospora eriocheir]	superfamily	382559	1	60	2.30791e-06	41.5092	cl01481	DDE_Tnp_IS1595 superfamily	N	-
Q#639 - >KCZ76524.1 hypothetical protein H311_02473 [Anncaliia algerae PRA109]	superfamily	382559	135	220	1.59744e-08	51.5243	cl01481	DDE_Tnp_IS1595 superfamily	NC	-
Q#640 - >KCZ79559.1 hypothetical protein H312_03052, partial [Anncaliia algerae PRA339]	superfamily	382559	40	142	4.6589e-09	51.5243	cl01481	DDE_Tnp_IS1595 superfamily	C	-
Q#641 - >KCZ76515.1 hypothetical protein H311_02482, partial [Anncaliia algerae PRA109]	superfamily	382559	49	135	8.65715e-11	55.7615	cl01481	DDE_Tnp_IS1595 superfamily	C	-
Q#642 - >KCZ78579.1 hypothetical protein H311_00386 [Anncaliia algerae PRA109]	superfamily	382559	12	118	3.4656e-11	56.5319	cl01481	DDE_Tnp_IS1595 superfamily	C	-
Q#643 - >KCZ81026.1 hypothetical protein H312_01573 [Anncaliia algerae PRA339]	superfamily	382559	7	74	7.06344e-11	55.7615	cl01481	DDE_Tnp_IS1595 superfamily	N	-
Q#644 - >KRH92834.1 putative transposase-like protein [Pseudoloma neurophilia]	superfamily	382559	14	101	3.33946e-17	73.0955	cl01481	DDE_Tnp_IS1595 superfamily	N	-
Q#645 - >XP_024330176.1 hypothetical protein AAJ76_720004795 [Nosema ceranae]	superfamily	382559	1	104	9.79362e-08	48.0576	cl01481	DDE_Tnp_IS1595 superfamily	N	-
Q#646 - >KCZ75589.1 hypothetical protein H311_03431, partial [Anncaliia algerae PRA109]	superfamily	382559	77	147	0.0135822	33.8052	cl01481	DDE_Tnp_IS1595 superfamily	N	-
Q#647 - >KCZ81572.1 hypothetical protein H312_01026 [Anncaliia algerae PRA339]	superfamily	382559	1	62	4.10152e-05	38.8128	cl01481	DDE_Tnp_IS1595 superfamily	C	-
Q#648 - >XP_024329540.1 hypothetical protein AAJ76_2270002077 [Nosema ceranae]	superfamily	382559	30	104	3.51633e-06	42.6648	cl01481	DDE_Tnp_IS1595 superfamily	NC	-
Q#649 - >KCZ81215.1 hypothetical protein H312_01361 [Anncaliia algerae PRA339]	superfamily	382559	39	124	2.57203e-09	51.5243	cl01481	DDE_Tnp_IS1595 superfamily	NC	-
Q#650 - >KRH93211.1 hypothetical protein M153_13010002185 [Pseudoloma neurophilia]	superfamily	382559	2	77	4.70046e-07	43.8204	cl01481	DDE_Tnp_IS1595 superfamily	C	-
Q#651 - >KCZ78283.1 hypothetical protein H311_00690, partial [Anncaliia algerae PRA109]	superfamily	382559	37	134	0.00156827	36.8868	cl01481	DDE_Tnp_IS1595 superfamily	C	-
Q#652 - >KCZ82326.1 hypothetical protein H312_00349 [Anncaliia algerae PRA339]	superfamily	382559	7	81	1.24782e-06	43.4352	cl01481	DDE_Tnp_IS1595 superfamily	C	-
Q#653 - >KCZ79847.1 hypothetical protein H312_02760 [Anncaliia algerae PRA339]	superfamily	382559	11	86	2.23462e-09	50.3687	cl01481	DDE_Tnp_IS1595 superfamily	N	-
Q#654 - >KCZ78312.1 hypothetical protein H311_00657 [Anncaliia algerae PRA109]	superfamily	382559	134	208	4.58585e-07	48.0576	cl01481	DDE_Tnp_IS1595 superfamily	N	-
Q#655 - >KCZ73860.1 hypothetical protein H311_05180, partial [Anncaliia algerae PRA109]	superfamily	382559	1	79	0.00403004	33.8052	cl01481	DDE_Tnp_IS1595 superfamily	C	-
Q#656 - >KCZ77751.1 hypothetical protein H311_01231 [Anncaliia algerae PRA109]	superfamily	382559	1	76	2.24574e-11	56.1467	cl01481	DDE_Tnp_IS1595 superfamily	N	-
Q#657 - >KCZ78576.1 hypothetical protein H311_00383, partial [Anncaliia algerae PRA109]	superfamily	382559	21	121	1.13613e-13	63.8507	cl01481	DDE_Tnp_IS1595 superfamily	N	-
Q#658 - >KCZ82030.1 hypothetical protein H312_00512 [Anncaliia algerae PRA339]	superfamily	382559	3	82	2.23785e-10	53.0651	cl01481	DDE_Tnp_IS1595 superfamily	N	-
Q#659 - >KCZ77362.1 hypothetical protein H311_01624 [Anncaliia algerae PRA109]	superfamily	382559	37	110	1.76531e-08	48.828	cl01481	DDE_Tnp_IS1595 superfamily	NC	-
Q#660 - >KCZ78700.1 hypothetical protein H311_00268, partial [Anncaliia algerae PRA109]	superfamily	382559	6	58	1.85705e-09	49.9836	cl01481	DDE_Tnp_IS1595 superfamily	C	-
Q#661 - >KCZ74391.1 hypothetical protein H311_04644, partial [Anncaliia algerae PRA109]	superfamily	382559	158	240	2.61493e-11	59.6135	cl01481	DDE_Tnp_IS1595 superfamily	NC	-
Q#662 - >KCZ79421.1 hypothetical protein H312_03187, partial [Anncaliia algerae PRA339]	superfamily	382559	25	76	7.1911e-06	41.124	cl01481	DDE_Tnp_IS1595 superfamily	C	-
Q#663 - >KCZ76152.1 hypothetical protein H311_02856 [Anncaliia algerae PRA109]	superfamily	382559	109	151	0.00214388	36.1164	cl01481	DDE_Tnp_IS1595 superfamily	NC	-
Q#664 - >KCZ74259.1 hypothetical protein H311_04777, partial [Anncaliia algerae PRA109]	superfamily	382559	1	43	0.000597569	35.346	cl01481	DDE_Tnp_IS1595 superfamily	NC	-
Q#665 - >EIE90266.1 hypothetical protein RO3G_14977 [Rhizopus delemar RA 99-880]	superfamily	382559	247	290	0.00209543	38.0424	cl01481	DDE_Tnp_IS1595 superfamily	NC	-
Q#666 - >KCZ79296.1 hypothetical protein H312_03311 [Anncaliia algerae PRA339]	superfamily	382559	20	96	5.14798e-09	49.9836	cl01481	DDE_Tnp_IS1595 superfamily	NC	-
Q#667 - >KCZ77721.1 hypothetical protein H311_01261, partial [Anncaliia algerae PRA109]	superfamily	382559	16	79	1.12032e-06	43.8204	cl01481	DDE_Tnp_IS1595 superfamily	C	-
Q#668 - >KCZ78829.1 hypothetical protein H311_00134 [Anncaliia algerae PRA109]	superfamily	382559	11	87	4.24937e-06	41.8944	cl01481	DDE_Tnp_IS1595 superfamily	NC	-
Q#669 - >ORE00004.1 hypothetical protein A0H76_2516 [Hepatospora eriocheir]	superfamily	382559	16	87	1.00908e-07	46.1316	cl01481	DDE_Tnp_IS1595 superfamily	C	-
Q#670 - >XP_018289999.1 hypothetical protein PHYBLDRAFT_68755 [Phycomyces blakesleeanus NRRL 1555(-)]	superfamily	382559	140	194	1.73185e-09	54.6059	cl01481	DDE_Tnp_IS1595 superfamily	N	-
Q#671 - >CDS10927.1 hypothetical protein LRAMOSA11413 [Lichtheimia ramosa]	superfamily	382559	120	199	9.30916e-09	52.2947	cl01481	DDE_Tnp_IS1595 superfamily	NC	-
Q#672 - >KCZ80958.1 hypothetical protein H312_01613, partial [Anncaliia algerae PRA339]	superfamily	382559	1	88	1.95702e-08	48.4428	cl01481	DDE_Tnp_IS1595 superfamily	C	-
Q#673 - >KCZ76307.1 hypothetical protein H311_02698 [Anncaliia algerae PRA109]	superfamily	382559	10	83	3.65612e-12	57.6875	cl01481	DDE_Tnp_IS1595 superfamily	N	-
Q#674 - >ORD99398.1 hypothetical protein A0H76_920 [Hepatospora eriocheir]	superfamily	382559	6	65	6.97752e-06	40.3536	cl01481	DDE_Tnp_IS1595 superfamily	C	-
Q#675 - >XP_024330152.1 hypothetical protein AAJ76_760008920 [Nosema ceranae]	superfamily	382559	31	101	0.00821306	33.8052	cl01481	DDE_Tnp_IS1595 superfamily	C	-
Q#676 - >KCZ78973.1 hypothetical protein H312_03644 [Anncaliia algerae PRA339]	superfamily	382559	16	67	0.00267223	33.8052	cl01481	DDE_Tnp_IS1595 superfamily	C	-
Q#677 - >KCZ75888.1 hypothetical protein H311_03125, partial [Anncaliia algerae PRA109]	superfamily	382559	1	47	0.000469175	36.1164	cl01481	DDE_Tnp_IS1595 superfamily	C	-
Q#678 - >KCZ76184.1 hypothetical protein H311_02823 [Anncaliia algerae PRA109]	superfamily	382559	5	77	4.33646e-12	58.4579	cl01481	DDE_Tnp_IS1595 superfamily	N	-
Q#679 - >EEQ81234.1 hypothetical protein NCER_102457 [Nosema ceranae BRL01]	superfamily	382559	21	131	0.00183652	36.8868	cl01481	DDE_Tnp_IS1595 superfamily	N	-
Q#680 - >KCZ73719.1 hypothetical protein H311_05323, partial [Anncaliia algerae PRA109]	superfamily	382559	28	70	2.30022e-06	41.8944	cl01481	DDE_Tnp_IS1595 superfamily	N	-
Q#681 - >EEQ81122.1 hypothetical protein NCER_102672 [Nosema ceranae BRL01]	superfamily	382559	4	63	4.76868e-06	41.8944	cl01481	DDE_Tnp_IS1595 superfamily	NC	-
Q#682 - >KCZ80901.1 hypothetical protein H312_01674, partial [Anncaliia algerae PRA339]	superfamily	382559	7	59	8.83833e-07	43.05	cl01481	DDE_Tnp_IS1595 superfamily	NC	-
Q#683 - >KCZ80987.1 hypothetical protein H312_01592, partial [Anncaliia algerae PRA339]	superfamily	382559	22	99	2.74239e-10	53.4503	cl01481	DDE_Tnp_IS1595 superfamily	NC	-
Q#684 - >KCZ81208.1 hypothetical protein H312_01354 [Anncaliia algerae PRA339]	superfamily	382559	135	212	5.33886e-07	47.2872	cl01481	DDE_Tnp_IS1595 superfamily	NC	-
Q#685 - >KCZ75130.1 hypothetical protein H311_03898, partial [Anncaliia algerae PRA109]	superfamily	382559	17	106	2.20631e-05	40.7388	cl01481	DDE_Tnp_IS1595 superfamily	C	-
Q#686 - >KCZ77306.1 hypothetical protein H311_01686 [Anncaliia algerae PRA109]	superfamily	382559	139	284	1.30219e-11	61.5395	cl01481	DDE_Tnp_IS1595 superfamily	N	-
Q#687 - >KCZ78953.1 hypothetical protein H311_00006 [Anncaliia algerae PRA109]	superfamily	382559	17	134	1.02518e-15	68.8583	cl01481	DDE_Tnp_IS1595 superfamily	-	-
Q#688 - >KCZ81713.1 hypothetical protein H312_00891, partial [Anncaliia algerae PRA339]	superfamily	382559	136	217	9.31824e-06	43.8204	cl01481	DDE_Tnp_IS1595 superfamily	-	-
Q#689 - >XP_024329921.1 putative transposase-like protein [Nosema ceranae]	superfamily	382559	1	73	0.000332837	36.1164	cl01481	DDE_Tnp_IS1595 superfamily	C	-
Q#690 - >KCZ75847.1 hypothetical protein H311_03167, partial [Anncaliia algerae PRA109]	superfamily	382559	1	81	5.42964e-11	54.9911	cl01481	DDE_Tnp_IS1595 superfamily	C	-
Q#691 - >KCZ82208.1 hypothetical protein H312_00231 [Anncaliia algerae PRA339]	superfamily	382559	186	279	7.28207e-16	73.0955	cl01481	DDE_Tnp_IS1595 superfamily	NC	-
Q#692 - >KCZ80501.1 hypothetical protein H312_02100 [Anncaliia algerae PRA339]	superfamily	382559	10	100	2.05146e-07	46.1316	cl01481	DDE_Tnp_IS1595 superfamily	N	-
Q#693 - >KCZ77536.1 hypothetical protein H311_01451 [Anncaliia algerae PRA109]	superfamily	382559	1	94	3.64593e-15	66.9323	cl01481	DDE_Tnp_IS1595 superfamily	C	-
Q#694 - >KCZ81475.1 hypothetical protein H312_01052 [Anncaliia algerae PRA339]	superfamily	382559	129	275	5.10946e-10	56.9171	cl01481	DDE_Tnp_IS1595 superfamily	N	-
Q#694 - >KCZ81475.1 hypothetical protein H312_01052 [Anncaliia algerae PRA339]	superfamily	215393	81	123	0.00398381	38.7404	cl27763	PLN02738 superfamily	-	-
Q#695 - >KCZ79560.1 hypothetical protein H312_03053 [Anncaliia algerae PRA339]	superfamily	382559	117	194	6.07156e-09	53.0651	cl01481	DDE_Tnp_IS1595 superfamily	NC	-
Q#696 - >EIE77529.1 hypothetical protein RO3G_02233 [Rhizopus delemar RA 99-880]	superfamily	382559	35	87	0.000157527	39.5832	cl01481	DDE_Tnp_IS1595 superfamily	N	-
Q#697 - >XP_024331322.1 hypothetical protein AAJ76_1700029100 [Nosema ceranae]	superfamily	382559	25	85	0.0029002	34.9608	cl01481	DDE_Tnp_IS1595 superfamily	N	-
Q#698 - >ORD95928.1 hypothetical protein HERIO_2090 [Hepatospora eriocheir]	superfamily	382559	1	58	6.07879e-05	38.8128	cl01481	DDE_Tnp_IS1595 superfamily	N	-
Q#699 - >KXN66636.1 hypothetical protein CONCODRAFT_20139, partial [Conidiobolus coronatus NRRL 28638]	superfamily	382559	7	93	6.26485e-11	54.6059	cl01481	DDE_Tnp_IS1595 superfamily	N	-
Q#700 - >KCZ80256.1 hypothetical protein H312_02346, partial [Anncaliia algerae PRA339]	superfamily	382559	1	90	3.08915e-13	61.9247	cl01481	DDE_Tnp_IS1595 superfamily	N	-
Q#701 - >KCZ77815.1 hypothetical protein H311_01168 [Anncaliia algerae PRA109]	superfamily	382559	58	132	9.95198e-07	44.976	cl01481	DDE_Tnp_IS1595 superfamily	N	-
Q#702 - >KCZ78405.1 hypothetical protein H311_00563 [Anncaliia algerae PRA109]	superfamily	382559	3	76	5.63007e-12	57.6875	cl01481	DDE_Tnp_IS1595 superfamily	C	-
Q#703 - >KCZ81149.1 hypothetical protein H312_01441, partial [Anncaliia algerae PRA339]	superfamily	382559	1	75	4.71436e-11	54.6059	cl01481	DDE_Tnp_IS1595 superfamily	N	-
Q#704 - >KCZ80474.1 hypothetical protein H312_02111, partial [Anncaliia algerae PRA339]	superfamily	382559	5	63	3.07047e-06	43.05	cl01481	DDE_Tnp_IS1595 superfamily	N	-
Q#705 - >KCZ77687.1 hypothetical protein H311_01298, partial [Anncaliia algerae PRA109]	superfamily	382559	8	60	9.43248e-06	40.7388	cl01481	DDE_Tnp_IS1595 superfamily	N	-
Q#706 - >KCZ79717.1 hypothetical protein H312_02888 [Anncaliia algerae PRA339]	superfamily	382559	1	84	2.57073e-09	51.1391	cl01481	DDE_Tnp_IS1595 superfamily	N	-
Q#707 - >KCZ75977.1 hypothetical protein H311_03034 [Anncaliia algerae PRA109]	superfamily	382559	2	71	0.0123256	32.6496	cl01481	DDE_Tnp_IS1595 superfamily	N	-
Q#708 - >KCZ77846.1 hypothetical protein H311_01138, partial [Anncaliia algerae PRA109]	superfamily	382559	1	72	1.18809e-05	40.7388	cl01481	DDE_Tnp_IS1595 superfamily	NC	-
Q#709 - >KCZ76975.1 hypothetical protein H311_02022 [Anncaliia algerae PRA109]	superfamily	382559	3	41	0.000178428	36.5016	cl01481	DDE_Tnp_IS1595 superfamily	N	-
Q#710 - >KCZ79757.1 hypothetical protein H312_02840, partial [Anncaliia algerae PRA339]	superfamily	382559	3	60	3.99832e-11	55.3763	cl01481	DDE_Tnp_IS1595 superfamily	N	-
Q#711 - >KCZ77040.1 hypothetical protein H311_01955 [Anncaliia algerae PRA109]	superfamily	382559	51	189	7.89378e-15	68.4731	cl01481	DDE_Tnp_IS1595 superfamily	N	-
Q#712 - >KCZ81687.1 hypothetical protein H312_00865, partial [Anncaliia algerae PRA339]	superfamily	382559	32	133	1.2869e-11	58.4579	cl01481	DDE_Tnp_IS1595 superfamily	-	-
Q#713 - >KCZ79109.1 hypothetical protein H312_03508, partial [Anncaliia algerae PRA339]	superfamily	382559	24	163	9.21799e-17	72.7103	cl01481	DDE_Tnp_IS1595 superfamily	N	-
Q#714 - >KCZ82545.1 hypothetical protein H312_00203 [Anncaliia algerae PRA339]	superfamily	382559	14	138	4.71697e-20	80.4143	cl01481	DDE_Tnp_IS1595 superfamily	-	-
Q#715 - >KCZ80802.1 hypothetical protein H312_01809 [Anncaliia algerae PRA339]	superfamily	382559	136	260	1.66313e-18	79.6439	cl01481	DDE_Tnp_IS1595 superfamily	-	-
Q#716 - >KCZ78085.1 hypothetical protein H311_00894 [Anncaliia algerae PRA109]	superfamily	382559	7	111	4.80837e-13	61.5395	cl01481	DDE_Tnp_IS1595 superfamily	-	-
Q#717 - >KCZ78342.1 hypothetical protein H311_00628, partial [Anncaliia algerae PRA109]	superfamily	382559	2	65	4.52708e-10	51.5243	cl01481	DDE_Tnp_IS1595 superfamily	-	-
Q#718 - >KCZ78590.1 hypothetical protein H311_00372, partial [Anncaliia algerae PRA109]	superfamily	382559	14	144	2.21274e-09	52.6799	cl01481	DDE_Tnp_IS1595 superfamily	N	-
Q#719 - >KCZ78568.1 hypothetical protein H311_00397, partial [Anncaliia algerae PRA109]	superfamily	382559	4	84	7.10697e-06	41.5092	cl01481	DDE_Tnp_IS1595 superfamily	-	-
Q#720 - >KRH94410.1 hypothetical protein M153_27000010063 [Pseudoloma neurophilia]	superfamily	382559	2	77	6.46837e-05	38.4276	cl01481	DDE_Tnp_IS1595 superfamily	N	-
Q#721 - >KCZ78651.1 hypothetical protein H311_00311 [Anncaliia algerae PRA109]	superfamily	382559	3	79	2.98373e-05	39.5832	cl01481	DDE_Tnp_IS1595 superfamily	C	-
Q#722 - >KCZ76129.1 hypothetical protein H311_02880 [Anncaliia algerae PRA109]	superfamily	382559	7	91	1.89594e-11	56.1467	cl01481	DDE_Tnp_IS1595 superfamily	N	-
Q#723 - >KCZ77030.1 hypothetical protein H311_01965 [Anncaliia algerae PRA109]	superfamily	382559	11	90	5.11543e-06	42.2796	cl01481	DDE_Tnp_IS1595 superfamily	C	-
Q#724 - >KCZ78425.1 hypothetical protein H311_00546 [Anncaliia algerae PRA109]	superfamily	382559	9	78	0.00406657	34.1904	cl01481	DDE_Tnp_IS1595 superfamily	N	-
Q#725 - >KCZ77502.1 hypothetical protein H311_01483 [Anncaliia algerae PRA109]	superfamily	382559	2	65	0.000341424	36.8868	cl01481	DDE_Tnp_IS1595 superfamily	C	-
Q#726 - >KCZ79434.1 hypothetical protein H312_03175 [Anncaliia algerae PRA339]	superfamily	382559	30	81	2.07625e-09	50.3687	cl01481	DDE_Tnp_IS1595 superfamily	N	-
Q#727 - >KCZ73981.1 hypothetical protein H311_05058, partial [Anncaliia algerae PRA109]	superfamily	382559	27	126	2.94847e-11	57.3023	cl01481	DDE_Tnp_IS1595 superfamily	NC	-
Q#728 - >KRH93411.1 hypothetical protein M153_9020001099 [Pseudoloma neurophilia]	superfamily	382559	2	71	0.00845901	32.2644	cl01481	DDE_Tnp_IS1595 superfamily	C	-
Q#729 - >KCZ75898.1 hypothetical protein H311_03114, partial [Anncaliia algerae PRA109]	superfamily	382559	1	49	1.17458e-06	41.5092	cl01481	DDE_Tnp_IS1595 superfamily	C	-
Q#730 - >KCZ80979.1 hypothetical protein H312_01584 [Anncaliia algerae PRA339]	superfamily	382559	12	64	5.86511e-05	38.4276	cl01481	DDE_Tnp_IS1595 superfamily	NC	-
Q#731 - >KCZ79182.1 hypothetical protein H312_03431 [Anncaliia algerae PRA339]	superfamily	382559	1	91	9.39749e-09	49.2132	cl01481	DDE_Tnp_IS1595 superfamily	N	-
Q#732 - >KCZ78281.1 hypothetical protein H311_00688 [Anncaliia algerae PRA109]	superfamily	382559	53	126	0.000215163	39.198	cl01481	DDE_Tnp_IS1595 superfamily	N	-
Q#733 - >KCZ76673.1 hypothetical protein H311_02325 [Anncaliia algerae PRA109]	superfamily	382559	53	145	0.00622188	34.9608	cl01481	DDE_Tnp_IS1595 superfamily	N	-
Q#734 - >KCZ81455.1 hypothetical protein H312_01127 [Anncaliia algerae PRA339]	superfamily	382559	10	107	1.79872e-14	64.6211	cl01481	DDE_Tnp_IS1595 superfamily	N	-
Q#735 - >KCZ80795.1 hypothetical protein H312_01802 [Anncaliia algerae PRA339]	superfamily	382559	143	281	3.32767e-17	76.5623	cl01481	DDE_Tnp_IS1595 superfamily	-	-
Q#736 - >KCZ78374.1 hypothetical protein H311_00594 [Anncaliia algerae PRA109]	superfamily	382559	20	133	3.18649e-16	70.3991	cl01481	DDE_Tnp_IS1595 superfamily	-	-
Q#737 - >KCZ78688.1 hypothetical protein H311_00279 [Anncaliia algerae PRA109]	superfamily	382559	10	133	3.99654e-21	83.1107	cl01481	DDE_Tnp_IS1595 superfamily	-	-
Q#738 - >KCZ80027.1 hypothetical protein H312_02584, partial [Anncaliia algerae PRA339]	superfamily	382559	2	118	2.84148e-15	68.0879	cl01481	DDE_Tnp_IS1595 superfamily	-	-
Q#739 - >EEQ81571.1 hypothetical protein NCER_101948 [Nosema ceranae BRL01]	superfamily	382559	2	139	1.90916e-16	71.5547	cl01481	DDE_Tnp_IS1595 superfamily	-	-
Q#740 - >XP_024329841.1 mobile element protein [Nosema ceranae]	superfamily	382559	2	140	1.70078e-17	74.2511	cl01481	DDE_Tnp_IS1595 superfamily	-	-
Q#741 - >KCZ78529.1 hypothetical protein H311_00438 [Anncaliia algerae PRA109]	superfamily	382559	2	141	3.50056e-11	57.6875	cl01481	DDE_Tnp_IS1595 superfamily	-	-
Q#742 - >KCZ74656.1 hypothetical protein H311_04376 [Anncaliia algerae PRA109]	superfamily	382559	11	111	8.93565e-08	48.0576	cl01481	DDE_Tnp_IS1595 superfamily	-	-
Q#743 - >KCZ77811.1 hypothetical protein H311_01172, partial [Anncaliia algerae PRA109]	superfamily	382559	5	129	3.37993e-09	51.5243	cl01481	DDE_Tnp_IS1595 superfamily	-	-
Q#744 - >KCZ80012.1 hypothetical protein H312_02603 [Anncaliia algerae PRA339]	superfamily	382559	94	144	9.71e-07	46.1316	cl01481	DDE_Tnp_IS1595 superfamily	-	-
Q#745 - >KCZ80238.1 hypothetical protein H312_02361, partial [Anncaliia algerae PRA339]	superfamily	382559	5	84	1.48716e-10	54.9911	cl01481	DDE_Tnp_IS1595 superfamily	NC	-
Q#746 - >KCZ82092.1 hypothetical protein H312_00366 [Anncaliia algerae PRA339]	superfamily	382559	19	157	1.71088e-08	50.7539	cl01481	DDE_Tnp_IS1595 superfamily	N	-
Q#747 - >KCZ77943.1 hypothetical protein H311_01034 [Anncaliia algerae PRA109]	superfamily	382559	49	133	0.0279772	32.6496	cl01481	DDE_Tnp_IS1595 superfamily	-	-
Q#748 - >KCZ78013.1 hypothetical protein H311_00965, partial [Anncaliia algerae PRA109]	superfamily	382559	49	169	1.08847e-08	51.5243	cl01481	DDE_Tnp_IS1595 superfamily	C	-
Q#749 - >KCZ75610.1 hypothetical protein H311_03410 [Anncaliia algerae PRA109]	superfamily	382559	10	130	1.05709e-09	53.0651	cl01481	DDE_Tnp_IS1595 superfamily	-	-
Q#750 - >KCZ75611.1 hypothetical protein H311_03409 [Anncaliia algerae PRA109]	superfamily	382559	10	104	5.48985e-09	50.7539	cl01481	DDE_Tnp_IS1595 superfamily	-	-
Q#751 - >KCZ75992.1 hypothetical protein H311_03019, partial [Anncaliia algerae PRA109]	superfamily	382559	50	101	0.000117378	38.4276	cl01481	DDE_Tnp_IS1595 superfamily	C	-
Q#752 - >KRH94354.1 hypothetical protein M153_2890004847 [Pseudoloma neurophilia]	superfamily	382559	2	58	3.78247e-07	43.8204	cl01481	DDE_Tnp_IS1595 superfamily	NC	-
Q#753 - >KCZ78483.1 hypothetical protein H311_00483, partial [Anncaliia algerae PRA109]	superfamily	382559	1	74	6.01213e-10	51.5243	cl01481	DDE_Tnp_IS1595 superfamily	N	-
Q#754 - >KCZ77169.1 hypothetical protein H311_01823 [Anncaliia algerae PRA109]	superfamily	382559	72	148	1.82757e-05	42.6648	cl01481	DDE_Tnp_IS1595 superfamily	C	-
Q#755 - >KCZ82114.1 hypothetical protein H312_00389, partial [Anncaliia algerae PRA339]	superfamily	382559	10	84	1.91702e-13	61.1543	cl01481	DDE_Tnp_IS1595 superfamily	C	-
Q#756 - >KCZ80839.1 hypothetical protein H312_01722 [Anncaliia algerae PRA339]	superfamily	382559	9	81	3.53429e-10	52.6799	cl01481	DDE_Tnp_IS1595 superfamily	C	-
Q#757 - >KCZ79054.1 hypothetical protein H312_03563 [Anncaliia algerae PRA339]	superfamily	382559	12	85	2.445e-07	45.3612	cl01481	DDE_Tnp_IS1595 superfamily	C	-
Q#758 - >KCZ82385.1 hypothetical protein H312_00043 [Anncaliia algerae PRA339]	superfamily	382559	39	136	2.68118e-12	59.9987	cl01481	DDE_Tnp_IS1595 superfamily	N	-
Q#759 - >KCZ80009.1 hypothetical protein H312_02600, partial [Anncaliia algerae PRA339]	superfamily	382559	20	70	1.33928e-05	40.7388	cl01481	DDE_Tnp_IS1595 superfamily	C	-
Q#760 - >KCZ79035.1 hypothetical protein H312_03582, partial [Anncaliia algerae PRA339]	superfamily	382559	3	77	7.57833e-12	56.9171	cl01481	DDE_Tnp_IS1595 superfamily	NC	-
Q#761 - >KCZ73751.1 hypothetical protein H311_05290, partial [Anncaliia algerae PRA109]	superfamily	382559	30	88	0.00234417	34.5756	cl01481	DDE_Tnp_IS1595 superfamily	C	-
Q#762 - >KCZ80046.1 hypothetical protein H312_02564 [Anncaliia algerae PRA339]	superfamily	382559	10	75	1.1912e-09	51.9095	cl01481	DDE_Tnp_IS1595 superfamily	C	-
Q#763 - >KRH92024.1 hypothetical protein M153_13972000577, partial [Pseudoloma neurophilia]	superfamily	382559	11	57	0.00137527	34.5756	cl01481	DDE_Tnp_IS1595 superfamily	C	-
Q#764 - >KCZ79042.1 hypothetical protein H312_03574, partial [Anncaliia algerae PRA339]	superfamily	382559	8	66	5.14321e-08	46.1316	cl01481	DDE_Tnp_IS1595 superfamily	NC	-
Q#765 - >KCZ77734.1 hypothetical protein H311_01252 [Anncaliia algerae PRA109]	superfamily	382559	51	124	1.38491e-08	49.5984	cl01481	DDE_Tnp_IS1595 superfamily	C	-
Q#766 - >KCZ73725.1 hypothetical protein H311_05317, partial [Anncaliia algerae PRA109]	superfamily	382559	3	57	6.16049e-05	38.0424	cl01481	DDE_Tnp_IS1595 superfamily	C	-
Q#767 - >KCZ77544.1 hypothetical protein H311_01442 [Anncaliia algerae PRA109]	superfamily	382559	26	97	1.79026e-07	45.7464	cl01481	DDE_Tnp_IS1595 superfamily	N	-
Q#768 - >KCZ78295.1 hypothetical protein H311_00674 [Anncaliia algerae PRA109]	superfamily	382559	46	121	1.94525e-05	41.124	cl01481	DDE_Tnp_IS1595 superfamily	C	-
Q#769 - >XP_024329715.1 hypothetical protein AAJ76_1540003225 [Nosema ceranae]	superfamily	382559	10	42	0.000596544	34.1904	cl01481	DDE_Tnp_IS1595 superfamily	C	-
Q#770 - >KCZ78234.1 hypothetical protein H311_00738, partial [Anncaliia algerae PRA109]	superfamily	382559	3	83	2.71174e-08	48.0576	cl01481	DDE_Tnp_IS1595 superfamily	NC	-
Q#771 - >KCZ79456.1 hypothetical protein H312_03148 [Anncaliia algerae PRA339]	superfamily	382559	2	61	0.00234832	34.1904	cl01481	DDE_Tnp_IS1595 superfamily	N	-
Q#772 - >KCZ75216.1 hypothetical protein H311_03810, partial [Anncaliia algerae PRA109]	superfamily	382559	1	62	3.24326e-07	43.8204	cl01481	DDE_Tnp_IS1595 superfamily	N	-
Q#773 - >KCZ82000.1 hypothetical protein H312_00482, partial [Anncaliia algerae PRA339]	superfamily	382559	1	80	1.16177e-05	41.124	cl01481	DDE_Tnp_IS1595 superfamily	NC	-
Q#774 - >KCZ77717.1 hypothetical protein H311_01267, partial [Anncaliia algerae PRA109]	superfamily	382559	57	97	2.53802e-07	45.7464	cl01481	DDE_Tnp_IS1595 superfamily	N	-
Q#775 - >KCZ79033.1 hypothetical protein H312_03583, partial [Anncaliia algerae PRA339]	superfamily	382559	76	149	1.75578e-06	44.5908	cl01481	DDE_Tnp_IS1595 superfamily	N	-
Q#776 - >KCZ79245.1 hypothetical protein H312_03364 [Anncaliia algerae PRA339]	superfamily	382559	10	73	6.30943e-07	43.4352	cl01481	DDE_Tnp_IS1595 superfamily	C	-
Q#777 - >KCZ79748.1 hypothetical protein H312_02861 [Anncaliia algerae PRA339]	superfamily	382559	136	199	1.59134e-05	43.05	cl01481	DDE_Tnp_IS1595 superfamily	C	-
Q#778 - >KCZ81530.1 hypothetical protein H312_00982 [Anncaliia algerae PRA339]	superfamily	382559	2	76	8.40193e-07	43.8204	cl01481	DDE_Tnp_IS1595 superfamily	C	-
Q#779 - >KCZ75181.1 hypothetical protein H311_03845 [Anncaliia algerae PRA109]	superfamily	382559	3	72	0.00296773	34.1904	cl01481	DDE_Tnp_IS1595 superfamily	N	-
Q#780 - >KCZ79801.1 hypothetical protein H312_02802 [Anncaliia algerae PRA339]	superfamily	382559	1	48	4.17602e-06	40.7388	cl01481	DDE_Tnp_IS1595 superfamily	N	-
Q#781 - >KCZ77747.1 hypothetical protein H311_01236 [Anncaliia algerae PRA109]	superfamily	382559	16	106	9.0375e-07	44.5908	cl01481	DDE_Tnp_IS1595 superfamily	NC	-
Q#782 - >KCZ74370.1 hypothetical protein H311_04665, partial [Anncaliia algerae PRA109]	superfamily	382559	3	55	9.33804e-05	37.272	cl01481	DDE_Tnp_IS1595 superfamily	N	-
Q#783 - >KCZ77757.1 hypothetical protein H311_01225 [Anncaliia algerae PRA109]	superfamily	382559	33	83	0.0278253	31.494	cl01481	DDE_Tnp_IS1595 superfamily	NC	-
Q#784 - >EPZ33380.1 hypothetical protein O9G_003241 [Rozella allomycis CSF55]	superfamily	382559	9	76	9.33986e-08	46.902	cl01481	DDE_Tnp_IS1595 superfamily	C	-
Q#785 - >KCZ78096.1 hypothetical protein H311_00884, partial [Anncaliia algerae PRA109]	superfamily	382559	4	65	9.88782e-07	42.6648	cl01481	DDE_Tnp_IS1595 superfamily	NC	-
Q#786 - >KCZ74581.1 hypothetical protein H311_04453, partial [Anncaliia algerae PRA109]	superfamily	382559	1	51	0.000137023	36.8868	cl01481	DDE_Tnp_IS1595 superfamily	NC	-
Q#787 - >KCZ78978.1 hypothetical protein H312_03640, partial [Anncaliia algerae PRA339]	superfamily	382559	14	88	2.543e-07	44.976	cl01481	DDE_Tnp_IS1595 superfamily	NC	-
Q#788 - >KCZ82414.1 hypothetical protein H312_00072 [Anncaliia algerae PRA339]	superfamily	382559	4	63	4.94662e-05	38.8128	cl01481	DDE_Tnp_IS1595 superfamily	C	-
Q#789 - >KCZ81872.1 hypothetical protein H312_00631, partial [Anncaliia algerae PRA339]	superfamily	382559	1	51	1.44586e-05	40.7388	cl01481	DDE_Tnp_IS1595 superfamily	N	-
Q#790 - >KCZ76774.1 hypothetical protein H311_02221, partial [Anncaliia algerae PRA109]	superfamily	382559	1	51	0.0031316	32.6496	cl01481	DDE_Tnp_IS1595 superfamily	NC	-
Q#791 - >KCZ76167.1 hypothetical protein H311_02841 [Anncaliia algerae PRA109]	superfamily	382559	3	53	0.000945201	34.9608	cl01481	DDE_Tnp_IS1595 superfamily	N	-
Q#792 - >KCZ78277.1 hypothetical protein H311_00694 [Anncaliia algerae PRA109]	superfamily	382559	18	99	4.32424e-06	42.2796	cl01481	DDE_Tnp_IS1595 superfamily	N	-
Q#793 - >XP_024330699.1 hypothetical protein AAJ76_370001228 [Nosema ceranae]	superfamily	382559	57	122	0.000201399	38.4276	cl01481	DDE_Tnp_IS1595 superfamily	NC	-
Q#794 - >KCZ73996.1 hypothetical protein H311_05043, partial [Anncaliia algerae PRA109]	superfamily	382559	4	98	0.000132428	38.8128	cl01481	DDE_Tnp_IS1595 superfamily	C	-
Q#795 - >XP_018297079.1 hypothetical protein PHYBLDRAFT_62196 [Phycomyces blakesleeanus NRRL 1555(-)]	superfamily	382559	1	63	7.74126e-06	43.05	cl01481	DDE_Tnp_IS1595 superfamily	N	-
Q#796 - >KCZ80475.1 hypothetical protein H312_02112 [Anncaliia algerae PRA339]	superfamily	382559	13	60	7.54715e-07	43.05	cl01481	DDE_Tnp_IS1595 superfamily	NC	-
Q#797 - >CEG79693.1 hypothetical protein RMATCC62417_14128 [Rhizopus microsporus]	superfamily	382559	102	172	1.11569e-05	43.05	cl01481	DDE_Tnp_IS1595 superfamily	NC	-
Q#798 - >EIE92654.1 hypothetical protein RO3G_17365 [Rhizopus delemar RA 99-880]	superfamily	382559	185	316	0.00220793	38.0424	cl01481	DDE_Tnp_IS1595 superfamily	C	-
Q#799 - >KCZ78347.1 hypothetical protein H311_00622 [Anncaliia algerae PRA109]	superfamily	382559	9	48	4.5231e-07	42.6648	cl01481	DDE_Tnp_IS1595 superfamily	-	-
Q#800 - >ORD96382.1 hypothetical protein HERIO_1682 [Hepatospora eriocheir]	superfamily	382559	6	60	1.17714e-06	42.6648	cl01481	DDE_Tnp_IS1595 superfamily	NC	-
Q#801 - >KCZ79993.1 hypothetical protein H312_02614 [Anncaliia algerae PRA339]	superfamily	382559	1	75	9.14641e-12	56.5319	cl01481	DDE_Tnp_IS1595 superfamily	NC	-
Q#802 - >KCZ79874.1 hypothetical protein H312_02724 [Anncaliia algerae PRA339]	superfamily	382559	9	102	1.39817e-11	57.6875	cl01481	DDE_Tnp_IS1595 superfamily	N	-
Q#803 - >KRH93706.1 hypothetical protein M153_6350002092 [Pseudoloma neurophilia]	superfamily	382559	82	149	0.0187423	33.42	cl01481	DDE_Tnp_IS1595 superfamily	C	-
Q#804 - >KCZ77823.1 hypothetical protein H311_01160 [Anncaliia algerae PRA109]	superfamily	382559	11	59	6.07893e-10	50.7539	cl01481	DDE_Tnp_IS1595 superfamily	C	-
Q#805 - >KCZ78206.1 hypothetical protein H311_00769 [Anncaliia algerae PRA109]	superfamily	382559	7	85	1.42855e-06	43.4352	cl01481	DDE_Tnp_IS1595 superfamily	NC	-
Q#806 - >KCZ74940.1 hypothetical protein H311_04090 [Anncaliia algerae PRA109]	superfamily	382559	51	131	4.98992e-07	45.7464	cl01481	DDE_Tnp_IS1595 superfamily	C	-
Q#807 - >KCZ79762.1 hypothetical protein H312_02845, partial [Anncaliia algerae PRA339]	superfamily	382559	1	77	1.11444e-09	51.1391	cl01481	DDE_Tnp_IS1595 superfamily	C	-
Q#808 - >KCZ81828.1 hypothetical protein H312_00727, partial [Anncaliia algerae PRA339]	superfamily	382559	1	74	2.88921e-09	49.5984	cl01481	DDE_Tnp_IS1595 superfamily	N	-
Q#809 - >KCZ74910.1 hypothetical protein H311_04120 [Anncaliia algerae PRA109]	superfamily	382559	30	115	6.32663e-06	42.6648	cl01481	DDE_Tnp_IS1595 superfamily	C	-
Q#810 - >KCZ74859.1 hypothetical protein H311_04171, partial [Anncaliia algerae PRA109]	superfamily	382559	2	40	0.00349006	33.0348	cl01481	DDE_Tnp_IS1595 superfamily	C	-
Q#811 - >KCZ74872.1 hypothetical protein H311_04158, partial [Anncaliia algerae PRA109]	superfamily	382559	1	75	2.20781e-07	44.976	cl01481	DDE_Tnp_IS1595 superfamily	NC	-
Q#812 - >KCZ80831.1 hypothetical protein H312_01779 [Anncaliia algerae PRA339]	superfamily	382559	2	79	6.60334e-05	38.4276	cl01481	DDE_Tnp_IS1595 superfamily	N	-
Q#813 - >KCZ80921.1 hypothetical protein H312_01639, partial [Anncaliia algerae PRA339]	superfamily	382559	1	64	3.04677e-07	44.2056	cl01481	DDE_Tnp_IS1595 superfamily	C	-
Q#814 - >ORD97251.1 hypothetical protein HERIO_874 [Hepatospora eriocheir]	superfamily	382559	3	58	0.000148815	36.8868	cl01481	DDE_Tnp_IS1595 superfamily	NC	-
Q#815 - >KCZ81442.1 hypothetical protein H312_01114, partial [Anncaliia algerae PRA339]	superfamily	382559	14	65	0.0058337	33.0348	cl01481	DDE_Tnp_IS1595 superfamily	N	-
Q#816 - >KCZ76433.1 hypothetical protein H311_02570 [Anncaliia algerae PRA109]	superfamily	382559	2	54	0.0151098	31.1088	cl01481	DDE_Tnp_IS1595 superfamily	NC	-
Q#817 - >KCZ73772.1 hypothetical protein H311_05268, partial [Anncaliia algerae PRA109]	superfamily	382559	1	33	2.38662e-05	39.5832	cl01481	DDE_Tnp_IS1595 superfamily	N	-
Q#818 - >KCZ81659.1 hypothetical protein H312_00837 [Anncaliia algerae PRA339]	superfamily	382559	9	63	0.000532994	35.346	cl01481	DDE_Tnp_IS1595 superfamily	NC	-
Q#819 - >KCZ78132.1 hypothetical protein H311_00847 [Anncaliia algerae PRA109]	superfamily	382559	2	79	7.08099e-06	41.5092	cl01481	DDE_Tnp_IS1595 superfamily	NC	-
Q#820 - >KCZ80400.1 hypothetical protein H312_02194 [Anncaliia algerae PRA339]	superfamily	382559	19	71	0.0175154	32.2644	cl01481	DDE_Tnp_IS1595 superfamily	N	-
Q#821 - >KCZ78334.1 hypothetical protein H311_00634 [Anncaliia algerae PRA109]	superfamily	382559	2	58	0.00235265	34.1904	cl01481	DDE_Tnp_IS1595 superfamily	NC	-
Q#822 - >KCZ81427.1 hypothetical protein H312_01182 [Anncaliia algerae PRA339]	superfamily	382559	27	103	2.90841e-13	61.1543	cl01481	DDE_Tnp_IS1595 superfamily	N	-
Q#823 - >EPR77807.1 hypothetical protein SLOPH_1873 [Spraguea lophii 42_110]	superfamily	382559	9	87	1.16556e-08	49.5984	cl01481	DDE_Tnp_IS1595 superfamily	N	-
Q#824 - >KCZ77365.1 hypothetical protein H311_01627 [Anncaliia algerae PRA109]	superfamily	382559	1	66	1.94442e-06	42.2796	cl01481	DDE_Tnp_IS1595 superfamily	N	-
Q#825 - >KCZ78196.1 hypothetical protein H311_00781 [Anncaliia algerae PRA109]	superfamily	382559	1	55	2.86068e-07	43.4352	cl01481	DDE_Tnp_IS1595 superfamily	NC	-
Q#826 - >KCZ80007.1 hypothetical protein H312_02598 [Anncaliia algerae PRA339]	superfamily	382559	2	55	3.40147e-06	41.124	cl01481	DDE_Tnp_IS1595 superfamily	NC	-
Q#827 - >OBZ81262.1 hypothetical protein A0J61_10689 [Choanephora cucurbitarum]	superfamily	382559	209	244	0.000128449	41.124	cl01481	DDE_Tnp_IS1595 superfamily	NC	-
Q#828 - >KCZ75708.1 hypothetical protein H311_03310 [Anncaliia algerae PRA109]	superfamily	382559	5	59	2.68784e-06	41.8944	cl01481	DDE_Tnp_IS1595 superfamily	NC	-
Q#829 - >XP_018296494.1 hypothetical protein PHYBLDRAFT_140531 [Phycomyces blakesleeanus NRRL 1555(-)]	superfamily	382559	123	171	8.3909e-07	47.2872	cl01481	DDE_Tnp_IS1595 superfamily	NC	-
Q#830 - >KCZ77779.1 hypothetical protein H311_01206 [Anncaliia algerae PRA109]	superfamily	382559	4	95	1.44497e-08	48.828	cl01481	DDE_Tnp_IS1595 superfamily	N	-
Q#831 - >KCZ76023.1 hypothetical protein H311_02987 [Anncaliia algerae PRA109]	superfamily	382559	17	103	6.71541e-07	44.976	cl01481	DDE_Tnp_IS1595 superfamily	C	-
Q#832 - >KCZ81614.1 hypothetical protein H312_00938 [Anncaliia algerae PRA339]	superfamily	382559	3	85	4.98602e-07	44.5908	cl01481	DDE_Tnp_IS1595 superfamily	C	-
Q#833 - >KCZ82341.1 hypothetical protein H312_00364 [Anncaliia algerae PRA339]	superfamily	382559	11	102	4.40322e-06	42.2796	cl01481	DDE_Tnp_IS1595 superfamily	C	-
Q#834 - >KCZ76772.1 hypothetical protein H311_02224 [Anncaliia algerae PRA109]	superfamily	382559	7	63	9.02986e-06	41.5092	cl01481	DDE_Tnp_IS1595 superfamily	C	-
Q#835 - >KCZ79967.1 hypothetical protein H312_02636, partial [Anncaliia algerae PRA339]	superfamily	382559	10	78	3.46999e-08	46.902	cl01481	DDE_Tnp_IS1595 superfamily	C	-
Q#837 - >XP_024329616.1 hypothetical protein AAJ76_192000896 [Nosema ceranae]	superfamily	382559	7	100	2.08921e-11	56.5319	cl01481	DDE_Tnp_IS1595 superfamily	NC	-
Q#838 - >KCZ73916.1 hypothetical protein H311_05123, partial [Anncaliia algerae PRA109]	superfamily	382559	1	37	0.00333011	32.2644	cl01481	DDE_Tnp_IS1595 superfamily	N	-
Q#839 - >KCZ77020.1 hypothetical protein H311_01974 [Anncaliia algerae PRA109]	superfamily	382559	3	53	0.00712986	32.6496	cl01481	DDE_Tnp_IS1595 superfamily	NC	-
Q#840 - >KCZ80730.1 hypothetical protein H312_01858 [Anncaliia algerae PRA339]	superfamily	382559	17	58	0.000542195	36.5016	cl01481	DDE_Tnp_IS1595 superfamily	N	-
Q#841 - >KCZ78683.1 hypothetical protein H311_00281 [Anncaliia algerae PRA109]	superfamily	382559	7	73	1.85761e-09	50.3687	cl01481	DDE_Tnp_IS1595 superfamily	NC	-
Q#842 - >KCZ74748.1 hypothetical protein H311_04285 [Anncaliia algerae PRA109]	superfamily	382559	10	48	0.000437485	34.9608	cl01481	DDE_Tnp_IS1595 superfamily	NC	-
Q#843 - >KCZ79479.1 hypothetical protein H312_03138, partial [Anncaliia algerae PRA339]	superfamily	382559	1	55	0.000176136	37.272	cl01481	DDE_Tnp_IS1595 superfamily	NC	-
Q#844 - >KCZ74261.1 hypothetical protein H311_04775 [Anncaliia algerae PRA109]	superfamily	382559	12	57	0.000774704	34.5756	cl01481	DDE_Tnp_IS1595 superfamily	N	-
Q#845 - >KCZ77568.1 hypothetical protein H311_01416 [Anncaliia algerae PRA109]	superfamily	382559	60	107	5.76122e-05	39.5832	cl01481	DDE_Tnp_IS1595 superfamily	NC	-
Q#846 - >KCZ77109.1 hypothetical protein H311_01885, partial [Anncaliia algerae PRA109]	superfamily	382559	24	71	1.92282e-05	39.5832	cl01481	DDE_Tnp_IS1595 superfamily	NC	-
Q#847 - >KCZ81211.1 hypothetical protein H312_01357 [Anncaliia algerae PRA339]	superfamily	382559	2	35	0.000428447	36.8868	cl01481	DDE_Tnp_IS1595 superfamily	NC	-
Q#848 - >KCZ81977.1 hypothetical protein H312_00620 [Anncaliia algerae PRA339]	superfamily	382559	1	53	1.69286e-05	38.8128	cl01481	DDE_Tnp_IS1595 superfamily	NC	-
Q#849 - >KCZ75377.1 hypothetical protein H311_03646, partial [Anncaliia algerae PRA109]	superfamily	382559	1	36	1.30332e-07	43.4352	cl01481	DDE_Tnp_IS1595 superfamily	NC	-
Q#850 - >KCZ74972.1 hypothetical protein H311_04058, partial [Anncaliia algerae PRA109]	superfamily	382559	1	50	6.40413e-05	37.6572	cl01481	DDE_Tnp_IS1595 superfamily	NC	-
Q#851 - >KCZ78860.1 hypothetical protein H311_00096 [Anncaliia algerae PRA109]	superfamily	382559	5	63	0.000229686	38.0424	cl01481	DDE_Tnp_IS1595 superfamily	N	-
Q#852 - >KCZ77436.1 hypothetical protein H311_01552 [Anncaliia algerae PRA109]	superfamily	382559	17	57	1.56296e-07	44.976	cl01481	DDE_Tnp_IS1595 superfamily	N	-
Q#853 - >KCZ76316.1 hypothetical protein H311_02688 [Anncaliia algerae PRA109]	superfamily	382559	10	61	0.000289689	35.7312	cl01481	DDE_Tnp_IS1595 superfamily	NC	-
Q#854 - >KCZ82445.1 hypothetical protein H312_00103, partial [Anncaliia algerae PRA339]	superfamily	382559	9	48	0.00147337	34.1904	cl01481	DDE_Tnp_IS1595 superfamily	C	-
Q#855 - >KCZ80927.1 hypothetical protein H312_01645 [Anncaliia algerae PRA339]	superfamily	382559	2	99	5.49668e-14	63.0803	cl01481	DDE_Tnp_IS1595 superfamily	N	-
Q#856 - >KCZ76457.1 hypothetical protein H311_02545 [Anncaliia algerae PRA109]	superfamily	382559	6	58	8.33722e-07	43.4352	cl01481	DDE_Tnp_IS1595 superfamily	N	-
Q#857 - >KCZ79518.1 hypothetical protein H312_03091 [Anncaliia algerae PRA339]	superfamily	382559	30	76	3.31397e-07	44.2056	cl01481	DDE_Tnp_IS1595 superfamily	N	-
Q#858 - >XP_024329503.1 hypothetical protein AAJ76_2460001635 [Nosema ceranae]	superfamily	382559	140	250	5.6584e-06	44.976	cl01481	DDE_Tnp_IS1595 superfamily	N	-
Q#859 - >XP_024330288.1 hypothetical protein AAJ76_6100019732 [Nosema ceranae]	superfamily	382559	167	221	0.00366738	36.5016	cl01481	DDE_Tnp_IS1595 superfamily	C	-
Q#860 - >KCZ75516.1 hypothetical protein H311_03504 [Anncaliia algerae PRA109]	superfamily	382559	1	52	5.06219e-08	46.902	cl01481	DDE_Tnp_IS1595 superfamily	NC	-
Q#861 - >XP_024330564.1 hypothetical protein AAJ76_430003491 [Nosema ceranae]	superfamily	382559	3	82	1.10293e-09	51.9095	cl01481	DDE_Tnp_IS1595 superfamily	N	-
Q#862 - >KRH91791.1 hypothetical protein M153_24921000402 [Pseudoloma neurophilia]	superfamily	382559	14	96	5.87624e-14	62.6951	cl01481	DDE_Tnp_IS1595 superfamily	N	-
Q#863 - >KCZ78198.1 hypothetical protein H311_00777, partial [Anncaliia algerae PRA109]	superfamily	382559	1	58	6.05388e-10	51.1391	cl01481	DDE_Tnp_IS1595 superfamily	N	-
Q#864 - >XP_024329646.1 hypothetical protein AAJ76_1810001760 [Nosema ceranae]	superfamily	382559	15	85	9.81738e-05	39.5832	cl01481	DDE_Tnp_IS1595 superfamily	N	-
Q#865 - >XP_024329509.1 hypothetical protein AAJ76_2410003, partial [Nosema ceranae]	superfamily	382559	1	42	0.000988539	34.1904	cl01481	DDE_Tnp_IS1595 superfamily	N	-
Q#866 - >KCZ77993.1 hypothetical protein H311_00987 [Anncaliia algerae PRA109]	superfamily	382559	10	64	1.55993e-08	47.6724	cl01481	DDE_Tnp_IS1595 superfamily	N	-
Q#867 - >KCZ79223.1 hypothetical protein H312_03387 [Anncaliia algerae PRA339]	superfamily	382559	39	69	8.1339e-05	38.0424	cl01481	DDE_Tnp_IS1595 superfamily	N	-
Q#868 - >XP_024329402.1 hypothetical protein AAJ76_336000976 [Nosema ceranae]	superfamily	382559	9	54	4.68496e-06	42.2796	cl01481	DDE_Tnp_IS1595 superfamily	N	-
Q#869 - >KCZ75172.1 hypothetical protein H311_03854 [Anncaliia algerae PRA109]	superfamily	382559	4	78	0.00134822	35.346	cl01481	DDE_Tnp_IS1595 superfamily	NC	-
Q#870 - >KCZ74881.1 hypothetical protein H311_04149 [Anncaliia algerae PRA109]	superfamily	382559	4	78	2.82911e-05	39.9684	cl01481	DDE_Tnp_IS1595 superfamily	N	-
Q#871 - >KRH94504.1 hypothetical protein M153_23600010969, partial [Pseudoloma neurophilia]	superfamily	382559	4	46	4.68059e-06	41.124	cl01481	DDE_Tnp_IS1595 superfamily	N	-
Q#872 - >KCZ82055.1 hypothetical protein H312_00537 [Anncaliia algerae PRA339]	superfamily	382559	1	40	0.000615003	34.9608	cl01481	DDE_Tnp_IS1595 superfamily	N	-
Q#873 - >KCZ78031.1 hypothetical protein H311_00949 [Anncaliia algerae PRA109]	superfamily	382559	4	62	0.00423766	33.42	cl01481	DDE_Tnp_IS1595 superfamily	NC	-
Q#874 - >KCZ77051.1 hypothetical protein H311_01943 [Anncaliia algerae PRA109]	superfamily	382559	1	52	7.84431e-05	37.6572	cl01481	DDE_Tnp_IS1595 superfamily	N	-
Q#875 - >EPR78785.1 hypothetical protein SLOPH_2706, partial [Spraguea lophii 42_110]	superfamily	382559	2	80	5.87559e-06	41.5092	cl01481	DDE_Tnp_IS1595 superfamily	NC	-
Q#876 - >KCZ81133.1 hypothetical protein H312_01425, partial [Anncaliia algerae PRA339]	superfamily	382559	1	75	1.68226e-07	46.1316	cl01481	DDE_Tnp_IS1595 superfamily	N	-
Q#877 - >KCZ75218.1 hypothetical protein H311_03809 [Anncaliia algerae PRA109]	superfamily	382559	6	42	0.00186007	32.6496	cl01481	DDE_Tnp_IS1595 superfamily	N	-
Q#878 - >EEQ81132.1 hypothetical protein NCER_102650 [Nosema ceranae BRL01]	superfamily	382559	5	69	2.63515e-05	39.9684	cl01481	DDE_Tnp_IS1595 superfamily	NC	-
Q#879 - >KCZ77258.1 hypothetical protein H311_01735, partial [Anncaliia algerae PRA109]	superfamily	382559	1	54	6.4747e-05	38.0424	cl01481	DDE_Tnp_IS1595 superfamily	N	-
Q#880 - >OBZ81263.1 hypothetical protein A0J61_10688 [Choanephora cucurbitarum]	superfamily	382559	6	59	3.10665e-05	39.5832	cl01481	DDE_Tnp_IS1595 superfamily	N	-
Q#881 - >ORD97767.1 hypothetical protein HERIO_400 [Hepatospora eriocheir]	superfamily	382559	2	52	9.7595e-07	42.6648	cl01481	DDE_Tnp_IS1595 superfamily	N	-
Q#883 - >XP_024329501.1 hypothetical protein AAJ76_2480001203 [Nosema ceranae]	superfamily	382559	13	44	9.12869e-05	36.8868	cl01481	DDE_Tnp_IS1595 superfamily	NC	-
Q#885 - >KCZ82278.1 hypothetical protein H312_00301, partial [Anncaliia algerae PRA339]	superfamily	382559	1	37	5.0508e-05	38.4276	cl01481	DDE_Tnp_IS1595 superfamily	N	-
Q#886 - >TBU02287.1 hypothetical protein CWI37_0515p0040 [Hamiltosporidium tvaerminnensis]	superfamily	382559	22	83	8.04808e-06	40.7388	cl01481	DDE_Tnp_IS1595 superfamily	N	-
Q#887 - >KCZ73803.1 hypothetical protein H311_05237, partial [Anncaliia algerae PRA109]	superfamily	382559	1	44	0.000393058	34.5756	cl01481	DDE_Tnp_IS1595 superfamily	N	-
Q#888 - >EPZ33381.1 hypothetical protein O9G_003242 [Rozella allomycis CSF55]	superfamily	382559	85	185	1.60295e-05	43.05	cl01481	DDE_Tnp_IS1595 superfamily	NC	-

## Sheet: Species
Species	Number of proteins
Anncaliia algerae PRA109	338
Anncaliia algerae PRA339	281
Rhizopus delemar RA 99	57
Nosema ceranae	40
Pseudoloma neurophilia	38
Hepatospora eriocheir	32
Nosema ceranae BRL01	18
Lichtheimia corymbifera JMRC:FSU:9682	14
Phycomyces blakesleeanus NRRL 1555	11
Rhizopus microsporus	10
Enterocytozoon hepatopenaei	9
Spraguea lophii 42_110	8
Enterospora canceri	7
Choanephora cucurbitarum	5
Rozella allomycis CSF55	4
Absidia glauca	2
Hamiltosporidium tvaerminnensis	2
Lichtheimia ramosa	2
Coemansia reversa NRRL 1564	1
Conidiobolus coronatus NRRL 28638	1
Edhazardia aedis USNM 41457	1
Gigaspora rosea	1
Hamiltosporidium magnivora	1
Mucor circinelloides 1006PhL	1
Mucor lusitanicus CBS 277.49	1
Parasitella parasitica	1
Rhizopus microsporus ATCC 52813	1
Rhizopus microsporus var. microsporus	1
	888
