# Supplementary material for: Distribution of Merlin in eukaryotes and first report of DNA transposons in kinetoplastid protists
Source: PLoS One. 2021 May 6;16(5):e0251133. doi: 10.1371/journal.pone.0251133 (PMC8101967; doi:10.1371/journal.pone.0251133)
Supplement: S1 Appendix — Sequences are provided as fasta files for each major taxonomic group and the results of the CD-search are also provided. (ZIP) [file pone.0251133.s007.zip › S1 Appendix/Platyhelmintes.fasta]

>VDP91724.1 unnamed protein product [Echinostoma caproni]
MPAGGVDKIFLLEVAVVLVSTMCRLSQESVIERYVFCREIRYPKLLSLNQRLGVPSKIVDFDETVMNKCK
YGRGRPSETVWVSGMYDRFEAKGYFGKVDNRSASSLLPIIQRWIMPRSMSYSDEWAAYITLSSLRNTQLT
VNHSRGFINQATQNIVEG

>RJW68104.1 hypothetical protein CSKR_13641s [Clonorchis sinensis]
MNFLTLSTLVHDKKTAIRSAFERELGWSGLGWSLGHHTIAGDWKNFLREVCAWRLLQTPTVLGGPGLHVE
IDETLISRRKNHAGRVLPQQWIFGGIYRETKEVFMYAVPDRTAATLMDTIQACIAPGSIITSDMWASYQG
IETMIDIKYTHETVNHTENAVLTKTRKLRLADELEVGRNRSSGALIDCWSVRRAWQLGQPTQPRTDDVTS
IGDETFAIQLPSSANRPTIKSALYNKTVFQISRESPIDLQMSVFIAISPIRVQVEQVDGTSGTAPT

>VDP66422.1 unnamed protein product [Echinostoma caproni]
MQTPTVIGGSGLHVEIDETLISRRKNPTGQVLLQQWIFGGICRETKEVFMYVVPDQTAATLMDTIQACSA
PGSIIISDLWAPYQGIETMIDMNYTHEMVNHTENTQTIEPLWHVYKIQNKCQCGTHRSSVDS

>RJW70987.1 hypothetical protein CSKR_13120s, partial [Clonorchis sinensis]
MEGRNRSWAVEQFSASLLILCKNFLRSDVKPQMNFLTLSTLVHDKETAIRFLQSHGVIHQQRLCNNGHQM
TLSTTPTVIGGSGLHVEIDETLISRRKNHTGRVFPQQWIFGGICWETNEVLMYEVPDRTAATLMDTIQAC
IAPGSVIISDMWASYQGIETMIDMNNTHETVNHTENFVDPTTRAHKRTIQSVWHVDKMQNKCQCGTHV

>TNN04872.1 hypothetical protein EWB00_010190, partial [Schistosoma japonicum]
KTEWVLGIFYQTLGKGHFQYVPNRTARTLIPIIQLYVLPRSTIYTDDWRANRPLLRLGYVHHVVFYKRYF
VDSSIDVHTQNIKGYWSHLKEFRKPHKGSRNNMIWGHMNEFLYRSYYVFKLNEPVSNLHKLINHV

>AAW26484.1 SJCHGC02961 protein [Schistosoma japonicum]
MYILPGSIIYTDDLRAYRPICRLDYVLHVVVHEIRFVDPSTGVHTQNIEGYWSRLKEILRSYKGLRKDML
RSHVDEFLCRSYYEFKLNEPVDNLQKSQNMKIFYPGVMF

>GAA56069.1 hypothetical protein CLF_109822 [Clonorchis sinensis]
MKFLREVCVWQLLQTQTVIGGPGPQVEINETLISRRKNHAGRVLPHQWIFGRICRETTEVFMYAVPDRTA
TAAILMDTIQACIAPSSIIICDIWASYQGIQTMIDMNYTQETVNHTESFVDPTTGAHTQTIESLWPIYKM
QNKRQCGTHRSLVDSYLCEFVWRQRYRKTDCKRTKNGQ

>GAA47743.1 hypothetical protein CLF_100748 [Clonorchis sinensis]
MTLSTVSDRWRCNARQCRQEIGLRKGTWLEWPRMEFRAVILFIYCWSKNVAKSNFCSEELSISHTTAVDW
KNFLREVCTWRLFQTPTVIGGPGLHIEIDETLISHRKNHAGGVLPQQWIFGGICRETKQVFMYTVPDRTA
ANLMDTIQVCIAPGPIIISDMWASYQGIETVSDMNYTREMVNHTENCVDPTTGAHTLTIESLRHVYKMQN
KRQCDTHRSLVDSYLCELVWRQKYRKTELLVQITNDISQFHPLQ

>RJW68631.1 hypothetical protein CSKR_11626s [Clonorchis sinensis]
MTRSESCCDQRLSNFTAGVCRVILSHDEIQAKRCNNIHLAKIKFCSEELSISLTTAVAWKDFLREVCASW
LLQTPTVVGGPGLHVEIDETLISRRKNHAGRVLPQQWIFGRICRETKEVLMYAVPDRTAATLMDTIQACI
APASIIIFDMWASYQGIETMIDMNYAHETVNHTENFVDPTTGAQRLLSSLSHTGRNPY

>GAA47654.1 hypothetical protein CLF_100635, partial [Clonorchis sinensis]
IFGGICRETKEMFMYAVPGRTAATLMDTIQAGIAPGSIIISDMWASYQGIKTMIDMNYTNEMVNNTENFV
DPTTGAHTQTIVYKMQNKRQCGTRRSLVDSYLCKFVWRRRYQKRTFSCKLLMMSQFHHLQ

>GAA54984.1 hypothetical protein CLF_106302 [Clonorchis sinensis]
MFGGICRETKEVFTYAVPDRTAATLIDTIQACIAPGSIIISDMWAPYQGIEIMIDMNYTHETVKHTKKFV
DPTTGAHTQTIVYKVQNNRQCGTHRSLVVSYLCEFVWGQRYLKRTFSCKLLMTPQFYPLQ

>RJW62928.1 hypothetical protein CSKR_4379s [Clonorchis sinensis]
MWGRILSGCPSLDRRSRDAEVGFEPQTFWSLRTLSQARTFNKIVNIVLPGALQPTASRDSQTDHTALSCQ
WRSRVQERRPFWNTSTESGHALCDHTANHVDGLGGDDCNPHYRANIPLGMRALTPHCVGRVLPQQRIFGG
ICRETKEVFMYAVPDRTAATLMDTIQACIAPAPVITSDMWASYQGIETMIGMNYTHETVNRTENFVDPTT
GAHTQTIESLWHVYKMQNERQCGTHGSLVDSYLCERERKLRVSSRTRGSRLLLSRLGQPGSISALLLFSG
GMAPKHQKFVTAERLFLTFIAHNCVEKRFCRVDLTFLQNTICNLGTDRALRSGSPISILFSQAGLHGASF
ELDGRLQSPSFHPKLHCFREIHSFAYQFGFCERLTWNPAESPVCDVFRQLNVLHQAASCSSCYDIRDIVI
HVAENSSTAHDRFRPSWGSSGRRSPRVSVNLMFYLNPNWTVFEKYTHLHINLVFARDSPGTQLNLPFVMF
SGN

>RJW70985.1 hypothetical protein CSKR_13104s [Clonorchis sinensis]
MEEGIYVLLLYLYWLLIRWLLICSPRSAIGLQTFRHHARRRHQCAARSSVILAFSRSWLLANGINFDMLV
DSSFSGLPRFHKFAYDGSNWNAQNRSYRKNSIFGYVYIVETLISRRKNHGGRVLPQQWISGVVGRETKEV
FLYTLPGRTAVTLKDTIQACIAPDSIIISDMWASYQGIETMIGMNYTYETVNHTENFLDPTSATHTQTIE
SLWHVYKMQNKRQCGTHRSLVDSYLCEEANVPKNGPFHANY

>VDL94515.1 unnamed protein product [Schistocephalus solidus]
MSAVGWIGGKGIEVQVDETMVAKWKKNNKGRLGRQYWVVGMNDTSIRKAVFEHVNNRSWPAFKTAITKWV
AKESVVVTDEWKAYSRLPEEGYKRLLVNHSKYFVNPQTGVHTNAIEAYWSRLKRKMSETGPASGRAVWAH
LDEAQYRLWYGLKCDNLSQAWDTFLSHVANVYALKPEENAQVV

>GAA50963.1 hypothetical protein CLF_105314, partial [Clonorchis sinensis]
MYAVPDRTAVTLMDTIQACIAPGSIIISDIWASYEGIETMIDMNHTHQTVNHTENFVDPTTGAPTQTIES
VWHVCKMQNKLQCGTHRSLVDSYLCKFVRRQRYRKTDLFLQLINDMSQFH

>VDM05955.1 unnamed protein product [Schistocephalus solidus]
MVITKWVAKESVVVTDEWNAYSRLPKEGFKHLTVNHSKNFVNPQTGMHTNSIEDYWSRLKRKMSETGPHS
GRAIWAHLDEAQNRLWYGLKCDNLSQALGTFVSHIANVYPLKPKENAQVVKTTKENKVKSMMDKVQANIS

>XP_009167023.1 hypothetical protein T265_04113 [Opisthorchis viverrini]
MYAVPDGTGATLMDTIQTCIDPDSIIISDVWSSYQGIETMIDMNYTHETVNHTVNFVDPTTEAHTQTIES
AWRVYKMLHKRGTQRSLLDSYLLQS

>RJW66518.1 hypothetical protein CSKR_10037s [Clonorchis sinensis]
MYAVADRTTATLMDTMQACIATDSIIISDMWASYQGIETMIDMNYTHETVNHTENFVDPTTGAHTQTIES
LWHVYKMQNKRQCGTHRSLVESYLSGLQTFHHQSRVKSTNHVKGTQSSALATGPTTIQ

>RJW69147.1 hypothetical protein CSKR_6571s [Clonorchis sinensis]
MYAVPDRTAATLMDTIQACIAPGSIIFSDMWASYQGIETMIDMNYTHETINHTENFVDSTTGAHTQIIES
LWHVYKMQNKRQCGTHRSLEDSYLCEFKLLVHSSAYQGTLYFFDNPRKRWDLHQKSKASITVTFNKYTHL
QINFVSCYWYSSTAQRPLHDSLATIFEFWQYIFIKETTHKTQSPSFRQPYFLLEPKLDSFQQLHSFAYQF
GFHGGSIESVVYE

>VDL93485.1 unnamed protein product [Schistocephalus solidus]
MTEXKAVFEHVNNRSWPALKSVITKWFVKESVVVTDEWKAYSRLLEVGYKHFTVYHSKYFVNPQTGMHTN
AIEAYWSRIKRKMSETSPASGRAVWAHLGEAQYRFWSQKVFLTTIPAAVSGDNLIGWLEHFLGVDDLQEA
AHIANAPYYWISKIPKPDAMDYAIYLVKRTLRKRQKYGLEEYEQSALHRLQNMLGHKWEFICIQAANQVR
LYKERRKSDKIVLEAQERAFWRVHQPPPSKCSRFEERPARNLYTNQWPCHLHAGPNALGQKLRMVSSPSD
SCLAAIGASAAASHVKVNLNKSIENLLIFTSARSSYDWFLTGAVSDTVTPWLMQPNDTDPTPVWSSPIVG
LPTADALLTVRPLGTAFTTCTIPFTSAPSIRKSQQQQLTSSSSSGAVESSVNTSGVPAAAPSSLHHIFLP
QNVPSVNQVRLWATSFHNLLWDPCGCQAFECFLEKEFSAENLHFWLAVNAYQFGPIFRLKSSCLAIFEEF
LGKNAVSEINIDSKTMAITEKAIQSPTWFTFDDAKQHIYKLMKSDSYVRFLRSDDYAAVLRLAINSHSRR
TLGKSSLSASLSPVEDLASGIVNSTSGGFTK

>TPP60069.1 hypothetical protein FGIG_02261 [Fasciola gigantica]
MRKPPPMENVAKSMPKPSQSSPSTSRKRQSNGNAKSQNTDELAHSSLDLRYVFFYKLFNKSILRSGSQPT
NDAIGTTPSKKPLRIAVSPSYVELIKQSLPPDHVLVDENFNVIELEPQQSTKEQKTLSKLYGRKCEKTNQ
REHKIGILSTLNLYSFRLTTGLVEILPLGDVNSRTLEGGNRVKADAICENVFHNRDNWLNEPSLRLMDFF
HMWKDEVKLLCWLARRRLIPNQVKCSRFNCSQQLHLVPDRNNIDGWVWRCDRCCQTRSIRHRTIFKHCDL
SLKTATQILYLWCIGHPTELIPFDTDTSPEEAREWLYCIREVCRETNKELKERLGGIEEEDAEPGYCRVV
EIDEALFTCRLKDRNGKDCVRKVWLLGGAERGTDRVFLVRCPQNSRDAFSLIPVVREFIKPGTAIITDDW
EGYAPLNDLPEGYQHYVAQRSRGILNPGQEAVHIQKITCLWSHWKRSFESLNGTSVDDFDACLDEYLWRM
QHSKAVLQSFCYSVTLLFDI

>THD20528.1 hypothetical protein D915_008767 [Fasciola hepatica]
MSGYGKTSRTIPSQPFSKTKVIPIARPSGSGFGLSGTTTTVAVTPSRPGRSTLSTTKRMRSQPNFLDVKA
PPSTQQASSSSASRSGAIRAPNNPILITGYERPYLTKKRQLTAPNQSLPTQQSSRNSSSSSRSFSYQRTG
QTSYQPFFPQQQSVNSAPRTMRPASKRKTGRPHDELEGKIFKRCRPSVVTVSGTGQRFDDALTEDFCYTL
AEYIPQEYGYSAIQKPPSGTETLLLENSTIAHEGSILKDGAHTESMDEGQNLIEKQSNSQVASLTPKRKK
SRYLAAKEFAVFEDEFNRNTGTMRKPPPVENVAKSMPKTNQPSPSTSRKRRSNGNAKSQNTNELAHSSLD
LSGSQPTNDAIGTTPSKKPLRIAVSPSYVELIKQSLPPDHVLVDENFNPRKNKRRYLNWRKCEKTNQREH
KIGILSTLNLYSFRLTTGLVEILPLGDVNSRTLEGGNRIKADAICENVFHNRDNWLNEPSLRLMDFFHMW
KDEVKLLCWLARRRLIPNQVKCSRFNCSQQLHLIPDRNNIDGWVWRCDRCCQTRSIRHRTIFKHCDLSLK
TATQILYLWCIGHPTELIPFDTDTSPEEAKEWLYCIREVCRETNKELKERLGGIEEEDAEPGYCRVVEID
EALFTCRLKDRNGKDCVRKVWLLGGAERGTDRVFLVRCPQNSRDAFSLIPVVREFIKPGTAIITDDWEGY
APLNDLPEGYQHYVAQRSRGILNPGQEAVHIQKITCLWSHWKRSFESLNGTSVDDFDACLDEYLWRMQHS
KAVLQSFCYSVTLLFDI

>GAA57154.1 hypothetical protein CLF_112252 [Clonorchis sinensis]
MYAVPDRTAATLMDTTQACIAPGSIIISDMWALYQGIETMIDMNYTHETVNHTENFVDPTTGAHTNHRIS
LARLQDAE

>GAA53435.1 hypothetical protein CLF_110213 [Clonorchis sinensis]
MYTVPDRTAATLMDTIQACIAPVSIIISDMWASYQGIETRIDMNYTRETVNHTENFVDPTTGAHTNHRIS
LARLQDAE

>VUZ46556.1 unnamed protein product [Hymenolepis diminuta]
MVDTSTAPGIGYAQVVPSRDSNVLLPIIRRVIRSGSEIHTDEWPAYNALDPADEFIHKKITHKYHFVDPI
TGIHTQNVESFNNELKAFVKMQKGCIF

>VUZ42536.1 unnamed protein product [Hymenolepis diminuta]
MVDTSTAPGIGSAQVVPSRDSNVLLPIIRRVIRSGSEIHTDEWPAYNALDPADEFIHKKITHKYHFVDPI
TGIHTQNVESFNNKLKAFVKMQKGCIF

>OON21390.1 hypothetical protein X801_02715, partial [Opisthorchis viverrini]
MFSDEFDQTTFPSVLPHVQYTLVPTVPRALILLCRPILLVKAQDANLLYQRSSVQMEAARQIPQQLKLGR
LKELGAHSFVPRLLSSSPPGVSESSGAGASYTDKLPLRKRKIPPLVLREKQIPVPCNSETSLLNDGRTSV
GDLTVFPTERPEEPGATLPCSVVRNRVPRNEPGQEPSSDNTKEERLQHSAAENQVIVMVDEDFKTLRHRE
ACARMYDRLIHGLVEIPPEAIRGSSTLETGNRTRAHAICTQVFSRRDDWLNEPGLRLMDFFHLMKDDVRL
LCWLARRRLIANRLQCNKGGCVDQLYLVRDTGSPDGWTWRCDSCQNKRSIRHRSIFTHCDMSIRTATQIL
YLWSVGHPSNLIPCDTDTSIQDTNDWLYCIREVCRETNSELKERIGGVQQDGDASNYYRVVEVDECMFTC
WLEDPLVGPTVKEIWLIGGVERGTERTFLARCPHNNRDAFSLVPVIREYVKPGTAVITDDWEGYSPLSQL
PEGYLHYVTDRTRGARESEQGAVHIQTVIGHWSHWKRHFESLNGTKVEEFETRLD

>GAA51437.1 hypothetical protein CLF_106104 [Clonorchis sinensis]
MYAVPDRTAATLMDTIQACIAPGSIIISDIWALYQGIETMIDMNYTHETINHTENFVDPTTTAHTNHRIS
LARLQDAE

>RJW68357.1 hypothetical protein CSKR_4233s, partial [Clonorchis sinensis]
MKKPIILQRSAVARLDDSFRVARQSFDASLALIGSGPRPLIPSTNIDSPVPTSTSREGSRRKPVVPAKLS
LDGGRPGSSRRLGDSTIPQSSGKSSWSHQTDRQSNGGVFSTSAFSPAGFSKSCGAGASNADKLPIRKRKI
PPLLFGEKQVPVPCNSETLVLNDGRTSVEDLTVFPTERPEEPGATLPCSLVRNRVPRKTRRRKRVTQVGI
MVHEAGQEPSSDNTKEERLPHSAAENQVIVMVDEDFKTLRHREACARMYDRLIHGLVEIPPEAIRGSSTL
ETGNRTKAHAICTQVFSRRDDWLNEPGLRLMDFFHLMKDDVRLLCWLARRRLIANRLQCNKGGCVDQLYL
IRDTGSPDGWTWRCDSCQNKRSIRHRSIFTHCDMSIRTATQILYLWSVGHPSNLIPCDTDTSIQDTNDWL
YCIREVCRETNSELKERIGGVQEDGDAASYCRVVEVDECMFTCWLEDPLVGPTVKEIWLIGGVERGTERT
FLARCPHNNRDAFSLVPVIREYVKPGTAVITDDWEGYSPLSQLPEGYLHYVTDRTRGARESEQGAVHIQT
VIGHWSHWKRHFESLNGTKVEEFETRLDEYLWRMRHSKAILQSFCYSVTLLFEIDAYHLLCPAPGEWMGK
TYIGYFQPSRFHTINKR

>XP_009174564.1 hypothetical protein T265_10046 [Opisthorchis viverrini]
MRKPIILQRSAVGRLDDSSTSIDSPMPTNTSREGSRRKPVVPAKLCSDGGRFDNPEYQKEKYGSKFHGTI
FTRVSKFIQKTSIVHVNKCTSLSLTATIQCQCPHTKQRRAECWLSSANCGRPFRRQSRDVLAHSFVPRLL
SSSPPGVSESSGAGASYTDKLPLRKRKIPPLVLREKQIPVPCNSETSLLNDGRTSVGDLTVFPTERPEEP
GATLPCSVVRNRVPRNEPGQEPSSDNTKEERLQHSAAENQVIVMVDEDFKTLRHREACARMYDRLIHGLV
EIPPEAIRGSSTLETGNRTRAHAICTQVFSRRDDWLNEPGLRLMDFFHLMKDDVRLLCWLARRRLIANRL
QCNKGGCVDQLYLVRDTGSPDGWTWRCDSCQNKRSIRHRSIFTHCDMSIRTATQILYLWSVGHPSNLIPC
DTDTSIQDTNDWLYCIREVCRETNSELKERIGGVQQDGDASNYYRVVEVDECMFTCWLEDPLVGPTVKEI
WLIGGVERGTERTFLARCPHNNRDAFSLVPVIREYVKPGTAVITDDWEGYSPLSQLPEGYLHYVTDRTRG
ARESEQGAVHIQTVIGHWSHWKRHFESLNGTKVEEFETRLDEYLWRMRHSKAILQSFCYSVTLLFERLTS
INCFVVLRINGCTKHSLTIFSPPDPIPSTNAYFYP

>VUZ49062.1 unnamed protein product [Hymenolepis diminuta]
MVDTSTAPGIGYAQVVPSRDSNVLLPIIRRVIRSGSEIHTDEWPAYNALDPADEFIHKKITHKYHFVDPI
TGIHTQNVESFNNKLKAFVKMQKGCIF

>XP_009172264.1 hypothetical protein T265_08253 [Opisthorchis viverrini]
MIDKNYAHEMIIHTENFVDPTTGAHTRTIESPWHQTNRRPSLRSELPMKKRPSFRTGHPSSPECISLNFP
GDSFTQIIPCSNPSRCYKEMQLHYLFYGTRRHTRISTPTWRTRRPLTIDQPGMDDSLSKDMTHSLFVSTY
DDHKDSLNLGLKIIVRRSTRYEKEFLEAWYSATDSVHPNFEIDRLRINAHRQLSGNTKSAHFAQKYYLFG
RKTLNKLLDAFNYRSWQRDGNMLFVKPRSDPSVTLMQQVPPNDTRLFLTCGGVMPGSVGKYRSSKGNMAG
PSQDNFLREVCAWRLLQTPTVIGGPGLYVEIDETLVSRRENHAGRVLPQQWIFGEICRETKEVSVYAVPD
RTAATLMDTIQACIMKRLIIPKTLWAQRLEPTHKPSNLPGTCTGFRINANAVHTDVQWTATCVFMYALPY
RTAVTLMGTVQACIAPGSIIISDVRASYQEIETMIDRNYTHETVNHTENFVSPTTGAHTQTIKSPWHVYR
I

>VUZ54226.1 unnamed protein product, partial [Hymenolepis diminuta]
MVDTSTAPGIGYAQVVPSRDSNVLLPIIRRVIRSGSEIHTDEWPAYNALDPADEFIHKKITHKYHFVDPI
TGIHTQNVESFNN

>TGZ69786.1 hypothetical protein CRM22_003543 [Opisthorchis felineus]
MDVRLGTILLSLYCSSEAGQEPNSDNAKEERLPHSAAENQVIVMVDKDFNSVNMKSLTGKTKRKVSEKTL
RHRETCARMYDRLIHGLVEIPPEAIRGSSTLETGDRTKAHAICTQVFSHRDDWLNEPGLRLMDFYHLMKD
DVRLLCWLARRRLIANRLQCNKGGCVDQLYLIRDTGSPDGWTWRCDSCQNKRSIRHRSIFTHCDMNIRTA
TQILYLWSVGHPSNLIPCDTDTSIQDTNDWLYCIREVCRETNSELKERIGGLQEDGDAASYCRVVEVDEC
MFTCWLEDPLVGPTVKEIWLIGGVERGTERTFLARCPHNNRDAFSLVPVIREYVKPGTAVITDDWEGYSP
LSQLPEGYLHYVTGRTRGARESEQGAVHIQTVIGHWSHWKRHFESLNGTKVEEFETRLDEYLWRMRHSKA
ILQSFCYSVTLLFEV

>TGZ69784.1 hypothetical protein CRM22_003543 [Opisthorchis felineus]
MTLKERSEAAQSWRCRQGWKPKTRSNADHFGLQTIDDVLPWIVVCVHHAADRRTWTVVSILPSSTVADPM
KKPIILQRSAVAHLDNGIRMARQWFDASLALNGSGPRPLIPSTSIDSPLPTSISRERSRRKPVVPAKLSL
DGGRPGSSRRLGDNTIPQSSGKSPWNHQTDRQWNGRVFSISAFSPAGFSNSCGKGASYADKLPIRKRKIP
PLVLGEKRIPVPCNSETSVLNGARTSVGDLTVVPAERPEEPRATLPCSFVRNRVPRKARRRKRVTQVDTM
VHEAGQEPNSDNAKEERLPHSAAENQVIVMVDKDFNSVNMKSLTGKTKRKVSEKTLRHRETCARMYDRLI
HGLVEIPPEAIRGSSTLETGDRTKAHAICTQVFSHRDDWLNEPGLRLMDFYHLMKDDVRLLCWLARRRLI
ANRLQCNKGGCVDQLYLIRDTGSPDGWTWRCDSCQNKRSIRHRSIFTHCDMNIRTATQILYLWSVGHPSN
LIPCDTDTSIQDTNDWLYCIREVCRETNSELKERIGGLQEDGDAASYCRVVEVDECMFTCWLEDPLVGPT
VKEIWLIGGVERGTERTFLARCPHNNRDAFSLVPVIREYVKPGTAVITDDWEGYSPLSQLPEGYLHYVTG
RTRGARESEQGAVHIQTVIGHWSHWKRHFESLNGTKVEEFETRLDEYLWRMRHSKAILQSFCYSVTLLFE
V

>TGZ69782.1 hypothetical protein CRM22_003543 [Opisthorchis felineus]
MTLKERSEAAQSWRCRQGWKPKTRSNADHFGLQTIDDVLPWIVVCVHHAADRRTWTVVSILPSSTVADPM
KKPIILQRSAVAHLDNGIRMARQWFDASLALNGSGPRPLIPSTSIDSPLPTSISRERSRRKPVVPAKLSL
DGGRPGSSRRLGDNTIPQSSGKSPWNHQTDRQWNGRVFSISACGKGASYADKLPIRKRKIPPLVLGEKRI
PVPCNSETSVLNGARTSVGDLTVVPAERPEEPRATLPCSFVRNRVPRKARRRKRVTQVDTMVHEAGQEPN
SDNAKEERLPHSAAENQVIVMVDKDFNSVNMKSLTGKTKRKVSEKTLRHRETCARMYDRLIHGLVEIPPE
AIRGSSTLETGDRTKAHAICTQVFSHRDDWLNEPGLRLMDFYHLMKDDVRLLCWLARRRLIANRLQCNKG
GCVDQLYLIRDTGSPDGWTWRCDSCQNKRSIRHRSIFTHCDMNIRTATQILYLWSVGHPSNLIPCDTDTS
IQDTNDWLYCIREVCRETNSELKERIGGLQEDGDAASYCRVVEVDECMFTCWLEDPLVGPTVKEIWLIGG
VERGTERTFLARCPHNNRDAFSLVPVIREYVKPGTAVITDDWEGYSPLSQLPEGYLHYVTGRTRGARESE
QGAVHIQTVIGHWSHWKRHFESLNGTKVEEFETRLDEYLWRMRHSKAILQSFCYSVTLLFEV

>VUZ40303.1 unnamed protein product [Hymenolepis diminuta]
MVDTSTAPGIGYAQVVSSRDSNVLLPIIRRVIRSGSEIHTDEWPAYNALDPADEFIHKKITHKYHFVDPI
TGIHTQNVESFNNKLKAFVKMQKGCIF

>GAA48718.1 hypothetical protein CLF_101950 [Clonorchis sinensis]
MYVKPDRTAATLMDTIQACIAPGSIIISDIWASYQGIETMIYMNYTNETVNQTENFVDPTSGAHTNHRIS
LARLQDGE

>GAA47573.1 hypothetical protein CLF_100532 [Clonorchis sinensis]
MDTIQACIAPGSIIISDMWTSYQGIETTIGLNYTHETVNHTENLLDPTNGAHTQTIESLWHVYKIQNQRQ
CGAHRSLVDNYLYAGTDQSRSSKSDHNAIPTNAREETIKNTRLRNNQSPQRNADHNTTKITNGPIGSRKT
LSLKGQKLSKHVQGFDVFTLQVEKELFENDYTYLKHHRTSKSVRKGCKSENLIVTTTTSFVSCRWIDGPF
LQGIVGTTILGEPTDPIRTVDDPVDLNTSEYTQFAAWY

>GAA37029.1 hypothetical protein CLF_100547 [Clonorchis sinensis]
MNATECSNNVQRIVILRAVTSPLRISAPGQEDYSYENDVNVSFMSLAIICESCRTGDAESGGKCGVDKFR
RRSMSHLIVIIGSLPQIRQYKQSRDSDALWKTTRVHYYPLLNAPIQACIASGSIIISDMWAPYQGIETMI
DMNYTHETVNHTENIVDPMPGAHTQTIESLWHVYKMQNKRQ

>VDL88485.1 unnamed protein product [Schistocephalus solidus]
MDAAIESELRRLVRWDVEGYARVARSGVSASITARYLSDGKVDLVDGRDQNPTARYATAEENAGDPVRNY
RKYGPRIDAPWVLGLCQGTDVRYFYIQKRDADTFITIIEREVEAGSIIPYDEWPAYRRLNQVGYDHKTAN
HQESYVDPNTGESRGLIQATILNF

>GAA49254.1 hypothetical protein CLF_102765 [Clonorchis sinensis]
MVDVKYTHETLNHTENFVDPTTGAHTQTIESLWHVYKMHNKRQRGTQRSLVESFLCEFVWREHKVGENPG
ESTYLTSPNWKGETGGGLSKRSQQPTRKRRPNVEMLDYVPSALEKRKHTI

>VDP21971.1 unnamed protein product [Echinostoma caproni]
MEEPMTREAVMAKVSMKSAIQWCTYCKDICSSVMCSMTTQLGGPNTVVEVDETVAVKNKFGRGRPHSTIW
MFGMYDRNQKKGYYQRVPGRSANTLIPIVQQWDCSRNDNP

>VDL92805.1 unnamed protein product [Schistocephalus solidus]
MPPQGKKRRRSPQVNMSTEEEMIMKIIDSSGLVNYLLEKKLLPMHLLCTCGNNMTQQASAEQTDGFLFKC
SRCRRKKCQRKGSMFEGSRLTLAKIMKIVYRYVEGVRVKRCAALVVVHRNTAMHWYAICRNVSTNALMSA
VGQIGGKDIEVQVDETMVARRNNNKGRKGRQYWVVGMYDTSIRKAVFEHVNNLSWPALKTVITKWVAKES
VVVTDEWKAYRKTSLITCRNLLRFKKIRKLIGATKVTDKMRGAGLLKDGEKRGGKTNKATHTDRQ

>VDP91272.1 unnamed protein product [Echinostoma caproni]
MHRSGSIIISDMWASYQGIETMIDMNYIHETVNHFENFVDLTTGVHTQTNESLCHIYKMQNESQCGTNRS
LVKAQVPKKGHFRANY

>XP_009162145.1 hypothetical protein T265_00173 [Opisthorchis viverrini]
MDRRTATQHVEFFSMSSRCGPSVVGRNPSLLISTHFGSDVYSSSNSLWALLCQSPSRGQPVHEWQLCSRN
TRGPVLGIEHFDLFQTGQEQLIASYDEGVIEVYEYDTHGHPHMLYELNLLHKLTSVKAGTFASPHYPELV
CVAYTGAVFGLTTEPLKEATEQGQEEIGRSVLQSKVDKLREEVSALEEQLSLLRSTREKPADQSLLCLTT
GRIAHNFSLDAHRSLFCLHLECAVALDHVLIQCDCPVELEDGEHGTAILSLTPCTVEHHRLRWLGHVLHM
PKHRLPTRVSYSMSASEWRKPRGGQQKGVKEVTESLLLILYAFQDRVSVKPALGWRHCKKWRLNDVSGLL
PVSFFPDCFIERLEALNTIRWTFWLYGSEALVSTLMLLSPMMLIDCVLAAKRSFDHRKTGKWNIQPNIGG
EGMFSLAEYTHLQTNMVLRSGSALLATLRYQANVNVTKIYLRTIEGQYGTLRVYVTPSSIAPITCQCLEF
PIRPLSLHQRIHSFEDGRPLSRLTLTGRFSLATIHQWVRLCVPETPEKPPFIEPTLEGSVPFGFDPKEQY
VRLIYGSTFLPTQLECCYQRNKATFRSCNISTLAIVKDFLTREATMSKVPLSIDTVTSAAEFAGNSVHIS
LPSHCLTASGTLPPFTWLCGKSPSRKSVDWHMQHVAKPAQPMQCDQFIYRGFGFQTGSLVRTTLSIDFRC
SGNCYCKQTVCARHTSEAGDLRRPLVSCPFQDDHPTGSQQILVYFPKRSCHQQPQKLSEHIHPDSVEHTL
RLIQPELEAHIMLKRQVSLIDPIQELVAGQAQSFPQPFCADNADNPLPGSLPEEYAAIWRDSARLRKLCK
QQPIQLERLSGVHLCSARSNCGHFDGHNPGLYXWTSYQGIETMIDMNYSHETVNHTGNFVDPKTEAHTQI
IESLWHVYKMQNKRQCGTHLSLVDSYLCCVVDQYIDKFRFQGIDVKSRIPELMKLLNQYDFYQILQFFNE
S

>VDP71070.1 unnamed protein product [Echinostoma caproni]
MIAWVHFIKSVLSHSESHTPLDDNEPPITLLSACLHGAALVFLDALESTEEQSIADSNDLVSEATTFLAD
RLRSLVPTGLNHMRLSLERALHYTQPGELSSEVGRFHRVSEGDTKFGVHPFCIEIGPKASPNAETVTPFT
FNAPTPSVNLRRLLRALQIPQRALLLEGSPGVGKTTLVLALAQATGHPVVRINLSEATEASDLLGCDLPV
EGAGPGKFAWRDGPLLQALRQGHWIILDEMNLASQSVLECLNACLDHRGEIYVPELGAKFAIEPRSTRIF
ACQNPVREGGGRKGLPKSFLNRFTQVYLQPLSTNDQQFILTRLYPTLDARVIRLMIHFNAELNRSVNIHH
EFATSGGPWEFNLRDLMRWCDLLSKSAIRPINPGMFVHLLYADRMRTVVDKQKVVDLWNQTCARFDAPQM
VYYRPVGHIQLTDQIMFCGMATVTNPLAQSDPSDPWIDPILLDALRGPLESLLTILEAGWMAILVGPAGC
AIIREHRDNFRHLDFGAKYYQLMGGARILSRNPSVLDRLNSLLEPGGELIISERGLDTNGQLIRIRPHTH
FRLILAVDEAVSHTGGYATGVSRAMRNRGVEIAFCKELLSCELDLIRLLANSGTPLSLARALVAFHLDFR
NRIDPAHINPGSNVPVGLRRPPIATLISAVREINYSRIPSINPRDLLGREXXXVDCHIELPFFTHRLQDL
LTRGQAEQYRRHYVHCVVMSCSTPRIDAKRSCSDTIIRLGCRLLYEQANPVPDLSNWLVGISPEYCSELY
TMGTKLLRHSAQFAQPEFPCPEWSGWPDRRWTSGWWCWQNHDTSEMDCDRRLLLLSVNELLQCIMNAEDR
QLDRPETNATSSGLVLSEIPVLSASRLLSQGTLPATWAELYPGLQQILSDLSRSLHSFVNTGLVSGTLST
GTGLSSVDRALCTVQQIGTLWSWLFLFGSRVVGPVEDWPERMEYHQDRANLVDRTGVGRAPPLSALAIAI
LSGRCDVPQPTPPEQLVFSLLTPNWSHYGRKLTDVLSCFQLDPDEGGDYWDEEMDSEQQVDSADESLSTD
NTEKGSSSTSSTSLVCLWPLAILASVRMNNDQTILPVRVMSRFVLTVLTRPLLLAFLSSIQSCTRTVPEQ
RNAFRNSTTQTPDDEAIGQFCARLDLPATQRVLPPMRQCGLNWTTIVGEWRSLSQSMYALTWPMLSHYGL
DARQGRQTLIGWYDRHNALLKAHQLLLLYSVNSDCHSVQRPDSRCLDEPSSLGQSSAKLLYTVYETVTCI
LEAQQSEIDFSHEKVPSGTTFDSGSVGTSPEIDTTWIVHVFLPQLTRARNTLSTWPEWEQLLRLSECLAQ
FVILLNGDNQNAQIHGICLLVYGCLYLRCVSPYGPMDPYLMHKIEEEAITNELERIDCELELRDRMRSLL
FGHDAQGVSDVSSEDDNQLSHRLRFLTEAGLEHPWYAAVRLYRIRLVDKARELTKHTIRGEDTVIRTRCG
SNREYAQLRRRLLAFVCGFSNQFLLPNGNATSITSVLTHLSLCNIERWIEVTADLVEWLTEPERANQFAD
LINPFLDGLLHIHRGLQSLTHQTLSLGSKKSETLVSMMELLTSGLFTGTRMAQRKIALACPSVPLWLATQ
FTQPELRKTIVDVYKVNPVSGDSLDLRDVATAQAEFRLISWILDLIWLHLTEMPGLPTPAFNVSVEQFIG
RLLAFVTRPVARRWRLAEAERKKAAAERAALFIEAASRKQRVREQLHQSGTGSKQRRSGDADSSDDLIDP
DVDEQVDWRLRFPETASLAAVAELTARGIHGGLGKTEQIQQAVQNIEAVDTWLQRSLERTTQTWVPDETE
LAYFVQRLTRVFFARQAWRGSLKNRPTPEEIRDRHWHSLLGGYSMASSLLFKSGTSLDPTVDHLGLPVHL
CVSSQLTQTDVRSRRRVPHALLSGTRFDWTPQNPVFDVYRDPIPVEACGQLRAVLSDLEARVRELLHAWP
GQPSLVRLLILLQRIEGFRVSDPLMKFITGLEMIWEEMHEWEKNAAKHVSLMAQSKAVCDLLIEWRKLEL
KCWLATLDAAESSVTDRALSIWFLLHDLFLRPRPSPTRGLSETEQTSARCQALIELMENGPLGEFVTRWR
LLIALYAALPVWPGLSKEDLAVAERLVGNVAWFYAQFVPFVQEELIRLRQPIEKELKSAIRVTKPVIPQD
MREYHMQFAPVTLTDSDSVPPVVLTWLTSLCQQPRSVLPVHLKRLPVLLARFSGHVRKITGDAPALGWTQ
RLAQGTQIWLSLIAELQSATRQLESTCPPAHVLNQLRALKHGQSAGRHAVNPDTLETARQWQQKYTALQQ
RKRLALTQWLKLASKGRSYGILNSSKPETSDNAEDLSDAESDTGTICCEESTDEKYQTEDELDLDMDQLP
QLGLSYRRGQLHSQTGSMTTYLGQLVGSPWSQTQLTEIDVNDRSSGIWITRLAKTVCDRTARLLALRSSL
PRIPGPPGATPETVASIVTDLGGPDNLARLVGFADDLVNQTTTALAACIQFTQTIRALNDQAQLCVTLQP
LGIENNTSSAEFCGCEQAELHRVQAMVGAELWQSMYDARLNSSCVLDSIGHLAEQMRSKGVELSDCANEI
LTSALPIIQTQTLFITAEWTRTERNLSEAVQRFVQQLRDTLVLCERAGFRTAVNETMHTICARLCDEVDR
FKEILRTSPVTLCTDWTDTTVVDEAFMVLSNTLVRLMQDRDQDELEEAEKEDNQNQGIEMPDDNFAGQLC
DASTEPVDADQSSQDEEAEEQEMENRMHGGNDLGGGSDELSKEMWASDNEDETEPDNPKPLSDETGGVED
KTSDSTDGGKPEVAKENEVQNKPKKKIGAKQEDEEANSDKETRESNEPESCDKERPKQAPNASGKDKKTV
AGSDAQEEAASASEDKEPGSENEDAAKEDEQMRAEIETMHMEQQPDIDAADSSNADLPDLPDNAMDVDDE
DQLNVQDASDQGLETKDDSNEQNDAMNAEESAEVVEPDTRQDDPENAQTESGLEVFPYHPGAGDLQTGAN
TQCAESNGNAEDVDMQDANEIPPTDSTSAPSAGDARTHGGQPIAAGTDGGPDNGLTAPMQQMPDAVASLS
QRTRSKQTDRGPRPTSENRWQESVNQNAPIRRADVVESTGNDGDQHETSTDPSSSDMYQHLPDRDQDIPP
DERAESQPHVYDSATAEQRERNRGAKAAQEENIENELGCESSDQPEGETDRIPIEPTSESASHIQPLRNP
RGPELSGAEIPSEPDPTAERIATLGAQRPPESLICTRPDALISATSTTELVKIDSIVVERDTTIVPMDES
REVLLEWVKCTQRSAGLARQLCEALRLVLEPTKAARLKGDYRTGKRINMRKIIPYLASQFRKDKIWLRRS
QPSQREYRILLAVDDSSSMSDNLCRQMTFDALATVVTALNLLEVGRIGVCSFGESVRVLHDMNETWVGDA
GPNVLARFTFNQSRTSLVQVPTKSWYNYRYKKNGSDLLEGTILLDEWSAYRTLSSLGYTHLTVNNYRGFT
SQAKGARINNVEGYWSWIKGKMKEVFGSFGDRWEDVDEAEIFRVVGVGSFRLVGESSGIIHR

>VDP83469.1 unnamed protein product [Echinostoma caproni]
MPTNAMHASTVKSVSKPNKASSSTSKNNCAKLAVSPSYIELIKQSIPPDHVLVDENFNAQMRKDKSKRAQ
NRLTTGLVETLPAGDVNSKTLEGGNREKAEAICENVFHNRDDWLNEPSLRLMDFFHIWKDEVKLLCWLAR
RRLIPNRVKCSRYNCSQQLFLVPDSTNIDGWVWYCDRCRQTRSIRHRTIFKHCDLSVKTATQILYLWCIG
HPTDLIPLDTNTSPEEAKEWLYCIREVCRETNTELKERLGGVEEEDAEPGYCRVVEVDEALFTCRLKDRN
GKDCIRKVWLLGGAERGTERVFLARCPQNSRDAFSLVPLIREFIKPGTAIITDDWEGYAPLNDLAEGYQH
YVAQRSRGILNPGQEAVHIQKITCLWSHWKRSFENLNGTSVDDFDACLDEYLWRMQHSKAILQSFCYSVT
LLFDI

>GAA56628.1 hypothetical protein CLF_111264 [Clonorchis sinensis]
MFLELGNFTTNVSSTNEHDWVDWSSSPALERDQQQIQQIGESADITQMLSEIQIADKYPTKRAIMLSPRF
RTKRLQTSCQAQQTDKLQLDHRTIGLRRSHKGRSRLLYSALHQCTQVATFSTDKRTLLEPFGRFPPNSAM
RPFKSTVVKICELSTLLDVLTHFHNQIASRTYIHVDGKIAQALTVFIQHSRVKLIRTWVKDDQPTPPYDA
TNHNHARFQGHCNQSIRAFIVSEIGDDVIAIVIYHQRALPPFSVGRFGSINQFIGMHHKRHIRIQLNAPV
AKNYNATAGLDQLNSTCLYHDSMYGWTHWKPTCIRHSCEYHPTIDPTISNPGSKLLHWFIASTIMNAEVV
LSCTSLCVNVIKLPQTPTVIGGPGLRVEIDKTLISRRKNHAGIFGGICRETKEMFMYAVPDRTAATLVET
IQACIAPGSIILSDMWASTLWIQRLELTHKPSNLFGTSKRCRINTNAAVTCLCNERVLHPKTTSAVTKPN
ESIYTYVRNALLTRLLKILRQPTTGFALPLGLIRRLNVLHQAASCSSCYDIQDIKNWRFSWVPYGISPQR
SLSELVEIVHTLFVAFVKAIIRRLSENQNLSPVLFIRLMEILNSPQMALPRLRLIRQTTYGLCASMIH

>RJW71065.1 hypothetical protein CSKR_12572s [Clonorchis sinensis]
MYRNISNIVATGTWGGLVQHIQLPGNITNERFSWVPVIGGLGLHVEVNETLISRRKTTQGESFPSSRYLE
GSAGKLKMRDSVPDRTTTLLMETIQVCIAPGSITISDMWASYQGIETMIDMNYTHETVNHAENFVYPTAG
AQKQTIDSLRHIYKMQNKRQCGTRRSLVNSYLCEFAQSPSFRQPNVLLETKLHESSEIHSSANKFGFARD
STGTQLNLSEYLEYLCNWNMRRLGAAHSVAWKHHKREIQLGSSMWNRKNCPTITHFRCLAAMLPKGSTRA
RILPGCPSLDRGSRKAEVGFEPRTFRSGYELNTIQPSEIHSFANNFVLARDSPGTQLNLSFVTFPGNRMC
CTRPPHVPLATIFEILRYMYIHNALLIRSLKILRQPTTGFALLGAHQVGAVPEFPSEIHSFTNKFGFAGD
SLGTQVNVSFMMFLSIRLMEFRRLRPPDELLEERNRLILCKNFLRSDLKP

>VDL94500.1 unnamed protein product [Schistocephalus solidus]
MPSGHLPGVALEGFPVVSPVGCPAGLLLPEAISRPASYSVFTSSALHSPPIGRAVAPTPVSTCADRLPVD
LSTNRSRPIKNHTEGSSPGIQPCKPSVEMHLSKKCWLSSTGLSKRWLFGLCQGIDSGYFYLYKRELATLI
PIMEREVGAGLTIHSDKWPAYQLRNQARYDHNTVNRQKDYIAPNTVVHAQQIDRKIVISKKVTTPQGINA
VVSASTTASNGLSTAFTPIACRTSLPPRPSVQGVIKHLSSAASVLEKVRLKALPDLSSALQFDPSAVLGD
NKPLNSTTPAPALPAATNASTTETLEAPLRVVSRERKSRKGLHVCLYCDRTFSNASLFASHVKRPVARVV
YRCHLCSLSPGAGGLPRDTVVVPALNPYARGGMLSASNLCALYVHMAICHAAEPVSNWRLVPSRLSVCAL
SSAAWEDQTPSPLTSRSTPVAGTAPSHRSDDAATRAGLDSAGAAASEATILSASARPIVIDLEEGSDEDS
EAFRLRYQQQNAFPIYSPGQELTDVWNDVERSVWALLPFSKCTLLPPTPGFRSLLRQPDVPLMALSAING
VIDPPPSPSATVLPWPDTPQAHHLLRLAESPIWQGQPTAPSSQQLLSVLRALNCALAQRSTNEASPTMPS
SSTVPTCTASPAEVGTVLMSKTASSPVDMWISLLCPRTSPVSALRCLICDFRTSSASELAHHFSGPPATT
ASTTPTRCALCSQSVACNQATASFCSMKAHLLFHLGIFLTCPQCGFTPPPTLTPDLAELCLRLHLRFVCF
HFNVVQRYLCSWPECWKRTFTSLQNFIKHWVECHTTSRLACLPCLRTGKDANRDSDVKLVSGDHIADGTT
NGPTDGTRTPEAARLSGK

>RJW63342.1 hypothetical protein CSKR_13963s [Clonorchis sinensis]
MLWNTDVVYAVDSQFEDDDQKLKGDSNEPQDELYSTSIEENEDSLQRPRRGVLPQRCIFGGICLETKEVF
MYAVPDRTAATLMDTIQACIVPGSIIISNMWASYQ

>TPP67842.1 hypothetical protein FGIG_03538 [Fasciola gigantica]
MEYTLETPSVAHGEPPMLSPESNMLGSTSHCTEENVVFVELIPSDSLPTTPPVQNGTKDVLSRGVSSAIT
TGPTCIQVSKLSTHGLLYRIVKPPVNLNQSDILGESEQTMSNIEIVENDESAASPCPSVTAEATVCSDSS
CSDTGNPTEKCVHVRPYFKSRAIQKRPQIRSCAVQAGRPLRKRKLVASYDPPLRKPNSAMRKLDGSLLQV
KFSYFTSLFDSLPFPPVYLLPSFISLKKLDCIHRQHSSRYSLHTWSSTFTESSRRSVQARKRIARTTAVR
KKRTPDSDQCLEDIYDGLPASRKSEIIPLCGYDRVSSICRDTFENKEDWLQDGFPKCFEICALIAQPVRL
VIWLARRRLIRNRTACPQCPNPMLLRTAMVDRHIYKWACRRCGRKLSIRHGSMFIKAGVSDPHIVLILYL
WSVGYPTDFLGAEIETSLSSVRWYVWLALKSCAAQLRREFRPLHGVVELHWDSFLRPTDKREGLNLLCGV
ERNTGKVFAVRCPRGNDKALLRRLIQTNIAPGSSIMTRDMPAYTQLNLQNMGYMHYVLDREHEIALDDLV
IDLSQVEDFVNTIKSFLRKQGGPGLFCKDIFLAEMIVRRTWGRNLLPMVLYSISQAYDVS

>TGZ75455.1 hypothetical protein CRM22_000368 [Opisthorchis felineus]
MTSMHDEDDSYDQYPYEEFDISESDDETSVHTVPEHGAVIDVLEEPHEMQLTSAATSPLYEEPVDHHTSA
SKILTSTTNDPLWSPPTPLSKAILPSLEFNDKRRVTVCAEPFRVEGEWKSEVSTREEFRQFVLDQTKLTL
WMAKRRLIANECYCTNCPFPIAMLLSREISHTDFFVWRCRKCNRRVPLRNRSVFDKLKCSLDILMYLVYM
WAEGCSFDEMCNETGISSSLVTIFVNRLRAVCSWQLKRETDRLEGVIEIAEGAYLDPPRICALAGVERFG
HRCFLIRLPQENCNQKLLIRFIRHRVKPGSTIITSDWPGYKPLGQLPEGYAHLVADPERNITIQKADNLL
EQLAMFFDEIQSDCREQFSSILDEFVWRKIPCDDRFAKVCYILAQLYNVS

>RJW73352.1 hypothetical protein CSKR_11197s [Clonorchis sinensis]
MTSMHDEDDSYDQYPYEEFDISESDDETSVHTVPEHGAVIDVLEEPHEMQLTSAATSPLYEEPVNHHTSV
SKILTSTTNDSVWSLPSLEFNDKRRVTVCAEPFRFEGEWKSEVSTREEFRQFVLDQTKLTLWMAKRRLIA
NECYCTNCPFPIAMLLSREISHTDFFVWRCRKCNRRVPLRNRSVFDKLKCSLDILMYLVYMWAEGCSFDE
MCNETGISSSLVTIFVNRLRAVCSWQLKRETDRLEGVIEIAEGAYLDPPRICALAGVERFGHRCFLIRLP
QENCNQKLLIRFIRHRVKPGSTIITSDWPGYKPLGQLPEGYAHLVADPERNITIQKADNLLEQLAMFFDE
IQSDCREQFSSILDEFVWRKIPCDDRFAKVCYILAQLYNVS

>VUZ40098.1 unnamed protein product, partial [Hymenolepis diminuta]
MVDTSTAPGIGYAQVVPSRDSNVLLPIIRRVIRSGSEIHTDEWPAYNALDP

>THD19825.1 hypothetical protein D915_009266 [Fasciola hepatica]
MPRAKHAMSSSAEDEQFYTEEFEISESDEEDASPQPIQQESPVGNVLEEPNDILEFNSSMNTPPFQGGLL
QTSDTDDKNDDAEDGDLWPIPSTLSSAAFTSLEANDKKKVRICRKPFLFEDQWTSEPITKEAFRTFVLDQ
TRLLIWLAERRLIANESYCLHCPRPISMLLQKEISHGDNYNWRCRKCSKRATLRVRSVFDKLKSSLDILV
YLMYMWTHGYSFEEMCTETGASPNVISTFLNRLRAVCSWHLKRETDRLEGVIEIAEGAYLDPPRICALAG
VERFGNKCFLIRLPQERCNQKLLIRFIRHRVMPGSTIITSDWPGYKPLGDLPEGYAHLVADPERNVTIQK
ADELLEQLAVFIDEMQTDCREQFSSILDEFVWRRVCTEGRLDKVCYILSHLYNVS

>VDP80489.1 unnamed protein product [Echinostoma caproni]
MPRAKHPLPSSAEDEQFYTEEFEISESDDEDASPQAMQQESPVGNVLEEPNDILEFNPSMNTPPFQGGLL
QNSDTEDKNDDIEDGDLWPFTSLEANDKKKVRICRKPFLFEDQWTTEQMTKEAFRTFVLDQTRLLIWLAE
RRLIANESYCLHCPRPISMLLQKEISHGDNYNWRCRKCSKRATLRVRSVFDKLKSSLDILVYLMYMWTHG
YSFEEMCAETGASPNVISTFLNRLRAHLKRETDRLEGVIEIAEGAYLDPPRICALAGVERFGNKCFLIRL
PQERCNQKLLIRFIRHRVMPGSTIITSDWPGYRPLGDLPEGYAHLVADPERNVTIQKADELLEQLAIFID
EMQTDCREQFSSILDEFVWRRVCTEGRLDKVCYILSHLYNVS
