# Supplementary material for: Distribution of Merlin in eukaryotes and first report of DNA transposons in kinetoplastid protists
Source: PLoS One. 2021 May 6;16(5):e0251133. doi: 10.1371/journal.pone.0251133 (PMC8101967; doi:10.1371/journal.pone.0251133)
Supplement: S1 Appendix — Sequences are provided as fasta files for each major taxonomic group and the results of the CD-search are also provided. (ZIP) [file pone.0251133.s007.zip › S1 Appendix/Platyhelmintes_result.xlsx]

## Sheet: Cd-search
CD-search result for Merlin-related proteins
Query	Hit type	PSSM-ID	From	To	E-Value	Bitscore	Accession	Short name	Incomplete	Superfamily
Q#1 - >VDP91724.1 unnamed protein product [Echinostoma caproni]	superfamily	382559	70	158	1.60065e-09	53.0651	cl01481	DDE_Tnp_IS1595 superfamily	C	-
Q#2 - >RJW68104.1 hypothetical protein CSKR_13641s [Clonorchis sinensis]	superfamily	382559	62	156	3.74617e-10	56.9171	cl01481	DDE_Tnp_IS1595 superfamily	C	-
Q#3 - >VDP66422.1 unnamed protein product [Echinostoma caproni]	superfamily	382559	13	116	8.90845e-10	53.0651	cl01481	DDE_Tnp_IS1595 superfamily	-	-
Q#4 - >RJW70987.1 hypothetical protein CSKR_13120s, partial [Clonorchis sinensis]	superfamily	382559	85	193	2.20019e-08	51.1391	cl01481	DDE_Tnp_IS1595 superfamily	C	-
Q#5 - >TNN04872.1 hypothetical protein EWB00_010190, partial [Schistosoma japonicum]	superfamily	382559	21	114	3.748e-14	64.6211	cl01481	DDE_Tnp_IS1595 superfamily	N	-
Q#6 - >AAW26484.1 SJCHGC02961 protein [Schistosoma japonicum]	superfamily	382559	2	80	9.46675e-13	59.9987	cl01481	DDE_Tnp_IS1595 superfamily	N	-
Q#7 - >GAA56069.1 hypothetical protein CLF_109822 [Clonorchis sinensis]	superfamily	382559	16	163	1.0988e-13	64.6211	cl01481	DDE_Tnp_IS1595 superfamily	-	-
Q#8 - >GAA47743.1 hypothetical protein CLF_100748 [Clonorchis sinensis]	superfamily	382559	95	231	2.04377e-07	49.2132	cl01481	DDE_Tnp_IS1595 superfamily	-	-
Q#9 - >RJW68631.1 hypothetical protein CSKR_11626s [Clonorchis sinensis]	superfamily	382559	84	172	4.19686e-09	53.0651	cl01481	DDE_Tnp_IS1595 superfamily	C	-
Q#10 - >GAA47654.1 hypothetical protein CLF_100635, partial [Clonorchis sinensis]	superfamily	382559	1	81	3.36384e-05	40.7388	cl01481	DDE_Tnp_IS1595 superfamily	NC	-
Q#11 - >GAA54984.1 hypothetical protein CLF_106302 [Clonorchis sinensis]	superfamily	382559	7	113	1.78989e-12	59.9987	cl01481	DDE_Tnp_IS1595 superfamily	N	-
Q#12 - >RJW62928.1 hypothetical protein CSKR_4379s [Clonorchis sinensis]	superfamily	382559	99	243	4.76329e-09	54.9911	cl01481	DDE_Tnp_IS1595 superfamily	-	-
Q#13 - >RJW70985.1 hypothetical protein CSKR_13104s [Clonorchis sinensis]	superfamily	382559	131	235	9.43776e-09	52.6799	cl01481	DDE_Tnp_IS1595 superfamily	N	-
Q#14 - >VDL94515.1 unnamed protein product [Schistocephalus solidus]	superfamily	382559	13	147	9.10641e-20	80.7995	cl01481	DDE_Tnp_IS1595 superfamily	-	-
Q#15 - >GAA50963.1 hypothetical protein CLF_105314, partial [Clonorchis sinensis]	superfamily	382559	4	103	4.8032e-10	53.4503	cl01481	DDE_Tnp_IS1595 superfamily	N	-
Q#16 - >VDM05955.1 unnamed protein product [Schistocephalus solidus]	superfamily	382559	2	66	2.03952e-14	65.3915	cl01481	DDE_Tnp_IS1595 superfamily	N	-
Q#17 - >XP_009167023.1 hypothetical protein T265_04113 [Opisthorchis viverrini]	superfamily	382559	4	92	2.98946e-11	55.7615	cl01481	DDE_Tnp_IS1595 superfamily	N	-
Q#18 - >RJW66518.1 hypothetical protein CSKR_10037s [Clonorchis sinensis]	superfamily	382559	4	94	1.42679e-10	54.9911	cl01481	DDE_Tnp_IS1595 superfamily	N	-
Q#19 - >RJW69147.1 hypothetical protein CSKR_6571s [Clonorchis sinensis]	superfamily	382559	4	97	7.17617e-11	58.0727	cl01481	DDE_Tnp_IS1595 superfamily	N	-
Q#20 - >VDL93485.1 unnamed protein product [Schistocephalus solidus]	superfamily	383028	429	546	1.11853e-47	162.408	cl02565	RGS superfamily	-	-
Q#20 - >VDL93485.1 unnamed protein product [Schistocephalus solidus]	superfamily	375589	147	238	9.92905e-38	134.587	cl39527	RGS_DHEX superfamily	-	-
Q#20 - >VDL93485.1 unnamed protein product [Schistocephalus solidus]	superfamily	382559	5	105	8.85758e-13	66.1619	cl01481	DDE_Tnp_IS1595 superfamily	N	-
Q#20 - >VDL93485.1 unnamed protein product [Schistocephalus solidus]	superfamily	382973	94	145	2.69648e-05	42.6625	cl02442	DEP superfamily	C	-
Q#21 - >TPP60069.1 hypothetical protein FGIG_02261 [Fasciola gigantica]	superfamily	382559	350	489	1.00674e-09	56.9171	cl01481	DDE_Tnp_IS1595 superfamily	-	-
Q#22 - >THD20528.1 hypothetical protein D915_008767 [Fasciola hepatica]	superfamily	382559	627	766	1.58866e-09	56.9171	cl01481	DDE_Tnp_IS1595 superfamily	-	-
Q#23 - >GAA57154.1 hypothetical protein CLF_112252 [Clonorchis sinensis]	superfamily	382559	4	77	2.99199e-09	49.5984	cl01481	DDE_Tnp_IS1595 superfamily	N	-
Q#24 - >GAA53435.1 hypothetical protein CLF_110213 [Clonorchis sinensis]	superfamily	382559	4	77	1.09723e-06	43.05	cl01481	DDE_Tnp_IS1595 superfamily	N	-
Q#25 - >VUZ46556.1 unnamed protein product [Hymenolepis diminuta]	superfamily	382559	15	86	3.36357e-15	66.1619	cl01481	DDE_Tnp_IS1595 superfamily	N	-
Q#26 - >VUZ42536.1 unnamed protein product [Hymenolepis diminuta]	superfamily	382559	15	86	4.30574e-15	65.7767	cl01481	DDE_Tnp_IS1595 superfamily	N	-
Q#27 - >OON21390.1 hypothetical protein X801_02715, partial [Opisthorchis viverrini]	superfamily	382559	437	535	4.26713e-09	55.3763	cl01481	DDE_Tnp_IS1595 superfamily	N	-
Q#28 - >GAA51437.1 hypothetical protein CLF_106104 [Clonorchis sinensis]	superfamily	382559	4	77	5.35466e-09	49.2132	cl01481	DDE_Tnp_IS1595 superfamily	N	-
Q#29 - >RJW68357.1 hypothetical protein CSKR_4233s, partial [Clonorchis sinensis]	superfamily	382559	480	593	1.54001e-09	56.9171	cl01481	DDE_Tnp_IS1595 superfamily	N	-
Q#30 - >XP_009174564.1 hypothetical protein T265_10046 [Opisthorchis viverrini]	superfamily	382559	493	606	1.92643e-09	56.5319	cl01481	DDE_Tnp_IS1595 superfamily	N	-
Q#31 - >VUZ49062.1 unnamed protein product [Hymenolepis diminuta]	superfamily	382559	15	86	6.97933e-15	65.0063	cl01481	DDE_Tnp_IS1595 superfamily	N	-
Q#32 - >XP_009172264.1 hypothetical protein T265_08253 [Opisthorchis viverrini]	superfamily	382559	421	490	0.000219292	41.5092	cl01481	DDE_Tnp_IS1595 superfamily	N	-
Q#33 - >VUZ54226.1 unnamed protein product, partial [Hymenolepis diminuta]	superfamily	382559	15	83	1.45077e-13	61.1543	cl01481	DDE_Tnp_IS1595 superfamily	NC	-
Q#34 - >TGZ69786.1 hypothetical protein CRM22_003543 [Opisthorchis felineus]	superfamily	382559	301	414	8.38884e-09	54.2207	cl01481	DDE_Tnp_IS1595 superfamily	N	-
Q#35 - >TGZ69784.1 hypothetical protein CRM22_003543 [Opisthorchis felineus]	superfamily	382559	567	680	1.04763e-08	54.6059	cl01481	DDE_Tnp_IS1595 superfamily	N	-
Q#36 - >TGZ69782.1 hypothetical protein CRM22_003543 [Opisthorchis felineus]	superfamily	382559	558	671	1.10403e-08	54.6059	cl01481	DDE_Tnp_IS1595 superfamily	N	-
Q#37 - >VUZ40303.1 unnamed protein product [Hymenolepis diminuta]	superfamily	382559	15	86	2.37037e-14	63.8507	cl01481	DDE_Tnp_IS1595 superfamily	N	-
Q#38 - >GAA48718.1 hypothetical protein CLF_101950 [Clonorchis sinensis]	superfamily	382559	5	77	3.12906e-05	39.198	cl01481	DDE_Tnp_IS1595 superfamily	N	-
Q#39 - >GAA47573.1 hypothetical protein CLF_100532 [Clonorchis sinensis]	superfamily	382559	4	64	2.50325e-06	45.7464	cl01481	DDE_Tnp_IS1595 superfamily	N	-
Q#40 - >GAA37029.1 hypothetical protein CLF_100547 [Clonorchis sinensis]	superfamily	382559	115	175	3.06589e-05	41.8944	cl01481	DDE_Tnp_IS1595 superfamily	N	-
Q#41 - >VDL88485.1 unnamed protein product [Schistocephalus solidus]	superfamily	382559	90	153	1.07729e-07	48.4428	cl01481	DDE_Tnp_IS1595 superfamily	NC	-
Q#43 - >VDP21971.1 unnamed protein product [Echinostoma caproni]	superfamily	382559	40	102	5.82731e-05	39.5832	cl01481	DDE_Tnp_IS1595 superfamily	C	-
Q#44 - >VDL92805.1 unnamed protein product [Schistocephalus solidus]	superfamily	382559	150	222	2.32227e-07	49.2132	cl01481	DDE_Tnp_IS1595 superfamily	C	-
Q#45 - >VDP91272.1 unnamed protein product [Echinostoma caproni]	superfamily	382559	3	58	0.000298968	36.8868	cl01481	DDE_Tnp_IS1595 superfamily	N	-
Q#46 - >XP_009162145.1 hypothetical protein T265_00173 [Opisthorchis viverrini]	superfamily	382559	874	950	0.00438562	38.8128	cl01481	DDE_Tnp_IS1595 superfamily	N	-
Q#47 - >VDP71070.1 unnamed protein product [Echinostoma caproni]	superfamily	227596	1	634	2.66463e-90	331.578	cl34967	MDN1 superfamily	NC	-
Q#47 - >VDP71070.1 unnamed protein product [Echinostoma caproni]	superfamily	227596	1918	3465	5.37134e-71	267.635	cl34967	MDN1 superfamily	N	-
Q#47 - >VDP71070.1 unnamed protein product [Echinostoma caproni]	superfamily	382559	3471	3543	6.57919e-07	51.5243	cl01481	DDE_Tnp_IS1595 superfamily	N	-
Q#48 - >VDP83469.1 unnamed protein product [Echinostoma caproni]	superfamily	382559	265	404	5.41623e-11	60.3839	cl01481	DDE_Tnp_IS1595 superfamily	-	-
Q#49 - >GAA56628.1 hypothetical protein CLF_111264 [Clonorchis sinensis]	superfamily	382559	368	438	0.000230683	41.8944	cl01481	DDE_Tnp_IS1595 superfamily	C	-
Q#50 - >RJW71065.1 hypothetical protein CSKR_12572s [Clonorchis sinensis]	superfamily	382559	41	148	0.000249265	41.124	cl01481	DDE_Tnp_IS1595 superfamily	C	-
Q#51 - >VDL94500.1 unnamed protein product [Schistocephalus solidus]	superfamily	382559	137	192	0.000140575	42.6648	cl01481	DDE_Tnp_IS1595 superfamily	NC	-
Q#52 - >RJW63342.1 hypothetical protein CSKR_13963s [Clonorchis sinensis]	superfamily	382559	47	105	0.00291885	34.5756	cl01481	DDE_Tnp_IS1595 superfamily	C	-
Q#54 - >TGZ75455.1 hypothetical protein CRM22_000368 [Opisthorchis felineus]	superfamily	382559	252	332	1.69957e-05	44.2056	cl01481	DDE_Tnp_IS1595 superfamily	C	-
Q#55 - >RJW73352.1 hypothetical protein CSKR_11197s [Clonorchis sinensis]	superfamily	382559	243	323	1.97962e-05	44.2056	cl01481	DDE_Tnp_IS1595 superfamily	C	-
Q#56 - >VUZ40098.1 unnamed protein product, partial [Hymenolepis diminuta]	superfamily	382559	15	50	2.96719e-09	48.4428	cl01481	DDE_Tnp_IS1595 superfamily	NC	-
Q#57 - >THD19825.1 hypothetical protein D915_009266 [Fasciola hepatica]	superfamily	382559	257	337	0.00332001	37.6572	cl01481	DDE_Tnp_IS1595 superfamily	C	-
Q#58 - >VDP80489.1 unnamed protein product [Echinostoma caproni]	superfamily	382559	244	324	0.00133277	38.8128	cl01481	DDE_Tnp_IS1595 superfamily	C	-

## Sheet: Species
Species	Number of proteins
Clonorchis sinensis	24
Echinostoma caproni	7
Schistocephalus solidus	6
Hymenolepis diminuta	6
Opisthorchis viverrini	5
Opisthorchis felineus	4
Fasciola gigantica	2
Schistosoma japonicum	2
Fasciola hepatica	2
	58
