# Supplementary material for: Distribution of Merlin in eukaryotes and first report of DNA transposons in kinetoplastid protists
Source: PLoS One. 2021 May 6;16(5):e0251133. doi: 10.1371/journal.pone.0251133 (PMC8101967; doi:10.1371/journal.pone.0251133)
Supplement: S1 Appendix — Sequences are provided as fasta files for each major taxonomic group and the results of the CD-search are also provided. (ZIP) [file pone.0251133.s007.zip › S1 Appendix/Porifera.fasta]

>XP_019862099.1 PREDICTED: uncharacterized protein LOC109590640 [Amphimedon queenslandica]
MNYKTLYSTLTYDEDVTTSWLRSKHLIANYMDCKKCGSSCRLVTKKDTKVWRCPLKGCQSVISIRNESFF
SGSHLKLNEIVDLIYWWSCKSTVHATMHETGHSEHTIVDWFNFLRDICADYFLSNPTVIGGPGSVIEIDK
SKFGKRKYNRGRYVDGHWVFGGIERGTSNCFMVAVADRSAATLLPIIYKYVRPGSTIISDQWRAYSSLSS
VSSGFTHLTVNHSLNFIDPFSGAHTQTIEGTWSQVKRMMRGIGVMNTSNDLFQTYLQEFLWRKKFSGQDP
FNTIIEHIKEQYPL

>XP_019860503.1 PREDICTED: uncharacterized protein LOC109588828 [Amphimedon queenslandica]
MRERPRAQAGSDGKCWYCPTCKTTRSIRHGSFFSQSKIALQKWMILMLWWSREYPVTDASREAEVNPDTA
VDVYGWLRDVCSTKLISVPIVLGGPGKVVQIDESLFRHKPKHHRGRATRQELWVFGMVDTSFQPSLGFMQ
LVPNRQAATLYPIIQAHVANGTTVYSDEWSAYRQVASLPQVAAHQMVNHSVNFVDPATGVHTQNIESYWS
RAKRKLKRMKGCHAEQLPSYLDEFMWRERYGPSARDVWFNIMHHISEQYPV

>XP_019863338.1 PREDICTED: uncharacterized protein LOC100639804 [Amphimedon queenslandica]
MRERPRAQAGSDGKCWYCPTCKTTRSIRHGSFFSQSKITLQKWMILMLWWSREYPVTDASREAEVNPDTA
VDVYGWLRDVCSTKLISVPIVLGGPGKVVQIDESLFRHKPKHHRGRATRQELWVFGMVDTSFQPSLGFMQ
LVPNRQAATLYPIIQAHVANGTTVYSNEWSAYRQVASLPQVAAHQMVNHSVNFVDPATGVHTQNIESYWS
RAKRKLKRMKGCHAEQLPSYLDEFMWRERYGPSARDVWFNIMHHISEQYPV
