# Supplementary material for: Distribution of Merlin in eukaryotes and first report of DNA transposons in kinetoplastid protists
Source: PLoS One. 2021 May 6;16(5):e0251133. doi: 10.1371/journal.pone.0251133 (PMC8101967; doi:10.1371/journal.pone.0251133)
Supplement: S1 Appendix — Sequences are provided as fasta files for each major taxonomic group and the results of the CD-search are also provided. (ZIP) [file pone.0251133.s007.zip › S1 Appendix/Porifera_results.xlsx]

## Sheet: CD-search
Cd-search of Merlin-related proteins
Query	Hit type	PSSM-ID	From	To	E-Value	Bitscore	Accession	Short name	Incomplete	Superfamily
Q#1 - >XP_019862099.1_PREDICTED: uncharacterized protein LOC109590640 [Amphimedon queenslandica]	superfamily	382559	127	272	3.39759e-27	103.141	cl01481	DDE_Tnp_IS1595 superfamily	-	-
Q#2 - >XP_019860503.1_PREDICTED: uncharacterized protein LOC109588828 [Amphimedon queenslandica]	superfamily	382559	92	238	7.88914e-25	96.2075	cl01481	DDE_Tnp_IS1595 superfamily	-	-
Q#3 - >XP_019863338.1_PREDICTED: uncharacterized protein LOC100639804 [Amphimedon queenslandica]	superfamily	382559	92	238	2.15302e-23	92.3555	cl01481	DDE_Tnp_IS1595 superfamily	-	-

## Sheet: Species
Species	Number of proteins
Amphimedon queenslandica	3
