# Supplementary material for: Distribution of Merlin in eukaryotes and first report of DNA transposons in kinetoplastid protists
Source: PLoS One. 2021 May 6;16(5):e0251133. doi: 10.1371/journal.pone.0251133 (PMC8101967; doi:10.1371/journal.pone.0251133)
Supplement: S1 Appendix — Sequences are provided as fasta files for each major taxonomic group and the results of the CD-search are also provided. (ZIP) [file pone.0251133.s007.zip › S1 Appendix/Protostomia_results.xlsx]

## Sheet: CD-search
Cd-search of Merlin-related proteins
Query	Hit type	PSSM-ID	From	To	E-Value	Bitscore	Accession	Short name	Incomplete	Superfamily
Q#1 - >GBM62184.1 hypothetical protein AVEN_189398-1 [Araneus ventricosus]	superfamily	382559	29	142	2.29469e-21	84.2663	cl01481	DDE_Tnp_IS1595 superfamily	C	-
Q#2 - >XP_005104720.1 PREDICTED: uncharacterized protein LOC101856368 [Aplysia californica]	superfamily	382559	28	167	1.09828e-19	80.7995	cl01481	DDE_Tnp_IS1595 superfamily	-	-
Q#3 - >KFM72356.1 Mitotic-spindle organizing protein 2A, partial [Stegodyphus mimosarum]	superfamily	372752	280	359	0.00475822	39.977	cl16433	DDE_Tnp_1_7 superfamily	NC	-
Q#3 - >KFM72356.1 Mitotic-spindle organizing protein 2A, partial [Stegodyphus mimosarum]	superfamily	372389	713	780	2.35589e-16	74.5085	cl15169	MOZART2 superfamily	N	-
Q#3 - >KFM72356.1 Mitotic-spindle organizing protein 2A, partial [Stegodyphus mimosarum]	superfamily	382559	538	671	3.09269e-23	96.5927	cl01481	DDE_Tnp_IS1595 superfamily	-	-
Q#4 - >PIC39863.1 hypothetical protein B9Z55_011418 [Caenorhabditis nigoni]	superfamily	382559	8	83	1.72014e-14	63.8507	cl01481	DDE_Tnp_IS1595 superfamily	C	-
Q#5 - >XP_024869450.1 uncharacterized protein LOC112453119 [Temnothorax curvispinosus]	superfamily	382559	1	71	2.58583e-06	43.4352	cl01481	DDE_Tnp_IS1595 superfamily	N	-
Q#6 - >KFD67368.1 hypothetical protein M514_05249, partial [Trichuris suis]	superfamily	382559	174	237	8.60126e-07	46.902	cl01481	DDE_Tnp_IS1595 superfamily	C	-
Q#7 - >PSN50490.1 hypothetical protein C0J52_10727 [Blattella germanica]	superfamily	382559	52	145	1.00029e-14	66.9323	cl01481	DDE_Tnp_IS1595 superfamily	C	-
Q#8 - >VDL72205.1 unnamed protein product [Nippostrongylus brasiliensis]	superfamily	382559	102	190	3.22866e-13	64.6211	cl01481	DDE_Tnp_IS1595 superfamily	C	-
Q#9 - >KOF69549.1 hypothetical protein OCBIM_22004573mg [Octopus bimaculoides]	superfamily	382559	23	62	1.38421e-05	39.5832	cl01481	DDE_Tnp_IS1595 superfamily	NC	-
Q#10 - >KOF79200.1 hypothetical protein OCBIM_22029799mg [Octopus bimaculoides]	superfamily	382559	76	189	2.80867e-12	61.5395	cl01481	DDE_Tnp_IS1595 superfamily	-	-
Q#11 - >RUS71460.1 hypothetical protein EGW08_020775 [Elysia chlorotica]	superfamily	382559	87	219	2.98449e-15	72.3251	cl01481	DDE_Tnp_IS1595 superfamily	-	-
Q#11 - >RUS71460.1 hypothetical protein EGW08_020775 [Elysia chlorotica]	superfamily	382559	246	366	4.94051e-16	74.2511	cl01481	DDE_Tnp_IS1595 superfamily	-	-
Q#12 - >RWS21644.1 uncharacterized protein B4U80_11051 [Leptotrombidium deliense]	superfamily	382559	297	412	4.36087e-24	97.7483	cl01481	DDE_Tnp_IS1595 superfamily	-	-
Q#13 - >VDO37728.1 unnamed protein product [Haemonchus placei]	superfamily	382559	15	114	8.24612e-13	60.3839	cl01481	DDE_Tnp_IS1595 superfamily	C	-
Q#14 - >VDO79006.1 unnamed protein product [Heligmosomoides polygyrus]	superfamily	382559	56	133	0.00525817	35.7312	cl01481	DDE_Tnp_IS1595 superfamily	N	-
Q#15 - >CDW60442.1 Exo endo phos domain containing protein [Trichuris trichiura]	superfamily	382559	238	290	0.0100297	36.1164	cl01481	DDE_Tnp_IS1595 superfamily	N	-
Q#15 - >CDW60442.1 Exo endo phos domain containing protein [Trichuris trichiura]	superfamily	382041	2	235	1.61579e-32	123.182	cl00490	EEP superfamily	-	-
Q#16 - >KFD56727.1 hypothetical protein M513_02404 [Trichuris suis]	superfamily	382559	129	270	2.18101e-27	103.911	cl01481	DDE_Tnp_IS1595 superfamily	-	-
Q#17 - >XP_011345294.1 uncharacterized protein LOC105283873 isoform X2 [Ooceraea biroi]	superfamily	382559	42	136	1.87904e-18	75.7919	cl01481	DDE_Tnp_IS1595 superfamily	C	-
Q#18 - >KOF77019.1 hypothetical protein OCBIM_22032618mg [Octopus bimaculoides]	superfamily	382559	37	95	9.09877e-10	51.9095	cl01481	DDE_Tnp_IS1595 superfamily	NC	-
Q#19 - >KYQ47743.1 hypothetical protein ALC60_13231 [Trachymyrmex zeteki]	superfamily	382559	146	305	7.66415e-19	81.9551	cl01481	DDE_Tnp_IS1595 superfamily	-	-
Q#20 - >KYQ60122.1 hypothetical protein ALC60_00528 [Trachymyrmex zeteki]	superfamily	382559	174	268	2.23395e-17	77.3327	cl01481	DDE_Tnp_IS1595 superfamily	C	-
Q#21 - >KFD59095.1 hypothetical protein M513_00258, partial [Trichuris suis]	superfamily	382559	64	178	2.71256e-22	87.7331	cl01481	DDE_Tnp_IS1595 superfamily	-	-
Q#22 - >KOF65758.1 hypothetical protein OCBIM_22014480mg, partial [Octopus bimaculoides]	superfamily	382559	45	156	2.55821e-19	78.8735	cl01481	DDE_Tnp_IS1595 superfamily	C	-
Q#23 - >RMZ93697.1 ISXO2-like domain-containing [Brachionus plicatilis]	superfamily	173534	279	414	0.00217788	40.54	cl31759	PTZ00341 superfamily	NC	-
Q#23 - >RMZ93697.1 ISXO2-like domain-containing [Brachionus plicatilis]	superfamily	382559	127	274	6.38638e-22	91.5851	cl01481	DDE_Tnp_IS1595 superfamily	-	-
Q#24 - >XP_023215807.1 uncharacterized protein LOC111618500 [Centruroides sculpturatus]	superfamily	382559	131	235	4.70979e-14	67.3175	cl01481	DDE_Tnp_IS1595 superfamily	C	-
Q#25 - >XP_029657031.1 uncharacterized protein LOC115231085 [Octopus vulgaris]	superfamily	382559	98	206	1.0377e-05	44.2056	cl01481	DDE_Tnp_IS1595 superfamily	-	-
Q#26 - >KFD56019.1 hypothetical protein M513_03143, partial [Trichuris suis]	superfamily	382559	94	225	9.60915e-21	85.4219	cl01481	DDE_Tnp_IS1595 superfamily	-	-
Q#27 - >XP_012218841.1 PREDICTED: uncharacterized protein LOC105670088 [Linepithema humile]	superfamily	382559	42	182	4.08206e-21	84.6515	cl01481	DDE_Tnp_IS1595 superfamily	-	-
Q#28 - >GBO35922.1 hypothetical protein AVEN_117303-1 [Araneus ventricosus]	superfamily	382559	135	270	3.72491e-16	73.8659	cl01481	DDE_Tnp_IS1595 superfamily	-	-
Q#29 - >KOF80271.1 hypothetical protein OCBIM_22028181mg [Octopus bimaculoides]	superfamily	382559	15	104	1.61592e-09	51.9095	cl01481	DDE_Tnp_IS1595 superfamily	C	-
Q#31 - >KFD66315.1 hypothetical protein M514_09491 [Trichuris suis]	superfamily	382559	59	194	1.21786e-17	76.9475	cl01481	DDE_Tnp_IS1595 superfamily	-	-
Q#32 - >KOF62816.1 hypothetical protein OCBIM_22021589mg [Octopus bimaculoides]	superfamily	382559	60	183	9.60568e-16	71.5547	cl01481	DDE_Tnp_IS1595 superfamily	-	-
Q#33 - >XP_029652360.1 uncharacterized protein LOC115225578 [Octopus vulgaris]	superfamily	382559	143	251	1.54326e-05	43.8204	cl01481	DDE_Tnp_IS1595 superfamily	-	-
Q#34 - >KZR97394.1 Uncharacterized protein APZ42_007767, partial [Daphnia magna]	superfamily	382559	1	53	2.49033e-06	41.124	cl01481	DDE_Tnp_IS1595 superfamily	NC	-
Q#35 - >XP_018406348.1 PREDICTED: uncharacterized protein LOC108782553 [Cyphomyrmex costatus]	superfamily	382559	42	182	2.09244e-20	83.1107	cl01481	DDE_Tnp_IS1595 superfamily	-	-
Q#36 - >XP_024499269.1 Transposase, ISXO2-like domain-containing protein [Strongyloides ratti]	superfamily	382559	109	242	1.95309e-16	74.2511	cl01481	DDE_Tnp_IS1595 superfamily	-	-
Q#37 - >EFX83066.1 hypothetical protein DAPPUDRAFT_316187 [Daphnia pulex]	superfamily	382559	99	152	1.93949e-07	49.5984	cl01481	DDE_Tnp_IS1595 superfamily	N	-
Q#37 - >EFX83066.1 hypothetical protein DAPPUDRAFT_316187 [Daphnia pulex]	superfamily	381928	209	267	3.41887e-08	49.234	cl00297	R3H superfamily	-	-
Q#38 - >GBN15446.1 hypothetical protein AVEN_140170-1 [Araneus ventricosus]	superfamily	382559	52	182	2.91803e-16	71.5547	cl01481	DDE_Tnp_IS1595 superfamily	-	-
Q#39 - >KMQ82977.1 hypothetical protein RF55_21291, partial [Lasius niger]	superfamily	382559	43	136	3.52541e-16	70.3991	cl01481	DDE_Tnp_IS1595 superfamily	C	-
Q#40 - >GBN72068.1 hypothetical protein AVEN_19978-1 [Araneus ventricosus]	superfamily	382559	50	96	6.24264e-08	48.4428	cl01481	DDE_Tnp_IS1595 superfamily	NC	-
Q#41 - >KFD65969.1 hypothetical protein M514_03143 [Trichuris suis]	superfamily	382559	132	263	4.20082e-20	84.2663	cl01481	DDE_Tnp_IS1595 superfamily	-	-
Q#42 - >RUS79722.1 hypothetical protein EGW08_012530 [Elysia chlorotica]	superfamily	382559	208	341	8.75112e-15	71.1695	cl01481	DDE_Tnp_IS1595 superfamily	-	-
Q#43 - >KFD59963.1 hypothetical protein M514_11333 [Trichuris suis]	superfamily	382559	94	226	1.36574e-20	88.8887	cl01481	DDE_Tnp_IS1595 superfamily	-	-
Q#44 - >KFD62515.1 hypothetical protein M514_09005 [Trichuris suis]	superfamily	382559	170	241	0.096115	32.6496	cl01481	DDE_Tnp_IS1595 superfamily	C	-
Q#45 - >XP_009024216.1 hypothetical protein HELRODRAFT_143239, partial [Helobdella robusta]	superfamily	382559	52	170	1.71589e-14	66.5471	cl01481	DDE_Tnp_IS1595 superfamily	-	-
Q#46 - >CAP38498.1 hypothetical protein CBG_21668, partial [Caenorhabditis briggsae AF16]	superfamily	382559	4	76	0.000122636	41.8944	cl01481	DDE_Tnp_IS1595 superfamily	N	-
Q#47 - >KFD49659.1 hypothetical protein M513_09491 [Trichuris suis]	superfamily	382559	101	236	7.19507e-18	78.1031	cl01481	DDE_Tnp_IS1595 superfamily	-	-
Q#48 - >KYM94621.1 hypothetical protein ALC62_14744 [Cyphomyrmex costatus]	superfamily	382559	142	234	2.53907e-14	68.0879	cl01481	DDE_Tnp_IS1595 superfamily	C	-
Q#49 - >KFD64677.1 hypothetical protein M514_23135 [Trichuris suis]	superfamily	382559	109	244	6.01977e-21	87.7331	cl01481	DDE_Tnp_IS1595 superfamily	-	-
Q#50 - >KOF63942.1 hypothetical protein OCBIM_22003930mg, partial [Octopus bimaculoides]	superfamily	382559	4	48	1.43851e-05	39.198	cl01481	DDE_Tnp_IS1595 superfamily	N	-
Q#51 - >XP_023243851.1 uncharacterized protein LOC111641840 [Centruroides sculpturatus]	superfamily	382559	154	284	1.5549e-15	72.3251	cl01481	DDE_Tnp_IS1595 superfamily	-	-
Q#52 - >CDJ96262.1 Hypothetical protein CBG00277 [Haemonchus contortus]	superfamily	382559	40	153	1.02973e-14	68.0879	cl01481	DDE_Tnp_IS1595 superfamily	-	-
Q#53 - >GBM61368.1 hypothetical protein AVEN_112248-1 [Araneus ventricosus]	superfamily	382559	116	253	1.6586e-22	90.0443	cl01481	DDE_Tnp_IS1595 superfamily	-	-
Q#54 - >PDM63012.1 rpc-2 [Pristionchus pacificus]	superfamily	382559	870	992	1.43126e-18	83.8811	cl01481	DDE_Tnp_IS1595 superfamily	-	-
Q#54 - >PDM63012.1 rpc-2 [Pristionchus pacificus]	superfamily	236291	48	714	1.34315e-164	524.136	cl35710	PRK08565 superfamily	C	-
Q#54 - >PDM63012.1 rpc-2 [Pristionchus pacificus]	specific	238353	1022	1423	0	599.939	cd00653	RNA_pol_B_RPB2	N	cl29917
Q#55 - >XP_013072792.1 PREDICTED: uncharacterized protein LOC106059660 [Biomphalaria glabrata]	superfamily	382559	150	293	2.31237e-16	74.6363	cl01481	DDE_Tnp_IS1595 superfamily	-	-
Q#56 - >KFD65984.1 hypothetical protein M514_21807 [Trichuris suis]	superfamily	372789	1230	1286	7.61127e-07	47.3278	cl16459	zf-C3Hc3H superfamily	-	-
Q#56 - >KFD65984.1 hypothetical protein M514_21807 [Trichuris suis]	superfamily	382559	650	784	1.83618e-27	109.304	cl01481	DDE_Tnp_IS1595 superfamily	-	-
Q#57 - >KFD68191.1 hypothetical protein M514_19673 [Trichuris suis]	superfamily	382559	5	106	1.51562e-20	80.7995	cl01481	DDE_Tnp_IS1595 superfamily	-	-
Q#58 - >KOF78794.1 hypothetical protein OCBIM_22030308mg, partial [Octopus bimaculoides]	superfamily	382559	59	102	9.41324e-06	41.8944	cl01481	DDE_Tnp_IS1595 superfamily	NC	-
Q#59 - >VDK49210.1 unnamed protein product [Anisakis simplex]	superfamily	367360	205	398	0.00222442	40.389	cl38111	Atrophin-1 superfamily	C	-
Q#59 - >VDK49210.1 unnamed protein product [Anisakis simplex]	superfamily	382559	1	75	1.35136e-09	56.1467	cl01481	DDE_Tnp_IS1595 superfamily	N	-
Q#60 - >XP_003088284.1 hypothetical protein CRE_12442 [Caenorhabditis remanei]	superfamily	367841	353	439	5.63075e-06	49.153	cl27041	Nop14 superfamily	NC	-
Q#60 - >XP_003088284.1 hypothetical protein CRE_12442 [Caenorhabditis remanei]	superfamily	382559	187	333	5.81893e-22	91.9703	cl01481	DDE_Tnp_IS1595 superfamily	-	-
Q#61 - >XP_025265585.1 uncharacterized protein LOC112638306 [Camponotus floridanus]	superfamily	382559	119	256	3.43336e-27	102.756	cl01481	DDE_Tnp_IS1595 superfamily	-	-
Q#62 - >GBN06440.1 hypothetical protein AVEN_17622-1 [Araneus ventricosus]	superfamily	382559	46	162	2.31934e-24	93.8963	cl01481	DDE_Tnp_IS1595 superfamily	-	-
Q#63 - >KFD51239.1 hypothetical protein M513_07839 [Trichuris suis]	superfamily	382559	22	95	6.96854e-05	39.5832	cl01481	DDE_Tnp_IS1595 superfamily	N	-
Q#64 - >XP_003097096.1 hypothetical protein CRE_21968 [Caenorhabditis remanei]	superfamily	282904	431	790	2.23155e-06	51.0704	cl37540	Herpes_BLLF1 superfamily	N	-
Q#64 - >XP_003097096.1 hypothetical protein CRE_21968 [Caenorhabditis remanei]	superfamily	382559	200	344	5.98635e-27	106.993	cl01481	DDE_Tnp_IS1595 superfamily	-	-
Q#65 - >KOF93035.1 hypothetical protein OCBIM_22005317mg, partial [Octopus bimaculoides]	superfamily	382559	12	66	1.48289e-07	44.976	cl01481	DDE_Tnp_IS1595 superfamily	N	-
Q#66 - >XP_015839716.1 PREDICTED: LOW QUALITY PROTEIN: uncharacterized protein LOC107398813 [Tribolium castaneum]	superfamily	382559	30	121	2.56707e-12	62.6951	cl01481	DDE_Tnp_IS1595 superfamily	C	-
Q#67 - >XP_029055281.1 uncharacterized protein LOC114882575, partial [Osmia bicornis bicornis]	superfamily	382559	20	132	1.11227e-23	89.6591	cl01481	DDE_Tnp_IS1595 superfamily	-	-
Q#68 - >GBM37849.1 hypothetical protein AVEN_84547-1 [Araneus ventricosus]	superfamily	382559	14	149	1.46851e-12	61.5395	cl01481	DDE_Tnp_IS1595 superfamily	-	-
Q#69 - >KYQ50359.1 hypothetical protein ALC60_10560 [Trachymyrmex zeteki]	superfamily	382559	59	152	1.70823e-18	77.7179	cl01481	DDE_Tnp_IS1595 superfamily	C	-
Q#70 - >GBM44879.1 hypothetical protein AVEN_210692-1 [Araneus ventricosus]	superfamily	382559	1	62	0.000203608	37.6572	cl01481	DDE_Tnp_IS1595 superfamily	N	-
Q#71 - >XP_022163428.1 uncharacterized protein LOC111028937 [Myzus persicae]	superfamily	382559	192	322	7.58451e-20	85.0367	cl01481	DDE_Tnp_IS1595 superfamily	-	-
Q#72 - >XP_024500742.1 Transposase, ISXO2-like domain-containing protein [Strongyloides ratti]	superfamily	382559	92	238	1.24651e-20	85.0367	cl01481	DDE_Tnp_IS1595 superfamily	-	-
Q#73 - >EFN85309.1 hypothetical protein EAI_15993, partial [Harpegnathos saltator]	superfamily	382559	5	79	1.01807e-08	48.828	cl01481	DDE_Tnp_IS1595 superfamily	N	-
Q#74 - >GBM89588.1 hypothetical protein AVEN_258653-1 [Araneus ventricosus]	superfamily	382559	50	181	2.45612e-26	98.5187	cl01481	DDE_Tnp_IS1595 superfamily	-	-
Q#75 - >XP_003096582.1 hypothetical protein CRE_02584 [Caenorhabditis remanei]	specific	379169	42	78	0.000178039	38.3869	pfam13408	Zn_ribbon_recom	C	cl19592
Q#75 - >XP_003096582.1 hypothetical protein CRE_02584 [Caenorhabditis remanei]	superfamily	382559	142	258	5.55756e-15	70.3991	cl01481	DDE_Tnp_IS1595 superfamily	-	-
Q#76 - >CDJ82544.1 Hypothetical protein CBG18604 [Haemonchus contortus]	superfamily	382559	40	153	6.90435e-16	69.6287	cl01481	DDE_Tnp_IS1595 superfamily	-	-
Q#77 - >RWS01305.1 uncharacterized protein B4U79_04958, partial [Dinothrombium tinctorium]	superfamily	382559	345	475	8.69959e-22	92.3555	cl01481	DDE_Tnp_IS1595 superfamily	-	-
Q#78 - >GBN68320.1 hypothetical protein AVEN_124867-1 [Araneus ventricosus]	superfamily	382559	157	292	1.60565e-27	104.682	cl01481	DDE_Tnp_IS1595 superfamily	-	-
Q#79 - >KOF93022.1 hypothetical protein OCBIM_22005333mg, partial [Octopus bimaculoides]	superfamily	382559	4	49	3.52185e-06	40.3536	cl01481	DDE_Tnp_IS1595 superfamily	NC	-
Q#80 - >ROT86070.1 hypothetical protein C7M84_009476 [Penaeus vannamei]	superfamily	351860	404	435	0.0112765	34.7109	cl02703	zf-BED superfamily	N	-
Q#80 - >ROT86070.1 hypothetical protein C7M84_009476 [Penaeus vannamei]	superfamily	382559	62	186	1.49484e-14	71.5547	cl01481	DDE_Tnp_IS1595 superfamily	-	-
Q#81 - >GBL92751.1 hypothetical protein AVEN_119133-1 [Araneus ventricosus]	superfamily	382559	92	208	1.81867e-23	92.7407	cl01481	DDE_Tnp_IS1595 superfamily	-	-
Q#82 - >KFD63907.1 hypothetical protein M514_23898 [Trichuris suis]	superfamily	382559	100	212	4.78682e-21	85.0367	cl01481	DDE_Tnp_IS1595 superfamily	-	-
Q#83 - >KOF88174.1 hypothetical protein OCBIM_22015322mg, partial [Octopus bimaculoides]	superfamily	382559	6	53	2.67369e-13	60.7691	cl01481	DDE_Tnp_IS1595 superfamily	NC	-
Q#84 - >XP_024509550.1 Transposase, ISXO2-like domain-containing protein [Strongyloides ratti]	superfamily	382559	112	249	4.51123e-18	78.4883	cl01481	DDE_Tnp_IS1595 superfamily	-	-
Q#85 - >XP_025158751.1 uncharacterized protein LOC112589480 [Harpegnathos saltator]	superfamily	382559	43	184	1.0198e-19	81.5699	cl01481	DDE_Tnp_IS1595 superfamily	-	-
Q#86 - >ELT97905.1 hypothetical protein CAPTEDRAFT_131723, partial [Capitella teleta]	superfamily	382559	1	38	0.0278462	31.1088	cl01481	DDE_Tnp_IS1595 superfamily	N	-
Q#87 - >GBN48863.1 hypothetical protein AVEN_156195-1 [Araneus ventricosus]	superfamily	382559	157	292	2.02975e-28	106.993	cl01481	DDE_Tnp_IS1595 superfamily	-	-
Q#88 - >XP_024509961.1 Transposase, ISXO2-like domain-containing protein [Strongyloides ratti]	superfamily	382559	129	266	3.6741e-18	79.2587	cl01481	DDE_Tnp_IS1595 superfamily	-	-
Q#89 - >GBO43664.1 hypothetical protein AVEN_249425-1 [Araneus ventricosus]	superfamily	382559	193	334	2.62945e-25	99.6743	cl01481	DDE_Tnp_IS1595 superfamily	-	-
Q#90 - >VDD88175.1 unnamed protein product [Enterobius vermicularis]	superfamily	382559	63	185	2.01527e-13	65.7767	cl01481	DDE_Tnp_IS1595 superfamily	-	-
Q#91 - >XP_029652402.1 zinc finger protein 681-like [Octopus vulgaris]	specific	372612	14	35	0.00950663	33.0905	pfam13465	zf-H2C2_2	-	cl22375
Q#91 - >XP_029652402.1 zinc finger protein 681-like [Octopus vulgaris]	superfamily	382559	172	269	0.000946933	38.8128	cl01481	DDE_Tnp_IS1595 superfamily	C	-
Q#91 - >XP_029652402.1 zinc finger protein 681-like [Octopus vulgaris]	specific	227381	26	127	1.63918e-06	49.309	COG5048	COG5048	N	cl34881
Q#92 - >XP_003115980.1 hypothetical protein CRE_09469 [Caenorhabditis remanei]	superfamily	367841	353	424	0.000450472	42.9898	cl27041	Nop14 superfamily	NC	-
Q#92 - >XP_003115980.1 hypothetical protein CRE_09469 [Caenorhabditis remanei]	superfamily	223021	427	544	8.59065e-10	61.8781	cl33720	PHA03247 superfamily	N	-
Q#92 - >XP_003115980.1 hypothetical protein CRE_09469 [Caenorhabditis remanei]	superfamily	382559	187	333	3.37687e-21	90.0443	cl01481	DDE_Tnp_IS1595 superfamily	-	-
Q#93 - >XP_018368673.1 PREDICTED: uncharacterized protein LOC108764789 [Trachymyrmex cornetzi]	superfamily	382559	47	183	4.47331e-21	85.4219	cl01481	DDE_Tnp_IS1595 superfamily	-	-
Q#94 - >GBN44602.1 hypothetical protein AVEN_123703-1, partial [Araneus ventricosus]	superfamily	382559	110	226	1.69155e-22	89.2739	cl01481	DDE_Tnp_IS1595 superfamily	-	-
Q#95 - >ODM89446.1 putative transposase-like protein [Orchesella cincta]	superfamily	382559	47	183	1.28653e-19	81.5699	cl01481	DDE_Tnp_IS1595 superfamily	-	-
Q#96 - >KFD65836.1 hypothetical protein M514_21935, partial [Trichuris suis]	superfamily	382559	136	248	1.16239e-20	85.0367	cl01481	DDE_Tnp_IS1595 superfamily	-	-
Q#97 - >XP_025270301.1 uncharacterized protein LOC112639678 [Camponotus floridanus]	superfamily	382559	148	285	2.26659e-27	103.911	cl01481	DDE_Tnp_IS1595 superfamily	-	-
Q#98 - >KFM72405.1 hypothetical protein X975_25370, partial [Stegodyphus mimosarum]	superfamily	382559	83	168	1.39044e-16	71.9399	cl01481	DDE_Tnp_IS1595 superfamily	C	-
Q#99 - >OZG00689.1 hypothetical protein FL82_07810, partial [Caenorhabditis remanei]	superfamily	382559	70	213	8.33992e-21	84.2663	cl01481	DDE_Tnp_IS1595 superfamily	-	-
Q#100 - >GBM79336.1 hypothetical protein AVEN_32950-1 [Araneus ventricosus]	superfamily	382559	18	152	4.26444e-23	89.6591	cl01481	DDE_Tnp_IS1595 superfamily	-	-
Q#101 - >PIC44628.1 hypothetical protein B9Z55_004934 [Caenorhabditis nigoni]	superfamily	373461	671	779	2.1761e-06	47.6253	cl20877	Shadoo superfamily	C	-
Q#101 - >PIC44628.1 hypothetical protein B9Z55_004934 [Caenorhabditis nigoni]	superfamily	130689	373	489	1.29013e-06	51.7314	cl31127	PABP-1234 superfamily	N	-
Q#101 - >PIC44628.1 hypothetical protein B9Z55_004934 [Caenorhabditis nigoni]	superfamily	367360	443	639	6.81353e-14	75.8273	cl38111	Atrophin-1 superfamily	C	-
Q#101 - >PIC44628.1 hypothetical protein B9Z55_004934 [Caenorhabditis nigoni]	superfamily	382559	192	314	2.87447e-20	88.1183	cl01481	DDE_Tnp_IS1595 superfamily	-	-
Q#102 - >KYQ50330.1 hypothetical protein ALC60_10644 [Trachymyrmex zeteki]	superfamily	382559	141	243	3.64913e-06	45.7464	cl01481	DDE_Tnp_IS1595 superfamily	C	-
Q#103 - >VDL81178.1 unnamed protein product [Nippostrongylus brasiliensis]	superfamily	382559	161	273	6.35448e-13	65.0063	cl01481	DDE_Tnp_IS1595 superfamily	-	-
Q#104 - >XP_009017889.1 hypothetical protein HELRODRAFT_79698, partial [Helobdella robusta]	superfamily	382559	1	76	8.29693e-12	57.3023	cl01481	DDE_Tnp_IS1595 superfamily	N	-
Q#105 - >KFD44827.1 hypothetical protein M513_14296 [Trichuris suis]	superfamily	382559	34	168	8.21076e-23	88.8887	cl01481	DDE_Tnp_IS1595 superfamily	-	-
Q#106 - >VDM95030.1 unnamed protein product [Thelazia callipaeda]	superfamily	382559	155	306	1.40153e-26	102.371	cl01481	DDE_Tnp_IS1595 superfamily	-	-
Q#107 - >XP_022187794.1 uncharacterized protein LOC111046535 [Nilaparvata lugens]	superfamily	382559	152	241	0.00535818	36.8868	cl01481	DDE_Tnp_IS1595 superfamily	C	-
Q#108 - >KFD50731.1 hypothetical protein M513_08387 [Trichuris suis]	superfamily	382559	1	114	6.15618e-23	87.3479	cl01481	DDE_Tnp_IS1595 superfamily	N	-
Q#109 - >KFD64289.1 hypothetical protein M514_23573, partial [Trichuris suis]	superfamily	382559	181	315	1.62221e-27	105.067	cl01481	DDE_Tnp_IS1595 superfamily	-	-
Q#110 - >KFD48900.1 hypothetical protein M513_10263 [Trichuris suis]	superfamily	382559	4	108	1.962e-22	85.8071	cl01481	DDE_Tnp_IS1595 superfamily	N	-
Q#111 - >KOF65077.1 hypothetical protein OCBIM_22016336mg, partial [Octopus bimaculoides]	superfamily	382559	2	48	2.11805e-09	49.5984	cl01481	DDE_Tnp_IS1595 superfamily	N	-
Q#112 - >XP_018309638.1 PREDICTED: uncharacterized protein LOC108726519 [Trachymyrmex zeteki]	superfamily	382559	95	235	9.55629e-20	83.1107	cl01481	DDE_Tnp_IS1595 superfamily	-	-
Q#113 - >KFD57554.1 hypothetical protein M513_01657 [Trichuris suis]	superfamily	382559	4	108	1.92007e-22	85.8071	cl01481	DDE_Tnp_IS1595 superfamily	N	-
Q#114 - >XP_018404612.1 PREDICTED: uncharacterized protein LOC108781193 [Cyphomyrmex costatus]	superfamily	382559	111	226	6.11471e-18	77.7179	cl01481	DDE_Tnp_IS1595 superfamily	-	-
Q#115 - >GBO24263.1 hypothetical protein AVEN_142774-1 [Araneus ventricosus]	superfamily	382559	77	191	2.00314e-22	89.6591	cl01481	DDE_Tnp_IS1595 superfamily	-	-
Q#116 - >XP_017479172.1 PREDICTED: uncharacterized protein LOC108368771 [Rhagoletis zephyria]	superfamily	382559	54	163	1.09703e-16	73.4807	cl01481	DDE_Tnp_IS1595 superfamily	C	-
Q#117 - >XP_024500636.1 Transposase, ISXO2-like domain-containing protein [Strongyloides ratti]	superfamily	382559	91	169	1.67875e-06	45.3612	cl01481	DDE_Tnp_IS1595 superfamily	C	-
Q#118 - >PIC44229.1 hypothetical protein B9Z55_004668 [Caenorhabditis nigoni]	superfamily	373461	539	647	5.30569e-06	46.0845	cl20877	Shadoo superfamily	C	-
Q#118 - >PIC44229.1 hypothetical protein B9Z55_004668 [Caenorhabditis nigoni]	superfamily	370676	375	508	1.44167e-07	54.6454	cl37801	PAT1 superfamily	NC	-
Q#118 - >PIC44229.1 hypothetical protein B9Z55_004668 [Caenorhabditis nigoni]	superfamily	382559	192	314	2.34356e-19	85.0367	cl01481	DDE_Tnp_IS1595 superfamily	-	-
Q#119 - >PSN31048.1 hypothetical protein C0J52_26878 [Blattella germanica]	superfamily	382559	138	284	2.33207e-17	77.3327	cl01481	DDE_Tnp_IS1595 superfamily	-	-
Q#120 - >KFD60495.1 hypothetical protein M514_27331, partial [Trichuris suis]	superfamily	382559	63	201	6.3303e-23	89.6591	cl01481	DDE_Tnp_IS1595 superfamily	-	-
Q#122 - >XP_003090048.1 hypothetical protein CRE_26868 [Caenorhabditis remanei]	superfamily	382559	141	278	1.04354e-16	75.4067	cl01481	DDE_Tnp_IS1595 superfamily	-	-
Q#123 - >KFD54055.1 hypothetical protein M513_05074 [Trichuris suis]	superfamily	382559	174	271	2.24149e-16	74.6363	cl01481	DDE_Tnp_IS1595 superfamily	N	-
Q#124 - >KFD69845.1 hypothetical protein M514_17967, partial [Trichuris suis]	superfamily	382559	181	315	1.11933e-26	102.756	cl01481	DDE_Tnp_IS1595 superfamily	-	-
Q#125 - >KHJ83731.1 hypothetical protein OESDEN_16567 [Oesophagostomum dentatum]	superfamily	382559	178	230	0.0723232	33.0348	cl01481	DDE_Tnp_IS1595 superfamily	N	-
Q#126 - >PIO71173.1 hypothetical protein TELCIR_06939 [Teladorsagia circumcincta]	superfamily	382559	10	146	5.04968e-15	68.0879	cl01481	DDE_Tnp_IS1595 superfamily	-	-
Q#127 - >XP_029643201.1 uncharacterized protein LOC115217589 [Octopus vulgaris]	superfamily	382559	145	251	4.05387e-14	67.7027	cl01481	DDE_Tnp_IS1595 superfamily	C	-
Q#128 - >PDM78035.1 hypothetical protein PRIPAC_30420, partial [Pristionchus pacificus]	superfamily	382559	156	278	1.43869e-17	79.6439	cl01481	DDE_Tnp_IS1595 superfamily	-	-
Q#129 - >RLU14819.1 hypothetical protein DMN91_012706 [Ooceraea biroi]	superfamily	382559	43	181	1.41881e-23	90.8147	cl01481	DDE_Tnp_IS1595 superfamily	-	-
Q#130 - >XP_009008881.1 hypothetical protein HELRODRAFT_158625 [Helobdella robusta]	superfamily	382559	31	78	4.69982e-05	43.05	cl01481	DDE_Tnp_IS1595 superfamily	NC	-
Q#130 - >XP_009008881.1 hypothetical protein HELRODRAFT_158625 [Helobdella robusta]	superfamily	382041	301	350	4.17932e-06	47.6677	cl00490	EEP superfamily	C	-
Q#131 - >KFD63294.1 hypothetical protein M514_24474 [Trichuris suis]	superfamily	382559	230	364	4.76423e-26	101.985	cl01481	DDE_Tnp_IS1595 superfamily	-	-
Q#132 - >KOF62565.1 hypothetical protein OCBIM_22022817mg, partial [Octopus bimaculoides]	superfamily	382559	1	58	2.16717e-07	44.2056	cl01481	DDE_Tnp_IS1595 superfamily	N	-
Q#133 - >XP_023238030.1 uncharacterized protein LOC111636869 [Centruroides sculpturatus]	superfamily	382559	90	197	6.27577e-10	56.1467	cl01481	DDE_Tnp_IS1595 superfamily	C	-
Q#134 - >KFD45711.1 hypothetical protein M513_13416 [Trichuris suis]	superfamily	382559	205	339	1.63609e-26	102.756	cl01481	DDE_Tnp_IS1595 superfamily	-	-
Q#135 - >KFD49057.1 hypothetical protein M513_10105, partial [Trichuris suis]	superfamily	382559	181	315	2.49785e-26	101.985	cl01481	DDE_Tnp_IS1595 superfamily	-	-
Q#136 - >XP_023233817.1 uncharacterized protein LOC111633476 [Centruroides sculpturatus]	superfamily	382559	450	526	0.00420826	38.0424	cl01481	DDE_Tnp_IS1595 superfamily	C	-
Q#137 - >XP_029653920.1 uncharacterized protein LOC115227145 [Octopus sinensis]	superfamily	382559	169	242	1.06954e-06	46.902	cl01481	DDE_Tnp_IS1595 superfamily	C	-
Q#138 - >KOF75479.1 hypothetical protein OCBIM_22034645mg [Octopus bimaculoides]	superfamily	382559	32	160	3.73545e-21	83.8811	cl01481	DDE_Tnp_IS1595 superfamily	-	-
Q#139 - >XP_002634644.1 Hypothetical protein CBG03497 [Caenorhabditis briggsae]	superfamily	382559	18	131	1.23524e-17	75.0215	cl01481	DDE_Tnp_IS1595 superfamily	-	-
Q#140 - >XP_025203224.1 dnaJ homolog subfamily C member 7 homolog [Melanaphis sacchari]	superfamily	173534	57	257	0.0037432	40.54	cl31759	PTZ00341 superfamily	NC	-
Q#140 - >XP_025203224.1 dnaJ homolog subfamily C member 7 homolog [Melanaphis sacchari]	superfamily	382559	317	383	0.0016271	39.5832	cl01481	DDE_Tnp_IS1595 superfamily	N	-
Q#140 - >XP_025203224.1 dnaJ homolog subfamily C member 7 homolog [Melanaphis sacchari]	superfamily	173534	359	565	0.000189395	44.7772	cl31759	PTZ00341 superfamily	NC	-
Q#140 - >XP_025203224.1 dnaJ homolog subfamily C member 7 homolog [Melanaphis sacchari]	specific	365959	195	256	6.4428e-18	77.9044	pfam00226	DnaJ	-	cl02542
Q#140 - >XP_025203224.1 dnaJ homolog subfamily C member 7 homolog [Melanaphis sacchari]	specific	370429	657	750	7.77292e-25	99.195	pfam09320	DUF1977	-	cl07818
Q#140 - >XP_025203224.1 dnaJ homolog subfamily C member 7 homolog [Melanaphis sacchari]	superfamily	184612	498	605	6.05906e-27	113.405	cl32989	PRK14298 superfamily	C	-
Q#141 - >GBM39181.1 hypothetical protein AVEN_208356-1 [Araneus ventricosus]	superfamily	382559	153	295	1.92006e-27	104.682	cl01481	DDE_Tnp_IS1595 superfamily	-	-
Q#143 - >XP_002642078.1 Hypothetical protein CBG18017 [Caenorhabditis briggsae]	superfamily	372296	63	112	0.0124806	33.4771	cl20465	Zn_Tnp_IS1595 superfamily	-	-
Q#143 - >XP_002642078.1 Hypothetical protein CBG18017 [Caenorhabditis briggsae]	superfamily	382559	193	338	4.53377e-18	80.0291	cl01481	DDE_Tnp_IS1595 superfamily	-	-
Q#144 - >GBN35785.1 hypothetical protein AVEN_79537-1 [Araneus ventricosus]	superfamily	382559	178	267	1.5616e-15	72.3251	cl01481	DDE_Tnp_IS1595 superfamily	N	-
Q#145 - >XP_017466934.1 PREDICTED: uncharacterized protein LOC108359533 [Rhagoletis zephyria]	superfamily	382559	14	127	4.02208e-18	76.1771	cl01481	DDE_Tnp_IS1595 superfamily	-	-
Q#146 - >ODM87007.1 putative transposase-like protein [Orchesella cincta]	superfamily	382559	134	242	4.96643e-14	67.7027	cl01481	DDE_Tnp_IS1595 superfamily	C	-
Q#147 - >XP_026682876.1 uncharacterized protein LOC103514010 [Diaphorina citri]	superfamily	382559	149	212	0.0183925	35.346	cl01481	DDE_Tnp_IS1595 superfamily	C	-
Q#147 - >XP_026682876.1 uncharacterized protein LOC103514010 [Diaphorina citri]	superfamily	223488	295	358	0.00515105	37.9367	cl33863	LivG superfamily	C	-
Q#147 - >XP_026682876.1 uncharacterized protein LOC103514010 [Diaphorina citri]	superfamily	393306	336	382	3.18891e-16	77.4485	cl38936	P-loop_NTPase superfamily	C	-
Q#148 - >KFD49264.1 hypothetical protein M513_09816 [Trichuris suis]	superfamily	382559	99	233	6.4466e-21	85.8071	cl01481	DDE_Tnp_IS1595 superfamily	-	-
Q#149 - >RNA18564.1 transposase [Brachionus plicatilis]	superfamily	382559	1	79	7.149e-08	46.5168	cl01481	DDE_Tnp_IS1595 superfamily	N	-
Q#150 - >XP_019892067.1 PREDICTED: uncharacterized protein LOC105261751 [Musca domestica]	superfamily	382559	149	289	6.0728e-25	98.5187	cl01481	DDE_Tnp_IS1595 superfamily	-	-
Q#151 - >KFD66208.1 hypothetical protein M514_21495 [Trichuris suis]	superfamily	382559	76	162	1.68503e-16	73.0955	cl01481	DDE_Tnp_IS1595 superfamily	C	-
Q#152 - >KOF69434.1 hypothetical protein OCBIM_22004964mg, partial [Octopus bimaculoides]	superfamily	382559	3	62	6.48659e-06	40.3536	cl01481	DDE_Tnp_IS1595 superfamily	NC	-
Q#153 - >XP_011345291.1 uncharacterized protein LOC105283873 isoform X1 [Ooceraea biroi]	superfamily	351822	42	76	0.00970632	35.1651	cl02608	BAH superfamily	NC	-
Q#153 - >XP_011345291.1 uncharacterized protein LOC105283873 isoform X1 [Ooceraea biroi]	superfamily	382559	154	248	3.00186e-17	75.7919	cl01481	DDE_Tnp_IS1595 superfamily	C	-
Q#154 - >RNA00725.1 ISXO2-like domain-containing [Brachionus plicatilis]	superfamily	382559	73	182	0.000414459	39.198	cl01481	DDE_Tnp_IS1595 superfamily	-	-
Q#155 - >XP_002629836.1 Hypothetical protein CBG18725 [Caenorhabditis briggsae]	superfamily	382559	24	163	2.59837e-17	78.8735	cl01481	DDE_Tnp_IS1595 superfamily	-	-
Q#156 - >XP_009010467.1 hypothetical protein HELRODRAFT_145646, partial [Helobdella robusta]	superfamily	382559	2	120	4.62974e-13	61.1543	cl01481	DDE_Tnp_IS1595 superfamily	-	-
Q#157 - >CAP21720.2 hypothetical protein CBG_00277 [Caenorhabditis briggsae AF16]	superfamily	382559	122	267	1.21198e-17	79.6439	cl01481	DDE_Tnp_IS1595 superfamily	-	-
Q#158 - >XP_029633754.1 uncharacterized protein LOC115209470 [Octopus sinensis]	superfamily	382559	147	285	5.32986e-24	95.0519	cl01481	DDE_Tnp_IS1595 superfamily	-	-
Q#159 - >KFD50685.1 hypothetical protein M513_08492, partial [Trichuris suis]	superfamily	382559	178	315	1.60111e-26	102.371	cl01481	DDE_Tnp_IS1595 superfamily	-	-
Q#160 - >KFD52637.1 hypothetical protein M513_06484 [Trichuris suis]	superfamily	382559	160	275	9.55657e-18	77.7179	cl01481	DDE_Tnp_IS1595 superfamily	-	-
Q#161 - >GBO46256.1 hypothetical protein AVEN_103300-1 [Araneus ventricosus]	superfamily	382559	157	293	2.17901e-26	101.6	cl01481	DDE_Tnp_IS1595 superfamily	-	-
Q#162 - >XP_002638080.1 Hypothetical protein CBG04920, partial [Caenorhabditis briggsae]	superfamily	382559	54	199	7.20493e-17	77.7179	cl01481	DDE_Tnp_IS1595 superfamily	-	-
Q#163 - >XP_024500812.1 Transposase, ISXO2-like domain-containing protein [Strongyloides ratti]	superfamily	382559	104	169	0.00238584	36.5016	cl01481	DDE_Tnp_IS1595 superfamily	C	-
Q#164 - >CAP25539.2 hypothetical protein CBG_04920 [Caenorhabditis briggsae AF16]	superfamily	382559	74	219	6.68605e-17	77.7179	cl01481	DDE_Tnp_IS1595 superfamily	-	-
Q#165 - >RWR99592.1 Transposase: ISXO2-like domain-containing protein, partial [Dinothrombium tinctorium]	superfamily	382559	47	113	9.07443e-06	41.8944	cl01481	DDE_Tnp_IS1595 superfamily	C	-
Q#166 - >XP_017468086.1 PREDICTED: uncharacterized protein LOC108360341 [Rhagoletis zephyria]	superfamily	382559	155	286	4.95053e-23	93.1259	cl01481	DDE_Tnp_IS1595 superfamily	-	-
Q#167 - >GBN08085.1 hypothetical protein AVEN_273838-1 [Araneus ventricosus]	superfamily	382559	139	241	1.28144e-21	87.3479	cl01481	DDE_Tnp_IS1595 superfamily	C	-
Q#168 - >KFD49661.1 hypothetical protein M513_09493 [Trichuris suis]	superfamily	382559	139	199	7.50237e-05	41.5092	cl01481	DDE_Tnp_IS1595 superfamily	C	-
Q#170 - >KYN21998.1 hypothetical protein ALC57_05610 [Trachymyrmex cornetzi]	superfamily	382559	139	305	2.18332e-20	86.1923	cl01481	DDE_Tnp_IS1595 superfamily	-	-
Q#171 - >XP_002645341.1 Hypothetical protein CBG00277 [Caenorhabditis briggsae]	superfamily	382559	122	267	2.33742e-17	79.2587	cl01481	DDE_Tnp_IS1595 superfamily	-	-
Q#172 - >CAR99856.1 hypothetical protein CBG_26545 [Caenorhabditis briggsae AF16]	superfamily	382559	21	120	1.90637e-08	53.0651	cl01481	DDE_Tnp_IS1595 superfamily	C	-
Q#173 - >KYN03583.1 hypothetical protein ALC62_05568 [Cyphomyrmex costatus]	superfamily	382559	146	232	1.12388e-13	66.5471	cl01481	DDE_Tnp_IS1595 superfamily	C	-
Q#174 - >PRD22256.1 UNVERIFIED_CONTAM: hypothetical protein NCL1_49563 [Trichonephila clavipes]	superfamily	382559	2	103	2.91052e-07	45.7464	cl01481	DDE_Tnp_IS1595 superfamily	C	-
Q#175 - >GBO46257.1 hypothetical protein AVEN_239944-1, partial [Araneus ventricosus]	superfamily	382559	163	299	1.60111e-26	102.371	cl01481	DDE_Tnp_IS1595 superfamily	-	-
Q#176 - >XP_014783718.1 PREDICTED: uncharacterized protein LOC106878887 [Octopus bimaculoides]	superfamily	382559	133	267	1.19793e-13	66.9323	cl01481	DDE_Tnp_IS1595 superfamily	-	-
Q#177 - >KOF83941.1 hypothetical protein OCBIM_22022982mg, partial [Octopus bimaculoides]	superfamily	382559	70	154	2.03715e-09	52.6799	cl01481	DDE_Tnp_IS1595 superfamily	N	-
Q#178 - >XP_011858202.1 PREDICTED: uncharacterized protein LOC105555769 [Vollenhovia emeryi]	superfamily	382559	52	192	5.79979e-24	93.1259	cl01481	DDE_Tnp_IS1595 superfamily	-	-
Q#179 - >XP_014298483.1 PREDICTED: uncharacterized protein LOC106693789 [Microplitis demolitor]	superfamily	382559	356	451	9.14717e-16	74.2511	cl01481	DDE_Tnp_IS1595 superfamily	C	-
Q#180 - >KYN21752.1 hypothetical protein ALC57_05871 [Trachymyrmex cornetzi]	superfamily	382559	47	133	4.51042e-16	70.0139	cl01481	DDE_Tnp_IS1595 superfamily	C	-
Q#181 - >PDM62375.1 hypothetical protein PRIPAC_51817 [Pristionchus pacificus]	superfamily	382559	153	261	8.65314e-19	80.7995	cl01481	DDE_Tnp_IS1595 superfamily	C	-
Q#182 - >XP_026808861.1 uncharacterized protein LOC113551049 [Rhopalosiphum maidis]	superfamily	382559	3	70	5.13335e-06	41.8944	cl01481	DDE_Tnp_IS1595 superfamily	N	-
Q#183 - >KFD51215.1 hypothetical protein M513_07979 [Trichuris suis]	superfamily	382559	1	114	1.96569e-21	83.4959	cl01481	DDE_Tnp_IS1595 superfamily	N	-
Q#184 - >XP_019892330.1 PREDICTED: uncharacterized protein LOC109612604 [Musca domestica]	superfamily	382559	30	166	1.68189e-18	78.8735	cl01481	DDE_Tnp_IS1595 superfamily	-	-
Q#185 - >KFD45414.1 hypothetical protein M513_13711 [Trichuris suis]	superfamily	382559	4	108	6.61707e-21	81.9551	cl01481	DDE_Tnp_IS1595 superfamily	N	-
Q#186 - >RZF39588.1 hypothetical protein LSTR_LSTR001109 [Laodelphax striatellus]	superfamily	382559	23	46	0.0404648	31.494	cl01481	DDE_Tnp_IS1595 superfamily	NC	-
Q#187 - >XP_011864121.1 PREDICTED: uncharacterized protein LOC105560006 [Vollenhovia emeryi]	superfamily	382559	82	215	7.25709e-29	106.223	cl01481	DDE_Tnp_IS1595 superfamily	-	-
Q#188 - >XP_020715716.1 uncharacterized protein LOC110118433 [Ceratitis capitata]	superfamily	382559	141	261	1.14923e-18	80.7995	cl01481	DDE_Tnp_IS1595 superfamily	-	-
Q#189 - >XP_024499158.1 Transposase, ISXO2-like domain-containing protein [Strongyloides ratti]	superfamily	382559	15	138	1.15106e-12	60.7691	cl01481	DDE_Tnp_IS1595 superfamily	-	-
Q#190 - >GBN05719.1 hypothetical protein AVEN_12432-1 [Araneus ventricosus]	superfamily	382559	46	162	7.93701e-27	100.059	cl01481	DDE_Tnp_IS1595 superfamily	-	-
Q#191 - >KFD45949.1 hypothetical protein M513_13187 [Trichuris suis]	superfamily	382559	107	170	0.000144746	39.9684	cl01481	DDE_Tnp_IS1595 superfamily	C	-
Q#192 - >XP_014781859.1 PREDICTED: uncharacterized protein LOC106877467 [Octopus bimaculoides]	superfamily	382559	185	292	6.49747e-20	84.2663	cl01481	DDE_Tnp_IS1595 superfamily	N	-
Q#193 - >GBM88545.1 hypothetical protein AVEN_86737-1 [Araneus ventricosus]	superfamily	382559	2	137	9.96621e-26	95.8223	cl01481	DDE_Tnp_IS1595 superfamily	-	-
Q#194 - >KFD64384.1 hypothetical protein M514_23408 [Trichuris suis]	superfamily	382559	1	70	1.39952e-09	51.1391	cl01481	DDE_Tnp_IS1595 superfamily	N	-
Q#195 - >XP_024499107.1 Transposase, ISXO2-like domain-containing protein [Strongyloides ratti]	superfamily	382559	137	250	4.4236e-14	67.7027	cl01481	DDE_Tnp_IS1595 superfamily	-	-
Q#196 - >CAP24407.2 hypothetical protein CBG_03497 [Caenorhabditis briggsae AF16]	superfamily	382559	107	220	2.4449e-17	76.5623	cl01481	DDE_Tnp_IS1595 superfamily	-	-
Q#197 - >GBN97274.1 hypothetical protein AVEN_122410-1 [Araneus ventricosus]	superfamily	382559	157	292	4.55758e-28	106.223	cl01481	DDE_Tnp_IS1595 superfamily	-	-
Q#198 - >XP_012946092.1 PREDICTED: uncharacterized protein LOC106013864 [Aplysia californica]	superfamily	390113	250	329	0.00814811	38.1348	cl23822	TCP superfamily	N	-
Q#198 - >XP_012946092.1 PREDICTED: uncharacterized protein LOC106013864 [Aplysia californica]	superfamily	248061	254	288	0.000369739	39.6894	cl17507	LbR-like superfamily	NC	-
Q#198 - >XP_012946092.1 PREDICTED: uncharacterized protein LOC106013864 [Aplysia californica]	superfamily	382559	203	263	6.27587e-07	48.4428	cl01481	DDE_Tnp_IS1595 superfamily	NC	-
Q#199 - >GBN27518.1 hypothetical protein AVEN_61704-1 [Araneus ventricosus]	superfamily	382559	157	292	1.24831e-27	105.067	cl01481	DDE_Tnp_IS1595 superfamily	-	-
Q#200 - >XP_022182908.1 uncharacterized protein LOC111042566 [Myzus persicae]	superfamily	382559	7	79	2.97749e-11	55.3763	cl01481	DDE_Tnp_IS1595 superfamily	C	-
Q#201 - >POM29883.1 hypothetical protein FL81_23513, partial [Caenorhabditis remanei]	superfamily	367360	137	283	0.000114261	43.4706	cl38111	Atrophin-1 superfamily	C	-
Q#201 - >POM29883.1 hypothetical protein FL81_23513, partial [Caenorhabditis remanei]	superfamily	382559	4	133	1.47152e-19	83.4959	cl01481	DDE_Tnp_IS1595 superfamily	-	-
Q#202 - >PRD25443.1 UNVERIFIED_CONTAM: hypothetical protein NCL1_40932 [Trichonephila clavipes]	superfamily	382559	104	176	0.000870614	38.0424	cl01481	DDE_Tnp_IS1595 superfamily	N	-
Q#203 - >XP_023239330.1 uncharacterized protein LOC111637954 [Centruroides sculpturatus]	superfamily	382559	156	290	4.5976e-13	65.3915	cl01481	DDE_Tnp_IS1595 superfamily	-	-
Q#204 - >KOF63885.1 hypothetical protein OCBIM_22001341mg, partial [Octopus bimaculoides]	superfamily	382559	1	55	1.73391e-07	44.2056	cl01481	DDE_Tnp_IS1595 superfamily	N	-
Q#205 - >KOF70958.1 hypothetical protein OCBIM_22001897mg, partial [Octopus bimaculoides]	superfamily	382559	30	121	4.93687e-17	73.0955	cl01481	DDE_Tnp_IS1595 superfamily	C	-
Q#207 - >EGT51828.1 CBN-FZR-1 protein [Caenorhabditis brenneri]	superfamily	382559	160	243	1.00231e-08	54.2207	cl01481	DDE_Tnp_IS1595 superfamily	C	-
Q#207 - >EGT51828.1 CBN-FZR-1 protein [Caenorhabditis brenneri]	specific	238121	244	496	1.74165e-42	152.874	cd00200	WD40	-	cl29593
Q#208 - >GBN59885.1 hypothetical protein AVEN_180489-1 [Araneus ventricosus]	superfamily	382559	25	158	1.44064e-27	101.215	cl01481	DDE_Tnp_IS1595 superfamily	-	-
Q#209 - >VDK67022.1 unnamed protein product [Cylicostephanus goldi]	superfamily	382559	147	290	7.59277e-21	86.9627	cl01481	DDE_Tnp_IS1595 superfamily	-	-
Q#210 - >KFD48899.1 hypothetical protein M513_10262 [Trichuris suis]	superfamily	382559	4	108	2.07654e-20	81.5699	cl01481	DDE_Tnp_IS1595 superfamily	N	-
Q#211 - >KOF90939.1 hypothetical protein OCBIM_22010084mg, partial [Octopus bimaculoides]	superfamily	382559	2	50	1.1489e-06	43.4352	cl01481	DDE_Tnp_IS1595 superfamily	NC	-
Q#212 - >RUS71147.1 hypothetical protein EGW08_021092 [Elysia chlorotica]	superfamily	387386	86	100	0.00582908	36.8121	cl14782	RNase_H_like superfamily	N	-
Q#212 - >RUS71147.1 hypothetical protein EGW08_021092 [Elysia chlorotica]	superfamily	382559	203	353	1.3043e-12	65.3915	cl01481	DDE_Tnp_IS1595 superfamily	-	-
Q#213 - >KOF97254.1 hypothetical protein OCBIM_22030670mg [Octopus bimaculoides]	superfamily	382559	94	233	8.8731e-19	79.6439	cl01481	DDE_Tnp_IS1595 superfamily	-	-
Q#214 - >XP_022183226.1 uncharacterized protein LOC111042835 [Myzus persicae]	superfamily	382559	74	144	3.45869e-10	54.6059	cl01481	DDE_Tnp_IS1595 superfamily	C	-
Q#215 - >ENN75964.1 hypothetical protein YQE_07498, partial [Dendroctonus ponderosae]	superfamily	173534	6	72	0.00572306	37.8436	cl31759	PTZ00341 superfamily	N	-
Q#215 - >ENN75964.1 hypothetical protein YQE_07498, partial [Dendroctonus ponderosae]	superfamily	382559	116	218	2.83456e-05	42.6648	cl01481	DDE_Tnp_IS1595 superfamily	N	-
Q#216 - >KFD62385.1 LOW QUALITY PROTEIN: hypothetical protein M514_25393 [Trichuris suis]	superfamily	382559	99	134	0.000925958	38.0424	cl01481	DDE_Tnp_IS1595 superfamily	NC	-
Q#217 - >KYN02027.1 hypothetical protein ALC62_07140, partial [Cyphomyrmex costatus]	superfamily	382559	126	219	3.59133e-16	73.0955	cl01481	DDE_Tnp_IS1595 superfamily	C	-
Q#218 - >KYM76539.1 hypothetical protein ALC53_12982 [Atta colombica]	superfamily	382559	141	235	8.04564e-06	44.5908	cl01481	DDE_Tnp_IS1595 superfamily	C	-
Q#219 - >XP_003111852.1 hypothetical protein CRE_03054 [Caenorhabditis remanei]	superfamily	185628	353	534	0.000642066	42.3694	cl33186	PTZ00449 superfamily	NC	-
Q#219 - >XP_003111852.1 hypothetical protein CRE_03054 [Caenorhabditis remanei]	superfamily	234818	455	528	6.80335e-05	44.0323	cl35116	PRK00708 superfamily	N	-
Q#219 - >XP_003111852.1 hypothetical protein CRE_03054 [Caenorhabditis remanei]	superfamily	382559	122	267	1.84703e-19	85.0367	cl01481	DDE_Tnp_IS1595 superfamily	-	-
Q#220 - >GBN98267.1 hypothetical protein AVEN_71715-1 [Araneus ventricosus]	superfamily	382559	157	292	7.26158e-27	103.141	cl01481	DDE_Tnp_IS1595 superfamily	-	-
Q#221 - >XP_017479240.1 PREDICTED: uncharacterized protein LOC108368829 [Rhagoletis zephyria]	superfamily	382559	116	230	8.01531e-20	83.4959	cl01481	DDE_Tnp_IS1595 superfamily	-	-
Q#222 - >XP_002638395.1 Hypothetical protein CBG18604 [Caenorhabditis briggsae]	specific	372296	27	78	0.000501776	37.3291	pfam12760	Zn_Tnp_IS1595	-	cl20465
Q#222 - >XP_002638395.1 Hypothetical protein CBG18604 [Caenorhabditis briggsae]	superfamily	382559	168	278	1.21563e-16	75.4067	cl01481	DDE_Tnp_IS1595 superfamily	-	-
Q#223 - >XP_022161678.1 uncharacterized protein LOC111027579 [Myzus persicae]	superfamily	382559	192	322	6.85715e-19	82.3403	cl01481	DDE_Tnp_IS1595 superfamily	-	-
Q#224 - >KOF66356.1 hypothetical protein OCBIM_22012638mg [Octopus bimaculoides]	superfamily	382559	110	156	5.1096e-09	52.2947	cl01481	DDE_Tnp_IS1595 superfamily	N	-
Q#225 - >XP_002629878.1 Hypothetical protein CBG21915 [Caenorhabditis briggsae]	superfamily	382559	127	242	1.25836e-20	85.8071	cl01481	DDE_Tnp_IS1595 superfamily	-	-
Q#226 - >XP_002632687.1 Hypothetical protein CBG21616 [Caenorhabditis briggsae]	superfamily	382559	13	152	5.52331e-15	72.3251	cl01481	DDE_Tnp_IS1595 superfamily	-	-
Q#227 - >GBM61340.1 hypothetical protein AVEN_168173-1, partial [Araneus ventricosus]	superfamily	382559	86	219	4.50222e-25	96.9779	cl01481	DDE_Tnp_IS1595 superfamily	-	-
Q#228 - >KFD45599.1 hypothetical protein M513_13524 [Trichuris suis]	superfamily	382559	120	222	1.59303e-15	71.5547	cl01481	DDE_Tnp_IS1595 superfamily	N	-
Q#229 - >GBM61283.1 hypothetical protein AVEN_109867-1, partial [Araneus ventricosus]	superfamily	382559	86	218	2.26205e-25	97.7483	cl01481	DDE_Tnp_IS1595 superfamily	-	-
Q#230 - >KFD48860.1 hypothetical protein M513_10223 [Trichuris suis]	superfamily	382559	4	108	3.09023e-20	80.4143	cl01481	DDE_Tnp_IS1595 superfamily	N	-
Q#231 - >CAR98519.1 hypothetical protein CBG_25552 [Caenorhabditis briggsae AF16]	superfamily	382559	21	121	5.57961e-16	69.6287	cl01481	DDE_Tnp_IS1595 superfamily	N	-
Q#232 - >KYM94368.1 hypothetical protein ALC62_15002 [Cyphomyrmex costatus]	superfamily	382559	142	235	7.14334e-17	75.0215	cl01481	DDE_Tnp_IS1595 superfamily	C	-
Q#233 - >POM35556.1 hypothetical protein FL81_25069, partial [Caenorhabditis remanei]	superfamily	222843	375	432	0.000463382	41.8887	cl25717	PHA02030 superfamily	N	-
Q#233 - >POM35556.1 hypothetical protein FL81_25069, partial [Caenorhabditis remanei]	superfamily	382559	214	373	1.14993e-20	87.7331	cl01481	DDE_Tnp_IS1595 superfamily	-	-
Q#234 - >GBO26663.1 hypothetical protein AVEN_40661-1 [Araneus ventricosus]	superfamily	382559	46	162	6.78264e-26	97.7483	cl01481	DDE_Tnp_IS1595 superfamily	-	-
Q#235 - >KFM81315.1 hypothetical protein X975_14921, partial [Stegodyphus mimosarum]	superfamily	382559	12	120	7.01486e-21	81.5699	cl01481	DDE_Tnp_IS1595 superfamily	C	-
Q#236 - >XP_018802363.1 PREDICTED: uncharacterized protein LOC108977223 [Bactrocera latifrons]	superfamily	382559	93	177	2.74874e-10	55.7615	cl01481	DDE_Tnp_IS1595 superfamily	C	-
Q#237 - >KOF63875.1 hypothetical protein OCBIM_22018287mg [Octopus bimaculoides]	superfamily	382559	77	178	8.77982e-18	78.4883	cl01481	DDE_Tnp_IS1595 superfamily	C	-
Q#238 - >XP_028152768.1 uncharacterized protein LOC114346187 [Diabrotica virgifera virgifera]	superfamily	382559	95	235	8.53883e-20	82.7255	cl01481	DDE_Tnp_IS1595 superfamily	-	-
Q#239 - >GBN64453.1 hypothetical protein AVEN_154386-1 [Araneus ventricosus]	superfamily	382559	157	292	7.52398e-27	102.756	cl01481	DDE_Tnp_IS1595 superfamily	-	-
Q#240 - >KFD58948.1 hypothetical protein M513_00111 [Trichuris suis]	superfamily	382559	48	152	6.31415e-21	83.4959	cl01481	DDE_Tnp_IS1595 superfamily	N	-
Q#241 - >XP_003116710.1 hypothetical protein CRE_09073 [Caenorhabditis remanei]	superfamily	382559	205	271	3.78488e-06	45.7464	cl01481	DDE_Tnp_IS1595 superfamily	C	-
Q#242 - >XP_017480887.1 PREDICTED: uncharacterized protein LOC108370140 [Rhagoletis zephyria]	superfamily	382559	199	313	2.49819e-18	80.7995	cl01481	DDE_Tnp_IS1595 superfamily	-	-
Q#243 - >XP_027218228.1 uncharacterized protein LOC113810781 [Penaeus vannamei]	superfamily	382559	153	269	5.41977e-16	73.0955	cl01481	DDE_Tnp_IS1595 superfamily	-	-
Q#244 - >RVE50395.1 hypothetical protein evm_004932 [Chilo suppressalis]	superfamily	382559	143	248	6.56301e-20	83.4959	cl01481	DDE_Tnp_IS1595 superfamily	C	-
Q#245 - >XP_022160035.1 uncharacterized protein LOC111026290 [Myzus persicae]	superfamily	382559	40	112	6.01106e-09	51.1391	cl01481	DDE_Tnp_IS1595 superfamily	C	-
Q#246 - >KOF67588.1 hypothetical protein OCBIM_22009279mg, partial [Octopus bimaculoides]	superfamily	382559	1	55	2.4705e-05	39.198	cl01481	DDE_Tnp_IS1595 superfamily	N	-
Q#247 - >KYM94565.1 hypothetical protein ALC62_14794 [Cyphomyrmex costatus]	superfamily	382559	141	234	6.87963e-17	75.0215	cl01481	DDE_Tnp_IS1595 superfamily	C	-
Q#248 - >XP_003093060.1 hypothetical protein CRE_13111 [Caenorhabditis remanei]	superfamily	197891	307	417	4.4716e-06	47.0917	cl33250	Amelogenin superfamily	N	-
Q#248 - >XP_003093060.1 hypothetical protein CRE_13111 [Caenorhabditis remanei]	superfamily	237171	483	605	1.5325e-06	51.0579	cl36163	PRK12678 superfamily	C	-
Q#248 - >XP_003093060.1 hypothetical protein CRE_13111 [Caenorhabditis remanei]	superfamily	382559	139	298	3.12791e-20	87.3479	cl01481	DDE_Tnp_IS1595 superfamily	-	-
Q#249 - >GBN24084.1 hypothetical protein AVEN_15284-1 [Araneus ventricosus]	superfamily	382559	154	242	3.08525e-14	68.0879	cl01481	DDE_Tnp_IS1595 superfamily	C	-
Q#250 - >PZC80732.1 hypothetical protein B5X24_HaOG213956 [Helicoverpa armigera]	superfamily	382559	85	144	1.55699e-07	50.7539	cl01481	DDE_Tnp_IS1595 superfamily	NC	-
Q#250 - >PZC80732.1 hypothetical protein B5X24_HaOG213956 [Helicoverpa armigera]	specific	214738	276	356	4.13256e-15	70.4654	smart00595	MADF	-	cl23759
Q#251 - >XP_002632307.1 Hypothetical protein CBG07214 [Caenorhabditis briggsae]	superfamily	382559	27	165	1.61424e-16	76.9475	cl01481	DDE_Tnp_IS1595 superfamily	-	-
Q#252 - >KFD66409.1 hypothetical protein M514_21439 [Trichuris suis]	superfamily	382559	81	197	5.96458e-05	43.05	cl01481	DDE_Tnp_IS1595 superfamily	-	-
Q#253 - >KFD72977.1 hypothetical protein M514_00111 [Trichuris suis]	superfamily	382559	48	152	5.20779e-21	83.8811	cl01481	DDE_Tnp_IS1595 superfamily	N	-
Q#254 - >KYM96618.1 hypothetical protein ALC62_12745 [Cyphomyrmex costatus]	superfamily	382559	142	235	6.99725e-17	75.0215	cl01481	DDE_Tnp_IS1595 superfamily	C	-
Q#255 - >GBM54744.1 hypothetical protein AVEN_76252-1 [Araneus ventricosus]	superfamily	382559	7	130	5.32047e-21	83.8811	cl01481	DDE_Tnp_IS1595 superfamily	-	-
Q#256 - >KFD54675.1 hypothetical protein M513_04375 [Trichuris suis]	superfamily	173561	292	339	0.00237522	37.8641	cl31762	PTZ00368 superfamily	N	-
Q#256 - >KFD54675.1 hypothetical protein M513_04375 [Trichuris suis]	superfamily	382559	1	70	4.95759e-09	54.6059	cl01481	DDE_Tnp_IS1595 superfamily	N	-
Q#257 - >XP_028154570.1 uncharacterized protein LOC114348143 [Diabrotica virgifera virgifera]	superfamily	382559	146	214	5.98664e-06	44.5908	cl01481	DDE_Tnp_IS1595 superfamily	N	-
Q#258 - >EEC12555.1 hypothetical protein IscW_ISCW024560, partial [Ixodes scapularis]	superfamily	382559	26	168	9.62181e-16	70.3991	cl01481	DDE_Tnp_IS1595 superfamily	-	-
Q#259 - >XP_014678517.1 PREDICTED: uncharacterized protein LOC106818313 [Priapulus caudatus]	superfamily	382559	2	122	1.55425e-24	99.6743	cl01481	DDE_Tnp_IS1595 superfamily	-	-
Q#259 - >XP_014678517.1 PREDICTED: uncharacterized protein LOC106818313 [Priapulus caudatus]	specific	372963	297	481	1.37039e-58	195.518	pfam14214	Helitron_like_N	-	cl16715
Q#261 - >GBN81482.1 hypothetical protein AVEN_238021-1 [Araneus ventricosus]	superfamily	382559	13	126	5.80438e-15	67.3175	cl01481	DDE_Tnp_IS1595 superfamily	N	-
Q#262 - >GBN96394.1 hypothetical protein AVEN_7483-1 [Araneus ventricosus]	superfamily	382559	157	292	5.88635e-28	105.067	cl01481	DDE_Tnp_IS1595 superfamily	-	-
Q#264 - >KFD61344.1 hypothetical protein M514_12055 [Trichuris suis]	superfamily	382559	41	176	1.60672e-24	93.8963	cl01481	DDE_Tnp_IS1595 superfamily	-	-
Q#265 - >ODM88624.1 putative transposase-like protein [Orchesella cincta]	superfamily	382559	169	307	2.04927e-24	96.9779	cl01481	DDE_Tnp_IS1595 superfamily	-	-
Q#266 - >EFN83796.1 hypothetical protein EAI_00467, partial [Harpegnathos saltator]	superfamily	382559	15	88	4.80047e-10	52.2947	cl01481	DDE_Tnp_IS1595 superfamily	C	-
Q#267 - >KFD51363.1 hypothetical protein M513_07768 [Trichuris suis]	superfamily	382559	69	112	0.0289522	32.6496	cl01481	DDE_Tnp_IS1595 superfamily	N	-
Q#268 - >XP_023237080.1 uncharacterized protein LOC111636134 [Centruroides sculpturatus]	superfamily	382559	39	155	2.54316e-20	81.9551	cl01481	DDE_Tnp_IS1595 superfamily	-	-
Q#269 - >XP_019762037.1 PREDICTED: uncharacterized protein LOC109538986 isoform X2 [Dendroctonus ponderosae]	superfamily	382559	206	308	4.53799e-05	42.6648	cl01481	DDE_Tnp_IS1595 superfamily	N	-
Q#270 - >XP_023231532.1 uncharacterized protein LOC111631509 [Centruroides sculpturatus]	superfamily	382559	104	243	1.23211e-12	64.2359	cl01481	DDE_Tnp_IS1595 superfamily	-	-
Q#271 - >GBM01069.1 hypothetical protein AVEN_117004-1 [Araneus ventricosus]	superfamily	382559	12	123	9.35481e-13	61.5395	cl01481	DDE_Tnp_IS1595 superfamily	N	-
Q#272 - >KFM63916.1 putative transposase-like protein, partial [Stegodyphus mimosarum]	superfamily	382559	100	243	2.43648e-24	94.6667	cl01481	DDE_Tnp_IS1595 superfamily	-	-
Q#273 - >KOF96715.1 hypothetical protein OCBIM_22033968mg, partial [Octopus bimaculoides]	superfamily	382559	6	46	4.78167e-05	37.6572	cl01481	DDE_Tnp_IS1595 superfamily	NC	-
Q#274 - >XP_003092916.1 hypothetical protein CRE_16373 [Caenorhabditis remanei]	superfamily	368199	376	429	0.00116345	41.836	cl09347	DNA_pol_phi superfamily	N	-
Q#274 - >XP_003092916.1 hypothetical protein CRE_16373 [Caenorhabditis remanei]	superfamily	223021	440	626	7.60087e-16	81.9084	cl33720	PHA03247 superfamily	N	-
Q#274 - >XP_003092916.1 hypothetical protein CRE_16373 [Caenorhabditis remanei]	superfamily	382559	187	348	5.67897e-18	81.1847	cl01481	DDE_Tnp_IS1595 superfamily	-	-
Q#275 - >XP_011858704.1 PREDICTED: uncharacterized protein LOC105556230, partial [Vollenhovia emeryi]	superfamily	391942	34	133	0.00433381	37.4439	cl28904	PTP_DSP_cys superfamily	C	-
Q#275 - >XP_011858704.1 PREDICTED: uncharacterized protein LOC105556230, partial [Vollenhovia emeryi]	superfamily	382559	143	254	1.82587e-18	79.6439	cl01481	DDE_Tnp_IS1595 superfamily	C	-
Q#276 - >GBN02237.1 hypothetical protein AVEN_116423-1 [Araneus ventricosus]	superfamily	382559	57	168	1.98329e-12	61.9247	cl01481	DDE_Tnp_IS1595 superfamily	N	-
Q#277 - >XP_012235852.1 PREDICTED: uncharacterized protein LOC105680022 [Linepithema humile]	superfamily	382559	184	272	3.61139e-15	70.7843	cl01481	DDE_Tnp_IS1595 superfamily	C	-
Q#278 - >EFN69620.1 hypothetical protein EAG_00193, partial [Camponotus floridanus]	superfamily	382559	8	93	7.79693e-21	80.7995	cl01481	DDE_Tnp_IS1595 superfamily	C	-
Q#279 - >ELU16019.1 hypothetical protein CAPTEDRAFT_77954, partial [Capitella teleta]	superfamily	382559	3	93	1.07238e-14	65.0063	cl01481	DDE_Tnp_IS1595 superfamily	N	-
Q#280 - >KOF76900.1 hypothetical protein OCBIM_22032748mg [Octopus bimaculoides]	superfamily	382559	128	227	4.32397e-14	67.7027	cl01481	DDE_Tnp_IS1595 superfamily	-	-
Q#281 - >EFN76332.1 Uncharacterized transposase-like protein HI1328.1, partial [Harpegnathos saltator]	superfamily	382559	1	78	1.97968e-13	60.7691	cl01481	DDE_Tnp_IS1595 superfamily	C	-
Q#282 - >RLU25466.1 hypothetical protein DMN91_001622 [Ooceraea biroi]	superfamily	382559	82	213	7.1806e-18	78.8735	cl01481	DDE_Tnp_IS1595 superfamily	-	-
Q#283 - >RUS71010.1 hypothetical protein EGW08_021232 [Elysia chlorotica]	superfamily	382559	340	414	2.54246e-07	49.9836	cl01481	DDE_Tnp_IS1595 superfamily	N	-
Q#283 - >RUS71010.1 hypothetical protein EGW08_021232 [Elysia chlorotica]	superfamily	382493	234	290	2.15427e-08	55.0017	cl01342	Peptidase_A22B superfamily	C	-
Q#283 - >RUS71010.1 hypothetical protein EGW08_021232 [Elysia chlorotica]	superfamily	333703	33	150	2.19091e-23	94.3804	cl28883	PA superfamily	-	-
Q#284 - >GBN63190.1 hypothetical protein AVEN_187051-1 [Araneus ventricosus]	superfamily	382559	66	148	2.41022e-12	61.1543	cl01481	DDE_Tnp_IS1595 superfamily	N	-
Q#285 - >KFD63125.1 hypothetical protein M514_12546 [Trichuris suis]	superfamily	382559	28	168	1.22271e-25	96.2075	cl01481	DDE_Tnp_IS1595 superfamily	-	-
Q#287 - >GBN30785.1 hypothetical protein AVEN_173534-1 [Araneus ventricosus]	superfamily	382559	2	137	3.12844e-27	99.6743	cl01481	DDE_Tnp_IS1595 superfamily	-	-
Q#288 - >GBN63084.1 hypothetical protein AVEN_263799-1 [Araneus ventricosus]	superfamily	382559	66	148	2.12665e-12	61.5395	cl01481	DDE_Tnp_IS1595 superfamily	N	-
Q#289 - >KOF73555.1 hypothetical protein OCBIM_22037710mg, partial [Octopus bimaculoides]	superfamily	382559	10	60	0.00233996	33.8052	cl01481	DDE_Tnp_IS1595 superfamily	N	-
Q#290 - >PSN34037.1 hypothetical protein C0J52_17495 [Blattella germanica]	superfamily	382559	117	240	2.01719e-17	80.7995	cl01481	DDE_Tnp_IS1595 superfamily	-	-
Q#290 - >PSN34037.1 hypothetical protein C0J52_17495 [Blattella germanica]	superfamily	374180	370	701	1.86962e-30	123.924	cl24440	Fanconi_A_N superfamily	-	-
Q#290 - >PSN34037.1 hypothetical protein C0J52_17495 [Blattella germanica]	specific	240686	1462	1539	4.05161e-53	180.05	cd12240	RRM_NCBP2	-	cl17169
Q#291 - >XP_029406477.1 LOW QUALITY PROTEIN: uncharacterized protein LOC115066234 [Bactrocera dorsalis]	superfamily	382559	147	264	8.83916e-19	81.1847	cl01481	DDE_Tnp_IS1595 superfamily	-	-
Q#292 - >KFM73964.1 putative transposase-like protein, partial [Stegodyphus mimosarum]	superfamily	382559	113	251	8.39972e-23	91.5851	cl01481	DDE_Tnp_IS1595 superfamily	-	-
Q#293 - >KOF92726.1 hypothetical protein OCBIM_22006036mg [Octopus bimaculoides]	superfamily	382559	90	177	2.26825e-06	44.976	cl01481	DDE_Tnp_IS1595 superfamily	C	-
Q#294 - >PIO56247.1 hypothetical protein TELCIR_22354 [Teladorsagia circumcincta]	superfamily	382559	105	241	1.45286e-18	79.6439	cl01481	DDE_Tnp_IS1595 superfamily	-	-
Q#295 - >CAP36126.2 hypothetical protein CBG_18726 [Caenorhabditis briggsae AF16]	superfamily	382559	144	205	0.0198661	35.346	cl01481	DDE_Tnp_IS1595 superfamily	N	-
Q#296 - >EFN72867.1 Uncharacterized transposase-like protein HI1328.1, partial [Camponotus floridanus]	superfamily	382559	7	139	5.60054e-23	87.7331	cl01481	DDE_Tnp_IS1595 superfamily	-	-
Q#297 - >XP_018310961.1 PREDICTED: uncharacterized protein LOC108727349 [Trachymyrmex zeteki]	superfamily	382559	141	263	3.17522e-07	48.828	cl01481	DDE_Tnp_IS1595 superfamily	-	-
Q#298 - >RNA02341.1 transposase [Brachionus plicatilis]	superfamily	382559	135	281	2.55836e-25	100.445	cl01481	DDE_Tnp_IS1595 superfamily	-	-
Q#299 - >XP_003089369.1 hypothetical protein CRE_17740 [Caenorhabditis remanei]	superfamily	368370	357	426	0.00366259	37.8907	cl27043	MGC-24 superfamily	NC	-
Q#299 - >XP_003089369.1 hypothetical protein CRE_17740 [Caenorhabditis remanei]	superfamily	237171	500	622	1.24355e-06	51.4431	cl36163	PRK12678 superfamily	C	-
Q#299 - >XP_003089369.1 hypothetical protein CRE_17740 [Caenorhabditis remanei]	superfamily	382559	146	305	6.30776e-20	86.5775	cl01481	DDE_Tnp_IS1595 superfamily	-	-
Q#300 - >GBN74087.1 hypothetical protein AVEN_51959-1 [Araneus ventricosus]	superfamily	382559	150	265	2.49907e-13	66.1619	cl01481	DDE_Tnp_IS1595 superfamily	-	-
Q#301 - >KYM95849.1 hypothetical protein ALC62_13500 [Cyphomyrmex costatus]	superfamily	382559	142	235	1.00432e-15	71.9399	cl01481	DDE_Tnp_IS1595 superfamily	C	-
Q#302 - >RNA28799.1 ISXO2-like domain-containing [Brachionus plicatilis]	superfamily	382559	1	74	2.41242e-06	46.5168	cl01481	DDE_Tnp_IS1595 superfamily	N	-
Q#303 - >EFN89271.1 hypothetical protein EAI_01097, partial [Harpegnathos saltator]	superfamily	382559	135	228	9.75862e-13	63.4655	cl01481	DDE_Tnp_IS1595 superfamily	C	-
Q#304 - >XP_019762036.1 PREDICTED: uncharacterized protein LOC109538986 isoform X1 [Dendroctonus ponderosae]	superfamily	382559	278	380	3.41968e-05	43.4352	cl01481	DDE_Tnp_IS1595 superfamily	N	-
Q#306 - >OZF89656.1 hypothetical protein FL82_22035, partial [Caenorhabditis remanei]	superfamily	382559	141	278	1.0242e-24	96.9779	cl01481	DDE_Tnp_IS1595 superfamily	-	-
Q#307 - >KOF62563.1 hypothetical protein OCBIM_22022816mg [Octopus bimaculoides]	superfamily	382559	62	160	1.29728e-15	70.0139	cl01481	DDE_Tnp_IS1595 superfamily	N	-
Q#308 - >RNA25962.1 ISXO2-like domain-containing, partial [Brachionus plicatilis]	superfamily	382559	79	175	0.00886328	34.9608	cl01481	DDE_Tnp_IS1595 superfamily	C	-
Q#309 - >RUS85680.1 hypothetical protein EGW08_006556 [Elysia chlorotica]	superfamily	382559	105	249	9.10618e-21	85.8071	cl01481	DDE_Tnp_IS1595 superfamily	-	-
Q#311 - >RLU25123.1 hypothetical protein DMN91_003215 [Ooceraea biroi]	superfamily	382559	153	286	7.4495e-20	84.6515	cl01481	DDE_Tnp_IS1595 superfamily	-	-
Q#312 - >XP_024500711.1 Transposase, ISXO2-like domain-containing protein [Strongyloides ratti]	superfamily	367768	21	62	0.00386762	36.7872	cl04368	Leo1 superfamily	C	-
Q#312 - >XP_024500711.1 Transposase, ISXO2-like domain-containing protein [Strongyloides ratti]	superfamily	382559	125	211	2.41965e-05	42.6648	cl01481	DDE_Tnp_IS1595 superfamily	C	-
Q#313 - >KOF72125.1 hypothetical protein OCBIM_22000002mg, partial [Octopus bimaculoides]	superfamily	382559	42	101	2.71216e-10	53.4503	cl01481	DDE_Tnp_IS1595 superfamily	NC	-
Q#314 - >XP_023215265.1 uncharacterized protein LOC111618070 [Centruroides sculpturatus]	superfamily	382559	152	291	4.19489e-18	79.2587	cl01481	DDE_Tnp_IS1595 superfamily	-	-
Q#315 - >KOF72083.1 hypothetical protein OCBIM_22000056mg, partial [Octopus bimaculoides]	superfamily	382559	54	177	1.63043e-19	80.7995	cl01481	DDE_Tnp_IS1595 superfamily	-	-
Q#316 - >RMZ94534.1 DDE transposase, partial [Brachionus plicatilis]	superfamily	382559	20	75	9.54497e-11	54.9911	cl01481	DDE_Tnp_IS1595 superfamily	N	-
Q#317 - >XP_018325790.1 uncharacterized protein LOC108737443 [Agrilus planipennis]	superfamily	382559	162	307	1.71436e-20	86.1923	cl01481	DDE_Tnp_IS1595 superfamily	-	-
Q#318 - >GBM05487.1 hypothetical protein AVEN_94773-1 [Araneus ventricosus]	superfamily	382559	92	188	1.25386e-18	78.1031	cl01481	DDE_Tnp_IS1595 superfamily	N	-
Q#319 - >KOF76718.1 hypothetical protein OCBIM_22033019mg [Octopus bimaculoides]	superfamily	382559	8	128	7.30066e-10	53.4503	cl01481	DDE_Tnp_IS1595 superfamily	-	-
Q#320 - >GBN62570.1 hypothetical protein AVEN_243868-1 [Araneus ventricosus]	superfamily	382559	157	292	5.98812e-28	105.837	cl01481	DDE_Tnp_IS1595 superfamily	-	-
Q#321 - >XP_002408884.2 uncharacterized protein LOC8034323 [Ixodes scapularis]	superfamily	382559	26	190	7.26418e-18	76.9475	cl01481	DDE_Tnp_IS1595 superfamily	-	-
Q#322 - >KYQ54692.1 hypothetical protein ALC60_06426, partial [Trachymyrmex zeteki]	superfamily	382559	1	76	2.72269e-11	56.5319	cl01481	DDE_Tnp_IS1595 superfamily	N	-
Q#323 - >POM50099.1 hypothetical protein FL81_00327 [Caenorhabditis remanei]	superfamily	382559	93	159	2.80443e-06	44.976	cl01481	DDE_Tnp_IS1595 superfamily	N	-
Q#324 - >XP_028140941.1 uncharacterized protein LOC114334993 [Diabrotica virgifera virgifera]	superfamily	382559	122	241	3.4694e-18	78.4883	cl01481	DDE_Tnp_IS1595 superfamily	-	-
Q#325 - >GBN31728.1 hypothetical protein AVEN_139545-1 [Araneus ventricosus]	superfamily	382559	142	277	4.49053e-27	103.141	cl01481	DDE_Tnp_IS1595 superfamily	-	-
Q#326 - >KFD65364.1 hypothetical protein M514_22404 [Trichuris suis]	superfamily	382559	57	160	1.19851e-14	66.9323	cl01481	DDE_Tnp_IS1595 superfamily	N	-
Q#327 - >KOF64186.1 hypothetical protein OCBIM_22010246mg, partial [Octopus bimaculoides]	superfamily	382559	1	55	1.18804e-05	39.9684	cl01481	DDE_Tnp_IS1595 superfamily	N	-
Q#328 - >KYN27204.1 hypothetical protein ALC57_03548 [Trachymyrmex cornetzi]	superfamily	382559	141	234	0.000181794	40.7388	cl01481	DDE_Tnp_IS1595 superfamily	C	-
Q#329 - >RMZ99262.1 ISXO2-like domain-containing [Brachionus plicatilis]	superfamily	382559	51	100	0.0567375	32.2644	cl01481	DDE_Tnp_IS1595 superfamily	NC	-
Q#330 - >RWS01208.1 putative transposase-like protein, partial [Dinothrombium tinctorium]	superfamily	382559	159	290	3.9072e-23	92.7407	cl01481	DDE_Tnp_IS1595 superfamily	-	-
Q#331 - >KFD46551.1 hypothetical protein M513_12569, partial [Trichuris suis]	superfamily	382559	48	152	8.92779e-20	82.7255	cl01481	DDE_Tnp_IS1595 superfamily	N	-
Q#332 - >XP_022160096.1 uncharacterized protein LOC111026349 [Myzus persicae]	superfamily	382559	23	141	2.05781e-20	83.1107	cl01481	DDE_Tnp_IS1595 superfamily	-	-
Q#333 - >POM40169.1 hypothetical protein FL81_18999 [Caenorhabditis remanei]	superfamily	382559	220	363	9.85516e-20	84.6515	cl01481	DDE_Tnp_IS1595 superfamily	-	-
Q#335 - >XP_005113250.1 uncharacterized protein LOC101852594 [Aplysia californica]	superfamily	382559	171	301	1.83421e-19	83.4959	cl01481	DDE_Tnp_IS1595 superfamily	-	-
Q#336 - >RCN50226.1 hypothetical protein ANCCAN_03643 [Ancylostoma caninum]	superfamily	382559	130	262	5.30843e-15	70.3991	cl01481	DDE_Tnp_IS1595 superfamily	-	-
Q#337 - >XP_017470835.1 PREDICTED: uncharacterized protein LOC108362406 [Rhagoletis zephyria]	superfamily	237866	45	122	4.97766e-05	45.2552	cl36448	PRK14952 superfamily	N	-
Q#337 - >XP_017470835.1 PREDICTED: uncharacterized protein LOC108362406 [Rhagoletis zephyria]	superfamily	382559	241	354	9.04456e-16	73.8659	cl01481	DDE_Tnp_IS1595 superfamily	-	-
Q#338 - >ELU11070.1 hypothetical protein CAPTEDRAFT_31589, partial [Capitella teleta]	superfamily	382559	2	77	1.34687e-13	61.1543	cl01481	DDE_Tnp_IS1595 superfamily	N	-
Q#339 - >XP_012146050.1 PREDICTED: uncharacterized protein LOC105663194 [Megachile rotundata]	superfamily	382559	33	174	9.67571e-19	78.4883	cl01481	DDE_Tnp_IS1595 superfamily	-	-
Q#340 - >KFD65053.1 hypothetical protein M514_22770, partial [Trichuris suis]	superfamily	382559	147	267	1.5401e-15	71.9399	cl01481	DDE_Tnp_IS1595 superfamily	-	-
Q#341 - >XP_028046186.1 uncharacterized protein LOC105840847 [Monomorium pharaonis]	superfamily	382559	141	234	9.80663e-14	66.5471	cl01481	DDE_Tnp_IS1595 superfamily	C	-
Q#342 - >KOF79723.1 hypothetical protein OCBIM_22029072mg [Octopus bimaculoides]	superfamily	382559	46	156	2.20419e-17	74.2511	cl01481	DDE_Tnp_IS1595 superfamily	N	-
Q#343 - >XP_009066431.1 hypothetical protein LOTGIDRAFT_98649, partial [Lottia gigantea]	superfamily	382559	1	48	0.0107372	31.494	cl01481	DDE_Tnp_IS1595 superfamily	N	-
Q#344 - >XP_011705455.1 PREDICTED: uncharacterized protein LOC105460657, partial [Wasmannia auropunctata]	superfamily	382559	40	113	1.84537e-10	54.2207	cl01481	DDE_Tnp_IS1595 superfamily	C	-
Q#345 - >XP_003115227.1 hypothetical protein CRE_19054 [Caenorhabditis remanei]	superfamily	382559	223	366	2.7332e-20	86.5775	cl01481	DDE_Tnp_IS1595 superfamily	-	-
Q#346 - >XP_009015377.1 hypothetical protein HELRODRAFT_160116 [Helobdella robusta]	superfamily	382559	77	152	1.09322e-13	65.3915	cl01481	DDE_Tnp_IS1595 superfamily	N	-
Q#347 - >XP_025414043.1 uncharacterized protein LOC112686118 [Sipha flava]	superfamily	382559	105	237	1.84381e-14	68.0879	cl01481	DDE_Tnp_IS1595 superfamily	-	-
Q#348 - >KOF72684.1 hypothetical protein OCBIM_22039075mg, partial [Octopus bimaculoides]	superfamily	382559	2	68	4.68299e-07	43.4352	cl01481	DDE_Tnp_IS1595 superfamily	N	-
Q#349 - >KYN22649.1 hypothetical protein ALC57_04950 [Trachymyrmex cornetzi]	superfamily	382559	136	229	1.33372e-17	76.9475	cl01481	DDE_Tnp_IS1595 superfamily	C	-
Q#350 - >RVE41219.1 hypothetical protein evm_014132 [Chilo suppressalis]	superfamily	288840	470	659	3.14151e-15	75.2275	cl20443	Tnp_P_element superfamily	-	-
Q#350 - >RVE41219.1 hypothetical protein evm_014132 [Chilo suppressalis]	superfamily	382559	169	283	2.48575e-20	87.7331	cl01481	DDE_Tnp_IS1595 superfamily	-	-
Q#351 - >ELU13089.1 hypothetical protein CAPTEDRAFT_31556, partial [Capitella teleta]	superfamily	382559	29	141	9.49756e-18	74.2511	cl01481	DDE_Tnp_IS1595 superfamily	C	-
Q#352 - >XP_002648643.1 Hypothetical protein CBG24992, partial [Caenorhabditis briggsae]	superfamily	382559	18	100	7.50879e-08	46.902	cl01481	DDE_Tnp_IS1595 superfamily	C	-
Q#353 - >XP_024892833.1 uncharacterized protein LOC112468046, partial [Temnothorax curvispinosus]	superfamily	382559	35	175	8.82228e-20	81.5699	cl01481	DDE_Tnp_IS1595 superfamily	-	-
Q#354 - >KFD53916.1 hypothetical protein M513_05183 [Trichuris suis]	superfamily	382559	33	167	2.41853e-26	98.1335	cl01481	DDE_Tnp_IS1595 superfamily	-	-
Q#355 - >KFD65585.1 hypothetical protein M514_09873, partial [Trichuris suis]	superfamily	382015	343	505	1.06058e-12	66.375	cl00447	Nudix_Hydrolase superfamily	-	-
Q#355 - >KFD65585.1 hypothetical protein M514_09873, partial [Trichuris suis]	superfamily	382559	139	226	3.03797e-17	78.4883	cl01481	DDE_Tnp_IS1595 superfamily	C	-
Q#356 - >KFM78227.1 hypothetical protein X975_02964, partial [Stegodyphus mimosarum]	superfamily	382559	3	36	0.00148249	33.8052	cl01481	DDE_Tnp_IS1595 superfamily	NC	-
Q#357 - >KYN38779.1 hypothetical protein ALC56_06778 [Trachymyrmex septentrionalis]	superfamily	382559	141	235	0.000364817	39.5832	cl01481	DDE_Tnp_IS1595 superfamily	C	-
Q#358 - >VDD91024.1 unnamed protein product [Enterobius vermicularis]	superfamily	382559	4	50	8.14842e-05	38.0424	cl01481	DDE_Tnp_IS1595 superfamily	C	-
Q#359 - >XP_022174514.1 uncharacterized protein LOC111036697 [Myzus persicae]	superfamily	382559	14	144	1.20155e-16	75.4067	cl01481	DDE_Tnp_IS1595 superfamily	-	-
Q#360 - >EZA61656.1 hypothetical protein X777_11254 [Ooceraea biroi]	superfamily	382559	7	117	3.183e-19	77.3327	cl01481	DDE_Tnp_IS1595 superfamily	C	-
Q#361 - >KFD52646.1 hypothetical protein M513_06493 [Trichuris suis]	superfamily	382559	36	176	5.35253e-22	86.9627	cl01481	DDE_Tnp_IS1595 superfamily	-	-
Q#362 - >XP_022161700.1 uncharacterized protein LOC111027609 [Myzus persicae]	superfamily	382559	33	143	7.46548e-16	70.0139	cl01481	DDE_Tnp_IS1595 superfamily	-	-
Q#363 - >KYQ59911.1 hypothetical protein ALC60_01006 [Trachymyrmex zeteki]	superfamily	382559	95	188	7.49512e-16	71.1695	cl01481	DDE_Tnp_IS1595 superfamily	C	-
Q#364 - >XP_022167651.1 uncharacterized protein LOC111031851 [Myzus persicae]	superfamily	382559	231	332	1.95171e-13	66.9323	cl01481	DDE_Tnp_IS1595 superfamily	N	-
Q#365 - >GBO18782.1 hypothetical protein AVEN_158451-1 [Araneus ventricosus]	superfamily	382559	37	165	3.90741e-24	91.9703	cl01481	DDE_Tnp_IS1595 superfamily	-	-
Q#366 - >KFD66114.1 hypothetical protein M514_21628 [Trichuris suis]	superfamily	382559	76	186	3.93054e-19	80.0291	cl01481	DDE_Tnp_IS1595 superfamily	N	-
Q#367 - >KOF68969.1 hypothetical protein OCBIM_22006046mg [Octopus bimaculoides]	superfamily	382559	34	176	2.31313e-17	75.0215	cl01481	DDE_Tnp_IS1595 superfamily	-	-
Q#368 - >XP_025159218.1 uncharacterized protein LOC105182989 isoform X2 [Harpegnathos saltator]	superfamily	382559	40	150	1.62917e-20	81.5699	cl01481	DDE_Tnp_IS1595 superfamily	C	-
Q#369 - >GBL74686.1 hypothetical protein AVEN_243572-1 [Araneus ventricosus]	superfamily	382559	9	93	1.29098e-11	56.9171	cl01481	DDE_Tnp_IS1595 superfamily	C	-
Q#370 - >KYM97233.1 hypothetical protein ALC62_12101 [Cyphomyrmex costatus]	superfamily	382559	140	233	2.33305e-16	74.2511	cl01481	DDE_Tnp_IS1595 superfamily	C	-
Q#371 - >GBN66564.1 hypothetical protein AVEN_75155-1 [Araneus ventricosus]	superfamily	382559	3	133	8.1219e-24	90.8147	cl01481	DDE_Tnp_IS1595 superfamily	-	-
Q#372 - >RMZ98080.1 ISXO2-like domain-containing [Brachionus plicatilis]	superfamily	382559	115	261	8.19886e-24	96.5927	cl01481	DDE_Tnp_IS1595 superfamily	-	-
Q#373 - >XP_003089901.1 hypothetical protein CRE_15176 [Caenorhabditis remanei]	superfamily	382559	8	114	6.5783e-12	61.5395	cl01481	DDE_Tnp_IS1595 superfamily	-	-
Q#374 - >XP_011139124.1 uncharacterized protein LOC105182989 isoform X1 [Harpegnathos saltator]	superfamily	382559	93	203	4.68351e-20	82.3403	cl01481	DDE_Tnp_IS1595 superfamily	C	-
Q#375 - >XP_023223848.1 uncharacterized protein LOC111625053 [Centruroides sculpturatus]	superfamily	382559	19	143	1.55223e-12	63.4655	cl01481	DDE_Tnp_IS1595 superfamily	-	-
Q#376 - >ODM92408.1 putative transposase-like protein [Orchesella cincta]	superfamily	382559	382	520	1.97507e-23	96.2075	cl01481	DDE_Tnp_IS1595 superfamily	-	-
Q#377 - >RXG52923.1 hypothetical protein Avbf_11990 [Armadillidium vulgare]	superfamily	382559	151	283	1.09123e-06	47.6724	cl01481	DDE_Tnp_IS1595 superfamily	-	-
Q#378 - >XP_014778708.1 PREDICTED: uncharacterized protein LOC106875185 [Octopus bimaculoides]	superfamily	382559	174	269	2.26262e-17	76.9475	cl01481	DDE_Tnp_IS1595 superfamily	N	-
Q#379 - >GBM71591.1 hypothetical protein AVEN_116267-1, partial [Araneus ventricosus]	superfamily	382559	186	304	1.31804e-20	86.1923	cl01481	DDE_Tnp_IS1595 superfamily	-	-
Q#380 - >GBM95020.1 hypothetical protein AVEN_29382-1 [Araneus ventricosus]	superfamily	382559	170	262	1.47171e-16	75.0215	cl01481	DDE_Tnp_IS1595 superfamily	N	-
Q#381 - >POM35135.1 hypothetical protein FL81_14360, partial [Caenorhabditis remanei]	superfamily	382559	3	61	0.0190541	34.1904	cl01481	DDE_Tnp_IS1595 superfamily	N	-
Q#381 - >POM35135.1 hypothetical protein FL81_14360, partial [Caenorhabditis remanei]	superfamily	371084	84	143	0.000811119	39.6606	cl11126	PI3K_1B_p101 superfamily	NC	-
Q#382 - >OZF80503.1 hypothetical protein FL82_17226, partial [Caenorhabditis remanei]	superfamily	382559	194	249	1.38878e-07	49.9836	cl01481	DDE_Tnp_IS1595 superfamily	N	-
Q#383 - >VDO23368.1 unnamed protein product [Haemonchus placei]	superfamily	382559	104	204	1.89692e-14	67.3175	cl01481	DDE_Tnp_IS1595 superfamily	C	-
Q#384 - >VDO93287.1 unnamed protein product [Heligmosomoides polygyrus]	superfamily	382559	151	282	8.58031e-12	61.9247	cl01481	DDE_Tnp_IS1595 superfamily	-	-
Q#385 - >ELT88822.1 hypothetical protein CAPTEDRAFT_70314, partial [Capitella teleta]	superfamily	382559	1	70	7.48752e-13	59.6135	cl01481	DDE_Tnp_IS1595 superfamily	NC	-
Q#386 - >KYN05769.1 hypothetical protein ALC62_03248 [Cyphomyrmex costatus]	superfamily	382559	140	233	1.12619e-15	72.3251	cl01481	DDE_Tnp_IS1595 superfamily	C	-
Q#387 - >ODM88686.1 putative transposase-like protein [Orchesella cincta]	superfamily	382559	107	245	3.5438e-21	86.9627	cl01481	DDE_Tnp_IS1595 superfamily	-	-
Q#388 - >EGT39953.1 hypothetical protein CAEBREN_20458 [Caenorhabditis brenneri]	superfamily	223039	306	542	9.35329e-06	48.6289	cl33723	PHA03307 superfamily	C	-
Q#388 - >EGT39953.1 hypothetical protein CAEBREN_20458 [Caenorhabditis brenneri]	superfamily	382559	150	217	3.61192e-06	46.902	cl01481	DDE_Tnp_IS1595 superfamily	C	-
Q#389 - >KYN22671.1 hypothetical protein ALC57_04924 [Trachymyrmex cornetzi]	superfamily	382559	140	233	1.99601e-16	74.2511	cl01481	DDE_Tnp_IS1595 superfamily	C	-
Q#390 - >XP_019762039.1 PREDICTED: uncharacterized protein LOC109538986 isoform X3 [Dendroctonus ponderosae]	superfamily	382559	157	282	5.72196e-06	45.3612	cl01481	DDE_Tnp_IS1595 superfamily	-	-
Q#391 - >GBN04149.1 hypothetical protein AVEN_119016-1 [Araneus ventricosus]	superfamily	382559	52	194	3.02391e-25	96.2075	cl01481	DDE_Tnp_IS1595 superfamily	-	-
Q#392 - >KIH67991.1 hypothetical protein ANCDUO_01670 [Ancylostoma duodenale]	superfamily	382559	6	102	1.2788e-14	65.0063	cl01481	DDE_Tnp_IS1595 superfamily	N	-
Q#393 - >VDK43815.1 unnamed protein product [Anisakis simplex]	superfamily	382559	143	279	2.94012e-15	71.5547	cl01481	DDE_Tnp_IS1595 superfamily	-	-
Q#394 - >EGT41120.1 hypothetical protein CAEBREN_11619 [Caenorhabditis brenneri]	superfamily	382559	376	442	4.76545e-05	44.2056	cl01481	DDE_Tnp_IS1595 superfamily	C	-
Q#394 - >EGT41120.1 hypothetical protein CAEBREN_11619 [Caenorhabditis brenneri]	superfamily	223039	596	895	1.36807e-16	84.8376	cl33723	PHA03307 superfamily	C	-
Q#395 - >KOF62637.1 hypothetical protein OCBIM_22022559mg [Octopus bimaculoides]	superfamily	382559	64	176	1.31628e-19	80.7995	cl01481	DDE_Tnp_IS1595 superfamily	N	-
Q#396 - >KOF65775.1 hypothetical protein OCBIM_22014439mg, partial [Octopus bimaculoides]	superfamily	382559	73	215	5.98169e-18	77.3327	cl01481	DDE_Tnp_IS1595 superfamily	-	-
Q#397 - >XP_019919830.1 PREDICTED: uncharacterized protein LOC105320738 [Crassostrea gigas]	superfamily	382559	98	246	7.14655e-22	91.5851	cl01481	DDE_Tnp_IS1595 superfamily	-	-
Q#398 - >XP_029640505.1 uncharacterized protein LOC115215482 [Octopus sinensis]	superfamily	382559	91	216	5.94081e-21	85.0367	cl01481	DDE_Tnp_IS1595 superfamily	-	-
Q#399 - >XP_029823161.1 uncharacterized protein LOC115309126 [Ixodes scapularis]	superfamily	382559	26	184	2.45725e-16	72.7103	cl01481	DDE_Tnp_IS1595 superfamily	-	-
Q#400 - >CDJ83238.1 Hypothetical protein CBG03497 [Haemonchus contortus]	superfamily	382559	34	146	3.41574e-15	68.8583	cl01481	DDE_Tnp_IS1595 superfamily	-	-
Q#401 - >EGT43525.1 hypothetical protein CAEBREN_19930 [Caenorhabditis brenneri]	superfamily	380146	99	198	3.72391e-09	57.5302	cl37921	MSCRAMM_SdrC superfamily	N	-
Q#401 - >EGT43525.1 hypothetical protein CAEBREN_19930 [Caenorhabditis brenneri]	superfamily	382559	3	77	2.02656e-11	60.7691	cl01481	DDE_Tnp_IS1595 superfamily	C	-
Q#402 - >GBN55780.1 hypothetical protein AVEN_233339-1 [Araneus ventricosus]	superfamily	382559	46	110	7.01788e-08	47.6724	cl01481	DDE_Tnp_IS1595 superfamily	C	-
Q#403 - >KOF87265.1 hypothetical protein OCBIM_22017155mg [Octopus bimaculoides]	superfamily	382559	34	153	1.21293e-09	54.2207	cl01481	DDE_Tnp_IS1595 superfamily	-	-
Q#404 - >RUS85856.1 hypothetical protein EGW08_006408 [Elysia chlorotica]	superfamily	382559	166	300	4.97576e-21	89.6591	cl01481	DDE_Tnp_IS1595 superfamily	-	-
Q#405 - >XP_029643493.1 uncharacterized protein LOC115217914 [Octopus sinensis]	superfamily	382559	152	293	2.33832e-13	66.1619	cl01481	DDE_Tnp_IS1595 superfamily	-	-
Q#406 - >KFD62784.1 hypothetical protein M514_05183 [Trichuris suis]	superfamily	382559	133	267	2.00652e-25	98.5187	cl01481	DDE_Tnp_IS1595 superfamily	-	-
Q#407 - >XP_001987907.1 GH10875 [Drosophila grimshawi]	superfamily	382559	72	191	2.23548e-07	48.4428	cl01481	DDE_Tnp_IS1595 superfamily	-	-
Q#408 - >XP_003092287.1 hypothetical protein CRE_11500 [Caenorhabditis remanei]	superfamily	382559	2	59	0.036008	34.5756	cl01481	DDE_Tnp_IS1595 superfamily	N	-
Q#408 - >XP_003092287.1 hypothetical protein CRE_11500 [Caenorhabditis remanei]	superfamily	237171	179	349	4.07528e-06	48.7467	cl36163	PRK12678 superfamily	C	-
Q#409 - >ODM96581.1 putative transposase-like protein [Orchesella cincta]	superfamily	382559	166	304	2.9555e-21	88.5035	cl01481	DDE_Tnp_IS1595 superfamily	-	-
Q#410 - >XP_019763578.1 PREDICTED: uncharacterized protein LOC109539936 [Dendroctonus ponderosae]	superfamily	382559	158	250	7.44232e-12	62.3099	cl01481	DDE_Tnp_IS1595 superfamily	C	-
Q#411 - >XP_023233577.1 uncharacterized protein LOC111633267 isoform X4 [Centruroides sculpturatus]	superfamily	382559	116	226	2.91872e-12	63.4655	cl01481	DDE_Tnp_IS1595 superfamily	C	-
Q#412 - >GBL63928.1 hypothetical protein AVEN_221020-1 [Araneus ventricosus]	superfamily	382559	13	87	1.77441e-16	69.6287	cl01481	DDE_Tnp_IS1595 superfamily	N	-
Q#413 - >KOF73600.1 hypothetical protein OCBIM_22037639mg [Octopus bimaculoides]	superfamily	382559	158	293	6.57513e-13	65.0063	cl01481	DDE_Tnp_IS1595 superfamily	-	-
Q#414 - >XP_017474798.1 PREDICTED: uncharacterized protein LOC108365311 [Rhagoletis zephyria]	superfamily	382559	53	160	1.17981e-16	73.0955	cl01481	DDE_Tnp_IS1595 superfamily	C	-
Q#415 - >KOF70495.1 hypothetical protein OCBIM_22002762mg [Octopus bimaculoides]	superfamily	382559	29	123	2.57203e-09	51.5243	cl01481	DDE_Tnp_IS1595 superfamily	C	-
Q#416 - >XP_014368034.1 PREDICTED: uncharacterized protein LOC106718460 [Papilio machaon]	superfamily	382559	270	386	6.2853e-17	77.3327	cl01481	DDE_Tnp_IS1595 superfamily	-	-
Q#417 - >XP_021192166.1 uncharacterized protein LOC110377572 [Helicoverpa armigera]	superfamily	382559	129	286	1.13574e-13	67.3175	cl01481	DDE_Tnp_IS1595 superfamily	-	-
Q#418 - >RUS68477.1 hypothetical protein EGW08_023761 [Elysia chlorotica]	superfamily	382559	26	167	8.27457e-19	78.4883	cl01481	DDE_Tnp_IS1595 superfamily	-	-
Q#419 - >XP_011443777.1 PREDICTED: uncharacterized protein LOC105339761 [Crassostrea gigas]	superfamily	382559	94	244	1.91291e-19	85.0367	cl01481	DDE_Tnp_IS1595 superfamily	-	-
Q#420 - >XP_024500581.1 Transposase, ISXO2-like domain-containing protein [Strongyloides ratti]	superfamily	382559	38	114	7.5161e-14	63.8507	cl01481	DDE_Tnp_IS1595 superfamily	N	-
Q#421 - >OZF75464.1 hypothetical protein FL82_20217, partial [Caenorhabditis remanei]	specific	189968	149	174	0.0068812	34.0018	pfam01391	Collagen	NC	cl22949
Q#421 - >OZF75464.1 hypothetical protein FL82_20217, partial [Caenorhabditis remanei]	superfamily	382559	99	150	4.50966e-06	45.3612	cl01481	DDE_Tnp_IS1595 superfamily	C	-
Q#422 - >RUS68560.1 hypothetical protein EGW08_023678, partial [Elysia chlorotica]	superfamily	382559	168	288	2.56042e-18	80.4143	cl01481	DDE_Tnp_IS1595 superfamily	-	-
Q#423 - >GBO22405.1 hypothetical protein AVEN_18621-1 [Araneus ventricosus]	superfamily	382559	87	193	4.87587e-19	79.2587	cl01481	DDE_Tnp_IS1595 superfamily	-	-
Q#424 - >VDN58144.1 unnamed protein product [Dracunculus medinensis]	superfamily	382559	167	289	2.50947e-07	49.2132	cl01481	DDE_Tnp_IS1595 superfamily	-	-
Q#425 - >XP_003087272.1 hypothetical protein CRE_05376, partial [Caenorhabditis remanei]	superfamily	382559	114	182	0.0268622	33.8052	cl01481	DDE_Tnp_IS1595 superfamily	C	-
Q#426 - >KHJ45042.1 hypothetical protein D918_04853, partial [Trichuris suis]	superfamily	382559	57	136	5.65176e-11	56.5319	cl01481	DDE_Tnp_IS1595 superfamily	N	-
Q#427 - >PCG69622.1 hypothetical protein B5V51_3905 [Heliothis virescens]	superfamily	382559	144	301	2.86793e-13	66.1619	cl01481	DDE_Tnp_IS1595 superfamily	-	-
Q#428 - >XP_011874268.1 PREDICTED: uncharacterized protein LOC105565573 [Vollenhovia emeryi]	superfamily	382559	147	286	7.1392e-19	81.5699	cl01481	DDE_Tnp_IS1595 superfamily	-	-
Q#429 - >GBN89235.1 hypothetical protein AVEN_197865-1 [Araneus ventricosus]	superfamily	382559	174	259	1.3787e-11	61.1543	cl01481	DDE_Tnp_IS1595 superfamily	N	-
Q#430 - >XP_023217056.1 uncharacterized protein LOC111619544 [Centruroides sculpturatus]	superfamily	382559	161	274	1.5897e-05	44.5908	cl01481	DDE_Tnp_IS1595 superfamily	-	-
Q#431 - >XP_029657075.1 uncharacterized protein LOC115231130, partial [Octopus sinensis]	superfamily	382559	139	231	5.72264e-16	72.3251	cl01481	DDE_Tnp_IS1595 superfamily	C	-
Q#432 - >GBM39173.1 hypothetical protein AVEN_208351-1 [Araneus ventricosus]	superfamily	382559	153	269	1.64274e-09	55.3763	cl01481	DDE_Tnp_IS1595 superfamily	-	-
Q#433 - >ODM88939.1 hypothetical protein Ocin01_17743 [Orchesella cincta]	superfamily	382559	168	279	2.80538e-12	63.4655	cl01481	DDE_Tnp_IS1595 superfamily	-	-
Q#434 - >RWR99465.1 hypothetical protein B4U79_00350, partial [Dinothrombium tinctorium]	superfamily	382559	27	148	8.84772e-11	56.5319	cl01481	DDE_Tnp_IS1595 superfamily	-	-
Q#435 - >KYN29330.1 hypothetical protein ALC57_01231 [Trachymyrmex cornetzi]	superfamily	382559	146	235	1.13611e-14	69.2435	cl01481	DDE_Tnp_IS1595 superfamily	C	-
Q#436 - >XP_009022221.1 hypothetical protein HELRODRAFT_184381 [Helobdella robusta]	superfamily	382559	120	235	2.58325e-13	65.0063	cl01481	DDE_Tnp_IS1595 superfamily	-	-
Q#437 - >XP_012218840.1 PREDICTED: uncharacterized protein LOC105670087 [Linepithema humile]	superfamily	382559	461	534	0.000225988	41.5092	cl01481	DDE_Tnp_IS1595 superfamily	C	-
Q#437 - >XP_012218840.1 PREDICTED: uncharacterized protein LOC105670087 [Linepithema humile]	superfamily	388407	205	278	7.22499e-20	84.2415	cl17169	RRM_SF superfamily	C	-
Q#437 - >XP_012218840.1 PREDICTED: uncharacterized protein LOC105670087 [Linepithema humile]	specific	153402	115	191	6.12573e-35	126.243	cd08033	LARP_6	-	cl02755
Q#438 - >EFN84718.1 hypothetical protein EAI_05005, partial [Harpegnathos saltator]	superfamily	382559	126	220	3.44978e-19	80.4143	cl01481	DDE_Tnp_IS1595 superfamily	C	-
Q#439 - >OZF76802.1 hypothetical protein FL82_25139, partial [Caenorhabditis remanei]	superfamily	382559	7	62	0.0287242	34.5756	cl01481	DDE_Tnp_IS1595 superfamily	N	-
Q#440 - >XP_017472556.1 PREDICTED: uncharacterized protein LOC108363642 [Rhagoletis zephyria]	superfamily	382559	154	268	7.33937e-17	76.1771	cl01481	DDE_Tnp_IS1595 superfamily	-	-
Q#441 - >KOF89425.1 hypothetical protein OCBIM_22013099mg, partial [Octopus bimaculoides]	superfamily	382559	6	82	1.87045e-06	42.6648	cl01481	DDE_Tnp_IS1595 superfamily	NC	-
Q#442 - >PIO54337.1 hypothetical protein TELCIR_24303 [Teladorsagia circumcincta]	superfamily	382559	31	166	1.99104e-22	87.7331	cl01481	DDE_Tnp_IS1595 superfamily	-	-
Q#443 - >RUS82738.1 hypothetical protein EGW08_009518 [Elysia chlorotica]	superfamily	382559	74	206	6.15815e-20	82.3403	cl01481	DDE_Tnp_IS1595 superfamily	-	-
Q#444 - >XP_011344840.1 uncharacterized protein LOC105283625 [Ooceraea biroi]	superfamily	382559	111	221	3.45412e-18	77.7179	cl01481	DDE_Tnp_IS1595 superfamily	C	-
Q#445 - >XP_017492738.1 PREDICTED: uncharacterized protein LOC108380853, partial [Rhagoletis zephyria]	superfamily	382559	82	225	3.66663e-14	67.7027	cl01481	DDE_Tnp_IS1595 superfamily	-	-
Q#446 - >XP_028140438.1 uncharacterized protein LOC114334570 [Diabrotica virgifera virgifera]	superfamily	382559	2	84	3.33037e-14	63.8507	cl01481	DDE_Tnp_IS1595 superfamily	N	-
Q#447 - >KOF97383.1 hypothetical protein OCBIM_22030014mg [Octopus bimaculoides]	superfamily	382559	37	150	1.36062e-13	63.8507	cl01481	DDE_Tnp_IS1595 superfamily	C	-
Q#448 - >XP_009025046.1 hypothetical protein HELRODRAFT_178716 [Helobdella robusta]	superfamily	382559	120	235	2.55318e-12	62.3099	cl01481	DDE_Tnp_IS1595 superfamily	-	-
Q#449 - >XP_023218250.1 uncharacterized protein LOC111620550 [Centruroides sculpturatus]	superfamily	382559	155	274	1.53359e-09	55.3763	cl01481	DDE_Tnp_IS1595 superfamily	-	-
Q#450 - >GBN92595.1 hypothetical protein AVEN_106849-1 [Araneus ventricosus]	superfamily	382559	29	116	3.43282e-14	65.3915	cl01481	DDE_Tnp_IS1595 superfamily	C	-
Q#451 - >XP_002638288.1 Hypothetical protein CBG22835 [Caenorhabditis briggsae]	superfamily	382559	160	273	1.53894e-19	85.0367	cl01481	DDE_Tnp_IS1595 superfamily	-	-
Q#451 - >XP_002638288.1 Hypothetical protein CBG22835 [Caenorhabditis briggsae]	superfamily	386267	273	433	4.97098e-42	155.123	cl12078	p450 superfamily	N	-
Q#452 - >XP_022309523.1 uncharacterized protein DDB_G0271670-like [Crassostrea virginica]	superfamily	382559	1	115	8.71489e-19	82.3403	cl01481	DDE_Tnp_IS1595 superfamily	N	-
Q#453 - >PIO66270.1 hypothetical protein TELCIR_12021, partial [Teladorsagia circumcincta]	superfamily	382559	3	100	2.63423e-13	63.8507	cl01481	DDE_Tnp_IS1595 superfamily	N	-
Q#454 - >RLU22757.1 hypothetical protein DMN91_005035 [Ooceraea biroi]	superfamily	382559	74	214	2.31691e-19	81.1847	cl01481	DDE_Tnp_IS1595 superfamily	-	-
Q#455 - >TKR64562.1 hypothetical protein L596_025072 [Steinernema carpocapsae]	superfamily	382559	292	431	0.000129955	41.8944	cl01481	DDE_Tnp_IS1595 superfamily	-	-
Q#456 - >OZG21362.1 hypothetical protein FL83_04366, partial [Caenorhabditis latens]	superfamily	382559	188	332	1.9004e-14	71.1695	cl01481	DDE_Tnp_IS1595 superfamily	-	-
Q#457 - >PDM80872.1 hypothetical protein PRIPAC_35875 [Pristionchus pacificus]	superfamily	382559	70	139	3.81198e-08	50.3687	cl01481	DDE_Tnp_IS1595 superfamily	C	-
Q#458 - >XP_023222335.1 uncharacterized protein LOC111623846 [Centruroides sculpturatus]	superfamily	382559	152	265	4.04504e-10	57.3023	cl01481	DDE_Tnp_IS1595 superfamily	-	-
Q#459 - >KOF86372.1 hypothetical protein OCBIM_22018735mg, partial [Octopus bimaculoides]	superfamily	382559	1	88	1.29443e-11	57.3023	cl01481	DDE_Tnp_IS1595 superfamily	N	-
Q#460 - >XP_009010692.1 hypothetical protein HELRODRAFT_147750, partial [Helobdella robusta]	superfamily	382559	1	69	3.39928e-13	59.6135	cl01481	DDE_Tnp_IS1595 superfamily	NC	-
Q#461 - >XP_013096236.1 PREDICTED: uncharacterized protein LOC106079595 [Biomphalaria glabrata]	superfamily	382559	189	299	4.3614e-06	45.7464	cl01481	DDE_Tnp_IS1595 superfamily	N	-
Q#462 - >XP_023222282.1 uncharacterized protein LOC111623810 [Centruroides sculpturatus]	superfamily	382559	152	265	4.99903e-10	57.3023	cl01481	DDE_Tnp_IS1595 superfamily	-	-
Q#463 - >XP_023235130.1 uncharacterized protein LOC111634561 [Centruroides sculpturatus]	superfamily	382559	110	238	1.34457e-14	70.3991	cl01481	DDE_Tnp_IS1595 superfamily	-	-
Q#464 - >XP_024498771.1 Transposase, ISXO2-like domain-containing protein [Strongyloides ratti]	superfamily	382559	124	241	2.88864e-18	78.4883	cl01481	DDE_Tnp_IS1595 superfamily	C	-
Q#465 - >XP_002634822.1 Hypothetical protein CBG13930 [Caenorhabditis briggsae]	superfamily	382559	18	68	2.48345e-07	49.9836	cl01481	DDE_Tnp_IS1595 superfamily	NC	-
Q#466 - >XP_017475307.1 PREDICTED: uncharacterized protein LOC108365700 [Rhagoletis zephyria]	superfamily	382559	186	300	9.13064e-17	76.1771	cl01481	DDE_Tnp_IS1595 superfamily	-	-
Q#467 - >XP_029046874.1 uncharacterized protein LOC114877909 [Osmia bicornis bicornis]	superfamily	382559	157	287	3.46684e-16	74.2511	cl01481	DDE_Tnp_IS1595 superfamily	-	-
Q#468 - >KZR98655.1 Uncharacterized protein APZ42_005827, partial [Daphnia magna]	superfamily	382559	32	105	7.15795e-13	60.3839	cl01481	DDE_Tnp_IS1595 superfamily	C	-
Q#469 - >RNA02274.1 ISXO2-like domain-containing [Brachionus plicatilis]	superfamily	382559	129	272	5.76835e-19	83.1107	cl01481	DDE_Tnp_IS1595 superfamily	-	-
Q#470 - >XP_023213756.1 uncharacterized protein LOC111616587 [Centruroides sculpturatus]	superfamily	382559	181	309	4.33587e-15	71.9399	cl01481	DDE_Tnp_IS1595 superfamily	-	-
Q#471 - >RWS00899.1 hypothetical protein B4U79_13656, partial [Dinothrombium tinctorium]	superfamily	382559	105	226	1.22155e-10	57.6875	cl01481	DDE_Tnp_IS1595 superfamily	-	-
Q#472 - >XP_023211153.1 uncharacterized protein LOC111614006 [Centruroides sculpturatus]	superfamily	382559	175	303	4.44424e-15	71.9399	cl01481	DDE_Tnp_IS1595 superfamily	-	-
Q#473 - >XP_024498871.1 Transposase, ISXO2-like domain-containing protein [Strongyloides ratti]	superfamily	382559	45	136	0.00149313	36.8868	cl01481	DDE_Tnp_IS1595 superfamily	N	-
Q#474 - >GBN03536.1 hypothetical protein AVEN_146657-1 [Araneus ventricosus]	superfamily	382559	18	142	3.14404e-20	83.8811	cl01481	DDE_Tnp_IS1595 superfamily	-	-
Q#475 - >KOF69297.1 hypothetical protein OCBIM_22005293mg, partial [Octopus bimaculoides]	superfamily	382559	3	61	2.22777e-12	57.3023	cl01481	DDE_Tnp_IS1595 superfamily	NC	-
Q#476 - >XP_029054949.1 uncharacterized protein LOC114882236, partial [Osmia bicornis bicornis]	superfamily	391943	240	264	0.00308554	36.7073	cl28905	PIN_SF superfamily	NC	-
Q#476 - >XP_029054949.1 uncharacterized protein LOC114882236, partial [Osmia bicornis bicornis]	superfamily	382559	116	228	2.34775e-23	92.3555	cl01481	DDE_Tnp_IS1595 superfamily	-	-
Q#477 - >VDD91881.1 unnamed protein product [Enterobius vermicularis]	superfamily	382559	28	118	0.00097365	38.4276	cl01481	DDE_Tnp_IS1595 superfamily	C	-
Q#478 - >XP_022162251.1 uncharacterized protein LOC111028031 [Myzus persicae]	superfamily	382559	136	218	1.36676e-15	71.5547	cl01481	DDE_Tnp_IS1595 superfamily	N	-
Q#479 - >XP_029055056.1 uncharacterized protein LOC114882332, partial [Osmia bicornis bicornis]	superfamily	382559	50	160	5.24465e-17	73.0955	cl01481	DDE_Tnp_IS1595 superfamily	-	-
Q#480 - >EFN65577.1 hypothetical protein EAG_11052, partial [Camponotus floridanus]	superfamily	382559	11	75	0.00241507	34.1904	cl01481	DDE_Tnp_IS1595 superfamily	N	-
Q#481 - >KFD58201.1 hypothetical protein M513_00964 [Trichuris suis]	superfamily	382559	153	287	1.4562e-22	91.5851	cl01481	DDE_Tnp_IS1595 superfamily	-	-
Q#482 - >RNA00670.1 ISXO2-like domain-containing [Brachionus plicatilis]	superfamily	382559	15	138	1.67458e-07	49.2132	cl01481	DDE_Tnp_IS1595 superfamily	-	-
Q#483 - >XP_027228456.1 uncharacterized protein LOC113820322 [Penaeus vannamei]	superfamily	382559	140	271	2.23453e-17	77.3327	cl01481	DDE_Tnp_IS1595 superfamily	-	-
Q#484 - >PIC17955.1 hypothetical protein B9Z55_024012 [Caenorhabditis nigoni]	superfamily	191249	496	651	0.0027678	39.9167	cl25755	Asp-B-Hydro_N superfamily	N	-
Q#484 - >PIC17955.1 hypothetical protein B9Z55_024012 [Caenorhabditis nigoni]	superfamily	382559	101	245	3.23109e-18	81.9551	cl01481	DDE_Tnp_IS1595 superfamily	-	-
Q#485 - >XP_009030227.1 hypothetical protein HELRODRAFT_165386 [Helobdella robusta]	superfamily	382559	124	231	3.29558e-14	68.4731	cl01481	DDE_Tnp_IS1595 superfamily	C	-
Q#486 - >XP_023244069.1 uncharacterized protein LOC111642039 [Centruroides sculpturatus]	superfamily	382559	175	303	1.08873e-14	70.7843	cl01481	DDE_Tnp_IS1595 superfamily	-	-
Q#487 - >XP_014782000.1 PREDICTED: uncharacterized protein LOC106877575 [Octopus bimaculoides]	superfamily	382559	148	286	1.51918e-18	80.4143	cl01481	DDE_Tnp_IS1595 superfamily	-	-
Q#488 - >XP_023220813.1 uncharacterized protein LOC111622640 [Centruroides sculpturatus]	superfamily	382559	175	303	3.04254e-14	69.6287	cl01481	DDE_Tnp_IS1595 superfamily	-	-
Q#489 - >XP_024892367.1 uncharacterized protein LOC112467785 [Temnothorax curvispinosus]	superfamily	382559	42	101	0.000820611	36.1164	cl01481	DDE_Tnp_IS1595 superfamily	C	-
Q#490 - >KFD48891.1 hypothetical protein M513_10254 [Trichuris suis]	superfamily	382559	97	182	6.92519e-19	78.4883	cl01481	DDE_Tnp_IS1595 superfamily	N	-
Q#491 - >XP_027211307.1 uncharacterized protein LOC113804615 [Penaeus vannamei]	superfamily	382559	140	271	8.04732e-18	78.8735	cl01481	DDE_Tnp_IS1595 superfamily	-	-
Q#492 - >XP_014779146.1 PREDICTED: uncharacterized protein LOC106875490 [Octopus bimaculoides]	superfamily	382559	159	269	1.55701e-14	69.2435	cl01481	DDE_Tnp_IS1595 superfamily	N	-
Q#493 - >XP_023218256.1 uncharacterized protein LOC111620557 [Centruroides sculpturatus]	superfamily	382559	165	284	2.13204e-09	55.7615	cl01481	DDE_Tnp_IS1595 superfamily	-	-
Q#494 - >XP_023233574.1 uncharacterized protein LOC111633267 isoform X2 [Centruroides sculpturatus]	superfamily	382559	179	289	1.00442e-13	68.0879	cl01481	DDE_Tnp_IS1595 superfamily	C	-
Q#495 - >KIH67194.1 hypothetical protein ANCDUO_02478 [Ancylostoma duodenale]	superfamily	382559	87	179	3.14593e-06	45.3612	cl01481	DDE_Tnp_IS1595 superfamily	C	-
Q#496 - >KOF92007.1 hypothetical protein OCBIM_22007566mg, partial [Octopus bimaculoides]	superfamily	382559	1	78	1.747e-08	48.828	cl01481	DDE_Tnp_IS1595 superfamily	N	-
Q#497 - >XP_015377233.1 PREDICTED: uncharacterized protein LOC107171498 [Diuraphis noxia]	superfamily	382559	8	93	2.13355e-13	61.5395	cl01481	DDE_Tnp_IS1595 superfamily	C	-
Q#498 - >KFD46367.1 hypothetical protein M513_12738 [Trichuris suis]	superfamily	382559	24	135	4.6e-09	52.2947	cl01481	DDE_Tnp_IS1595 superfamily	-	-
Q#499 - >OXA44983.1 hypothetical protein Fcan01_19853 [Folsomia candida]	superfamily	391704	1768	1857	0.00713256	41.1221	cl27202	Mpp10 superfamily	NC	-
Q#499 - >OXA44983.1 hypothetical protein Fcan01_19853 [Folsomia candida]	superfamily	382559	100	199	1.87615e-07	52.2947	cl01481	DDE_Tnp_IS1595 superfamily	C	-
Q#500 - >VDN54015.1 unnamed protein product [Dracunculus medinensis]	superfamily	382559	75	207	4.8231e-14	66.9323	cl01481	DDE_Tnp_IS1595 superfamily	-	-
Q#501 - >KFD46567.1 hypothetical protein M513_12546 [Trichuris suis]	superfamily	382559	28	168	9.25516e-21	83.4959	cl01481	DDE_Tnp_IS1595 superfamily	-	-
Q#502 - >PIO61508.1 hypothetical protein TELCIR_16968, partial [Teladorsagia circumcincta]	superfamily	382559	147	268	1.43427e-10	58.0727	cl01481	DDE_Tnp_IS1595 superfamily	-	-
Q#503 - >XP_028149377.1 uncharacterized protein LOC114342783 [Diabrotica virgifera virgifera]	superfamily	382559	35	130	3.11628e-15	68.0879	cl01481	DDE_Tnp_IS1595 superfamily	N	-
Q#504 - >KOF81549.1 hypothetical protein OCBIM_22026386mg, partial [Octopus bimaculoides]	superfamily	382559	12	70	6.73922e-11	53.8355	cl01481	DDE_Tnp_IS1595 superfamily	NC	-
Q#505 - >PIO60101.1 hypothetical protein TELCIR_18409 [Teladorsagia circumcincta]	superfamily	382559	32	142	1.00837e-18	77.3327	cl01481	DDE_Tnp_IS1595 superfamily	-	-
Q#506 - >XP_024888850.1 uncharacterized protein LOC112465514 [Temnothorax curvispinosus]	superfamily	382559	153	293	1.16892e-24	97.3631	cl01481	DDE_Tnp_IS1595 superfamily	-	-
Q#507 - >OXA40798.1 Salivary glue protein Sgs-4 [Folsomia candida]	superfamily	367360	292	563	0.000103412	45.3966	cl38111	Atrophin-1 superfamily	NC	-
Q#507 - >OXA40798.1 Salivary glue protein Sgs-4 [Folsomia candida]	superfamily	382559	143	242	2.2858e-07	50.3687	cl01481	DDE_Tnp_IS1595 superfamily	C	-
Q#508 - >XP_027219207.1 uncharacterized protein LOC113811624 [Penaeus vannamei]	superfamily	382559	53	184	1.30627e-16	74.2511	cl01481	DDE_Tnp_IS1595 superfamily	-	-
Q#509 - >XP_027223231.1 pollen-specific leucine-rich repeat extensin-like protein 1 [Penaeus vannamei]	superfamily	382559	9	76	0.00356951	37.272	cl01481	DDE_Tnp_IS1595 superfamily	N	-
Q#509 - >XP_027223231.1 pollen-specific leucine-rich repeat extensin-like protein 1 [Penaeus vannamei]	superfamily	173412	102	294	3.29747e-06	48.5987	cl31754	PTZ00121 superfamily	N	-
Q#510 - >GBN14656.1 hypothetical protein AVEN_236481-1 [Araneus ventricosus]	superfamily	382559	176	305	7.89334e-20	84.2663	cl01481	DDE_Tnp_IS1595 superfamily	-	-
Q#511 - >XP_013096240.1 PREDICTED: uncharacterized protein LOC106079596 [Biomphalaria glabrata]	superfamily	382559	189	301	0.0325891	34.5756	cl01481	DDE_Tnp_IS1595 superfamily	N	-
Q#512 - >XP_017485266.1 PREDICTED: LOW QUALITY PROTEIN: uncharacterized protein LOC108373826 [Rhagoletis zephyria]	superfamily	382559	179	293	3.41917e-17	77.3327	cl01481	DDE_Tnp_IS1595 superfamily	-	-
Q#513 - >KYM95299.1 hypothetical protein ALC62_14052 [Cyphomyrmex costatus]	superfamily	382559	121	233	2.36015e-21	86.5775	cl01481	DDE_Tnp_IS1595 superfamily	C	-
Q#514 - >XP_022117869.1 uncharacterized protein LOC110995153 [Pieris rapae]	superfamily	382559	202	344	4.93716e-21	88.1183	cl01481	DDE_Tnp_IS1595 superfamily	-	-
Q#515 - >XP_023219864.1 uncharacterized protein LOC111621831 isoform X2 [Centruroides sculpturatus]	superfamily	382559	2	123	4.64223e-14	67.3175	cl01481	DDE_Tnp_IS1595 superfamily	-	-
Q#516 - >GBO21260.1 hypothetical protein AVEN_258562-1 [Araneus ventricosus]	superfamily	382559	48	150	3.45654e-20	82.3403	cl01481	DDE_Tnp_IS1595 superfamily	N	-
Q#517 - >KOF69381.1 hypothetical protein OCBIM_22005083mg [Octopus bimaculoides]	superfamily	382559	20	116	2.20423e-06	43.8204	cl01481	DDE_Tnp_IS1595 superfamily	N	-
Q#518 - >XP_023236594.1 uncharacterized protein LOC111635761 [Centruroides sculpturatus]	superfamily	382559	161	229	0.000526231	39.198	cl01481	DDE_Tnp_IS1595 superfamily	C	-
Q#519 - >KOF86377.1 hypothetical protein OCBIM_22018715mg, partial [Octopus bimaculoides]	superfamily	382559	4	78	7.75727e-19	75.7919	cl01481	DDE_Tnp_IS1595 superfamily	N	-
Q#520 - >RNA31067.1 ISXO2-like domain-containing [Brachionus plicatilis]	superfamily	273258	199	281	0.00501128	38.8191	cl36736	lon superfamily	NC	-
Q#520 - >RNA31067.1 ISXO2-like domain-containing [Brachionus plicatilis]	superfamily	382559	40	177	2.28777e-20	86.1923	cl01481	DDE_Tnp_IS1595 superfamily	-	-
Q#521 - >RNA05313.1 transposase, partial [Brachionus plicatilis]	specific	100064	260	317	0.000490399	37.5938	cd02325	R3H	-	cl00297
Q#521 - >RNA05313.1 transposase, partial [Brachionus plicatilis]	superfamily	382559	46	182	5.46343e-14	68.4731	cl01481	DDE_Tnp_IS1595 superfamily	-	-
Q#522 - >RWS09719.1 putative transposase-like protein, partial [Leptotrombidium deliense]	superfamily	382559	24	78	5.96569e-11	54.9911	cl01481	DDE_Tnp_IS1595 superfamily	N	-
Q#523 - >ELU01533.1 hypothetical protein CAPTEDRAFT_111447 [Capitella teleta]	superfamily	382559	2	69	3.60341e-12	57.6875	cl01481	DDE_Tnp_IS1595 superfamily	NC	-
Q#524 - >POM52001.1 hypothetical protein FL81_00947, partial [Caenorhabditis remanei]	superfamily	382559	99	136	0.0941425	31.1088	cl01481	DDE_Tnp_IS1595 superfamily	C	-
Q#525 - >XP_029652239.1 uncharacterized protein LOC115225419 [Octopus sinensis]	superfamily	382559	130	267	4.99714e-08	51.1391	cl01481	DDE_Tnp_IS1595 superfamily	-	-
Q#526 - >RNA21956.1 hypothetical protein BpHYR1_003912 [Brachionus plicatilis]	superfamily	382559	110	224	2.70195e-11	61.5395	cl01481	DDE_Tnp_IS1595 superfamily	-	-
Q#527 - >XP_009016365.1 hypothetical protein HELRODRAFT_145689, partial [Helobdella robusta]	superfamily	382559	12	74	0.0414236	30.7236	cl01481	DDE_Tnp_IS1595 superfamily	C	-
Q#528 - >XP_025197396.1 uncharacterized protein LOC112596113 [Melanaphis sacchari]	superfamily	382559	88	174	5.81205e-16	70.7843	cl01481	DDE_Tnp_IS1595 superfamily	N	-
Q#529 - >EFX60123.1 hypothetical protein DAPPUDRAFT_19746, partial [Daphnia pulex]	superfamily	382559	29	98	7.29415e-13	59.9987	cl01481	DDE_Tnp_IS1595 superfamily	C	-
Q#530 - >PDM80474.1 hypothetical protein PRIPAC_35466 [Pristionchus pacificus]	superfamily	382559	7	98	8.53088e-16	67.7027	cl01481	DDE_Tnp_IS1595 superfamily	N	-
Q#531 - >POM47731.1 hypothetical protein FL81_07644 [Caenorhabditis remanei]	superfamily	382559	96	244	3.04168e-14	70.0139	cl01481	DDE_Tnp_IS1595 superfamily	-	-
Q#532 - >KFD50732.1 hypothetical protein M513_08388 [Trichuris suis]	superfamily	382559	15	100	5.24194e-17	71.5547	cl01481	DDE_Tnp_IS1595 superfamily	N	-
Q#533 - >XP_020715189.1 uncharacterized protein LOC110118226 [Ceratitis capitata]	superfamily	382559	22	145	5.0813e-19	78.1031	cl01481	DDE_Tnp_IS1595 superfamily	-	-
Q#534 - >XP_023219862.1 uncharacterized protein LOC111621831 isoform X1 [Centruroides sculpturatus]	superfamily	382559	5	124	2.05796e-12	62.6951	cl01481	DDE_Tnp_IS1595 superfamily	-	-
Q#535 - >GBN59787.1 hypothetical protein AVEN_160156-1 [Araneus ventricosus]	superfamily	382559	150	266	4.27032e-25	98.1335	cl01481	DDE_Tnp_IS1595 superfamily	-	-
Q#536 - >KFD51362.1 hypothetical protein M513_07767 [Trichuris suis]	superfamily	382559	138	273	1.07458e-25	99.2891	cl01481	DDE_Tnp_IS1595 superfamily	-	-
Q#537 - >KOF62391.1 hypothetical protein OCBIM_22023717mg, partial [Octopus bimaculoides]	superfamily	382559	1	49	4.31555e-06	40.3536	cl01481	DDE_Tnp_IS1595 superfamily	N	-
Q#538 - >KFD67266.1 hypothetical protein M514_05074 [Trichuris suis]	specific	365870	246	287	0.000337257	37.7234	pfam00095	WAP	-	cl00156
Q#538 - >KFD67266.1 hypothetical protein M514_05074 [Trichuris suis]	specific	365870	295	339	8.18388e-05	39.6494	pfam00095	WAP	-	cl00156
Q#538 - >KFD67266.1 hypothetical protein M514_05074 [Trichuris suis]	superfamily	382559	174	230	2.17184e-13	66.9323	cl01481	DDE_Tnp_IS1595 superfamily	NC	-
Q#539 - >XP_029053136.1 uncharacterized protein LOC114880853 isoform X2 [Osmia bicornis bicornis]	superfamily	382559	160	291	1.03094e-21	89.2739	cl01481	DDE_Tnp_IS1595 superfamily	-	-
Q#540 - >XP_003095196.1 hypothetical protein CRE_22620 [Caenorhabditis remanei]	superfamily	382559	76	220	7.23746e-14	69.2435	cl01481	DDE_Tnp_IS1595 superfamily	-	-
Q#541 - >XP_023219481.1 uncharacterized protein LOC111621547 isoform X2 [Centruroides sculpturatus]	superfamily	382559	2	141	3.49158e-13	65.3915	cl01481	DDE_Tnp_IS1595 superfamily	-	-
Q#542 - >XP_029053135.1 uncharacterized protein LOC114880853 isoform X1 [Osmia bicornis bicornis]	superfamily	382559	166	297	1.30567e-21	88.8887	cl01481	DDE_Tnp_IS1595 superfamily	-	-
Q#543 - >EFN80662.1 hypothetical protein EAI_02815, partial [Harpegnathos saltator]	superfamily	382559	125	187	1.26617e-07	48.828	cl01481	DDE_Tnp_IS1595 superfamily	C	-
Q#544 - >TRY77049.1 hypothetical protein TCAL_02019 [Tigriopus californicus]	superfamily	382559	4	71	2.68784e-06	41.8944	cl01481	DDE_Tnp_IS1595 superfamily	NC	-
Q#545 - >XP_024868681.1 uncharacterized protein LOC112452621 [Temnothorax curvispinosus]	superfamily	382559	2	96	2.25802e-16	70.3991	cl01481	DDE_Tnp_IS1595 superfamily	N	-
Q#546 - >KFM63713.1 hypothetical protein X975_24463, partial [Stegodyphus mimosarum]	superfamily	382559	2	82	3.20205e-08	47.2872	cl01481	DDE_Tnp_IS1595 superfamily	N	-
Q#547 - >KOF66737.1 hypothetical protein OCBIM_22011452mg, partial [Octopus bimaculoides]	superfamily	382559	11	127	9.68305e-19	76.9475	cl01481	DDE_Tnp_IS1595 superfamily	-	-
Q#548 - >KFD72356.1 hypothetical protein M514_15629 [Trichuris suis]	superfamily	382559	27	138	1.12522e-07	48.4428	cl01481	DDE_Tnp_IS1595 superfamily	-	-
Q#549 - >XP_014776408.1 PREDICTED: uncharacterized protein LOC106873531 [Octopus bimaculoides]	superfamily	382559	130	269	6.994e-14	67.3175	cl01481	DDE_Tnp_IS1595 superfamily	-	-
Q#550 - >KOF69011.1 hypothetical protein OCBIM_22006020mg [Octopus bimaculoides]	superfamily	382559	167	287	2.33078e-14	69.2435	cl01481	DDE_Tnp_IS1595 superfamily	-	-
Q#551 - >KOF82834.1 hypothetical protein OCBIM_22024763mg [Octopus bimaculoides]	superfamily	382559	130	269	7.32671e-14	67.3175	cl01481	DDE_Tnp_IS1595 superfamily	-	-
Q#552 - >XP_023219480.1 uncharacterized protein LOC111621547 isoform X1 [Centruroides sculpturatus]	superfamily	382559	6	143	1.47788e-11	60.7691	cl01481	DDE_Tnp_IS1595 superfamily	-	-
Q#553 - >RWS00903.1 hypothetical protein B4U79_10846 [Dinothrombium tinctorium]	superfamily	382559	45	154	6.95951e-08	48.828	cl01481	DDE_Tnp_IS1595 superfamily	-	-
Q#554 - >VDO89994.1 unnamed protein product [Heligmosomoides polygyrus]	superfamily	382559	172	287	0.000659651	39.198	cl01481	DDE_Tnp_IS1595 superfamily	-	-
Q#555 - >XP_003092100.1 hypothetical protein CRE_20983 [Caenorhabditis remanei]	superfamily	382559	136	281	1.15105e-22	91.1999	cl01481	DDE_Tnp_IS1595 superfamily	-	-
Q#556 - >KOF83965.1 hypothetical protein OCBIM_22022913mg, partial [Octopus bimaculoides]	superfamily	382559	35	144	1.15954e-10	56.9171	cl01481	DDE_Tnp_IS1595 superfamily	-	-
Q#557 - >RUS73042.1 hypothetical protein EGW08_019206 [Elysia chlorotica]	superfamily	382559	188	219	0.000147001	41.124	cl01481	DDE_Tnp_IS1595 superfamily	NC	-
Q#558 - >TKR65130.1 hypothetical protein L596_025580 [Steinernema carpocapsae]	superfamily	382559	6	94	2.9583e-14	64.6211	cl01481	DDE_Tnp_IS1595 superfamily	N	-
Q#559 - >KFM58004.1 hypothetical protein X975_20051, partial [Stegodyphus mimosarum]	superfamily	382559	37	115	7.16185e-09	49.9836	cl01481	DDE_Tnp_IS1595 superfamily	C	-
Q#560 - >ODM86605.1 hypothetical protein Ocin01_20076 [Orchesella cincta]	superfamily	382559	52	113	1.29289e-05	41.5092	cl01481	DDE_Tnp_IS1595 superfamily	C	-
Q#561 - >XP_024506961.1 Transposase, ISXO2-like domain-containing protein [Strongyloides ratti]	superfamily	382559	137	271	4.38422e-19	81.5699	cl01481	DDE_Tnp_IS1595 superfamily	-	-
Q#562 - >KOF67182.1 hypothetical protein OCBIM_22010282mg, partial [Octopus bimaculoides]	superfamily	382559	32	101	4.28434e-08	48.0576	cl01481	DDE_Tnp_IS1595 superfamily	C	-
Q#563 - >XP_022180192.1 zinc finger MYM-type protein 1-like [Myzus persicae]	superfamily	214739	130	217	3.60286e-08	51.7224	cl02692	ZnF_TTF superfamily	-	-
Q#563 - >XP_022180192.1 zinc finger MYM-type protein 1-like [Myzus persicae]	specific	368565	692	748	8.67631e-10	56.1311	pfam05699	Dimer_Tnp_hAT	N	cl05324
Q#563 - >XP_022180192.1 zinc finger MYM-type protein 1-like [Myzus persicae]	superfamily	382559	826	912	3.87238e-16	76.1771	cl01481	DDE_Tnp_IS1595 superfamily	C	-
Q#563 - >XP_022180192.1 zinc finger MYM-type protein 1-like [Myzus persicae]	superfamily	372998	211	409	1.81367e-28	114.2	cl16778	DUF4371 superfamily	-	-
Q#564 - >GBL96268.1 hypothetical protein AVEN_118797-1 [Araneus ventricosus]	superfamily	382559	150	266	3.92804e-25	98.1335	cl01481	DDE_Tnp_IS1595 superfamily	-	-
Q#565 - >KFD51371.1 hypothetical protein M513_07776 [Trichuris suis]	superfamily	382559	138	273	1.18121e-25	99.2891	cl01481	DDE_Tnp_IS1595 superfamily	-	-
Q#566 - >KOF91678.1 hypothetical protein OCBIM_22008349mg, partial [Octopus bimaculoides]	superfamily	382559	11	107	6.71094e-07	44.5908	cl01481	DDE_Tnp_IS1595 superfamily	C	-
Q#567 - >KFD65015.1 hypothetical protein M514_11597 [Trichuris suis]	superfamily	382559	24	146	1.55458e-08	52.6799	cl01481	DDE_Tnp_IS1595 superfamily	-	-
Q#568 - >KOF64256.1 hypothetical protein OCBIM_22011662mg [Octopus bimaculoides]	superfamily	382559	19	143	5.28999e-16	70.3991	cl01481	DDE_Tnp_IS1595 superfamily	-	-
Q#569 - >XP_024500629.1 Transposase, ISXO2-like domain-containing protein [Strongyloides ratti]	superfamily	382559	62	127	1.89587e-06	44.2056	cl01481	DDE_Tnp_IS1595 superfamily	C	-
Q#570 - >PSN30295.1 hypothetical protein C0J52_25555 [Blattella germanica]	superfamily	382559	185	315	1.34559e-12	64.6211	cl01481	DDE_Tnp_IS1595 superfamily	-	-
Q#571 - >RCN39711.1 hypothetical protein ANCCAN_14371 [Ancylostoma caninum]	superfamily	382559	6	98	2.10526e-11	57.6875	cl01481	DDE_Tnp_IS1595 superfamily	N	-
Q#572 - >KFD49718.1 hypothetical protein M513_09415 [Trichuris suis]	superfamily	382559	2	79	3.91557e-13	60.7691	cl01481	DDE_Tnp_IS1595 superfamily	N	-
Q#573 - >VDN59549.1 unnamed protein product [Dracunculus medinensis]	superfamily	236504	202	283	0.00021305	44.3169	cl35824	PRK09418 superfamily	NC	-
Q#573 - >VDN59549.1 unnamed protein product [Dracunculus medinensis]	superfamily	382559	498	593	3.58119e-08	52.6799	cl01481	DDE_Tnp_IS1595 superfamily	N	-
Q#574 - >XP_025017532.1 uncharacterized protein LOC112539323 [Tetranychus urticae]	superfamily	382559	111	224	3.62299e-16	73.8659	cl01481	DDE_Tnp_IS1595 superfamily	-	-
Q#575 - >EYC20991.1 hypothetical protein Y032_0020g170 [Ancylostoma ceylanicum]	superfamily	382559	152	242	1.43659e-10	57.6875	cl01481	DDE_Tnp_IS1595 superfamily	C	-
Q#576 - >KOF73550.1 hypothetical protein OCBIM_22037718mg, partial [Octopus bimaculoides]	superfamily	382559	37	102	5.03838e-07	45.3612	cl01481	DDE_Tnp_IS1595 superfamily	C	-
Q#577 - >XP_017467521.1 PREDICTED: uncharacterized protein LOC108359941 [Rhagoletis zephyria]	superfamily	382559	150	287	2.74563e-15	71.9399	cl01481	DDE_Tnp_IS1595 superfamily	-	-
Q#578 - >KFD49731.1 hypothetical protein M513_09428, partial [Trichuris suis]	superfamily	382559	63	151	5.86538e-15	67.7027	cl01481	DDE_Tnp_IS1595 superfamily	C	-
Q#579 - >KOF65368.1 hypothetical protein OCBIM_22015706mg [Octopus bimaculoides]	superfamily	382559	19	88	3.38203e-08	48.0576	cl01481	DDE_Tnp_IS1595 superfamily	C	-
Q#580 - >XP_023242982.1 uncharacterized protein LOC111641097 [Centruroides sculpturatus]	superfamily	382559	152	264	8.62265e-09	53.8355	cl01481	DDE_Tnp_IS1595 superfamily	-	-
Q#581 - >PIO72289.1 hypothetical protein TELCIR_05791 [Teladorsagia circumcincta]	superfamily	382559	24	118	5.46158e-11	56.9171	cl01481	DDE_Tnp_IS1595 superfamily	C	-
Q#582 - >XP_018399788.1 PREDICTED: uncharacterized protein LOC108777409 [Cyphomyrmex costatus]	superfamily	382559	151	286	1.47548e-15	72.3251	cl01481	DDE_Tnp_IS1595 superfamily	-	-
Q#583 - >KMQ83654.1 hypothetical protein RF55_19446 [Lasius niger]	superfamily	382559	42	105	0.002492	35.7312	cl01481	DDE_Tnp_IS1595 superfamily	C	-
Q#584 - >KOG00917.1 hypothetical protein OCBIM_22024389mg [Octopus bimaculoides]	superfamily	382559	116	195	3.35216e-17	75.7919	cl01481	DDE_Tnp_IS1595 superfamily	N	-
Q#585 - >XP_023236284.1 uncharacterized protein LOC111635526 isoform X2 [Centruroides sculpturatus]	superfamily	382559	58	156	8.37622e-13	61.9247	cl01481	DDE_Tnp_IS1595 superfamily	C	-
Q#586 - >KFD50340.1 hypothetical protein M513_08840 [Trichuris suis]	superfamily	387588	369	406	3.66652e-06	45.049	cl15257	GIY-YIG_SF superfamily	C	-
Q#586 - >KFD50340.1 hypothetical protein M513_08840 [Trichuris suis]	superfamily	382559	24	124	5.9398e-09	54.6059	cl01481	DDE_Tnp_IS1595 superfamily	C	-
Q#587 - >KMQ86739.1 hypothetical protein RF55_14213 [Lasius niger]	superfamily	382559	1	149	8.98348e-12	60.7691	cl01481	DDE_Tnp_IS1595 superfamily	-	-
Q#588 - >KOF85901.1 hypothetical protein OCBIM_22019572mg [Octopus bimaculoides]	superfamily	382559	96	238	1.59917e-18	79.6439	cl01481	DDE_Tnp_IS1595 superfamily	-	-
Q#589 - >KOF94052.1 hypothetical protein OCBIM_22002847mg [Octopus bimaculoides]	superfamily	382559	19	88	1.65408e-06	43.4352	cl01481	DDE_Tnp_IS1595 superfamily	C	-
Q#590 - >XP_022165895.1 uncharacterized protein LOC111030617, partial [Myzus persicae]	superfamily	382559	23	111	1.10354e-14	65.3915	cl01481	DDE_Tnp_IS1595 superfamily	C	-
Q#591 - >XP_026811178.1 uncharacterized protein LOC113552508 [Rhopalosiphum maidis]	superfamily	382559	27	148	7.90104e-13	62.3099	cl01481	DDE_Tnp_IS1595 superfamily	-	-
Q#592 - >KOF92278.1 hypothetical protein OCBIM_22007033mg, partial [Octopus bimaculoides]	superfamily	382559	15	86	6.62652e-08	46.902	cl01481	DDE_Tnp_IS1595 superfamily	C	-
Q#593 - >RUS84503.1 hypothetical protein EGW08_007742 [Elysia chlorotica]	superfamily	382559	42	108	1.12626e-06	46.5168	cl01481	DDE_Tnp_IS1595 superfamily	C	-
Q#594 - >XP_009013241.1 hypothetical protein HELRODRAFT_169116 [Helobdella robusta]	superfamily	382559	80	184	4.68917e-11	58.0727	cl01481	DDE_Tnp_IS1595 superfamily	N	-
Q#595 - >EPB65242.1 hypothetical protein ANCCEY_15695 [Ancylostoma ceylanicum]	superfamily	382559	153	295	4.41878e-18	79.2587	cl01481	DDE_Tnp_IS1595 superfamily	-	-
Q#596 - >XP_022815202.1 uncharacterized protein LOC111348675 [Spodoptera litura]	superfamily	382559	151	307	4.76204e-11	59.9987	cl01481	DDE_Tnp_IS1595 superfamily	-	-
Q#597 - >XP_025017639.1 uncharacterized protein LOC107367332 [Tetranychus urticae]	superfamily	382559	153	291	1.88337e-18	80.4143	cl01481	DDE_Tnp_IS1595 superfamily	-	-
Q#598 - >XP_011867709.1 PREDICTED: uncharacterized protein LOC105561931 [Vollenhovia emeryi]	superfamily	382559	90	231	2.41294e-20	84.6515	cl01481	DDE_Tnp_IS1595 superfamily	-	-
Q#599 - >XP_023235531.1 uncharacterized protein LOC111634928 [Centruroides sculpturatus]	superfamily	382559	148	240	1.73201e-07	49.5984	cl01481	DDE_Tnp_IS1595 superfamily	C	-
Q#600 - >OZF79237.1 hypothetical protein FL83_24501, partial [Caenorhabditis latens]	superfamily	382559	233	388	4.65437e-16	75.7919	cl01481	DDE_Tnp_IS1595 superfamily	-	-
Q#601 - >XP_023211527.1 uncharacterized protein LOC111614388 [Centruroides sculpturatus]	superfamily	382559	76	167	2.56417e-11	58.4579	cl01481	DDE_Tnp_IS1595 superfamily	C	-
Q#602 - >XP_024892011.1 uncharacterized protein LOC112467561 [Temnothorax curvispinosus]	superfamily	382559	42	103	0.00806665	33.42	cl01481	DDE_Tnp_IS1595 superfamily	C	-
Q#603 - >POM38633.1 hypothetical protein FL81_24642 [Caenorhabditis remanei]	superfamily	382559	158	282	3.09372e-19	84.6515	cl01481	DDE_Tnp_IS1595 superfamily	N	-
Q#604 - >XP_005108056.1 uncharacterized protein LOC101855051 isoform X1 [Aplysia californica]	superfamily	382559	171	303	2.63561e-19	82.7255	cl01481	DDE_Tnp_IS1595 superfamily	-	-
Q#605 - >EEC10604.1 hypothetical protein IscW_ISCW024423, partial [Ixodes scapularis]	superfamily	382559	19	106	2.05745e-14	64.6211	cl01481	DDE_Tnp_IS1595 superfamily	C	-
Q#606 - >KOF82613.1 hypothetical protein OCBIM_22025002mg [Octopus bimaculoides]	superfamily	382559	121	171	9.17135e-07	46.1316	cl01481	DDE_Tnp_IS1595 superfamily	NC	-
Q#607 - >XP_018497355.1 uncharacterized protein LOC108865135 [Galendromus occidentalis]	superfamily	382559	50	183	3.1542e-18	77.3327	cl01481	DDE_Tnp_IS1595 superfamily	-	-
Q#608 - >KOF85459.1 hypothetical protein OCBIM_22020308mg [Octopus bimaculoides]	superfamily	382559	60	133	1.00591e-19	80.7995	cl01481	DDE_Tnp_IS1595 superfamily	N	-
Q#609 - >XP_028147522.1 uncharacterized protein LOC114340947 [Diabrotica virgifera virgifera]	superfamily	382559	163	302	4.93353e-21	87.3479	cl01481	DDE_Tnp_IS1595 superfamily	-	-
Q#610 - >KOF62591.1 hypothetical protein OCBIM_22022706mg, partial [Octopus bimaculoides]	superfamily	382559	39	88	3.49609e-06	42.6648	cl01481	DDE_Tnp_IS1595 superfamily	NC	-
Q#611 - >KOF91885.1 hypothetical protein OCBIM_22007885mg [Octopus bimaculoides]	superfamily	382559	148	267	1.97723e-18	80.0291	cl01481	DDE_Tnp_IS1595 superfamily	-	-
Q#612 - >XP_023242651.1 uncharacterized protein LOC111640822 isoform X1 [Centruroides sculpturatus]	superfamily	382559	161	274	1.92803e-10	58.4579	cl01481	DDE_Tnp_IS1595 superfamily	-	-
Q#613 - >KOF74353.1 hypothetical protein OCBIM_22036381mg [Octopus bimaculoides]	superfamily	382559	41	151	2.49007e-17	74.2511	cl01481	DDE_Tnp_IS1595 superfamily	N	-
Q#614 - >TKR60587.1 hypothetical protein L596_027814 [Steinernema carpocapsae]	superfamily	382559	42	134	1.76668e-08	50.7539	cl01481	DDE_Tnp_IS1595 superfamily	C	-
Q#615 - >XP_022164773.1 uncharacterized protein LOC111029863, partial [Myzus persicae]	superfamily	382559	11	88	3.17764e-11	59.2283	cl01481	DDE_Tnp_IS1595 superfamily	N	-
Q#616 - >KOF64482.1 hypothetical protein OCBIM_22015666mg [Octopus bimaculoides]	superfamily	382559	48	125	1.90461e-07	47.2872	cl01481	DDE_Tnp_IS1595 superfamily	N	-
Q#617 - >KOF87241.1 hypothetical protein OCBIM_22017216mg [Octopus bimaculoides]	superfamily	382559	6	70	2.0451e-08	48.0576	cl01481	DDE_Tnp_IS1595 superfamily	NC	-
Q#618 - >KOG00809.1 hypothetical protein OCBIM_22031814mg, partial [Octopus bimaculoides]	superfamily	382559	24	106	4.37494e-08	47.6724	cl01481	DDE_Tnp_IS1595 superfamily	N	-
Q#619 - >GBM54288.1 hypothetical protein AVEN_76051-1 [Araneus ventricosus]	superfamily	382559	150	222	1.86317e-10	56.9171	cl01481	DDE_Tnp_IS1595 superfamily	C	-
Q#620 - >KOF97995.1 hypothetical protein OCBIM_22027809mg [Octopus bimaculoides]	superfamily	382559	19	88	2.24226e-05	40.3536	cl01481	DDE_Tnp_IS1595 superfamily	C	-
Q#621 - >POM40849.1 hypothetical protein FL81_18335 [Caenorhabditis remanei]	superfamily	382559	125	262	7.99138e-25	96.5927	cl01481	DDE_Tnp_IS1595 superfamily	-	-
Q#622 - >EFN88602.1 hypothetical protein EAI_12376, partial [Harpegnathos saltator]	superfamily	382559	13	76	1.18444e-15	66.5471	cl01481	DDE_Tnp_IS1595 superfamily	NC	-
Q#623 - >KOF64208.1 hypothetical protein OCBIM_22010739mg, partial [Octopus bimaculoides]	superfamily	382559	2	128	4.00095e-13	62.6951	cl01481	DDE_Tnp_IS1595 superfamily	-	-
Q#624 - >RWS22081.1 uncharacterized protein B4U80_06518 [Leptotrombidium deliense]	superfamily	382559	165	329	6.5178e-10	57.3023	cl01481	DDE_Tnp_IS1595 superfamily	-	-
Q#625 - >KOF70282.1 hypothetical protein OCBIM_22003134mg [Octopus bimaculoides]	superfamily	382559	101	165	5.1177e-10	54.6059	cl01481	DDE_Tnp_IS1595 superfamily	NC	-
Q#626 - >KOF82885.1 hypothetical protein OCBIM_22024685mg [Octopus bimaculoides]	superfamily	382559	41	107	0.00260409	35.346	cl01481	DDE_Tnp_IS1595 superfamily	C	-
Q#627 - >XP_029831839.1 uncharacterized protein LOC115316583 [Ixodes scapularis]	superfamily	382559	199	350	2.16832e-19	83.8811	cl01481	DDE_Tnp_IS1595 superfamily	-	-
Q#628 - >KMQ89871.1 putative transposase-like protein, partial [Lasius niger]	superfamily	382559	12	152	4.49125e-24	91.9703	cl01481	DDE_Tnp_IS1595 superfamily	-	-
Q#629 - >KYN16724.1 hypothetical protein ALC57_11042 [Trachymyrmex cornetzi]	superfamily	382559	40	138	1.39879e-13	64.6211	cl01481	DDE_Tnp_IS1595 superfamily	N	-
Q#630 - >XP_024500842.1 Transposase, ISXO2-like domain-containing protein [Strongyloides ratti]	superfamily	382559	103	169	0.000669133	38.0424	cl01481	DDE_Tnp_IS1595 superfamily	C	-
Q#631 - >PIO68547.1 hypothetical protein TELCIR_09664, partial [Teladorsagia circumcincta]	superfamily	382559	2	89	3.31981e-12	58.4579	cl01481	DDE_Tnp_IS1595 superfamily	N	-
Q#632 - >TRY77128.1 hypothetical protein TCAL_15973, partial [Tigriopus californicus]	superfamily	237108	55	96	0.00263384	36.2924	cl36129	PRK12467 superfamily	C	-
Q#633 - >XP_029842389.1 uncharacterized protein LOC115325828 [Ixodes scapularis]	superfamily	382559	212	363	4.62364e-19	83.1107	cl01481	DDE_Tnp_IS1595 superfamily	-	-
Q#634 - >KFD46003.1 hypothetical protein M513_13120 [Trichuris suis]	superfamily	382559	127	241	6.95854e-23	90.8147	cl01481	DDE_Tnp_IS1595 superfamily	-	-
Q#635 - >KOF72280.1 hypothetical protein OCBIM_22039742mg, partial [Octopus bimaculoides]	superfamily	382559	64	102	1.43363e-05	41.5092	cl01481	DDE_Tnp_IS1595 superfamily	NC	-
Q#636 - >KOF75496.1 hypothetical protein OCBIM_22034624mg, partial [Octopus bimaculoides]	superfamily	382559	110	224	3.72058e-10	56.5319	cl01481	DDE_Tnp_IS1595 superfamily	-	-
Q#637 - >EYC02452.1 hypothetical protein Y032_0100g3311 [Ancylostoma ceylanicum]	superfamily	382559	157	236	1.22943e-09	55.7615	cl01481	DDE_Tnp_IS1595 superfamily	C	-
Q#638 - >KOG01064.1 hypothetical protein OCBIM_22010628mg [Octopus bimaculoides]	superfamily	382559	4	113	1.34796e-15	68.0879	cl01481	DDE_Tnp_IS1595 superfamily	-	-
Q#639 - >KOF99672.1 hypothetical protein OCBIM_22012985mg [Octopus bimaculoides]	superfamily	382559	19	88	3.8354e-08	47.6724	cl01481	DDE_Tnp_IS1595 superfamily	C	-
Q#640 - >VDP50312.1 unnamed protein product [Heligmosomoides polygyrus]	superfamily	382559	150	251	6.30332e-09	53.8355	cl01481	DDE_Tnp_IS1595 superfamily	C	-
Q#641 - >XP_003095291.1 hypothetical protein CRE_19942 [Caenorhabditis remanei]	superfamily	382559	2	98	4.04524e-15	67.3175	cl01481	DDE_Tnp_IS1595 superfamily	N	-
Q#642 - >KFM77351.1 hypothetical protein X975_09124, partial [Stegodyphus mimosarum]	superfamily	382559	121	191	8.8352e-09	51.9095	cl01481	DDE_Tnp_IS1595 superfamily	C	-
Q#643 - >KOF89567.1 hypothetical protein OCBIM_22012853mg [Octopus bimaculoides]	superfamily	382559	19	88	2.17721e-07	45.7464	cl01481	DDE_Tnp_IS1595 superfamily	C	-
Q#644 - >XP_027202419.1 uncharacterized protein LOC113796359 [Dermatophagoides pteronyssinus]	superfamily	382559	132	266	5.1815e-10	56.9171	cl01481	DDE_Tnp_IS1595 superfamily	-	-
Q#645 - >KOF69206.1 hypothetical protein OCBIM_22005503mg [Octopus bimaculoides]	superfamily	382559	114	186	9.17439e-06	43.4352	cl01481	DDE_Tnp_IS1595 superfamily	C	-
Q#646 - >KYM98252.1 hypothetical protein ALC62_11050 [Cyphomyrmex costatus]	superfamily	223354	12	177	0.0112123	36.026	cl33825	GlcD superfamily	N	-
Q#647 - >VDM25564.1 unnamed protein product [Toxocara canis]	superfamily	382559	492	624	8.93885e-06	45.7464	cl01481	DDE_Tnp_IS1595 superfamily	-	-
Q#647 - >VDM25564.1 unnamed protein product [Toxocara canis]	superfamily	390073	20	112	2.29407e-08	51.5092	cl23759	GT1 superfamily	-	-
Q#648 - >KFD47503.1 hypothetical protein M513_11597, partial [Trichuris suis]	superfamily	382559	54	137	5.69529e-06	45.3612	cl01481	DDE_Tnp_IS1595 superfamily	N	-
Q#649 - >XP_027222453.1 uncharacterized protein LOC113814571 isoform X1 [Penaeus vannamei]	superfamily	382559	153	284	3.99608e-13	65.7767	cl01481	DDE_Tnp_IS1595 superfamily	-	-
Q#650 - >GBP41528.1 hypothetical protein EVAR_20333_1 [Eumeta japonica]	superfamily	382559	33	103	3.09524e-09	50.7539	cl01481	DDE_Tnp_IS1595 superfamily	C	-
Q#651 - >XP_023310445.1 uncharacterized protein LOC108908143 [Anoplophora glabripennis]	superfamily	382559	8	123	2.80596e-15	68.4731	cl01481	DDE_Tnp_IS1595 superfamily	N	-
Q#652 - >ODN00021.1 hypothetical protein Ocin01_06668 [Orchesella cincta]	superfamily	382559	313	389	7.76107e-11	59.9987	cl01481	DDE_Tnp_IS1595 superfamily	N	-
Q#653 - >RWS00147.1 hypothetical protein B4U79_05019, partial [Dinothrombium tinctorium]	superfamily	382559	9	110	1.38722e-06	45.7464	cl01481	DDE_Tnp_IS1595 superfamily	C	-
Q#654 - >XP_013182799.1 PREDICTED: piggyBac transposable element-derived protein 4-like [Papilio xuthus]	superfamily	382559	404	490	8.91794e-12	62.6951	cl01481	DDE_Tnp_IS1595 superfamily	C	-
Q#654 - >XP_013182799.1 PREDICTED: piggyBac transposable element-derived protein 4-like [Papilio xuthus]	specific	372752	85	439	9.56232e-82	257.23	pfam13843	DDE_Tnp_1_7	-	cl16433
Q#655 - >KFD56635.1 hypothetical protein M513_02311 [Trichuris suis]	superfamily	382559	123	206	8.7149e-14	66.9323	cl01481	DDE_Tnp_IS1595 superfamily	N	-
Q#656 - >KOF72434.1 hypothetical protein OCBIM_22039451mg, partial [Octopus bimaculoides]	superfamily	382559	3	69	2.71306e-15	66.9323	cl01481	DDE_Tnp_IS1595 superfamily	N	-
Q#657 - >PSN30214.1 hypothetical protein C0J52_28262, partial [Blattella germanica]	superfamily	382559	1	148	2.21543e-21	84.6515	cl01481	DDE_Tnp_IS1595 superfamily	-	-
Q#658 - >VDD94599.1 unnamed protein product [Enterobius vermicularis]	superfamily	382559	837	933	8.34264e-08	52.2947	cl01481	DDE_Tnp_IS1595 superfamily	N	-
Q#659 - >XP_024499727.1 Transposase, ISXO2-like domain-containing protein [Strongyloides ratti]	superfamily	382559	133	266	6.43417e-20	83.8811	cl01481	DDE_Tnp_IS1595 superfamily	-	-
Q#660 - >KOF69278.1 hypothetical protein OCBIM_22005346mg [Octopus bimaculoides]	superfamily	382559	170	228	0.0181724	34.5756	cl01481	DDE_Tnp_IS1595 superfamily	C	-
Q#661 - >KOF75239.1 hypothetical protein OCBIM_22035071mg [Octopus bimaculoides]	superfamily	382559	50	139	8.99854e-10	53.4503	cl01481	DDE_Tnp_IS1595 superfamily	C	-
Q#662 - >KFD66811.1 hypothetical protein M514_02311 [Trichuris suis]	superfamily	382559	123	206	1.47669e-13	66.1619	cl01481	DDE_Tnp_IS1595 superfamily	N	-
Q#663 - >RLU24721.1 hypothetical protein DMN91_002811 [Ooceraea biroi]	superfamily	382559	45	178	3.37136e-19	79.2587	cl01481	DDE_Tnp_IS1595 superfamily	-	-
Q#664 - >XP_009030215.1 hypothetical protein HELRODRAFT_165370 [Helobdella robusta]	superfamily	382559	70	130	9.69276e-07	45.7464	cl01481	DDE_Tnp_IS1595 superfamily	C	-
Q#665 - >KFD58504.1 hypothetical protein M513_00730 [Trichuris suis]	superfamily	382559	10	49	0.0201234	31.494	cl01481	DDE_Tnp_IS1595 superfamily	N	-
Q#666 - >PSN37908.1 hypothetical protein C0J52_19526 [Blattella germanica]	superfamily	283007	298	341	0.00195398	36.5135	cl04999	HTH_psq superfamily	-	-
Q#666 - >PSN37908.1 hypothetical protein C0J52_19526 [Blattella germanica]	superfamily	382559	20	114	1.35181e-13	68.4731	cl01481	DDE_Tnp_IS1595 superfamily	N	-
Q#667 - >XP_011411860.1 PREDICTED: uncharacterized protein LOC105349209 [Crassostrea gigas]	superfamily	382559	162	310	2.02117e-23	96.2075	cl01481	DDE_Tnp_IS1595 superfamily	-	-
Q#668 - >XP_022904005.1 uncharacterized protein LOC111416268 [Onthophagus taurus]	superfamily	382559	145	238	1.4951e-17	77.7179	cl01481	DDE_Tnp_IS1595 superfamily	C	-
Q#669 - >XP_023232455.1 uncharacterized protein LOC111632293 [Centruroides sculpturatus]	superfamily	382559	55	126	9.8797e-07	46.902	cl01481	DDE_Tnp_IS1595 superfamily	C	-
Q#670 - >XP_028138196.1 uncharacterized protein LOC114332573 [Diabrotica virgifera virgifera]	superfamily	382559	37	143	5.20905e-21	83.4959	cl01481	DDE_Tnp_IS1595 superfamily	N	-
Q#671 - >KFD49785.1 hypothetical protein M513_09252 [Trichuris suis]	superfamily	382559	181	268	7.19781e-13	64.6211	cl01481	DDE_Tnp_IS1595 superfamily	C	-
Q#672 - >RNA25960.1 ISXO2-like domain-containing, partial [Brachionus plicatilis]	superfamily	382559	143	292	1.63854e-19	84.2663	cl01481	DDE_Tnp_IS1595 superfamily	-	-
Q#673 - >GBM38427.1 hypothetical protein AVEN_260810-1 [Araneus ventricosus]	superfamily	382559	1	71	7.73597e-11	54.6059	cl01481	DDE_Tnp_IS1595 superfamily	N	-
Q#674 - >KMQ86603.1 putative transposase-like protein [Lasius niger]	superfamily	382559	71	186	2.14397e-11	59.6135	cl01481	DDE_Tnp_IS1595 superfamily	-	-
Q#675 - >XP_009030222.1 hypothetical protein HELRODRAFT_165380 [Helobdella robusta]	superfamily	382559	23	98	8.42286e-14	63.0803	cl01481	DDE_Tnp_IS1595 superfamily	N	-
Q#676 - >KOF83315.1 hypothetical protein OCBIM_22024025mg [Octopus bimaculoides]	superfamily	382559	22	134	5.53453e-05	43.4352	cl01481	DDE_Tnp_IS1595 superfamily	-	-
Q#676 - >KOF83315.1 hypothetical protein OCBIM_22024025mg [Octopus bimaculoides]	specific	227381	172	579	2.53152e-15	78.5842	COG5048	COG5048	-	cl34881
Q#677 - >KOF98841.1 hypothetical protein OCBIM_22022586mg, partial [Octopus bimaculoides]	superfamily	382559	24	88	1.85497e-05	40.3536	cl01481	DDE_Tnp_IS1595 superfamily	NC	-
Q#678 - >XP_027203037.1 uncharacterized protein LOC113796938 [Dermatophagoides pteronyssinus]	superfamily	382559	127	269	8.99047e-06	44.5908	cl01481	DDE_Tnp_IS1595 superfamily	-	-
Q#679 - >KOG01008.1 hypothetical protein OCBIM_22017311mg, partial [Octopus bimaculoides]	superfamily	382559	51	126	9.34647e-06	42.2796	cl01481	DDE_Tnp_IS1595 superfamily	C	-
Q#680 - >TMS33597.1 hypothetical protein L596_001320 [Steinernema carpocapsae]	superfamily	382559	1	111	7.97037e-16	69.2435	cl01481	DDE_Tnp_IS1595 superfamily	N	-
Q#681 - >XP_029639225.1 uncharacterized protein LOC115214241 [Octopus sinensis]	superfamily	382559	187	300	7.43048e-15	70.3991	cl01481	DDE_Tnp_IS1595 superfamily	N	-
Q#682 - >KOF81993.1 hypothetical protein OCBIM_22025842mg [Octopus bimaculoides]	superfamily	382559	74	165	5.86909e-13	62.3099	cl01481	DDE_Tnp_IS1595 superfamily	N	-
Q#683 - >XP_014787205.1 PREDICTED: uncharacterized protein LOC106881360 [Octopus bimaculoides]	superfamily	382559	187	300	1.00317e-14	70.3991	cl01481	DDE_Tnp_IS1595 superfamily	N	-
Q#684 - >KOF62720.1 hypothetical protein OCBIM_22022054mg, partial [Octopus bimaculoides]	superfamily	382559	10	67	5.0047e-12	59.2283	cl01481	DDE_Tnp_IS1595 superfamily	N	-
Q#685 - >RUS71559.1 hypothetical protein EGW08_020677 [Elysia chlorotica]	superfamily	382559	110	208	2.96302e-09	54.2207	cl01481	DDE_Tnp_IS1595 superfamily	C	-
Q#686 - >XP_023243935.1 uncharacterized protein LOC111641917 [Centruroides sculpturatus]	superfamily	382559	131	266	9.78805e-18	78.1031	cl01481	DDE_Tnp_IS1595 superfamily	-	-
Q#687 - >XP_009019053.1 hypothetical protein HELRODRAFT_174268 [Helobdella robusta]	superfamily	382559	84	144	1.05113e-05	43.05	cl01481	DDE_Tnp_IS1595 superfamily	N	-
Q#688 - >XP_028145280.1 uncharacterized protein LOC114338854 [Diabrotica virgifera virgifera]	superfamily	382559	83	222	1.84766e-29	107.763	cl01481	DDE_Tnp_IS1595 superfamily	-	-
Q#689 - >XP_022905831.1 uncharacterized protein LOC111417704 [Onthophagus taurus]	superfamily	382559	163	284	1.14182e-10	58.8431	cl01481	DDE_Tnp_IS1595 superfamily	-	-
Q#690 - >XP_024500570.1 Transposase, ISXO2-like domain-containing protein [Strongyloides ratti]	superfamily	382559	15	80	9.41374e-05	38.0424	cl01481	DDE_Tnp_IS1595 superfamily	C	-
Q#691 - >KOF88233.1 hypothetical protein OCBIM_22015191mg [Octopus bimaculoides]	superfamily	382559	38	113	2.96188e-07	45.7464	cl01481	DDE_Tnp_IS1595 superfamily	C	-
Q#692 - >KZS19983.1 Uncharacterized protein APZ42_013450 [Daphnia magna]	superfamily	382559	4	112	1.30781e-20	81.1847	cl01481	DDE_Tnp_IS1595 superfamily	-	-
Q#693 - >VDL81734.1 unnamed protein product [Nippostrongylus brasiliensis]	superfamily	382559	2	82	2.65782e-09	49.9836	cl01481	DDE_Tnp_IS1595 superfamily	N	-
Q#694 - >GBL88000.1 hypothetical protein AVEN_133672-1 [Araneus ventricosus]	superfamily	382559	3	128	6.52788e-12	59.6135	cl01481	DDE_Tnp_IS1595 superfamily	-	-
Q#695 - >RNA40732.1 ISXO2-like domain-containing [Brachionus plicatilis]	superfamily	382559	1	58	1.6575e-10	56.5319	cl01481	DDE_Tnp_IS1595 superfamily	NC	-
Q#696 - >XP_028145278.1 uncharacterized protein LOC114338853 [Diabrotica virgifera virgifera]	superfamily	382559	89	228	4.28468e-29	106.993	cl01481	DDE_Tnp_IS1595 superfamily	-	-
Q#697 - >OZF85953.1 hypothetical protein FL82_23945, partial [Caenorhabditis remanei]	superfamily	382559	70	161	4.45833e-16	70.3991	cl01481	DDE_Tnp_IS1595 superfamily	C	-
Q#698 - >VDD85133.1 unnamed protein product [Enterobius vermicularis]	superfamily	382559	43	103	0.0144639	33.0348	cl01481	DDE_Tnp_IS1595 superfamily	C	-
Q#699 - >XP_015363685.1 PREDICTED: uncharacterized protein PFB0145c-like [Diuraphis noxia]	superfamily	382559	19	106	2.84374e-20	86.5775	cl01481	DDE_Tnp_IS1595 superfamily	N	-
Q#700 - >KOF66628.1 hypothetical protein OCBIM_22011754mg, partial [Octopus bimaculoides]	superfamily	382559	20	151	1.17573e-13	64.6211	cl01481	DDE_Tnp_IS1595 superfamily	-	-
Q#701 - >KOF95040.1 hypothetical protein OCBIM_22039721mg [Octopus bimaculoides]	superfamily	382559	106	219	0.00232063	37.272	cl01481	DDE_Tnp_IS1595 superfamily	-	-
Q#702 - >GBL91060.1 hypothetical protein AVEN_184440-1 [Araneus ventricosus]	superfamily	382559	1	55	2.08739e-11	56.5319	cl01481	DDE_Tnp_IS1595 superfamily	N	-
Q#703 - >KOF99879.1 hypothetical protein OCBIM_22010342mg [Octopus bimaculoides]	superfamily	382559	23	131	9.34827e-17	71.1695	cl01481	DDE_Tnp_IS1595 superfamily	-	-
Q#705 - >KOF67771.1 hypothetical protein OCBIM_22008870mg [Octopus bimaculoides]	superfamily	382559	187	300	2.3277e-14	69.6287	cl01481	DDE_Tnp_IS1595 superfamily	N	-
Q#706 - >OZF99000.1 hypothetical protein FL82_02773, partial [Caenorhabditis remanei]	superfamily	382559	70	161	4.95791e-16	70.3991	cl01481	DDE_Tnp_IS1595 superfamily	C	-
Q#707 - >XP_024500577.1 Transposase, ISXO2-like domain-containing protein [Strongyloides ratti]	superfamily	382559	217	282	4.21463e-05	42.6648	cl01481	DDE_Tnp_IS1595 superfamily	C	-
Q#708 - >EFN72165.1 hypothetical protein EAG_03335, partial [Camponotus floridanus]	superfamily	382559	2	49	1.97846e-06	41.5092	cl01481	DDE_Tnp_IS1595 superfamily	NC	-
Q#709 - >KOF63071.1 hypothetical protein OCBIM_22020397mg, partial [Octopus bimaculoides]	superfamily	382559	2	55	0.000686838	34.5756	cl01481	DDE_Tnp_IS1595 superfamily	N	-
Q#710 - >OZF85165.1 hypothetical protein FL82_14674, partial [Caenorhabditis remanei]	superfamily	382559	186	332	4.63753e-24	96.9779	cl01481	DDE_Tnp_IS1595 superfamily	-	-
Q#711 - >KFD60726.1 hypothetical protein M514_10075 [Trichuris suis]	superfamily	382559	1	84	1.28769e-12	59.6135	cl01481	DDE_Tnp_IS1595 superfamily	N	-
Q#712 - >XP_011343833.2 uncharacterized protein LOC105283073 [Ooceraea biroi]	superfamily	382559	142	229	5.96496e-14	66.5471	cl01481	DDE_Tnp_IS1595 superfamily	C	-
Q#713 - >XP_023240029.1 uncharacterized protein LOC111638539 [Centruroides sculpturatus]	superfamily	382559	4	84	2.24968e-09	53.8355	cl01481	DDE_Tnp_IS1595 superfamily	N	-
Q#714 - >KFD47067.1 hypothetical protein M513_12055 [Trichuris suis]	superfamily	382559	95	230	5.42011e-24	94.2815	cl01481	DDE_Tnp_IS1595 superfamily	-	-
Q#715 - >RNA28025.1 ISXO2-like domain-containing [Brachionus plicatilis]	superfamily	382559	98	173	0.000331118	39.198	cl01481	DDE_Tnp_IS1595 superfamily	N	-
Q#716 - >XP_023216113.1 uncharacterized protein LOC111618774 [Centruroides sculpturatus]	superfamily	382559	137	276	4.59634e-18	79.2587	cl01481	DDE_Tnp_IS1595 superfamily	-	-
Q#717 - >EFX65021.1 hypothetical protein DAPPUDRAFT_265349 [Daphnia pulex]	superfamily	382559	28	90	4.95465e-10	52.6799	cl01481	DDE_Tnp_IS1595 superfamily	C	-
Q#718 - >KOF94047.1 hypothetical protein OCBIM_22002876mg, partial [Octopus bimaculoides]	superfamily	382559	41	138	1.37849e-19	80.0291	cl01481	DDE_Tnp_IS1595 superfamily	N	-
Q#719 - >KOF66245.1 hypothetical protein OCBIM_22013047mg [Octopus bimaculoides]	superfamily	382559	19	140	7.47284e-08	48.828	cl01481	DDE_Tnp_IS1595 superfamily	-	-
Q#720 - >XP_027222622.1 uncharacterized protein LOC113814729 [Penaeus vannamei]	superfamily	382559	151	262	1.23446e-10	58.8431	cl01481	DDE_Tnp_IS1595 superfamily	-	-
Q#721 - >KHN83738.1 hypothetical protein Tcan_01294, partial [Toxocara canis]	superfamily	382559	1	78	7.27314e-11	53.8355	cl01481	DDE_Tnp_IS1595 superfamily	N	-
Q#722 - >VDN54323.1 unnamed protein product, partial [Dracunculus medinensis]	superfamily	382559	392	472	1.644e-06	47.6724	cl01481	DDE_Tnp_IS1595 superfamily	C	-
Q#723 - >XP_003105371.1 hypothetical protein CRE_21731 [Caenorhabditis remanei]	superfamily	382559	186	332	1.46849e-23	96.9779	cl01481	DDE_Tnp_IS1595 superfamily	-	-
Q#724 - >KOF74961.1 hypothetical protein OCBIM_22035442mg [Octopus bimaculoides]	superfamily	382559	83	108	0.0571406	31.494	cl01481	DDE_Tnp_IS1595 superfamily	NC	-
Q#725 - >KOG00813.1 hypothetical protein OCBIM_22031820mg [Octopus bimaculoides]	superfamily	382559	54	132	5.31288e-16	69.6287	cl01481	DDE_Tnp_IS1595 superfamily	N	-
Q#727 - >GBL77793.1 hypothetical protein AVEN_241515-1 [Araneus ventricosus]	superfamily	382559	6	91	2.45238e-20	80.0291	cl01481	DDE_Tnp_IS1595 superfamily	N	-
Q#728 - >KYN18873.1 hypothetical protein ALC57_08803 [Trachymyrmex cornetzi]	superfamily	382259	20	53	0.0107394	33.8101	cl00876	Ribosomal_S27 superfamily	-	-
Q#728 - >KYN18873.1 hypothetical protein ALC57_08803 [Trachymyrmex cornetzi]	superfamily	382559	144	206	4.05364e-08	51.9095	cl01481	DDE_Tnp_IS1595 superfamily	C	-
Q#729 - >EGT56863.1 hypothetical protein CAEBREN_08012 [Caenorhabditis brenneri]	superfamily	310411	393	688	2.86544e-06	50.3332	cl37738	TFIIF_alpha superfamily	N	-
Q#729 - >EGT56863.1 hypothetical protein CAEBREN_08012 [Caenorhabditis brenneri]	superfamily	382559	166	306	8.50519e-15	71.9399	cl01481	DDE_Tnp_IS1595 superfamily	-	-
Q#730 - >VDN54351.1 unnamed protein product, partial [Dracunculus medinensis]	superfamily	382559	293	413	1.0871e-09	56.5319	cl01481	DDE_Tnp_IS1595 superfamily	-	-
Q#731 - >XP_011548618.1 PREDICTED: uncharacterized protein LOC105380723 [Plutella xylostella]	superfamily	382559	218	328	1.01012e-06	48.0576	cl01481	DDE_Tnp_IS1595 superfamily	-	-
Q#732 - >KFD49027.1 hypothetical protein M513_10075 [Trichuris suis]	superfamily	382559	1	84	2.65665e-12	58.8431	cl01481	DDE_Tnp_IS1595 superfamily	N	-
Q#733 - >POM50311.1 hypothetical protein FL81_02867, partial [Caenorhabditis remanei]	superfamily	382559	186	332	9.95352e-24	97.3631	cl01481	DDE_Tnp_IS1595 superfamily	-	-
Q#734 - >KFM63147.1 putative transposase-like protein, partial [Stegodyphus mimosarum]	superfamily	382559	2	91	3.58804e-14	64.2359	cl01481	DDE_Tnp_IS1595 superfamily	N	-
Q#735 - >XP_011569153.1 PREDICTED: uncharacterized protein LOC105398690 [Plutella xylostella]	superfamily	382559	218	328	0.000125419	41.8944	cl01481	DDE_Tnp_IS1595 superfamily	-	-
Q#736 - >XP_024498509.1 Transposase, ISXO2-like domain-containing protein [Strongyloides ratti]	superfamily	382559	104	184	3.99912e-15	68.8583	cl01481	DDE_Tnp_IS1595 superfamily	N	-
Q#737 - >POM50313.1 hypothetical protein FL81_00592 [Caenorhabditis remanei]	superfamily	382559	2	80	3.16281e-15	66.5471	cl01481	DDE_Tnp_IS1595 superfamily	N	-
Q#738 - >TRY62582.1 hypothetical protein TCAL_02653 [Tigriopus californicus]	superfamily	382559	17	66	0.00527898	32.6496	cl01481	DDE_Tnp_IS1595 superfamily	NC	-
Q#739 - >VDN54013.1 unnamed protein product [Dracunculus medinensis]	superfamily	382559	608	742	6.27168e-12	63.8507	cl01481	DDE_Tnp_IS1595 superfamily	-	-
Q#740 - >KOF72214.1 hypothetical protein OCBIM_22039827mg [Octopus bimaculoides]	superfamily	382559	7	116	1.19634e-18	76.1771	cl01481	DDE_Tnp_IS1595 superfamily	N	-
Q#741 - >RWR99692.1 hypothetical protein B4U79_11355, partial [Dinothrombium tinctorium]	superfamily	382559	115	206	5.33154e-17	75.4067	cl01481	DDE_Tnp_IS1595 superfamily	N	-
Q#742 - >XP_022167969.1 uncharacterized protein LOC111032077 [Myzus persicae]	superfamily	382559	192	231	8.89035e-06	44.2056	cl01481	DDE_Tnp_IS1595 superfamily	NC	-
Q#743 - >KZS08834.1 Uncharacterized protein APZ42_027089 [Daphnia magna]	superfamily	223496	11	159	0.0052728	40.1287	cl33865	SbcC superfamily	NC	-
Q#743 - >KZS08834.1 Uncharacterized protein APZ42_027089 [Daphnia magna]	superfamily	237874	561	666	2.91798e-05	47.0775	cl36455	PRK14971 superfamily	NC	-
Q#743 - >KZS08834.1 Uncharacterized protein APZ42_027089 [Daphnia magna]	superfamily	382559	414	528	4.23191e-24	98.5187	cl01481	DDE_Tnp_IS1595 superfamily	-	-
Q#744 - >VDK56620.1 unnamed protein product [Anisakis simplex]	superfamily	382559	2	72	2.50722e-12	57.6875	cl01481	DDE_Tnp_IS1595 superfamily	N	-
Q#745 - >XP_024875046.1 uncharacterized protein LOC112456609 [Temnothorax curvispinosus]	superfamily	382559	132	272	3.51051e-20	84.6515	cl01481	DDE_Tnp_IS1595 superfamily	-	-
Q#746 - >GBM94072.1 hypothetical protein AVEN_252042-1 [Araneus ventricosus]	superfamily	382559	193	310	2.10247e-17	78.8735	cl01481	DDE_Tnp_IS1595 superfamily	-	-
Q#746 - >GBM94072.1 hypothetical protein AVEN_252042-1 [Araneus ventricosus]	specific	373475	347	419	1.66806e-24	96.1791	pfam15013	CCSMST1	-	cl20890
Q#747 - >KFM78824.1 hypothetical protein X975_11187, partial [Stegodyphus mimosarum]	superfamily	382559	12	84	1.25747e-09	51.1391	cl01481	DDE_Tnp_IS1595 superfamily	C	-
Q#748 - >KMQ82689.1 protein tssc4-like isoform x1 protein [Lasius niger]	superfamily	382559	1	81	1.94502e-08	49.2132	cl01481	DDE_Tnp_IS1595 superfamily	N	-
Q#749 - >RWR99987.1 hypothetical protein B4U79_10604, partial [Dinothrombium tinctorium]	superfamily	382559	131	220	6.58396e-10	55.3763	cl01481	DDE_Tnp_IS1595 superfamily	C	-
Q#750 - >VDO18692.1 unnamed protein product [Heligmosomoides polygyrus]	superfamily	382559	210	265	0.00180682	38.0424	cl01481	DDE_Tnp_IS1595 superfamily	N	-
Q#751 - >KFD59191.1 hypothetical protein M514_28630, partial [Trichuris suis]	superfamily	382559	34	102	2.81258e-06	42.6648	cl01481	DDE_Tnp_IS1595 superfamily	C	-
Q#752 - >VDD92135.1 unnamed protein product [Enterobius vermicularis]	superfamily	382559	57	88	0.0023926	34.5756	cl01481	DDE_Tnp_IS1595 superfamily	NC	-
Q#753 - >XP_029653503.1 uncharacterized protein LOC115226631 [Octopus sinensis]	superfamily	382559	133	272	1.34843e-08	52.6799	cl01481	DDE_Tnp_IS1595 superfamily	-	-
Q#754 - >KFD65073.1 hypothetical protein M514_22790 [Trichuris suis]	superfamily	382559	2	86	4.86727e-16	73.4807	cl01481	DDE_Tnp_IS1595 superfamily	N	-
Q#755 - >XP_022903262.1 uncharacterized protein LOC111415684 [Onthophagus taurus]	superfamily	382559	103	243	5.1702e-23	91.5851	cl01481	DDE_Tnp_IS1595 superfamily	-	-
Q#756 - >GBL60983.1 hypothetical protein AVEN_113652-1 [Araneus ventricosus]	superfamily	382559	1	92	1.87897e-14	66.1619	cl01481	DDE_Tnp_IS1595 superfamily	N	-
Q#757 - >XP_011686373.1 PREDICTED: uncharacterized protein LOC105449076 [Wasmannia auropunctata]	superfamily	382559	93	192	2.17717e-17	76.9475	cl01481	DDE_Tnp_IS1595 superfamily	N	-
Q#758 - >KFD59231.1 hypothetical protein M514_28590 [Trichuris suis]	superfamily	382559	27	110	5.8597e-10	53.0651	cl01481	DDE_Tnp_IS1595 superfamily	C	-
Q#759 - >XP_011157271.1 PREDICTED: uncharacterized protein LOC105194191 [Solenopsis invicta]	superfamily	382559	26	120	1.81996e-15	73.4807	cl01481	DDE_Tnp_IS1595 superfamily	C	-
Q#760 - >KFD49831.1 hypothetical protein M513_09298 [Trichuris suis]	superfamily	382559	86	179	1.04829e-12	63.0803	cl01481	DDE_Tnp_IS1595 superfamily	N	-
Q#761 - >XP_029408524.1 uncharacterized protein LOC115066541, partial [Bactrocera dorsalis]	superfamily	382559	10	100	1.26339e-15	68.8583	cl01481	DDE_Tnp_IS1595 superfamily	N	-
Q#762 - >EFX76174.1 hypothetical protein DAPPUDRAFT_55428, partial [Daphnia pulex]	superfamily	382559	3	81	9.60134e-16	66.9323	cl01481	DDE_Tnp_IS1595 superfamily	NC	-
Q#763 - >OZF90884.1 hypothetical protein FL82_21473, partial [Caenorhabditis remanei]	superfamily	382559	1	100	2.65804e-16	70.7843	cl01481	DDE_Tnp_IS1595 superfamily	N	-
Q#764 - >KFD53471.1 hypothetical protein M513_05735 [Trichuris suis]	superfamily	382559	31	72	0.00316818	34.1904	cl01481	DDE_Tnp_IS1595 superfamily	N	-
Q#765 - >KYN29948.1 hypothetical protein ALC57_00600 [Trachymyrmex cornetzi]	superfamily	382559	49	123	1.04248e-12	60.7691	cl01481	DDE_Tnp_IS1595 superfamily	C	-
Q#766 - >XP_014768891.1 PREDICTED: uncharacterized protein LOC106868238 [Octopus bimaculoides]	superfamily	382559	195	306	4.03169e-11	60.3839	cl01481	DDE_Tnp_IS1595 superfamily	N	-
Q#767 - >KFM66231.1 hypothetical protein X975_08425, partial [Stegodyphus mimosarum]	superfamily	382559	12	77	1.27913e-05	39.9684	cl01481	DDE_Tnp_IS1595 superfamily	C	-
Q#768 - >KOF84167.1 hypothetical protein OCBIM_22022513mg [Octopus bimaculoides]	superfamily	382559	13	53	2.02183e-07	43.8204	cl01481	DDE_Tnp_IS1595 superfamily	NC	-
Q#769 - >RLU15709.1 hypothetical protein DMN91_011464 [Ooceraea biroi]	superfamily	382559	150	282	1.2594e-21	88.8887	cl01481	DDE_Tnp_IS1595 superfamily	-	-
Q#770 - >RCN41593.1 hypothetical protein ANCCAN_12461 [Ancylostoma caninum]	superfamily	382559	85	188	1.06535e-13	65.0063	cl01481	DDE_Tnp_IS1595 superfamily	C	-
Q#771 - >XP_020716767.1 uncharacterized protein LOC110118711 [Ceratitis capitata]	superfamily	382559	54	133	1.22593e-05	42.6648	cl01481	DDE_Tnp_IS1595 superfamily	C	-
Q#772 - >XP_022176672.1 uncharacterized protein LOC111038054 [Myzus persicae]	superfamily	382559	131	264	7.51379e-21	86.1923	cl01481	DDE_Tnp_IS1595 superfamily	-	-
Q#773 - >GBM58641.1 hypothetical protein AVEN_251912-1 [Araneus ventricosus]	superfamily	382559	59	137	6.46478e-13	62.3099	cl01481	DDE_Tnp_IS1595 superfamily	N	-
Q#774 - >GBO05964.1 hypothetical protein AVEN_237186-1 [Araneus ventricosus]	superfamily	382559	181	270	8.75241e-17	75.7919	cl01481	DDE_Tnp_IS1595 superfamily	N	-
Q#775 - >GBM00284.1 hypothetical protein AVEN_32633-1 [Araneus ventricosus]	superfamily	382559	2	89	5.49523e-14	63.8507	cl01481	DDE_Tnp_IS1595 superfamily	N	-
Q#776 - >XP_023215208.1 uncharacterized protein LOC111618018 [Centruroides sculpturatus]	superfamily	382559	161	296	2.94537e-07	49.5984	cl01481	DDE_Tnp_IS1595 superfamily	-	-
Q#777 - >XP_023243396.1 uncharacterized protein LOC111641454 [Centruroides sculpturatus]	superfamily	382559	4	84	4.49947e-09	53.0651	cl01481	DDE_Tnp_IS1595 superfamily	N	-
Q#778 - >KOF63558.1 hypothetical protein OCBIM_22018790mg, partial [Octopus bimaculoides]	superfamily	382559	1	75	1.93677e-13	62.3099	cl01481	DDE_Tnp_IS1595 superfamily	C	-
Q#780 - >XP_023218173.1 uncharacterized protein LOC111620487 [Centruroides sculpturatus]	superfamily	382559	175	303	2.91432e-12	63.8507	cl01481	DDE_Tnp_IS1595 superfamily	-	-
Q#781 - >KYN50227.1 hypothetical protein ALC62_04155 [Cyphomyrmex costatus]	superfamily	382559	145	281	2.10754e-19	82.7255	cl01481	DDE_Tnp_IS1595 superfamily	-	-
Q#782 - >PDM76882.1 50S ribosome-binding GTPase [Pristionchus pacificus]	superfamily	382559	392	472	1.30743e-09	56.9171	cl01481	DDE_Tnp_IS1595 superfamily	N	-
Q#782 - >PDM76882.1 50S ribosome-binding GTPase [Pristionchus pacificus]	superfamily	224081	41	386	6.15028e-18	84.1654	cl34149	Era superfamily	-	-
Q#782 - >PDM76882.1 50S ribosome-binding GTPase [Pristionchus pacificus]	superfamily	393306	41	191	1.98611e-23	96.7616	cl38936	P-loop_NTPase superfamily	-	-
Q#783 - >VDK63701.1 unnamed protein product [Anisakis simplex]	superfamily	382559	3	100	6.23475e-16	68.8583	cl01481	DDE_Tnp_IS1595 superfamily	N	-
Q#784 - >XP_013181775.1 PREDICTED: uncharacterized protein LOC106128033 [Papilio xuthus]	superfamily	382559	156	306	4.98774e-13	65.3915	cl01481	DDE_Tnp_IS1595 superfamily	-	-
Q#785 - >RUS80530.1 hypothetical protein EGW08_011714 [Elysia chlorotica]	superfamily	382559	71	203	4.36574e-18	77.7179	cl01481	DDE_Tnp_IS1595 superfamily	-	-
Q#786 - >XP_002629837.1 Hypothetical protein CBG18726 [Caenorhabditis briggsae]	superfamily	382559	174	256	5.9162e-09	54.9911	cl01481	DDE_Tnp_IS1595 superfamily	N	-
Q#787 - >KYQ53677.1 hypothetical protein ALC60_04888 [Trachymyrmex zeteki]	superfamily	382559	142	212	7.9768e-09	52.6799	cl01481	DDE_Tnp_IS1595 superfamily	C	-
Q#788 - >VDM49674.1 unnamed protein product [Toxocara canis]	superfamily	382559	10	93	1.75883e-09	51.1391	cl01481	DDE_Tnp_IS1595 superfamily	N	-
Q#789 - >KOF85705.1 hypothetical protein OCBIM_22019909mg, partial [Octopus bimaculoides]	superfamily	382559	11	100	1.12345e-12	59.9987	cl01481	DDE_Tnp_IS1595 superfamily	N	-
Q#790 - >XP_014783956.1 PREDICTED: uncharacterized protein LOC106879048 [Octopus bimaculoides]	superfamily	382559	200	311	1.4964e-10	58.4579	cl01481	DDE_Tnp_IS1595 superfamily	N	-
Q#791 - >KFM64325.1 hypothetical protein X975_23757, partial [Stegodyphus mimosarum]	superfamily	382559	1	55	1.91678e-08	46.902	cl01481	DDE_Tnp_IS1595 superfamily	NC	-
Q#792 - >RWS07970.1 hypothetical protein B4U79_14503 [Dinothrombium tinctorium]	superfamily	382559	95	207	9.81386e-11	58.4579	cl01481	DDE_Tnp_IS1595 superfamily	-	-
Q#793 - >XP_029638490.1 uncharacterized protein LOC115213784 [Octopus vulgaris]	superfamily	382559	89	174	3.91953e-05	41.5092	cl01481	DDE_Tnp_IS1595 superfamily	N	-
Q#794 - >KFD56634.1 hypothetical protein M513_02310 [Trichuris suis]	superfamily	382559	64	171	2.13525e-10	56.5319	cl01481	DDE_Tnp_IS1595 superfamily	N	-
Q#795 - >PIO75150.1 hypothetical protein TELCIR_02810 [Teladorsagia circumcincta]	superfamily	382559	2	79	2.79671e-19	76.9475	cl01481	DDE_Tnp_IS1595 superfamily	N	-
Q#796 - >TRY80784.1 hypothetical protein TCAL_15447, partial [Tigriopus californicus]	superfamily	382559	39	75	3.79878e-05	38.8128	cl01481	DDE_Tnp_IS1595 superfamily	NC	-
Q#797 - >GBO04220.1 hypothetical protein AVEN_129288-1 [Araneus ventricosus]	superfamily	382559	166	300	5.32751e-27	103.526	cl01481	DDE_Tnp_IS1595 superfamily	-	-
Q#798 - >KOF71194.1 hypothetical protein OCBIM_22001472mg, partial [Octopus bimaculoides]	superfamily	382559	2	49	3.30299e-06	40.7388	cl01481	DDE_Tnp_IS1595 superfamily	NC	-
Q#799 - >KYN02599.1 hypothetical protein ALC62_06582 [Cyphomyrmex costatus]	superfamily	382559	1	71	1.38133e-07	46.5168	cl01481	DDE_Tnp_IS1595 superfamily	N	-
Q#800 - >EGT47493.1 hypothetical protein CAEBREN_05240 [Caenorhabditis brenneri]	superfamily	382559	163	297	3.36504e-14	69.6287	cl01481	DDE_Tnp_IS1595 superfamily	-	-
Q#801 - >KOF64695.1 hypothetical protein OCBIM_22016931mg, partial [Octopus bimaculoides]	superfamily	382559	12	92	1.05696e-13	61.9247	cl01481	DDE_Tnp_IS1595 superfamily	N	-
Q#802 - >VDN81272.1 unnamed protein product [Brugia pahangi]	specific	372298	166	319	1.52974e-32	118.549	pfam12762	DDE_Tnp_IS1595	-	cl01481
Q#803 - >XP_001898145.1 hypothetical protein Bm1_33500 [Brugia malayi]	specific	372298	166	319	1.62977e-32	118.164	pfam12762	DDE_Tnp_IS1595	-	cl01481
Q#804 - >XP_022174570.1 LOW QUALITY PROTEIN: histone chaperone rtt106-like [Myzus persicae]	superfamily	382559	40	183	3.95886e-18	78.8735	cl01481	DDE_Tnp_IS1595 superfamily	-	-
Q#805 - >XP_023312959.1 uncharacterized protein LOC111693057 [Anoplophora glabripennis]	superfamily	382559	151	322	7.01586e-08	51.1391	cl01481	DDE_Tnp_IS1595 superfamily	-	-
Q#806 - >EJW84630.1 hypothetical protein WUBG_04456 [Wuchereria bancrofti]	superfamily	382559	76	229	1.24137e-31	113.541	cl01481	DDE_Tnp_IS1595 superfamily	-	-
Q#807 - >KOF64585.1 hypothetical protein OCBIM_22017074mg, partial [Octopus bimaculoides]	superfamily	382559	1	70	2.57319e-15	65.0063	cl01481	DDE_Tnp_IS1595 superfamily	NC	-
Q#808 - >XP_009013289.1 hypothetical protein HELRODRAFT_145703, partial [Helobdella robusta]	superfamily	382559	11	84	6.65728e-10	51.9095	cl01481	DDE_Tnp_IS1595 superfamily	NC	-
Q#809 - >KOF92154.1 hypothetical protein OCBIM_22007136mg, partial [Octopus bimaculoides]	superfamily	382559	67	139	0.00879574	34.5756	cl01481	DDE_Tnp_IS1595 superfamily	N	-
Q#810 - >VDM12286.1 unnamed protein product [Wuchereria bancrofti]	superfamily	382559	166	319	1.30201e-31	115.853	cl01481	DDE_Tnp_IS1595 superfamily	-	-
Q#811 - >XP_025405244.1 uncharacterized protein LOC112679588 [Sipha flava]	superfamily	382559	48	159	2.86551e-17	75.0215	cl01481	DDE_Tnp_IS1595 superfamily	-	-
Q#812 - >VDO25063.1 unnamed protein product [Heligmosomoides polygyrus]	superfamily	382559	12	90	7.20649e-15	65.7767	cl01481	DDE_Tnp_IS1595 superfamily	N	-
Q#813 - >XP_020303441.1 hypothetical protein LOAG_02997 [Loa loa]	superfamily	382559	166	319	4.71092e-30	112.001	cl01481	DDE_Tnp_IS1595 superfamily	-	-
Q#814 - >XP_029644884.1 uncharacterized protein LOC115218985 [Octopus sinensis]	superfamily	382559	154	306	5.64178e-11	59.6135	cl01481	DDE_Tnp_IS1595 superfamily	-	-
Q#815 - >GBL81146.1 hypothetical protein AVEN_83196-1 [Araneus ventricosus]	superfamily	382559	174	256	2.7169e-08	51.9095	cl01481	DDE_Tnp_IS1595 superfamily	N	-
Q#816 - >VDK84633.1 unnamed protein product [Litomosoides sigmodontis]	superfamily	382559	166	319	6.0619e-30	111.615	cl01481	DDE_Tnp_IS1595 superfamily	-	-
Q#817 - >XP_009021555.1 hypothetical protein HELRODRAFT_83198, partial [Helobdella robusta]	superfamily	382559	3	76	1.45453e-11	55.7615	cl01481	DDE_Tnp_IS1595 superfamily	NC	-
Q#818 - >KOF79738.1 hypothetical protein OCBIM_22029068mg [Octopus bimaculoides]	superfamily	382559	101	164	6.36609e-10	55.3763	cl01481	DDE_Tnp_IS1595 superfamily	NC	-
Q#819 - >VDK62492.1 unnamed protein product [Onchocerca ochengi]	superfamily	382559	155	308	1.61138e-30	112.771	cl01481	DDE_Tnp_IS1595 superfamily	-	-
Q#820 - >XP_012940674.1 PREDICTED: uncharacterized protein LOC106012379, partial [Aplysia californica]	superfamily	382559	80	194	8.09309e-19	79.2587	cl01481	DDE_Tnp_IS1595 superfamily	N	-
Q#821 - >OZC10858.1 hypothetical protein X798_02002 [Onchocerca flexuosa]	superfamily	382559	155	308	3.82386e-30	111.615	cl01481	DDE_Tnp_IS1595 superfamily	-	-
Q#822 - >RUS92143.1 hypothetical protein EGW08_000167 [Elysia chlorotica]	superfamily	382559	97	210	5.17627e-08	50.3687	cl01481	DDE_Tnp_IS1595 superfamily	-	-
Q#823 - >CDP96038.1 Bm9932, isoform a [Brugia malayi]	superfamily	382559	166	284	7.6394e-25	97.3631	cl01481	DDE_Tnp_IS1595 superfamily	-	-
Q#824 - >KOF97081.1 hypothetical protein OCBIM_22031582mg, partial [Octopus bimaculoides]	superfamily	382559	151	284	1.70651e-06	46.902	cl01481	DDE_Tnp_IS1595 superfamily	-	-
Q#825 - >TRY80864.1 hypothetical protein TCAL_14077 [Tigriopus californicus]	superfamily	382559	68	152	2.57434e-09	52.2947	cl01481	DDE_Tnp_IS1595 superfamily	NC	-
Q#826 - >KOF71727.1 hypothetical protein OCBIM_22000599mg, partial [Octopus bimaculoides]	superfamily	382559	22	103	8.09069e-17	70.7843	cl01481	DDE_Tnp_IS1595 superfamily	N	-
Q#827 - >VBB29751.1 unnamed protein product [Acanthocheilonema viteae]	superfamily	382559	166	284	1.45498e-22	91.1999	cl01481	DDE_Tnp_IS1595 superfamily	-	-
Q#828 - >XP_029638916.1 uncharacterized protein LOC115214035 [Octopus sinensis]	superfamily	382559	184	311	1.15031e-10	58.8431	cl01481	DDE_Tnp_IS1595 superfamily	-	-
Q#829 - >GBO00157.1 hypothetical protein AVEN_80096-1 [Araneus ventricosus]	superfamily	382559	169	302	1.13484e-27	105.452	cl01481	DDE_Tnp_IS1595 superfamily	-	-
Q#830 - >KFD61085.1 hypothetical protein M514_26727 [Trichuris suis]	superfamily	382559	45	181	1.37085e-27	101.6	cl01481	DDE_Tnp_IS1595 superfamily	-	-
Q#831 - >XP_027839856.1 uncharacterized protein LOC114121640 [Aphis gossypii]	superfamily	382559	35	115	1.21726e-10	55.3763	cl01481	DDE_Tnp_IS1595 superfamily	NC	-
Q#832 - >GBL97061.1 DNA polymerase delta subunit 2 [Araneus ventricosus]	superfamily	382559	1	55	4.04902e-08	52.2947	cl01481	DDE_Tnp_IS1595 superfamily	N	-
Q#832 - >GBL97061.1 DNA polymerase delta subunit 2 [Araneus ventricosus]	specific	375491	77	197	2.44825e-38	135.789	pfam18018	DNA_pol_D_N	-	cl39439
Q#832 - >GBL97061.1 DNA polymerase delta subunit 2 [Araneus ventricosus]	specific	277333	216	463	1.01494e-113	334.994	cd07387	MPP_PolD2_C	-	cl13995
Q#833 - >VDK56471.1 unnamed protein product [Gongylonema pulchrum]	superfamily	382559	1	99	1.67849e-09	52.2947	cl01481	DDE_Tnp_IS1595 superfamily	N	-
Q#834 - >XP_028154984.1 uncharacterized protein LOC114348663 [Diabrotica virgifera virgifera]	superfamily	382559	73	211	6.86117e-29	105.837	cl01481	DDE_Tnp_IS1595 superfamily	-	-
Q#835 - >KHN82525.1 hypothetical protein Tcan_15286 [Toxocara canis]	superfamily	382559	465	604	1.91005e-09	56.5319	cl01481	DDE_Tnp_IS1595 superfamily	-	-
Q#836 - >KOF72415.1 hypothetical protein OCBIM_22039482mg [Octopus bimaculoides]	superfamily	382559	42	136	5.74053e-12	59.6135	cl01481	DDE_Tnp_IS1595 superfamily	N	-
Q#837 - >KOF77552.1 hypothetical protein OCBIM_22031970mg, partial [Octopus bimaculoides]	superfamily	382559	52	118	1.67989e-15	68.4731	cl01481	DDE_Tnp_IS1595 superfamily	N	-
Q#838 - >KZS04740.1 Uncharacterized protein APZ42_032246 [Daphnia magna]	superfamily	382559	69	142	1.72187e-09	52.6799	cl01481	DDE_Tnp_IS1595 superfamily	C	-
Q#839 - >XP_029644883.1 uncharacterized protein LOC115219239 isoform X1 [Octopus sinensis]	superfamily	382559	183	306	1.07483e-11	61.9247	cl01481	DDE_Tnp_IS1595 superfamily	-	-
Q#840 - >XP_029649232.1 uncharacterized protein LOC115222964 [Octopus sinensis]	superfamily	382559	149	275	2.03643e-06	46.5168	cl01481	DDE_Tnp_IS1595 superfamily	N	-
Q#841 - >KOF63821.1 hypothetical protein OCBIM_22038262mg [Octopus bimaculoides]	superfamily	382559	15	79	0.000265972	37.6572	cl01481	DDE_Tnp_IS1595 superfamily	N	-
Q#842 - >XP_024500632.1 Hypothetical protein SRAE_0000054700 [Strongyloides ratti]	superfamily	382559	40	105	0.000228296	37.6572	cl01481	DDE_Tnp_IS1595 superfamily	C	-
Q#843 - >XP_029841223.1 uncharacterized protein LOC115324723 [Ixodes scapularis]	superfamily	382559	1	100	2.61933e-14	65.7767	cl01481	DDE_Tnp_IS1595 superfamily	N	-
Q#844 - >RWS01982.1 hypothetical protein B4U79_05538 [Dinothrombium tinctorium]	superfamily	382559	2	76	2.41463e-11	55.7615	cl01481	DDE_Tnp_IS1595 superfamily	N	-
Q#845 - >XP_009027897.1 hypothetical protein HELRODRAFT_147243, partial [Helobdella robusta]	superfamily	382559	1	74	1.93964e-11	55.3763	cl01481	DDE_Tnp_IS1595 superfamily	N	-
Q#846 - >XP_029639343.1 uncharacterized protein LOC115214311 [Octopus sinensis]	superfamily	382559	176	308	1.50307e-08	52.6799	cl01481	DDE_Tnp_IS1595 superfamily	-	-
Q#847 - >KFD51884.1 hypothetical protein M513_07213 [Trichuris suis]	superfamily	373197	1136	1520	1.01206e-08	60.0053	cl20617	RAB3GAP2_C superfamily	-	-
Q#847 - >KFD51884.1 hypothetical protein M513_07213 [Trichuris suis]	superfamily	373196	44	272	3.09988e-10	64.2448	cl20616	RAB3GAP2_N superfamily	C	-
Q#847 - >KFD51884.1 hypothetical protein M513_07213 [Trichuris suis]	superfamily	382559	488	552	1.76098e-13	69.2435	cl01481	DDE_Tnp_IS1595 superfamily	NC	-
Q#847 - >KFD51884.1 hypothetical protein M513_07213 [Trichuris suis]	superfamily	373196	640	801	1.13005e-20	96.6016	cl20616	RAB3GAP2_N superfamily	N	-
Q#848 - >KOF94823.1 hypothetical protein OCBIM_22000564mg [Octopus bimaculoides]	superfamily	382559	33	168	2.99427e-14	66.5471	cl01481	DDE_Tnp_IS1595 superfamily	-	-
Q#849 - >KZS10341.1 Uncharacterized protein APZ42_025214 [Daphnia magna]	superfamily	382559	115	150	0.093063	33.8052	cl01481	DDE_Tnp_IS1595 superfamily	N	-
Q#849 - >KZS10341.1 Uncharacterized protein APZ42_025214 [Daphnia magna]	superfamily	383137	340	443	3.116e-25	102.755	cl02808	RT_like superfamily	C	-
Q#850 - >EFA11730.1 putative transposase-like protein [Tribolium castaneum]	superfamily	382559	1	111	7.3756e-19	77.7179	cl01481	DDE_Tnp_IS1595 superfamily	N	-
Q#851 - >KFD58966.1 hypothetical protein M513_00129 [Trichuris suis]	superfamily	382559	147	211	2.54169e-13	68.0879	cl01481	DDE_Tnp_IS1595 superfamily	NC	-
Q#851 - >KFD58966.1 hypothetical protein M513_00129 [Trichuris suis]	superfamily	392136	356	702	1.09826e-24	105.11	cl29593	WD40 superfamily	-	-
Q#852 - >PDM66404.1 hypothetical protein PRIPAC_47821 [Pristionchus pacificus]	superfamily	382559	131	187	0.000202182	41.5092	cl01481	DDE_Tnp_IS1595 superfamily	N	-
Q#853 - >KIH59419.1 hypothetical protein ANCDUO_10350 [Ancylostoma duodenale]	superfamily	382559	140	230	6.50848e-09	53.0651	cl01481	DDE_Tnp_IS1595 superfamily	C	-
Q#854 - >KOF88530.1 hypothetical protein OCBIM_22014719mg, partial [Octopus bimaculoides]	superfamily	382559	7	75	7.60878e-07	43.4352	cl01481	DDE_Tnp_IS1595 superfamily	N	-
Q#855 - >XP_003109904.1 hypothetical protein CRE_06611 [Caenorhabditis remanei]	superfamily	382559	144	282	6.43759e-27	102.756	cl01481	DDE_Tnp_IS1595 superfamily	-	-
Q#856 - >PDM62535.1 hypothetical protein PRIPAC_51977 [Pristionchus pacificus]	superfamily	382559	131	187	2.66455e-05	42.6648	cl01481	DDE_Tnp_IS1595 superfamily	N	-
Q#857 - >RWS20479.1 hypothetical protein B4U80_03076 [Leptotrombidium deliense]	superfamily	382559	135	265	3.39515e-14	69.2435	cl01481	DDE_Tnp_IS1595 superfamily	-	-
Q#858 - >XP_014782303.1 PREDICTED: uncharacterized protein LOC106877799 [Octopus bimaculoides]	superfamily	382559	199	305	6.51367e-09	53.8355	cl01481	DDE_Tnp_IS1595 superfamily	N	-
Q#859 - >GBL88836.1 hypothetical protein AVEN_158950-1 [Araneus ventricosus]	superfamily	382559	1	92	1.20556e-15	68.4731	cl01481	DDE_Tnp_IS1595 superfamily	N	-
Q#860 - >GBM72875.1 hypothetical protein AVEN_171656-1 [Araneus ventricosus]	superfamily	382559	120	173	7.18068e-05	41.124	cl01481	DDE_Tnp_IS1595 superfamily	C	-
Q#861 - >PDM64331.1 hypothetical protein PRIPAC_52587 [Pristionchus pacificus]	superfamily	382559	100	156	0.000129197	40.3536	cl01481	DDE_Tnp_IS1595 superfamily	N	-
Q#862 - >KFD47008.1 hypothetical protein M513_12138 [Trichuris suis]	superfamily	382559	51	187	3.46108e-26	98.1335	cl01481	DDE_Tnp_IS1595 superfamily	-	-
Q#863 - >KFM73607.1 hypothetical protein X975_07427, partial [Stegodyphus mimosarum]	superfamily	382559	9	69	9.91857e-05	38.4276	cl01481	DDE_Tnp_IS1595 superfamily	N	-
Q#864 - >XP_025191752.1 uncharacterized protein LOC112592003 [Melanaphis sacchari]	superfamily	382559	94	227	1.6096e-20	84.6515	cl01481	DDE_Tnp_IS1595 superfamily	-	-
Q#865 - >KOF78792.1 hypothetical protein OCBIM_22030306mg [Octopus bimaculoides]	superfamily	382559	2	76	9.64701e-15	63.8507	cl01481	DDE_Tnp_IS1595 superfamily	NC	-
Q#866 - >PDM84441.1 hypothetical protein PRIPAC_33464 [Pristionchus pacificus]	superfamily	382559	131	187	0.000107543	41.124	cl01481	DDE_Tnp_IS1595 superfamily	N	-
Q#867 - >XP_029646066.1 uncharacterized protein LOC115219899 [Octopus sinensis]	superfamily	382559	199	306	4.32923e-10	57.3023	cl01481	DDE_Tnp_IS1595 superfamily	N	-
Q#868 - >KOF81551.1 hypothetical protein OCBIM_22026387mg [Octopus bimaculoides]	superfamily	382559	2	89	8.20556e-21	80.7995	cl01481	DDE_Tnp_IS1595 superfamily	N	-
Q#869 - >RNA23174.1 ISXO2-like domain-containing [Brachionus plicatilis]	superfamily	382559	37	150	5.80628e-19	81.9551	cl01481	DDE_Tnp_IS1595 superfamily	N	-
Q#870 - >XP_009008763.1 hypothetical protein HELRODRAFT_63767, partial [Helobdella robusta]	superfamily	382559	14	71	2.94371e-08	47.6724	cl01481	DDE_Tnp_IS1595 superfamily	N	-
Q#871 - >XP_014783957.1 PREDICTED: uncharacterized protein LOC106879049 [Octopus bimaculoides]	superfamily	382559	202	309	4.10357e-07	48.828	cl01481	DDE_Tnp_IS1595 superfamily	N	-
Q#872 - >VDM37633.1 unnamed protein product [Toxocara canis]	superfamily	382559	553	642	0.000111259	43.05	cl01481	DDE_Tnp_IS1595 superfamily	C	-
Q#872 - >VDM37633.1 unnamed protein product [Toxocara canis]	superfamily	367966	8	64	1.69481e-05	42.6912	cl04548	FLYWCH superfamily	-	-
Q#873 - >XP_022175186.1 uncharacterized protein LOC111037117 [Myzus persicae]	superfamily	382559	72	137	3.0851e-08	49.2132	cl01481	DDE_Tnp_IS1595 superfamily	C	-
Q#874 - >XP_024499275.1 Transposase, ISXO2-like domain-containing protein [Strongyloides ratti]	superfamily	382559	45	127	2.69455e-15	67.3175	cl01481	DDE_Tnp_IS1595 superfamily	NC	-
Q#875 - >KOF72025.1 hypothetical protein OCBIM_22000174mg, partial [Octopus bimaculoides]	superfamily	382559	32	91	9.46425e-06	41.124	cl01481	DDE_Tnp_IS1595 superfamily	NC	-
Q#876 - >VDO65581.1 unnamed protein product [Heligmosomoides polygyrus]	superfamily	382559	189	284	0.0106178	35.7312	cl01481	DDE_Tnp_IS1595 superfamily	N	-
Q#877 - >XP_019844488.2 uncharacterized protein LOC109579273, partial [Bactrocera dorsalis]	superfamily	382559	170	258	6.62215e-11	58.8431	cl01481	DDE_Tnp_IS1595 superfamily	C	-
Q#878 - >KOF83089.1 hypothetical protein OCBIM_22024439mg, partial [Octopus bimaculoides]	superfamily	382559	47	112	1.15817e-09	53.0651	cl01481	DDE_Tnp_IS1595 superfamily	NC	-
Q#879 - >VDP15041.1 unnamed protein product [Heligmosomoides polygyrus]	superfamily	382559	56	159	1.52381e-11	59.6135	cl01481	DDE_Tnp_IS1595 superfamily	N	-
Q#880 - >XP_009030247.1 hypothetical protein HELRODRAFT_165415 [Helobdella robusta]	superfamily	382559	105	178	1.58883e-09	53.8355	cl01481	DDE_Tnp_IS1595 superfamily	N	-
Q#881 - >PSN47676.1 hypothetical protein C0J52_18405 [Blattella germanica]	superfamily	382559	147	286	2.23554e-16	74.6363	cl01481	DDE_Tnp_IS1595 superfamily	-	-
Q#882 - >RVE43023.1 hypothetical protein evm_012335 [Chilo suppressalis]	superfamily	382559	268	374	4.49357e-18	80.7995	cl01481	DDE_Tnp_IS1595 superfamily	-	-
Q#883 - >KOF75854.1 hypothetical protein OCBIM_22034152mg, partial [Octopus bimaculoides]	superfamily	382559	82	155	2.38938e-08	49.9836	cl01481	DDE_Tnp_IS1595 superfamily	C	-
Q#884 - >XP_024500715.1 Transposase, ISXO2-like domain-containing protein [Strongyloides ratti]	superfamily	382559	108	173	3.19e-05	41.8944	cl01481	DDE_Tnp_IS1595 superfamily	C	-
Q#885 - >XP_024500719.1 Transposase, ISXO2-like domain-containing protein [Strongyloides ratti]	superfamily	382559	103	177	8.91803e-11	58.0727	cl01481	DDE_Tnp_IS1595 superfamily	C	-
Q#886 - >KOF66308.1 hypothetical protein OCBIM_22012882mg, partial [Octopus bimaculoides]	superfamily	382559	26	144	2.15863e-08	50.3687	cl01481	DDE_Tnp_IS1595 superfamily	-	-
Q#887 - >PZC71420.1 hypothetical protein B5X24_HaOG213483 [Helicoverpa armigera]	superfamily	382559	1	165	4.09972e-14	66.5471	cl01481	DDE_Tnp_IS1595 superfamily	-	-
Q#888 - >KHN79644.1 hypothetical protein Tcan_00204, partial [Toxocara canis]	superfamily	382559	189	318	1.29257e-09	56.1467	cl01481	DDE_Tnp_IS1595 superfamily	-	-
Q#889 - >KOF79883.1 hypothetical protein OCBIM_22028786mg, partial [Octopus bimaculoides]	superfamily	382559	131	197	1.56541e-12	62.3099	cl01481	DDE_Tnp_IS1595 superfamily	NC	-
Q#890 - >PDM70034.1 hypothetical protein PRIPAC_49246 [Pristionchus pacificus]	superfamily	382559	152	209	9.9786e-05	41.124	cl01481	DDE_Tnp_IS1595 superfamily	N	-
Q#891 - >KOF63876.1 hypothetical protein OCBIM_22018288mg [Octopus bimaculoides]	superfamily	382559	14	87	1.04111e-13	67.7027	cl01481	DDE_Tnp_IS1595 superfamily	N	-
Q#892 - >KYM99495.1 hypothetical protein ALC62_09761, partial [Cyphomyrmex costatus]	superfamily	382559	1	140	3.38297e-19	78.8735	cl01481	DDE_Tnp_IS1595 superfamily	-	-
Q#893 - >XP_011302184.1 PREDICTED: uncharacterized protein LOC105266008 [Fopius arisanus]	superfamily	382559	141	233	1.13268e-09	55.7615	cl01481	DDE_Tnp_IS1595 superfamily	C	-
Q#894 - >KFD61225.1 hypothetical protein M514_26609 [Trichuris suis]	superfamily	382559	45	181	1.52639e-27	101.6	cl01481	DDE_Tnp_IS1595 superfamily	-	-
Q#895 - >KOF77772.1 hypothetical protein OCBIM_22031663mg, partial [Octopus bimaculoides]	superfamily	382559	59	152	1.52047e-12	61.1543	cl01481	DDE_Tnp_IS1595 superfamily	C	-
Q#896 - >KZS02743.1 Uncharacterized protein APZ42_000090, partial [Daphnia magna]	superfamily	382559	5	49	0.00708223	31.494	cl01481	DDE_Tnp_IS1595 superfamily	C	-
Q#897 - >GBO19829.1 hypothetical protein AVEN_78351-1 [Araneus ventricosus]	superfamily	382559	141	259	6.67244e-18	78.4883	cl01481	DDE_Tnp_IS1595 superfamily	-	-
Q#898 - >XP_026491550.1 uncharacterized protein LOC113397433 isoform X1 [Vanessa tameamea]	superfamily	382559	196	278	4.22789e-08	51.5243	cl01481	DDE_Tnp_IS1595 superfamily	C	-
Q#899 - >KFD46608.1 hypothetical protein M513_12507 [Trichuris suis]	superfamily	382559	7	92	1.6993e-08	49.2132	cl01481	DDE_Tnp_IS1595 superfamily	N	-
Q#900 - >VDM26724.1 unnamed protein product [Toxocara canis]	superfamily	382559	145	274	4.61238e-10	56.9171	cl01481	DDE_Tnp_IS1595 superfamily	-	-
Q#901 - >KOF71206.1 hypothetical protein OCBIM_22001409mg [Octopus bimaculoides]	superfamily	382559	6	95	1.24544e-14	65.3915	cl01481	DDE_Tnp_IS1595 superfamily	N	-
Q#902 - >RWS22160.1 hypothetical protein B4U80_11300 [Leptotrombidium deliense]	superfamily	382559	39	143	1.2926e-14	67.3175	cl01481	DDE_Tnp_IS1595 superfamily	N	-
Q#903 - >RNA32048.1 transposase [Brachionus plicatilis]	superfamily	382559	133	260	3.39942e-14	69.6287	cl01481	DDE_Tnp_IS1595 superfamily	-	-
Q#904 - >XP_029648038.1 uncharacterized protein LOC115222079 [Octopus sinensis]	superfamily	382559	140	226	2.89173e-13	65.7767	cl01481	DDE_Tnp_IS1595 superfamily	C	-
Q#905 - >KMQ87796.1 putative transposase-like protein [Lasius niger]	superfamily	227596	2	69	0.00440096	37.6712	cl34967	MDN1 superfamily	N	-
Q#905 - >KMQ87796.1 putative transposase-like protein [Lasius niger]	superfamily	382559	86	177	1.32325e-14	68.4731	cl01481	DDE_Tnp_IS1595 superfamily	N	-
Q#906 - >KOF75926.1 hypothetical protein OCBIM_22034012mg, partial [Octopus bimaculoides]	superfamily	382559	7	78	2.45239e-15	67.3175	cl01481	DDE_Tnp_IS1595 superfamily	N	-
Q#907 - >ODM89415.1 putative transposase-like protein [Orchesella cincta]	superfamily	382559	43	119	2.09674e-10	56.9171	cl01481	DDE_Tnp_IS1595 superfamily	C	-
Q#908 - >XP_014768888.1 PREDICTED: uncharacterized protein LOC106868236 [Octopus bimaculoides]	superfamily	382559	174	306	1.50863e-12	64.2359	cl01481	DDE_Tnp_IS1595 superfamily	-	-
Q#909 - >CAP37992.2 hypothetical protein CBG_21232 [Caenorhabditis briggsae AF16]	superfamily	382559	2	101	5.11697e-13	64.6211	cl01481	DDE_Tnp_IS1595 superfamily	N	-
Q#910 - >KOF90641.1 hypothetical protein OCBIM_22010846mg [Octopus bimaculoides]	superfamily	382559	119	213	5.96944e-12	61.1543	cl01481	DDE_Tnp_IS1595 superfamily	N	-
Q#911 - >GBN11178.1 hypothetical protein AVEN_184733-1 [Araneus ventricosus]	superfamily	382559	157	216	2.75217e-07	48.4428	cl01481	DDE_Tnp_IS1595 superfamily	C	-
Q#912 - >XP_018896318.1 PREDICTED: uncharacterized protein LOC109030030 [Bemisia tabaci]	superfamily	382559	3	82	2.77537e-15	66.9323	cl01481	DDE_Tnp_IS1595 superfamily	N	-
Q#913 - >KFD53982.1 hypothetical protein M513_05249 [Trichuris suis]	superfamily	382559	139	214	1.02938e-12	63.4655	cl01481	DDE_Tnp_IS1595 superfamily	C	-
Q#914 - >XP_022175076.1 uncharacterized protein LOC111037022 isoform X2 [Myzus persicae]	superfamily	382559	15	89	7.4071e-14	63.4655	cl01481	DDE_Tnp_IS1595 superfamily	N	-
Q#915 - >XP_023243635.1 uncharacterized protein LOC111641665 [Centruroides sculpturatus]	superfamily	382559	248	367	3.37672e-08	53.4503	cl01481	DDE_Tnp_IS1595 superfamily	-	-
Q#915 - >XP_023243635.1 uncharacterized protein LOC111641665 [Centruroides sculpturatus]	superfamily	382173	547	668	4.84235e-13	71.7513	cl00738	MBOAT superfamily	NC	-
Q#916 - >GBO13295.1 hypothetical protein AVEN_22145-1 [Araneus ventricosus]	superfamily	382559	63	196	1.93352e-25	96.5927	cl01481	DDE_Tnp_IS1595 superfamily	-	-
Q#917 - >KFD60523.1 hypothetical protein M514_27310, partial [Trichuris suis]	superfamily	382559	22	158	5.13577e-26	96.9779	cl01481	DDE_Tnp_IS1595 superfamily	-	-
Q#918 - >XP_009045502.1 hypothetical protein LOTGIDRAFT_98596, partial [Lottia gigantea]	superfamily	382559	68	111	1.29868e-10	54.6059	cl01481	DDE_Tnp_IS1595 superfamily	NC	-
Q#919 - >GBO43469.1 hypothetical protein AVEN_207531-1 [Araneus ventricosus]	superfamily	382559	47	110	2.48287e-08	48.4428	cl01481	DDE_Tnp_IS1595 superfamily	C	-
Q#920 - >PIC13715.1 hypothetical protein B9Z55_027577 [Caenorhabditis nigoni]	superfamily	223021	303	423	0.00501025	39.1513	cl33720	PHA03247 superfamily	N	-
Q#920 - >PIC13715.1 hypothetical protein B9Z55_027577 [Caenorhabditis nigoni]	superfamily	382559	2	91	4.26729e-12	63.4655	cl01481	DDE_Tnp_IS1595 superfamily	N	-
Q#921 - >GBN48473.1 hypothetical protein AVEN_26144-1 [Araneus ventricosus]	superfamily	382559	150	265	9.84582e-14	67.3175	cl01481	DDE_Tnp_IS1595 superfamily	-	-
Q#922 - >VDO39931.1 unnamed protein product [Haemonchus placei]	superfamily	382559	3	67	4.11881e-09	49.2132	cl01481	DDE_Tnp_IS1595 superfamily	NC	-
Q#923 - >KOB77535.1 Uncharacterized protein OBRU01_03892 [Operophtera brumata]	superfamily	382559	24	99	1.19753e-12	59.9987	cl01481	DDE_Tnp_IS1595 superfamily	C	-
Q#924 - >KOF86938.1 hypothetical protein OCBIM_22017762mg [Octopus bimaculoides]	superfamily	382559	137	207	3.50968e-16	72.3251	cl01481	DDE_Tnp_IS1595 superfamily	N	-
Q#925 - >TRY77050.1 hypothetical protein TCAL_17371 [Tigriopus californicus]	superfamily	382559	167	274	3.17177e-12	62.6951	cl01481	DDE_Tnp_IS1595 superfamily	C	-
Q#926 - >XP_014784396.1 PREDICTED: uncharacterized protein LOC106879382 [Octopus bimaculoides]	superfamily	382559	176	308	6.54749e-09	53.8355	cl01481	DDE_Tnp_IS1595 superfamily	-	-
Q#927 - >XP_022175067.1 uncharacterized protein LOC111037022 isoform X1 [Myzus persicae]	superfamily	382559	15	114	7.06048e-17	71.5547	cl01481	DDE_Tnp_IS1595 superfamily	N	-
Q#928 - >KYM77511.1 hypothetical protein ALC53_12005 [Atta colombica]	superfamily	389805	3	60	4.56701e-07	47.6454	cl21549	rve superfamily	N	-
Q#928 - >KYM77511.1 hypothetical protein ALC53_12005 [Atta colombica]	superfamily	382559	155	231	6.42847e-12	61.5395	cl01481	DDE_Tnp_IS1595 superfamily	C	-
Q#929 - >RUS81879.1 hypothetical protein EGW08_010349 [Elysia chlorotica]	superfamily	382559	2	106	1.42029e-16	70.7843	cl01481	DDE_Tnp_IS1595 superfamily	N	-
Q#930 - >CAP38368.2 hypothetical protein CBG_21616 [Caenorhabditis briggsae AF16]	superfamily	382559	2	101	2.48073e-12	64.2359	cl01481	DDE_Tnp_IS1595 superfamily	N	-
Q#931 - >XP_023243634.1 uncharacterized protein LOC111641662 [Centruroides sculpturatus]	superfamily	382559	166	285	2.50672e-08	51.9095	cl01481	DDE_Tnp_IS1595 superfamily	-	-
Q#932 - >PDM81162.1 hypothetical protein PRIPAC_36165, partial [Pristionchus pacificus]	superfamily	382559	3	93	7.01039e-10	53.4503	cl01481	DDE_Tnp_IS1595 superfamily	C	-
Q#933 - >XP_028133902.1 uncharacterized protein LOC114329089 [Diabrotica virgifera virgifera]	superfamily	382559	162	299	1.46458e-11	61.5395	cl01481	DDE_Tnp_IS1595 superfamily	-	-
Q#934 - >KOF67810.1 hypothetical protein OCBIM_22008780mg, partial [Octopus bimaculoides]	superfamily	382559	36	106	0.000602803	36.5016	cl01481	DDE_Tnp_IS1595 superfamily	NC	-
Q#935 - >XP_022169262.1 uncharacterized protein LOC111033022 [Myzus persicae]	superfamily	382559	240	341	5.32037e-15	71.5547	cl01481	DDE_Tnp_IS1595 superfamily	N	-
Q#936 - >KFM68502.1 hypothetical protein X975_09518, partial [Stegodyphus mimosarum]	superfamily	382559	114	196	1.38872e-09	54.2207	cl01481	DDE_Tnp_IS1595 superfamily	C	-
Q#937 - >KFD62693.1 hypothetical protein M514_25168 [Trichuris suis]	superfamily	382559	45	181	4.10165e-27	100.445	cl01481	DDE_Tnp_IS1595 superfamily	-	-
Q#938 - >KOF73720.1 hypothetical protein OCBIM_22037453mg, partial [Octopus bimaculoides]	superfamily	382559	44	164	1.30442e-13	64.6211	cl01481	DDE_Tnp_IS1595 superfamily	-	-
Q#939 - >XP_023239048.1 uncharacterized protein LOC111637718 [Centruroides sculpturatus]	superfamily	382559	144	283	5.22217e-18	78.8735	cl01481	DDE_Tnp_IS1595 superfamily	-	-
Q#940 - >XP_002642833.1 Hypothetical protein CBG21232 [Caenorhabditis briggsae]	superfamily	382559	2	101	1.27954e-12	65.0063	cl01481	DDE_Tnp_IS1595 superfamily	N	-
Q#941 - >XP_015908044.1 uncharacterized protein LOC107439839 [Parasteatoda tepidariorum]	superfamily	382559	97	232	4.10693e-09	53.8355	cl01481	DDE_Tnp_IS1595 superfamily	-	-
Q#942 - >EGT59201.1 hypothetical protein CAEBREN_31982 [Caenorhabditis brenneri]	superfamily	368199	128	226	2.11916e-06	50.6956	cl09347	DNA_pol_phi superfamily	N	-
Q#942 - >EGT59201.1 hypothetical protein CAEBREN_31982 [Caenorhabditis brenneri]	superfamily	382559	2	98	3.40531e-14	70.0139	cl01481	DDE_Tnp_IS1595 superfamily	N	-
Q#943 - >XP_024498878.1 Transposase, ISXO2-like domain-containing protein [Strongyloides ratti]	superfamily	382559	59	123	4.44433e-11	56.5319	cl01481	DDE_Tnp_IS1595 superfamily	NC	-
Q#944 - >KOF72599.1 hypothetical protein OCBIM_22039225mg [Octopus bimaculoides]	superfamily	382559	117	157	0.000135859	39.5832	cl01481	DDE_Tnp_IS1595 superfamily	NC	-
Q#946 - >KOF79052.1 hypothetical protein OCBIM_22029971mg, partial [Octopus bimaculoides]	superfamily	382559	1	61	3.54331e-13	59.2283	cl01481	DDE_Tnp_IS1595 superfamily	NC	-
Q#947 - >VDO32499.1 unnamed protein product [Haemonchus placei]	superfamily	382559	3	71	8.68932e-09	50.7539	cl01481	DDE_Tnp_IS1595 superfamily	NC	-
Q#948 - >GBN70503.1 hypothetical protein AVEN_71766-1 [Araneus ventricosus]	superfamily	382559	157	209	2.17506e-05	42.6648	cl01481	DDE_Tnp_IS1595 superfamily	C	-
Q#949 - >XP_017487350.1 PREDICTED: uncharacterized protein LOC108375718, partial [Rhagoletis zephyria]	superfamily	382559	155	220	1.95151e-07	48.828	cl01481	DDE_Tnp_IS1595 superfamily	C	-
Q#950 - >EFX71820.1 hypothetical protein DAPPUDRAFT_255292 [Daphnia pulex]	superfamily	382559	151	198	6.93348e-07	48.0576	cl01481	DDE_Tnp_IS1595 superfamily	NC	-
Q#951 - >XP_012942229.1 PREDICTED: uncharacterized protein LOC106012791 [Aplysia californica]	superfamily	382559	134	277	1.16776e-19	83.1107	cl01481	DDE_Tnp_IS1595 superfamily	-	-
Q#952 - >KFD53530.1 hypothetical protein M513_05636 [Trichuris suis]	superfamily	382559	80	160	2.30425e-12	61.5395	cl01481	DDE_Tnp_IS1595 superfamily	N	-
Q#953 - >VDD95250.1 unnamed protein product [Enterobius vermicularis]	superfamily	382559	18	88	9.31052e-10	53.8355	cl01481	DDE_Tnp_IS1595 superfamily	N	-
Q#954 - >GBP20841.1 hypothetical protein EVAR_80658_1 [Eumeta japonica]	superfamily	191311	121	189	0.00201816	36.4834	cl05262	Deltaretro_Tax superfamily	-	-
Q#954 - >GBP20841.1 hypothetical protein EVAR_80658_1 [Eumeta japonica]	superfamily	382559	50	120	4.72958e-08	51.1391	cl01481	DDE_Tnp_IS1595 superfamily	C	-
Q#955 - >KOF83144.1 hypothetical protein OCBIM_22024315mg [Octopus bimaculoides]	superfamily	382559	55	122	2.57512e-14	64.6211	cl01481	DDE_Tnp_IS1595 superfamily	NC	-
Q#956 - >GBM88402.1 hypothetical protein AVEN_91095-1 [Araneus ventricosus]	superfamily	382559	178	267	1.76342e-15	71.9399	cl01481	DDE_Tnp_IS1595 superfamily	N	-
Q#957 - >XP_028147325.1 uncharacterized protein LOC114340755 [Diabrotica virgifera virgifera]	superfamily	382559	140	278	5.02585e-13	65.3915	cl01481	DDE_Tnp_IS1595 superfamily	-	-
Q#958 - >KOF85201.1 hypothetical protein OCBIM_22020692mg, partial [Octopus bimaculoides]	superfamily	382559	1	80	1.98419e-07	45.7464	cl01481	DDE_Tnp_IS1595 superfamily	N	-
Q#959 - >KOF85942.1 hypothetical protein OCBIM_22019494mg, partial [Octopus bimaculoides]	superfamily	382559	8	84	4.65849e-12	57.6875	cl01481	DDE_Tnp_IS1595 superfamily	C	-
Q#960 - >KFM80122.1 putative transposase-like protein, partial [Stegodyphus mimosarum]	superfamily	382559	26	152	4.28674e-19	79.2587	cl01481	DDE_Tnp_IS1595 superfamily	-	-
Q#961 - >KOF76722.1 hypothetical protein OCBIM_22033002mg [Octopus bimaculoides]	superfamily	382559	80	135	6.93508e-07	46.1316	cl01481	DDE_Tnp_IS1595 superfamily	N	-
Q#962 - >XP_024500797.1 Transposase, ISXO2-like domain-containing protein [Strongyloides ratti]	superfamily	382559	136	232	2.40282e-08	51.5243	cl01481	DDE_Tnp_IS1595 superfamily	N	-
Q#963 - >TRY81225.1 hypothetical protein TCAL_10446 [Tigriopus californicus]	superfamily	382559	149	256	3.65033e-11	59.6135	cl01481	DDE_Tnp_IS1595 superfamily	C	-
Q#964 - >XP_023227199.1 uncharacterized protein LOC111627790 [Centruroides sculpturatus]	superfamily	382559	164	300	4.37529e-22	90.4295	cl01481	DDE_Tnp_IS1595 superfamily	-	-
Q#965 - >KOF99669.1 hypothetical protein OCBIM_22012982mg [Octopus bimaculoides]	superfamily	382559	19	94	1.98066e-08	48.4428	cl01481	DDE_Tnp_IS1595 superfamily	C	-
Q#966 - >XP_024510383.1 Transposase, ISXO2-like domain-containing protein [Strongyloides ratti]	superfamily	382559	47	131	2.3525e-11	58.0727	cl01481	DDE_Tnp_IS1595 superfamily	N	-
Q#967 - >KOF94853.1 hypothetical protein OCBIM_22000471mg, partial [Octopus bimaculoides]	superfamily	382559	6	60	8.06758e-12	55.7615	cl01481	DDE_Tnp_IS1595 superfamily	NC	-
Q#968 - >VDD88180.1 unnamed protein product [Enterobius vermicularis]	superfamily	381774	3854	3980	0.00628448	39.3179	cl00049	CUB superfamily	-	-
Q#968 - >VDD88180.1 unnamed protein product [Enterobius vermicularis]	specific	238011	56	96	1.49004e-05	44.1646	cd00054	EGF_CA	-	cl21504
Q#968 - >VDD88180.1 unnamed protein product [Enterobius vermicularis]	specific	214542	191	234	5.72898e-06	45.7008	smart00179	EGF_CA	-	cl21504
Q#968 - >VDD88180.1 unnamed protein product [Enterobius vermicularis]	specific	238001	1828	1905	3.05633e-06	48.5627	cd00041	CUB	C	cl00049
Q#968 - >VDD88180.1 unnamed protein product [Enterobius vermicularis]	specific	238001	3582	3670	2.96863e-06	48.5627	cd00041	CUB	-	cl00049
Q#968 - >VDD88180.1 unnamed protein product [Enterobius vermicularis]	specific	238011	292	323	1.29598e-06	47.2462	cd00054	EGF_CA	-	cl21504
Q#968 - >VDD88180.1 unnamed protein product [Enterobius vermicularis]	specific	238011	25	52	6.33677e-07	48.0166	cd00054	EGF_CA	N	cl21504
Q#968 - >VDD88180.1 unnamed protein product [Enterobius vermicularis]	specific	238001	2628	2729	3.90405e-07	51.2591	cd00041	CUB	-	cl00049
Q#968 - >VDD88180.1 unnamed protein product [Enterobius vermicularis]	superfamily	381774	1580	1674	3.20187e-07	51.5283	cl00049	CUB superfamily	-	-
Q#968 - >VDD88180.1 unnamed protein product [Enterobius vermicularis]	specific	238001	3167	3294	3.15739e-08	54.3406	cd00041	CUB	-	cl00049
Q#968 - >VDD88180.1 unnamed protein product [Enterobius vermicularis]	specific	238001	490	593	1.78027e-08	55.111	cd00041	CUB	-	cl00049
Q#968 - >VDD88180.1 unnamed protein product [Enterobius vermicularis]	superfamily	381774	2262	2314	9.94707e-09	55.474	cl00049	CUB superfamily	C	-
Q#968 - >VDD88180.1 unnamed protein product [Enterobius vermicularis]	specific	214542	150	189	2.94945e-09	54.9456	smart00179	EGF_CA	-	cl21504
Q#968 - >VDD88180.1 unnamed protein product [Enterobius vermicularis]	specific	238001	2138	2242	2.70603e-10	60.1186	cd00041	CUB	-	cl00049
Q#968 - >VDD88180.1 unnamed protein product [Enterobius vermicularis]	specific	238001	3453	3551	4.89512e-13	68.2078	cd00041	CUB	-	cl00049
Q#968 - >VDD88180.1 unnamed protein product [Enterobius vermicularis]	specific	238001	1189	1317	4.27258e-13	68.2078	cd00041	CUB	-	cl00049
Q#968 - >VDD88180.1 unnamed protein product [Enterobius vermicularis]	specific	238001	1066	1185	4.27258e-13	68.2078	cd00041	CUB	-	cl00049
Q#968 - >VDD88180.1 unnamed protein product [Enterobius vermicularis]	specific	238001	3690	3834	8.77306e-19	84.3862	cd00041	CUB	-	cl00049
Q#968 - >VDD88180.1 unnamed protein product [Enterobius vermicularis]	specific	238001	2496	2623	5.72447e-20	87.853	cd00041	CUB	-	cl00049
Q#968 - >VDD88180.1 unnamed protein product [Enterobius vermicularis]	specific	238001	2373	2493	1.02982e-24	101.335	cd00041	CUB	-	cl00049
Q#968 - >VDD88180.1 unnamed protein product [Enterobius vermicularis]	specific	238001	621	754	9.6215e-25	101.335	cd00041	CUB	-	cl00049
Q#968 - >VDD88180.1 unnamed protein product [Enterobius vermicularis]	specific	238001	3299	3417	2.88626e-25	102.876	cd00041	CUB	-	cl00049
Q#968 - >VDD88180.1 unnamed protein product [Enterobius vermicularis]	specific	238001	3040	3165	4.4378e-27	108.269	cd00041	CUB	-	cl00049
Q#968 - >VDD88180.1 unnamed protein product [Enterobius vermicularis]	specific	238001	2916	3033	2.76262e-28	111.735	cd00041	CUB	-	cl00049
Q#968 - >VDD88180.1 unnamed protein product [Enterobius vermicularis]	specific	238001	868	985	1.52278e-31	120.98	cd00041	CUB	-	cl00049
Q#969 - >PIO62135.1 hypothetical protein TELCIR_16321, partial [Teladorsagia circumcincta]	superfamily	382559	1	62	1.24032e-11	55.3763	cl01481	DDE_Tnp_IS1595 superfamily	N	-
Q#970 - >XP_017478073.1 PREDICTED: uncharacterized protein LOC108367854 [Rhagoletis zephyria]	superfamily	382559	175	273	2.78306e-15	71.9399	cl01481	DDE_Tnp_IS1595 superfamily	-	-
Q#971 - >KOF83523.1 hypothetical protein OCBIM_22023628mg, partial [Octopus bimaculoides]	superfamily	382559	1	80	2.1417e-16	70.7843	cl01481	DDE_Tnp_IS1595 superfamily	N	-
Q#972 - >XP_016662250.1 uncharacterized protein LOC103310208 [Acyrthosiphon pisum]	superfamily	382559	146	311	9.35942e-19	81.5699	cl01481	DDE_Tnp_IS1595 superfamily	-	-
Q#973 - >KIH45012.1 hypothetical protein ANCDUO_24952, partial [Ancylostoma duodenale]	superfamily	382559	89	170	3.62996e-05	41.5092	cl01481	DDE_Tnp_IS1595 superfamily	C	-
Q#974 - >XP_028141446.1 uncharacterized protein LOC114335408 [Diabrotica virgifera virgifera]	superfamily	382559	61	123	8.73751e-11	57.3023	cl01481	DDE_Tnp_IS1595 superfamily	C	-
Q#975 - >EFN76008.1 hypothetical protein EAI_13505, partial [Harpegnathos saltator]	superfamily	382559	1	20	0.0186436	29.1828	cl01481	DDE_Tnp_IS1595 superfamily	NC	-
Q#976 - >EFN82992.1 Uncharacterized transposase-like protein HI1328.1, partial [Harpegnathos saltator]	superfamily	382559	97	185	4.6697e-16	71.1695	cl01481	DDE_Tnp_IS1595 superfamily	C	-
Q#977 - >KOF74172.1 hypothetical protein OCBIM_22036645mg [Octopus bimaculoides]	superfamily	382559	38	108	1.56463e-10	54.2207	cl01481	DDE_Tnp_IS1595 superfamily	NC	-
Q#978 - >RUS91354.1 hypothetical protein EGW08_000871 [Elysia chlorotica]	superfamily	382559	30	135	2.28051e-06	46.902	cl01481	DDE_Tnp_IS1595 superfamily	C	-
Q#979 - >KFD59948.1 hypothetical protein M514_27867, partial [Trichuris suis]	superfamily	382559	137	202	7.5976e-08	52.2947	cl01481	DDE_Tnp_IS1595 superfamily	C	-
Q#979 - >KFD59948.1 hypothetical protein M514_27867, partial [Trichuris suis]	superfamily	386101	524	614	3.13011e-14	68.7728	cl11403	pepsin_retropepsin_like superfamily	-	-
Q#979 - >KFD59948.1 hypothetical protein M514_27867, partial [Trichuris suis]	specific	238825	693	869	5.06107e-49	171.239	cd01647	RT_LTR	-	cl02808
Q#980 - >VDL82932.1 unnamed protein product [Nippostrongylus brasiliensis]	superfamily	382559	67	163	3.02561e-09	52.6799	cl01481	DDE_Tnp_IS1595 superfamily	C	-
Q#981 - >GBN16653.1 hypothetical protein AVEN_204792-1 [Araneus ventricosus]	superfamily	382559	103	219	5.68996e-25	96.9779	cl01481	DDE_Tnp_IS1595 superfamily	-	-
Q#982 - >KYN17169.1 hypothetical protein ALC57_10555 [Trachymyrmex cornetzi]	superfamily	382559	140	232	7.60738e-15	70.0139	cl01481	DDE_Tnp_IS1595 superfamily	C	-
Q#983 - >ODM72945.1 hypothetical protein Ocin01_20190, partial [Orchesella cincta]	superfamily	382559	146	267	7.38363e-09	53.4503	cl01481	DDE_Tnp_IS1595 superfamily	-	-
Q#984 - >KOF70127.1 hypothetical protein OCBIM_22003473mg [Octopus bimaculoides]	superfamily	382559	11	108	1.34136e-06	43.8204	cl01481	DDE_Tnp_IS1595 superfamily	C	-
Q#985 - >XP_024503152.1 Transposase, ISXO2-like domain-containing protein [Strongyloides ratti]	superfamily	382559	98	202	1.04337e-16	73.8659	cl01481	DDE_Tnp_IS1595 superfamily	N	-
Q#986 - >KOF83522.1 hypothetical protein OCBIM_22023643mg [Octopus bimaculoides]	superfamily	382559	7	88	5.24923e-16	68.4731	cl01481	DDE_Tnp_IS1595 superfamily	N	-
Q#987 - >KZS20891.1 Uncharacterized protein APZ42_012306 [Daphnia magna]	superfamily	382559	2	84	1.10619e-10	53.8355	cl01481	DDE_Tnp_IS1595 superfamily	C	-
Q#988 - >KOG00826.1 hypothetical protein OCBIM_22031182mg, partial [Octopus bimaculoides]	superfamily	382559	47	103	1.77439e-08	48.828	cl01481	DDE_Tnp_IS1595 superfamily	NC	-
Q#989 - >RNA10667.1 hypothetical protein BpHYR1_025304 [Brachionus plicatilis]	superfamily	382559	69	136	1.1865e-06	47.2872	cl01481	DDE_Tnp_IS1595 superfamily	NC	-
Q#990 - >KZS02857.1 Uncharacterized protein APZ42_034567 [Daphnia magna]	superfamily	382559	153	218	2.92096e-13	64.6211	cl01481	DDE_Tnp_IS1595 superfamily	C	-
Q#991 - >XP_023949280.1 uncharacterized protein LOC112053905 [Bicyclus anynana]	superfamily	382559	107	199	4.50149e-06	44.976	cl01481	DDE_Tnp_IS1595 superfamily	C	-
Q#992 - >TRY76743.1 hypothetical protein TCAL_08559, partial [Tigriopus californicus]	superfamily	382559	153	229	9.31459e-05	41.5092	cl01481	DDE_Tnp_IS1595 superfamily	C	-
Q#993 - >XP_014790827.1 PREDICTED: uncharacterized protein LOC106884119 [Octopus bimaculoides]	superfamily	367966	33	64	0.00489336	34.602	cl04548	FLYWCH superfamily	C	-
Q#993 - >XP_014790827.1 PREDICTED: uncharacterized protein LOC106884119 [Octopus bimaculoides]	superfamily	382559	163	275	1.98935e-08	52.2947	cl01481	DDE_Tnp_IS1595 superfamily	N	-
Q#994 - >KHN81368.1 hypothetical protein Tcan_05974 [Toxocara canis]	superfamily	382559	385	462	0.0102101	36.8868	cl01481	DDE_Tnp_IS1595 superfamily	C	-
Q#995 - >KOF72960.1 hypothetical protein OCBIM_22038598mg [Octopus bimaculoides]	superfamily	382559	38	84	1.5898e-08	48.828	cl01481	DDE_Tnp_IS1595 superfamily	NC	-
Q#996 - >KOF75597.1 hypothetical protein OCBIM_22034482mg, partial [Octopus bimaculoides]	superfamily	382559	15	73	9.30615e-09	48.828	cl01481	DDE_Tnp_IS1595 superfamily	NC	-
Q#997 - >RUS90899.1 hypothetical protein EGW08_001296 [Elysia chlorotica]	superfamily	390235	1	77	1.97063e-06	45.6608	cl24015	DDE_Tnp_ISL3 superfamily	N	-
Q#997 - >RUS90899.1 hypothetical protein EGW08_001296 [Elysia chlorotica]	superfamily	382559	270	378	1.69427e-15	73.0955	cl01481	DDE_Tnp_IS1595 superfamily	N	-
Q#998 - >GBM61044.1 hypothetical protein AVEN_264372-1 [Araneus ventricosus]	superfamily	382559	52	164	1.95338e-13	63.8507	cl01481	DDE_Tnp_IS1595 superfamily	-	-
Q#999 - >KOF78677.1 hypothetical protein OCBIM_22030422mg, partial [Octopus bimaculoides]	superfamily	382559	145	186	0.00169344	37.272	cl01481	DDE_Tnp_IS1595 superfamily	NC	-
Q#999 - >KOF78677.1 hypothetical protein OCBIM_22030422mg, partial [Octopus bimaculoides]	superfamily	236078	17	56	0.000193218	40.9168	cl35606	PRK07726 superfamily	N	-
Q#1000 - >PSN54556.1 hypothetical protein C0J52_07111 [Blattella germanica]	superfamily	382559	14	91	5.71045e-09	53.4503	cl01481	DDE_Tnp_IS1595 superfamily	C	-
Q#1001 - >XP_003096686.1 hypothetical protein CRE_29124 [Caenorhabditis remanei]	superfamily	382559	16	107	2.25136e-09	51.5243	cl01481	DDE_Tnp_IS1595 superfamily	C	-
Q#1002 - >KYQ50243.1 hypothetical protein ALC60_10697, partial [Trachymyrmex zeteki]	superfamily	382559	15	95	1.03321e-13	62.3099	cl01481	DDE_Tnp_IS1595 superfamily	C	-
Q#1003 - >VDN50713.1 unnamed protein product [Dracunculus medinensis]	superfamily	382559	345	480	0.00610905	37.272	cl01481	DDE_Tnp_IS1595 superfamily	-	-
Q#1003 - >VDN50713.1 unnamed protein product [Dracunculus medinensis]	superfamily	383137	1	58	8.32018e-14	70.3978	cl02808	RT_like superfamily	NC	-
Q#1004 - >PIO53574.1 hypothetical protein TELCIR_25085 [Teladorsagia circumcincta]	superfamily	389953	95	135	0.00895647	33.5536	cl22867	Sigma70_r4 superfamily	-	-
Q#1004 - >PIO53574.1 hypothetical protein TELCIR_25085 [Teladorsagia circumcincta]	superfamily	382559	160	273	1.17094e-17	78.1031	cl01481	DDE_Tnp_IS1595 superfamily	-	-
Q#1005 - >PIO71084.1 hypothetical protein TELCIR_07028 [Teladorsagia circumcincta]	superfamily	382559	72	208	5.67764e-16	71.9399	cl01481	DDE_Tnp_IS1595 superfamily	-	-
Q#1006 - >XP_002647891.1 Hypothetical protein CBG23757 [Caenorhabditis briggsae]	superfamily	382559	149	219	3.52394e-05	42.2796	cl01481	DDE_Tnp_IS1595 superfamily	C	-
Q#1007 - >EEC12919.1 conserved hypothetical protein, partial [Ixodes scapularis]	superfamily	382559	26	146	0.000672385	37.6572	cl01481	DDE_Tnp_IS1595 superfamily	-	-
Q#1008 - >KOF76175.1 hypothetical protein OCBIM_22033671mg, partial [Octopus bimaculoides]	superfamily	382559	169	223	9.59234e-07	46.902	cl01481	DDE_Tnp_IS1595 superfamily	N	-
Q#1009 - >KFD48330.1 hypothetical protein M513_10822 [Trichuris suis]	superfamily	382559	36	109	4.23195e-07	45.7464	cl01481	DDE_Tnp_IS1595 superfamily	C	-
Q#1010 - >XP_029348498.1 uncharacterized protein LOC115035004 [Acyrthosiphon pisum]	superfamily	382559	54	189	2.21704e-14	67.3175	cl01481	DDE_Tnp_IS1595 superfamily	C	-
Q#1011 - >KYM98306.1 V-type proton ATPase 16 kDa proteolipid subunit [Cyphomyrmex costatus]	superfamily	382559	102	168	0.000182954	41.5092	cl01481	DDE_Tnp_IS1595 superfamily	C	-
Q#1011 - >KYM98306.1 V-type proton ATPase 16 kDa proteolipid subunit [Cyphomyrmex costatus]	specific	349416	329	396	6.02444e-37	128.392	cd18176	ATP-synt_Vo_c_ATP6C_rpt2	-	cl38906
Q#1011 - >KYM98306.1 V-type proton ATPase 16 kDa proteolipid subunit [Cyphomyrmex costatus]	specific	130170	269	361	4.50697e-50	164.096	TIGR01100	V_ATP_synt_C	-	cl00466
Q#1012 - >XP_025197554.1 uncharacterized protein LOC112596252 [Melanaphis sacchari]	superfamily	382559	191	269	1.76068e-14	69.6287	cl01481	DDE_Tnp_IS1595 superfamily	N	-
Q#1013 - >XP_023949279.1 uncharacterized protein LOC112053904 [Bicyclus anynana]	superfamily	382559	113	199	1.24238e-05	44.2056	cl01481	DDE_Tnp_IS1595 superfamily	C	-
Q#1014 - >XP_024880246.1 uncharacterized protein LOC112460047 [Temnothorax curvispinosus]	superfamily	382559	140	280	2.69376e-22	90.8147	cl01481	DDE_Tnp_IS1595 superfamily	-	-
Q#1015 - >KFD49061.1 hypothetical protein M513_10109 [Trichuris suis]	superfamily	382559	1	73	1.23862e-11	56.5319	cl01481	DDE_Tnp_IS1595 superfamily	N	-
Q#1016 - >XP_025152732.1 uncharacterized protein LOC112588147 [Harpegnathos saltator]	superfamily	382559	42	154	1.26388e-11	59.2283	cl01481	DDE_Tnp_IS1595 superfamily	-	-
Q#1017 - >XP_018909146.1 PREDICTED: uncharacterized protein LOC109038526 [Bemisia tabaci]	superfamily	382559	182	318	1.53912e-16	75.4067	cl01481	DDE_Tnp_IS1595 superfamily	-	-
Q#1018 - >XP_029645244.1 uncharacterized protein LOC115219239 isoform X3 [Octopus sinensis]	superfamily	382559	154	306	1.16969e-05	44.5908	cl01481	DDE_Tnp_IS1595 superfamily	-	-
Q#1019 - >XP_027233785.1 uncharacterized protein LOC113825171 [Penaeus vannamei]	superfamily	382559	110	244	3.49285e-14	68.0879	cl01481	DDE_Tnp_IS1595 superfamily	-	-
Q#1020 - >XP_014783955.1 PREDICTED: uncharacterized protein LOC106879047 [Octopus bimaculoides]	superfamily	382559	169	305	5.49877e-11	59.6135	cl01481	DDE_Tnp_IS1595 superfamily	-	-
Q#1021 - >XP_027210881.1 uncharacterized protein LOC113804237 [Penaeus vannamei]	superfamily	382559	123	257	1.50152e-14	69.2435	cl01481	DDE_Tnp_IS1595 superfamily	-	-
Q#1022 - >GBN72615.1 hypothetical protein AVEN_119813-1 [Araneus ventricosus]	superfamily	382559	46	162	7.33459e-23	90.0443	cl01481	DDE_Tnp_IS1595 superfamily	-	-
Q#1023 - >OZF90961.1 hypothetical protein FL82_21600, partial [Caenorhabditis remanei]	superfamily	382559	140	245	1.39274e-15	71.5547	cl01481	DDE_Tnp_IS1595 superfamily	C	-
Q#1024 - >KHJ85310.1 hypothetical protein OESDEN_14967 [Oesophagostomum dentatum]	superfamily	382559	106	179	6.91313e-06	43.8204	cl01481	DDE_Tnp_IS1595 superfamily	C	-
Q#1024 - >KHJ85310.1 hypothetical protein OESDEN_14967 [Oesophagostomum dentatum]	superfamily	376382	8	101	2.17878e-25	101.472	cl08288	Carn_acyltransf superfamily	N	-
Q#1025 - >XP_027228525.1 uncharacterized protein LOC113820393 [Penaeus vannamei]	superfamily	382559	142	276	1.95679e-14	69.2435	cl01481	DDE_Tnp_IS1595 superfamily	-	-
Q#1026 - >CDJ91986.1 Hypothetical protein CBG22835 [Haemonchus contortus]	superfamily	382559	65	120	0.00335622	34.9608	cl01481	DDE_Tnp_IS1595 superfamily	NC	-
Q#1027 - >GBN04780.1 hypothetical protein AVEN_120880-1 [Araneus ventricosus]	superfamily	382559	150	266	3.69773e-25	98.5187	cl01481	DDE_Tnp_IS1595 superfamily	-	-
Q#1028 - >KFD63162.1 hypothetical protein M514_24637 [Trichuris suis]	superfamily	382559	45	181	5.45037e-26	97.7483	cl01481	DDE_Tnp_IS1595 superfamily	-	-
Q#1029 - >KFM64475.1 hypothetical protein X975_11406, partial [Stegodyphus mimosarum]	superfamily	382559	16	80	1.51991e-05	40.7388	cl01481	DDE_Tnp_IS1595 superfamily	NC	-
Q#1030 - >XP_027219863.1 uncharacterized protein LOC113812209 [Penaeus vannamei]	superfamily	382559	145	279	1.5408e-14	69.6287	cl01481	DDE_Tnp_IS1595 superfamily	-	-
Q#1031 - >TRY68836.1 hypothetical protein TCAL_03040, partial [Tigriopus californicus]	superfamily	382559	190	246	1.04404e-06	47.2872	cl01481	DDE_Tnp_IS1595 superfamily	N	-
Q#1032 - >XP_027237980.1 uncharacterized protein LOC113829089 [Penaeus vannamei]	superfamily	382559	94	228	3.27867e-13	65.0063	cl01481	DDE_Tnp_IS1595 superfamily	-	-
Q#1033 - >KOF96201.1 hypothetical protein OCBIM_22036063mg, partial [Octopus bimaculoides]	superfamily	382559	3	80	1.06201e-07	46.902	cl01481	DDE_Tnp_IS1595 superfamily	N	-
Q#1034 - >XP_027223634.1 uncharacterized protein LOC113815819 [Penaeus vannamei]	superfamily	382559	188	321	3.20319e-13	66.1619	cl01481	DDE_Tnp_IS1595 superfamily	-	-
Q#1035 - >KFD53562.1 hypothetical protein M513_05478 [Trichuris suis]	superfamily	382559	1	73	1.53945e-08	48.828	cl01481	DDE_Tnp_IS1595 superfamily	N	-
Q#1036 - >XP_026684137.1 uncharacterized protein LOC113470127 [Diaphorina citri]	superfamily	382559	143	287	1.77795e-14	69.6287	cl01481	DDE_Tnp_IS1595 superfamily	-	-
Q#1037 - >KOG00462.1 hypothetical protein OCBIM_22003852mg, partial [Octopus bimaculoides]	superfamily	382559	5	96	9.66284e-08	46.5168	cl01481	DDE_Tnp_IS1595 superfamily	C	-
Q#1038 - >XP_026679219.1 uncharacterized protein LOC113467310 [Diaphorina citri]	superfamily	382559	42	144	6.16108e-17	72.3251	cl01481	DDE_Tnp_IS1595 superfamily	C	-
Q#1039 - >EEC12149.1 conserved hypothetical protein [Ixodes scapularis]	superfamily	382559	1	91	8.36358e-12	59.2283	cl01481	DDE_Tnp_IS1595 superfamily	N	-
Q#1040 - >XP_023243115.1 uncharacterized protein LOC111641213 [Centruroides sculpturatus]	superfamily	382559	145	281	0.00714179	36.1164	cl01481	DDE_Tnp_IS1595 superfamily	-	-
Q#1041 - >KFM76531.1 putative transposase-like protein, partial [Stegodyphus mimosarum]	superfamily	382559	106	241	1.15256e-20	85.4219	cl01481	DDE_Tnp_IS1595 superfamily	-	-
Q#1042 - >XP_024500739.1 Transposase, ISXO2-like domain-containing protein [Strongyloides ratti]	superfamily	382559	13	67	4.09751e-09	50.7539	cl01481	DDE_Tnp_IS1595 superfamily	NC	-
Q#1043 - >GBM96128.1 hypothetical protein AVEN_153255-1 [Araneus ventricosus]	superfamily	382559	46	176	7.81396e-19	78.1031	cl01481	DDE_Tnp_IS1595 superfamily	-	-
Q#1044 - >KFM77105.1 hypothetical protein X975_21447, partial [Stegodyphus mimosarum]	superfamily	382559	1	53	0.0359631	30.7236	cl01481	DDE_Tnp_IS1595 superfamily	N	-
Q#1045 - >EFN66882.1 hypothetical protein EAG_09151, partial [Camponotus floridanus]	superfamily	382559	8	93	1.72866e-12	58.8431	cl01481	DDE_Tnp_IS1595 superfamily	C	-
Q#1046 - >GBO46843.1 hypothetical protein AVEN_140266-1, partial [Araneus ventricosus]	superfamily	382559	11	146	6.84689e-26	96.5927	cl01481	DDE_Tnp_IS1595 superfamily	-	-
Q#1047 - >KOF77949.1 hypothetical protein OCBIM_22031495mg [Octopus bimaculoides]	superfamily	382559	195	250	0.000375444	39.9684	cl01481	DDE_Tnp_IS1595 superfamily	N	-
Q#1048 - >KYQ53651.1 hypothetical protein ALC60_03886 [Trachymyrmex zeteki]	superfamily	382559	140	233	1.1226e-14	68.8583	cl01481	DDE_Tnp_IS1595 superfamily	C	-
Q#1049 - >KOF72455.1 hypothetical protein OCBIM_22039429mg [Octopus bimaculoides]	superfamily	382559	68	160	3.20518e-06	44.5908	cl01481	DDE_Tnp_IS1595 superfamily	N	-
Q#1050 - >XP_011879123.1 PREDICTED: uncharacterized protein LOC105568241 [Vollenhovia emeryi]	superfamily	382559	141	282	3.95665e-21	87.7331	cl01481	DDE_Tnp_IS1595 superfamily	-	-
Q#1051 - >XP_024504660.1 Ecdysone-induced protein 63E [Strongyloides ratti]	superfamily	382559	133	242	5.89687e-12	64.2359	cl01481	DDE_Tnp_IS1595 superfamily	-	-
Q#1051 - >XP_024504660.1 Ecdysone-induced protein 63E [Strongyloides ratti]	superfamily	389743	490	776	6.56976e-159	463.776	cl21453	PKc_like superfamily	-	-
Q#1052 - >KFM60959.1 putative transposase-like protein, partial [Stegodyphus mimosarum]	superfamily	382559	12	130	4.57407e-18	76.1771	cl01481	DDE_Tnp_IS1595 superfamily	-	-
Q#1053 - >XP_018794287.1 PREDICTED: uncharacterized protein LOC108972219 [Bactrocera latifrons]	superfamily	382559	102	177	1.35996e-09	54.6059	cl01481	DDE_Tnp_IS1595 superfamily	C	-
Q#1054 - >GBN92361.1 hypothetical protein AVEN_268008-1 [Araneus ventricosus]	superfamily	382559	109	251	2.95458e-30	110.845	cl01481	DDE_Tnp_IS1595 superfamily	-	-
Q#1055 - >PSN34120.1 hypothetical protein C0J52_14193 [Blattella germanica]	superfamily	382559	44	117	1.20975e-07	48.0576	cl01481	DDE_Tnp_IS1595 superfamily	C	-
Q#1056 - >GBM03031.1 hypothetical protein AVEN_14544-1 [Araneus ventricosus]	superfamily	382559	45	178	6.14635e-27	100.059	cl01481	DDE_Tnp_IS1595 superfamily	-	-
Q#1057 - >KOF82364.1 hypothetical protein OCBIM_22025394mg, partial [Octopus bimaculoides]	superfamily	382559	41	119	0.0443835	31.8792	cl01481	DDE_Tnp_IS1595 superfamily	C	-
Q#1058 - >XP_024499291.1 Transposase, ISXO2-like domain-containing protein [Strongyloides ratti]	superfamily	382559	133	266	4.07593e-14	68.0879	cl01481	DDE_Tnp_IS1595 superfamily	-	-
Q#1059 - >XP_024500627.1 Transposase, ISXO2-like domain-containing protein [Strongyloides ratti]	superfamily	382559	17	107	5.14022e-13	66.1619	cl01481	DDE_Tnp_IS1595 superfamily	N	-
Q#1059 - >XP_024500627.1 Transposase, ISXO2-like domain-containing protein [Strongyloides ratti]	specific	260006	328	442	4.91832e-27	104.882	cd09274	RNase_HI_RT_Ty3	-	cl14782
Q#1060 - >VDL81224.1 unnamed protein product [Nippostrongylus brasiliensis]	superfamily	382559	58	191	1.7059e-19	81.1847	cl01481	DDE_Tnp_IS1595 superfamily	-	-
Q#1061 - >XP_022168554.1 uncharacterized protein LOC111032492 [Myzus persicae]	superfamily	382559	154	202	0.0580203	33.0348	cl01481	DDE_Tnp_IS1595 superfamily	C	-
Q#1062 - >GBN42122.1 hypothetical protein AVEN_156781-1 [Araneus ventricosus]	superfamily	382559	46	149	1.47602e-15	71.1695	cl01481	DDE_Tnp_IS1595 superfamily	C	-
Q#1063 - >XP_002641239.1 Hypothetical protein CBG09106 [Caenorhabditis briggsae]	superfamily	382559	147	205	2.71732e-12	62.6951	cl01481	DDE_Tnp_IS1595 superfamily	N	-
Q#1064 - >KFD45792.1 hypothetical protein M513_13333 [Trichuris suis]	superfamily	382559	45	179	8.15217e-24	91.9703	cl01481	DDE_Tnp_IS1595 superfamily	-	-
Q#1065 - >VDD92549.1 unnamed protein product [Enterobius vermicularis]	superfamily	382559	49	109	0.0381476	33.42	cl01481	DDE_Tnp_IS1595 superfamily	C	-
Q#1066 - >KFD47379.1 hypothetical protein M513_11742 [Trichuris suis]	superfamily	382559	174	252	3.21295e-10	57.3023	cl01481	DDE_Tnp_IS1595 superfamily	N	-
Q#1067 - >KYM98788.1 hypothetical protein ALC62_10477 [Cyphomyrmex costatus]	superfamily	382559	142	235	8.84528e-12	63.0803	cl01481	DDE_Tnp_IS1595 superfamily	C	-
Q#1068 - >GBO46280.1 hypothetical protein AVEN_253390-1 [Araneus ventricosus]	superfamily	382559	150	292	3.14202e-26	101.215	cl01481	DDE_Tnp_IS1595 superfamily	-	-
Q#1069 - >KFM81389.1 hypothetical protein X975_04193, partial [Stegodyphus mimosarum]	superfamily	382559	16	81	3.16728e-08	47.2872	cl01481	DDE_Tnp_IS1595 superfamily	NC	-
Q#1070 - >GBO15184.1 hypothetical protein AVEN_38646-1 [Araneus ventricosus]	superfamily	382559	150	292	2.04646e-26	101.985	cl01481	DDE_Tnp_IS1595 superfamily	-	-
Q#1071 - >XP_023211398.1 zinc finger protein 883-like [Centruroides sculpturatus]	superfamily	382559	57	120	0.00326137	38.0424	cl01481	DDE_Tnp_IS1595 superfamily	NC	-
Q#1071 - >XP_023211398.1 zinc finger protein 883-like [Centruroides sculpturatus]	specific	227381	169	546	6.28439e-11	64.3318	COG5048	COG5048	-	cl34881
Q#1072 - >KFD72563.1 hypothetical protein M514_15399 [Trichuris suis]	superfamily	382559	79	215	9.15342e-26	98.5187	cl01481	DDE_Tnp_IS1595 superfamily	-	-
Q#1073 - >KHJ87184.1 hypothetical protein OESDEN_13046 [Oesophagostomum dentatum]	superfamily	382559	59	116	5.99353e-06	43.05	cl01481	DDE_Tnp_IS1595 superfamily	N	-
Q#1074 - >XP_018395621.1 PREDICTED: uncharacterized protein LOC108774104 [Cyphomyrmex costatus]	superfamily	382559	24	164	6.74434e-23	89.2739	cl01481	DDE_Tnp_IS1595 superfamily	-	-
Q#1075 - >KFD71256.1 hypothetical protein M514_16603 [Trichuris suis]	superfamily	382559	39	180	2.6946e-23	90.4295	cl01481	DDE_Tnp_IS1595 superfamily	-	-
Q#1076 - >XP_024500609.1 Transposase, ISXO2-like domain-containing protein [Strongyloides ratti]	superfamily	382559	306	374	4.50438e-05	43.05	cl01481	DDE_Tnp_IS1595 superfamily	N	-
Q#1077 - >XP_008469486.2 uncharacterized protein LOC103506850 [Diaphorina citri]	superfamily	382559	158	292	5.22458e-11	59.6135	cl01481	DDE_Tnp_IS1595 superfamily	-	-
Q#1078 - >XP_014768889.1 PREDICTED: uncharacterized protein LOC106868237 [Octopus bimaculoides]	superfamily	382559	174	306	0.000876707	39.198	cl01481	DDE_Tnp_IS1595 superfamily	-	-
Q#1079 - >KFD59946.1 hypothetical protein M514_13549, partial [Trichuris suis]	superfamily	382559	122	256	5.31791e-23	91.5851	cl01481	DDE_Tnp_IS1595 superfamily	-	-
Q#1080 - >TMS39197.1 hypothetical protein L596_005762 [Steinernema carpocapsae]	superfamily	382559	46	129	3.11762e-10	54.9911	cl01481	DDE_Tnp_IS1595 superfamily	N	-
Q#1081 - >KFD45571.1 hypothetical protein M513_13549 [Trichuris suis]	superfamily	382559	138	272	5.77394e-23	91.9703	cl01481	DDE_Tnp_IS1595 superfamily	-	-
Q#1082 - >KFD59508.1 hypothetical protein M514_13911 [Trichuris suis]	superfamily	382559	155	241	5.49388e-11	59.2283	cl01481	DDE_Tnp_IS1595 superfamily	N	-
Q#1083 - >KFD45212.1 hypothetical protein M513_13911 [Trichuris suis]	superfamily	382559	146	232	6.76452e-11	58.8431	cl01481	DDE_Tnp_IS1595 superfamily	N	-
Q#1084 - >XP_014271448.1 uncharacterized protein LOC106677825 [Halyomorpha halys]	specific	335887	8	38	0.00359344	34.7361	pfam04760	IF2_N	C	cl04730
Q#1084 - >XP_014271448.1 uncharacterized protein LOC106677825 [Halyomorpha halys]	superfamily	382559	151	284	1.61497e-12	63.8507	cl01481	DDE_Tnp_IS1595 superfamily	-	-
Q#1085 - >RCN44564.1 hypothetical protein ANCCAN_09452 [Ancylostoma caninum]	superfamily	382559	87	230	8.23094e-15	69.6287	cl01481	DDE_Tnp_IS1595 superfamily	-	-
Q#1086 - >GBN48791.1 hypothetical protein AVEN_197362-1 [Araneus ventricosus]	superfamily	382559	153	287	9.54667e-28	106.223	cl01481	DDE_Tnp_IS1595 superfamily	-	-
Q#1087 - >XP_023233573.1 uncharacterized protein LOC111633267 isoform X1 [Centruroides sculpturatus]	superfamily	382559	178	288	4.64323e-13	66.1619	cl01481	DDE_Tnp_IS1595 superfamily	C	-
Q#1088 - >EPB65214.1 hypothetical protein ANCCEY_15723 [Ancylostoma ceylanicum]	superfamily	382559	153	295	2.38144e-19	82.7255	cl01481	DDE_Tnp_IS1595 superfamily	-	-
Q#1089 - >XP_023233575.1 uncharacterized protein LOC111633267 isoform X3 [Centruroides sculpturatus]	superfamily	382559	178	288	5.36177e-13	66.1619	cl01481	DDE_Tnp_IS1595 superfamily	C	-
Q#1090 - >GBM51373.1 hypothetical protein AVEN_110821-1 [Araneus ventricosus]	superfamily	382559	168	307	9.30288e-21	87.7331	cl01481	DDE_Tnp_IS1595 superfamily	-	-
Q#1091 - >RZF42179.1 hypothetical protein LSTR_LSTR004328 [Laodelphax striatellus]	superfamily	382559	152	267	7.06484e-11	59.6135	cl01481	DDE_Tnp_IS1595 superfamily	-	-
Q#1092 - >XP_029639570.1 uncharacterized protein LOC115214512 isoform X1 [Octopus sinensis]	superfamily	382559	169	305	1.17491e-08	53.0651	cl01481	DDE_Tnp_IS1595 superfamily	-	-
Q#1093 - >KFD63024.1 hypothetical protein M514_24791 [Trichuris suis]	superfamily	382559	45	181	1.13766e-26	99.2891	cl01481	DDE_Tnp_IS1595 superfamily	-	-
Q#1094 - >KZS07781.1 Uncharacterized protein APZ42_028430, partial [Daphnia magna]	superfamily	382559	460	530	0.000971806	39.5832	cl01481	DDE_Tnp_IS1595 superfamily	N	-
Q#1094 - >KZS07781.1 Uncharacterized protein APZ42_028430, partial [Daphnia magna]	superfamily	390099	290	367	4.04217e-06	47.881	cl23802	Peptidase_C48 superfamily	N	-
Q#1095 - >XP_018398121.1 PREDICTED: uncharacterized protein LOC108776107 [Cyphomyrmex costatus]	superfamily	382559	28	168	4.09766e-22	87.3479	cl01481	DDE_Tnp_IS1595 superfamily	-	-
Q#1096 - >GBN17481.1 hypothetical protein AVEN_34904-1 [Araneus ventricosus]	superfamily	382559	153	275	2.5458e-26	100.83	cl01481	DDE_Tnp_IS1595 superfamily	-	-
Q#1097 - >KOF87203.1 hypothetical protein OCBIM_22017279mg, partial [Octopus bimaculoides]	superfamily	382559	77	198	5.71738e-09	53.0651	cl01481	DDE_Tnp_IS1595 superfamily	-	-
Q#1098 - >KFD49131.1 hypothetical protein M513_09955 [Trichuris suis]	superfamily	382559	24	96	0.000210027	38.8128	cl01481	DDE_Tnp_IS1595 superfamily	C	-
Q#1099 - >RWS18677.1 uncharacterized protein B4U80_08769 [Leptotrombidium deliense]	superfamily	382559	28	148	1.4596e-24	94.6667	cl01481	DDE_Tnp_IS1595 superfamily	-	-
Q#1100 - >KFD61561.1 hypothetical protein M514_26249 [Trichuris suis]	superfamily	382559	36	176	3.07554e-23	90.8147	cl01481	DDE_Tnp_IS1595 superfamily	-	-
Q#1101 - >XP_003093790.1 hypothetical protein CRE_24780 [Caenorhabditis remanei]	superfamily	382559	88	240	3.2912e-22	89.2739	cl01481	DDE_Tnp_IS1595 superfamily	-	-
Q#1102 - >EYB81257.1 hypothetical protein Y032_0388g496 [Ancylostoma ceylanicum]	superfamily	382559	153	295	3.87071e-18	79.6439	cl01481	DDE_Tnp_IS1595 superfamily	-	-
Q#1103 - >XP_029844579.1 uncharacterized protein LOC8034754 [Ixodes scapularis]	superfamily	382559	26	190	0.000325291	39.5832	cl01481	DDE_Tnp_IS1595 superfamily	-	-
Q#1104 - >KOF71098.1 hypothetical protein OCBIM_22001595mg, partial [Octopus bimaculoides]	superfamily	382559	6	94	1.87033e-14	65.0063	cl01481	DDE_Tnp_IS1595 superfamily	N	-
Q#1105 - >RXG64844.1 hypothetical protein Avbf_11287 [Armadillidium vulgare]	superfamily	382559	145	288	3.05241e-10	57.6875	cl01481	DDE_Tnp_IS1595 superfamily	-	-
Q#1106 - >KOF64537.1 hypothetical protein OCBIM_22017153mg [Octopus bimaculoides]	superfamily	382559	15	98	1.00983e-17	73.4807	cl01481	DDE_Tnp_IS1595 superfamily	N	-
Q#1107 - >PIO70673.1 hypothetical protein TELCIR_07465 [Teladorsagia circumcincta]	superfamily	382559	31	166	1.86995e-19	80.0291	cl01481	DDE_Tnp_IS1595 superfamily	-	-
Q#1108 - >KXZ75680.1 hypothetical protein TcasGA2_TC035031, partial [Tribolium castaneum]	superfamily	382559	5114	5179	0.0300844	38.4276	cl01481	DDE_Tnp_IS1595 superfamily	C	-
Q#1108 - >KXZ75680.1 hypothetical protein TcasGA2_TC035031, partial [Tribolium castaneum]	superfamily	236669	153	300	0.00134816	45.0759	cl35903	PRK10263 superfamily	NC	-
Q#1108 - >KXZ75680.1 hypothetical protein TcasGA2_TC035031, partial [Tribolium castaneum]	superfamily	318322	179	250	0.000921889	44.6944	cl25718	DUF4813 superfamily	N	-
Q#1108 - >KXZ75680.1 hypothetical protein TcasGA2_TC035031, partial [Tribolium castaneum]	superfamily	159607	2794	2850	0.000253454	41.9508	cl11655	PRE_C2HC superfamily	-	-
Q#1108 - >KXZ75680.1 hypothetical protein TcasGA2_TC035031, partial [Tribolium castaneum]	superfamily	159607	310	372	2.20171e-05	45.0324	cl11655	PRE_C2HC superfamily	-	-
Q#1108 - >KXZ75680.1 hypothetical protein TcasGA2_TC035031, partial [Tribolium castaneum]	superfamily	389805	3822	3903	3.4797e-09	58.4309	cl21549	rve superfamily	N	-
Q#1108 - >KXZ75680.1 hypothetical protein TcasGA2_TC035031, partial [Tribolium castaneum]	superfamily	383137	4728	4841	2.22927e-10	63.8494	cl02808	RT_like superfamily	N	-
Q#1108 - >KXZ75680.1 hypothetical protein TcasGA2_TC035031, partial [Tribolium castaneum]	specific	377028	3015	3200	4.43184e-13	71.8812	pfam03372	Exo_endo_phos	-	cl00490
Q#1108 - >KXZ75680.1 hypothetical protein TcasGA2_TC035031, partial [Tribolium castaneum]	specific	238827	1495	1716	5.15075e-48	172.476	cd01650	RT_nLTR_like	-	cl02808
Q#1108 - >KXZ75680.1 hypothetical protein TcasGA2_TC035031, partial [Tribolium castaneum]	specific	238827	638	890	2.92868e-49	175.942	cd01650	RT_nLTR_like	-	cl02808
Q#1108 - >KXZ75680.1 hypothetical protein TcasGA2_TC035031, partial [Tribolium castaneum]	specific	238827	3245	3497	6.78471e-56	195.202	cd01650	RT_nLTR_like	-	cl02808
Q#1109 - >PIO74605.1 hypothetical protein TELCIR_03383 [Teladorsagia circumcincta]	superfamily	382559	31	168	4.96565e-21	84.2663	cl01481	DDE_Tnp_IS1595 superfamily	-	-
Q#1110 - >KFD66770.1 hypothetical protein M514_21119, partial [Trichuris suis]	superfamily	382559	185	319	5.53586e-24	95.8223	cl01481	DDE_Tnp_IS1595 superfamily	-	-
Q#1111 - >KOF84207.1 hypothetical protein OCBIM_22022422mg [Octopus bimaculoides]	superfamily	382559	68	136	1.04568e-06	45.7464	cl01481	DDE_Tnp_IS1595 superfamily	C	-
Q#1112 - >KOF65431.1 hypothetical protein OCBIM_22015529mg [Octopus bimaculoides]	superfamily	382559	170	236	2.83309e-14	67.7027	cl01481	DDE_Tnp_IS1595 superfamily	N	-
Q#1113 - >XP_023221804.1 uncharacterized protein LOC111623451 [Centruroides sculpturatus]	superfamily	382559	152	244	5.19317e-11	59.6135	cl01481	DDE_Tnp_IS1595 superfamily	C	-
Q#1114 - >GBM51364.1 hypothetical protein AVEN_110814-1 [Araneus ventricosus]	superfamily	382559	168	307	4.47886e-18	80.0291	cl01481	DDE_Tnp_IS1595 superfamily	-	-
Q#1115 - >KFM58414.1 hypothetical protein X975_00974, partial [Stegodyphus mimosarum]	superfamily	382559	139	199	0.0461711	33.0348	cl01481	DDE_Tnp_IS1595 superfamily	N	-
Q#1116 - >KOF73703.1 hypothetical protein OCBIM_22037479mg, partial [Octopus bimaculoides]	superfamily	382559	11	131	4.5374e-20	81.5699	cl01481	DDE_Tnp_IS1595 superfamily	-	-
Q#1117 - >PIO71733.1 hypothetical protein TELCIR_06362 [Teladorsagia circumcincta]	superfamily	382559	24	166	1.42276e-17	75.4067	cl01481	DDE_Tnp_IS1595 superfamily	-	-
Q#1118 - >EFN74509.1 hypothetical protein EAG_13603, partial [Camponotus floridanus]	superfamily	382559	63	153	9.45624e-15	66.9323	cl01481	DDE_Tnp_IS1595 superfamily	C	-
Q#1119 - >XP_018375984.1 PREDICTED: uncharacterized protein LOC108769468 [Trachymyrmex cornetzi]	superfamily	382559	42	182	1.71743e-18	78.8735	cl01481	DDE_Tnp_IS1595 superfamily	-	-
Q#1120 - >RWS19021.1 uncharacterized protein B4U80_00420, partial [Leptotrombidium deliense]	superfamily	382559	159	278	1.14456e-23	93.8963	cl01481	DDE_Tnp_IS1595 superfamily	-	-
Q#1121 - >XP_022819098.1 uncharacterized protein LOC111351411 [Spodoptera litura]	superfamily	382559	151	307	4.9991e-11	59.9987	cl01481	DDE_Tnp_IS1595 superfamily	-	-
Q#1122 - >KFD60084.1 hypothetical protein M514_27741 [Trichuris suis]	superfamily	382559	45	181	1.35085e-26	99.2891	cl01481	DDE_Tnp_IS1595 superfamily	-	-
Q#1123 - >KMQ85065.1 hypothetical protein RF55_16639 [Lasius niger]	superfamily	382559	43	136	1.05638e-24	92.3555	cl01481	DDE_Tnp_IS1595 superfamily	C	-
Q#1124 - >ODM88082.1 putative transposase-like protein [Orchesella cincta]	superfamily	382559	212	317	2.28677e-19	83.4959	cl01481	DDE_Tnp_IS1595 superfamily	N	-
Q#1125 - >EFN66847.1 hypothetical protein EAG_08499, partial [Camponotus floridanus]	superfamily	382559	5	140	2.41069e-23	89.2739	cl01481	DDE_Tnp_IS1595 superfamily	-	-
Q#1126 - >KFD60083.1 hypothetical protein M514_27740 [Trichuris suis]	superfamily	382559	100	236	1.02786e-26	101.215	cl01481	DDE_Tnp_IS1595 superfamily	-	-
Q#1127 - >RVE42446.1 hypothetical protein evm_012903 [Chilo suppressalis]	superfamily	382559	147	227	1.0898e-07	49.5984	cl01481	DDE_Tnp_IS1595 superfamily	C	-
Q#1128 - >KFD59991.1 hypothetical protein M514_27839 [Trichuris suis]	superfamily	382559	43	179	2.91637e-26	98.1335	cl01481	DDE_Tnp_IS1595 superfamily	-	-
Q#1129 - >XP_018401351.1 PREDICTED: uncharacterized protein LOC108778627 [Cyphomyrmex costatus]	superfamily	382559	43	183	3.62916e-23	90.8147	cl01481	DDE_Tnp_IS1595 superfamily	-	-
Q#1130 - >KFD45181.1 hypothetical protein M513_13942 [Trichuris suis]	superfamily	382559	28	92	0.000881302	36.5016	cl01481	DDE_Tnp_IS1595 superfamily	C	-
Q#1131 - >KFM83340.1 putative transposase-like protein, partial [Stegodyphus mimosarum]	superfamily	382559	34	172	2.00507e-20	83.1107	cl01481	DDE_Tnp_IS1595 superfamily	-	-
Q#1132 - >XP_018056382.1 PREDICTED: uncharacterized protein LOC108692578 [Atta colombica]	superfamily	382559	42	164	7.36158e-07	47.2872	cl01481	DDE_Tnp_IS1595 superfamily	-	-
Q#1133 - >KFD48959.1 hypothetical protein M513_10200 [Trichuris suis]	superfamily	382559	104	246	1.11445e-25	98.5187	cl01481	DDE_Tnp_IS1595 superfamily	-	-
Q#1135 - >XP_029646117.1 uncharacterized protein LOC115219955 [Octopus vulgaris]	superfamily	382559	139	280	4.81436e-21	86.9627	cl01481	DDE_Tnp_IS1595 superfamily	-	-
Q#1136 - >KFD66202.1 hypothetical protein M514_21489 [Trichuris suis]	superfamily	382559	86	222	2.16406e-26	99.6743	cl01481	DDE_Tnp_IS1595 superfamily	-	-
Q#1137 - >VDO27508.1 unnamed protein product [Haemonchus placei]	superfamily	382559	46	102	0.00425939	34.1904	cl01481	DDE_Tnp_IS1595 superfamily	C	-
Q#1138 - >XP_029653198.1 uncharacterized protein LOC115226305 [Octopus vulgaris]	superfamily	382559	139	280	5.01805e-21	86.9627	cl01481	DDE_Tnp_IS1595 superfamily	-	-
Q#1139 - >EFX62103.1 hypothetical protein DAPPUDRAFT_271019 [Daphnia pulex]	superfamily	382559	11	47	0.000817345	36.1164	cl01481	DDE_Tnp_IS1595 superfamily	N	-
Q#1140 - >KFD45673.1 hypothetical protein M513_13456 [Trichuris suis]	superfamily	382559	138	274	2.17038e-26	101.215	cl01481	DDE_Tnp_IS1595 superfamily	-	-
Q#1141 - >KOF84460.1 hypothetical protein OCBIM_22022062mg [Octopus bimaculoides]	superfamily	382559	68	208	4.51959e-19	80.4143	cl01481	DDE_Tnp_IS1595 superfamily	-	-
Q#1142 - >CAP38497.2 hypothetical protein CBG_21669 [Caenorhabditis briggsae AF16]	superfamily	382559	2	77	8.12005e-06	45.3612	cl01481	DDE_Tnp_IS1595 superfamily	N	-
Q#1143 - >KFD51372.1 hypothetical protein M513_07777 [Trichuris suis]	superfamily	382559	138	274	2.17038e-26	101.215	cl01481	DDE_Tnp_IS1595 superfamily	-	-
Q#1144 - >XP_012229905.1 PREDICTED: uncharacterized protein LOC105676515 isoform X3 [Linepithema humile]	superfamily	382559	71	211	1.34654e-21	87.3479	cl01481	DDE_Tnp_IS1595 superfamily	-	-
Q#1145 - >KFD66904.1 hypothetical protein M514_20770, partial [Trichuris suis]	superfamily	382559	133	269	3.38389e-26	100.445	cl01481	DDE_Tnp_IS1595 superfamily	-	-
Q#1146 - >PSN42804.1 hypothetical protein C0J52_20542 [Blattella germanica]	superfamily	382559	59	192	5.11929e-19	79.6439	cl01481	DDE_Tnp_IS1595 superfamily	-	-
Q#1147 - >VDD96276.1 unnamed protein product [Enterobius vermicularis]	superfamily	382559	47	159	2.26168e-06	44.5908	cl01481	DDE_Tnp_IS1595 superfamily	N	-
Q#1148 - >EPB75044.1 hypothetical protein ANCCEY_05864 [Ancylostoma ceylanicum]	superfamily	382559	159	294	2.54975e-17	77.3327	cl01481	DDE_Tnp_IS1595 superfamily	-	-
Q#1149 - >KFD57715.1 hypothetical protein M513_01385 [Trichuris suis]	superfamily	382559	156	276	3.02199e-13	65.7767	cl01481	DDE_Tnp_IS1595 superfamily	-	-
Q#1150 - >XP_026291220.1 uncharacterized protein LOC113215766 [Frankliniella occidentalis]	superfamily	382559	54	193	9.06827e-29	105.837	cl01481	DDE_Tnp_IS1595 superfamily	-	-
Q#1151 - >GBN88619.1 hypothetical protein AVEN_177546-1 [Araneus ventricosus]	superfamily	382559	193	335	2.03215e-29	110.845	cl01481	DDE_Tnp_IS1595 superfamily	-	-
Q#1152 - >PIO67662.1 hypothetical protein TELCIR_10579 [Teladorsagia circumcincta]	superfamily	382559	102	238	5.36795e-17	75.4067	cl01481	DDE_Tnp_IS1595 superfamily	-	-
Q#1153 - >KFD73317.1 hypothetical protein M514_14657, partial [Trichuris suis]	superfamily	382559	13	134	1.49976e-25	95.0519	cl01481	DDE_Tnp_IS1595 superfamily	-	-
Q#1154 - >KOF67805.1 hypothetical protein OCBIM_22008823mg [Octopus bimaculoides]	superfamily	382559	121	262	5.10472e-22	89.2739	cl01481	DDE_Tnp_IS1595 superfamily	-	-
Q#1155 - >KOF94897.1 hypothetical protein OCBIM_22000168mg [Octopus bimaculoides]	superfamily	382559	40	148	0.03496	33.0348	cl01481	DDE_Tnp_IS1595 superfamily	-	-
Q#1156 - >GBN39308.1 hypothetical protein AVEN_148385-1 [Araneus ventricosus]	superfamily	382559	193	335	9.99514e-29	108.919	cl01481	DDE_Tnp_IS1595 superfamily	-	-
Q#1157 - >KOF62814.1 hypothetical protein OCBIM_22021587mg [Octopus bimaculoides]	superfamily	382559	65	171	0.00104105	38.8128	cl01481	DDE_Tnp_IS1595 superfamily	-	-
Q#1157 - >KOF62814.1 hypothetical protein OCBIM_22021587mg [Octopus bimaculoides]	superfamily	382559	261	353	0.000992789	39.198	cl01481	DDE_Tnp_IS1595 superfamily	C	-
Q#1158 - >XP_024499279.1 Transposase, ISXO2-like domain-containing protein [Strongyloides ratti]	superfamily	382559	133	266	6.20944e-18	78.4883	cl01481	DDE_Tnp_IS1595 superfamily	-	-
Q#1159 - >GBN59181.1 hypothetical protein AVEN_88712-1 [Araneus ventricosus]	superfamily	382559	169	302	2.1497e-27	104.682	cl01481	DDE_Tnp_IS1595 superfamily	-	-
Q#1160 - >KOG01004.1 hypothetical protein OCBIM_22017306mg [Octopus bimaculoides]	superfamily	382559	9	64	3.08605e-11	56.9171	cl01481	DDE_Tnp_IS1595 superfamily	N	-
Q#1161 - >KYN50401.1 hypothetical protein ALC57_00038, partial [Trachymyrmex cornetzi]	superfamily	382559	1	64	6.16843e-08	47.2872	cl01481	DDE_Tnp_IS1595 superfamily	N	-
Q#1162 - >KFD63906.1 hypothetical protein M514_23897 [Trichuris suis]	superfamily	382559	86	222	1.85664e-25	97.3631	cl01481	DDE_Tnp_IS1595 superfamily	-	-
Q#1163 - >KOG00444.1 hypothetical protein OCBIM_22004265mg, partial [Octopus bimaculoides]	superfamily	382559	19	160	4.24062e-25	94.2815	cl01481	DDE_Tnp_IS1595 superfamily	-	-
Q#1164 - >KFD48881.1 hypothetical protein M513_10244 [Trichuris suis]	superfamily	382559	94	229	6.18945e-24	93.5111	cl01481	DDE_Tnp_IS1595 superfamily	-	-
Q#1165 - >KOB72784.1 Uncharacterized protein OBRU01_11949 [Operophtera brumata]	superfamily	237866	2	94	0.000265343	39.4773	cl36448	PRK14952 superfamily	N	-
Q#1165 - >KOB72784.1 Uncharacterized protein OBRU01_11949 [Operophtera brumata]	superfamily	382559	53	123	2.10218e-10	54.9911	cl01481	DDE_Tnp_IS1595 superfamily	C	-
Q#1166 - >XP_012229904.1 PREDICTED: uncharacterized protein LOC105676515 isoform X2 [Linepithema humile]	superfamily	382559	116	256	1.39895e-20	85.8071	cl01481	DDE_Tnp_IS1595 superfamily	-	-
Q#1167 - >KYN00044.1 hypothetical protein ALC62_09189 [Cyphomyrmex costatus]	superfamily	382559	140	232	4.37239e-16	72.7103	cl01481	DDE_Tnp_IS1595 superfamily	C	-
Q#1168 - >XP_012057143.1 PREDICTED: uncharacterized protein LOC105620248 [Atta cephalotes]	superfamily	382559	141	263	1.18636e-06	47.2872	cl01481	DDE_Tnp_IS1595 superfamily	-	-
Q#1169 - >GBL80655.1 hypothetical protein AVEN_196034-1 [Araneus ventricosus]	superfamily	382559	43	178	4.06547e-24	92.7407	cl01481	DDE_Tnp_IS1595 superfamily	-	-
Q#1170 - >KFD61339.1 hypothetical protein M514_26472 [Trichuris suis]	superfamily	382559	41	156	3.71442e-22	88.1183	cl01481	DDE_Tnp_IS1595 superfamily	-	-
Q#1171 - >XP_029834646.1 uncharacterized protein LOC115319013 [Ixodes scapularis]	superfamily	382559	1	129	3.52294e-14	65.3915	cl01481	DDE_Tnp_IS1595 superfamily	N	-
Q#1172 - >KFD68684.1 hypothetical protein M514_19127 [Trichuris suis]	superfamily	382559	185	321	1.94391e-25	99.6743	cl01481	DDE_Tnp_IS1595 superfamily	-	-
Q#1173 - >KOF87247.1 hypothetical protein OCBIM_22017188mg, partial [Octopus bimaculoides]	superfamily	382559	1	51	1.11937e-11	55.3763	cl01481	DDE_Tnp_IS1595 superfamily	N	-
Q#1174 - >VDP03309.1 unnamed protein product [Heligmosomoides polygyrus]	superfamily	382559	88	236	9.8167e-15	69.6287	cl01481	DDE_Tnp_IS1595 superfamily	-	-
Q#1176 - >GBN93078.1 hypothetical protein AVEN_74956-1 [Araneus ventricosus]	superfamily	382559	155	285	2.57612e-26	101.6	cl01481	DDE_Tnp_IS1595 superfamily	-	-
Q#1177 - >KFD47676.1 hypothetical protein M513_11467 [Trichuris suis]	superfamily	382559	138	273	9.51988e-23	91.5851	cl01481	DDE_Tnp_IS1595 superfamily	-	-
Q#1178 - >KFM71399.1 putative transposase-like protein, partial [Stegodyphus mimosarum]	superfamily	382559	18	135	6.80975e-23	87.3479	cl01481	DDE_Tnp_IS1595 superfamily	-	-
Q#1179 - >PDM65989.1 hypothetical protein PRIPAC_44268 [Pristionchus pacificus]	superfamily	382559	6	101	3.84044e-15	68.0879	cl01481	DDE_Tnp_IS1595 superfamily	N	-
Q#1180 - >XP_024500732.1 Transposase, ISXO2-like domain-containing protein [Strongyloides ratti]	superfamily	382559	190	324	5.42918e-19	82.3403	cl01481	DDE_Tnp_IS1595 superfamily	-	-
Q#1181 - >KFD72160.1 hypothetical protein M514_15862, partial [Trichuris suis]	superfamily	382559	138	274	3.27264e-25	98.1335	cl01481	DDE_Tnp_IS1595 superfamily	-	-
Q#1182 - >KIH52727.1 hypothetical protein ANCDUO_17169 [Ancylostoma duodenale]	superfamily	382559	23	80	0.00479482	35.7312	cl01481	DDE_Tnp_IS1595 superfamily	NC	-
Q#1183 - >XP_012229903.1 PREDICTED: uncharacterized protein LOC105676515 isoform X1 [Linepithema humile]	superfamily	382559	141	281	4.69178e-21	87.3479	cl01481	DDE_Tnp_IS1595 superfamily	-	-
Q#1184 - >KFD63846.1 hypothetical protein M514_23994, partial [Trichuris suis]	superfamily	382559	133	269	1.64116e-25	98.9039	cl01481	DDE_Tnp_IS1595 superfamily	-	-
Q#1185 - >KMQ91627.1 hypothetical protein RF55_8482 [Lasius niger]	superfamily	382559	74	191	6.73775e-22	91.1999	cl01481	DDE_Tnp_IS1595 superfamily	-	-
Q#1186 - >KFB35244.1 hypothetical protein ZHAS_00001402 [Anopheles sinensis]	superfamily	382559	1	72	4.08236e-09	50.3687	cl01481	DDE_Tnp_IS1595 superfamily	N	-
Q#1187 - >KFD48519.1 hypothetical protein M513_10596 [Trichuris suis]	specific	375431	1492	1539	0.000549011	39.9569	pfam17921	Integrase_H2C2	-	cl39036
Q#1187 - >KFD48519.1 hypothetical protein M513_10596 [Trichuris suis]	superfamily	275209	333	456	6.37423e-05	47.4524	cl37441	group_II_RT_mat superfamily	N	-
Q#1187 - >KFD48519.1 hypothetical protein M513_10596 [Trichuris suis]	specific	375431	2052	2104	3.67491e-10	57.2909	pfam17921	Integrase_H2C2	-	cl39036
Q#1187 - >KFD48519.1 hypothetical protein M513_10596 [Trichuris suis]	specific	375431	651	707	4.7234e-15	71.1581	pfam17921	Integrase_H2C2	-	cl39036
Q#1187 - >KFD48519.1 hypothetical protein M513_10596 [Trichuris suis]	specific	133136	986	1074	3.53269e-15	72.7544	cd00303	retropepsin_like	-	cl11403
Q#1187 - >KFD48519.1 hypothetical protein M513_10596 [Trichuris suis]	superfamily	386101	20	118	2.26321e-15	73.0395	cl11403	pepsin_retropepsin_like superfamily	-	-
Q#1187 - >KFD48519.1 hypothetical protein M513_10596 [Trichuris suis]	specific	366234	2121	2230	4.49287e-18	81.9241	pfam00665	rve	-	cl21549
Q#1187 - >KFD48519.1 hypothetical protein M513_10596 [Trichuris suis]	specific	366234	724	831	4.81183e-19	84.6205	pfam00665	rve	-	cl21549
Q#1187 - >KFD48519.1 hypothetical protein M513_10596 [Trichuris suis]	specific	366234	1554	1661	4.00096e-19	84.6205	pfam00665	rve	-	cl21549
Q#1187 - >KFD48519.1 hypothetical protein M513_10596 [Trichuris suis]	superfamily	382559	1879	2014	8.19893e-24	99.6743	cl01481	DDE_Tnp_IS1595 superfamily	-	-
Q#1187 - >KFD48519.1 hypothetical protein M513_10596 [Trichuris suis]	specific	260006	488	607	5.24389e-43	153.417	cd09274	RNase_HI_RT_Ty3	-	cl14782
Q#1187 - >KFD48519.1 hypothetical protein M513_10596 [Trichuris suis]	specific	260006	1362	1479	5.06314e-46	161.892	cd09274	RNase_HI_RT_Ty3	-	cl14782
Q#1187 - >KFD48519.1 hypothetical protein M513_10596 [Trichuris suis]	specific	238825	1144	1294	5.26505e-48	169.698	cd01647	RT_LTR	-	cl02808
Q#1187 - >KFD48519.1 hypothetical protein M513_10596 [Trichuris suis]	specific	238825	217	392	2.21235e-71	236.723	cd01647	RT_LTR	-	cl02808
Q#1188 - >XP_013083742.1 PREDICTED: uncharacterized protein LOC106068809, partial [Biomphalaria glabrata]	superfamily	282904	203	282	0.00132191	40.67	cl37540	Herpes_BLLF1 superfamily	NC	-
Q#1188 - >XP_013083742.1 PREDICTED: uncharacterized protein LOC106068809, partial [Biomphalaria glabrata]	superfamily	388712	302	379	1.764e-11	60.9073	cl19932	OTU superfamily	C	-
Q#1188 - >XP_013083742.1 PREDICTED: uncharacterized protein LOC106068809, partial [Biomphalaria glabrata]	superfamily	382559	41	181	1.0662e-25	101.215	cl01481	DDE_Tnp_IS1595 superfamily	-	-
Q#1189 - >KFD69832.1 hypothetical protein M514_06145 [Trichuris suis]	superfamily	382015	488	616	1.03325e-10	60.9822	cl00447	Nudix_Hydrolase superfamily	-	-
Q#1189 - >KFD69832.1 hypothetical protein M514_06145 [Trichuris suis]	superfamily	382559	100	236	7.55798e-26	103.526	cl01481	DDE_Tnp_IS1595 superfamily	-	-
Q#1190 - >PSN35446.1 hypothetical protein C0J52_06616 [Blattella germanica]	superfamily	382559	29	173	3.25751e-21	84.6515	cl01481	DDE_Tnp_IS1595 superfamily	-	-
Q#1191 - >RUS88033.1 hypothetical protein EGW08_004199 [Elysia chlorotica]	superfamily	382559	764	825	0.0016082	39.5832	cl01481	DDE_Tnp_IS1595 superfamily	C	-
Q#1191 - >RUS88033.1 hypothetical protein EGW08_004199 [Elysia chlorotica]	superfamily	283007	11	42	4.95794e-07	46.9139	cl04999	HTH_psq superfamily	C	-
Q#1192 - >KOF86004.1 hypothetical protein OCBIM_22019376mg [Octopus bimaculoides]	superfamily	382559	125	212	2.41294e-09	53.8355	cl01481	DDE_Tnp_IS1595 superfamily	C	-
Q#1193 - >PSN42423.1 hypothetical protein C0J52_11733 [Blattella germanica]	superfamily	227665	169	260	0.000939294	40.193	cl34992	COG5373 superfamily	C	-
Q#1193 - >PSN42423.1 hypothetical protein C0J52_11733 [Blattella germanica]	superfamily	382559	18	164	2.15441e-22	90.0443	cl01481	DDE_Tnp_IS1595 superfamily	-	-
Q#1194 - >XP_011057229.1 PREDICTED: uncharacterized protein LOC105147720 [Acromyrmex echinatior]	superfamily	382559	141	263	6.85843e-07	48.0576	cl01481	DDE_Tnp_IS1595 superfamily	-	-
Q#1195 - >KFD50427.1 hypothetical protein M513_08654 [Trichuris suis]	superfamily	382559	36	152	3.79633e-19	81.1847	cl01481	DDE_Tnp_IS1595 superfamily	-	-
Q#1196 - >XP_016663979.1 uncharacterized protein LOC107885070 [Acyrthosiphon pisum]	superfamily	382559	15	145	3.09379e-21	85.0367	cl01481	DDE_Tnp_IS1595 superfamily	-	-
Q#1197 - >KOF81041.1 hypothetical protein OCBIM_22027068mg, partial [Octopus bimaculoides]	superfamily	382559	23	129	1.32907e-17	73.4807	cl01481	DDE_Tnp_IS1595 superfamily	C	-
Q#1198 - >XP_012153914.1 PREDICTED: uncharacterized protein LOC105664331 [Megachile rotundata]	superfamily	382559	23	116	6.65796e-12	58.8431	cl01481	DDE_Tnp_IS1595 superfamily	-	-
Q#1200 - >KOF69997.1 hypothetical protein OCBIM_22003708mg, partial [Octopus bimaculoides]	superfamily	382559	3	78	2.02707e-11	55.7615	cl01481	DDE_Tnp_IS1595 superfamily	N	-
Q#1201 - >RVE40739.1 hypothetical protein evm_014611 [Chilo suppressalis]	superfamily	382559	265	382	5.51439e-22	91.1999	cl01481	DDE_Tnp_IS1595 superfamily	-	-
Q#1202 - >EFN69940.1 Uncharacterized transposase-like protein HI1328.1, partial [Camponotus floridanus]	superfamily	382559	17	148	7.07655e-24	90.4295	cl01481	DDE_Tnp_IS1595 superfamily	-	-
Q#1203 - >KFD63859.1 hypothetical protein M514_24007 [Trichuris suis]	superfamily	382559	19	154	1.89067e-21	85.0367	cl01481	DDE_Tnp_IS1595 superfamily	-	-
Q#1204 - >XP_028901374.1 uncharacterized protein LOC114805078, partial [Zeugodacus cucurbitae]	superfamily	382559	206	305	3.96707e-09	54.6059	cl01481	DDE_Tnp_IS1595 superfamily	-	-
Q#1206 - >KFD66238.1 hypothetical protein M514_21525 [Trichuris suis]	superfamily	382559	355	491	2.70458e-25	102.371	cl01481	DDE_Tnp_IS1595 superfamily	-	-
Q#1206 - >KFD66238.1 hypothetical protein M514_21525 [Trichuris suis]	superfamily	393309	44	190	4.64328e-31	128.494	cl38939	phosphohexomutase superfamily	C	-
Q#1206 - >KFD66238.1 hypothetical protein M514_21525 [Trichuris suis]	superfamily	393309	564	788	1.17426e-34	139.664	cl38939	phosphohexomutase superfamily	N	-
Q#1207 - >VDK49657.1 unnamed protein product, partial [Anisakis simplex]	superfamily	382559	6	139	1.7365e-24	92.3555	cl01481	DDE_Tnp_IS1595 superfamily	-	-
Q#1208 - >OZF97252.1 hypothetical protein FL82_02901, partial [Caenorhabditis remanei]	superfamily	382559	47	191	4.91982e-17	74.2511	cl01481	DDE_Tnp_IS1595 superfamily	-	-
Q#1209 - >VDK57537.1 unnamed protein product [Cylicostephanus goldi]	superfamily	382559	150	292	7.31851e-21	86.9627	cl01481	DDE_Tnp_IS1595 superfamily	-	-
Q#1210 - >XP_017487717.1 PREDICTED: uncharacterized protein LOC108376054 [Rhagoletis zephyria]	superfamily	382559	159	290	7.41346e-10	56.5319	cl01481	DDE_Tnp_IS1595 superfamily	-	-
Q#1212 - >RUS73525.1 hypothetical protein EGW08_018710 [Elysia chlorotica]	superfamily	382559	194	326	7.49647e-23	92.7407	cl01481	DDE_Tnp_IS1595 superfamily	-	-
Q#1213 - >XP_018358067.1 PREDICTED: uncharacterized protein LOC108757881 [Trachymyrmex cornetzi]	superfamily	382559	141	263	3.49087e-05	43.05	cl01481	DDE_Tnp_IS1595 superfamily	-	-
Q#1214 - >KFD65586.1 hypothetical protein M514_22181 [Trichuris suis]	superfamily	382559	100	241	5.36237e-24	95.8223	cl01481	DDE_Tnp_IS1595 superfamily	-	-
Q#1215 - >KOF80585.1 hypothetical protein OCBIM_22027708mg [Octopus bimaculoides]	superfamily	382559	67	207	1.60387e-19	81.5699	cl01481	DDE_Tnp_IS1595 superfamily	-	-
Q#1216 - >VDL75390.1 unnamed protein product [Nippostrongylus brasiliensis]	superfamily	382559	9	48	0.00188073	34.1904	cl01481	DDE_Tnp_IS1595 superfamily	N	-
Q#1217 - >KFD66218.1 hypothetical protein M514_10244 [Trichuris suis]	superfamily	382559	4	129	1.84795e-23	89.2739	cl01481	DDE_Tnp_IS1595 superfamily	-	-
Q#1218 - >XP_025264891.1 uncharacterized protein LOC112638075 [Camponotus floridanus]	superfamily	382559	50	187	6.09239e-27	100.059	cl01481	DDE_Tnp_IS1595 superfamily	-	-
Q#1219 - >GBM21582.1 hypothetical protein AVEN_218092-1 [Araneus ventricosus]	superfamily	382559	11	153	4.68631e-28	102.371	cl01481	DDE_Tnp_IS1595 superfamily	-	-
Q#1220 - >VDO05452.1 unnamed protein product [Haemonchus placei]	superfamily	382559	173	295	3.05955e-18	80.0291	cl01481	DDE_Tnp_IS1595 superfamily	-	-
Q#1221 - >KFD54997.1 hypothetical protein M513_04179, partial [Trichuris suis]	superfamily	382559	292	428	6.21046e-25	99.6743	cl01481	DDE_Tnp_IS1595 superfamily	-	-
Q#1222 - >PIC39864.1 hypothetical protein B9Z55_011418 [Caenorhabditis nigoni]	superfamily	382559	9	73	6.73394e-15	64.6211	cl01481	DDE_Tnp_IS1595 superfamily	NC	-
Q#1223 - >XP_024882507.1 uncharacterized protein LOC112461483 [Temnothorax curvispinosus]	superfamily	382559	145	267	2.32262e-15	71.9399	cl01481	DDE_Tnp_IS1595 superfamily	-	-
Q#1225 - >KFD71436.1 hypothetical protein M514_16368 [Trichuris suis]	superfamily	382559	153	289	7.35648e-25	99.6743	cl01481	DDE_Tnp_IS1595 superfamily	-	-
Q#1226 - >KOF86180.1 hypothetical protein OCBIM_22019111mg, partial [Octopus bimaculoides]	superfamily	382559	66	159	2.67626e-14	66.5471	cl01481	DDE_Tnp_IS1595 superfamily	C	-
Q#1227 - >KOF81344.1 hypothetical protein OCBIM_22026647mg [Octopus bimaculoides]	superfamily	382559	182	262	2.75917e-12	63.0803	cl01481	DDE_Tnp_IS1595 superfamily	N	-
Q#1228 - >RCN52585.1 hypothetical protein ANCCAN_01284 [Ancylostoma caninum]	superfamily	382559	152	295	8.20365e-16	73.4807	cl01481	DDE_Tnp_IS1595 superfamily	-	-
Q#1229 - >XP_026825347.1 uncharacterized protein LOC113561918 [Ooceraea biroi]	superfamily	382559	130	263	7.31786e-26	100.059	cl01481	DDE_Tnp_IS1595 superfamily	-	-
Q#1230 - >ODM94436.1 putative transposase-like protein [Orchesella cincta]	superfamily	382559	169	307	7.7307e-19	81.9551	cl01481	DDE_Tnp_IS1595 superfamily	-	-
Q#1231 - >XP_024500915.1 Transposase, ISXO2-like domain-containing protein [Strongyloides ratti]	superfamily	382559	40	171	4.2653e-12	60.3839	cl01481	DDE_Tnp_IS1595 superfamily	-	-
Q#1232 - >EFN64067.1 Uncharacterized transposase-like protein HI1328.1, partial [Camponotus floridanus]	superfamily	382559	17	148	1.72027e-24	91.9703	cl01481	DDE_Tnp_IS1595 superfamily	-	-
Q#1233 - >KFD49849.1 hypothetical protein M513_09316 [Trichuris suis]	superfamily	382559	69	180	1.83559e-17	75.0215	cl01481	DDE_Tnp_IS1595 superfamily	-	-
Q#1234 - >VDD97842.1 unnamed protein product [Enterobius vermicularis]	superfamily	382559	3	60	3.6948e-07	44.5908	cl01481	DDE_Tnp_IS1595 superfamily	N	-
Q#1235 - >KYN06977.1 hypothetical protein ALC62_02062 [Cyphomyrmex costatus]	superfamily	382559	142	234	1.91526e-13	65.7767	cl01481	DDE_Tnp_IS1595 superfamily	C	-
Q#1236 - >OXA46581.1 hypothetical protein Fcan01_18859 [Folsomia candida]	superfamily	382559	159	301	1.10003e-09	56.1467	cl01481	DDE_Tnp_IS1595 superfamily	-	-
Q#1237 - >XP_018342992.1 PREDICTED: uncharacterized protein LOC108749007 [Trachymyrmex septentrionalis]	superfamily	382559	141	263	3.4248e-05	43.05	cl01481	DDE_Tnp_IS1595 superfamily	-	-
Q#1238 - >KFD54123.1 hypothetical protein M513_04900 [Trichuris suis]	superfamily	382559	76	218	2.58575e-24	94.2815	cl01481	DDE_Tnp_IS1595 superfamily	-	-
Q#1239 - >POM45794.1 hypothetical protein FL81_06487 [Caenorhabditis remanei]	superfamily	382559	94	172	5.8985e-11	57.3023	cl01481	DDE_Tnp_IS1595 superfamily	C	-
Q#1240 - >RUS71031.1 hypothetical protein EGW08_021202 [Elysia chlorotica]	superfamily	382559	64	200	2.67186e-16	73.4807	cl01481	DDE_Tnp_IS1595 superfamily	-	-
Q#1241 - >EGT31323.1 hypothetical protein CAEBREN_19337 [Caenorhabditis brenneri]	superfamily	382559	160	232	0.00927184	38.8128	cl01481	DDE_Tnp_IS1595 superfamily	C	-
Q#1241 - >EGT31323.1 hypothetical protein CAEBREN_19337 [Caenorhabditis brenneri]	specific	372296	27	78	0.000708024	39.2551	pfam12760	Zn_Tnp_IS1595	-	cl20465
Q#1241 - >EGT31323.1 hypothetical protein CAEBREN_19337 [Caenorhabditis brenneri]	specific	368258	1695	1917	1.43681e-124	391.292	pfam05041	Pecanex_C	-	cl04904
Q#1242 - >KOF82454.1 hypothetical protein OCBIM_22025278mg [Octopus bimaculoides]	superfamily	382559	34	175	3.78357e-22	87.7331	cl01481	DDE_Tnp_IS1595 superfamily	-	-
Q#1243 - >XP_012232548.1 PREDICTED: uncharacterized protein LOC105678086 [Linepithema humile]	superfamily	382559	327	434	2.86977e-16	76.1771	cl01481	DDE_Tnp_IS1595 superfamily	C	-
Q#1243 - >XP_012232548.1 PREDICTED: uncharacterized protein LOC105678086 [Linepithema humile]	superfamily	382559	440	557	1.31226e-16	76.9475	cl01481	DDE_Tnp_IS1595 superfamily	-	-
Q#1244 - >GBL78770.1 hypothetical protein AVEN_168919-1, partial [Araneus ventricosus]	superfamily	382559	1	58	4.43678e-06	41.8944	cl01481	DDE_Tnp_IS1595 superfamily	N	-
Q#1245 - >KFD66303.1 hypothetical protein M514_21590 [Trichuris suis]	superfamily	382559	48	183	3.88829e-21	85.0367	cl01481	DDE_Tnp_IS1595 superfamily	-	-
Q#1246 - >KYM95728.1 hypothetical protein ALC62_13634 [Cyphomyrmex costatus]	superfamily	382559	146	282	5.84812e-23	92.3555	cl01481	DDE_Tnp_IS1595 superfamily	-	-
Q#1247 - >EFN63759.1 hypothetical protein EAG_08062, partial [Camponotus floridanus]	superfamily	382559	36	173	3.56653e-11	58.4579	cl01481	DDE_Tnp_IS1595 superfamily	-	-
Q#1249 - >XP_029633801.1 uncharacterized protein LOC115209513 [Octopus vulgaris]	superfamily	382559	139	280	3.34986e-21	87.3479	cl01481	DDE_Tnp_IS1595 superfamily	-	-
Q#1250 - >GBM49553.1 hypothetical protein AVEN_1886-1 [Araneus ventricosus]	superfamily	382559	13	129	1.16491e-26	98.5187	cl01481	DDE_Tnp_IS1595 superfamily	-	-
Q#1251 - >KFD66410.1 hypothetical protein M514_05801 [Trichuris suis]	superfamily	382559	4	129	2.69512e-23	88.8887	cl01481	DDE_Tnp_IS1595 superfamily	-	-
Q#1252 - >TRY61782.1 hypothetical protein TCAL_16303, partial [Tigriopus californicus]	superfamily	382559	177	228	0.0630566	33.0348	cl01481	DDE_Tnp_IS1595 superfamily	C	-
Q#1253 - >KFD64820.1 hypothetical protein M514_02404 [Trichuris suis]	superfamily	382559	129	270	3.65818e-28	105.837	cl01481	DDE_Tnp_IS1595 superfamily	-	-
Q#1254 - >XP_022167630.1 uncharacterized protein LOC111031830 [Myzus persicae]	superfamily	382559	134	261	4.39372e-22	90.0443	cl01481	DDE_Tnp_IS1595 superfamily	-	-
Q#1255 - >KOF63980.1 hypothetical protein OCBIM_22004472mg, partial [Octopus bimaculoides]	superfamily	382559	27	101	2.36258e-06	43.05	cl01481	DDE_Tnp_IS1595 superfamily	C	-
Q#1256 - >XP_023209731.1 uncharacterized protein LOC111612724 [Centruroides sculpturatus]	superfamily	382559	140	273	7.36528e-20	83.8811	cl01481	DDE_Tnp_IS1595 superfamily	-	-
Q#1257 - >XP_027211508.1 uncharacterized protein LOC113804801 isoform X1 [Penaeus vannamei]	superfamily	382559	152	269	9.21598e-17	76.1771	cl01481	DDE_Tnp_IS1595 superfamily	-	-
Q#1258 - >KFD44840.1 hypothetical protein M513_14283 [Trichuris suis]	superfamily	382559	36	156	2.34453e-20	81.5699	cl01481	DDE_Tnp_IS1595 superfamily	-	-
Q#1259 - >KFD49651.1 hypothetical protein M513_09483, partial [Trichuris suis]	superfamily	382559	1	73	7.18517e-07	44.2056	cl01481	DDE_Tnp_IS1595 superfamily	N	-
Q#1260 - >XP_014790296.1 PREDICTED: uncharacterized protein LOC106883699 [Octopus bimaculoides]	superfamily	236078	38	80	0.00344266	38.6056	cl35606	PRK07726 superfamily	N	-
Q#1260 - >XP_014790296.1 PREDICTED: uncharacterized protein LOC106883699 [Octopus bimaculoides]	superfamily	382559	139	255	1.65876e-18	80.0291	cl01481	DDE_Tnp_IS1595 superfamily	-	-
Q#1261 - >GBL73930.1 hypothetical protein AVEN_230867-1 [Araneus ventricosus]	superfamily	371778	237	286	0.00244846	39.3316	cl13342	SPAR_C superfamily	C	-
Q#1261 - >GBL73930.1 hypothetical protein AVEN_230867-1 [Araneus ventricosus]	superfamily	382559	46	176	1.08735e-25	101.6	cl01481	DDE_Tnp_IS1595 superfamily	-	-
Q#1262 - >KFD53320.1 hypothetical protein M513_05801 [Trichuris suis]	superfamily	382559	4	129	8.67085e-23	88.5035	cl01481	DDE_Tnp_IS1595 superfamily	-	-
Q#1263 - >PIO61176.1 hypothetical protein TELCIR_17309, partial [Teladorsagia circumcincta]	superfamily	382559	21	109	0.00132825	38.0424	cl01481	DDE_Tnp_IS1595 superfamily	C	-
Q#1263 - >PIO61176.1 hypothetical protein TELCIR_17309, partial [Teladorsagia circumcincta]	superfamily	387346	122	268	9.26034e-22	91.6326	cl13995	MPP_superfamily superfamily	-	-
Q#1264 - >KFD50045.1 hypothetical protein M513_09005 [Trichuris suis]	superfamily	382559	98	169	0.0644339	32.2644	cl01481	DDE_Tnp_IS1595 superfamily	C	-
Q#1265 - >KZR95612.1 Uncharacterized protein APZ42_010561, partial [Daphnia magna]	superfamily	382559	39	143	5.12836e-19	77.7179	cl01481	DDE_Tnp_IS1595 superfamily	C	-
Q#1266 - >XP_029635052.1 uncharacterized protein LOC115210589 [Octopus sinensis]	superfamily	382559	134	270	3.49051e-24	95.0519	cl01481	DDE_Tnp_IS1595 superfamily	-	-
Q#1267 - >KFD61384.1 hypothetical protein M514_11742 [Trichuris suis]	superfamily	382559	89	224	7.40583e-19	80.4143	cl01481	DDE_Tnp_IS1595 superfamily	-	-
Q#1268 - >KOF72580.1 hypothetical protein OCBIM_22039249mg [Octopus bimaculoides]	superfamily	382559	1	76	3.8136e-14	62.3099	cl01481	DDE_Tnp_IS1595 superfamily	NC	-
Q#1269 - >XP_029054932.1 uncharacterized protein LOC114882220 [Osmia bicornis bicornis]	superfamily	382559	20	105	1.75469e-16	69.6287	cl01481	DDE_Tnp_IS1595 superfamily	C	-

## Sheet: Species
Species	Number of proteins
Octopus bimaculoides	191
Trichuris suis	147
Araneus ventricosus	112
Centruroides sculpturatus	48
Caenorhabditis remanei	45
Strongyloides ratti	35
Stegodyphus mimosarum	26
Cyphomyrmex costatus	26
Myzus persicae	22
Brachionus plicatilis	21
Elysia chlorotica	20
Helobdella robusta	19
Octopus sinensis	18
Teladorsagia circumcincta	17
Penaeus vannamei	16
Caenorhabditis briggsae	16
Rhagoletis zephyria	15
Harpegnathos saltator	14
Trachymyrmex cornetzi	14
Pristionchus pacificus	13
Diabrotica virgifera virgifera	13
Orchesella cincta	13
Camponotus floridanus	13
Daphnia magna	12
Enterobius vermicularis	12
Ooceraea biroi	12
Blattella germanica	12
Tigriopus californicus	11
Dinothrombium tinctorium	11
Trachymyrmex zeteki	11
Ixodes scapularis	11
Caenorhabditis briggsae AF16	10
Temnothorax curvispinosus	9
Lasius niger	9
Heligmosomoides polygyrus	9
Caenorhabditis brenneri	8
Octopus vulgaris	8
Toxocara canis	8
Nippostrongylus brasiliensis	7
Ancylostoma ceylanicum	7
Daphnia pulex	7
Osmia bicornis bicornis	7
Leptotrombidium deliense	7
Haemonchus placei	7
Dracunculus medinensis	7
Linepithema humile	7
Vollenhovia emeryi	6
Capitella teleta	6
Aplysia californica	6
Caenorhabditis nigoni	6
Steinernema carpocapsae	5
Ancylostoma duodenale	5
Ancylostoma caninum	5
Anisakis simplex	5
Dendroctonus ponderosae	5
Chilo suppressalis	5
Haemonchus contortus	4
Melanaphis sacchari	4
Diaphorina citri	4
Biomphalaria glabrata	4
Crassostrea gigas	3
Acyrthosiphon pisum	3
Tribolium castaneum	3
Oesophagostomum dentatum	3
Bactrocera dorsalis	3
Ceratitis capitata	3
Helicoverpa armigera	3
Folsomia candida	3
Onthophagus taurus	3
Bactrocera latifrons	3
Atta colombica	3
Sipha flava	3
Brugia malayi	2
Rhopalosiphum maidis	2
Bicyclus anynana	2
Megachile rotundata	2
Cylicostephanus goldi	2
Trichonephila clavipes	2
Papilio xuthus	2
Plutella xylostella	2
Caenorhabditis latens	2
Lottia gigantea	2
Trachymyrmex septentrionalis	2
Tetranychus urticae	2
Armadillidium vulgare	2
Bemisia tabaci	2
Diuraphis noxia	2
Operophtera brumata	2
Dermatophagoides pteronyssinus	2
Laodelphax striatellus	2
Wasmannia auropunctata	2
Anoplophora glabripennis	2
Musca domestica	2
Spodoptera litura	2
Wuchereria bancrofti	2
Eumeta japonica	2
Crassostrea virginica	1
Thelazia callipaeda	1
Pieris rapae	1
Galendromus occidentalis	1
Nilaparvata lugens	1
Acromyrmex echinatior	1
Anopheles sinensis	1
Fopius arisanus	1
Pediculus humanus corporis	1
Agrilus planipennis	1
Zeugodacus cucurbitae	1
Parasteatoda tepidariorum	1
Papilio machaon	1
Microplitis demolitor	1
Litomosoides sigmodontis	1
Loa loa	1
Frankliniella occidentalis	1
Acanthocheilonema viteae	1
Onchocerca ochengi	1
Halyomorpha halys	1
Trichuris trichiura	1
Priapulus caudatus	1
Gongylonema pulchrum	1
Vanessa tameamea	1
Solenopsis invicta	1
Drosophila grimshawi	1
Brugia pahangi	1
Atta cephalotes	1
Onchocerca flexuosa	1
Aphis gossypii	1
Heliothis virescens	1
Monomorium pharaonis	1
