# Supplementary material for: Distribution of Merlin in eukaryotes and first report of DNA transposons in kinetoplastid protists
Source: PLoS One. 2021 May 6;16(5):e0251133. doi: 10.1371/journal.pone.0251133 (PMC8101967; doi:10.1371/journal.pone.0251133)
Supplement: S1 Appendix — Sequences are provided as fasta files for each major taxonomic group and the results of the CD-search are also provided. (ZIP) [file pone.0251133.s007.zip › S1 Appendix/Stramenopiles.fasta]

>XP_009829941.1 hypothetical protein H257_06428 [Aphanomyces astaci]
MDARYNLDDLEDFTFDRVMQVTTNDADCLRWCMSIGGVGSVVEIDETSLKKKSKYNRGTRHPECWLFGGV
DRATKKWFGVLTYEDRTKPVLSAFIGKHIRPGTLIMSDKFGSYVSTNERHTLANNPALAGMGYTHQWVNH
SENFVNAANGAHTQGIEGVWESGHGPRHLHLATATSLVNLTNTDRNAILRRLLALVTPQSSTQRSTNLPK
RHR

>XP_008880841.1 hypothetical protein H310_14714 [Aphanomyces invadans]
MRHWASRRPVSDVVEDFKVSSRTASDWYSFCRDVCSSEMLKCEMKIGGVGSVVEIDETSLKKKSKYNCGK
RHPECWLFGGVDRTTKKWFGVLTYEDRTKRTLSALIRKHVRPGTLIMSDKFGSYVSSNEEHTLANNPTLA
GMGYSHQWVNHSENFVNPANGAHTQTVEGVWEVRVKQLFG

>XP_008876928.1 hypothetical protein H310_11874 [Aphanomyces invadans]
MRHWALGRLVSDVIEDFDVSSRTASDWYSFCRDVCSSEILTVSCEMKIGGVGSFVEIDETSLKKSKYNCR
KRHLECWRFGGVDRTTKKWFAVRTYEDRTKRTLSALIRKHVRPGTLIMSDKFGSYVSSIEEYTLANNPTL
ARMGYSHQWVNHSENFVNPINGAHTQSVEGVWEVRVNQYN

>ETO73076.1 hypothetical protein F444_10961 [Phytophthora parasitica P1976]
MSPPAATTSAPPSPYLYHTEDESLFAMDYVIQATSEEAFCVKWCMEVGLVDKQKFCPRCGKPMRLAPTRR
RRRCCRRKQHADGKEICRGLLTNSFFNESKLKLRQAVLASTSLRAAHECYAFCRSTCSKELFRADFQIGS
DGQIVEIDETSLAKKQKYHRGRHYEEFWLFGGVERGSGRWFGRIVHNKRTKATLLPILKRFVKPRTHIMS
DMFATYVCQRGSTWHTLENNRSLRSMKYSHSWVNHSENFVDPLSGTHTNTIEGLWETRIKRHVKSMRGMR
KDHLDSYLDEYMWRSWFFPPKPSRARSSQEPFLLFKNLDRGVSPTKQTTMEDLIAYASGTAAGGGEAAPH
RADTGAPVAAPVAPREPEEEVGCSSQSAASDSEKLDDSEDEDFTPDSQASSYDEEPLTAESADSGEEDTA
AEGDEDISIYLMDQDLRGQVTSILQADPCGNRCVESKTKQLELLLCSLSTMTKTEKSISLYTLLGAPGCQ
SSQAGKPRSPCGHGSGSESESGPSWARRRRAKRRGSACKEEEGPKELLAITRFLKNLRYPLRFT

>ETL37838.1 hypothetical protein L916_10522, partial [Phytophthora parasitica]
MSPPAATTSAPPSPYLYHTEDESLFAMDYVIQATSEEALCVKWCMEVGLVDKQKFCPRCGKPMRLAPTRR
RRRCCRRKQHADGKEICRGLLTNSFFNESKLKLRQTVLASTSLRAAHECYAFCRSTGSKELFRADFQIGS
DGQIVEIDETSLSKKQKYHRGRHYEEFWLFGGVERGSGRWFGRIVHNKRTKATLLPILKRFVKPRTHIMS
DMFATYVCQRGSTWHTLENNRSLRSMKYSHSWVNHSENFVDPLSGTHTNTIEGLWETRIKRHVKSMRGMR
KDHLDSYLDEYMWRSWFFPPKPSRARSSQEPFLLFKNLDRGISPTKQTTMEDLTAYASGTAAGGSEAAPH
RADTGAPVAAPVAPREPEEEVGCSSQSAASDSEKLDDSEDEDFTPDSQASSYDEEPLTAESADSGEEDTA
AEGDEDISIYLMDQDLRGQ

>ETK84398.1 hypothetical protein L915_10632, partial [Phytophthora parasitica]
MPPPAATTSAPPSPYLYHTEDESLFAMDYVIQATSEEALCVKWCMEVGLVDKQKFCPRCGKPMRLAPTRR
RRSCAKPWCMRLSQEQAAELASTSLRAAHECYAFCRSTGSKELFRADFQIGSDGQIVEIDETSLSKKQKY
HRGRHYEEFWLFGGVERGSGRWFGRIVHNKRTKATLLPILKRFVKPRTHIMSDMFATYVCQRGSTWHTLE
NNRSLRSMKYSHSWVNHSENFVDPLSGTHTNTIEGLWETRIKRHVKSMRGMRKDHLDSYLDEYMWRSWFF
PPKPSRARSSQEPFLLFKNLDRGISPTKQTTMEDLTAYASGTTAGGGEAAPHRADTGAPVAAPVAPREPE
EEVGCSSQSAASDSEKLDDSEDEDFTPDSQASSYDEEPLTAESADSGEEDTAAEGDEDISIYLMDQDLRG
Q

>ETI37763.1 hypothetical protein F443_16371, partial [Phytophthora parasitica P1569]
MAAVQSPSPYQYHLSDKTLFAVTKVMEVTCDEETCARWCMEVELIDKIKLCPQCNGPMKPSPKRLRWRCY
RRTNHKEGKEVTRSMLSSSFFSEAKAGKLADVCARTVHTWYAFCRSTCSKELLKAEFKIGGDGHIVEIDE
TSLAKKRKYNRGKHYQEFWLFGGVERVTGRWFGRVVYDKRTKDTLLPIIKQFIKPRTKIMSDMFATYVCE
RGNKLHTLETNRMLLNMEYTHSWVNHSLNFVDPITGTHTNTIEGLWETRIKRHIKSMRGMTKKRLDEYLD
EYMWRSWFFPPKLMCGQ

>ETP35698.1 hypothetical protein F442_16217 [Phytophthora parasitica P10297]
MAAVQSPSPYQYHLSDKTLFAVTKVMEVTCDEETCARWCMEVELIDKIKLCPQCNGPMKPSLKRLRWRCY
RRINHKEGKEVTRSMLSSSFFSEAKVGLHRAVRLLLAWCMQLPHDQAGKLADVCARTVHTWYAFCRSTCS
KELLKAEFKIGGDGHIVEIDETSLAKKRKYNRGKHYQEFWLFGGVERVTGRWFGRVVYDKRTKDTLLPII
KQFIKPRTKIMSDMFATYVCERGNKLHTLETNRMLLNMEYTHSWVNHNLNFVDPITGTHTNTIEGLWETR
IKRHIKSMRGMTKKRLDEYLDEYM

>ETL90968.1 hypothetical protein L917_10441, partial [Phytophthora parasitica]
MSPPAATTSAPPSPYLYHTEDESLFAMDYVIQATSEEALGVKWCMEVGLVDKQKFCPRCGKPMRLAPTRR
RWRCCRRKQHADGKEICRGLLTNSFFNESKLKLRQAVRLLLAWCMRLSQEQAAELASTSLRAAHECYAFC
RSTCSKELFRADFQIGSDGQIVEIDETSLAKKQKYHRGRHYEEFWLFGGVERGSGRWFGRIVHNKRTKAT
LLPILKRFVKPRTHIMSDMFATYVCQRGSTWHTLENNRSLRSMKYSHSWVNHSENFVDPLSGTHTNTIEG
LWETRIKRHVKSMRGMRKDHLDSYLDEYMWRSWFFPPKPS

>ETM44269.1 hypothetical protein L914_10485 [Phytophthora parasitica]
MSPPAATTSAPPSPYLYHTEDESLFAMDYVIQATSEEALCVKWCMEVGLVDKQKFCPRCGKPMRLAPTRR
RRRCCRRKQHADGKEICRGLLTNSFFNESKLKLRQTVLASTSLRAAHECYAFCRSTGSKELFRADFQIGS
DGQIVEIDETSLSKKQKYHRGRHYEEFWLFGGVERGSGRWFGRIVHNKRTKATLLPILKRFVKPRTHIMS
DMFATYVCQRGSTWHTLENNRSLRSMKYSHSWVNHSENFVDPLSGTHTNTIEGLWETRIKRHVKSMRGMR
KDHLDSYLDEYMWRSWFFPPKPSVGQFFTGLVLAIIRNELKISNFDLF

>XP_008911482.1 hypothetical protein PPTG_16390 [Phytophthora parasitica INRA-310]
MAAVQSPSPYQYHLSDKTLFAVTKVMEVTCDEETCARWCMEVELIDKIKLCPQCNGPMKPSLKRLRWRCY
RRTNHKEGKEVTRSMLSSSFFSEAKVGLHRAVRLLLAWCMQLPHDQAGKLADVCARTVHTWYAFCRSTCS
KELLKAEFKIGGDGHIVEIDETSLAKKRKYNRGKHYQEFWLFGGVERVTGRWFGRVVYDKRTKDTLLPII
KQFIKPRTKIMSDMFATYVCERGNKLHTLETNRMLLNMEYTHSWVNHSLNFVDPITGTHTNTIEGLWETR
IKRHIKSMRGMTKKRLDEYLDDKLNGCVYNGVDYGAQHNGHTVSEYSLSSITTPRRSESSTASFIAIYVV
SMFLSQLDLEFVTYEIAENAGISVKTVKDDPFCID

>ETL31410.1 hypothetical protein L916_15810, partial [Phytophthora parasitica]
LAKKRKYNRGKHYQEFWLFGGVERVTGRWFGRVVYDKRTKDTLLPIIKQFIKPRTKIMSDMFATYVCERG
NKLHTLETNRMLLNMEYTHSWVNHSLNFVDPITGTHTNTIEGLWETRIKRHIKSMRGMTKKRLDDKLNGC
VYNGVDYGAQHNGHTVSEYSLSSITTPRRSESSTASFIAIYVVSMFLSQLDLEFVTYEIAENAAYSCRDA
SIPVTTEYNLESEATKLLHLADIVAQIIYGSSVEQKKHDRREAYRSLLMNRRVAFARWTTLAVYYVYDSP
AVLYLWTVYSRVTQMLQ

>ETP07664.1 hypothetical protein F441_16184 [Phytophthora parasitica CJ01A1]
MAAVQSPSPYQYHLSDKTLFAVTKVMEMTCDEETCARWCMEVELIDKIKLCPQCNGPMKPSLKRLRWRCY
RRTNHKEGKEVTRSMLSSSFFSEAKVGLHRAVRLLLAWCMQLPHDQAGKLADVCARTVHTWYAFCRSTCS
KELLKAEFKIGGDGHIVEIDETSLAKKRKYNRGKHYQEFWLFGGVERVTGRWFGRVVYDKRTKDTLLPII
KQFIKPRIKIMSDMFATYVSECGNKLHTLETNRMLLNMEYTHSWVNHSLNFVDPITGTHTNTIEGLWETR
IKRHIKSMRGMTKKRLDEYLDEYMWRSWFFPPKLMCGQAFQDLHDWVPDHTDLKQSLGLLKGINGYAVSI
IALTGLFTCRQQMDLHSEAATIREAMTFSLFLSRRLDPGHHGVQPGERGD

>XP_009834622.1 hypothetical protein H257_09934 [Aphanomyces astaci]
MAENDAHGPPLDQVPADAVRADVELYDMSDVADFSWHSVLKATGDEWTCVAWCMDVGLLSKAMTCPKCPC
AMTYDAAKKRWRCRRRACDGLGNVQIGVRTGLWFQRSKLPMTKVVRVLFAWASRRPVSAVVAEEELSMET
GVDWYNYCCELCSMEMLLTPMMVGGPGVTVEIDETSMKKKSKYNRGRHYPEHWVFGGVDRATGKWFGVIT
GADRTKPTLSRLIKKHVSPGSHIISDKFGSYVSSNEQHTLANNPLLADQGYTHEWVNHTENFVNPINGAH
TQSIEGAWEIRIKRFSKAMRGMHRPHLPSYLDEYLWRSWFFAHGSDSKAYFKGFVCAIRRYNATVQ

>XP_008906848.1 hypothetical protein PPTG_12553 [Phytophthora parasitica INRA-310]
MRLSQEQAAELASTSLRAAHECYAFCRSTCSKELFRADFQIGSDGQIVEIDETSLAKKQKYHRGRHYEEF
WLFGGVERGRGRWFVRIVHNKRTKATLLPILKRFVKPRQEIETHIMSDMFATYVCQRGSTWHTLENNRSL
RSMKYSHSWVNHSENFVDPLSDTHTNTIEGLWETRIKRHVKSMRGMRKDHLDSYLDEYMWRSWFFPPKPS
VGQFFTGLVLAIIRNE

>ETP28027.1 hypothetical protein F442_22688 [Phytophthora parasitica P10297]
MEVTCDEETCARWCMEVELIDKIKLCPQCHDPMKPSFKRLRWRCYRRINHEEGKEVSRSMLSSSFFSEAK
GTSPSCELADVCARTVHTWYAFCRSTCSKELLKAEFKIGGDGHIVEIDETSLAKKRKYNRGKHYQEFWLF
GGVERVTGRWFGRVVYDKRTKDTLLPIIKQFIKPRIKIMSDMFATYVSECGNKLHTLETNRMLLNMEYTH
SWVNHSLNFVDPIAGTHTNTIEGLWETRIKRHIKSMRDMTKMRLEEYLDEYMWRSWFFPPKTSVAKYMGG
LVVAIIRNE

>OWZ13401.1 hypothetical protein PHMEG_00013279 [Phytophthora megakarya]
MAHNYNLLYLSKYDFAAVMEATSEGPKAAAWAMEVGLLEKQMLCPQCTQPMRLNPKARHAARRHITTTKS
ILVNSWFSKMKLTLPQALRLMFAWCMRAPQPQAAHMANYSERTVSDWYAACRVLCSKELLGGEFKIGGDG
HIVEIDETSLKKKSKYGRGRHYKEFWLFGGVDRATGQWFGRIVYDKRTKATLLPIIKQFIKPRTRIHSDM
FATYVTERGARTHTLANNRTLASMHYEHSWVNHTLNFVDPVTGTHTNTIEGLWEMHIKRHIKAMRGMTQK
YLDGYIDEYMWRSWFFPPRCSPGEYMCGLVQAVIRHPKQEE

>ETP36915.1 hypothetical protein F442_15226 [Phytophthora parasitica P10297]
MAHNYSLQQLRHFDFSAVMEAITDESKAVVWAMEVGLLERSMLCPLCAQPMRLNARKRYWRCCRKTRHAD
GKQEQFSIFVNSWFSKMKLELSQALRLMFAWCMRTPQPQAAHMAKVSENTASAWYAACRVLCSKDLLSGE
FKIGGEGHIVEIDETSLNKKSKYGRGRTYQEFWLFGGVDRTTGRWFGRVVYDKRTKATLLPIIKKFIRPR
TRIHSDMFASYVAERGSQVHTLANNRTLVSMHYEHSWVNHTLHFVDPVSGTHTNTIEGLWETHIKRRIKA
MRGCSKKYLDGYIDEYMWRSWFFSNEGLSR

>XP_009825022.1 hypothetical protein H257_02897 [Aphanomyces astaci]
MKKKSKYNRGTRHEDYWLFGGVDRTTKQWFGVVTFGDRTKPTLLALIKKHIRPGTHIISDKFGSHVSTNE
QHTLANNDLLAGMRYTHSWVNHSENFVNPRNGAHTQQIEGVWEVRIKQYIKAMRGVRKERIPAFLDEYLW
RSWYFASGAKGKKYFKGLILGIRHKYGQ

>ETI39338.1 hypothetical protein F443_15068 [Phytophthora parasitica P1569]
MAHNYSLQQLRHFDFSAVMEAITDESKAVVWAMEVGLLERSMLCPLCAQPMRLNARKRYWRCCRKTRHAD
GKQEQFSIFVNSWFSKMKLELSQALRLMFAWCMRTPQPQAAHMAKVSENTVSAWYAACRVLCSKELLSGE
FKIGGEGHIVEIDETSLKQKSKYGRGRTYQEFWLFGGVDRTTGRWFGRVVYDKRTKATLLPIIKKFIRPR
TRIHSDMFASYVAERGSQVHTLANNRTLVSMHYEHSWVNHTLHFVDPVSGTHTNTIEGLWETHIKRRIKA
MRGCSKKYLDGYIDEYMWRSWFFSNEGLSR

>ETP18679.1 hypothetical protein F441_07126 [Phytophthora parasitica CJ01A1]
MRLNARKRYWRCCRKTRHADGKQEQFSIFVNSWFSKMKLELSQALRLMFAWCMRTPQPQAAHMVKVSENT
ASAWYAACRVLCSKDLLSGEFKIGGEGHIVEIDETSLKKKSKYGRGRTYQEFWLFGGVDRTTGRWFGRIV
YDKRTKATLLPIIKQFIRPRTRIHSDMFASYVAERGSKVHTLANNRTLASMHYEHSWVNHTLHFVDPVSG
THTNTIGGLWEMHIKRHIKAMRGCSKKYLDGYIDEYMWRSWFFPTRASPGEFMCGLVQAVQQHPQQEQ

>ETO70930.1 hypothetical protein F444_12675 [Phytophthora parasitica P1976]
MAHNYNLQQLRHFDFSTVMEATTDESKAVVWAMEVGLLERSMLCPQCAQSMRLNARKRYWRCCRKTRHAD
GKQEQFSIFVNSWFSKMKLELSQALRLMFAWCMRTPQPQAAHMAKVSENTASAWYAACRVLCSKDLLSGE
FKIGGEGHIVEIDETSLKKKSKYGRGRTYQEFWLFGGVDRTTGRWFGRIVYDKRTKATLLPIIKQFIRPR
TRIHSDMFASYVAERGSKVHTLANNRTLASMHYEHGWVNHTLHFVDPVSGTHTNTIGGLWEMHIKRHIKA
MRGCSKKYLDGYIDEYMWRSWFFSNEGLSR

>OWZ16133.1 hypothetical protein PHMEG_00010117 [Phytophthora megakarya]
MAHNYNLLYPFKYDFAAVLEATSEGPKAAAWAMEVGLLEKQMLCPQCTQPMRLNPKARHWRCCRKKAHQD
SKEVMRTILVNSWFSKMKLTLPQALRLMFARCMRAPQPQAAHMANVSERTVSDWYAACRVLCSKELLGDE
FKIGGDGHIVEIDETSLKKKSKYGCGRHYKEFWLFGGVDRATGQWFGCIVYDKRTKATLLPIIKQFIKPR
TCIHSDMFAIYLTERGARTHTLTNNRTLASMHYEHSWVNHTLNFVDPVTGTHTNTIEGLGEMRIKRHIKA
MRGMTQRYLDGCIDEYMWRSWVFSSKMHAR

>ETP02018.1 hypothetical protein F441_20823 [Phytophthora parasitica CJ01A1]
MAHNYNLQQLHHFDFSAVMEATTDESKAVAWAMEVGLLERSMLCPQCAQPMPLNARKRYWRCCRKTRHAD
GKQEQFSIFVNSWFSKMKLELFPGVVAAVCVVHANTPAPSSAHGQRQREYGVSMVRCMPRPLLRRAFEWR
VQGEGHIAEIDETSLKKKSKYGRGRTYQEFWLFGGVDRTTGRWFGRIVYDKRTKATLLPIIKKFIRPRTR
IHSDMFASYVAERNSQVHTLANNRTLASMHYEHSWVNHTLHFCDPVSGTHMNTIEGLWEMHIKRHIKAMR
GCSKKYLDGYIDEYMWRPCFFFFPTRASPGEFMCGLVQAVQRHPQQEE

>ETP30175.1 hypothetical protein F442_20763 [Phytophthora parasitica P10297]
MAHNYNLLQLRHFDFSAVMEATTDESKAVARAMEVGLLERSMFCPQCAQPMPLNARKRYWRCCRKTRHAD
GKQEQFSIFVNSWFSKMKLELFPGVVAAVCVVHANTPAPSSAHGQRQREYGVSMVRCMPRPLLRRAFEWR
VQGEGHIVEIDETSLKKKSKYGRGRTYQEFWLLGGVDRTTGRWFGRIVYDKRMKATLLPIIKKFIRPRTR
IHSDMFASYVAERGSQVHTLANNRTLASMHYEHSWVNHTLHFVDPVSGTHMNTIEGLWEMHIKRHIKAMR
GCSKKYLDGYIDEYMWRPWFFFSNVGLSR

>ETO81140.1 hypothetical protein F444_04497 [Phytophthora parasitica P1976]
MAHNYNLQQLRHFDFSAVMEATTDESKAVAWAMEVGLLERSMLCPQCAQPMPLNARKRYWRCCRKTRHAD
GKQEQFSIFVNSWFSKMKLELFPGVVAAVCVVHANTPAPSSAHGQRQREYGVSMVRCMPLPLLRRAFEWR
VQGEGHIVEIDETSLKKKSKYGCGRTYQEFWLFGGVDRTTGRWFGRIVYDKRTKATLLPIIKKFIRPRTR
IHSDMFASYVAERGSQVHTLANNRTLASMHYEHSWVNHTLHFCDPVSGTHMNTIEGLWEMHIKRHIKAMR
GCSKKYLDGYIDEYMWRPCFFFFPTRASPGEFMCGLVQAVQRHPQQEE

>XP_009514204.1 hypothetical protein PHYSODRAFT_257615 [Phytophthora sojae]
MEMTPCPMQVGGEGHVVEIDETSLKKKSKYNRGKHYPDVWLFGGVDKTTNKRFGILTYSNRTKPVLTTII
KQYIKPGTTIMSDQYASYVSVNQKHTLANYKPLQLRTGAHTNRIEGTWEIRIKQHIKRMRRMSVNMIPEY
LDEYLWRSWFLPEKATPTDSRRGLIKAIRKYA

>OWZ01634.1 hypothetical protein PHMEG_00026941, partial [Phytophthora megakarya]
IDETSIKKKSKNNVGTRHPDYWLFGGVDWSTNLWFAMVVEDDRTKPTLSAEIKKFILPGTDIISDMWSSY
VTADGSHNIENNPYIDGMGYTHNWNSHSRNFVNSATGAHTQRIEGVWEVRMNHRLKQFRSYPRELMPSFI
DECLWRAWFFSACIPTAVLQRTRRRHQ

>XP_009518060.1 hypothetical protein PHYSODRAFT_248304 [Phytophthora sojae]
MAPAKKSSSKTTPRSARAPRKRASRSERVRASRAPPNTAPKEPVVYNSPYAYAVADPAVSPFTFDNIMAA
TTSEDTAVSFLMRYGLLASSKTCEYCDYPMNLGHPDKELSLKKGSFFDGTKLAYRTVLRLMFFWASDIPV
GTAEQFLGISDVTAIDWYGFCRDICSAEMLQYSMMIGGVGHTVEIDETSLKKKSKFGRSKQHEDYWLFGG
VDRATGRWFGIVTGPDRKKKTLSPLIGKHIMAGSTIISDQFSSYVSVNGKHTLENNKWLKGKNYTHKWVN
HDKFFVDPKTGAHTNRIEGAWEVRVKRYIKAMRGVPKERLDQYLDMYLWKSWYFNGTVPKCQYLDGLVQG
IRKHYPV

>ETP02977.1 hypothetical protein F441_20014 [Phytophthora parasitica CJ01A1]
MRASHANAAEIADVPETTVEGWYGYLRCRCSKQLLSDQFYIGSVGHIVEIDETSLKKKSKHNRGRHFPEY
WLVGGVDRSSGQWFGRTVDTDRIQKKLFPVVRKFINPGATLYSDMYATYVTERKPKRGVLIRTLTNHPSL
QDLNYTHKYVNHTEHYVDPETGTHTNTIEGLWEIDIKRLIKVMQGMTKSALDGYLVEYMWHSWYFPREAT
TAQVMCGLVQLINRQGA

>XP_009537851.1 hypothetical protein PHYSODRAFT_341243 [Phytophthora sojae]
MAPAKKSSSKTTPRSTRAPRKRASRTERVRASRAPPNTAPKEPVVYNSPYAYAVADPAVSPFTFDNIMAA
TTSEDTAVSFLMRHGLLASSKTCDGHPDKELSLKKGSFFDGTKLAYRTVLRLMFFWASDIPVGTAEQFLG
ISDVTAIDWYGFCRDICSAEMLQCSMMIDETSLKKKSKFGRGKQHEDYWLFDGVDRATGRWFGIVTGPDR
KKKTLSPLIGKHIMAGSTIISDQFSSYVSVNGKHTLENNKWLKGKNYTHKWVNHGKFFVDPKTGAHTNRI
EGTWEVRVKRYIKAMRGVPKERLDQYLDMYLWKSWYFNGTVPKCQYLDGLVQGIRKHYPV

>ETL80149.1 hypothetical protein L917_19331 [Phytophthora parasitica]
MVHAGVARQRCGDSGRAGDYSGGLIGGVGHIVEIDETSLKKKSKHNRGRHFPEYWLVGGVDRSSGQWFGR
IVDTDRIQKKLFPVVRKFINPGATLYSDMYATYVTERKPKRGVLIRTLTNHPSLQDLNYTHKYVNHTEHY
VDPETGTHTNTIEGLWEIDIKRLIKVMQGMTKSALDGYLVEYMWHSWYFPREATTAQVMCGLVQLINRQG
A

>XP_009831462.1 hypothetical protein H257_07586 [Aphanomyces astaci]
MKKKTKYNRGTRHEDYWLFGGVDRTTKQWFGVVTFGDRTKPTLMALIKKHIRPGTHIITDKFGSDVSTNQ
QHTLANNDLLAGMRYTNSWVNHSENFVNPRNGAHTQQIEGVWEVRKKQYIKAMRGVRK

>ETI46705.1 hypothetical protein F443_08948 [Phytophthora parasitica P1569]
MPREMYDVAECDDFCLAVIMAACATEAAAIQWCLKVGLLPRSRDCPSCGEAMRLSPNGKRFRCCRSGCRL
ERTYKKGSFFEGQGLTIQDAVLLLWFWAKREPSTHAQQMTGHSSHTLTDWYSFCRDICLREMLRSPMQVG
GPGHIVEIDETSIKKKSKNNVGARHPDFWLFGGVDRTTNMFFASVVYEDRTKPRLSAEIRKFVLPGSHIM
SDMWPSYVTADGRHNIENNPYLEGMDYSHQWVNHSTNFVNPANGAHTQRIEGVWEVRIKHRLKAFRGYPR
HLLPSFIDECLWRVWFFPPRPTPQQFMKGLVDAIKRHYVC

>ETO69070.1 hypothetical protein F444_14263 [Phytophthora parasitica P1976]
MPREMYDVAECDDFCLAVIMAACATEAAAIQWCLKVGLLPRSRDCPSCGEVMRLSPNGKRFRCCRSGCRL
ERTYKKGSFFEGQGLTIQDAVLLLWFWAKREPSTHAQQMTGHSSHTLTDWYSFCRDICLREMLRSPMQVG
GPGHIVEIDETSIKKKSKNNVGARHPDFWLFGGVDRTTNMFFASVVYEDRTKPRLSAEIRKFVLPGSHIM
SDMWPSYVTADGRHNIENNPYLEGMDYSHQWVNHSTNFVNPANGAHTQRIEGVWEVRIKHRLKAFRGYPR
HLLPSFIDECLWRVWFFPPRPTPQQFMKGLVDAIKRHYVC

>ETP31140.1 hypothetical protein F442_19962, partial [Phytophthora parasitica P10297]
EVRLSILTNTWFSGMKLSLAQAARLLYAWCMRASHANAAEIADVPETTVEGWYGYLRCRCSKQLLSDQFY
IGGVGHIVEIDETSLKKKSKHNRGRHFPEYWLVGGVDRSSGQWFGRIVDTDRIQKKLFPVVRKFINPGAT
LYSDMYATYVTERKPKRGVLIRTLTNHPSLQDLNYTHKYVNHTEHYVDPETGTHTNTIEGLWEIDIKRLI
KVMQGMTKSALDGYLVEYMWHSWYFPREATTAQVMCGLVQLINRQGA

>XP_009834711.1 hypothetical protein H257_09999 [Aphanomyces astaci]
MQTRKQYALAFTDVVSGSLIFDVMMDRVFLDEKWFYLRKVKSKCYLAPWEEVPKLSTKNKRFVPSVMFLT
AVARPRVVDGTSLTANLVFGPSLNKSPHSGAATGARQEHVLLNRVFPSIFEKFPQTYQLIVVQHDTPHGI
ALDPDVVRASASHGRLQTLQQKMPAYTVDELITKVNAAYLNVPDESLNNMFNMLLAVKDTSSKSKKKSKY
GRGEVYPDRWLFGGVDRATKRWFGILVGEDRTKPTLLALIKKHIRPGTLIMSDKSYVSTNEVHTFANNRD
LQDMRYRHQCVNHTDNFVDPTSGAHTQRIECLWENQVKRLIKTMRGDIPKVRPERTEEGGWTYLDDQVNE
TLFERIFSMKHETHVKKVESESKMNEWLARVRHSRVSLSIYKYGNEMVTKDQFAEFNVTCIVSTKPRLFW
STQ

>ETL26911.1 hypothetical protein L916_19484 [Phytophthora parasitica]
MRASHANAAEIADVPETTVEGWYGYLRCRCSKQLLSDQFYIGGVGHIVEIDETSLKKKSKHNRGRHFPEY
WLVGGVDRSSGQWFGRTVDTDRIQKKLFPVVRKFINPGATLYSDMYATYVTERKPKRGVLIRTLTNHPSL
QDLNYTHKYVNHTEHYVEPETGTHTNTIEGLWEIDIKRLIKVMQGMTKSALDGYLVEYMWHSWYFPREAT
TAQVMCGLVQLINRQGA

>XP_008889716.1 hypothetical protein PPTG_00104 [Phytophthora parasitica INRA-310]
MASSTRPSSIAKTKVAASPCPMMPRSVDVQAARGLKDTTFDGLMDATSSASDALAWCMSVHLLPTSLLCP
KCAKDMRLDVNNERRRCSRSLCRTERSVRTSSFFAKSKLPLRKLVRLICHWAARAAVTKAAEIVGVNEQA
AMQWYTYCRDVCSKEMLSIPVQIGEEGHIVEIDETSLKKKSKYNRGKHFPDYWLFGGVDHTTNRWFGIVT
YEDRTKPTLSAIMKKHIKPGTLVMSDQFTSYVSWANHSETYVDPVSGAHTNGVEGAWEIRIKRHLKAMRG
MKKSLLPMYLDEYLWRTWFAPPQATVTEVLRVIVRGIVKYYY

>ETP20067.1 hypothetical protein F441_06123, partial [Phytophthora parasitica CJ01A1]
MPREMYDVAECDDFCLAVIMAACATEAAAIQWCLKVGLLPRSRDCPSCGEAMRLSPNGKRFRCCRSGCRL
ERTYKKGSFFEGQGLTIQDAVLLLWFWAKREPSTHAQQMTGHSSHTLTDWYSFCRDICSREMLRSPMQVG
GPGHIVEIDETSIKKKSKNNVGARHPDFWLFGGVDRTTNMFFASVVYEDRTKPRLSAEIRKFVLPGSHIM
SDMWPSYVTADGRHNIENNPYLEGTDYSHQWVNHSTNFVNPANGAHTQRIEGAFRGYPRHLLPSFIDECL
WRVWFFPPRPTPQQFMKGLVDAIKRHY

>XP_009515000.1 hypothetical protein PHYSODRAFT_261596 [Phytophthora sojae]
MLSPLFEAAPPARLTLWLPHSHSQSSRLLRKPPATLRLPVMSTASPYQYHLDDESLFAMDTVLKVTSEQA
LCVEWCIVVGLIDREKCCPKCQLLMRRAPTRKRWRCCRRTQHADGKEASRGLLTDSFFNESKLQLCSTVR
LLLGWAMRLPQEQAAEWAELLRSEFKIGGDGMVVEIDETSLSKKRKYNQGRHYEEFWLFGGVDRGTGRWF
GRVVRTKAMLLPIIKRFIEHRTHIMSDMFATYVCERGNKQHTLENNRTLLSMRYSHSWVNHSLNFVDPVY
GPMGNEDQTAHQVDERDEQ

>ETI46599.1 hypothetical protein F443_09023 [Phytophthora parasitica P1569]
MRLSPNGKRFRCCRSGCRLERTYKKGSFFEGQGLTIQDAVLLLWFWAKREPSTHAQQMTGHSSHTLTDWY
SFCRDICSREMLRSPMQVGGPGHIVEIDETSIKKKSKNNVGARHPDFWLFGGVDRTTNMFFASVVYEDRT
KPRLSAEIRKFVLPGSHIMSDMWPSYVTADGRHNIENNPYLEGMDYSHQWVNHSTNFVNPANGAHTQRIE
GV

>ETI38978.1 hypothetical protein F443_15384 [Phytophthora parasitica P1569]
MKLELSQALRLLFAWCIRTPQPQAAHMAKKKSKYGRGRTYQEFWLLGGVDITTGRWFGRVVYDKRTKATL
LPIIKKFIRPRTRIHSDMFASYVAERGSQVHTLANNRTLVSMHYEHSWVNHTLHFVDPVSGTRTNTIEGL
WEMHIKRHIKEMSGCSKNYLDGYIDEYMWRSWFFPTRASPGEFICGLVQAVQRHPQQEE

>XP_008914225.1 hypothetical protein PPTG_17999 [Phytophthora parasitica INRA-310]
MPAAHVFKGIRKDETLAVLPQEIPSSTATVGMVHAGVARQRCGDSGRAGDYSGGLIGGVGHIVEIDETSL
KKKSKHNRGRHFPEYWLVGGVDRSSGQWFGRIVDTDRIQKKLFPVVRKFINPGATLYSDMYATYVTERKP
KRGVLIRTLTNHPSLQDLNYTHKYVNHTEHYVEPETGTHTNTIEGLWEIDIKRLIKVMQGMTKSALDGYL
VEYMWHSWYFPREATTAQVMCGLVQLINRQGA

>ETL80152.1 hypothetical protein L917_19330, partial [Phytophthora parasitica]
EVRLSILTNTWFSGMKLSLAQAARLLYAWCMRASHANAAEIADVPETTVEGWYGYLRCRCSKQLLSDHFY
IGGVGHIVEIDETSLKKKSKHNRGRHFPEYWLVGGVDRSSGQWFGRIVDTDRIQKKLFPVVRKFINPGAT
LYSDMYATYVTERKPKRGVLIRTLTNHPSLQDLNYTHKYVNHTEHYVDPETGTHTNTIEGLWEIDIKRLI
KVMQ

>OWZ22610.1 hypothetical protein PHMEG_0002659 [Phytophthora megakarya]
MSSTEYDLAYDAEAYTFEAVMAACAAEEQCILWCIRVGLLAETMTFSGCAGAMQRKEARWRCNRISCRSE
RSVRHNSFFAGSRLPLSKFLKILYFWTYGTHVTEAAEHVGLRLKAGGQWYAYARDICTEEMLRCDMKIGG
EGYTVEIDGTSMKKKQRYNRGSKYPDYWVFGGVDRTTKKWFAKVVYDDRTKPNLSRAIKSYIKPGTLIMS
DQFKSYVTEYTHQWVNHSQTFVDPTTGACTNRIVGVWEVKIKARVESE

>OWZ00959.1 hypothetical protein PHMEG_00027745 [Phytophthora megakarya]
MAHRAAPRRASRAQRVRASRAPADTPPPQPAVYDSPYAYTVTDPGEFPFTFKNIMAVTIDQDAAMKFSMW
QGLLARMRLCKHCDREMTLHVYHAGTDEEDRRWRCRRSGHPDTELSVRSGSFFSRGRLQLSTTLRLMLFW
ASGLPVGRAQKFLDISNKTAIDWYGFCRDICTKEMLLCPMEKKSKYGRGRQHEDHWLFGGVDRNTGRWFG
ILTYSDRKKKTLSPLIGKHIKAGTTIISDQFASYTHKWVNHDKYFVDPVSGAHTNRIECCWEIRIKHYIK
AMRGIPKDWLPPYLDVFCGSRGTVPSC

>XP_009840865.1 hypothetical protein H257_14672 [Aphanomyces astaci]
MQAFYDLSDIHDFSYQEVMKVTSDEDSTTVWCLKDGLLKANMLWPRCDKAMTLGKASKLWRCRRTSCGDI
ERSVRVDSFSKSRLPLSKLVRLMFEWASRKAVSTVTQEQEVSPTTTGDWFNFCRDVCSKEMLSCEMKPRH
AAPRLLAFGGVDRSTKKWFGLLTYGDRTKPTLSALISKHIKPRTKIMSDKFGSYVSTNERHTLETNPLLR
GMNYTHAWVNHSENFVDPISGANTQSIERVWEVRVKQYLKAMRGAHRDHLPGYLDDDQGLNWSIAPVQSA
SQKILSGAPPSFSGMMSKS

>ETI33165.1 hypothetical protein F443_20134 [Phytophthora parasitica P1569]
MRASHANAAEIADVPETTVEGWYGYLRCRCSKQLLSDQFYIGGVGHIVEIDETSLKKKSKHNRGRHFPEY
WLVGGVDRSSGQWFGRIVDTDRIQKKLFPVVRKFINPGYFRVATLYSDMYATYVTERKPKRGVLIRTLTN
HPSLQDLNYTHKYVNHTEHYVDPETGTHTNTIEGLWEIDIKRLIKVMQGMTKSALDGYLVEYMWHSWYFP
REATTAQVMCGLVQLINRQGA

>ETL37869.1 hypothetical protein L916_10496 [Phytophthora parasitica]
MQLPHDQAGELADVCARTVHTWYAFCRSTCSKELLKAEFKIGGDGHIVEIDETSLAKKRRWFGRVVYDKR
TKDTLLPIIKQFIKPRTKIMSDMFATYLVNHSLNFVDPITGTHTSTIEGLWETRIKRHIKSMRGMTKKRL
DEYLDEYLWRSWFFPPKNKRGQKALQESRISVCYYLRILVNRHTDDSDATECAELDINLAAGREAVVATT
SHD

>ETM33402.1 hypothetical protein L914_19364, partial [Phytophthora parasitica]
EVRLSILTNTWFSGMKLSLAQAARLLYAWCMRASHANAAEIADVPETTVEGWYGYLRCRCSKQLLSDQFY
IGGVGHIVEIDETSLKKKSKHNRGRHFPEYWLVGGVDRSSGQWFGRIVDTDRIQKKLFPVVRKFINPGYF
RVATLYSDMYATYVTERKPKRGVLIRTLTNHPSLQDLNYTHKYVNHTEHYVDPETGTHTNTIEGLWEIDI
KRLIKVMQGMTKSALDGYLVEYMWHSWYFPREATTAQVMCGLVQLINRQGA

>XP_009538509.1 hypothetical protein PHYSODRAFT_531350 [Phytophthora sojae]
MAATTSEDTAVSFLMRHGLLASSKTCEYCDYPMNLCVSKRGTEDEDRRWRCRRSGHPGKELSLKKGSFFD
GTKLAYRTVLRLMFFWASDIPVGTAEQFLGISDVTAIDWYGFCRDICSAEMLQCSMMIGGVGHTVEIDET
SLKKKSKFGRGKQHEDYWLFGGVDRATGRWFGIHIMAGSTIISDQFSSYVSVNGKHTLENNKWLKGKNYT
HKWVNHDKFFVDPKTGAHTNRIEGTWEVRVKRYIKAIRGVRKERLDQYLDMYLWKSWCFNGTVPKFQYLD
GLVQGIRKHYPV

>ETP14255.1 hypothetical protein F441_10796 [Phytophthora parasitica CJ01A1]
MAAVQSPSPYQYHLSDETLFAVTKVMEVTCDEETCARWCMEVELIDKIKLCPQCNDPMKPSFKRLRWHCY
RRINHEEGKEVTRSMLSSSFFSEAKVGLHRAVRLLLAWCMQLPHDQAGELADVCARTVHTWYAFCRSTCS
KELLKAEFKIGGDGHIVEIDETSLAKKRRWFGRVVYDKRTKDTLLPIIKQFIKPRTKIMSDMFATYLVNH
SLNFVDPITGTHTSTIEGLWETRIKRHIKSMRGMTKKRLDEYLDEYLWRSWFFPPKNKRGQKALQESRIS
VCYYLRILVNRHTDDSDATECAELDINLAAGREAVVATTSHD

>ETI44432.1 hypothetical protein F443_10870 [Phytophthora parasitica P1569]
MAAVQSPSPYQYHLSDETLFAVTKVMEVTCDEETCARWCMEVELIDKIKLCPQCNDPMKPSFKRLRWHCY
RRINHEEGKEVSRSMLSSSFFSEAKWDFTELTVHTWYAFCRSTCSKELLKAEFKIGGDGHIVEIDETSLA
KKRRWFGRVVYDKRTKDTLLPIIKQFIKPRTKIMSDMFATYLVNHSLNFVDPITGTHTSTIEGLWETRIK
RHIKSMRGMTKKRLDEYLDEYLWRSWFFPPKNKRGQKALQESRISVCYYLRILVNRHTDDSDATECAELD
INLAAGREAVVATTSHDWIQLAVSKVAVLSLKEECGAGEVAGSDTNNEHHYRGDHAASSDATYGQNHRWM
SAALSLLLCIIIEAS

>XP_009537605.1 hypothetical protein PHYSODRAFT_341018 [Phytophthora sojae]
MAPVKKSSSKTTPRSARAPRKRASRSERVRASRAPPNIAPKEPVVYNSPYAYAYAVADPAVSPFTFDNIM
VATTSEDTAVSFLLRHGLLASSKTCEYCDYPMNLCVYKRGTEDEDRRWRCRRSGHPDKELSLKKGSFFDG
TKRAYRTVLRLMFFWASDIPVGTAEQFLGISDVTAIDWYGFCRDICSADMLQCSMMIGGVGHTQHEDYWL
FGGVDRATGRWFGIVTGPDRKKKTLSPLIGKHIMAGSTIISDQFSSYVSVNGKHTLENNKWLKGKNYTHK
WVNHDKFFVDPKTGGHTNRIKGTWEVRVKRYIKAMRGVPKERLDQYLDMYLWKSWYFNGTVPKCQYLDGL
VQGIRKHYPV

>OWY98210.1 hypothetical protein PHMEG_00031076 [Phytophthora megakarya]
MQTAFHYHVEDETHFLMSNVMEVTCDEATCMEWCRQVGLIDKMKLCSVCGSEMKASPTRKRWRCSRRNVH
PSGKEITFQANELADVCERTVREWYAFCRATCSKELLKAEFKFGGEGHIVEIDENSFAKKRKYNRGRHHK
EFWLFDGVEHGTGRWFGRIVYDKRTKQTLLPVIKKFIKPRTKIMSDMFATYVCERGNKQHTLENNRTL

>ETO73106.1 hypothetical protein F444_10931 [Phytophthora parasitica P1976]
MAAVQSPSPYQYHLSDETLFAVTKVMEVTCDEETCARWCMEVELIDKIKLCPQCHDPMKPSFKRLRWHCY
RRINHEEGKEVTRSMLSSSFFSEAKVGLHRAVRLLLAWCMQLPHDQAGELADVCARTVHTWYAFCRSTCS
KELLKAEFKIGGDGHIVEIDETSLAKKRRWFGRVVYDKRTKDTLLPIIKQFIKPRTKIMSDIFATYLVNH
SLNFVDPITGTHTSTIEGLWETRIKRHIKSMRGMTKKRLDEYLDEYLWRSWFFPPKNKRGQKALQESRIS
VCYYLRILVNRHTDDSDATECAELDINLAAGREAVVATTSHDWIQLAVSKVAVLSLKEECGAGEVAGSDT
NNEHHYRGDHAASSDTTYGQNHRWMSAALSLLLCIIIEAS

>ETP08879.1 hypothetical protein F441_15208 [Phytophthora parasitica CJ01A1]
MEVGLLERSMLCPQCAQPMRLNAPKRYWRCCRKTRHADGKQEQFSIFVNSWFSKMKLELSQALRLLFAWC
IRTPQPQAAHMAKVSENTASAWYAACRVLCSKELLSGEFKIKFWLLGGVDITTGRWFGRVVYDKRTKATL
LPIIKKFIRPRTRIHSDMFASYVAERGSQVHTLANNRTLVSMHYEHSWVNHTLHFVDPASGTRTNTIEGL
WEMHIKRHIKEMSGCSKKYLDGYIDEYMWRSWFFPTRAFLGEFMCGLVQAVQRHPQQEE

>XP_009821891.1 hypothetical protein H257_00755 [Aphanomyces astaci]
MAMVKFTKDCWLFGGVDRATKRWFVILVGEDRTKLTLLALMKKHVRPGTLIMSDKFGSYVSTNVAHSLAN
NRYLQDIKYGHQWVNHTDNFVGPTTGAHTQCIEGMVPGLLPPFLDECLWRSWYFPSGTSGTTYFKGLAV

>ETI57606.1 hypothetical protein F443_00127 [Phytophthora parasitica P1569]
MASSTRPSSIAKTKVAASPCPMMPRSVDVQAARGLKDTTFDGLMDATSSASDALAWCMSVHLLPTSLLCP
KCAKDMRLDVNNERRRCSRSLCRTERSVRTSSFFAKSKLPLRKLVRLICHWAARAAVTKAAEIVGVNEQA
AMQWYTYCRDVCSKQMLSIPVQIGGEGHIVEIDETSLKKKSKYNRGKHFPDYWLFGGVDHTTNRWFGIVT
YEDRTKPTLSAIMKKHIKPGTLIMSDQFTSETYVDPVSGAHTNGVEGAWEIRIKRHLKAMRGMKKSLLPM
YLDEYLWRTWFAPPQATVTEVLRVIVRGIVKYYY

>ETP27378.1 hypothetical protein F441_00127 [Phytophthora parasitica CJ01A1]
MASSTRPSSIAKTKVAASPCPMMPRSVDVQAARGLKDTTFDGLMDATSSASDALAWCMSVHLLPTSLLCP
KCAKDMRLDVNNERRRCSRSLCRTERSVRTSSFFAKSKLPLRKLVRLICHWAARAADTKAAEIVGVNEQA
AMQWYTYCRDVCSKEMLSIPVQIGGEGHIVEIDETSLKKKSKYNRGKHFPDYWLFGGVDHTTNRWFGIVT
YEDRTKPTLSAIMKKHIKPGTLIMSDQFTSETYVDPVSGAHTNGVEGAWEIRIKRHLKAMRGMKKSLLPM
YLDEYLWRTWFAPPQATVTEVLRVIVRGIVKYYY

>ETO86348.1 hypothetical protein F444_00123 [Phytophthora parasitica P1976]
MASSTRPSSIAKTKVAASPCPMMPRSVDVQAARGLKDTTFDGLMDATSSASDALAWCMSVHLLPTSLLCP
KCAKDMRLDVNNERRRCSRSLCRTERSVRTSSFFAKSKLPLRKLVRLICHWAARAAVTKAAEIVGVNEQA
AMQWYTYCRDVCSKEMLSIPVQIGGEGHIVEIDETSLKKKSKYNRGKHFPDYWLFGGVDHTTNRWFGIVT
YEDRTKPTLSAIMKKHIKPGTLVMSDQFTSETYVDPVSGAHTNGVEGAWEIRIKRHLKAMRGMKKSLLPM
YLDEYLWRTWFAPPQATVTEVLRVIVRGIVKYYY

>OWZ04336.1 hypothetical protein PHMEG_00023777 [Phytophthora megakarya]
MTCSGSERSVRHNSIFAGSRLPLSKLLKILYFWASGTHMTEAAEHAGLGLKAGGQWYAYARDICTAEMLR
CDMKVGTKQKKQKYNRGSKYPDFWCFGGVDRTTKLFAKVVYYDRTKPNLSRAIKSYIKSGTLIMSDQFKS
YSTEKQRGRRKGHLYTLENNKMLTGMRYTHQWVNHSQTFVDPTTGACTNRIEGVWEVKIKTRVKSERGMM
KTKLPSFLDEWLWRSWYFDQRKRTRGSEFFNGLVLGIRRKYDV

>ETP14231.1 hypothetical protein F441_10821 [Phytophthora parasitica CJ01A1]
MSPPAATTSAPPSPYLYHTEDESLFAMDYVIQATSEEALCVKWCMEVGLVDKQKFCPRCGKPMRLAPTRR
RRRCCRRKQHADGKEICRGLLTNSFFNESKLKLRQTVLASTSLRAAHECYAFCRSTGSKELFRADFQIGS
DGQIVEIDETSLSKKQKYHRGRHYEEFWLFGGVERGSGRWFGRIVHNKRTKATLLPILKRFVKPRTHIMS
DMFATIKRHVKSMRGMRKDHLDSYLDEYMWRSWFFPPKPSRARSSQEPFLLFKNLDRGISPTKQTTMEDL
TAYASGTAAGGGEAAPHRADTGAPVAAPVAPREPEEEVGCSSQSAASDSEKLDDSEDEDFTPDSQASSYD
EEPLTAESADSGEEDTAAEGDEDISIYLMDQDLRGQVTSILQADPCGNRCVESKTKQLELLLCSLSTMTK
TEKSISLYTLLGAPGCQSSQAGKPRSPCGHGSGSESESGPSWARRRRTKHRGSACKEEEGPKELLVITRF
LKNLRYPLRFT

>XP_009821092.1 hypothetical protein H257_00214 [Aphanomyces astaci]
MEHVNNAGHDPPFEDDPLDQVPMDDAPVDVELYDMADVADFSWHVVLRVHASRSVSRVHVMPQCLGAMSF
AMKTKRWRCRRILEPWNQDLNRIPRSTKPLGVVIAEEEISIEACVYWYNYCRELCSSEILRSPMVKWFGV
VTGADRTKPTLSHLIKKHIAPGTHIISDKFGSYISSNERHTLVNNTLLANQDYYHDWVNHSENFVNPQNG
AHTQSIEGVWEIRIERFAKAMRGMHRPHLPLYLDEYLWRSWYFPLGSDGKMYFKGLL

>OWZ06999.1 hypothetical protein PHMEG_00020667 [Phytophthora megakarya]
MHRKEARWRCNRSSCRSERSARHNSIFAGSRLPLSKLRKILYFWASGTHVTEAAEHAGLGLKAGGQWYAY
ARDICTAEMLRRDKKIGGEGHTVEIDETNMKKKQKYNRGSKYPDFWCFGGVDRTTKLFAKVVYYDRTKPN
LSRAIKSYIKSGTQNMSDQFNSYVTEVQRGRRKGHLYTLENNKMLAGMQYTHQWVNHSQTFVDPTTGACT
NRIEGVWEVKIKARVKSERGMMKTKLPSFLDEWLWRSWYFDQRKRTRGSAFFNGLVLGIRRKYKV

>ETP55329.1 hypothetical protein F442_00115 [Phytophthora parasitica P10297]
MASSTRPSSIAKTKVAASPCPMMPRSVDVQAARGLKDTTFDGLMDATSSASDALAWCMSVHLLPTSLLCP
KCAKDMRLDVNNERRRCSRSLCRTERSVRTSSFFAKSKLPLRKLVRLICHWAARAAVTKAAEIVGVNEQA
AMQWYTYCRDVCSKEMLSIPVQIGGEGHIVEIDETSLKKKSKYNRGKHFPDYWLFGGVDHTTNRWFGIVT
YEDRTKPTLSAIMKKHIKPGTLIMSDQFTFETYVDPVSGAHTNGVEGAWEIRIKRHLKAMRGMKKSLLPM
YLDEYLWRTWFAPPQATVTEVLRAIVRGIVKYYY

>ETO61921.1 hypothetical protein F444_20149 [Phytophthora parasitica P1976]
MRASHANAAEIADVPETTVEGWYGYLRCRCSKQLLSDQFYIGGVGHIVEIDETSLKKKSKHNRGRHFPEY
WLVGGVDRSSGQWFGRIIDTDRIQKKLFPVVRKFINPGYFRGNTLLGMYATYVTERKPKRGVLIRTLTNH
PSLQDLNYTHKYVNHTEHYVDPETGTHTNTIEGLWEIDIKRLIKVMQGMTKSALDGYLVEYMWHSWYFPR
EATTAQVMCGLVQLINRQGA

>ETI44402.1 hypothetical protein F443_10895 [Phytophthora parasitica P1569]
MSPPAATTSAPPSPYLYHTEDESLFAMDYVIQATSEEALCVKWCMEVGLVDKQKFCPRCGKPMRLAPTRR
RRRCCRRKQHADGKEICRGLLTNSFFNESKLKLRQTVLASTSLRAAHECYAFCRSTGSKELFRADFQIGS
DGQIVEIDETSLSKKQKYHRGRHYEEFWLFGGVERGSGRWFGRIVHNKRTKATLLPILKRFVKPRTHIMS
DMFATIKRHVKSMRGMRKDHLDSYLDEYMWRSWFFPPKPSVGQFFTGLVLAIIRNELKISNFDLF

>ETO69918.1 hypothetical protein F444_13568 [Phytophthora parasitica P1976]
MEATTDESKAVVWAMEVELLERSMLCPQCAQPMRLNARNRYWRCCRKTRHADGKQEQFSIFVNSWFSKMK
LELSQALWLMFAWCMRAPQPQAAHMAKVSENTTSAWYAACRVLCSKELLSGEFKIGGEGHIVEIDETSLK
KKSKYGRGRTYQEFWLFGGVDRTTGRVLFTTTTRTLASMHYEHSWVNHTLHFVDPVSGTHTNTIEGLWEM
HIKCHITAMRGCSKKYLDGYIDEYMWRSWFFPTMASPGEFMCELVQAVQRHPQQEE

>ETP36925.1 hypothetical protein F442_15225 [Phytophthora parasitica P10297]
MALNYNLQQLRHFDFSAVMEATTDESKAVAWAMEVGLLERSMLCPQCAQPMRLNAPKRYWRCCRKTRHAD
GKQEQFSIFVNSWFSKMKLELSQALRLMFAWCIRTPQPQAAHMAKVSENTASAWYAACRVLCSKELLSGE
FKIKFWLLGGVDITTGRWFGRVVYDKRTKATLLPIIKKFIRPRTRIHSDMFASYVAERGSQVHTLANNRT
LVSMHYEHSWVNHTLHFVDPVSGTRTNTIEGLWEMHIKRHIKEMSGCSKNYPDGYIDEYMWRSWFFSNEG
LSR

>XP_009837602.1 hypothetical protein H257_12174 [Aphanomyces astaci]
MLDNEEMVTGVDRTKPTLSRLIMKHIAPGTNIISDKFGSYVSANERHILTNNPLLVDQSYGHQCVNHSAN
FVNPANGAHTQSIEGVWEMRIKRFSKAMRGIHRPHLPSYTSSEG

>XP_009825852.1 hypothetical protein H257_03447 [Aphanomyces astaci]
MLMTPATTRPLDQVPMDDVPADVELCDMADVADFSWHVVLRVSADEETCIRWCMEVGLLAESMACEGGGH
VELGMRFKFWFQGSRIPMTKLVRLLFAWASRKPLGVVIVEEEISTEAGVDWYNYCRELCSSEMLRSPMVW
SRSEHEEMVQVVTGADRTKPTLSHLITKHIAPGSHIVSDKFGSYVSSNERHTLVNNPLLANQDYRHDWVN
HSENFVNPQNGAHTQSIEGAWEIRIKQFAKAMRGMHRPHLPSYLDEYLWRSWYFPLGPDGIKYFKGLVCA
IGKNHS

>OWZ04070.1 hypothetical protein PHMEG_00024092 [Phytophthora megakarya]
MYHLPDEGLFAMDKVLEATSNETFCVKWRMEVGLIDRHKTCPLCQLPMRLAPTRKRWRSCRRTKHEGGRE
VCRGLLTNSFFNESKITLCTGVCLLLAWCMRLPQEQDAELAGTSERSVHQYYAFCRSMCSKELLKSEFKK
HKYHQGRHYEEFCLFGGVERGTGRWFGRVVYMYNKRTKATLLPIIKRFIKPRYVEPMNLSNHSENFVDPL
TGTQTNTIEGLWETTIKRHIKSMRGMTNVCLDSYLDEDIME

>ETO99931.1 hypothetical protein F441_22643, partial [Phytophthora parasitica CJ01A1]
MASSTRPSSIAKTKAAASPYPMMPRPVDMQAARGLKDTTFDGLMDATSSTSYTLAWCMSVHLLPTSLLCP
KCVKDMRLDVKNERWRCSRSSCRTERSVRTGSFFAKSKLRLRKLVRLICHWAARTAVTKVAEIVGVNEQA
TMQWYTYCRDVCSKEMLSIPTQIGGEGHVVEIDETSLKKKSKYNRGKHFPDYWLFGGVDRTSNRWFGIVT
YEDRTKPTLSAIMKKQSNQGEGISISSSILNLTHLYVNVCSTLIMSDQFSSYVSVNGKHTLANNRHLRGM
DYKHLWVNHSETYVDPVSGAHTNRGGGCLGDPYQAAHQGDARNEEISPAH

>ETP39149.1 hypothetical protein F442_13374 [Phytophthora parasitica P10297]
MEATTDESKAVVWAMEVGLLGRSMLCPQCAQPMRLNARNRYWRCCRKTRHADGKQEQFSIFVNSWFSKMK
LELSQALRLMFAWCMRTPQPQAAHMAKVSENTASAWYAACRVLCSKELLSGEFKIGGEGHIVEIDETSLK
KKSKYGRGRTYQEFWLFGGVDRTTGRTRTLASMHYEHSWVNHTLHFVDPVSGTHTNTIEGLWEMHIKCHI
TAMRGCSKKYLDGYIDEYMWRSWFFPTMASPGEFMCGLVQAVQRHPQQEE

>ETO59002.1 hypothetical protein F444_22620 [Phytophthora parasitica P1976]
MKLELSQALRLMFAWCMRTPQPQAAHMAKVSENTASAWYAVCRVLCSKELLSGEFKIGGRWFGRVVFDKR
TKATLLPIIKKFIRPRTRIHSDMFASYVAERGSQVHTLANNRTLVSMHYEHSWVNHTLHFVDPVSGTRTN
TIEGLWEMHIKRHIKEMSGCSKNYPDGYIDEYMWRSWFFSNEGLSR

>XP_009831432.1 hypothetical protein H257_07559 [Aphanomyces astaci]
MSDKFGSYVSSNERHTLETNPRLRGMNYTHAWVNHSENFVNPINGAHTQSIEGVWEVRIKQYLKAMRGVH
RKHLPGYLDEFLWRSWFFLQKADGKMVFKGLVIAIRKQYLK

>POM77505.1 LOW QUALITY PROTEIN: Hypothetical protein PHPALM_5102 [Phytophthora palmivora var. palmivora]
MAATVDEHACVAFTMRHGLIACTMLYRHCDGEMVVDAPCRRWRCRRKGCRDYEVSLLREVEAPPDQVLVA
TALLVQRSTGGIDQQWLDVSDVTAIDWYNYCRDNCSKEMLTCSMQIGGPGHIVEIDETSLKKKSKYVDRT
TNLWFGILTGTDLKKKTLSPILRKHVKPNTTIISDSFAYANGKHTLKNNRFLRQMHYTHRRVNHEECFVD
PVTGAHINRMEGAWEARIKRHLKRMRGVRKDLLAGYLDEFLWKTCFLLGRCRSAPTWKAK

>XP_009835954.1 hypothetical protein H257_10906 [Aphanomyces astaci]
MDAQYDLHDLHDFSYKEVMKCLKVGLLKNVMLCPKCDGAMTMSVPTKRWRCRRSSCGDVQRSIKADSFFA
KSKLPLTKAVRLMFDWVSRKSVSVVTKEQEVSPTSAGDWFNFCREVCSVEMLTCEMKFGSYVSSNERHTL
ETNPRLRGMNYTHAWVNHSENFVNPINGAHTQSIEGVWEVRIKQYLKAMRGVHRKHLPGYLDEFLWRSWF
FPQKADGKMVFKGLVIAIRKQYLN

>XP_008894964.1 hypothetical protein PPTG_04473 [Phytophthora parasitica INRA-310]
MAHNYNLQQLRHFDFSAVMEATTDESKAVAWAMEVGLLERSMLCPQCAQPMRLNAPKRYWRCCRKTRHAD
GKQEQFSIFVNSWFSKMKLELSQALRLMFAWCMRTPQPQAAHMANVSENTASAWYAACRVLCSKELLSGE
FKIKFWLLTGRWFGRVVYDKRTKATLLPIIKKFIRPRTRIHSDMFASYVAERGSQVHTLANNRTLVSMHY
EHSWVNHTLHFVDPVSGTRTNTIEGLWEMHIKRHIKEMSGWSKNYPDGYIDEYMWRSWFFFPTRASPGEF
MCGLVQAVQRHPQQEE

>XP_008908983.1 hypothetical protein PPTG_13274 [Phytophthora parasitica INRA-310]
MVHTSVARQRGGDSGRVGDYSGGLKLFLVIRKFIKPGTTIYSDMYATYVTERKTKRGLSQELQQPRRMGM
EPQEHVQDLNYTHKYVNHSEHYVDPETGTHTNTIEDLWEIHIKRHTKVMRGMTKSALDGYLDEYVWRSWF
FPRKATTAQAMCGLVQLINRHGA

>XP_009524020.1 hypothetical protein PHYSODRAFT_377841, partial [Phytophthora sojae]
IQIGGVGHTVEIDETSLKKKSKFGRGKQHEDYWLFGGVDRATGRWFGIVTDPDRKKKTLSPLIGKHIMAG
STIISDQFSS

>XP_009835759.1 hypothetical protein H257_10796 [Aphanomyces astaci]
MAENDAHGPPLDQVPADAVRAEVELYDMSDVADFSWHSDLKATGDECTCKRWRCRRRAYDGLGNVEIGVR
TEEMPMETGVDWYNYCRELCSMEMLRTPMMFGQARVVRASNEQHTLANNPLLADQGYSHEWVNHTENFVN
PVNGGHTQSIEGAWEIRIKRFSKAMRGMHRPHLPSYLDEYLWRSTMRRCNNTC

>ETO84254.1 hypothetical protein F444_01824 [Phytophthora parasitica P1976]
MATPNPYQYHVDDMSLFAIDKVMEVTCDEARCVDWCIQVGLIDKAKTCPACSLPMRLSLVRKRWRCCRRK
QHAEGKEISLSMLTSSFFNEAKIKICTAVRLLAAWCMRLPQANAAELAGVSEDTVQYWYACCRSTCSKEL
LKSEFKVVLAKLSRSTRQVSQKKQKYRRGRHYEEFWLFGGVERGTGRWFGRVVYDKRTKPTLLPIIKRFI
SPGTHT

>ETP25329.1 hypothetical protein F441_01784 [Phytophthora parasitica CJ01A1]
MATPNPYQYHVDDMSLFAIDKVMEVTCDEARCVDWCIQVGLIDKAKTCPACSLPMRLSLVRKRWRCCRRK
QHAEGKEIFLSMLTSSFFTEAKIKICTAVRLLAAWCMRLPQANAAELAGVSEDTVQYWYACCRSTCSKEL
LKSEFKVVLAKLSRSTRQVSQKKQKYRRGRHYEEFWLFGGVERGTGRWFGRVVYDKRTKPTLLPIIKRFI
SPGTHT

>ETP53323.1 hypothetical protein F442_01761 [Phytophthora parasitica P10297]
MATPNPYQYHVDDMSRFAIDKVMEVTCDEARCVDWCIQVGLIDKAKTCPACSLPMRLSLVRKRWRCCRRK
QHAEGKEISLSMLTSSFFTEAKIKICTAVCLLAAWCMRLPQANAAELAGVSEDTVQYWYACCRSTCSKEL
LKSEFKVVLAKLSRSTRQVSQKKQKYRRGRHYEEFWLFGGVERGTGRWFGRVVYDKRTKPTLLPIIKRFI
RPGTHT

>XP_008891543.1 hypothetical protein PPTG_02251 [Phytophthora parasitica INRA-310]
MPREMYDVAECDDFCLAVIMAACATEAAAIQWCLKVGLLPRSRDCPSCGEAMRLSPNGKRFRCCRSGCRL
ERTYKKGSFFEGQGLTIQDAVLLLWLWAKREPSTHAQQMTGHSSHTLTDWYSFCRDICSREMLRSPMQVG
GPGHIVEIDETSIKKKSKNNVGARHPDFWLFGGVERTTNMFFASVVYEDRTKPRLSAEIRKFVLPGSHIM
SDMWPSGSTIRPTS

>XP_009525187.1 hypothetical protein PHYSODRAFT_433182, partial [Phytophthora sojae]
QIGGVGHTVEIDETSLKKKSKFGRGKQHEGQPHEDYWLFGGVDRATGRWFVIITGPDRKKKTLSPLIYKH
IMAGSTIISDQFSS

>ETL24589.1 hypothetical protein L916_21422 [Phytophthora parasitica]
MKKHIKPGTLIMSDQFTSYVSVNGKHTLANNRHLRGMDYKHLWVNHSETYVDPVSGAHTNGVEGAWEIRI
KQHIKAMRGMKKSLLPMYLDEYLWRTWFAPPQATVTEVLRVIVRGIVKCGAISKESLFFGRTLSNVIFLV
GDNCAFISADDKELAEEMPSLAVNRKLKTFLEQLGDVQSVSMKLQSEDLSLLDARDLLNGLLEVMPSFVN
YLDPKAEIVHSPDFESGARWSSQQAEPG

>OWZ21429.1 hypothetical protein PHMEG_0004028 [Phytophthora megakarya]
MAHNYNLLYLSKYDFVAVMEATSEGPKAATWAKQMICPQCTQPMRPNSKARHWRCCRKKAHQDGKEVQRS
ILVNSWFSKMKVTLPQALRLMFAWCMRAPQPQTAHMANVSERTVSDWYAACRVFCSKELLGGEFKIGGDS
HIVEIDETSLKKKSKQSNMTVVRSHPLLFGTRIHSDMFATYVTERGARTHTLANNRTLASMHYDHSWVNH
TINFVEPVMGTHTNAIEGLWEMHIKRHIKAMRGMTQKYLDGYIDEYMWRSWFFPPRCSPGEYMCGLVQAV
IRYPKQVE

>XP_009524019.1 hypothetical protein PHYSODRAFT_377785, partial [Phytophthora sojae]
LKGKNYTHKWVNHDKFFVDPKTGAHTNRIEGTWEVRVKRYIKAMRGVPKERLDQYLDMYLWKSWYFNGTV
PKCQCLDGLVQGIRKHYPV

>XP_009525186.1 hypothetical protein PHYSODRAFT_436258, partial [Phytophthora sojae]
LKGKNYTHKWVNHDKFFVDPKTGAHTNRIEGTWEVRVKRYIKAMRGVPKERLDQYLDMYLWKSWYFNGTV
PKCQYLDGLVQGIRKHYPV

>XP_009825854.1 hypothetical protein H257_03449 [Aphanomyces astaci]
MSDKFGSYVSSNERHALETNPRLRGMNYTHAWVNHSENFVNPINGAHRQSIKGVWEVRIKKYLKAMRGVH
RKHHPGHLDEFLWRS

>XP_009515005.1 hypothetical protein PHYSODRAFT_419976, partial [Phytophthora sojae]
MHYGHSWVNHTLNFVDPVSGTHTNTIEGLWEMHIKRLIKAIHGMSQKYLDGYIDKFKWRSWVFPLQAS

>ETK82224.1 hypothetical protein L915_12357, partial [Phytophthora parasitica]
TLANHPSLQDLNYTHKYVNHSEHYVDPETGTHTNTIEDLWEIHIKRHTKVMRGISKSALDGYLDEYVWRS
WFFPRKATTAQAMCGLVQLINRHGA

>XP_009530196.1 hypothetical protein PHYSODRAFT_334627 [Phytophthora sojae]
MVYKHEWVNHSKNYVDPDTGAHTNRIEGTWEIRIKQHIKRMRGMPYLWRSWFLPEKSTPTDSLRGLIKTI
RKYA

>ETL35622.1 hypothetical protein L916_12271 [Phytophthora parasitica]
MYATYVTERKTKRGLSQELQQPRRMGVEPQEHVQVTAETLANHPSLQDLNYTHKYVNHSEHYVDPETGTH
TNTIEDLWEIHIKRHTKVMRGMTKSALDGYLDEYVWRSWFFPRKATTAQAMCGLVQLINRHGA

>ETI42208.1 hypothetical protein F443_12632 [Phytophthora parasitica P1569]
MYATYVTERKTKRGLSQELQQPRRMGMEPQEHVQVTAETLANHPSLQDLNYTHKYVNHSEHYVDPETGTH
TNTIEDLWEIHIKRHTKVMRGMTKSALDGYLDEYVWRSWFFPRKATTAQAMCGLVQLINRHGA

>ETP40063.1 hypothetical protein F442_12547 [Phytophthora parasitica P10297]
MYATYVTERKTKRGLSQELQQPRRMGMEPQEHAQVTAETLANHPSLQDLNYTHKYVNHSEHYVDPETGTH
TNTIEDLWEIHIKRHTKVMRGMTKSALDGYLDEYVWRSWFFPRKATTAQAMCGLVQLINRHGA

>ETM41224.1 hypothetical protein L914_12991 [Phytophthora parasitica]
MHYEHSWVNHTLHFVDPVSGTHTNTIEGLWEMHIKCHITAMRGCSKKYLDGYIDEYMWRSWFFPTMASPG
EFMCGLVQAVQRHPQQEE

>ETI41252.1 hypothetical protein F443_13509 [Phytophthora parasitica P1569]
MHYEHSWVNHTLHFVDPVSGTHTNTIEGLWEMHIKCHITAMRGCSKKYLDGYIDEYMWRSWFFPTMASPG
EFMCELVQAVQRHPQQEE

>ETP50677.1 hypothetical protein F442_04063 [Phytophthora parasitica P10297]
MSDMFATYVCERGGKQFTLENNRTLLSMKYLHSWVNHSENFVDPNTGTHTNTIEGLWETRIKRHIKAMRG
MGIDRLGAYLDEYMRRSWIFPAKPTSGQFMAGVVVAILRIQ

>RAW33094.1 hypothetical protein PC110_g10575 [Phytophthora cactorum]
MSKAAAAPCLILPRPVDVHVARGLRHTTFAGVIDITSSASETLKWCMSVHLVPSSLLCPKCAKDMSLDVQ
RERWRCARVSCRTERSVRTGSFFGKSKLPLRKLVRLICHWEARTPVTKVAEMVGINEQAALQSTTIMSDR
FVSYVSANTHLLRGMNFKHLWVNHSETYMDPVTGAHTNRVEGA

>XP_009533180.1 hypothetical protein PHYSODRAFT_377019, partial [Phytophthora sojae]
MRYQHLWVNHTKHFKDPTTGAHTNRIEGVWEVKIKQRIKAARGMRKTVVAGYLDECMWRTWYFAEKPAKS
HIFQG

>XP_009534632.1 hypothetical protein PHYSODRAFT_523904 [Phytophthora sojae]
MRYQHLWVNHTKHFEDPTTGAHTNRIEGVWEVKIKQRIKAARGMRKTVVTGYLDECMWRTWYFAEKPAKS
HIFQGLLTGIRKYYEV

>OWY98175.1 hypothetical protein PHMEG_00031121 [Phytophthora megakarya]
MQRVDGTLSLSQRFRCNRSNCRLERSWKKGSFFEGQGLMLTHAVMAKQDKSTIAIQMTKHSSRTLMDWYV
FCRDICTRERLRCPLQERHVVEIDETSIKKKSKNNVGTRHPDYWIFGGVDRTKPRLPAEIKKFILPGSHI
MSDMWPSYVTADGSHSLENSPFLE

>ETL99306.1 hypothetical protein L917_03819 [Phytophthora parasitica]
MKYLHSWVNHSENFVDPNTGTHTNTIEGLWETRIKRHIKAMRGMGIDRLGAYLDEYMRRSWIFPAKPTSG
QFMAGVVVAILRIQ

>OWY98176.1 hypothetical protein PHMEG_00031122 [Phytophthora megakarya]
MGYTHERVNHSRNFVNPENGAHTQRIVWEVRLKQRLKSFRGYPKHLTPSYIDEWLWRTWFFPPRASPQQF
FKGLVDGIKRHYN

>XP_008901604.1 hypothetical protein PPTG_22316 [Phytophthora parasitica INRA-310]
MSDMFATYVCERGGKQFTLENNRTLLSMKYLHSWVNHSENFVNPNTGTHTNTIEGLWETRIKRHIKAMRG
MGIDRLGAYLDEYMRRSWIFPAKPTSGQFMAGVVVAILRIQ

>XP_009516057.1 hypothetical protein PHYSODRAFT_472185 [Phytophthora sojae]
MAGSTIISDQFSSYVSVNGKHTLENNKWLKGKNYTHKWVNHDKFFVDPKTGVHTNRIEGTWEVRVKRYIK
AMRGVPKERLDQYLDMYLWKSWYFNGTVPKCQYRDGLVQGIRKHFPV

>ETO84733.1 hypothetical protein F444_01380 [Phytophthora parasitica P1976]
MSDMFATYVSERGNKLDTLETNRMLLNMEYTHSWVNHSLNFVDPIAGTHTNTIEGLWETRIKRHIKSMRD
MTKKRLDEYLDEYMWRSWFFPPKTSVAKYMGGIVVAIIRNE

>XP_008891311.1 hypothetical protein PPTG_20863 [Phytophthora parasitica INRA-310]
MSDMFATYVSECGNKLHTLETNRMLLNMEYTHSWVNHSLNFVDPIAGTHTNTIEGLWETRIKRHIKSMRD
MTKMRLEEYLDEYMWRSWFFPPKTSVAKYMGGLVVAIIRNE

>ETM32081.1 hypothetical protein L914_20448, partial [Phytophthora parasitica]
RGNKEHTLKNNRILKSMHYTHSWVNHSLNFVDPITGTHRNAFEGLWETRTKRHIKRMRGMSNDKVDSYLG
EYMWRSGFFPPKASIQQYMGSLVATIIRNEKLRSSMPHFQL

>ETK72136.1 hypothetical protein L915_20709, partial [Phytophthora parasitica]
RGNKEHTLKNNRILKSMHYTHSWVNHSLNFVDPITGTHRNAFEGLWETRTKRHIKRMRGMSNDKVDSYLG
EYMWRSGFFPPKASIQQYMGSLVATIIRNEKLKSSMPHFQL

>ETO60502.1 hypothetical protein F444_21315 [Phytophthora parasitica P1976]
MSDMFATYVFQRGNKEHTLKNNRILKSMHYTHSWVNHSLNFVDPITGTHRNAFEGLWETRTKRHIKRMRG
MSNDKVDSYLGEYMWRSGFFPPKASIQQYMGSLVATIIRNEKLKSSMPHFQL

>OWZ15070.1 LOW QUALITY PROTEIN: hypothetical protein PHMEG_00011355 [Phytophthora megakarya]
MAPEAPEYDLSVDSVHFTFNTVMLACATEEGALKWCMRDGLIAESMACPKCLSEMRRQGKRWRCNRSGCR
LQRSAHAKSFFARSKAPLSKLVKVLYFWASRTHVGEAAQHVELTPTAAGQWYMYARDICSAEMNLCDMRV
GGEGHVVEIDETSMKKKQKYHRHPDFWVFGGVDRTTKKWFARVVYEDRTKPTLPKCIKECIKPGTLIMSD
MFKSYVTEVQSGPNKGLLHTLENNRHLAGMGYIHQPLVRCPYQPDRGIWEVKIKARLKSERGIRKSVVPQ
YLDECLWRSWYFKQTKKPQASQYFHGLVLGIQRKYQL

>XP_009539168.1 hypothetical protein PHYSODRAFT_533566 [Phytophthora sojae]
MRYQHLWVNHTKHFKDPTTGAHTNRIEGVWEVKIKQRIKAARGMRKRVVADYLDECMWRTWYFAEKPAKS
HIFQGLVTGIRKYYEV

>POM63393.1 Hypothetical protein PHPALM_21216 [Phytophthora palmivora var. palmivora]
MDYTHRWVNHEECFVDPVTGARTNRIEGAWEVHIKRHLKRMRGVRKELLTGYLDEFLWKTWFFAGEVPVS
TCMEGLVMAIRKHYHV

>ETL77601.1 hypothetical protein L917_21458 [Phytophthora parasitica]
MKKHIKPGTLIMSDQFTSETYVDPVSGAHTNGVEGAWEIRIKRHLKAMRGMKKSLLPM

>XP_009534856.1 hypothetical protein PHYSODRAFT_262161 [Phytophthora sojae]
MPSSRAPSSKAKPLAAPCPQLPRPVDVHAARGLQRTTFDGVMVITSNAPDTLAWCMSVHLVPSSLLCPKC
THAMRLDVTHERWRCSRAACRTERSVRTGSFFAKNKLPLRKLVRLLLHWCARTAVTSAAHMVGVNEQAAM
QWYTYCRDICSKETLSIPMELFGGVDRTTNRWFGIVTYEDRTKPTLSALIKKHIKAGTTIISDQFASYVS
VIGKHTLANNRLLRDKNYKHLWVNHSETYVDPAMRGMKKTLLPMYLNEYLWRSSFTPPQATPTDLLRSLV
TGIVKYYY

>ETI30531.1 hypothetical protein F443_22340 [Phytophthora parasitica P1569]
MANVSENTASAWYAACRVLCSEELLSGEFKIIGEGHIAEIDETSLKKKSKYGCGRTYQEFWLFGGVDRTT
GRWFGRIVYDKRTKATLLPIIKKFIRPRTRIHSDMFASYVAERGSQVHTLANKRTLASMHYEHSWVNNTL
HFVTLSRVRI

>XP_009514686.1 hypothetical protein PHYSODRAFT_470981 [Phytophthora sojae]
MDPKTGAHTNRIEGTWEVRVKRYIKAMRGVPKERLDQYLDMYLWKSWYFNGTVPKCQYLDGFVQGIRKHY
PV

>XP_009523746.1 hypothetical protein PHYSODRAFT_329069 [Phytophthora sojae]
MSTPAPAASAHPDPSPYAYHLTRVAFTSDDIMRATADERSCLAFCQAKELLVARMLCSECDGDMHLRPPV
PGATEDRAKRWRWRCSRKACRKERSLRTGSFFAKAKLKLCQCVRLMYFLASSLPAGLAKSWVAVSDKTVT
EWYSYCRNICSKEMLARPMQDCRLFGGVDRTSGRWFGVLTYDSRKKKTLSPLIKKHIKAHTAIMSDQFTS
YVSTNLLHTLENNHMLKSMKYTHKWVTHSKHFVEPATGACTNSVDKTEYRRVSIDVIS

>XP_002895113.1 hypothetical protein PITG_21109 [Phytophthora infestans T30-4]
MSLPACTNRIEGTWEVRVKNKLKKIRGINKHLLPSYLDEYLWRSWYFDGTLDPSEYFEWLVCGITKYYCH

>XP_009836956.1 hypothetical protein H257_11655 [Aphanomyces astaci]
MDARYNLDDLEDFTFDSVMLVTANDANCLLWCMSVGLLKSSMICPHCTKDMKLSAATHRRRATCGSIERS
VKSGSFLPKSNLPVRTIVRIMQHWASRRPVADVIEDLRVASATATNWYKFCRNKKSKCNCGTCHPECWLF
GGVDQATKKWFGVLTYEDRTKPFGSYVSTNESHTLVSNPALTGMDYSHQLVNDSEDFVNPANGAHTQGIE
SVWEMTSSFGGRSFPPWSVW

>POM65681.1 Hypothetical protein PHPALM_18568 [Phytophthora palmivora var. palmivora]
MPRSRVARLRASRTPADAELNVMPRAPVEPSPYLYATSTPGTSAFTHDKVMTTTVNVRACIIFMTRHGLI
SRTMLCRHCDDEMSMEAPCSFFAKLKLPLTKCFRLLLFWRSDLPVGVAQQWLDILDADTQHADCGPGAHR
RNRRDKLEKKSKYGRGLQHPDNWLFGGVDRTTNLWFGIRTSADRKKKTLFPILRKHVKAKTTIISDAFAS
YVSVNGKHTLENNRFLRGMDYTHRWGAWEVRIKRHLKRMRGIRKELLTGYLDEFLWKTWFFVGKVPVSTY
MEGLVMAIRKHYQL

>XP_009842608.1 hypothetical protein H257_15987 [Aphanomyces astaci]
MYDLSALDGFTYRTLLEVTASEDACALWCRRVGLLEGSMACPTCAKYMMLSKTKHGWRWRCQKKPHADRP
VEKSIRAGSIFAKSKLPLTTLLRLLYACASHKPAKTVMDEEGVSTDTACNWYNYCRDICSAEMLASEMKI
GGEGHVIEIDETSLKKAVVKFTQTDRTKPTLLALIKKHVRLGTLIMSDKFGSYVSTNEVHTLANNRDLQD
MSEGLWENQIKQHIKTMRGMVSDLLPSFLDECLWRSWYFPPDASGTTYFKGLVVGIKKKYGHAEL
