# Supplementary material for: Distribution of Merlin in eukaryotes and first report of DNA transposons in kinetoplastid protists
Source: PLoS One. 2021 May 6;16(5):e0251133. doi: 10.1371/journal.pone.0251133 (PMC8101967; doi:10.1371/journal.pone.0251133)
Supplement: S1 Appendix — Sequences are provided as fasta files for each major taxonomic group and the results of the CD-search are also provided. (ZIP) [file pone.0251133.s007.zip › S1 Appendix/Stramenopiles_result.xlsx]

## Sheet: Cd-search
CD-search of Merlin-related proteins
Query	Hit type	PSSM-ID	From	To	E-Value	Bitscore	Accession	Short name	Incomplete	Superfamily
Q#1 - >XP_009829941.1 hypothetical protein H257_06428 [Aphanomyces astaci]	superfamily	382559	42	160	5.87413e-10	55.3763	cl01481	DDE_Tnp_IS1595 superfamily	C	-
Q#2 - >XP_008880841.1 hypothetical protein H310_14714 [Aphanomyces invadans]	superfamily	382559	46	171	5.12598e-10	54.9911	cl01481	DDE_Tnp_IS1595 superfamily	C	-
Q#3 - >XP_008876928.1 hypothetical protein H310_11874 [Aphanomyces invadans]	superfamily	382559	54	172	3.95403e-11	58.0727	cl01481	DDE_Tnp_IS1595 superfamily	C	-
Q#4 - >ETO73076.1 hypothetical protein F444_10961 [Phytophthora parasitica P1976]	superfamily	382559	144	294	3.71491e-18	81.1847	cl01481	DDE_Tnp_IS1595 superfamily	-	-
Q#5 - >ETL37838.1 hypothetical protein L916_10522, partial [Phytophthora parasitica]	superfamily	382559	144	294	9.25044e-18	79.6439	cl01481	DDE_Tnp_IS1595 superfamily	-	-
Q#6 - >ETK84398.1 hypothetical protein L915_10632, partial [Phytophthora parasitica]	superfamily	382559	126	276	8.17334e-18	79.6439	cl01481	DDE_Tnp_IS1595 superfamily	-	-
Q#7 - >ETI37763.1 hypothetical protein F443_16371, partial [Phytophthora parasitica P1569]	superfamily	382559	135	285	2.57744e-17	76.9475	cl01481	DDE_Tnp_IS1595 superfamily	-	-
Q#8 - >ETP35698.1 hypothetical protein F442_16217 [Phytophthora parasitica P10297]	superfamily	382559	156	302	7.09942e-15	70.3991	cl01481	DDE_Tnp_IS1595 superfamily	-	-
Q#9 - >ETL90968.1 hypothetical protein L917_10441, partial [Phytophthora parasitica]	superfamily	382559	161	311	1.25555e-17	78.1031	cl01481	DDE_Tnp_IS1595 superfamily	-	-
Q#10 - >ETM44269.1 hypothetical protein L914_10485 [Phytophthora parasitica]	superfamily	382559	144	294	2.15432e-17	77.7179	cl01481	DDE_Tnp_IS1595 superfamily	-	-
Q#11 - >XP_008911482.1 hypothetical protein PPTG_16390 [Phytophthora parasitica INRA-310]	superfamily	382559	156	301	2.23334e-14	69.6287	cl01481	DDE_Tnp_IS1595 superfamily	-	-
Q#12 - >ETL31410.1 hypothetical protein L916_15810, partial [Phytophthora parasitica]	superfamily	382559	2	142	3.06088e-10	57.3023	cl01481	DDE_Tnp_IS1595 superfamily	-	-
Q#13 - >ETP07664.1 hypothetical protein F441_16184 [Phytophthora parasitica CJ01A1]	superfamily	382559	156	306	2.6321e-16	75.4067	cl01481	DDE_Tnp_IS1595 superfamily	-	-
Q#14 - >XP_009834622.1 hypothetical protein H257_09934 [Aphanomyces astaci]	superfamily	382559	169	317	3.28401e-17	77.3327	cl01481	DDE_Tnp_IS1595 superfamily	-	-
Q#15 - >XP_008906848.1 hypothetical protein PPTG_12553 [Phytophthora parasitica INRA-310]	superfamily	382559	47	201	4.96283e-15	69.6287	cl01481	DDE_Tnp_IS1595 superfamily	-	-
Q#16 - >ETP28027.1 hypothetical protein F442_22688 [Phytophthora parasitica P10297]	superfamily	382559	114	264	1.2213e-14	69.6287	cl01481	DDE_Tnp_IS1595 superfamily	-	-
Q#17 - >OWZ13401.1 hypothetical protein PHMEG_00013279 [Phytophthora megakarya]	superfamily	382559	142	292	2.23188e-15	71.9399	cl01481	DDE_Tnp_IS1595 superfamily	-	-
Q#18 - >ETP36915.1 hypothetical protein F442_15226 [Phytophthora parasitica P10297]	superfamily	382559	149	299	8.78247e-19	81.1847	cl01481	DDE_Tnp_IS1595 superfamily	-	-
Q#19 - >XP_009825022.1 hypothetical protein H257_02897 [Aphanomyces astaci]	superfamily	382559	19	141	4.66987e-09	52.2947	cl01481	DDE_Tnp_IS1595 superfamily	N	-
Q#20 - >ETI39338.1 hypothetical protein F443_15068 [Phytophthora parasitica P1569]	superfamily	382559	149	299	1.1579e-18	80.7995	cl01481	DDE_Tnp_IS1595 superfamily	-	-
Q#21 - >ETP18679.1 hypothetical protein F441_07126 [Phytophthora parasitica CJ01A1]	superfamily	382559	99	249	1.95916e-15	71.5547	cl01481	DDE_Tnp_IS1595 superfamily	-	-
Q#22 - >ETO70930.1 hypothetical protein F444_12675 [Phytophthora parasitica P1976]	superfamily	382559	149	299	8.46019e-15	70.3991	cl01481	DDE_Tnp_IS1595 superfamily	-	-
Q#23 - >OWZ16133.1 hypothetical protein PHMEG_00010117 [Phytophthora megakarya]	superfamily	382559	149	299	1.267e-08	53.0651	cl01481	DDE_Tnp_IS1595 superfamily	-	-
Q#24 - >ETP02018.1 hypothetical protein F441_20823 [Phytophthora parasitica CJ01A1]	superfamily	382559	145	297	4.52429e-16	73.8659	cl01481	DDE_Tnp_IS1595 superfamily	-	-
Q#25 - >ETP30175.1 hypothetical protein F442_20763 [Phytophthora parasitica P10297]	superfamily	382559	147	297	3.937e-15	71.1695	cl01481	DDE_Tnp_IS1595 superfamily	-	-
Q#26 - >ETO81140.1 hypothetical protein F444_04497 [Phytophthora parasitica P1976]	superfamily	382559	147	297	8.86555e-16	73.0955	cl01481	DDE_Tnp_IS1595 superfamily	-	-
Q#27 - >XP_009514204.1 hypothetical protein PHYSODRAFT_257615 [Phytophthora sojae]	superfamily	382559	9	147	4.66088e-09	52.2947	cl01481	DDE_Tnp_IS1595 superfamily	-	-
Q#28 - >OWZ01634.1 hypothetical protein PHMEG_00026941, partial [Phytophthora megakarya]	superfamily	382559	35	146	1.22679e-05	42.6648	cl01481	DDE_Tnp_IS1595 superfamily	N	-
Q#29 - >XP_009518060.1 hypothetical protein PHYSODRAFT_248304 [Phytophthora sojae]	superfamily	382559	182	330	2.25129e-13	66.9323	cl01481	DDE_Tnp_IS1595 superfamily	-	-
Q#30 - >ETP02977.1 hypothetical protein F441_20014 [Phytophthora parasitica CJ01A1]	superfamily	382559	37	200	9.42381e-11	58.0727	cl01481	DDE_Tnp_IS1595 superfamily	-	-
Q#31 - >XP_009537851.1 hypothetical protein PHYSODRAFT_341243 [Phytophthora sojae]	superfamily	382559	174	313	1.10551e-12	64.6211	cl01481	DDE_Tnp_IS1595 superfamily	-	-
Q#32 - >ETL80149.1 hypothetical protein L917_19331 [Phytophthora parasitica]	superfamily	382559	31	184	1.73206e-10	56.9171	cl01481	DDE_Tnp_IS1595 superfamily	-	-
Q#33 - >XP_009831462.1 hypothetical protein H257_07586 [Aphanomyces astaci]	superfamily	382559	19	126	2.07691e-05	41.124	cl01481	DDE_Tnp_IS1595 superfamily	N	-
Q#34 - >ETI46705.1 hypothetical protein F443_08948 [Phytophthora parasitica P1569]	superfamily	382559	145	293	1.30539e-11	61.5395	cl01481	DDE_Tnp_IS1595 superfamily	-	-
Q#35 - >ETO69070.1 hypothetical protein F444_14263 [Phytophthora parasitica P1976]	superfamily	382559	145	293	1.38469e-11	61.5395	cl01481	DDE_Tnp_IS1595 superfamily	-	-
Q#36 - >ETP31140.1 hypothetical protein F442_19962, partial [Phytophthora parasitica P10297]	superfamily	382559	67	230	4.36417e-12	61.9247	cl01481	DDE_Tnp_IS1595 superfamily	-	-
Q#37 - >XP_009834711.1 hypothetical protein H257_09999 [Aphanomyces astaci]	superfamily	382559	222	322	3.79299e-07	49.2132	cl01481	DDE_Tnp_IS1595 superfamily	N	-
Q#38 - >ETL26911.1 hypothetical protein L916_19484 [Phytophthora parasitica]	superfamily	382559	37	200	1.91164e-11	59.9987	cl01481	DDE_Tnp_IS1595 superfamily	-	-
Q#39 - >XP_008889716.1 hypothetical protein PPTG_00104 [Phytophthora parasitica INRA-310]	superfamily	382559	169	296	7.74007e-13	65.0063	cl01481	DDE_Tnp_IS1595 superfamily	-	-
Q#40 - >ETP20067.1 hypothetical protein F441_06123, partial [Phytophthora parasitica CJ01A1]	superfamily	382559	145	282	4.58445e-10	56.9171	cl01481	DDE_Tnp_IS1595 superfamily	-	-
Q#41 - >XP_009515000.1 hypothetical protein PHYSODRAFT_261596 [Phytophthora sojae]	superfamily	382559	174	272	4.39448e-05	42.6648	cl01481	DDE_Tnp_IS1595 superfamily	C	-
Q#42 - >ETI46599.1 hypothetical protein F443_09023 [Phytophthora parasitica P1569]	superfamily	382559	94	212	7.10207e-09	52.6799	cl01481	DDE_Tnp_IS1595 superfamily	C	-
Q#43 - >ETI38978.1 hypothetical protein F443_15384 [Phytophthora parasitica P1569]	superfamily	382559	18	170	6.51571e-12	60.3839	cl01481	DDE_Tnp_IS1595 superfamily	-	-
Q#44 - >XP_008914225.1 hypothetical protein PPTG_17999 [Phytophthora parasitica INRA-310]	superfamily	382559	62	215	2.31421e-10	57.3023	cl01481	DDE_Tnp_IS1595 superfamily	-	-
Q#45 - >ETL80152.1 hypothetical protein L917_19330, partial [Phytophthora parasitica]	superfamily	382559	67	211	1.91178e-10	56.9171	cl01481	DDE_Tnp_IS1595 superfamily	-	-
Q#46 - >OWZ22610.1 hypothetical protein PHMEG_0002659 [Phytophthora megakarya]	superfamily	382559	144	247	3.86968e-10	56.9171	cl01481	DDE_Tnp_IS1595 superfamily	C	-
Q#47 - >OWZ00959.1 hypothetical protein PHMEG_00027745 [Phytophthora megakarya]	superfamily	382559	182	297	1.7387e-10	58.0727	cl01481	DDE_Tnp_IS1595 superfamily	-	-
Q#48 - >XP_009840865.1 hypothetical protein H257_14672 [Aphanomyces astaci]	superfamily	382559	166	265	4.52089e-07	48.4428	cl01481	DDE_Tnp_IS1595 superfamily	N	-
Q#49 - >ETI33165.1 hypothetical protein F443_20134 [Phytophthora parasitica P1569]	superfamily	382559	37	204	1.39918e-09	54.9911	cl01481	DDE_Tnp_IS1595 superfamily	-	-
Q#50 - >ETL37869.1 hypothetical protein L916_10496 [Phytophthora parasitica]	superfamily	382559	64	150	3.12004e-09	53.4503	cl01481	DDE_Tnp_IS1595 superfamily	N	-
Q#51 - >ETM33402.1 hypothetical protein L914_19364, partial [Phytophthora parasitica]	superfamily	382559	67	234	8.58149e-10	55.7615	cl01481	DDE_Tnp_IS1595 superfamily	-	-
Q#52 - >XP_009538509.1 hypothetical protein PHYSODRAFT_531350 [Phytophthora sojae]	superfamily	382559	134	265	1.58114e-08	52.6799	cl01481	DDE_Tnp_IS1595 superfamily	-	-
Q#53 - >ETP14255.1 hypothetical protein F441_10796 [Phytophthora parasitica CJ01A1]	superfamily	382559	173	259	2.70549e-09	54.9911	cl01481	DDE_Tnp_IS1595 superfamily	N	-
Q#54 - >ETI44432.1 hypothetical protein F443_10870 [Phytophthora parasitica P1569]	superfamily	382559	148	234	3.29521e-09	54.9911	cl01481	DDE_Tnp_IS1595 superfamily	N	-
Q#55 - >XP_009537605.1 hypothetical protein PHYSODRAFT_341018 [Phytophthora sojae]	superfamily	382559	211	333	2.48957e-09	55.3763	cl01481	DDE_Tnp_IS1595 superfamily	N	-
Q#56 - >OWY98210.1 hypothetical protein PHMEG_00031076 [Phytophthora megakarya]	superfamily	382559	119	191	0.00105562	38.0424	cl01481	DDE_Tnp_IS1595 superfamily	C	-
Q#57 - >ETO73106.1 hypothetical protein F444_10931 [Phytophthora parasitica P1976]	superfamily	382559	173	259	6.49424e-09	54.2207	cl01481	DDE_Tnp_IS1595 superfamily	N	-
Q#58 - >ETP08879.1 hypothetical protein F441_15208 [Phytophthora parasitica CJ01A1]	superfamily	382559	116	240	6.0872e-13	64.6211	cl01481	DDE_Tnp_IS1595 superfamily	N	-
Q#59 - >XP_009821891.1 hypothetical protein H257_00755 [Aphanomyces astaci]	superfamily	382559	13	120	1.03627e-08	50.3687	cl01481	DDE_Tnp_IS1595 superfamily	N	-
Q#60 - >ETI57606.1 hypothetical protein F443_00127 [Phytophthora parasitica P1569]	superfamily	382559	169	288	3.00173e-10	57.6875	cl01481	DDE_Tnp_IS1595 superfamily	-	-
Q#61 - >ETP27378.1 hypothetical protein F441_00127 [Phytophthora parasitica CJ01A1]	superfamily	382559	169	288	3.57885e-10	57.3023	cl01481	DDE_Tnp_IS1595 superfamily	-	-
Q#62 - >ETO86348.1 hypothetical protein F444_00123 [Phytophthora parasitica P1976]	superfamily	382559	169	288	7.51341e-10	56.5319	cl01481	DDE_Tnp_IS1595 superfamily	-	-
Q#63 - >OWZ04336.1 hypothetical protein PHMEG_00023777 [Phytophthora megakarya]	superfamily	382559	78	224	3.67856e-07	48.4428	cl01481	DDE_Tnp_IS1595 superfamily	-	-
Q#64 - >ETP14231.1 hypothetical protein F441_10821 [Phytophthora parasitica CJ01A1]	superfamily	382559	144	241	1.20436e-06	48.0576	cl01481	DDE_Tnp_IS1595 superfamily	-	-
Q#65 - >XP_009821092.1 hypothetical protein H257_00214 [Aphanomyces astaci]	superfamily	382559	144	249	2.72327e-12	62.6951	cl01481	DDE_Tnp_IS1595 superfamily	N	-
Q#66 - >OWZ06999.1 hypothetical protein PHMEG_00020667 [Phytophthora megakarya]	superfamily	382559	92	246	1.0569e-07	49.9836	cl01481	DDE_Tnp_IS1595 superfamily	-	-
Q#67 - >ETP55329.1 hypothetical protein F442_00115 [Phytophthora parasitica P10297]	superfamily	382559	169	288	5.44568e-10	56.9171	cl01481	DDE_Tnp_IS1595 superfamily	-	-
Q#68 - >ETO61921.1 hypothetical protein F444_20149 [Phytophthora parasitica P1976]	superfamily	382559	37	203	9.79526e-07	46.902	cl01481	DDE_Tnp_IS1595 superfamily	-	-
Q#69 - >ETI44402.1 hypothetical protein F443_10895 [Phytophthora parasitica P1569]	superfamily	382559	144	241	2.10964e-06	46.5168	cl01481	DDE_Tnp_IS1595 superfamily	-	-
Q#70 - >ETO69918.1 hypothetical protein F444_13568 [Phytophthora parasitica P1976]	superfamily	382559	119	237	1.16947e-06	46.902	cl01481	DDE_Tnp_IS1595 superfamily	-	-
Q#71 - >ETP36925.1 hypothetical protein F442_15225 [Phytophthora parasitica P10297]	superfamily	382559	148	272	2.87488e-10	57.3023	cl01481	DDE_Tnp_IS1595 superfamily	N	-
Q#72 - >XP_009837602.1 hypothetical protein H257_12174 [Aphanomyces astaci]	superfamily	382559	12	109	7.12988e-07	44.976	cl01481	DDE_Tnp_IS1595 superfamily	N	-
Q#73 - >XP_009825852.1 hypothetical protein H257_03447 [Aphanomyces astaci]	superfamily	382559	148	260	4.265e-12	62.6951	cl01481	DDE_Tnp_IS1595 superfamily	N	-
Q#74 - >OWZ04070.1 hypothetical protein PHMEG_00024092 [Phytophthora megakarya]	superfamily	382559	153	247	0.000740839	38.8128	cl01481	DDE_Tnp_IS1595 superfamily	N	-
Q#75 - >ETO99931.1 hypothetical protein F441_22643, partial [Phytophthora parasitica CJ01A1]	superfamily	382559	162	303	0.00789611	36.1164	cl01481	DDE_Tnp_IS1595 superfamily	C	-
Q#76 - >ETP39149.1 hypothetical protein F442_13374 [Phytophthora parasitica P10297]	superfamily	382559	119	231	3.25492e-06	45.7464	cl01481	DDE_Tnp_IS1595 superfamily	-	-
Q#77 - >ETO59002.1 hypothetical protein F444_22620 [Phytophthora parasitica P1976]	superfamily	382559	63	175	4.05426e-08	49.9836	cl01481	DDE_Tnp_IS1595 superfamily	N	-
Q#78 - >XP_009831432.1 hypothetical protein H257_07559 [Aphanomyces astaci]	superfamily	382559	23	84	3.94311e-08	48.0576	cl01481	DDE_Tnp_IS1595 superfamily	N	-
Q#79 - >POM77505.1 LOW QUALITY PROTEIN: Hypothetical protein PHPALM_5102 [Phytophthora palmivora var. palmivora]	superfamily	382559	152	253	2.84887e-10	57.3023	cl01481	DDE_Tnp_IS1595 superfamily	N	-
Q#80 - >XP_009835954.1 hypothetical protein H257_10906 [Aphanomyces astaci]	superfamily	382559	146	207	1.81557e-08	51.9095	cl01481	DDE_Tnp_IS1595 superfamily	N	-
Q#81 - >XP_008894964.1 hypothetical protein PPTG_04473 [Phytophthora parasitica INRA-310]	superfamily	382559	149	266	3.56225e-08	51.5243	cl01481	DDE_Tnp_IS1595 superfamily	N	-
Q#82 - >XP_008908983.1 hypothetical protein PPTG_13274 [Phytophthora parasitica INRA-310]	superfamily	382559	6	137	6.46869e-08	48.828	cl01481	DDE_Tnp_IS1595 superfamily	N	-
Q#83 - >XP_009524020.1 hypothetical protein PHYSODRAFT_377841, partial [Phytophthora sojae]	superfamily	382559	9	80	1.17451e-05	40.3536	cl01481	DDE_Tnp_IS1595 superfamily	C	-
Q#84 - >XP_009835759.1 hypothetical protein H257_10796 [Aphanomyces astaci]	superfamily	382559	104	183	9.44713e-06	43.4352	cl01481	DDE_Tnp_IS1595 superfamily	N	-
Q#85 - >ETO84254.1 hypothetical protein F444_01824 [Phytophthora parasitica P1976]	superfamily	382559	154	215	3.12607e-05	42.2796	cl01481	DDE_Tnp_IS1595 superfamily	C	-
Q#86 - >ETP25329.1 hypothetical protein F441_01784 [Phytophthora parasitica CJ01A1]	superfamily	382559	154	215	3.12607e-05	42.2796	cl01481	DDE_Tnp_IS1595 superfamily	C	-
Q#87 - >ETP53323.1 hypothetical protein F442_01761 [Phytophthora parasitica P10297]	superfamily	382559	154	215	1.90141e-05	43.05	cl01481	DDE_Tnp_IS1595 superfamily	C	-
Q#88 - >XP_008891543.1 hypothetical protein PPTG_02251 [Phytophthora parasitica INRA-310]	superfamily	382559	145	212	0.000191927	40.3536	cl01481	DDE_Tnp_IS1595 superfamily	C	-
Q#89 - >XP_009525187.1 hypothetical protein PHYSODRAFT_433182, partial [Phytophthora sojae]	superfamily	382559	8	84	1.15915e-05	40.3536	cl01481	DDE_Tnp_IS1595 superfamily	C	-
Q#90 - >ETL24589.1 hypothetical protein L916_21422 [Phytophthora parasitica]	superfamily	382559	1	95	7.63351e-11	58.4579	cl01481	DDE_Tnp_IS1595 superfamily	N	-
Q#91 - >OWZ21429.1 hypothetical protein PHMEG_0004028 [Phytophthora megakarya]	superfamily	382559	184	259	4.63536e-06	45.3612	cl01481	DDE_Tnp_IS1595 superfamily	N	-
Q#92 - >XP_009524019.1 hypothetical protein PHYSODRAFT_377785, partial [Phytophthora sojae]	superfamily	382559	1	62	0.000683774	36.1164	cl01481	DDE_Tnp_IS1595 superfamily	N	-
Q#93 - >XP_009525186.1 hypothetical protein PHYSODRAFT_436258, partial [Phytophthora sojae]	superfamily	382559	1	62	0.00108199	35.346	cl01481	DDE_Tnp_IS1595 superfamily	N	-
Q#95 - >XP_009515005.1 hypothetical protein PHYSODRAFT_419976, partial [Phytophthora sojae]	superfamily	382559	3	59	1.87792e-07	44.5908	cl01481	DDE_Tnp_IS1595 superfamily	N	-
Q#96 - >ETK82224.1 hypothetical protein L915_12357, partial [Phytophthora parasitica]	superfamily	382559	7	69	3.80318e-07	44.976	cl01481	DDE_Tnp_IS1595 superfamily	N	-
Q#98 - >ETL35622.1 hypothetical protein L916_12271 [Phytophthora parasitica]	superfamily	382559	45	107	8.56431e-06	42.2796	cl01481	DDE_Tnp_IS1595 superfamily	N	-
Q#99 - >ETI42208.1 hypothetical protein F443_12632 [Phytophthora parasitica P1569]	superfamily	382559	45	107	7.05559e-06	42.6648	cl01481	DDE_Tnp_IS1595 superfamily	N	-
Q#100 - >ETP40063.1 hypothetical protein F442_12547 [Phytophthora parasitica P10297]	superfamily	382559	45	107	6.77342e-06	42.6648	cl01481	DDE_Tnp_IS1595 superfamily	N	-
Q#101 - >ETM41224.1 hypothetical protein L914_12991 [Phytophthora parasitica]	superfamily	382559	3	59	0.000101715	38.0424	cl01481	DDE_Tnp_IS1595 superfamily	N	-
Q#102 - >ETI41252.1 hypothetical protein F443_13509 [Phytophthora parasitica P1569]	superfamily	382559	3	59	0.000101715	38.0424	cl01481	DDE_Tnp_IS1595 superfamily	N	-
Q#103 - >ETP50677.1 hypothetical protein F442_04063 [Phytophthora parasitica P10297]	superfamily	382559	23	82	0.000259363	37.6572	cl01481	DDE_Tnp_IS1595 superfamily	N	-
Q#108 - >ETL99306.1 hypothetical protein L917_03819 [Phytophthora parasitica]	superfamily	382559	3	55	0.000546841	36.1164	cl01481	DDE_Tnp_IS1595 superfamily	N	-
Q#110 - >XP_008901604.1 hypothetical protein PPTG_22316 [Phytophthora parasitica INRA-310]	superfamily	382559	23	82	0.000272876	37.6572	cl01481	DDE_Tnp_IS1595 superfamily	N	-
Q#111 - >XP_009516057.1 hypothetical protein PHYSODRAFT_472185 [Phytophthora sojae]	superfamily	382559	2	90	1.61018e-06	43.8204	cl01481	DDE_Tnp_IS1595 superfamily	N	-
Q#112 - >ETO84733.1 hypothetical protein F444_01380 [Phytophthora parasitica P1976]	superfamily	382559	23	86	7.76487e-06	41.8944	cl01481	DDE_Tnp_IS1595 superfamily	N	-
Q#113 - >XP_008891311.1 hypothetical protein PPTG_20863 [Phytophthora parasitica INRA-310]	superfamily	382559	23	86	4.18063e-05	39.9684	cl01481	DDE_Tnp_IS1595 superfamily	N	-
Q#117 - >OWZ15070.1 LOW QUALITY PROTEIN: hypothetical protein PHMEG_00011355 [Phytophthora megakarya]	superfamily	382559	147	288	1.99044e-06	46.5168	cl01481	DDE_Tnp_IS1595 superfamily	-	-
Q#119 - >POM63393.1 Hypothetical protein PHPALM_21216 [Phytophthora palmivora var. palmivora]	superfamily	382559	1	59	0.00754763	33.0348	cl01481	DDE_Tnp_IS1595 superfamily	N	-
Q#120 - >ETL77601.1 hypothetical protein L917_21458 [Phytophthora parasitica]	superfamily	382559	1	51	0.00607196	32.2644	cl01481	DDE_Tnp_IS1595 superfamily	N	-
Q#121 - >XP_009534856.1 hypothetical protein PHYSODRAFT_262161 [Phytophthora sojae]	superfamily	382559	162	262	3.64199e-07	48.4428	cl01481	DDE_Tnp_IS1595 superfamily	N	-
Q#122 - >ETI30531.1 hypothetical protein F443_22340 [Phytophthora parasitica P1569]	superfamily	382559	63	111	0.000202106	39.198	cl01481	DDE_Tnp_IS1595 superfamily	NC	-
Q#124 - >XP_009523746.1 hypothetical protein PHYSODRAFT_329069 [Phytophthora sojae]	superfamily	382559	165	254	0.000184581	40.7388	cl01481	DDE_Tnp_IS1595 superfamily	NC	-
Q#124 - >XP_009523746.1 hypothetical protein PHYSODRAFT_329069 [Phytophthora sojae]	superfamily	226202	77	143	0.00307436	36.617	cl34657	InsA superfamily	N	-
Q#127 - >POM65681.1 Hypothetical protein PHPALM_18568 [Phytophthora palmivora var. palmivora]	superfamily	382559	137	267	0.000303313	40.3536	cl01481	DDE_Tnp_IS1595 superfamily	-	-
Q#128 - >XP_009842608.1 hypothetical protein H257_15987 [Aphanomyces astaci]	superfamily	223243	202	234	0.00251089	38.7732	cl33786	ArgH superfamily	NC	-
Q#128 - >XP_009842608.1 hypothetical protein H257_15987 [Aphanomyces astaci]	superfamily	382559	139	245	0.00346361	36.8868	cl01481	DDE_Tnp_IS1595 superfamily	-	-

## Sheet: Species
Species	Number of sequences
Phytophthora sojae	19
Phytophthora parasitica	18
Aphanomyces astaci	16
Phytophthora megakarya	13
Phytophthora parasitica P1569	12
Phytophthora parasitica P1976	12
Phytophthora parasitica P10297	11
Phytophthora parasitica CJ01A1	11
Phytophthora parasitica INRA-310	9
Phytophthora palmivora var palmivora	3
Aphanomyces invadans	2
Phytophthora infestans T30-4	1
Phytophthora cactorum	1
	128
