# Supplementary material for: Distribution of Merlin in eukaryotes and first report of DNA transposons in kinetoplastid protists
Source: PLoS One. 2021 May 6;16(5):e0251133. doi: 10.1371/journal.pone.0251133 (PMC8101967; doi:10.1371/journal.pone.0251133)
Supplement: S2 Appendix — Contigs containing positive hits and protein sequences are provided as fasta files. The results of the CD-search are also provided. A README file is provided with additional information about files. (ZIP) [file pone.0251133.s008.zip]

Archive with 41 entries (40 files):
- S2 Appendix/
- S2 Appendix/Acanthamoeba_mauritaniensis_Amoebozoa_contigs_contaminants.fasta
- S2 Appendix/Acanthamoeba_mauritaniensis_Amoebozoa_proteins_contaminants.fasta
- S2 Appendix/Beroe_ovata_Ctenophora.xlsx
- S2 Appendix/Beroe_ovata_Ctenophora_contigs.fasta
- S2 Appendix/Beroe_ovata_Ctenophora_protein.fasta
- S2 Appendix/Chloromonas_Chlorophyta_contigs_contaminants.fasta
- S2 Appendix/Chloromonas_Chlorophyta_proteins_contaminants.fasta
- S2 Appendix/Euphorbia_esula_Streptophyta_contigs_contamination.fasta
- S2 Appendix/Globobulimina_sp_Rhizaria _contigs.fasta
- S2 Appendix/Hofstenia_miami_Xenacoelomorpha.xlsx
- S2 Appendix/Hofstenia_miami_Xenacoelomorpha_contigs.fasta
- S2 Appendix/Hofstenia_miami_Xenacoelomorpha_proteins.fasta
- S2 Appendix/Lactuca_sativa_Streptophyta_contigs_contaminants.fasta
- S2 Appendix/Mesotaenium_endlicherianum_Streptophyta_contigs_contaminants.fasta
- S2 Appendix/Mnemiopsis_leidyi_Ctenophora_contigs.fasta
- S2 Appendix/Physarum_polycephalum_Amoebozoa_contigs_contaminants.fasta
- S2 Appendix/Physarum_polycephalum_Amoebozoa_proteins_contaminants.fasta
- S2 Appendix/Pleurobrachia_bachei_Ctenophora.xlsx
- S2 Appendix/Pleurobrachia_bachei_Ctenophora_contigs.fasta
- S2 Appendix/Pleurobrachia_bachei_Ctenophora_protein.fasta
- S2 Appendix/Ptychodera flava _Hemichordata_proteins.fasta
- S2 Appendix/Ptychodera_flava_Hemichordata.xlsx
- S2 Appendix/Ptychodera_flava_Hemichordata_contigs.fasta
- S2 Appendix/README.txt
- S2 Appendix/Reticulomyxa_filosa_Rhizaria_contigs_contaminants.fasta
- S2 Appendix/Reticulomyxa_filosa_Rhizaria_proteins_contaminants.fasta
- S2 Appendix/Rhodamnia_argentea_Streptophyta_contigs.fasta
- S2 Appendix/Saccoglossus_kowalevskii_Hemichordata.xlsx
- S2 Appendix/Saccoglossus_kowalevskii_Hemichordata_contigs.fasta
- S2 Appendix/Saccoglossus_kowalevskii_Hemichordata_protein.fasta
- S2 Appendix/Selaginella_kraussiana_Streptophyta_contigs.fasta
- S2 Appendix/Selaginella_moellendorffi_Streptophyta.xlsx
- S2 Appendix/Selaginella_moellendorffi_Streptophyta_contigs.fasta
- S2 Appendix/Selaginella_moellendorffi_Streptophyta_proteins.fasta
- S2 Appendix/Selaginella_tamariscina_Streptophyta_contigs.fasta
- S2 Appendix/Synstelium_polycarpum_Amoebozoa_contigs.fasta
- S2 Appendix/Synstelium_polycarpum_Amoebozoa_proteins.fasta
- S2 Appendix/Triticum_aestivum_Streptophyta_contigs_contaminants.fasta
- S2 Appendix/Ulva prolifera_Chlorophyta_contigs_contaminants.fasta
- S2 Appendix/Ulva prolifera_Chlorophyta_proteins_contaminants.fasta
