# Supplementary material for: Distribution of Merlin in eukaryotes and first report of DNA transposons in kinetoplastid protists
Source: PLoS One. 2021 May 6;16(5):e0251133. doi: 10.1371/journal.pone.0251133 (PMC8101967; doi:10.1371/journal.pone.0251133)
Supplement: S2 Appendix — Contigs containing positive hits and protein sequences are provided as fasta files. The results of the CD-search are also provided. A README file is provided with additional information about files. (ZIP) [file pone.0251133.s008.zip › S2 Appendix/Acanthamoeba_mauritaniensis_Amoebozoa_proteins_contaminants.fasta]

>CDFE01064713.1_164353_166763

MAQKLSNIRQFQKRFPDEDACLAHLMRTRFGERFTCFKCQKQATYYRVKA
RRSFECEHCGYQVYPTAGTPFEKTRTSLRDWFYVMFLFCTTRNGVAAKEV
QRQLGVTYKTAWRMCRLIRLYMGYVDGDNPVGGPGKTVEVDETFVGGKDL
NGKPDDKSVVFGVLERGGDVVTRHVIDRTAKTLVPHVVSFVKKGSRVHTD
ELSSYRSLTERHGYDHETVDHSAKEYVRGDVHTNGIESFWSSVKRGINGT
YVWVSKKHLQTYLREFEYRHNLRQQPALMFELLLQAFPKVRVE
>CDFE01064713.1_164362_166784

MAQKLSNIRQFQKRFPDEDACLAHLMRTRFGERFTCFKCQKQATYYRVKA
RRSFECEHCGYQVYPTAGTPFEKTRTSLRDWFYVMFLFCTTRNGVAAKEV
QRQLGVTYKTAWRMCRLIRLYMGYVDGDNPVGGPGKTVEVDETFVGGKDL
NGKPDDKSVVFGVLERGGDVVTRHVIDRTAKTLVPHVVSFVKKGSRVHTD
ELSSYRSLTERHGYDHETVDHSAKEYVRGDVHTNGIESFWSSVKRGINGT
YVWVSKKHLQTYLREFEYRHNLRQQPALMFELLLQAFPKVRVE
>CDFE01041979.1_239_2709

MKSVLSAPHFTNDDDARAMIESIRWPSGPVCSHCGTVDHAYPVSGRAGLY
RCAEPECRKDFTCTTGTVMERSKIALHKWMLAFYLLCSSKKGMSALQLKR
HLGISYQSAWFLCHRIREAMRDGGFSPMGGPGSIVEADETYYGPVAKTKA
RKTTTSGRPFTKSGRTGPSNKRAIVSLVERGGSVRSFHVAVADGASVAKI
VRDNIDRETRLHTDESRLYTRVGSEFASHETVNHSAKEYARGDVNTNSVE
GYFSIFKRGMKGVYQHCAEKHLHRYLAEFDFRYNHRIALGHSDVTRTVAA
IKGAEGKRLLYGQPR
>CDFE01042505.1_6461_8928

MVMAKATFAAPHFQNDADARKVLETVLWPEGPVCPHCGVVNHAYPTKREG
VYRCAEKECRKDFTVTMKTVMERSHIALHKWLQAFHLMTSSKKGVSAHQL
HRTLGITYRSAWFMAHRIREAMRAGGLAPLGGEGKIVEADETYFGPTAQD
RVSPQRKGRPYNPRGSRGPKNKRAIVSLVERGGSVRSFHVAVADGASVAA
IVNENVLRETRLHTDESRLYTKVGAAFTAHETVNHGRKEYARGDVTTNSV
EGYFSIFKRGMKGVYQHCAEKHLHRYLSEYDFRYNHRSALGIEDGERTTL
AIENAAGKRLTYRQSH
