# Supplementary material for: Distribution of Merlin in eukaryotes and first report of DNA transposons in kinetoplastid protists
Source: PLoS One. 2021 May 6;16(5):e0251133. doi: 10.1371/journal.pone.0251133 (PMC8101967; doi:10.1371/journal.pone.0251133)
Supplement: S2 Appendix — Contigs containing positive hits and protein sequences are provided as fasta files. The results of the CD-search are also provided. A README file is provided with additional information about files. (ZIP) [file pone.0251133.s008.zip › S2 Appendix/Beroe_ovata_Ctenophora.xlsx]

## Sheet: Cd-search
Query	Hit type	PSSM-ID	From	To	E-Value	Bitscore	Accession	Short name	Incomplete	Superfamily
Q#1 - >UOYG01140907.1_365_1288	superfamily	382559	132	252	4.38249e-20	84.6515	cl01481	DDE_Tnp_IS1595 superfamily	-	-
Q#2 - >UOYG01031896.1_1135_170	superfamily	382559	144	257	5.05692e-20	84.6515	cl01481	DDE_Tnp_IS1595 superfamily	-	-
Q#3 - >UOYG01140905.1_365_1288	superfamily	382559	132	252	4.38249e-20	84.6515	cl01481	DDE_Tnp_IS1595 superfamily	-	-
Q#4 - >UOYG01140897.1_365_1288	superfamily	382559	132	252	4.38249e-20	84.6515	cl01481	DDE_Tnp_IS1595 superfamily	-	-
Q#5 - >UOYG01031889.1_1180_257	superfamily	382559	144	257	2.41712e-19	82.7255	cl01481	DDE_Tnp_IS1595 superfamily	-	-
Q#6 - >UOYG01031895.1_1180_257	superfamily	382559	144	257	2.41712e-19	82.7255	cl01481	DDE_Tnp_IS1595 superfamily	-	-
