# Supplementary material for: Distribution of Merlin in eukaryotes and first report of DNA transposons in kinetoplastid protists
Source: PLoS One. 2021 May 6;16(5):e0251133. doi: 10.1371/journal.pone.0251133 (PMC8101967; doi:10.1371/journal.pone.0251133)
Supplement: S2 Appendix — Contigs containing positive hits and protein sequences are provided as fasta files. The results of the CD-search are also provided. A README file is provided with additional information about files. (ZIP) [file pone.0251133.s008.zip › S2 Appendix/Beroe_ovata_Ctenophora_contigs.fasta]

>UOYG01140907.1_1_6189
caacgaggctaagttcattgttggaaaggtagacgaactcatgacaatgatggggacagagctcgaggaagctctggaatggcttggagtctccgctcaggactatacccttgctgtcaacaactctaaggagtagaattatatgttttaaattgttttaatgatgtcattcaattgttttcgaaaaattacgtatctactacggcattgtttgactcgtgatgtataataatattgacattgaattaattcaaagtgtctaaattttgttatgtgaagaaatattttatatattgacattaaattaattcaaaaaatcaaagtgtctaaagttaagaatctgtggcaggttgtcagagaacatcatgtgcatccttcttggctgggataagagtctgttctgcttttgccacatgaactgagtgaagtccattgcaagcttttcaggtgtccgccgaccccctctgttgagagctctgcgcttaatctgtgtccaggtaccctcgatgcggtttgtgttggctcccgtagcaggattggtgaagttctgagagtgattaacggtgaggtggtggtagccatagttccgaaggtttgtgtagccccgccacatgtcagtaacaatagttgtcccaggcctcacatactgacgaatgatggggagtagtgttgcctcgcttcgtgtgttgtttgggcagagggctaggaagcacttatctgtgtctgattctaccccaccaagaacccagctcccagggaccatacgaccacggttgtatttccgcttgccaaacttcgcttcatcaatctgcacctccttcccagggccaccaagttttggaagggtctgcacttcttctgcaatacgctcttgtatctccatgtagatactctcaacagttgacttgctgattccggtatggagtgctgcagtagatggggtcgattctctgctgaactcagacaggaggtcaatgaactgtcgataagtgatcctcctctggtcgagaatgctgccaattcttacagagacccacttgtcacagcattgccaggcacacccatctttgtacttagtacgtgagcactctctcaatgtcatccatccagcgcaaacaatgcagcgtcgtctgtcggggaggatctgcttgtctataagatactgaagagaggattcttcagaagagaaaatgcctgcatcacacatttcacgataagatgagagagacatgactgatgatgaacgaaggtggacatgccattaaatatagaccaacccattcaagcgtgaagtcttgttcacgtgcatctggtgtcagcaaacaagactggagacgtgattgctgagtgctgacaccagatacgtgtcagcacgtgagagcagctgcagtaatcaatgctgtcaccactttctacagacttactaaattacatatcaaagaaatggtcatagtatgggagcaaaggggcgaaaagggggccgaaaaggggcaaaaaaggggcacaaatggggcaataagggggcaaaaagggggcactaatggggaataaaggagaaataaaggggcgccgattgggaaaaaaatggaatctg
>UOYG01031896.1_1_5706
caaaggtgggacaaaagctttcattgcaacataatgtaataggaatgatatagctgataaacaattactgattaacaatattactgataaaaatgatactgattaaatcctacggagcatcttttgatcgtacttggcagaagtgataccaagccatccaagaacgtcatccaatgacataccgtcggatgtcatctcaccaacagtgtcaacgaccttctgtgcccgccttttcttcctgtcaccatctggatcagtgacggatctcttgtgtccagagcataggacagtctctgtcagcaacatggtactgtcagcggaatatctgtagacatgagtacactgcctgcagttcactgcctgaggtttctgcgtcacatctgattcgcaaagctgctccaagtgtcccaattctccacatgcagcacagttctggacttgcgtggtgcagtcagatgtcttcttccggaccctagtggctctctgctttccctttcccctggagttcttagaagatgaggatggtggggcaggatctgtggaggtagtactagtagtggggttggatagggtgtcagcgagtttgtctgcgcgctcctgctcctgctgcatcaattcttcgcggaatttcttcatttttgctgtaactgtcctcgaacgagtgatgttgttggtcatagaatatgagtggaaagaaagaaagtatgactgagtagcggtaacctctcgttttatattttcatgatgcttgattgggagaggtcgagtaacgacccagtgatgtctcacatatcttggtgtcagctctcgtatgtaaggtcatgatgtcagtgggctgacatatgatcctcaccctgtcagtagcatgtttttgcatcgggtctcatatcctagcatactgccaaactggaacatgttatcgcaggcgtcatcacgtgatcccaatcagtggtggagacgataccagtgctaagtgcttccacttagtaggaccatatataccaaggaagctaggtttgtatcatatcagttcgtttgataatttcatatactcctaccgattgcttccaatgtccagttccagctcaagttctgacgacgacttcgagagacctacatgcctttcctgtgtcaactgcaaagtcatgacctggaagtgttccggatcctctggtagcggagggaaggtgatggaatctaagatcaagctttgctccacccactcctccaacttcagagcccctgctgcacgaccagcatcttcccagcagtgtacgagaggacctccgcagcagaccctccacggagtttctcatcgactcgtccagcagcggatccctgctactggtggagccccatcttcaagcggtgctgtcaggatcccttccgctattgcccacacagtcctccctcctggtgcccccgcaggaggaccacgatcccagaacgccgcgtcctgtcatgatgcttctctggagcagtaccaccgagtcctcgctctagtcttgactggcaaggggatcgaagaagctgtgaccgagctcggtttcaagtaccggactttcgggcggaagagatacatcgctgaagcccagatccttgaacctgacgagttcgagaaaattcgcaagaaactcgctaccgcagctacagggcgccgaatcaaccaggaggaactcgtcctggaatgcaagaagctcttgaagaagcctcatgtagcagcaaagaggcgggttgcagtgtcccagggactgcttttctgaactcagttttgtttgttatcatttatcagatctctgtatgacatgcattttagcatcagttcatagaattaattatgtaagatttatgattgttttgactcaattacattctatttgactcaatgaagcatgtatttcaatctaattccacagtacctgtacccaattccgatcatcaaatttcatgctacctactcaatttaggttagtgattggatctggttgccatcatctggtctcaaattgtgccccacccgccttatcagctaattaaagagacttgctttcacccaatcaaaatctaatcgggtagatctctaatgaggcgtgtccaatgtgcacgttatggtgggagaataagacttatataagtaggggtggaacaggaaacttcattccagtcttatattaatttaccatgtctgacctagacaaatacgccacctacagagatatgtcaaatgctagcctcttttcatccgaagccaactgtgcccagtaccttttcgacgtaggaattcttccccaggagaggatatgcaccacgtgtcaccagttcatgatgatcagaacctgttctgctgccaagtacaaagagggctgctgctgggtgtgttgtaaccacactgtagggctgagggtggggagtatcctgcatgggaggaacctgacctacaggcagttcatagacattcttgacgccttctgcagggattgcactgttcgtgatgcagcaagagacacaggtgcctcacagaatgccgtcagatctatatttatggaaataagggagcttattgccgaggacatttcgacaatggagaaaatcggtggtcccgggactgttgttgaactggatgaagccaagttcggcaagcggaagttcaaccgtggacggcttgtggaggggagctgggttcttggcggtgttcaacgaaattccaacaacgtgttcctgcaagtttgtcctaacaactctcgcagtgaagcaaccctcctcccgatcatccagcagcatgtgaaacccggtaccgtcatcatcacggacaagtggaaggggtacaacaacttggggaggcacggctacatccacgaggatgtcaaccactcgaccaactttgttgatcctctgactggtgctcacaccaacagtatcgagggaacatggactcatgttaagaacagagttatgaggagagggggacgcaggacagaggagaccttaaacggtgacatctccttgtacatgtggttgaagcagaaggatcttctctcttctcctcacaaatcgcgctttcttttgacttttcgccagagatttgcccctccttttgaattttcgaaagttttgaatgtaaatgttatatttttgaccactttattataatttcatagccaatacctggttttgttataagaattgagtgcctatgaactataatcacaacgcactacattagacatgcacaagacatgcattaaactggcgctagacccgcgccaaaccggcgcccaacccgcgccaaacatgcgtcagaccggcgccagaccg
>UOYG01140905.1_1_6189
aaatcaaactgtgttaccacatgggtcagttacggagactttcctgtggaagccacgtgacaagatgctggcaaagagaggtgggccgacccctgctgaatccaacgaggctaagttcattgttggaaaggtagacgaactcatgacaatgatggggacagagctcgaggaagctctggaatggcttggagtctccgctcaggactatacccttgctgtcagcaactctaaggagtagaattatatgttttaaattgttgtaatgatgttattcaattgttttcgaattacgtatctactacggcattgtttgactcgtggaagcacataatgagacttgtgttttgacaagaaattttatatatactgacattgaactaattcaaaaaatcaaagtgtctaaagttaagaatctgtggcaggttgtcagagaacatcatgtgcatccttcttggctgggataagagtctgttctgcttttgccacatgaactgagtgaagtccattgcaagcttttcaggtgtccgccgaccccctctgttgagagctctgcgcttaatctgtgtccaggtaccctcgatgcggtttgtgttggctcccgtagcaggattggtgaagttctgagagtgattaacggtgaggtggtggtagccatagttccgaaggtttgtgtagccccgccacatgtcagtaacaatagttgtcccaggcctcacatactgacgaatgatggggagtagtgttgcctcgcttcgtgtgttgtttgggcagagggctaggaagcacttatctgtgtctgattctaccccaccaagaacccagctcccagggaccatacgaccacggttgtatttccgcttgccaaacttcgcttcatcaatctgcacctccttcccagggccaccaagttttggaagggtctgcacttcttctgcaatacgctcttgtatctccatgtagatactctcaacagttgacttgctgattccggtatggagtgctgcagtagatggggtcgattctctgctgaactcagacaggaggtcaatgaactgtcgataagtgatcctcctctggtcgagaatgctgccaattcttacagagacccacttgtcacagcattgccaggcacacccatctttgtacttagtacgtgagcactctctcaatgtcatccatccagcgcaaacaatgcagcgtcgtctgtcggggaggatctgcttgtctataagatactgaagagaggattcttcagaagagaaaatgcctgcatcacacatttcacgataagatgagagagacatgactgatgatgaacgaaggtggacatgccattaaatatagaccaacccattcaagcgtgaagtcttgttcacgtgcatctggtgtcagcaaacaagactggagacgtgattgctgagtgctgacaccagatacgtgtcagcacgtgagagcagctgcagtaatcaatgctgtcaccactttctacagacttactaaattacatatcaaagaaatggtcatagtatgggagcaaaggggcgaaaagggggccgaaaaggggcaaaaaaggggcacaaatggggcaataagggggcaaaaagggggcactaatggggaataaaggagaaataaaggggcgccgattgggaaaaaaatggaatctg
>UOYG01140897.1_1_6189
tttctctgatgatggtgattactgatgtcacgtgactcgtatgcacctaagatcaaaccaaactgtgttacaacatatttttctctgatgatggtgattacagctgtcacgtgactcgtatgcacctacgaaatcaaactgtgttaccacatgtttttctctgatgatggtgattactgatgtcacgtgactcgtatgcattaacgatccaatcaaaatgagtcggaagtccaaataagcatcaatcagataatcagggatgtttaaatagtgccaacaaacaccttaagtataccatttcgatttgcttatccatctacaacaaatctactgaagatgccaaagatcgccagaaccagaacagcagcagctcgtgtggcacagcaggaccagggatcatcgtcctccaacagctctgctcaggatgacgcacctccaactgggaagcaacgagtgtccaagcaggtccgaacaaaggatgctgaagttcaagttatttcctgtgttgggtgcggtgaacttgggcacgaccaacagttgtgcagatccgagtcgagtgccatttcccagatttcatcatgtgaggactgcatcgtcgacttttccttctttgagatggatcagaggacagttacggagactttcctgtgtgaccatcaccacaagatgctggcaaagagaggtgggccgacccctgctgaatccaacgaggctaagttcattgttggaaaggtagacgaactcatgacaatgatggggacagagctcgaggaagctctggaatggcttggagtctccgctcaggactatacccttgctgtcagcaactctaaggagtagaattatatgttttaaattgttgtaatgatgttattcaattgttttcgaattacgtatctactacggcattgtttgactcgtggaagcacataatgagacttgtgttttgacaagaaattttatatatactgacattgaactaattcaaaaaatcaaagtgtctaaagttaagaatctgtggcaggttgtcagagaacatcatgtgcatccttcttggctgggataagagtctgttctgcttttgccacatgaactgagtgaagtccattgcaagcttttcaggtgtccgccgaccccctctgttgagagctctgcgcttaatctgtgtccaggtaccctcgatgcggtttgtgttggctcccgtagcaggattggtgaagttctgagagtgattaacggtgaggtggtggtagccatagttccgaaggtttgtgtagccccgccacatgtcagtaacaatagttgtcccaggcctcacatactgacgaatgatggggagtagtgttgcctcgcttcgtgtgttgtttgggcagagggctaggaagcacttatctgtgtctgattctaccccaccaagaacccagctcccagggaccatacgaccacggttgtatttccgcttgccaaacttcgcttcatcaatctgcacctccttcccagggccaccaagttttggaagggtctgcacttcttctgcaatacgctcttgtatctccatgtagatactctcaacagttgacttgctgattccggtatggagtgctgcagtagatggggtcgattctctgctgaactcagacaggaggtcaatgaactgtcgataagtgatcctcctctggtcgagaatgctgccaattcttacagagacccacttgtcacagcattgccaggcacacccatctttgtacttagtacgtgagcactctctcaatgtcatccatccagcgcaaacaatgcagcgtcgtctgtcggggaggatctgcttgtctataagatactgaagagaggattcttcagaagagaaaatgcctgcatcacacatttcacgataagatgagagagacatgactgatgatgaacgaaggtggacatgccattaaatatagaccaacccattcaagcgtgaagtcttgttcacgtgcatctggtgtcagcaaacaagactggagacgtgattgctgagtgctgacaccagatacgtgtcagcacgtgagagcagctgcagtaatcaatgctgtcaccactttctacagacttactaaattacatatcaaagaaatggtcatagtatgggagcaaaggggcgaaaagggggccgaaaaggggcaaaaaaggggcacaaatggggcaataagggggcaaaaagggggcactaatggggaataaaggagaaataaaggggcgccgattgggaaaaaaatggaatctg
>UOYG01045527.1_1_5535
ACCTCTCGGACTATCTGCGAAGAAACTGGGGTCTCACAGCCTACTGTTAGATCCATCATCAACGACATCAGAGAGAAGATAGCAACCGATGTTGCTACCAGTGATAAAATCGGCGGGCCGGGGAAGGTGGTTGAGATCGATGAGTCCAAGTTCGGGCGCCAGAAGTACAACAGGGGGCGTGTGGTTCCCGGATGCTGGGTCCTCGGTGGTGTAGAACGGAATTCGAAAAACTGTTTCCTTGCCGTATGTCCCAACAACGTCCGAAGTGAAGCCTCTCTTCTTCCAATCATCCGCCAGTATGTTGAATTAGGTACGACGATTATCACTGACAAATGGAGGGCCTACTGCAATCTAGGAGCTCACGGGTACGTGCACCTGGACGTGAACCATTCACGTAACTTCGTTGATCCGGCCACTGGTGCTCACACAAACACCATTGAGGGAACCTGGACTCTCGTAAAGAACAGATCACAGAGATCTGGAGGTAGAAAAACAGTGGAAAATCTAGCAGCAGATCTCACAACATTTATGTGGCTCCGGCAGAAGGACCTCCTTTCATCCGAGCACAGAGTAAAGTTGATGTTTGCCAGAGAGCTCCCACTGCTTCtcaattttagaaatttttaAGCAGCGTTTTTTGAATAATCAGTTAAACTTATTCATTATTacttatgaaattgaaacgatttaaTCAACCTCATTCTTTGCGTAATAAAGTAAACACCCTAAAATTTCGCCTCTCTGAAACTACTGTTGTGGGGATGTAGATATCACACAATCTTTCAATGGAGCAGTGAAGGATTGTGTCGCAATTTTGAAGCGGGTCAGGTGACTGCAGTTTGGCTGTCGCGTGGTTGCTCGTCGGTGACATGCGTGACCCGAatagggtcacgtgacagatatGGCGTCACATGACCTTGATGGGGTCATGTGACAGGAATG
>UOYG01031889.1_1_5751
gagggtgggacgggggctttcattgcaacataatgtagtgggaatggtgtagctgttatgcgattgctggttggcagtattgctgatgggagtgatgctgattgggtcctgcggagcatcttttcgtgcttggcggaagtgatgccaagccatccaagggcgtcatccaatgacataccgtcggatgtcatctcaccaacagtgtcaacgaccttctgtgcccgccttttcttcctgtcaccatctggatcagtgacggatctcttgtgtccagagcataggacagtctctgtcagcaacatggtactgtcagcggaatatctgtagacatgagtacactgcctgcagttcactgcctgaggtttctgcgtcacatctgattcgcaaagctgctccaagtgtcccaattctccacatgcagcacagttctggacttgcgtggtgcagtcagatgtcttcttccggaccctagtggctctctgctttccctttcccctggagttcttagaagatgaggatggtggggcaggatctgtggaggtagtactagtagtggggttggatagggtgtcagcgagtttgtctgcgcgctcctgctcctgctgcatcaattcttcgcggaatttcttcatttttgctgtaactgtcctcgaacgagtgatgttgttggtcatagaatatgagtggaaagaaagaaagtatgactgagtagcggtaacctctcgttttatattttcatgatgcttgattgggagaggtcgagtaacgacccagtgatgtctcacatatcttggtgtcagctctcgtatgtaaggtcatgatgtcagtgggctgacatatgatcctcaccctgtcagtagcatgtttttgcatcgggtctcatatcctagcatactgccaaactggaacatgttatcgcaggcgtcatcacgtgatcccaatcagtggtggagacgataccagtgctaagtgcttccacttagtaggaccatatataccaaggaagctaggtttgtatcatatcagttcgtttgataatttcatatactcctaccgattgcttccaatgtccagttccagctcaagttctgacgacgacttcgagagacctacatgcctttcctgtgtcaactgcaaagtcatgacctggaagtgttccggatcctctggtagcggagggaaggtgatggaatctaagatcaagctttgctccacccactcctccaacttcagagcccctgctgcacgaccagcatcttcccagcagtgtacgagaggacctccgcagcagaccctccacggagtttctcatcgactcgtccagcagcggatccctgctactggtggagccccatcttcaagcggtgctgtcaggatcccttccgctattgcccacacagtcctccctcctggtgcccccgcaggaggaccacgatcccagaacgccgcgtcctgtcatgatgcttctctggagcagtaccaccgagtcctcgctctagtcttgactggcaaggggatcgaagaagctgtgaccgagctcggtttcaagtaccggactttcgggcggaagagatacatcgctgaagcccagatccttgaacctgacgagttcgagaaaattcgcaagaaactcgctaccgcagctacagggcgccgaatcaaccaggaggaactcgtcctggaatgcaagaagctcttgaagaagcctcatgtagcagcaaagaggcgggttgcagtgtcccagggactgcttttctgaactcagttttgtttgttatcatttatcagatctctgtatgacatgcattttagcatcagttcatagaattaattatgtaagatttatgattgttttgactcaattacattctatttgactcaatgaagcatgtatttcaatctaattccacagtacctgtacccaattccgatcatcaaatttcatgctacctactcaatttaggttagtgattggatctggttgccatcatctggtctcaaattgtgccccacccgccttatcagctaattaaagagacttgctttcacccaatcaaaatctaatcgggtagatctctaatgaggcgtgtccaatgtgcacgttatggtgggagaataagacttatataagtaggggtggaacaggaaacttcattccagtcttatattaatttaccatgtctgacctagacaaatacgccacctacagagatatgtcaaatgctagcctcttttcatccgaagccaactgtgcccagtaccttttcgacgtaggaattcttccccaggagaggatatgcaccacgtgtcaccagttcatgatgatcagaacctgttctgctgccaagtacaaagagggctgctgctgggtgtgttgtaaccacactgtagggctgagggtggggagtatcctgcatgggaggaacctgacctacaggcagttcatagacattcttgacgccttctgcagggattgcactgttcgtgatgcagcaagagacacaggtgcctcacagaatgccgtcagatctatatttatggaaataagggagcttattgccgaggacatttcgacaatggagaaaatcggtggtcccgggactgttgttgaactggatgaagccaagttcggcaagcggaagttcaaccgtggacggcttgtggaggggagctgggttcttggcggtgttcaacgaaattccaacaacgtgttcctgcaagtttgtcctaacaactctcgcagtgaagcaaccctcctcccgatcatccagcagcatgtgaaacccggtaccgtcatcatcacggacaagtggaagggttacatcaacttggggaggcacggctacatccacgaggatgtcaaccactcgaccaactttgttgatcctctgactggtgctcataccaacagtatcgagggaacatggactcatgttaagaacagagttatgaggagagggggacgcaggacagaggagaccttaaacggcgacctctccttgtacatgtggttgaagcagaaggatcttctctcttctcctcacaaatcgcgctttcttttcgccagagatttgcccctccttttgaattttcgaaagttttgaatgtttatgttatatttttacagttatattgttaaccactttattaatgtcatagcgaatatctggtttagttccggtataagaaatgagtgcctatgaactattatcacaaaatactacattagtaaattagacgtgcataggacatgcataaaacttgcgctgaactcgtgccaaaccggcacacaactctcgccaaacatgcatcagactggcatcagacctgcttgagcaaaataccagcgtcatacc
>UOYG01031895.1_1_5751
caaaggtgggacaaaagctttcattgcaacataatgtaataggaataatatagctgataaacaatcactggttagcaatattactgataaaaatgatactgattaaattctacggagcatcttttcgtatttggcagaagtgataccaagccatccaagaacgtcatccaatgacataccgtcggatgtcatctcaccaacagtgtcaacgaccttctgtgcccgccttttcttcctgtcaccatctggatcagtgacggatctcttgtgtccagagcataggacagtctctgtcagcaacatggtactgtcagcggaatatctgtagacatgagtacactgcctgcagttcactgcctgaggtttctgcgtcacatctgattcgcaaagctgctccaagtgtcccaattctccacatgcagcacagttctggacttgcgtggtgcagtcagatgtcttcttccggaccctagtggctctctgctttccctttcccctggagttcttagaagatgaggatggtggggcaggatctgtggaggtagtactagtagtggggttggatagggtgtcagcgagtttgtctgcgcgctcctgctcctgctgcatcaattcttcgcggaatttcttcatttttgctgtaactgtcctcgaacgagtgatgttgttggtcatagaatatgagtggaaagaaagaaagtatgactgagtagcggtaacctctcgttttatattttcatgatgcttgattgggagaggtcgagtaacgacccagtgatgtctcacatatcttggtgtcagctctcgtatgtaaggtcatgatgtcagtgggctgacatatgatcctcaccctgtcagtagcatgtttttgcatcgggtctcatatcctagcatactgccaaactggaacatgttatcgcaggcgtcatcacgtgatcccaatcagtggtggagacgataccagtgctaagtgcttccacttagtaggaccatatataccaaggaagctaggtttgtatcatatcagttcgtttgataatttcatatactcctaccgattgcttccaatgtccagttccagctcaagttctgacgacgacttcgagagacctacatgcctttcctgtgtcaactgcaaagtcatgacctggaagtgttccggatcctctggtagcggagggaaggtgatggaatctaagatcaagctttgctccacccactcctccaacttcagagcccctgctgcacgaccagcatcttcccagcagtgtacgagaggacctccgcagcagaccctccacggagtttctcatcgactcgtccagcagcggatccctgctactggtggagccccatcttcaagcggtgctgtcaggatcccttccgctattgcccacacagtcctccctcctggtgcccccgcaggaggaccacgatcccagaacgccgcgtcctgtcatgatgcttctctggagcagtaccaccgagtcctcgctctagtcttgactggcaaggggatcgaagaagctgtgaccgagctcggtttcaagtaccggactttcgggcggaagagatacatcgctgaagcccagatccttgaacctgacgagttcgagaaaattcgcaagaaactcgctaccgcagctacagggcgccgaatcaaccaggaggaactcgtcctggaatgcaagaagctcttgaagaagcctcatgtagcagcaaagaggcgggttgcagtgtcccagggactgcttttctgaactcagttttgtttgttatcatttatcagatctctgtatgacatgcattttagcatcagttcatagaattaattatgtaagatttatgattgttttgactcaattacattctatttgactcaatgaagcatgtatttcaatctaattccacagtacctgtacccaattccgatcatcaaatttcatgctacctactcaatttaggttagtgattggatctggttgccatcatctggtctcaaattgtgccccacccgccttatcagctaattaaagagacttgctttcacccaatcaaaatctaatcgggtagatctctaatgaggcgtgtccaatgtgcacgttatggtgggagaataagacttgtatataagtaggggtggaacaggaaacttcattccagtcttatattaatttaccatgtctgacctagacaaatacgccacctacagagatatgtcaaatgctagcctcttttcatccgaagccaactgtgcccagtaccttttcgacgtaggaattcttccccaggagaggatatgcaccacgtgtcaccagttcatgatgatcagaacctgttctgctgccaagtacaaagagggctgctgctgggtgtgttgtaaccacactgtagggctgagggtggggagtatcctgcatgggaggaacctgacctacaggcagttcatagacattcttgacgccttctgcagggattgcactgttcgtgatgcagcaagagacacaggtgcctcacagaatgccgtcagatctatatttatggaaataagggagcttattgccgaggacatttcgacaatggagaaaatcggtggtcccgggactgttgttgaactggatgaagccaagttcggcaagcggaagttcaaccgtggacggcttgtggaggggagctgggttcttggcggtgttcaacgaaattccaacaacgtgttcctgcaagtttgtcctaacaactctcgcagtgaagcaaccctcctcccgatcatccagcagcatgtgaaacccggtaccgtcatcatcacggacaagtggaagggttacatcaacttggggaggcacggctacatccacgaggatgtcaaccactcgaccaactttgttgatcctctgactggtgctcataccaacagtatcgagggaacatggactcatgttaagaacagagttatgaggagagggggacgcaggacagaggagaccttaaacggcgacctctccttgtacatgtggttgaagcagaaggatcttctctcttctcctcacaaatcgcgctttcttttcgccagagatttgcccctccttttgaattttcgaaagttttgaatgtttatgttatatttttacagttatattgttaaccactttattaatgtcatagcgaatatctggtttagttccggtataagaaatgagtgcctatgaactattatcacaaaatactacattagtaaattagacgtgcataggacatgcataaaacttgcgctgaactcgtgccaaaccggcacacaactctcgccaaacatgcatcagactggcatcagacctgcttgagcaaaataccagcgtcatacc
>UOYG01031885.1_1_5758
gagggtgggacgggggctttcattgcaacataatgtagtgggaatggtgtagctgttatgcgattgctggttggcagtattgctgatgggagtgatgctgattgggtcctgcggagcatcttttcgtgcttggcggaagtgatgccaagccatccaagggcgtcatccaatgacataccgtcggatgtcatctcaccaacagtgtcaacgaccttctgtgcccgccttttcttcctgtcaccatctggatcagtgacggatctcttgtgtccagagcataggacagtctctgtcagcaacatggtactgtcagcggaatatctgtagacatgagtacactgcctgcagttcactgcctgaggtttctgcgtcacatctgattcgcaaagctgctccaagtgtcccaattctccacatgcagcacagttctggacttgcgtggtgcagtcagatgtcttcttccggaccctagtggctctctgctttccctttcccctggagttcttagaagatgaggatggtggggcaggatctgtggaggtagtactagtagtggggttggatagggtgtcagcgagtttgtctgcgcgctcctgctcctgctgcatcaattcttcgcggaatttcttcatttttgctgtaactgtcctcgaacgagtgatgttgttggtcatagaatatgagtggaaagaaagaaagtatgactgagtagcggtaacctctcgttttatattttcatgatgcttgattgggagaggtcgagtaacgacccagtgatgtctcacatatcttggtgtcagctctcgtatgtaaggtcatgatgtcagtgggctgacatatgatcctcaccctgtcagtagcatgtttttgcatcgggtctcatatcctagcatactgccaaactggaacatgttatcgcaggcgtcatcacgtgatcccaatcagtggtggagacgataccagtgctaagtgcttccacttagtaggaccatatataccaaggaagctaggtttgtatcatatcagttcgtttgataatttcatatactcctaccgattgcttccaatgtccagttccagctcaagttctgacgacgacttcgagagacctacatgcctttcctgtgtcaactgcaaagtcatgacctggaagtgttccggatcctctggtagcggagggaaggtgatggaatctaagatcaagctttgctccacccactcctccaacttcagagcccctgctgcacgaccagcatcttcccagcagtgtacgagaggacctccgcagcagaccctccacggagtttctcatcgactcgtccagcagcggatccctgctactggtggagccccatcttcaagcggtgctgtcaggatcccttccgctattgcccacacagtcctccctcctggtgcccccgcaggaggaccacgatcccagaacgccgcgtcctgtcatgatgcttctctggagcagtaccaccgagtcctcgctctagtcttgactggcaaggggatcgaagaagctgtgaccgagctcggtttcaagtaccggactttcgggcggaagagatacatcgctgaagcccagatccttgaacctgacgagttcgagaaaattcgcaagaaactcgctaccgcagctacagggcgccgaatcaaccaggaggaactcgtcctggaatgcaagaagctcttgaagaagcctcatgtagcagcaaagaggcgggttgcagtgtcccagggactgcttttctgaactcagttttgtttgttatcatttatcagatctctgtatgacatgcattttagcatcagttcatagaattaattatgtaagatttatgattgttttgactcaattacattctatttgactcaatgaagcatgtatttcaatctaattccacagtacctgtacccaattccgatcatcaaatttcatgctacctactcaatttaggttagtgattggatctggttgccatcatctggtctcaaattgtgccccacccgccttatcagctaattaaagagacttgctttcacccaatcaaaatctaatcgggtagatctctaatgaggcgtgtccaatgtgcacgttatggtgggagaataagacttatataagtaggggtggaacaggaaacttcattccagtcttatattaatttaccatgtctgacctagacaaatacgccacctacagagatatgtcaaatgctagcctcttttcatccgaagccaactgtgcccagtaccttttcgacgtaggaattcttccccaggagaggatatgcaccacgtgtcaccagttcatgatgatcagaacctgttctgctgccaagtacaaagagggctgctgctgggtgtgttgtaaccacactgtagggctgagggtggggagtatcctgcatgggaggaacctgacctacaggcagttcatagacattcttgacgccttctgcagggattgcactgttcgtgatgcagcaagagacacaggtgcctcacagaatgccgtcagatctatatttatggaaataagggagcttattgccgaggacatttcgacaatggagaaaatcggtggtcccgggactgttgttgaactggatgaagccaagttcggcaagcggaagttcaaccgtggacggcttgtggaggggagctgggttcttggcggtgttcaacgaaattccaacaacgtgttcctgcaagtttgtcctaacaactctcgcagtgaagcaaccctcctcccgatcatccagcagcatgtgaaacccggtaccgtcatcatcacggacaagtggaagggttacatcaacttggggaggcacggctacatccacgaggatgtcaaccactcgaccaactttgttgatcctctgactggtgctcataccaacagtatcgagggaacatggactcatgttaagaacagagttatgaggagagggggacgcaggacagaggagaccttaaacggcgacctctccttgtacatgtggttgaagcagaaggatcttctctcttctcctcacaaatcgcgctttcttttcgccagagatttgcccctccttttgaattttcgaaagttttgaatgtttatgttatatttttgaccactttattataatttcatagcgaatatctggttttgttataagaattgagtgcctatgaactataatcacaaagtgctacattagacatgcacaagacatgcattaaactggcgctggactcgcgccaaaccggcgcccaacccgcgctaaacatgcgtcagactggcgtcagaccggcgtcagaccggcattagaccggcgtcagacccgcatcagaccggcgccaaacccgcgc
>UOYG01031884.1_1_5758
caaaggtgggacaaaagctttcattgcaacataatgtaataggaataatatagctgataaacaatcactggttagcaatattactgataaaaatgatactgattaaattctacggagcatcttttcgtatttggcagaagtgataccaagccatccaagaacgtcatccaatgacataccgtcggatgtcatctcaccaacagtgtcaacgaccttctgtgcccgccttttcttcctgtcaccatctggatcagtgacggatctcttgtgtccagagcataggacagtctctgtcagcaacatggtactgtcagcggaatatctgtagacatgagtacactgcctgcagttcactgcctgaggtttctgcgtcacatctgattcgcaaagctgctccaagtgtcccaattctccacatgcagcacagttctggacttgcgtggtgcagtcagatgtcttcttccggaccctagtggctctctgctttccctttcccctggagttcttagaagatgaggatggtggggcaggatctgtggaggtagtactagtagtggggttggatagggtgtcagcgagtttgtctgcgcgctcctgctcctgctgcatcaattcttcgcggaatttcttcatttttgctgtaactgtcctcgaacgagtgatgttgttggtcatagaatatgagtggaaagaaagaaagtatgactgagtagcggtaacctctcgttttatattttcatgatgcttgattgggagaggtcgagtaacgacccagtgatgtctcacatatcttggtgtcagctctcgtatgtaaggtcatgatgtcagtgggctgacatatgatcctcaccctgtcagtagcatgtttttgcatcgggtctcatatcctagcatactgccaaactggaacatgttatcgcaggcgtcatcacgtgatcccaatcagtggtggagacgataccagtgctaagtgcttccacttagtaggaccatatataccaaggaagctaggtttgtatcatatcagttcgtttgataatttcatatactcctaccgattgcttccaatgtccagttccagctcaagttctgacgacgacttcgagagacctacatgcctttcctgtgtcaactgcaaagtcatgacctggaagtgttccggatcctctggtagcggagggaaggtgatggaatctaagatcaagctttgctccacccactcctccaacttcagagcccctgctgcacgaccagcatcttcccagcagtgtacgagaggacctccgcagcagaccctccacggagtttctcatcgactcgtccagcagcggatccctgctactggtggagccccatcttcaagcggtgctgtcaggatcccttccgctattgcccacacagtcctccctcctggtgcccccgcaggaggaccacgatcccagaacgccgcgtcctgtcatgatgcttctctggagcagtaccaccgagtcctcgctctagtcttgactggcaaggggatcgaagaagctgtgaccgagctcggtttcaagtaccggactttcgggcggaagagatacatcgctgaagcccagatccttgaacctgacgagttcgagaaaattcgcaagaaactcgctaccgcagctacagggcgccgaatcaaccaggaggaactcgtcctggaatgcaagaagctcttgaagaagcctcatgtagcagcaaagaggcgggttgcagtgtcccagggactgcttttctgaactcagttttgtttgttatcatttatcagatctctgtatgacatgcattttagcatcagttcatagaattaattatgtaagatttatgattgttttgactcaattacattctatttgactcaatgaagcatgtatttcaatctaattccacagtacctgtacccaattccgatcatcaaatttcatgctacctactcaatttaggttagtgattggatctggttgccatcatctggtctcaaattgtgccccacccgccttatcagctaattaaagagacttgctttcacccaatcaaaatctaatcgggtagatctctaatgaggcgtgtccaatgtgcacgttatggtgggagaataagacttgtatataagtaggggtggaacaggaaacttcattccagtcttatattaatttaccatgtctgacctagacaaatacgccacctacagagatatgtcaaatgctagcctcttttcatccgaagccaactgtgcccagtaccttttcgacgtaggaattcttccccaggagaggatatgcaccacgtgtcaccagttcatgatgatcagaacctgttctgctgccaagtacaaagagggctgctgctgggtgtgttgtaaccacactgtagggctgagggtggggagtatcctgcatgggaggaacctgacctacaggcagttcatagacattcttgacgccttctgcagggattgcactgttcgtgatgcagcaagagacacaggtgcctcacagaatgccgtcagatctatatttatggaaataagggagcttattgccgaggacatttcgacaatggagaaaatcggtggtcccgggactgttgttgaactggatgaagccaagttcggcaagcggaagttcaaccgtggacggcttgtggaggggagctgggttcttggcggtgttcaacgaaattccaacaacgtgttcctgcaagtttgtcctaacaactctcgcagtgaagcaaccctcctcccgatcatccagcagcatgtgaaacccggtaccgtcatcatcacggacaagtggaagggttacatcaacttggggaggcacggctacatccacgaggatgtcaaccactcgaccaactttgttgatcctctgactggtgctcataccaacagtatcgagggaacatggactcatgttaagaacagagttatgaggagagggggacgcaggacagaggagaccttaaacggcgacctctccttgtacatgtggttgaagcagaaggatcttctctcttctcctcacaaatcgcgctttcttttcgccagagatttgcccctccttttgaattttcgaaagttttgaatgtttatgttatatttttgaccactttattataatttcatagcgaatatctggttttgttataagaattgagtgcctatgaactataatcacaaagtgctacattagacatgcacaagacatgcattaaactggcgctggactcgcgccaaaccggcgcccaacccgcgctaaacatgcgtcagactggcgtcagaccggcgtcagaccggcattagaccggcgtcagacccgcatcagaccggcgccaaacccgcgc
>UOYG01087805.1_1_6066
agagcgccaccagaacgccaccggagcgccacgacaacgccatgacacagccatgccagcgccacgagaacgccacgacggcgccacggcagagccacgacagagccacgagaacgccattcaagtgccacctcacaaattctgcttcaacatgattcgttaatgtatagtgtccaacggtgtcaatactttgcgctagatatcacgctctcagatcacattggggtagactgactgcacagagtactgtctgatgcctattgagcatcggcacagagacgtgtgatacaagcagataagaaccactgataagagagtgaaaatttcgttgcgataaacattatcaaataagcatttcacttgttttgttctacaacgattaccaacttatacttcgatgagatgtctacttcatcaacagatcgaccctcagttatctcctgcgaggactgtttggtgagagacttcacatttgtcaaacataccgacggttctgttgacacacgagtggacttcaaacactgttctatccacaagcagaatttccgtgctcccccagtgaggcacgccgcagtagctccaccacctacacccactcttaatacgtccaatacgcgcatccaccctagtcgcctgccaacatctcaggcagcagtttctgctgcaacaccgcttgtcttacagacaaggagccacaggcccacctcctcgaatgcatctgtacaggtttacgaggaagttgtcaggctcacccaggaccctcaacatcccagatcgcaggatgcagcgatcaaagaggttggcctctcgaggaggacttttgagagaaaacggcaggtagctgagctattccttgttgacgagggtactttcaacaaagttctcgacagaattgctcgttcttcttcgaaaagtaagatcaaccaagaggagttgtctatcaagtgcaaagcggcactagcaactgatcagacactgctagcaaagaagagaatcctcattagtcgaggagttctgctgtagaactaaatataaattcacaattaattgtttcgaatctgcaattatactttgttttattttaatctgtaattttttattcattctgttccgtaattatgaatctgtgattttgtttgacaatctaagactctcaattctcaaataaagcaatacgtaatatgctgcattactgtacagtaacataaatttaaaactcagttagaatgaaaattaaacgagcgggttcagaagttggggcagatctctgctgaagagaagctgggctctgtggggtgtagtaagaagtcctttctgcttgagccacacaaactggctcaaatccatagtcaagctgttctctgttctacgtccaccacgcttgaggaccctccacttgacgtgactccaggtaccctctatctgatttgtgtgcgctcctgttgcggggttgacgaaggagcgagaatggttgaccactttgtggacatagccgaacttggagaggttgacataccccttccacatgtccgtgatgatggttgtcccagggaggacgaacttttgtataatgggaagaagtgctgcctcggatctgcagttgttcgggcagagctctagaaaacagttgtcagatctccgctgaactccgcctagaacccagctgccattcaccagtctcccaacgttgaactttcgctttccgaacttagcctcatcgatttcaacagtctctcccggtcccccaatttgcggtgaggttcgcacatctaatgccatcttctccctgatttcatcgtagaagtgtcgtacagtgttctctgcgacacccagggaattagctgcttccctggtagaggctcctctgctgaattcgttgattatttcaatgaatgtggaacaggaaatcttactgttctcgaggacactcccaacccgaaaggaaatgtactgcccgcaacaagaccagcagtaaccatctctgtacttcttagtggagcactgctgggatgtcatgaactgcgagcattcggggcatttcttgtgctgaggaaggataccgacgtcgaggagatactggagacagttgccctccccctggaatagtccagcattcttcaaatctttgtagcttgctgtgttcatgatttgctatattgctcgatatggcatgagtgttatatatgagtatatcattaagttccttccgtgcaatcagagttcagacccatcccaaatcattagatcacgtgctaccacacctcctgtttcatgacccaccctaatcattgcatcacgtgacctgccctatcacaatcatgaggtcgcgtgctggtgttgggtcacgtgatgcaatttgagacatccggtgcctagatataagtcgtc
>UOYG01087826.1_1_6106
agagcgccaccagaacgccaccggagcgccacgacaacgccatgacacagccatgccagcgccacgagaacgccacgacggcgccacggcagagccacgacagagccacgagaacgccattcaagtgccacctcacaaattctgcttcaacatgattcgttaatgtatagtgtccaacggtgtcaatactttgcgctagatatcacgctctcagatcacattggggtagactgactgcacagagtactgtctgatgcctattgagcatcggcacagagacgtgtgatacaagcagataagaaccactgataagagagtgaaaatttcgttgcgataaacattatcaaataagcatttcacttgttttgttctacaacgattaccaacttatacttcgatgagatgtctacttcatcaacagatcgaccctcagttatctcctgcgaggactgtttggtgagagacttcacatttgtcaaacataccgacggttctgttgacacacgagtggacttcaaacactgttctatccacaagcagaatttccgtgctcccccagtgaggcacgccgcagtagctccaccacctacacccactcttaatacgtccaatacgcgcatccaccctagtcgcctgccaacatctcaggcagcagtttctgctgcaacaccgcttgtcttacagacaaggagccacaggcccacctcctcgaatgcatctgtacaggtttacgaggaagttgtcaggctcacccaggaccctcaacatcccagatcgcaggatgcagcgatcaaagaggttggcctctcgaggaggacttttgagagaaaacggcaggtagctgagctattccttgttgacgagggtactttcaacaaagttctcgacagaattgctcgttcttcttcgaaaagtaagatcaaccaagaggagttgtctatcaagtgcaaagcggcactagcaactgatcagacactgctagcaaagaagagaatcctcattagtcgaggagttctgctgtagaactaaatataaattcacaattaattgtttcgaatctgcaattatactttgttttattttaatctgtaattttttattcattctgttccgtaattatgaatctgtgattttgtttgacaatctaagactctcaattctcaaataaagcaatacgtaatatgctgcattactgtacagtaacataaatttaaaactcagttagaatgaaaattaaacgagcgggttcagaagttggggcagatctctgctgaagagaagctgggctctgtggggtgtagtaagaagtcctttctgcttgagccacacaaactggctcaaatccatagtcaagctgttctctgttctacgtccaccacgcttgaggaccctccacttgacgtgactccaggtaccctctatctgatttgtgtgcgctcctgttgcggggttgacgaaggagcgagaatggttgaccactttgtggacatagccgaacttggagaggttgacataccccttccacatgtccgtgatgatggttgtcccagggaggacgaacttttgtataatgggaagaagtgctgcctcggatctgcagttgttcgggcagagctctagaaaacagttgtcagatctccgctgaactccgcctagaacccagctgccattcaccagtctcccaacgttgaactttcgctttccgaacttagcctcatcgatttcaacagtctctcccggtcccccaatttgcggtgaggttcgcacatctaatgccatcttctccctgatttcatcgtagaagtgtcgtacagtgttctctgcgacacccagggaattagctgcttccctggtagaggctcctctgctgaattcgttgattatttcaatgaatgtggaacaggaaatcttactgttctcgaggacactcccaacccgaaaggaaatgtactgcccgcaacaagaccagcagtaaccatctctgtacttcttagtggagcactgctgggatgtcatgaactgcgagcattcggggcatttcttgtgctgaggaaggataccgacgtcgaggagatactggagacagttgccctccccctggaatagtccagcattcttcaaatctttgtagcttgctgtgttcatgatttgctatattgctcgatatggcatgagtgttatatatgagtatatcattaagttccttccgtgcaatcagagttcagacccatcccaaatcattagatcacgtgctaccacacctcctgtttcatgacccaccctaatcattgcatcacgtgacctgccctatcacaatcatgaggtcgcgtgctggtgctgggccacgtggtgcaatgagatcacgcgatggtgctccgaggaacaagaccaccatcagtaccctctcgatttccgaaccaattgccag
>UOYG01087825.1_1_6111
agagcgccaccagaacgccaccggagcgccacgacaacgccatgacacagccatgccagcgccacgagaacgccacgacggcgccacggcagagccacgacagagccacgagaacgccattcaagtgccacctcacaaattctgcttcaacatgattcgttaatgtatagtgtccaacggtgtcaatactttgcgctagatatcacgctctcagatcacattggggtagactgactgcacagagtactgtctgatgcctattgagcatcggcacagagacgtgtgatacaagcagataagaaccactgataagagagtgaaaatttcgttgcgataaacattatcaaataagcatttcacttgttttgttctacaacgattaccaacttatacttcgatgagatgtctacttcatcaacagatcgaccctcagttatctcctgcgaggactgtttggtgagagacttcacatttgtcaaacataccgacggttctgttgacacacgagtggacttcaaacactgttctatccacaagcagaatttccgtgctcccccagtgaggcacgccgcagtagctccaccacctacacccactcttaatacgtccaatacgcgcatccaccctagtcgcctgccaacatctcaggcagcagtttctgctgcaacaccgcttgtcttacagacaaggagccacaggcccacctcctcgaatgcatctgtacaggtttacgaggaagttgtcaggctcacccaggaccctcaacatcccagatcgcaggatgcagcgatcaaagaggttggcctctcgaggaggacttttgagagaaaacggcaggtagctgagctattccttgttgacgagggtactttcaacaaagttctcgacagaattgctcgttcttcttcgaaaagtaagatcaaccaagaggagttgtctatcaagtgcaaagcggcactagcaactgatcagacactgctagcaaagaagagaatcctcattagtcgaggagttctgctgtagaactaaatataaattcacaattaattgtttcgaatctgcaattatactttgttttattttaatctgtaattttttattcattctgttccgtaattatgaatctgtgattttgtttgacaatctaagactctcaattctcaaataaagcaatacgtaatatgctgcattactgtacagtaacataaatttaaaactcagttagaatgaaaattaaacgagcgggttcagaagttggggcagatctctgctgaagagaagctgggctctgtggggtgtagtaagaagtcctttctgcttgagccacacaaactggctcaaatccatagtcaagctgttctctgttctacgtccaccacgcttgaggaccctccacttgacgtgactccaggtaccctctatctgatttgtgtgcgctcctgttgcggggttgacgaaggagcgagaatggttgaccactttgtggacatagccgaacttggagaggttgacataccccttccacatgtccgtgatgatggttgtcccagggaggacgaacttttgtataatgggaagaagtgctgcctcggatctgcagttgttcgggcagagctctagaaaacagttgtcagatctccgctgaactccgcctagaacccagctgccattcaccagtctcccaacgttgaactttcgctttccgaacttagcctcatcgatttcaacagtctctcccggtcccccaatttgcggtgaggttcgcacatctaatgccatcttctccctgatttcatcgtagaagtgtcgtacagtgttctctgcgacacccagggaattagctgcttccctggtagaggctcctctgctgaattcgttgattatttcaatgaatgtggaacaggaaatcttactgttctcgaggacactcccaacccgaaaggaaatgtactgcccgcaacaagaccagcagtaaccatctctgtacttcttagtggagcactgctgggatgtcatgaactgcgagcattcggggcatttcttgtgctgaggaaggataccgacgtcgaggagatactggagacagttgccctccccctggaatagtccagcattcttcaaatctttgtagcttgctgtgttcatgatttgctatattgctcgatatggcatgagtgttatatatgagtatatcattaagttccttccgtgcaatcagagttcagacccatcccaaatcattagatcacgtgctaccacacctcctgtttcatgacccaccctaatcattgcatcacgtgacctgccctatcacaatcatgaggtcgtgtgctggtgctgggccacgtgatgcaatgagatcacgtgatggtgttccgaggaattagattaccatcagtattttctcgatttttgaactaattgttagccatt
>UOYG01087810.1_1_6138
agagcgccaccagaacgccaccggagcgccacgacaacgccatgacacagccatgccagcgccacgagaacgccacgacggcgccacggcagagccacgacagagccacgagaacgccattcaagtgccacctcacaaattctgcttcaacatgattcgttaatgtatagtgtccaacggtgtcaatactttgcgctagatatcacgctctcagatcacattggggtagactgactgcacagagtactgtctgatgcctattgagcatcggcacagagacgtgtgatacaagcagataagaaccactgataagagagtgaaaatttcgttgcgataaacattatcaaataagcatttcacttgttttgttctacaacgattaccaacttatacttcgatgagatgtctacttcatcaacagatcgaccctcagttatctcctgcgaggactgtttggtgagagacttcacatttgtcaaacataccgacggttctgttgacacacgagtggacttcaaacactgttctatccacaagcagaatttccgtgctcccccagtgaggcacgccgcagtagctccaccacctacacccactcttaatacgtccaatacgcgcatccaccctagtcgcctgccaacatctcaggcagcagtttctgctgcaacaccgcttgtcttacagacaaggagccacaggcccacctcctcgaatgcatctgtacaggtttacgaggaagttgtcaggctcacccaggaccctcaacatcccagatcgcaggatgcagcgatcaaagaggttggcctctcgaggaggacttttgagagaaaacggcaggtagctgagctattccttgttgacgagggtactttcaacaaagttctcgacagaattgctcgttcttcttcgaaaagtaagatcaaccaagaggagttgtctatcaagtgcaaagcggcactagcaactgatcagacactgctagcaaagaagagaatcctcattagtcgaggagttctgctgtagaactaaatataaattcacaattaattgtttcgaatctgcaattatactttgttttattttaatctgtaattttttattcattctgttccgtaattatgaatctgtgattttgtttgacaatctaagactctcaattctcaaataaagcaatacgtaatatgctgcattactgtacagtaacataaatttaaaactcagttagaatgaaaattaaacgagcgggttcagaagttggggcagatctctgctgaagagaagctgggctctgtggggtgtagtaagaagtcctttctgcttgagccacacaaactggctcaaatccatagtcaagctgttctctgttctacgtccaccacgcttgaggaccctccacttgacgtgactccaggtaccctctatctgatttgtgtgcgctcctgttgcggggttgacgaaggagcgagaatggttgaccactttgtggacatagccgaacttggagaggttgacataccccttccacatgtccgtgatgatggttgtcccagggaggacgaacttttgtataatgggaagaagtgctgcctcggatctgcagttgttcgggcagagctctagaaaacagttgtcagatctccgctgaactccgcctagaacccagctgccattcaccagtctcccaacgttgaactttcgctttccgaacttagcctcatcgatttcaacagtctctcccggtcccccaatttgcggtgaggttcgcacatctaatgccatcttctccctgatttcatcgtagaagtgtcgtacagtgttctctgcgacacccagggaattagctgcttccctggtagaggctcctctgctgaattcgttgattatttcaatgaatgtggaacaggaaatcttactgttctcgaggacactcccaacccgaaaggaaatgtactgcccgcaacaagaccagcagtaaccatctctgtacttcttagtggagcactgctgggatgtcatgaactgcgagcattcggggcatttcttgtgctgaggaaggataccgacgtcgaggagatactggagacagttgccctccccctggaatagtccagcattcttcaaatctttgtagcttgctgtgttcatgatttgctatattgctcgatatggcatgagtgttatatatgagtatatcattaagttccttccgtgcaatcagagttcagacccatcccaaatcattagatcacgtgctaccacacctcctgtttcatgacccaccctaatcattgcatcacgtgacctgccctatcacaatcatgaggtcgcgtgctggtgctgggtcacagggtgcaatgagatcacgtgatggtgttccgaggaattagattaccatcagtattttctcgatttttgaactaactgttagccattgtttctgacattaattactatcatgtc
>UOYG01087800.1_1_6347
agagcgccaccagaacgccaccggagcgccacgacaacgccatgacacagccatgccagcgccacgagaacgccacgacggcgccacggcagagccacgacagagccacgagaacgccattcaagtgccacctcacaaattctgcttcaacatgattcgttaatgtatagtgtccaacggtgtcaatactttgcgctagatatcacgctctcagatcacattggggtagactgactgcacagagtactgtctgatgcctattgagcatcggcacagagacgtgtgatacaagcagataagaaccactgataagagagtgaaaatttcgttgcgataaacattatcaaataagcatttcacttgttttgttctacaacgattaccaacttatacttcgatgagatgtctacttcatcaacagatcgaccctcagttatctcctgcgaggactgtttggtgagagacttcacatttgtcaaacataccgacggttctgttgacacacgagtggacttcaaacactgttctatccacaagcagaatttccgtgctcccccagtgaggcacgccgcagtagctccaccacctacacccactcttaatacgtccaatacgcgcatccaccctagtcgcctgccaacatctcaggcagcagtttctgctgcaacaccgcttgtcttacagacaaggagccacaggcccacctcctcgaatgcatctgtacaggtttacgaggaagttgtcaggctcacccaggaccctcaacatcccagatcgcaggatgcagcgatcaaagaggttggcctctcgaggaggacttttgagagaaaacggcaggtagctgagctattccttgttgacgagggtactttcaacaaagttctcgacagaattgctcgttcttcttcgaaaagtaagatcaaccaagaggagttgtctatcaagtgcaaagcggcactagcaactgatcagacactgctagcaaagaagagaatcctcattagtcgaggagttctgctgtagaactaaatataaattcacaattaattgtttcgaatctgcaattatactttgttttattttaatctgtaattttttattcattctgttccgtaattatgaatctgtgattttgtttgacaatctaagactctcaattctcaaataaagcaatacgtaatatgctgcattactgtacagtaacataaatttaaaactcagttagaatgaaaattaaacgagcgggttcagaagttggggcagatctctgctgaagagaagctgggctctgtggggtgtagtaagaagtcctttctgcttgagccacacaaactggctcaaatccatagtcaagctgttctctgttctacgtccaccacgcttgaggaccctccacttgacgtgactccaggtaccctctatctgatttgtgtgcgctcctgttgcggggttgacgaaggagcgagaatggttgaccactttgtggacatagccgaacttggagaggttgacataccccttccacatgtccgtgatgatggttgtcccagggaggacgaacttttgtataatgggaagaagtgctgcctcggatctgcagttgttcgggcagagctctagaaaacagttgtcagatctccgctgaactccgcctagaacccagctgccattcaccagtctcccaacgttgaactttcgctttccgaacttagcctcatcgatttcaacagtctctcccggtcccccaatttgcggtgaggttcgcacatctaatgccatcttctccctgatttcatcgtagaagtgtcgtacagtgttctctgcgacacccagggaattagctgcttccctggtagaggctcctctgctgaattcgttgattatttcaatgaatgtggaacaggaaatcttactgttctcgaggacactcccaacccgaaaggaaatgtactgcccgcaacaagaccagcagtaaccatctctgtacttcttagtggagcactgctgggatgtcatgaactgcgagcattcggggcatttcttgtgctgaggaaggataccgacgtcgaggagatactggagacagttgccctccccctggaatagtccagcattcttcaaatctttgtagcttgctgtgttcatgatttgctatattgctcgatatggcatgagtgttatatatgagtatatcattaagttccttccgtgcaatcagagttcagacccatcccaaatcattagatcacgtgctaccacacctcctgtttcatgacccaccctaatcattgcatcacgtgacctgccctatcacaatcatgaggtcgcgtgctggtgctgggtcacgtggtgcaatgagatcacgtgatggtgttccgaggaattagattaccatcagtattttctcgatttttgaactaattgttagccattgtttctgacattaattactatcatgtcacgatttatttatttcccctcctgatcccatagtccaatgatttcctaacttaaaaaccaaaattcatgaaatgagagtttcgtggcgttctcgtggcgctgtcgtggctctgccatggcgctgtcatagctttcctgtggccctccagtggctctgccatggctctgcagtagagttctagtggcgctatcatggcgtcccggtagcg
>UOYG01087805.1_1_5994
GACGACTTATATCTAGGCACCGGATGTCTCAAattgcatcacgtgacccaacacCAGCACGCGACCTCATGATTGTGATAGggcaggtcacgtgatgcaatGATTAGGGTGGGTCATGAAACAGGAGGTGTGGTAGCACGTGATCTAATGATTTGGGATGGGTCTGAACTCTGATTGCACGGAAGGAACTTAATGATATACTCATATATAACACTCATGCCATATCGAGCAATATAGCAAATCATGAACACAGCAAGCTACAAAGATTTGAAGAATGCTGGACTATTCCAGGGGGAGGGCAACTGTCTCCAGTATCTCCTCGACGTCGGTATCCTTCCTCAGCACAAGAAATGCCCCGAATGCTCGCAGTTCATGACATCCCAGCAGTGCTCCACTAAGAAGTACAGAGATGGTTACTGCTGGTCTTGTTGCGGGCAGTACATTTCCTTTCGGGTTGGGAGTGTCCTCGAGAACAGTAAGATTTCCTGTTCCACAttcattgaaataatcaaCGAATTCAGCAGAGGAGCCTCTACCAGGGAAGCAGCTAATTCCCTGGGTGTCGCAGAGAACACTGTACGACACTTCTACGATGAAATCAGGGAGAAGATGGCATTAGATGTGCGAACCTCACCGCAAATTGGGGGACCGGGAGAGACTGTTGAAATCGATGAGGCTAAGTTCGGAAAGCGAAAGTTCAACGTTGGGAGACTGGTGAATGGCAGCTGGGTTCTAGGCGGAGTTCAGCGGAGATCTGACAACTGTTTTCTAGAGCTCTGCCCGAACAACTGCAGATCCGAGGCAGCACTTCTTCCCATTATACAAAAGTTCGTCCTCCCTGGGACAACCATCATCACGGACATGTGGAAGGGGTATGTCAACCTCTCCAAGTTCGGCTATGTCCACAAAGTGGTCAACCATTCTCGCTCCTTCGTCAACCCCGCAACAGGAGCGCACACAAATCAGATAGAGGGTACCTGGAGTCACGTCAAGTGGAGGGTCCTCAAGCGTGGTGGACGTAGAACAGAGAACAGCTTGACTATGGATTTGAGCCAGTTTGTGTGGCTCAAGCAGAAAGGACTTCTTACTACACCCCACAGAGCCCAGCTTCTCTTCAGCAGAGATCTGCCCCAACTTCTGAACCCGCtcgtttaattttcattctaaCTGAGTTTTAAATTTATGTTACTGTACAGTAATGCAGCATATTACGTATTGCTttatttgagaattgagagtCTTAGATTGTCAAACAAAATCACAGATTCATAATTACGGAACAGAATGAATAAAAAATTACAgattaaaataaaacaaagTATAATTGCAGATTCGAAACAATTAATTGTGAATTTATATTTAGTTCTACAGCAGAACTCCTCGACTAATGAGGATTCTCTTCTTTGCTAGCAGTGTCTGATCAGTTGCTAGTGCCGCTTTGCACTTGATAGACAACTCCTCTTGGTTGATCTTACTTTTCGAAGAAGAACGAGCAATTCTGTCGAGAACTTTGTTGAAAGTACCCTCGTCAACAAGGAATAGCTCAGCTACCTGCCGTTTTCTCTCAAAAGTCCTCCTCGAGAGGCCAACCTCTTTGATCGCTGCATCCTGCGATCTGGGATGTTGAGGGTCCTGGGTGAGCCTGACAACTTCCTCGTAAACCTGTACAGATGCATTCGAGGAGGTGGGCCTGTGGCTCCTTGTCTGTAAGACAAGCGGTGTTGCAGCAGAAACTGCTGCCTGAGATGTTGGCAGGCGACTAGGGTGGATGCGCGTATTGGACGTATTAAGAGTGGGTGTAGGTGGTGGAGCTACTGCGGCGTGCCTCACTGGGGGAGCACGGAAATTCTGCTTGTGGATAGAACAGTGTTTGAAGTCCACTCGTGTGTCAACAGAACCGTCGGTATGTTTGACAAATGTGAAGTCTCTCACCAAACAGTCCTCGCAGGAGATAACTGAGGGTCGATCTGTTGATGAAGTAGACATCTCATCGAAGTATAAGTTGGTAATCGTTGTAGAACAAAACAAGTGAAATGCTtatttgataatgtttatCGCAACGAAATTTTCACTCTCTTATCAGTGGTTCTTATCTGCTTGTATCACACGTCTCTGTGCCGATGCTCAATAGGCATCAGACAGTACTCTGTGCAGTCAGTCTACCCCAATGTGATCTGAGAGCGTGATATCTAGCGCAAAGTATTGACACCGTTGGACACTATACATTAACGAATCATGTTGAAGCAGAATTTGTGAGGTGGCACTTGAatggcgttctcgtggctcTGTCGTGGCTCTGCCGTGGCGCCGTcgtggcgttctcgtggcgcTGGCATGGCTGTGTCATGGCGTTGTCGTGGCGCTCCGGTGGCGTTCTGGTGGCGCTCT
>UOYG01232763.1_1_5443
TGGAATCGTTGCTGAGGTCTTCCGCCCTAACTATCCTCTTCAGGACAAACCATTCGAACCGATAGGCAGTATCACCTGATGTGTGGATCTGTTTGCGAAAATGCTTCCAAGTACCCTCAATAGTGTTTGTGCAGTCTCCGTCAGGGTTCACAAAACTTATGGAATGGTTTACTGTTCGGTGATCGTAATCTGTGTCTCTGCTCAGGGTCCGATAAGAAGACCACTCGTCGGTCATAACGATCGAACCGGGGAGTATGTGTCTCTTTATCAATGGATACATTTCTCGTGTCGTTCGTCTGACAAGTGGCCTAAAGATTGCCTTACCCGATCCCCTCTCCACCATACCAAGAACCCATTGATTCCTCCTCAGTCTCCCCCTGTTGTACTTTCTGCGCCCCATGAGGGCTTCATCCACCTCAACCGTTTTCCCGTGACCACCTACGTAGGTTTCTGAGCTGTTAAGTAACCACTCCTATCAGAAAAGTAGCTCAATGAAATTTGGGGATAAGTAAGCCGATGGGTGGCATATTTGACGGAAGACCCCCATCGTGGATAGAAACCTGAATCAATGATGACACTTCATAGCGTACTTTGTATACAAACTTCCTGTCTACCCCTGCTTCATTAGCGATACGTGTATCTGAGAATGTTAGTAACTACGATTTTTGGGGTATTTTTGTTAAATGATAAGCGACTTTTATGTGAtataagggaccgttcacatatt
>UOYG01232762.1_1_5443
TGGAATCGTTGCTGAGGTCTTCCGCCCTAACTATCCTCTTCAGGACAAACCATTCGAACCGATAGGCAGTATCACCTGATGTGTGGATCTGTTTGCGAAAATGCTTCCAAGTACCCTCAATAGTGTTTGTGCAGTCTCCGTCAGGGTTCACAAAACTTATGGAATGGTTTACTGTTCGGTGATCGTAATCTGTGTCTCTGCTCAGGGTCCGATAAGAAGACCACTCGTCGGTCATAACGATCGAACCGGGGAGTATGTGTCTCTTTATCAATGGATACATTTCTCGTGTCGTTCGTCTGACAAGTGGCCTAAAGATTGCCTTACCCGATCCCCTCTCCACCATACCAAGAACCCATTGATTCCTCCTCAGTCTCCCCCTGTTGTACTTTCTGCGCCCCATGAGGGCTTCATCCACCTCAACCGTTTTCCCGTGACCACCTACGTAGGTTTCTGAGCTGTTAAGTAACCACTCCTGAATCAATGATGACACTTCATAGCGTACTTTGTATACAAACTTCCTGTCTACCCCTGCTTCATTAGCGATACGTGTATCTGATGAGTCGCAAGCAAGACCATACAATATCAGTAGCATTTGTGTAAACGATCCAGAAAAGGTGTTTAGGGCTGATACTGCAGTTTCCAGATGAACAGTGTGTctggtgtgatgataatttgtACCATTATGCCCGTTTCAGGATAATTGGTGGACGAACGACATAAAGATTAAAGACAAAGTTACCTGCATTTACACATGAAAATATCCTCATCAAAGTTGTATGCTATCTCAACTGAACAGTTCGGACACCGAGGTATAGAGAAAACCTTCAACTCTGAAAGCAGTTTCCAGGCACTTCTTTCCGATGATAGCGCTGGTACTATAACAGTCAGGTAGTATGACATTGTCCtataaactcaaatttgattgtataaa
>UOYG01232765.1_1_5443
TGGAATCGTTGCTGAGGTCTTCCGCCCTAACTATCCTCTTCAGGACAAACCATTCGAACCGATAGGCAGTATCACCTGATGTGTGGATCTGTTTGCGAAAATGCTTCCAAGTACCCTCAATAGTGTTTGTGCAGTCTCCGTCAGGGTTCACAAAACTTATGGAATGGTTTACTGTTCGGTGATCGTAATCTGTGTCTCTGCTCAGGGTCCGATAAGAAGACCACTCGTCGGTCATAACGATCGAACCGGGGAGTATGTGTCTCTTTATCAATGGATACATTTCTCGTGTCGTTCGTCTGACAAGTGGCCTAAAGATTGCCTTACCCGATCCCCTCTCCACCATACCAAGAACCCATTGATTCCTCCTCAGTCTCCCCCTGTTGTACTTTCTGCGCCCCATGAGGGCTTCATCCACCTCAACCGTTTTCCCGTGACCACCTACGTAGGTTTCTGAGCTGTTAAGTAACCACTCCTGAATCAATGATGACACTTCATAGCGTACTTTGTATACAAACTTCCTGTCTACCCCTGCTTCATTAGCGATACGTGTATCTGATGAGTCGCAAGCAAGACCATACAATATCAGTAGCATTTGTGTAAACGATCCAGAAAAGGTGTTTAGGGCTGATACTGCAGTTTCCAGATGAACAGTGTGTCTGCATTTACACATGAAAATATCCTCATCAAAGTTGTATGCTATCTCAACTGAACAGTTCGGACACCGAGGTATAGAGAAAACCTTCAACTCTGAAAGCAGTTTCCAGGCACTTCTTTCCGATGATAGCGCTGGTACTATAACAGTCAGGTAGTATGACATTGTCCtataaactcaaatttgattgtataaa
>UOYG01045543.1_1_5424
ACCTCTCGGACTATCTGCGAAGAAACTGGGGTCTCACAGCCTACTGTTAGATCCATCATCAACGACATCAGAGAGAAGATAGCAACCGATGTTGCTACCAGTGATAAAATCGGCGGGCCGGGGAAGGTGGTTGAGATCGATGAGTCCAAGTTCGGGCGCCAGAAGTACAACAGGGGGCGTGTGGTTCCCGGATGCTGGGTCCTCGGTGGTGTAGAACGGAATTCGAAAAACTGTTTCCTTGCCGTATGTCCCAACAACGTCCGAAGTGAAGCCTCTCTTCTTCCAATCATCCGCCAGTATGTTGAATTAGGTACGACGATTATCACTGACAAATGGAGGGCCTACTGCAATCTAGGAGCTCACGGGTACGTGCACCTGGACGTGAACCATTCACGTAACTTCGTTTTTGTCACAAATTACAGCTTCTTGAGGCAGAACTGCATCTCTTCCATGAACATGAGCACCTCCAGGCATTAGAAGTTGTTTTCGGCATTATGACGATC
>UOYG01140900.1_1_5574
CAGATTCCATTTTTTTCCCAATCGGCGCCCCTTTATTTCTCCTTTATTCCCCATTagtgccccctttttgcccccttaTTGCCCCATTTgtgccccttttttgccccttttcggcccccttttcgcccctTTGCTCCCATACTATGACCATTTCTTTGATATGTAATTTAGTAAGTCTGTAGAAAGTGGTGACAGCATTGATTACTGCAGCTGCTCTCACGTGCTGACACGTAtctggtgtcagcactcaGCAATCACGTCTCCAGTCTTGTTTGCTGACACCAGATGCACGTGGTCCCTGGGAGCTGGGTTCTTGGTGGGGTAGAATCAGACACAGATAAGTGCTTCCTAGCCCTCTGCCCAAACAACACACGAAGCGAGGCAACACTACTCCCCATCATTCGTCAGTATGTGAGGCCTGGGACAACTATTGTTACTGACATGTGGCGGGGCTACACAAACCTTCGGAACTATGGCTACCACCACCTCACCGTTAATCACTCTCAGAACTTCACCAATCCTGCTACGGGAGCCAACACAAACCGCATCGAGGGTACCTGGACACAGATTAAGCGCAGAGCTCTCAACAGAGGGGGTCGGCGGACACCTGAAAAGCTTGCAATGGACTTCACTCAGTTCATGTGGCAAAAGCAGAACAGACTCTTATCCCAGCCAAGAAGGATGCACATGATGTTCTCTGACAACCTGCCACAGATTCTTAACTTTAGACActttgattttttgaattAGTTCAATGTCAGTATATATAAAATTTCTTGTCAAAACACAAGTCTCATTATGTGCTTCCACGAGTCAAACAATGCCGTAGTAGATACGTAATTCGAAAACAATTGAATAACATCATTACAACAATTTAAAACATATAATTCTACTCCTTAGAGTTGCTGACAGCAAGGGTATAGTCCTGAGCGGAGACTCCAAGCCATTCCAGAGCTTCCTCGAGCTCTGTCCCCATCATTGTCATGAGTTCGTCTACCTTTCCAACAATGAACTTAGCCTCGTTGGATTCAGCAGGGGTCGGCCCACCTCTCTTTGCCAGCATCTTGTGGTGATGGTCACACAGGAAAGTCTCCGTAACTGTCCTCTGATCCATCTCAAAGAAGGAAAAGTCGACGATGCAGTCCTCACATGATGAAATCTGGGAAATGGCACTCGACTCGGATCTGCACAACTGTTGGTCGTGCCCAAGTTCACCGCACCCAACACAGGAAATAACTTGAACTTCAGCATCCTTTGTTCGGACCTGCTTGGACACTCGTTGCTTCCCAGTTGGAGGTGCGTCATCCTGAGCAGAGCTGTTGGAGGACGATGATCCCTGGTCCTGCTGTGCCACACGAGCTGCTGCTGTTCTGGTTCTGGCGATCTTTGGCATCTTCAGTAGATTTGTTGTAGATGGATAAGCAAATCGAAATGGTATACTTAAGGTGTTTGTTGGCACTATTTAAACATCCCTGATTATCTGATTGATGCTTATTTGGACTTCCGACTCATTTTGATTGGATCGTTAATGcatacgagtcacgtgacatcagtaatcaccatcatcagagaaaaacATGTGGTAACACAGTTTGATTTCGTAGGTGcatacgagtcacgtgacagctgtaatcaccatcatcagagaaaaataTGTTGTAACACAGTTTGGTTTGATCTTAGGTGcatacgagtcacgtgacatcagtaatcaccatcatcagagaaa
>UOYG01232763.1_1_5443
aatatgtgaacggtcccttatatcacataaaagtcgcttatcatttaacaaaaataccccaaaaatcgtagttactaacattctcagatacacgtatcgctaatgaagcaggggtagacaggaagtttgtatacaaagtacgctatgaagtgtcatcattgattcaggtttctatccacgatgggggtcttccgtcaaatatgccacccatcggcttacttatccccaaatttcattgagctacttttctgataggagtggttacttaacagctcagaaacctacgtaggtggtcacgggaaaacggttgaggtggatgaagccctcatggggcgcagaaagtacaacagggggagactgaggaggaatcaatgggttcttggtatggtggagaggggatcgggtaaggcaatctttaggccacttgtcagacgaacgacacgagaaatgtatccattgataaagagacacatactccccggttcgatcgttatgaccgacgagtggtcttcttatcggaccctgagcagagacacagattacgatcaccgaacagtaaaccattccataagttttgtgaaccctgacggagactgcacaaacactattgagggtacttggaagcattttcgcaaacagatccacacatcaggtgatactgcctatcggttcgaatggtttgtcctgaagaggatagttagggcggaagacctcagcaacgattcca
>UOYG01232765.1_1_5443
tttatacaatcaaatttgagtttataggacaatgtcatactacctgactgttatagtaccagcgctatcatcggaaagaagtgcctggaaactgctttcagagttgaaggttttctctatacctcggtgtccgaactgttcagttgagatagcatacaactttgatgaggatattttcatgtgtaaatgcagacacactgttcatctggaaactgcagtatcagccctaaacaccttttctggatcgtttacacaaatgctactgatattgtatggtcttgcttgcgactcatcagatacacgtatcgctaatgaagcaggggtagacaggaagtttgtatacaaagtacgctatgaagtgtcatcattgattcaggagtggttacttaacagctcagaaacctacgtaggtggtcacgggaaaacggttgaggtggatgaagccctcatggggcgcagaaagtacaacagggggagactgaggaggaatcaatgggttcttggtatggtggagaggggatcgggtaaggcaatctttaggccacttgtcagacgaacgacacgagaaatgtatccattgataaagagacacatactccccggttcgatcgttatgaccgacgagtggtcttcttatcggaccctgagcagagacacagattacgatcaccgaacagtaaaccattccataagttttgtgaaccctgacggagactgcacaaacactattgagggtacttggaagcattttcgcaaacagatccacacatcaggtgatactgcctatcggttcgaatggtttgtcctgaagaggatagttagggcggaagacctcagcaacgattcca
>UOYG01232762.1_1_5443
tttatacaatcaaatttgagtttataggacaatgtcatactacctgactgttatagtaccagcgctatcatcggaaagaagtgcctggaaactgctttcagagttgaaggttttctctatacctcggtgtccgaactgttcagttgagatagcatacaactttgatgaggatattttcatgtgtaaatgcaggtaactttgtctttaatctttatgtcgttcgtccaccaattatcctgaaacgggcataatggtacaaattatcatcacaccagacacactgttcatctggaaactgcagtatcagccctaaacaccttttctggatcgtttacacaaatgctactgatattgtatggtcttgcttgcgactcatcagatacacgtatcgctaatgaagcaggggtagacaggaagtttgtatacaaagtacgctatgaagtgtcatcattgattcaggagtggttacttaacagctcagaaacctacgtaggtggtcacgggaaaacggttgaggtggatgaagccctcatggggcgcagaaagtacaacagggggagactgaggaggaatcaatgggttcttggtatggtggagaggggatcgggtaaggcaatctttaggccacttgtcagacgaacgacacgagaaatgtatccattgataaagagacacatactccccggttcgatcgttatgaccgacgagtggtcttcttatcggaccctgagcagagacacagattacgatcaccgaacagtaaaccattccataagttttgtgaaccctgacggagactgcacaaacactattgagggtacttggaagcattttcgcaaacagatccacacatcaggtgatactgcctatcggttcgaatggtttgtcctgaagaggatagttagggcggaagacctcagcaacgattcca
