# Supplementary material for: Distribution of Merlin in eukaryotes and first report of DNA transposons in kinetoplastid protists
Source: PLoS One. 2021 May 6;16(5):e0251133. doi: 10.1371/journal.pone.0251133 (PMC8101967; doi:10.1371/journal.pone.0251133)
Supplement: S2 Appendix — Contigs containing positive hits and protein sequences are provided as fasta files. The results of the CD-search are also provided. A README file is provided with additional information about files. (ZIP) [file pone.0251133.s008.zip › S2 Appendix/Beroe_ovata_Ctenophora_protein.fasta]

>UOYG01140907.1_365_1288
MSLSSYREMCDAGIFSSEESSLQYLIDKQILPDRRRCIVCAGWMTLRECS
RTKYKDGCAWQCCDKWVSVRIGSILDQRRITYRQFIDLLSEFSRESTPST
AALHTGISKSTVESIYMEIQERIAEEVQTLPKLGGPGKEVQIDEAKFGKR
KYNRGRMVPGSWVLGGVESDTDKCFLALCPNNTRSEATLLPIIRQYVRPG
TTIVTDMWRGYTNLRNYGYHHLTVNHSQNFTNPATGANTNRIEGTWTQIK
RRALNRGGRRTPEKLAMDFTQFMWQKQNRLLSQPRRMHMMFSDNLPQILN
FRHFDFLN

>UOYG01031896.1_1135_170
MSDLDKYATYRDMSNASLFSSEANCAQYLFDVGILPQERICTTCHQFMMI
RTCSAAKYKEGCCWVCCNHTVGLRVGSILHGRNLTYRQFIDILDAFCRDC
TVRDAARDTGASQNAVRSIFMEIRELIAEDISTMEKIGGPGTVVELDEAK
FGKRKFNRGRLVEGSWVLGGVQRNSNNVFLQVCPNNSRSEATLLPIIQQH
VKPGTVIITDKWKGYNNLGRHGYIHEDVNHSTNFVDPLTGAHTNSIEGTW
THVKNRVMRRGGRRTEETLNGDISLYMWLKQKDLLSSPHKSRFLLTFRQR
FAPPFEFSKVLNVNVIFLTTLL
>UOYG01140905.1_365_1288
MSLSSYREMCDAGIFSSEESSLQYLIDKQILPDRRRCIVCAGWMTLRECS
RTKYKDGCAWQCCDKWVSVRIGSILDQRRITYRQFIDLLSEFSRESTPST
AALHTGISKSTVESIYMEIQERIAEEVQTLPKLGGPGKEVQIDEAKFGKR
KYNRGRMVPGSWVLGGVESDTDKCFLALCPNNTRSEATLLPIIRQYVRPG
TTIVTDMWRGYTNLRNYGYHHLTVNHSQNFTNPATGANTNRIEGTWTQIK
RRALNRGGRRTPEKLAMDFTQFMWQKQNRLLSQPRRMHMMFSDNLPQILN
FRHFDFLN
>UOYG01140897.1_365_1288
MSLSSYREMCDAGIFSSEESSLQYLIDKQILPDRRRCIVCAGWMTLRECS
RTKYKDGCAWQCCDKWVSVRIGSILDQRRITYRQFIDLLSEFSRESTPST
AALHTGISKSTVESIYMEIQERIAEEVQTLPKLGGPGKEVQIDEAKFGKR
KYNRGRMVPGSWVLGGVESDTDKCFLALCPNNTRSEATLLPIIRQYVRPG
TTIVTDMWRGYTNLRNYGYHHLTVNHSQNFTNPATGANTNRIEGTWTQIK
RRALNRGGRRTPEKLAMDFTQFMWQKQNRLLSQPRRMHMMFSDNLPQILN
FRHFDFLN
>UOYG01031889.1_1180_257
MSDLDKYATYRDMSNASLFSSEANCAQYLFDVGILPQERICTTCHQFMMI
RTCSAAKYKEGCCWVCCNHTVGLRVGSILHGRNLTYRQFIDILDAFCRDC
TVRDAARDTGASQNAVRSIFMEIRELIAEDISTMEKIGGPGTVVELDEAK
FGKRKFNRGRLVEGSWVLGGVQRNSNNVFLQVCPNNSRSEATLLPIIQQH
VKPGTVIITDKWKGYINLGRHGYIHEDVNHSTNFVDPLTGAHTNSIEGTW
THVKNRVMRRGGRRTEETLNGDLSLYMWLKQKDLLSSPHKSRFLFARDLP
LLLNFRKF
>UOYG01031895.1_1180_257
MSDLDKYATYRDMSNASLFSSEANCAQYLFDVGILPQERICTTCHQFMMI
RTCSAAKYKEGCCWVCCNHTVGLRVGSILHGRNLTYRQFIDILDAFCRDC
TVRDAARDTGASQNAVRSIFMEIRELIAEDISTMEKIGGPGTVVELDEAK
FGKRKFNRGRLVEGSWVLGGVQRNSNNVFLQVCPNNSRSEATLLPIIQQH
VKPGTVIITDKWKGYINLGRHGYIHEDVNHSTNFVDPLTGAHTNSIEGTW
THVKNRVMRRGGRRTEETLNGDLSLYMWLKQKDLLSSPHKSRFLFARDLP
LLLNFRKF
