# Supplementary material for: Distribution of Merlin in eukaryotes and first report of DNA transposons in kinetoplastid protists
Source: PLoS One. 2021 May 6;16(5):e0251133. doi: 10.1371/journal.pone.0251133 (PMC8101967; doi:10.1371/journal.pone.0251133)
Supplement: S2 Appendix — Contigs containing positive hits and protein sequences are provided as fasta files. The results of the CD-search are also provided. A README file is provided with additional information about files. (ZIP) [file pone.0251133.s008.zip › S2 Appendix/Euphorbia_esula_Streptophyta_contigs_contamination.fasta]

>PJAE01896568.1_ position 1 to 2113
GTGTGCATCGTGTGGCATCGCTGGTTAAACGATGGGTGATGGGAACGCACCATGGGGCGGTTCATCCCGAGCACGTTGATACTTATCTCGAAGAATTCGTTTTTCGTTTCAACCGCCGTAAATCGCGTTCACGTGGAATGTTGTTCTTCCGCCTCTTGGAGCAGGCGGTAATCACCAATCCTGTGACCTATCGCGATGTCGTGAAGGGACAGCTGGCTGCATCCGAAAAGGGCCCGGATTGCATG

>PJAE01273928.1_ position 1 to 3297
AATTTCTAACCCCAGTTACTTCGATCCGGTCTTCAAGTTGGAGCTGCAAGATCTGGACGCCGATAAGCGTGCTGCTGTTCTGGCTGAGCGCGACGCGAAAATGAAGGCTTACGAGCATTCCAACGTCACCCTTTACGGTGCGGTGGCAGTGGTCGGTGAGCCAATCGACAGCGCTCAGCTGCCTGCGGACCCTCGCGAAGCGATTGAGTTGATCCGTCAAAAAATTGTGCAGTTGTCGCAAGAAGCCGAACGGCATTAAGGCGCAGCGTGGTTCTGACGGAAATGCAACTGAGAAAGCAGGATGGATTCTGGTGATAAATCATCTGGACCAATCctgcttttctcttcttttgttttcatgCCTCTATAGATAACGCAGGTGAGATTAAAACCCTCATCCCTGCgttatcttctttgttttttgggTAACTATATAGTATAGCTATATACCCCACAATTGGAGAAAAACATGGCATACGTTGATATGAGTCTGCCtgcatttcaaaatcaatttgctTCTGAAGATGCCTGTTTGGATGCCATTTTTAAGGCGAGATGGCCACGGGGATTTGTCTGCCCAAGATGTGGACACAATGATGGAATCCGCTTGCGATCAAGGATCCGGATCGTTGAGTGCAGTTCCTGCCACAGACAAACATCTATTACATCCGGCACGCTCTTCCACAGAAGCCATCTAGACCTGCCTTTATGGTTTCTCTCAATTTATCTTTTCGCCCAAGACAAGGGAGGCGTTTCTGCAACGAGGCTCGCAAAGCAAGTTGGGATGAGCTACCCCACAGCCTGGTTCGTGCTTCAACGCTTACGAATTGCTATGCAAACACGCGATGAGAACCTTACGCTGGCTGGATATATTGAGCTGGACGAGGCATTTTTCGGGGGTCGATTTAGCAACAAAGGCAAGCGGAAATCGCCATTCAGCAACAAACAAACTGTTTTAGTTCTTGTCGAATCAGAGGGACGACAAGCTGGAAATCTCGTCATGAAGGTCGTGAATTCGTCACATTACCACGATTTGGTAGCTGTCATTGAATCCAAAGTGGACACCGAGCCAGGCGGACAATGGTTCCGCAGCGACGCTTGGGGAGCCCATCACGTCGTGATGCGATTTGGCCATCACATCAAAATGGAGCAAATGTCAAAATCAGAGCTGAATGAAAACCTGCGCTGTGTCAGCCTTGCCGTGTCTCATGCAAAACGTTTCTTCAAAGGAACATATCATCACTTCTGCAAGATGCACATCCAGCGCTATCTAGATGAATTCTGTTATCGGTGGAACCGCAGACACCTATTTGACCAGATCCCCTTGCATCTGCTTACGGCCTGCATTCTTCATGGTCCGTTGCAATACACAGGTGTAAAACTACCAACAGGATCGGCAGCCTAACGCGCTGATTgcgatttcttctttctcaagaCATCCTATCCAAACTCTAGAACAGCTCCAGATGCCTCATCTGGAGCTTGAACGCTGTTGCACCAAATACGATATCATCCCTGACTCCGATATCCTTTTGACCAAATCCCAGACAACAAGCCCAAACCTGCCTTAAACTTACAGGTATGTAACAATGGCGTTCACTATATAGCTAAGTATAAACGCCCAAACGAAGAAAACTGGAGGCCAGGATGGTCCCCAGTTTTCTTGCGCTATGCCTGAATCCGAACGACTTTATTATTTCCTCTGATTCAACTGCCCCAGAACGAGACAGATGAGCAGTCCCACGAAAAACACCGCCATCATCCACAGCATCGGGGAGTAGATGTACAGCATTTTACGCTCCGAAGGATGAAGGATTCAGACACGCCGGCCGCGGGGTCCCGAAAGTTTCGGTTCAGGACCCCGCCAGGTGGAAGACAATGCTGATGAGCAAAGCACAGCCTTCCACGACATGGCAATTTTCTCTGCCATGCTCGTCATCATTTAGAGTTCTAAGCTAATCTTCCTTTTCGTCCCTTGTGGCAAGCTGGCGATCACACCAATGGAGAAGTGGATTCCATGGGAGTTATCGCAAACAGACAAGCCCGGGTGCTCAGATACTCAGTCGATGACGTCGATGCCGCAGACACGAGCAGACGGCGGCAGGATGGTGCCCGCACTGGCGTTGGCTTCCCGTCCGAGGTGGTTGAGGACCTCAGCGAAGTGGCCAGCCGCAGCGAGCATCGGCGGGAAGACCTGCGGCATGAACGCGCCTCCCGGCTGGTTCACAGGCGCCGGAGCAGCGCCTTCGGGGTTCATCTTCACGTCCACGAGGACGCGAGCACGGGGCGAGAGGCTGAACAAGCCATACGCCGCCCAGATGAAGCCCGCACCGATTGCCTTCGCCGCACCGCCGTCCTTCTTCAGCGAGTCACCGACGAAGAGGCAG

>PJAE01283728.1_ position 1 to 3297
AATTTCTAACCCCAGTTACTTCGATCCGGTCTTCAAGTTGGAGCTGCAAGATCTGGACGCCGATAAGCGTGCTGCTGTTCTGGCTGAGCGCGACGCGAAAATGAAGGCTTACGAGCATTCCAACGTCACCCTTTACGGTGCGGTGGCAGTGGTCGGTGAGCCAATCGACAGCGCTCAGCTGCCTGCGGACCCTCGCGAAGCGATTGAGTTGATCCGTCAAAAAATTGTGCAGTTGTCGCAAGAAGCCGAACGGCATTAAGGCGCAGCGTGGTTCTGACGGAAATGCAACTGAGAAAGCAGGATGGATTCTGGTGATAAATCATCTGGACCAATCctgcttttctcttcttttgttttcatgCCTCTATAGATAACGCAGGTGAGATTAAAACCCTCATCCCTGCgttatcttctttgttttttgggTAACTATATAGTATAGCTATATACCCCACAATTGGAGAAAAACATGGCATACGTTGATATGAGTCTGCCtgcatttcaaaatcaatttgctTCTGAAGATGCCTGTTTGGATGCCATTTTTAAGGCGAGATGGCCACGGGGATTTGTCTGCCCAAGATGTGGACACAATGATGGAATCCGCTTGCGATCAAGGATCCGGATCGTTGAGTGCAGTTCCTGCCACAGACAAACATCTATTACATCCGGCACGCTCTTCCACAGAAGCCATCTAGACCTGCCTTTATGGTTTCTCTCAATTTATCTTTTCGCCCAAGACAAGGGAGGCGTTTCTGCAACGAGGCTCGCAAAGCAAGTTGGGATGAGCTACCCCACAGCCTGGTTCGTGCTTCAACGCTTACGAATTGCTATGCAAACACGCGATGAGAACCTTACGCTGGCTGGATATATTGAGCTGGACGAGGCATTTTTCGGGGGTCGATTTAGCAACAAAGGCAAGCGGAAATCGCCATTCAGCAACAAACAAACTGTTTTAGTTCTTGTCGAATCAGAGGGACGACAAGCTGGAAATCTCGTCATGAAGGTCGTGAATTCGTCACATTACCACGATTTGGTAGCTGTCATTGAATCCAAAGTGGACACCGAGCCAGGCGGACAATGGTTCCGCAGCGACGCTTGGGGAGCCCATCACGTCGTGATGCGATTTGGCCATCACATCAAAATGGAGCAAATGTCAAAATCAGAGCTGAATGAAAACCTGCGCTGTGTCAGCCTTGCCGTGTCTCATGCAAAACGTTTCTTCAAAGGAACATATCATCACTTCTGCAAGATGCACATCCAGCGCTATCTAGATGAATTCTGTTATCGGTGGAACCGCAGACACCTATTTGACCAGATCCCCTTGCATCTGCTTACGGCCTGCATTCTTCATGGTCCGTTGCAATACACAGGTGTAAAACTACCAACAGGATCGGCAGCCTAACGCGCTGATTgcgatttcttctttctcaagaCATCCTATCCAAACTCTAGAACAGCTCCAGATGCCTCATCTGGAGCTTGAACGCTGTTGCACCAAATACGATATCATCCCTGACTCCGATATCCTTTTGACCAAATCCCAGACAACAAGCCCAAACCTGCCTTAAACTTACAGGTATGTCTTTAGAAGCGCTACTAAGCAATGTGGTAGTGACAAGCagcagaaaaattattatcctCGGGCATAATGCATTCAGCATCGTTTTTGGAATCAAGATGACTGATaatcaaattcaactttttcGAGCATACAGTAGCAATGGTTTTGTAACCCGCAAAAGCCTGCTGGGAGCACTCTTTGATGCCGGCATTCAAGAAAACGATCCGCGTGCATCTGGGCTATATAAGGCACTGAAACAGTCAGTTGATTTGATCGAACTTGAGCAGTTTCGTGGACTGCAGGAATGCTCTCCGGCTCTTTTCGAAAAGGTGCTCAGCGGAGAGCTTGCAATTCCTCAGTTCAGCTCTTTTACTGAGGATCTTACTGAAATATTCGAGCAGGTAGCTGCGAATAAAGACGGCAAGCTTGCAAATTATATTCCTCAGCTTGAAAGAGTCGATCCGGAAAAATTTGCATTGTCTCTATGCTCGATCGATGGACAGCAATATTCCTTTGGCGATGCCGACGACTTCTTTTGCGTTCAGTCTTGCTCGAAACCAATTACTTATTGTCTTGCCCTGGAAGAGAATGGGGAAGATCTTGTTCATCGTTTTGTTGGTACCGAACCCAGTGGCAAAACATTTAACGAGCTTGCTTTAAATGCGCATGGCAAGCCGCACAACCCAATGATTAATGCCGGTGCGATAATGTGTGGCTCCCTTGTTAAAAAAGGGGCAAGTGCGTCAGACCGTTTTGATTATGTCATGAGCAAGTGGAAGGAGCTTTCTGGAAATCAGAAAGTCGGCTTTGATAACGCCGTCTATCTTTCCGAAAGACAAACTGGAGATCGCAATTTTGCTCTGGCTTACTTCATGAGGGAAAAGGGTGGCTTCCCTGAAG
>PJAE01873368.1_ position 1 to 2308
CATCGATAACAGCGGGTACAATTTTTCAAGACCGCAAGAAACCCCTTCTACAATGGTTTCATGCGGCGTGGCACATCACCGAGAACAAGCATGGGACAAGTGCTCGTAGTTTACAACAAGCCCTTGGGCTTGGTAGCTATCATACGGCTTGGGCGTGGCTTCATAAATTTCGTGCGGCAATGGTTCGTCCTCAGAGGGATAAGGTGTGCGGAGATGTAGAAGTAGATGAAATCTTCATTGGTGGACCAAAGCCTGGCAAGCGGGGACGCGGTGCAGAAGGGAAGGAATTGGTATTAATTGCTGCAGAAAAAG
>PJAE01900554.1_ position 1 to 2253
CTCCGCGGGTTCGCTCAGGGAGTCTCGACGGCGCAACTCGCCCGCGAGTTGGATTTGGAACGCACCGGCTTGCTCGAACTCCGCCACCGGCTCCAGGAGTTCGCCCTGCAGGCGCTCGACCGCACGCCGCTTCCCGACGCGGTCGCAGAGGCGGACGAGATGTATCAAAACGCGGGGGAAAAAAGGCGTTCCGCACCGCGACCCCGACGATCCGCCGCGACGACGCGCCAATAAAACCCGCGGCCACGGGACGTGGGCGACGGACCGCCCGCCCGTCTTCGGAGCCTTCGGCCGCGACGCCGGCCGAGTCCGCATGGAGGTCGGTCGGAACAGCGACGGCCGCTCCCTGATGGACTTCGTCGAGCGGTCCACGCAGGGCGAAGTAGTCCTCAACACCGACGAATGGAGCGGCTACAACGGGGTCGCGAAAAGCGGTCGCGGGCACAGCACCTGCTGCCACGCTCCAGGAAAGCGGGAGTGGGCTCGGGACGACGACGGCGACGGGGTGCGGGAGGTCCACTGCAACTCGATGGAAGGCGTCT
