# Supplementary material for: Distribution of Merlin in eukaryotes and first report of DNA transposons in kinetoplastid protists
Source: PLoS One. 2021 May 6;16(5):e0251133. doi: 10.1371/journal.pone.0251133 (PMC8101967; doi:10.1371/journal.pone.0251133)
Supplement: S2 Appendix — Contigs containing positive hits and protein sequences are provided as fasta files. The results of the CD-search are also provided. A README file is provided with additional information about files. (ZIP) [file pone.0251133.s008.zip › S2 Appendix/Hofstenia_miami_Xenacoelomorpha.xlsx]

## Sheet: CD-search
Query	Hit type	PSSM-ID	From	To	E-Value	Bitscore	Accession	Short name	Incomplete	Superfamily
Q#1 - >SCFE01007752.1_498_1103	superfamily	382559	41	179	3.5379e-26	98.1335	cl01481	DDE_Tnp_IS1595 superfamily	-	-
Q#2 - >SCFE01002989.1_3826_3221	superfamily	382559	41	179	1.34628e-26	99.2891	cl01481	DDE_Tnp_IS1595 superfamily	-	-
Q#3 - >SCFE01000656.1_386382_385777	superfamily	382559	41	179	1.30972e-25	96.5927	cl01481	DDE_Tnp_IS1595 superfamily	-	-
Q#4 - >SCFE01000362.1_683206_683811	superfamily	382559	41	179	1.30972e-25	96.5927	cl01481	DDE_Tnp_IS1595 superfamily	-	-
Q#5 - >SCFE01000027.1_1846204_1847082	superfamily	382559	129	269	2.10908e-28	106.223	cl01481	DDE_Tnp_IS1595 superfamily	-	-
Q#6 - >SCFE01000596.1_33362_32484	superfamily	382559	141	281	4.7829e-29	108.534	cl01481	DDE_Tnp_IS1595 superfamily	-	-
Q#7 - >SCFE01000294.1_711961_711071	superfamily	382559	140	274	4.66257e-18	78.8735	cl01481	DDE_Tnp_IS1595 superfamily	-	-
Q#8 - >SCFE01000001.1_6286800_6287393	superfamily	382559	36	175	3.40878e-16	71.9399	cl01481	DDE_Tnp_IS1595 superfamily	-	-
Q#9 - >SCFE01013187.1_910_26	superfamily	382559	81	215	6.99382e-20	82.7255	cl01481	DDE_Tnp_IS1595 superfamily	-	-
Q#10 - >SCFE01000830.1_109749_110291	superfamily	382559	19	153	2.6132e-19	79.6439	cl01481	DDE_Tnp_IS1595 superfamily	-	-
Q#11 - >SCFE01000082.1_1439976_1440884	superfamily	382559	137	282	1.44134e-19	83.1107	cl01481	DDE_Tnp_IS1595 superfamily	-	-
