# Supplementary material for: Distribution of Merlin in eukaryotes and first report of DNA transposons in kinetoplastid protists
Source: PLoS One. 2021 May 6;16(5):e0251133. doi: 10.1371/journal.pone.0251133 (PMC8101967; doi:10.1371/journal.pone.0251133)
Supplement: S2 Appendix — Contigs containing positive hits and protein sequences are provided as fasta files. The results of the CD-search are also provided. A README file is provided with additional information about files. (ZIP) [file pone.0251133.s008.zip › S2 Appendix/Hofstenia_miami_Xenacoelomorpha_contigs.fasta]

>SCFE01013187.1_1_1496
GAGCTGATTAAAGGAAAAAGGTTACACAGGGTACACCTGCCACACATGGcgaatgaaattatcaaatgcATCCATGCCTGGCAGCGCAAACAATTCGCGCCACATGAATTCATCCAAATGACTTGGAAGCATATGCGTTTGCGTTCCGTTCATTTGCTTGAGGTTCCGCTTCGCTCTAGACCACATAGACTCCACTCTATTTGTAGTGACTCGAGTTACAGGATCAACAAAGTGATAAGAGTGGTTTACTGTGCCATGCTGAAAATTGTAATTGGTGATACGATTGTAAGCACCCCAGTTATCAGTCCAGATAATGGAACCATCAGCAACTCTCCTCCGAATGATTGGCATCAGTGTCTGGTGATTCCTTGCACTAACAAAGCACAAAAATGACCGCCGATCCTGAACATCGTAGATTCCAAAGACccacttttctggaattaaacGGCCACGGTGGTATTTCCTGCGAGCAATAACACTCTCATCGATCTCAACAATGCGATCTTGACCTCCATACTTCTGTGGGCAGATATCAGCTCTCATCAAGGCCATGGAGCAAACGTCCCGACAGAAGCTATACCAATCTACAGCCGTGGATTTGTGATTCCCAAGACATCCGCGGTTCGAGTGACAGGAACTTGCAGAATCCAGTACCAAATTACCGCAAAAACTACCCTTAACTCCAACTTGGCCTTCGCAAAAAAAGTTCCAGTGCGGGCAGAGCAAGTGCGCTTGCATCTAGGACAAGAGGTAGCCATCCAAGTGATTGGCACACGAAATTGTAGACATCCGCCTACGACAACCAGCAGCATGACATCTTCTACTAGTGACCAAGAGGCCCTCGCacttgcaaaatgaaattgcttcttcATTCAAAGTTAAAAGTGTAACTACATGCCAGTGCGACATAATTGCAAATGATGTTTAAAATTGTGGAAGAATTTACACTTTGAAATGTACCcgccaaaatattaaaatccaataaatctttgggaaattttaaaaatcaaacatcCTTTACCGCGCTATTCAATATTCGTTAAAGAACTTTAAGTTAATCCCTTTACATTGCTTACTGCTATTCAAAACCAAAAGAATTGAAGTTGCAAATTTACCAAGTTAGTATTAATGAACAACCATatgaggtttttcaaaaatacatacaagGATAATCAAAGAAATGGCAATTTAGTTTATGATTCTTGGAATCCGAATTAGAATAAAGTTACGCAGCTATTTGCAAAACATAAGTTACAAGAATGCTGCAAAATGATTGGCTGATAAAATTGTATatgctttatttaatatattaataac
>SCFE01013187.1_1_1496
gttattaatatattaaataaagcatatacaattttatcagccaatcattttgcagcattcttgtaacttatgttttgcaaatagctgcgtaactttattctaattcggattccaagaatcataaactaaattgccatttctttgattatccttgtatgtatttttgaaaaacctcatatggttgttcattaatactaacttggtaaatttgcaacttcaattcttttggttttgaatagcagtaagcaatgtaaagggattaacttaaagttctttaacgaatattgaatagcgcggtaaaggatgtttgatttttaaaatttcccaaagatttattggattttaatattttggcgggtacatttcaaagtgtaaattcttccacaattttaaacatcatttgcaattatgtcgcactggcatgtagttacacttttaactttgaatgaagaagcaatttcattttgcaagtgcgagggcctcttggtcactagtagaagatgtcatgctgctggttgtcgtaggcggatgtctacaatttcgtgtgccaatcacttggatggctacctcttgtcctagatgcaagcgcacttgctctgcccgcactggaactttttttgcgaaggccaagttggagttaagggtagtttttgcggtaatttggtactggattctgcaagttcctgtcactcgaaccgcggatgtcttgggaatcacaaatccacggctgtagattggtatagcttctgtcgggacgtttgctccatggccttgatgagagctgatatctgcccacagaagtatggaggtcaagatcgcattgttgagatcgatgagagtgttattgctcgcaggaaataccaccgtggccgtttaattccagaaaagtgggtctttggaatctacgatgttcaggatcggcggtcatttttgtgctttgttagtgcaaggaatcaccagacactgatgccaatcattcggaggagagttgctgatggttccattatctggactgataactggggtgcttacaatcgtatcaccaattacaattttcagcatggcacagtaaaccactcttatcactttgttgatcctgtaactcgagtcactacaaatagagtggagtctatgtggtctagagcgaagcggaacctcaagcaaatgaacggaacgcaaacgcatatgcttccaagtcatttggatgaattcatgtggcgcgaattgtttgcgctgccaggcatggatgcatttgataatttcattcgccatgtgtggcaggtgtaccctgtgtaacctttttcctttaatcagctc
>SCFE01003038.1_8659_11090
ataaacacggagagtccactcctactataaacacggagagtccactcctactataaacatggagagtccactcctactataaacatggagagtccactcctactataaacacggggagtccacccctaccatttaaaaaggataaacaagggcgatatgttcaatgaaattattaaatgtgttatcctcctctctatcaaatcttttccgccacatatactcatccaaatgagctggaatcatgtcgtctacagtaccagtcattgccttaaatttgcgcttagctccactccacattgcctcaacattgtttgtatgtgcccgagtaatggggtctacaaaattttcgtcgtggataacaaccttgtgaacatatgggtgtggtccatacccatctgagagccaagaatatgcagcccagccatctgttgtaatagtagttccaaactctattttttcaaaaattattggtcgcaatgtattgaccgtccgatctggaacaaactgcatgtaaccaattttaagttggggttcataaattccaaacacccattgctcacgaaaaactctgccacgattgtatttccgcttttgaaacacgctttcatcaagctgaacttcgcggttctctccacccaatttttgactgcacactgccggattcattaagatgctggaacacacatcgcgacaaaatgaataccaatctactgctgcatgatgtccgatgtcacattggatcattgcttttgttacaggtgtctgcatcaaaaatgaatatatcacaaaaattaatttctgcaagcttaaacggcaaccctcaaagaaagaaccattccttgcagacttctttcttttacataatttacaccgcccaataaacttatctgcacacgattgatcagaaatgcggctcatcagaatatcacaacgttcacattcaaatccattggcaattagacggtggttttggcaaaactgcagagctctttcctctgcacctgcaatatctattaaattgaaaaaagaaaaaccacaacgacgtgccatagtaacaagactaaaaatactgtaacagaaataaaaagattgccaaaaattataacaattataataaatcagcaatgattaataatggcacatgttgcaatgacttagtcatactatctaaagaagcattgaaaattaaaatgcgcaatgaatattttagaaataatgaaaatcataataataacaaagtacgtcatcagaatgacgtaagaagtcttgacatgttctctgacgtcattagtatagttgccatggtagcagtttgtttataaactagagtccgttgatcgacaataacgctggtttttcaattaaatagttgtgcagcttggcaattgattgacaacttctcaatgaattttttggaacccctgcacataaagcaaaatatatttcgtagtaccattgttcatgtatataatcacactgaactaatttcaacaaaatgcgacacatttcttaagattaaaaaatagttttctaagtcatattatttttaacatttaatataaatataaaataatgctcttaattgttaaaagcgcaatgacttgcgtaataggatcattacttttaaatttttttaat
>SCFE01002141.1_15077_17508
attaaaaaaatttaaaagtaatgatCCTATTACGCAAGTCATTGCGCTTTTAACAATTAAgagcattattttatatttatattaaatgttaaaaataatatgacttagaaaactattttttaatcttaAGAAATGTGTcgcattttgttgaaattagtTCAGTGTGATTATATACATGAACAATGGTACtacgaaatatattttgctttatgtGCAGGGGttccaaaaaattcattgagaaGTTGTCAATCAATTGCCAAGCTGCACAactatttaattgaaaaaccaGCGTTATTGTCGATCAACGGACTCTAGTTTATAAACAAACTGCTACCATGGCAACTATACTAATGACGTCAGAGAACATGTCAAGACTTCTTACGTCATTCTGATGACGTActttgttattattatgattttcattatttctaaaatattcattgcgcattttaattttcaatgcttCTTTAGATAGTATGACTAAGTCATTGCAACATGTGCCATTATTAATCATTGctgatttattataattgttataatttttggcAATCTTTTTATTTCTGTTACAGTATTTTTAGTCTTGTTACTATGGCACGTCGTTGtggtttttcttttttcaatttaatagatATTGCAGGTGCAGAGGAAAGAGCTCTGCAGTTTTGCCAAAACCACCGTCTAATTGCCAATGGATTTGAATGTGAACGTTGTGATATTCTGATGAGCCGCATTTCTGATCAATCGTGTGCAGATAAGTTTATTGGGCGgtgtaaattatgtaaaagaaagaAGTCTGCAAGGAATGGTTCTTTCTTTGAGGGTTGCCGTTTAAGCTtgcagaaattaatttttgtgatatattcatttttgatgcAGACACCTGTAACAAAAGCAATGATCCAATGTGACATCGGACATCATGCAGCAGTAGATTGGTATTCATTTTGTCGCGATGTGTGTTCCAGCATCTTAATGAATCCGGCAGTGTGCAGTCAAAAATTGGGTGGAGAGAACCGCGAAGTTCAGCTTGATGAAAGCGTGTTTCAAAAGCGGAAATACAATCGTGGCAGAGTTTTTCGTGAGCAATGGGTGTTTGGAATTTATGAACCCCAACTTAAAATTGGTTACATGCAGTTTGTTCCAGATCGGACGGTCAATACATTGCGaccaataatttttgaaaaaatagagttTGGAACTACTATTACAACAGATGGCTGGGCTGCATATTCTTGGCTCTCAGATGGGTATGGACCACACCCATATGTTCACAAGGTTGTTATCCACGACGAAAATTTTGTAGACCCCATTACTCGGGCACATACAAACAATGTTGAGGCAATGTGGAGTGGAGCTAAGCGCAAATTTAAGGCAATGACTGGTACTGTAGACGACATGATTCCAGCTCATTTGGATGAGTATATGTGGCGGAAAAGATTTGATAGAGAGGAGGATaacacatttaataatttcattgaacaTATCGCCCTTGTTTATCCTTTTTAAATGGTAGGGGTGGACTCCCCGTGTTTATAGTAGGAGTGGACTCTCCATGTTTATAGTAGGAGTGGACTCTCCATGTTTATAGTAGGAGTGGACTCTCCGTGTTTATAGTAGGAGTGGACTCTCCGTGTTTAT
>SCFE01005342.1_3198_5590
NNNNNNNNNNNNNNNNNNNNNNNNNNNNNNNNNNNNNNNNNNNNNNNNNNNNNNNNNNNNNNNNNNNNNNNNNNNNNNNNNNNNNNNNNNNNNNNNNNNNNNNNNNNNNNNNNNNNNNNNNNNNNNNNNNNNNNNNNNNNNNNNNNNNNNNNNNNNNNNNNNNNNNNNNNNNNNNNNNNNNNNNNNNNNNNNNNNNNNNNNNNNNNNNNNNNNNNNNNNNNNNNNNNNNNNNNNNNNNNNNNNNNNNNNNNNNNNNNNNNNNNNNNNNNNNNNNNNNNNNNNNNNNNNNNNNNNNNNNNNNNNNNNNNNNNNNNNNNNNNNNNNNNNNNNNNNNNNNNNNNNNNNNNNNNNNNNNNNNNNNNNNNNNNNNNNNNNNNNNNNNNNNNNNNNNNNNNNNNNNNNNNNNNNNNNNNNNNNNNNNNNNNNNNNNNNNNNNNNNNNNNNNNNNNNNNNNNNNNNNNNNNNNNNNNNNNNNNNNNNNNNNNNNNNNNNNNNNNNNNNNNNNNNNNNNNNNNNNNNNNNNNNNNNNNNNNNNNNNNNNNNNNNNNNNNNNNNNNNNNNNNNNNNNNNNNNNNNNNNNNNNNNNNNNNNNNNNNNNNNTTTAGATGCATTGCAAAATCCTGTTGATATTTATGCATTACTTCAAACAGCGAAAGATAATGCGTCATAGGAGCGGAGtaattagttaatttttaagtaatactatatgaatttaatatcaaaaataattagatagcaaaacaataatttttttcaaattctcatacaagtaaataaataaattgaatgtaGTTGCATTAGCATATAATCTTGTTAACTTCTATGCATTATTTGAGAGAGAGTGAATGTAATGAGTCATTGGACCGTAGCTATTAGTTCAAACATCGCAATAAATTCAGTTCATTtaattccaaatgatttttcttaaatattaatttgcaatgtGATATTTTGCcactagagggcttgtaaatcgttgaattaaatttcgtctaatgagtTGCATGACAAAAGCACAACTGCGGCAGGATGATTAGAGAGAGATGGGTATTTGGTATCTATGACTGTCACGATCGTCGTTCATTTCTCTGCTTTGTCAATGCTCGGGATGATCAAACTCTCATTCTCATCATTCGGCAGAAGATTCTTCCTGGTACGCACATATGGAGTGACGAATGGCCTGCGTACAACTATATTGCTGGCAATCCACCATTTCCCCTCGTCTACAAGCACAGCACCGTGAATCTTCCTCGGAATTTTGTTGATCCCGTCACCAATGTCACCACCAATCATATTGAATCCATGTGGTCTCGTGCAAAGAAGAGGATGAAGGCAATGAATGGAACTCGTTCGCATATGTTGGCATCACATCTGGATGAGTTCATGTGGCGAGAACTATTTGCATTGCCTGGAATGGATGCCTTGGCCAACTTCCTTCAGCATACCAGCTTGGTTTATCCATTGTAATGCTGCATTTCAATCAGCTCTTTTCAGAGCTATCCTCCTTTTAATCGGCTCTTTTCAGAGCCACCCatttaatcaaaacaattaattcatataataataataataataa
>SCFE01013344.1_1_2303
ttgttttgtgaactcacgagatcacaatacgttaatgcctatcattcgtcaaaggattgagcccggttctataatatggagtgacaggtggggtgcttacaattggattgctgatcatcctccctttccttctccgtatcaacaccaaactgtgaaccattctgagaattttgtggatccaatatctggtgttactactaatcaagttgaatctatgtggtcacgagcaaagaagaacctgaaagcgatgaatggaactgtgcgtcacatgctgcctgctcatctagatgaatttctctggagagagctctttgctcaacctggcatgcttgtttgggatacctttcttcaccaccttcgcctagtataccctgtttagctttttgtagagcttctctacttagctcctttgagagctacctttcatttggcccttttcagggccacccagttaatcaaagcattacattgttgaaatagtatttgtattttattatattggttatgttaaataaaagtatccttaatattaatgattaacaattataaaatttcattcaaaatagtttactgcaattttagaatttcactgatatcatttgttatattttacttaaatgttacttctgatttgtaattttgaaatatttgattcggattttaataattggtaaataaaatgtaaaaataaatacaaatcagaataatgatttaaaaatcttaactacgaattagttggtttacactaaaaatatatttacaattaggaatttaactttaagtaacgatgaattacagtctgtgattacatttctgtagtgtgattataacaatagctaataatcaagagaatatacacaactataactgcaactaatccactataattaaattttaatcacttaaaataaatgtttattttcttgaatttatataaatgtttgattgaaattggaggctctaaaaagaaccgaatgaacataatgaacataaatttatatcgaagcaatattgaaggaagctttatatttgaacagcacagcatcaataatcttcaaatgaatatttctaggaatttacggagactccacttccagcagaggcttcaaaagttgtgataagttatcacaaattcttgagctaacaacaacgcaataatagattataaaataataatttcagcacctttgctaaatacattgtgtttgttacagaggtctttgatatgattggttgctacaaaagaataagctaaatagaagaattttaagcggcaaaatgattggtcgctttcagatgtata
>SCFE01000027.1_1845588_1848010
GAACATACATTTACTGAAAATTGGCGAAAGAAAAGGCtatctaaatgtaaatattttaggcCACTATCTATATTaaggcgaacttgtagaatagcgacgaGCGGAGCACGCGGACATTATAAACACAATTACAGGGTAggaaacgatgagaaatgcattaaaatatttaaaaccttcaaaatataatcgatatagattGATATCTTGCCATAATTAACCAatttcgtagcacgcggtatttatttaagtataataacttataaaactataaaaacattaaaaaaaataaatgttttattaaaaatttttaaaatatatccataatttttaattcaaacaaGTCAAAATATGTTTTCGTTGCAGTCCAACTTTAAAGCGGAATAAAGGTGTCCTCTTTCGACTTTTACATATAGTCATTTTAGCAATatcattgaaaacaaacaaataattcataaattagTTGCGAATTCatctaaatcatttttaaaaattaattaattttataaatttacttttttcaattgaCATCATATCaagtatttcaataatattaaattaaatattgttttgcgcaaagaaatgcatgaaaattttcacttttattaaGCATTTATCATGTTAAGTCTTCTTGATGTTTTGCATTTAATTGGAAATTACCATTTTCTTCTTGAATGGCTTCGTAATCGTAGCTTGTTGCGTCGGAATGCGTCTTGTACTGCTTGCGGTACTCCTATGACAGTTCAAGCAGAAGATGTTATTGATGGCTATATTTTTCGTTGTTCGAACTGTTATAAAAAACTATCAATTAGGAATGGctcgtttttttcaaaatcaaagttGATGATTTCTGAAATTGTGCTTCTTATATACCTATGGGCAAGTGGAGTTAATCTCTCATCAGCTTTGAAACTATTGAATATCAATGAACACACTGGCGTCGACTGGTACAACTTTATGAGAGAAGTTTGTAGTTTTTACCTGATAAATAATCCTATACGACTAGGAGGACCTGGAATCGTTGTGAATATTGACGAATCTGTTGTTGTAAAGCGAAAATACAATCGAGGAAGACACGTACCACAACGTTGGGTATTTGGACTATATGACGTAAGCAAGAAAGTTGGTTACATTGAATTTGTAGACAGGCGCGACGCTAATACATTATTACCCTTAATCCAGCAATATGTCCTCCCTGATAGCAGAATATTCAGCGATGGATGGGCTGCCTATGCTAACATCTCCAACTTGGGTTATGATCATGAAACCGTTATTCATGATGTGAACTTTGTCGATCCAGACACTGGGGTTCACACCAATTATGTGGAATCATATTGGTCACGTGTGAAGCGCAAGTTAAAGCATATTTATGGATCATCTTCACAGATTCTGCCTTCATATCTTGACGAATTCATGTGGCGGGAACGTTTTGACATTCCAAGTGGACAAGATgcttttgataatatattgaaGCACATTACATTACAATATCCTTTGTAATAATCTCATTGATAAATCGGCTTTTTTTAAAGCCACCAACTTAATCAAAGCATTCGAATGATATTAcaactattttattaattgctgTATTTTGTAACTTCGTTGTATATACCCCATGTTTTGGTGAAATTTAGgaacaattttatgaaattgaaatcgCACAAGAATTAAATTATTAGCATAAATACCGTTATATATTCTaatctatatttaaataatttttgaattccaATGGTTTAAGGCTGATTTCTAGGATGGATTAACCATTGATTAGAAAGCTTCAATTTTAACTATCAACTCCAACAAATCattcatgttttaaattaagaaattaaatatctaaagcGCAGATTTGATTTAAATTGGTGGCCCTGAAAAGGGCCGAATTAAATATACTGTCTCAACGTCTAGCGTTAAGAGCATTCAAGAAATATGTTGCCTTTATCGGAATAAGACGCCCCGTTGTTCTGAACACATCTAGGTGAAAATTAGGTGCGTTCTCTCTAAGATATTGCCGGCAAGCCTTTTCCAGGTGGACAACAGTGTCGCAGCGTTCTAACAAGCGAAGGTATTCTGGATTGTCGATTATCTTTATTTCACAAATGCCAAGCTTCTCACGCATTGTTGAAATACTTGATATGATGtcaattgaaaaaagtaaatttataaaattaattaatttttaaaaatgatttagatGAATTCGCAActaatttatgaattatttgtttgttttcaatgatATTGCTAAAATGACTATATGTAAAGAGGACACCTTTATTCCGCTTTAAAGTTGGACTGCAACGAAAACATATTTTGACttgtttgaattaaaaattatggatatattttaaaaatttttaataaaacatttatttttttattgtttttatagttttataagttattatacttaaataaatac
>SCFE01000596.1_31556_33978
gataactcacaactaattaaaatattaaaaacagctaaggccacggttagactagtgggcgaacttgtagaatagcgacacgcggagcatgcggaacacgccgacacgataaacacaattacagggtaggaaacgatgagaaatgcattaaaatacatgaaaaaattaaaatataaacgatatagaccgataactttacataattaaccaatttcgtagcacgcggtagcacgcggtatttatttaagtataataacttataaaactataaaaacattaaaaaaaataaatgttttattaaaaatttttaaaatatatccataatttttaattcaaacaagtcaaaatatgttttcgttgtagtccaactttaaagcggaataaaggtgtcctctttcgacttttaccctatagtcattttagcaatatcattgaaaacaaacaaataattcataaattagttgcaaattcatctaaataatttttaaaaattaattaattttataaatttacttttttcaattgacatcatatcaagtatttcaataatattaaattaaatattgttttgcgcaaacaaatgcatgaaaattttcacttttattcagcatttatcatgttaagtcttcttgatgttttgcatttaattggaaattacccttttcttcttgaatggcttcgtaatcgtagcttgttgcgtcggaatgcgtcttgtagtgcttgcggtactcctatgacagttcaagcagaagatgttattgatggctatatttttcgttgttcgaactgttataaaaaactatccattaggaatggctcgtttttttcaaaatcaaagttgatgatttctgaaattgtgcttcttatatacctatgggcaagtggagttaatctctcatcagctttgaaactattgaatatcaatgaacacactggcgtcgactggtacaactttatgagagaagtttgtagtttttacctgataaataatcctatacgactaggaggacctggaatcgttgtgaatattgacgaatctgttgttgtaaagcgaaaatacaatcgaggaagacacgtaccacaacgttgggtatttggactatatgacgtaagcaagaaagttggttacattgaatttgtagacaggcgcgacgctaatacattattacccttaatccagcaatatgtccttcctgatagcagaatattcagcgatggatgggctgcctatgctaacatctccaacttgggttatgatcatgaaaccgttattcatgatgtgaactttgtcgatccagacactggggttcacaccaattatgtggaatcatattggtcacgtgtgaagcgcaagttaaagcatatttatggatcatctccacagattctgccttcataccttgacgaattcatgtggcgggaacgttttgacattccaagtggacaagatgcttttgataatatattgaagcacattacattacaatatcctttgtaataatctcattgataaatcggctttttttaaagccaccaacttaatcaaagcattcaaatgatattacaactattttattaattgctgtattttgtaacttggtatataccccatgttttggtgaaatataataaaaatttaggaacaattttatcaaattgaaatcgcacaagaattaaattattagcataaataccgttatatatgctaatctatatttaaataatttttgaattccaatggtttaaggctgatttctaggatagattaaaccttgattagaaaacttcaattttaactatcaacttcaacaaatcattcatgttttaaattaagaaattaaatatctaaagcgcagttttgatttaaatgggtggccctgaaaagggccgaattaaatatactggctcaacgtctagcgttaagagcatgcaagaaatatgttgcctttatcggaataaggcgccctgttgttctgaactcatctagaggaagattaggtgcgttctctctaagatattgccggcaagcgttttccaggtggacaacagagtcgcagcgttctaacaaacgaagatattctggattgtcgattatctttacttcacaaattccaagcttctcacgcattgttgatggtcgtacaagtgcttcgttgcacgcaaaattaaaagaaacgccagactgcatacgactgagtattgtcgcataccgtgaatgacatgtaaggtcaagattggcaagtgtaaaactgactcctaaaagttgcggtgaaggagaaggactgacaattgacgacactggagtggtgattgacgagactggagtgctgacaacgttgcaatctgtcactatagccaaaggactgcggcagcgaacttgatcaggcgttaaggatttcaacccattccgcaagcaaagcct
>SCFE01000047.1_1025002_1027439
TGAGTTcctcatctcatgcaatttaggtcagatcattaataacaattttaataataaatgacatGCAGTACAAAACCCTAGccatacacctaacctaagttaaagaaAACAAGCCAGCCAAGTTGTACCACATCTGGGTACCCTTTAAATATGCAGTTGGAAAGTTAGAAACACATAAATTTTAGataaatgatgtcaaatataaaaagtaaaaacaaatttactgagaataagcTGAAGAGAAATAAATGACAAATTCACAGAtaattatacaaatgaaaactGGTAATGGTAAACAAAACAGCATTCTTGAAGAATCTGGAactgcttaaaaattaatttttttttaatttttagatacagttttttatgctgataccaaatatataaatctttttttgaggaaatcattatttaaaaagataattattgCAACTATTTTGACTTATCACTATAGCAACAGTATGTTATTAAATGTCGCCATCTATGTAATATTGATGGCAAATAGTAGCggtaatttaataaaacataattataaaatatcttttatgcttctacttttaaataatatttttgatagcTGAAACTATactttatatttagatttttacagattttaaaTCACATTAACCACAATAGGacttacttttaattttttcttgaaaatggcACAAGAATTAGTTCATCTTATAGGTGACGATTCTCAGGCTTTTAACTTCTGTAGGGATCAAGGGCTCATTTCTAGGGGTTTGTCTGTAACCGCTGTCGCAGAGACATGGTCAGGGTGTCTGATTCATCCAGACAAGGCCACTATATTTGGAGGTGTCGGCATTGCAAAAAGAAGAAGACAATTTGCTCAGGTTCTTTACTCTAGTCAACTCAATTTTCCCTTTCCAAAGCTGTTTTGCAGTGGGAATGGCATTGAACCTTGCTGCTACTTGTGTTGGACTTTCAGTGTGCTCCCAAGTTCTCCTAGATCCTGCATTGTGTCGTCAAAAGCTTGGAGGTCATGAGAGGATTGTGCAGATAGATGAAAGCGTTTTCAGGAAGCGGAAATACAATCGAGGTCGCACATTTCCTACTAAATGGGTGTTTGGGTTGTATGATGTGGCAGACAAAGTGGGTTTCCTTTTTTTTGTGGATGACCGCTCATCTGAGACCCTTCTACCTATCATTTATGATAAGTTGGAATATGGAAGCACTATCCATAGTGATGACTGGTCTGCTTATGCAAATCTCTCTACAGGTTATGGTCCTCATCTTTATGATCACAATGTTGTAGTTCACAAACGCAACTTTGTTGATTCTGTGACTAGAGTTCACACTCAAAATGTTGAGGCTATGTGGAGTTCTGTGAAGAGTAAGTGAAGGCAATGAGAGGAACGAATGACAACATGCTTCCACTACATCTTGATGAGTTTATGTGGCGACAGCAGTTTGATAATAATTTCTACACCTTCTTGTCTCACATTAATCATTTCTACCCTGTctaatttttatatcttttttcAGGTATCTTTTTTCTTTTCTGGATTTTCTATCAATTTCTCTCTATTCTATTTTTAATCAGTCCTTTTCAGGACTACCCTATTTACtcttttgaaaatactttttacGTAGTTTCAATAGAGTTTGTAGGATTTTATTAGTAATCAGCAATAATGCATAATTATGTTTAATTAAATTAGTGCTACTATTTGCCATCAATATTACATAGATGGCGACATTTAATAACATACTGTTGCTATAGTGATAAGTCAAAATAGTTGcaataattatctttttaaataatgatttcctcaaaaaaagatttatatatttggaatcagcataaaaaactgtatctaaaaattaaaaaaaaatttttaagcagtcCCATATTCTTCAAGAATGcctttcaaataataatattgaaattggaataagcaaaaaataaaaaatgtgacaGCAATGAAAGTGCTTATGCCACACTACCCTGTCTCCAAATATTTTCAGGTGATTGTAGCAACATAatagccagatggatagaataatTTCCTGAGTTTGACTAAGAAACAGGACATTAAAAGGGGATgctacacacacacacacacagaTTTATGGATGGCATTACTGCTGTATGAGAGAGATCTTAGGAAACCCAAAGACAAAATAAAGAAGATTGAATTCTTACTGACTGCACAATATGAAGAATTACCAGAAATTAATACAGACAAACAGGGTCACACAATTTTGCATATTATAATGAGAGAAGAAATTTCAGAGGATGAAACTAAACAGCACCAAGAGAGAGATATTATCTGGCAAGAAATAATCAGAAAATGCAAAGATCCCAGTGTGCCATTGAACAAAGCATTATAGAGATATTGTAGCATCAAcaaaaagaataagctgcaaaccaaagagatcagtgtcgaaagattaacagtgattaaat
>SCFE01000294.1_710140_712559
aagcaaatgaaaacattaggtccaaggccgccccggcccaaagtgctatgtcaaaaattctgtccaagcccggcccagcacgacccaactttaggaaaaacccaataccaattctgatgtaagcgaatatagtgtgcattgctgattctaaatctaaaaaaatttttgtgaaccgttcattatttcaaaagttattaatattttaaataaagcatatacaattttatcagccaataattttgcagcattcttgtaacttatgttttgcaaatagctgcgtaactttattctaattcggattccaagaatcataaactaaattgccatttctttgattatccttgtatgtatttttgaaaaacctcatatggttgttcattaatactaacttggtaaatttgcaacttcaattcttttggttttgaatagcagtaagcaatgtaaagggattaacttaaagttctttaacgaatattgaatagcgcggtaaaggatgtttgatttttaaaatttcccaaagatttattggattttaatattttggcgggtatatttcaaagtctaaattcttccgcaattttaaacatcatttgcaattatgtcgcactggcgtgtagttacacttttaacttctaatgaagaagcaatttcattttgcaagcgtgaaggcctcttggtcactagtagaagatgtcatgctgctggttgtcgtaggcggatgtctacaatttcgagtgctaatcacttggatggctacctcttgcgttgtcctagatgcaagcgcacttgctctgcccgcactggaactttttttgcgaaggccaagttggagttaagggtagtttttgcggtaatttggtactggattctgcaagttcctgtcactcgaaccgcggatgtcttgggaatcagcaaatccacggctgtagattggtatagcttctgtcgggacgtttgctccatggccttgatgagagctgatatctgcccacagaagtatggaggtcaagatcgcattgttgagatcgatgagagtgttattgctcgcaggaaataccaccgtggccgtttaattccagaaaagtgggtctttggaatctacgatgttcaggatcagcggtcatttttgtgctttgttaatgcaaggaatcaccagacactgatgccaatcattcggaggagagttgctgatggttccattatctggactgataactggggtgcttacaatcgtatcaccaattacaattttcagcatggcacagtaaaccactcttatcactttgttgatcctgtaactcgagtcactacaaatagagtggagtctatgtggtctagagcgaagcggaaccttaagcaaatgaacggaacgcaaacgcatatgcttccaagtcatttggatgaattcatgtggcgcgaattgtttgcgctgccaggcatggatgcatttgataatttcattcgccatgtgcggcaggtgtaccctgtgtaacctttttcctttaatcagttcttttcagaactaattttcaatcggctcttttcagagccacccagttaatcaaaaccatttattattttgaatgaatattacatttatataaaaagtattaaataattattcatggatattttaaatgaataatagaacttttaaagaattcatttgaatacatgtattactaaaaaacggaaaaatattataacttaaattaaggatacttacaatgctgatagcggtgtagatgatcatatgaggtttttcaaaaatacatacaagcataatcaaagaaatggcaacccgaattagaataaagttacgcagctatttgcaaaacataagttacaagaatgctgcaaaatgattggctgataaaatggtatatgctttatttaaaatattaataacctttgaaataatgaacggttcacaaagatttttttagatttagaatcagcataaaaaactacgtctgatgacgtcatcattttttttaaaaattcggagttacctattctggtatatcgccttttatcctatatattcgactttgtaatatttttacacccttttttgttttaaacaatgatttgcattggtgttttatttggttaatttttgtatttcctcttctggcgtacacgtttttgggatgagcaataattttttaaatagtattgcgaattatgaatttaaattctttgtaagcttttttgctattgaaattaacatacatctcactatacgcgtttcaagtttattacatttaaatcaaatgcagaattgcgactaattttgcgatataatacattggaagagtggaacaccatgtgatgcatacaaatgcataaacaccccctgtaaatcaaatgaagttgaaaaacatgtaatagtcaacaaagcagtgaaagtcggaaa
>SCFE01000280.1_100616_103050
TGGCGATATCACGCGGCCATCTGTGGCATCGAGATTGCCTATTTTAATAGgccttttgaaaaaacaatttatctGCGACATTGTCCACAGAAGAATGTCAGAGCTGAAGGTTTCTGAGGGGAGAATCCTATTAACACGATAAAGCTTGTAACTTCCCACCTCGTTTGTTAATATTGAATGAGCTCTTTTCAGAGCTATCaagataaatcaaaacattattttgttttaaatttaaggaTTCTTTTACatacacttaataaattattttattcaatttaataaatgtatgattatgtgtgtatgtatatatatatatatggcgttattgtactttaggggacccaaaAGAATAAACATTTAGTTACCATGGCAACACGATTGTGACGTCAAAAAACATGGCAGGAAGCTATTACGTCATAATTATGCTGCATTACCATTGGTGATTATGCTttgataacaatatttttaaaaatcactcaatgtttatttaatttaaaaaatatatgtttaatatatttacatataatttcaaaatttacatatgCAATAgaaaagtataaaatttataattgtaacATCAACAGGacttatttaattgaaatggcacgtgaaaatttttcattattcaacTTAATTAATGCTGCCGGAGATGAGGAGCgtgcatttaatttttgtgaaaatcgTGGACTTATTGCCACAGCGGTAGTATGTGATATTTGTGACATTCAAATGTCAAGAATTGCAGATTCGTCAAGAATGGACAAGTTTGTATGGAGATGCAAACTATGCAGGAAAAAGAAGTCTTTGCGCCATGCATCATTTTTTGAAGGGACTCATATCactcttcaaaaattaattttttttaatttactccTTTATTATTAATACACCAGTGACCATTGCAATGAGGTTTCCAGTCACACTGCTGTTGATTGGTACAGTTATTGCAGAGATATCTGTTCATCAATATTAATGAATCCTAATGTTTGTAATCAAAAATTAGGTGGAAAGGATCATGTTATTCAAATTGATGAAAGCGTTTTCCGAAGAAGGAAATACAATCGTGGCCGTATTGCCCGTGAAAGGTGGGTATTCGGAATATATGATGTTACCGATGGTATTGGCTACATGCAATTTGTGCCAGATCGCACTGCCAATACCTTATTAccaattatttttgataagGTAGAGTTTGACTCGATTATTTGTACTGATGGATGGGCAGCTTATTCAAGCCTTTCTCCTCCATGCGGACCATGCCTCTACGATCACCGAACTGTCATACACGAGGAAAACTTCGTTGATCCAATTACAGGAACACATACCAACAATGTTGAAGCTATGTGGAGTAGTGCAAAGTGGAAGTTCAAAGCAATGACTGGAACTCTTGATGGAATGATTCCAGCGCATTTAGATGAATTCATGTGGAGGCAGCGTTTTGGTGAAAACgctttcaataatttcattcgGCACATCTCCATAGTATATCCCATTAACTAGAGGTGGATTCCTCGTAATTCTAGTAGAGACAAGCTAATGGTATTTGAATTCGGTTTTggttgtttatatatatatatatatatatatatatttgcaatgttCCCTAACTTGTgtcttatatatacatatatatatatatatatgtgtgtatgtgtgtgttTAGGTGTACAATCCCTTTATTAAAAGTATGTTTCTTGTTTGTTGCAGTATAGGACTAAGTACTTTAAcctttttgaaacatttcaaaatatcgcaGTGATTactgcttttaaaaatttggttaaaatacTTGGTGAAGGCTTCTGCTGTTCTGTTAAGCCTAACGCGCCTTGTagacaataaatatatatatatattgctcaacaaattttttcctaaaaatctcCCAAACTCAGAGTGTGGCTTATACACGGATAAATTCGGTAATTCAAGTAAAGTTGTGTGAAAAacgaactttaaaaaaaattcaaatattctttGCTAACTTCTTTTTGCTCAATTTTGCCATTACCATATATAAAATAGATGGTGCGCTACTTGTTTcaacgtaaaatgttccaatttgtccctttaacgtaaatttgtggacatttcataataatgcaaaattaataactatgataaataatttggttggtactttttataaacatacgaaatcttgaaaccaacatagggaaccttgacatcgacatagcaaatcgttatgacaatatgaacaaaaaatttagcatgaatgaggtatgaagattgataacattagatgggttatttaaaatttttatctaagttttttttaatgaaatcaagtttaatattttaacatttagtCTAGATTTCAACTCAATAtacaactgctaaaactaaattttgatataattgataagTATGCCTCATTCATGCCaccaaattttttgttcatattgtcataatg
>SCFE01002989.1_2290_4724
aatactatttatattttgttactgtataacattagttgtagttgtgcaggtagggatttacttaattaaatactgcttcagctttgaattctgttaacacattgaaactagatataactattcactatttaggtgatggagccatgcaacaatttctccaatgattgataatgggcatctgcccaaggctgatctccacatccagtttcaccaatccggggatatatggggagagcccactccgatttttaaaaattggatgacgtcatcagatacagttttttttgctgattccaaatcaaaaaatatttttgcgaaccgttcattatttcaaaagttatgagcgtttttataattcgtatacatctgaaagcgaccaatcattttgccgcttaaaattattatgtttagcttattcttttgtagcaaccaatcatatcaaagacctttgtaacaaacacaatgtatttagcaaaggtgctgaaattatcattttataatctattattccggacgatgatctagtttgcagtactccatcaatttgcgcattacaattgcgcatatataaatagaagctatgatttcattgcatcatttcagttatgacttattgaagtttagttgctgctactctgtcagatgaagctgccatttgttttgcgaagcagcaacatctgttggttactaggcgaaggtgtggtcgttgttgtaggcagatgactctggtgaattcagcatcttgtgcagatggttatttcttgcgttgtccacgatgcaaacgcgaagtttcctctcgaactggcacatttttctctgatgctaagttatcagtcaggatggtgcttcttattgtttaccaattttgtgcaaagttcttgtcacaattgctgcgaatatgcttgagattgacaagaatgtggcagttaactggtacacttactgccgagatgtctgttcaaaggccctgttgagaccagatatctgtcctcagacttatggtggtgttggcaaggttgttgaagttgacgaaagtgttgttgcttggaggaagtacaacagaggtcgctgggttcctgagaagtgggtttttggcatccgggatgtaactgatggcctttcttttctttgttttgtgaactcacgagatcacaatacgttaatgcctatcattcgtcaaaggattgagcccggttctataatatggagtgacaggtggggtgcttacaattggattgctgatcatcctccctttccttctccgtatcaacaccaaactgtgaaccattctgagaattttgtggatccaatatctggtgttactactaatcaagttgaatctatgtggtcacgagcaaagaagaacctgaaagcgatgaatggaaccgtgcatcacatgctgcctgctcatctagatgaatttctctggagagagctctttgctcaacctggcatgcttgtttgggataactttcttcgccaccttcgcctagtatatcctgcatagctttttgtagagcttctctacttagctcctttgagagctaccttttattcggtccttttcagggccacccagttaatcaaagcattacatttttcaaatatttctattttaaacattcttggaagtgtctttcgtattcatcatgattaatgttaattatattaatgaattttgcacatgctattttaaataattacaattaggaatttatctttaattaatgtgttattccaattaatttttttgttaaaaataatttcttttatacgacttcatagttttataagctataatgcttaaatatttaccgcgtgctgtgaatttggttaattatataaagttaatcgatctatatcaattattttttaaacttttcatgtattttattgcatttctcatcattttttactctctaatagtgtttattttgtgttacatctaattcatattacagaaatcacttaaaataaatgtttatttacttgaatttatataaatgtttgattgaaattggaggctctaaaaagaaccgaatgaacatacatttattccaaagtaattttgaaggtagcttcatttacgataatttcagcacctttgctaaatacattgtgtttgttacaaaggtctttgatatgattggttgctacaaaagaataagctaaacataataattttaagcagcaaaatgattggtcgctttcagatgtatacgaattataaaaatgctcataacttttgaaataatgaacggttcgcaaaaaaaaactgtatctgatgacgtcaaccaatttttaaaaatcggagttggctcttcccatatatcacccaccaatcctttgatgatccattcagttgagttccacacctcagcttattgatacatcttatgtgtatcctatcctagctcagtgcatactcaagaca
>SCFE01000355.1_422341_424760
NNNNNNNNNNNNNNNNNNNNNNNNNNNNNNNNNNNNNNNNNNNNNNNNNNNNNNNNNNNNNNNNNNNNNNNNNNNNNNNNNNNNNNNNNNNNNNNNNNNNNNNNNNNNNNNNNNNNNNNNNNNNNNNNNNNNNNNNNNNNNNNNNNNNNNNNNNNNNNNNNNNNNNNNNNNNNNNNNNNNNNNNNNNNNNNNNNNNNNNNNNNNNNNNNNNNNNNNNNNNNNNNNNNNNNNNNNNNNNNNNNNNNNNNNNNNNNNNNNNNNNNNNNNNNNNNNNNNNNNNNNNNNNNNNNNNNNNNNNNNNNNNNNNNNNNNNNNNNNNNNNNNNNNNNNNNNNNNNNNNNNNNNNNNNNNNNNNNNNNNNNNNNNNNNNNNNNNNNNNNNNNNNNNNNNNNNNNNNNNNNNNNNNNNNNNNNNNNNNNNNNNNNNNNNNNNNNNNNNNNNNNNNNNNNNNNNNNNNNNNNNNNNNNNNNNNNNNNNNNNNNNNNNNNNNNNNNNNNNNNNNNNNNNNNNNNNNNNNNNNNNNNNNNgcttttgcaaaatctgtttgcaaataaggcgggaatttttcagcttcaatttctatgcaaacattcaaaaggttattggaggttaaattgcgtgcagggctatggagtttacgtctatttctgagaaataatctcagccaaggagataaataatctcatgtgtaaacaaattaacaatagataattgcgataattttatcacagattatctcaagcgcgattatttattgacaacccctggtcctagatgcaagcgcacttgctctgcccgcactggaactttttttgcgaaggccaagttggagttaagggtagtttttgcggtaatttggtactggattctgcaagttcctgtcactcgaaccgcggatgtcttgggaatcagtaaatccacagctgtagattggtatagcttctgttgggacatttgctccatggccttgatgagagctgatatctgcccacagaagtatggaggtcaagatcgcattgttgagatcgatgagagtgttattgctcgcaggaaataccaccgtggccgtttaattccagaaaagtgggtctttggaatctacgatgttcaggatcggcggtcatttttgtgctttgttagtgcaaggaatcaccagacactgatgccaatcattcggaggagagttgctgatggttccattatctggactgataactggggtgcttacaatcgtatcaccaattaaaattttcagcatggcacagtaaaccactcttatcactttgttgatcctgtaactcgagtcactacaaatagagtggagtctatgtggtctagagcgaagcggaacctcaagcaaatgaacggaacgcaaacgcatatgcttccaagtcatttggatgaattcatgtggcgcgaattgtttgcgctgccaggcatggatgcatttgataatttcattcgccatgtgtggcaggtgtaccctgtgtaacctttttcctttaatcagNNNNNNNNNNNNNNNNNNNNNNNNNNNNNNNNNNNNNNNNNNNNNNNNNNNNNNNNNNNNNNNNNNNNNNNNNNNNNNNNNNNNNNNNNNNNNNNNNNNNNNNNNNNNNNNNNNNNNNNNNNNNNNNNNNNNNNNNNNNNNNNNNNNNNNNNNNNNNNNNNNNNNNNNNNNNNNNNNNNNNNNNNNNNNNNNNNNNNNNNNNNNNNNNNNNNNNNNNNNNNNNNNNNNNNNNNNNNNNNNNNNNNNNNNNNNNNNNNNNNNNNNNNNNNNNNNNNNNNNNNNNNNNNNNNNNNNNNNNNNNNNNNNNNNNNNNNNNNNNNNNNNNNNNNNNNNNNNNNNNNNNNNNNNNNNNNNNNNNNNNNNNNNNNNNNNNNNNNNNNNNNNNNNNNNNNNNNNNNNNNNNNNNNNNNNNNNNNNNNNNNNNNNNNNNNNNNNNNNNNNNNNNNNNNNNNNNNNNNNNNNNNNNNNNNNNNNNNNNNNNNNNNNNNNNNNNNNNNNNNNNNNNNNNNNNNNNNNNNNNNNNNNNNNNNNNNNNNNNNNNNNNNNNNNNNNNNNNNNNNNNNNNNNNNNNNNNNNNNNNNNNNNNNNNNNNNNNNNNNNNNNNNNNNNNNNNNNNNNNNNNNNNNNNNNNNNNNNNNNNNNNNNNNNNNNNNNNNNNNNNNNNNNNNNNNNNNNNNNNNNNNNNNNNNNNNNNNNNNNNNNNNNNNNNNNNNNNNNNNNNNNNNNNNNNNNNNNNNNNNNNNNNNNNNNNNNNNNNNNNNNNNNNNNNNNNNNNNNNNNNNNNNNNNNNNNNNNNNNNNNNNNNNNNNNNNNNNNNNNNNNNNNNNNNNNNNNNNNNNNNNNNNNNNNNNNNNNNNNNNNNNNNNNNNNNNNNNNNNNNNNNNNNNNNNNNNNNNNNNNNNNNNNNNN
>SCFE01000830.1_108788_111207
AAAATCGTTCCTATGTTTACATGTTACAAAACTAGAGAGATGTTCCAAAACAACATCCTATGTTGTCTGCAATTGTATGTgataattacgaaaaatcatacgtcggggaaatAAGAATTAAGGAGTATATTAACGGACAtataagatcagaaatatttatttatgcatgaacaccaagctaaagaaagaaatttttacatacaactaagaaaacatCCTAAGataggcgaagctttaatcatcaagcaaacaaattatagttgattatttattgtaagtagctttgtgtgcatttttattatatatttgcatgtaattggtaaataatgtatacatatatatggtCATTCCAGATGACATTGTCCTTTGTATCTGCTTCAGGTATTCCGCGAATATGTAGAGCTAGCGGATTTGCCGCCTTTTCTGTCTTCTTTTGGATTAGCTGTGGTTGAGGGACTTGAAAAAGATATTTCTTCACCCATAATCTTCGAGTGATTTCTTCACGGTTTCAACAATTATTTCTTGTATATCATCCTTCAACATCTTTGCAGGAGGCTTTAAGTTCTGTTTCATGTTTCCTAGGCAGTTGTTGCatacaaaaagaaaattctttagTTTTACGAGTTTGCTCACCACTTGTAGTACATCATCGGGGAGGTTGATACACTTGTCATGGAACCAATTTTCACACTGGTCACACAGAATCCATCGATCGCCAGTGTCATGCTGGTTGCAGACTCTGCAGTTGTCGCCCAATGTGTTATTTTCTTTACAACGCTTAGCAGCGTTGGACAGCattctaaaactaattaaactgtataataaacaggcataAGGGTAGTTTTTGTGGTAATTTGGTACTGGATTCTGCAAGTTCCTGTCACTTGAACCGCGGATGTCTTGGGAATCAGCAAATCCACAGCTGTAGATTGGTATAGCTTCTGTCGGGACGTTTGCTCCATGGCCTTGATGAGAGCTGATATCTGCCCACAGAAGTATGGAGGTCAAGATCGCATTGTTGAGATCGATGAGAGTGTTATTGCTCGCAGGAAATACCACCGTGGCCgtttaattccagaaaagtggGTCTTTGGTATCTATGATGTTCAGGATCAGCGGTCATTTTTGTGCTTTTTTAATGCAAGGAATCACCAGACACTGATGCCAATCATTCAGAGGAGAGTTGCTGATGGTTCCATTATCTGGACTGATAACTGGGGTGCTTACAATCGTATCACCAATTACAATTTTCAGCATGGCACAGTAAACCACTCTTATCACTTTGTTGATCCTGTAACTCGAGTCACTACAAATAGAGTGGAGTCTATGTGGTCTAGAGCGAAGCGGAACCTCAAGCAAATGAACGGAACGCAAACGCATATGCTTCCAAGTCATTTGGATGAATTCATGTGGCGCGAATTGTTTGCGCTGCCAGGCATGGATgcatttgataatttcatttgcCAATGTGCGGCAGGTGTACCCTGTGTAACCTTTTTCCTTTAATCAGTTCTTTTCAGACTAATTTTCAATCGGCTCTTTTCAGAGCCACCCAGTTAATCAAaaccatttattattttgaatgaatattacatttatataaaaagtattaaataattattcatggatatttgaaatgaatttaagCACATTTACGATAGTTAatttaattgagaaatattCATTACAAACATGTTGTAAAATTGAAGTTGCAAATTTACCAAGTTAGTATTAATGAACAACCATatgaggtttttcaaaaatacatacaagGATAATCAAAGAAATGGCAGTTTAGTTTATGATTCTTGGAATCTGAATTAGAATAAAGTTACGCAGCTATTTGCAAAACATAAGTTACAAGAATGCTGCAAAATGATTGGCTGATAAAATGGTATatgctttatttaaaatattaataacttttgaaataatgaacagttcacaaaaatttttttagatttagaatcagcataaaaaactaCGTCTAATGCcgtcatcattttttaaaaattcggagtTACCTATTCTGGTATATTGccattaaaacatttattttacaataattctaagattaaaaaaaagtttttgtgaagaaaattgatatttaaagaaatttaatttttacgctattttcgagtggattttcaagtgagttcgagttttgatgatttctcttccgagtttttccaattgaattttgcgagcttattcaagttcgagttcttaacattctgagtactcgaaaaccctgttTTAACAGATGTATACGTGCATAGTTCAAAGAGAcaatcatattattattgtaaatgtttttatttttaataggcaATTAATTTCCGTATTCATGtttagttaaaaaatgtttgaaatccaatttaaattttctaaatttgctgcagtcacaacccccaaaaaa
>SCFE01000656.1_384846_387280
NNNNNNNNNNNNNNNNNNNNNNNNNNNNNNNNNNNNNNNNNNNNNNNNNNNNNNNNNNNNNNNNNNNNNNNNNNNNNNNNNNNNNNNNNNNNNNNNNNNNNNNNNNNNNNNNNNNNNNNNNNNNNNNNNNNNNNNNNNNNNNNNNNNNNNgttaatgtctactctgaatgtagcaaataaaataataaatatctacgaatgtaatatttcacaaaaggggcaatatatggggagagcctactccaatttttaaaaattggatgacgtcatcagatacagttttttttgctgattccaaatcaaaaaattttttgcgaactgttcattatttcaaaagttatgagcgtttttataattcgtatacatctgaaagcgaccaatcattttgccgcttaaaattattatgtttagcttattcttttgtagcaaccaatcatatcaaagacctttgtaacaaacacaatgtatttagcaaaggtgctgaaattatcattttataatctattattccagatgatgatctagtttgcagtactccatcaatttgcgcattacaattgcgcatatataaatagaagctatgatttcattgcatcatttcagttatgacttattgaagtttagttgctgctactctgtcagatgaagctgccatttgttttgcgaagcagcaacatctgttggttactaggcgaaggtgtggtcattgttgtaggcagatgactctggtgaattcagcatctcgtgcagatggttatttcttgcgttgtccacgatgcaaacgcaaagtttactctcgaactggcacatttttctctgatgctaagttatcagtcaggatggtgcttcttattgtttaccaattttgtgcaaagttcttgtcacaattgctgcgaatatgctcgagattgacaagaatgtggcagttaactggtacacttactgccgagatgtctgttcaaaggccctgttgagaccagatatctgtcctcagacttatggtggtgttggcaaggttgttgaagttgacgaaagtgttgttgcttggaggaagtacaacagaggtcgctgggttcctgagaagtgggtttttggcatccgggatgtaactgatggcctttcttttctttgttttgtgaactcacgagatcacaatacgttaatgcctatcattcgtcaaaggattgagcccggttctataatatggagtgacaggtggggtgcttacaattggattgctgatcatcctccctttccttctccgtatcaacaccaaactgtgaaccattctgagaatttcgtggatccaatatctggtgttactactaatcaagttgaatctatgtggtcacgagcaaagaagaacctgaaagtgatgaatggaaccgtgcatcacatgttgcctgctcatctagatgaatttctctggagagagctctttgctcaacctggcatgcttgtttgggatacctttcttcaccaccttcgcctagtataccctgtttagctttttgtagagcttctctacttagctcctttgagagctacctttcatttggcccttttcagggccacccagttaatcaaagcattacattgttgaaatagtatttgtattttattatattggttatgttaaataaaagtatccttaatattaatgattaacaattataaaatttcattcaaaatagtttactgcaattttagaatttcactgatatcatttgttatattttacttaaatgttacttctgatttgtaattttgaaatatttgatttggattttaataatcggtaaataaaatgtaaaaataaatacaaatcggaagaacgatttaaaaatctttacgaattacttggtttacactaaaagtgtatatatttacaattaggaatttaactttaagtaacgatgaattacagtctgtgattacatttctgtagtgtgattataacaatagctaataatcaagagaatatacacaactataactgcaactaatccactataattaaatattaatcacttaaaataaatgtttatttacttgaatttatataaatgtttgattgaaattggaggctctaaaaagaaccgaatgaacataatgaacataaatttatatcgaagcaatattgaaggaagcttcattttcgaaacccaaaatgttaataaacttgatgccattatgtcaacagttccacaagagacttaaaaagttgtggtaagtctatataaattgttatctataaattctgcatcattactttaaaggaatacgacaaaataatgatgcagaatttatagataagaatatatatgaagactaatcacaacttttgaaggctttggtggaattgtagtctttaataataatggaccatcaactcccaagaagacaactgaaatgatgcaatgaaatcgtagct
>SCFE01000362.1_682308_684742
aatgtaggttaggcaGCTGCTTGATACTAATGTATTTGtcaaagccaatatatttcagtaatggctacatgtaatattaattaagcagctggcaccaagtcaggttgtgaacaaaagaaacacttttagaaaatagagtctaagtcgaattgtgtcatgtcttgagtatgcactgagctaggataggatACACATAAGATGTATCAATAAGCTGAGGTGTGGAACTCAACTGAATGGATCATCAAAGGATTGGTGGGTGATATATGGGAAGAGCCAActccgatttttaaaaattggttgACGTCATCAGATACAGTTTTTTTTTGCGAAccgttcattatttcaaaagttatgaGCATTTTTATAATTCGTATACATCTGAAAGCGACCAATCATTTTGCTgcttaaaattattatgtttaGCTTATTCTTTTGTAGCAACCAATCATATCAAAGACCTTTGTAACAAACACAATGTATTTAGCAAAGGTGctgaaattatcattttataatCTATTATTCCAGATGATGATCTAGTTTGCAGTACTCCATCAATTTGCGCATATATAAATAGAAGCTACAATTTCATTGCATCATTTCAGTTATGACTTATCGAAGTTTAGTTGCTGCTACTCTGTCTGATGAAGCTGCCATTCATTTTGCGAAGCAGCAACATCTGTTGGTTACTAGGCGAAGGTGTGGTCATTGTTGTAGGCAGATGACTCTGGTGAATTCAGCATCTCGTGCAGATGGTTATTTCTTGCGTTGTCCATGATGCAAGCGCAAAGTTTACTCTCAAACTGGCACATTTTTCTCTGATGCTAAGTTATCAGTCAGGATGGTGCTTCTTATTGTTTACCAATTTTGTGCAAAGTTCTTGTCACAATTGCTGCGAATATGCTCGAGATTGACAAGAATGTGGCAGTTAACTGGTACACTTACTGCCGAGATGTCTGTTCAAAGGCCCTGTTGAGACCAGATATCTGTCCTCAGACTTATGGTGGTGTTGGCAAGGTTGTTGAAGTTGACGAAAGTGTTGTTGCTTGGAGGAAGTACAACAGAGGTCGCTGGGTTCCTGAGAAGTGGGTTTTTGGCATCCGGGATGTAACTGATGGcctttcttttctttgttttgtgAACTCACGAGATCACAATACGTTAATGCCTATCATTCGTCAAAGGATTGAGCCCGGTTCTATAATATGGAGTGACAGGTGGGGTGCTTACAATTGGATTGCTGATCATCCTCCCTTTCCTTCTCCGTATCAACACCAAACTGTGAACCATTCTGAGAATTTTGTGGATCCAATATCTGGTGTTACTACTAATCAAGTTGAATCTATGTGGTCACGAGCAAAGAAGAACCTGAAAGTGATGAATGGAACCGTGCATCACATGTTGCCTGCTCATCTAGATGAATTTCTCTGGAGAGAGCTCTTTGCTCAACCTGGCATGCTTGTTTGGGATACCTTTCTTCACCACCTTCGCCTAGTATACCCTGTTTAGCTTTTTGTAGAGCTTCTCTACTTAGCTCCTTTGAGAGCTACCTTTCATTTGGCCCTTTTCAGGGCCACCCAGTTAATCAAAGCATTACATTGTTGAAAtagtatttgtattttattatattggTTATGTTAAATAAAAGTATCcttaatattaatgattaattttcatagattaacaattataaaatttcattcgaaatAGTTTACtgcaattttagaatttcactgatatcatttgttatattttacttaaatgttACTTctgatttgtaattttgaaatatttgattcgGATTTTAATAATcggtaaataaaatgtaaaaataaatacaaatcggaAGAacgatttaaaaatcttaactACGAATTAGTTGGTTTACACTAAAAgtgtatatatttacaattaggAATTTAACTTTAAGTAACGATGAATTACAGTCTGTGATTACATTTCTGTAGTGTGATTATAACAATAGCTAATAATCAAGAGAATATACACAACTATAACTGCAACTAATCcactataattaaattttaatcacttaaaataaatgtttatttacttgaatttatataaatgtttgattGAAATTGGAGGCTCTAAAAAGAACTGAATGAACATAatgaacataaatttatatcaaagcaATATTGAAGGAAGCTTCATTTTCGAAACCCAAAATGTTAATAAACTTGATGCCATTATGTCAACAGTTCCACCAGAGACTTAAAAAGTTGTGGTAAGTCTATATAAATTGTTATCTATAAATTCTGCATCATTACTTTAAAGGAATAAGACAAAATAATGATGCAGAATTTATAGATAAGAATATATATGAAGACTAATCACAACTTTTGAAGGCTTTGGTGGAATTGTAGTCTTTAATAATAATGGACCATCAACTCCCAAGAAGACAACTGAAATGATG
>SCFE01000830.1_115569_117988
NNNNNNNGTGCCATCAACACTTTTAACCAACAGTTTGAGGTTTTTGATGCGTAAATTTGTCCAAGGAACGCCATCTTTGATCATTTGCTTTCTCTTTTTCAATACATTCTGTTCAAGCAGCAGATCCGTGGATGACAAATTGGGTGAGATATAAACATTAGGCAACTCTGTAAAATCTTTCAACTTTGACAACGAAGATAAAATTCTCCGTTTATTCCAAGCAGTATCAACAGAGACGAGAAGTGTCCGCGTTTTATCCTTGTCGTACTTTCCAATACGCCAAATATCAGTAATCTTACAGTCAACACCAATATGGTCCAGGAgcaattccaaatttttatggTCGTTCCAGATGACATTGTCCTTTGTATCTGCTTCAGGTATTCCGCGAATATGTAGAGCTAGCGGATTTGCCGCCTTTTCTGTCTTCTTTTGGATTAGCTGTGGTTGAGGGACTTGAAAAAGATATTTCTTCACCGCATAATCTTCGAGTGATTTCTTCACGGTTTCAACAATTATTTCTTGTATATCATCCTTCAACATCTTTGCAGGAGGCTTTAAGTTCTGTTTCATGTTTCCTAGGCAGTTGTTGCatacaaaaagaaaattctttagTTTTACGAGTTTGCTCACCACTTGTAGTACATCATCGGGGAGGTTGATACACTTGTCATGGAACCAATTTTCACACTGGTCACACAGAATCCATCGATTGCCAGTGTCATGCTGGTTGCAGACTCTGCAGTTGTCGCCCAATGTGTTATTTTCTTTACAACGCTTAGCAGCGTTGGACAGCattctaaaactaattaaactgtataataaacaggcataAGGGTAGTTTTTGTGGTAATTTGGTACTGGATTCTGCAAGTTCCTGTCACTTGAACCGCGGATGTCTTGGGAATCAGCAAATCCACAGCTGTAGATTGGTATAGCTTCTGTCGGGACGTTTGCTCCATGGCCTTGATGAGAGCTGATATCTGCCCACAGAAGTATGGAGGTCAAGATCGCATTGTTGAGATCGATGAGAGTGTTATTGCTCGCAGGAAATACCACCGTGGCCgtttaattccagaaaagtggGTCTTTGGAATCTACGATGTTCAGGATCAGCGGTCATTTTTGTGCTTTTTTAATGCAAGGAATCACCAGACACTGATGCCAATCATTCAGAGGAGAGTTGCTGATGGTTCCATTATCTGGACTGATAACTGGGGTACTTACAACCGTATCACCAATTACAATTTTCAGCATGGCACAGTAAACCACTCTTATCACTTTGTTGATCCTGTAACTTGAGTCACTACAAATAGAGTGGAGTCTATGTGGTCTAGAGCGAAGCAGAACCTCAAGCAAATGAACGGAATGCAAACGCATATGCTTCCAAGTCATTTGGATGAATTCATGTGGCGCGAATTGTTTGTGCTGCCAGGCATGGATgcatttgataatttcattcgCCATGTGTGGCAGGTGTACCCTGTGTAACCTTTTTACTTTAATCAGTTCTTTTCAGNNNNNNNNNNNNNNNNNNNNNNNNNNNNNNNNNNNNNNNNNNNNNNNNNNNNNNNNNNNNNNNNNNNNNNNNNNNNNNNNNNNNNNNNNNNNNNNNNNNNNNNNNNNNNNNNNNNNNNNNNNNNNNNNNNNNNNNNNNNNNNNNNNNNNNNNNNNNNNNNNNNNNNNNNNNNNNNNNNNNNNNNNNNNNNNNNNNNNNNNNNNNNNNNNNNNNNNNNNNNNNNNNNNNNNNNNNNNNNNNNNNNNNNNNNNNNNNNNNNNNNNNNNNNNNNNNNNNNNNNNNNNNNNNNNNNNNNNNNNNNNNNNNNNNNNNNNNNNNNNNNNNNNNNNNNNNNNNNNNNNNNNNNNNNNNNNNNNNNNNNNNNNNNNNNNNNNNNNNNNNNNNNNNNNNNNNNNNNNNNNNNNNNNNNNNNNNNNNNNNNNNNNNNNNNNNNNNNNNNNNNNNNNNNNNNNNNNNNNNNNNNNNNNNNNNNNNNNNNNNNNNNNNNNNNNNNNNNNNNNNNNNNNNNNNNNNNNNNNNNNNNNNNNNNNNNNNNNNNNNNNNNNNNNNNNNNNNNNNNNNNNNNNNNNNNNNNNNNNNNNNNNNNNNNNNNNNNNNNNNNNNNNNNNNNNNNNNNNNNNNNNNNNNNNNNNNNNNNNNNNNNNNNNNNNNNNNNNNNNNNNNNNNNNNNNNNNNNNNNNNNNNNNNNNNNNNNNNNNNNNNNNNNNNNNNNNNNNNNNNNNNNNNNNNNNNNNNNNNNNNNNNNNNNNNNNNNNNNNNNNNNNNNNNNNNNNNNNNNNNNNNNNNNNNNNNNNNNNNNNNNNNNNNNNNNNNNNNNNNNNNNNNNNNNNNNNNNNNNNNNNNNNNNNNNNNNNNNNNNNNNNNNNNNNNNNNNNNNNNNNNNNNNNNNNNNNNNNNNNN
>SCFE01001131.1_5873_8307
ATCGGTGTGATAGAATTGTAGTAATGACCAAAAGCAGTTGTgcattttattacaattaataaataggtaattaatagaaatatattaaatgagatTAAAGTAACAGATTTAGAATACCTGTTCTGAATTAAAGTGGTGGCCCTGATAAGGGCCAAGTATTTGCTAGATCAATCCACTAGCACAAGTTTAAGATGACGTTTAGCGGCGTCGTTTCCGAGACTTATGCCCCTTCCTTTTCAGCGCCAAGACAATAACTGGCGATATATCGGAATAGACGACTccgattttttcaattttttttacgtCACTAGATGcagttttttatgctgatttcaaatctgaaaaaatttttccgaaccgttcattatttcaaaagttattaaactttgaaatatagCCTGTCCTTTAATGTTTCTATAGTGATTAATAAAAGATGGCGGCGTTATATATGACAATTCATTTGAAATCGTAGTTATTNNNNNNNNNNNNNNNNNNNNNNNNNNNNNNNNNNNNNNNNNNNNNNNNNNNNNNNNNNNNNNNNNNNNNNNNNNNNNNNNNNNNNNNNNNNNNNNNNNNNNNNNNNNNNNNNNNNNNNNNNNNNNNNNNNNNNNNNNNNNNNNNNNNNNNNNNNNNNNNNNNNNNNNNNNNNNNNNNNNNNNNNNNNNNNNNNNNNNNNNNNNNNNNNNNNNNNNNNNNNNNNNNNNNNNNNNNNNNNNNNNNNNNNNNNNNNNNNNNTATGACAATTCATTTGAAATCGTAGTTATTTAATGCATTGCAAACAGGAATGTTAAATGATTGATAgcaaataattgacaaaattttaaataaacacctttttaattaaataattttatatatgaattaataattgttttgattaaatGGGTGGCTCTGAAAAGAGCTGATTAAAAGAACAACACCGCTGTAGATTGGTACTGCTACTGCCGAGATGTTTGCTCTATGGCACTTCACCGTGGAGACATTTGTCCGCAGACGTAGGGTGGTGTTGATCACGTTGTTCAGATTGATGAGAGCATTGTTGCACGACGAAAGTACAACCGCAGCAGGCTTATTAGAGAGAGATGGGTATTTGGTATATATGACTGTCACGATCGTCGTTCATTTCTTTGCTTTGTCAATGCTCGGGATCATCAAACGCTCATTCCCATCATTCGGCAGAAGATTCTTCCTGGTACACACATTTGGAGTGACGAATGGCCTGCGTACAACTACATTGCTGGTCATCCTCCATTTCCTCGTGTGTACAAACACAGCACTGTGAATCATTCGCGGAATTTTGTTGATCCCGTGACCAATGTCACCACCAATCATATTGAATCCATGTGGTCTCGTGCAAAGAAAAGGATGAAGGCGATTAATGGAACTCGTTCGCATATGTTGGCATCACATCTGGATGAGTTCATGTGGCGAGAACAATTTGCATTGCCTGAAATGGATGCCTTGGCCAACTTCCTTCAGCATACCAGCTTGGTTTATCCATTGTAATGCTGCATTTCAATCAGCTCTTTTCAGAGCTATCCTTCTTTTAATCAGCTCTTTTCAGAGCCACCCatttaatcaaaacaattattaattcatatataaaattatttaattaaaaaggtgtttatttaaaattttgtcaattatttgcTATCAATCATTTAACATTCCTGTTTGCAATGCATTAAATAACTACGATTTCAAATGAATTGTCATATATAACGCCGCCATCTTTTATTAATCACTATAGAAACATTAAGGGACAGgctatatttcaaaactatatgaacatttttatttgtcATTTGTTTTTAGCGGATTTAGGCCTAAATTTTGCGGATTTGtctatattacaaaattttttttatcgtATTGTAGCTTACGACATACCTACTTCTATGTGTTTAGGGCCTcatcccaaatatttcaaagtaatgaaatgttttaataagATATCATACATATCTGATTGATTGTTTAAATAGCTCTACTGCTACTCGTGACACATCTATGCAATTTATGTTGAACAAAGTTATCGAAATTTGTGAAGAGCTCTTAATTGAATATGAGGACTCGTTTTCTAACAAAGATGAGcatattataaagtttttatctGATCAATTAAAGCTAATATCTGTTAAGCCAAATCAACgaagattttctaaaaatactttaatattttcctCNTATAACTTAGTATTACGTACTAGTGCACGAAAATCAAGTGGAATACCATATAGTTAATAAATGTGTCAAATTTATACCTTCATTTACGTTTTGAAGTTTTActttagtattatatatatatatacatacattacaaaattaagtttaagttttgaatttgtgtctatatttaatattacgtTTCTAAGATACCATAATTTGGTCTACCAAGCTGAAAATATAAGTATTTGTTTTGTAAAGATAA
>SCFE01000001.1_6285902_6288321
TTTAGCTGCCTAAAAGCTTGAAAAcagtgaaaataatattataagcCAAAATAAGCCATTTTTCAGCGAAAAATGTTACTTGGGATATTTATTGAATAGCAAAGCTATCTAAACACATTTCGGATTGGTGGATAAAATGCATATGGCTATGAAATTAcgccaaatgtgtcaaaattcaaaattaataatagtcAGATTTGAAATTGACTACTACCAAGGTGTACATAATAACAGGTCATGCCAAGGAGACGCAACGATAATTATTGGAGGCTCATATTAGTGTGGGTTCAAATGTCTGTCGCTAGTTGGTGTATGCAATCCACCCCGCTACTACATACAGCTTGCTATAATCCTGTGTTTAGTTTATACACAGTAGTGCATAATAGCAATCCATTTGCATTAGTAATGcctcaaaaatattgtttataaagtCAAATCATAACTGGTTATGGTTAGATCAAGAAAAGAGAATTACTATCTAAAACAAAAGCTACAGTTGCACCAGATCAACCATCAACATTTTTTCCGCAATGTATCAAAGTATTCTACCCCTACGCCCACATATTCAAAGAACAACAGTAGAAGCATTAAATTCATTCTTAACTTTCGACATAGATGGATAGTTACGCCTTGATGGCGATATACCAGAATAGGTAActccgattttttaaaaataatggcgTCATCAGACgtagttttttatgttgattctaaatttaaaaaaaattttgtgaaccgttcatttcaaaagttattaacattttaaatatagcaTATACATTTTAATCAGCCAATCATTTTGCAGCATTCTTGCTACTTATGAATTGCTCATAGCTGAGAAACTTTATTCTAATTCCAAGTACTGGATTGTGCAAGTTCCTGTCACACAAACCACAGATGTCTTGGGAATCAGCAAATCTACAGCCGTGGATTGGGTATAGCTTCTGTCGGGATGTTTGCTCCATGGCCTTGATGAGAGCTGATATCTCCCCACAGAAGTATGGAGGTCCGGATCGTATTGTTGCGATCGATGAAAGTGTCATTGCTCGCAGGAAGTACCATCGTGGCCGcttaattccagaaaagtggGTCTTTGGAATCTATGATGTTCAGGATCGGCGGTCATTTTTGTGCTTCGTCAATGCAAGGAATCACCAGACACTGATGCCAATAATTCGTAGGACAGTTGCAGATGGTTCCATTATCTGGAATGATAACTGGGGTGCTTACAATCGAATCACCAATTACAATTTCCAGCATGGCACAGTCAACCACTCTTATCACTTTGTTGATCCTGTAACTCGAGTCACTGCAAACAGAGTGGAGTCTATGTGGTCTAGAGCCAAGCGGAACCTTAAGCAAATGAACGGAACTCAAACGCATAAGCTTCCAAGTCACTTGGATGAATTCATGTGGCGTGAATTGTTTGCACTGCTTGGCATGGATGCCTTTGATAACTTCATTCGTCATGTGTGGCAGGTTTACCCTATTTAAGCTTTTTGCTTCAATCAGTTCTTTTCAGAGCTATTTTCAATCGGCTCTTTTCAGAGCCACCCAGTTAATCAAAactatttactattttaaatgaatattacatTGGTATAAAGTATTTATTAGTTATTCATCGacttttgaaatcattttaaatacaCTAACGATAGTTGatttaattgagaaatattcattataaatgtGTTGTAAAATTGGAGTTACAAATTTACCAAGTTAGTATTAATGAACAACCATAtgaggtttttcaaaaacacaTACAAGGATAATCAAAGAAATAGTAATGTTAGCTTATGATTCTTGGTTTATAGGCAGTTACCTATCACTTTTAAATCGTCCAACTTCATGAGACGTTATAAGTTCATATTCCAAAGATGACTTTAATCAAGACGATTGTAGTTGATCATTCGTCGTGCTTATTTAAAGATACCAAGTGCAATAACTCTAAAGTGGATAAACTCAGCAGTAAGTATCTGTTGCATTGTGCTTAAAGATTTTTAGGGGAGGAACAATATCAGCACTCAATGAGAATGCTCTGTTTTCGTCAAGAACCGAAAACGTCCacaattttattctaaaatgtcaaaatgtggTGTAAGATATTAAATGCAAAAGATTTAATAATTcagtacaaaaatttaaatatgtattcaGATGTATTCTTGCAATGTGTGCCTTGGTTTAATGGAAATAGCCCAATTTAAATTACTAACTGAGCTCTCTAAGCCCTTGTGTGAATAAGAAAAGTTCCAGAATACAATTCGGCGACTGCCATGGGGCTCCATGGCTACTGCATTCCATAAGTGCTAGTTATGCCAAAACGCAGATATTAGTCCTTCATTACAtccttcaagaaaaaattattaatgcaacAGATCTCCACTGGTTTTTTGGCATATACAATCATAGG
>SCFE01008024.1_1_2308
TAGCAATATTGGCAATATTACTACTCGATGCTAAATTGTTCAATATAGTAATGGTGCTCTGTCTTACACGACGTTTAGTTTGCTTAAGTTTATCAATGCGTTTTTTTTGATACCGCGATTTTCTAAAAagatatttagtaattttgagcattaataaaaataaattttatagccTATCAAAATACATATGATCCTTCAATAAAAACacgaatttttttgaaattgtaagtgGTGTAAACTCCAAAAAATATTCGTGTACATTAAATGAACTTCGTGAATCTGACAAGAGCAAGTACATCTCTATTTTTAATTAGCCCACTAATATCTGAATCAGAAATAACCATTTAGAGTAATTCACAAATGATCCTATGAATGGATATTTACACATTCCACATGAAATGTAGCacaagttgaaaatttaaacattagtACCCAACTTCAAAGATTACTTAAATCGTGAtgagttaatttaattaaattagttCATAGTCTCTGAAAATTATACTTTCAGTTTCAGGTACAGAAATTTAAGTTAAGAGATGTATAACTTCGATTTTTTAAGTTTCTTGTCGAAAaaggtaatttgaaaaaatgaaataaatgttgacgcTAAgctttaaactaaaaatttatattaaatttattggatCAATTTAACTTTAcatcacttttttaaaaaataagttatcAACAAAAGAAAGACAGTTACTATGAAAACATAGACAGTTAAAAACAACACAAAGAAACATttattccaaataaaaaattacaaaattcaacacaatacaaactaataaaatttagaGTTCAAAAACGGCAACATAACATATAAAAAGTCAAGTGAAACGATACGAGTGAGCAATACATTCAAGATATGAAAAGAAAGCgtcaaaattcttaaattcccTCTCCCAAACAAAGCGTTGTAAATGCGAATTGAAGTTCTCCCGCGACGTCCCACGCATGCGTTTAATTGTTAACTTCATGAGCGACCAAGTTCCTTCTATAGTGTTCGTGTGTATGTTGCGATTGAGCGGGTGTACAAAGTTATCACGGTGCACTACTGTGTCGTCGCTGTATTGAAAGTTGAGATGGCGGCGTAAATCCCTATAAGCTCCCCAGTCGTCATGCAAAATATGCGATCCTGGTATGATGTGATTCCGAATAAGTGGCAGTAATGTTGCTCGATCCCGACTATTTACTGCAACGAAAAAACAGCGCCCTGCGAAAAGTTCCCCATTAACATATCTCCTTTCGACTCCTCCAAAAACCCAATGCGGTAAAACTGCGTGCCCTCGACGATATTTGGAAAAAACACGATTCGTCTATTTCCACCATAATACCAGGACCCCCAATCGGTGCAGCGCGAAGTGTATAATCGATACAAATGTCTCTAGAATagccaatttaaaaatatttttgttgtatatacatacatatattacTTATTTACTTAATGACAAAATCACACCTGACGAAATTCGCCCAGTCGCAGATAGAGACTTCACTAATATTTAGCTCAAATGCGATGAATTTCTGCGGAATGTTGTGGCTAACGTAATAAATTATCATTAGCATAGTCCGAATACTTAAATGCGCGCGTGTGAAGAACGATTGATGTCGGACGGTCAAAAAATGCTGATTTGAGCATTTCCAAGTGTATCCATCAGGACTTGCACTCCGCACTATTAAATGCATTTCCATCCCGCACGGATTACAACGGTGAACGTTACAATTGTGGCCTCTTCTATTCCGGATTGTGCACTTTGTACAGATcctaattacaaaaattaagataagaaaaaattttctatgtatTTACCTTGAATTTGCAATTAATCGATGCCATGCACACCATTACAAGATGTCCAAATTTCCATCTCCCCATTCAGTTCGCAATTCCGTTGAGTTTTTCGCCCTGATCAGGTGAATGGCGAACTGCTGGATTATTAATGCAACGTTAACAATGTTTACaatcatttcaaatgaaaaagcaCGTGGTTGCTGTCTTATATAAACACACTTGTTTCTAGGTTTcagttataaataaattaattgttcaaaaatatttttaaaattccttaaaaatataaaggaacaattatttactttaaaataaacttttattattaaataatataggaaaaatatgtaaatctGTCAATGGGACATTCGATTGGAGCtggttttaatttaataaatactgtcattgcttaatgttttaatacactagtatttattttatgaatatttatatgtattttagtgATTCGTTTAGTTAGAAATATAG
>SCFE01000210.1_40595_43029
cattattctgactattttatatatctttaaagaattttttcctaattgtaaaacaaacaaaaaatacatgttcaaatcactacataacaagtaatctatatacatatccttgaaaaaaaatattaagaaaatattttatattcgttaagggcattgattgataataattatttgacgtagaacattaaattttttattgaaaattggctcgaacaaccctatataagaatttggaaaataacatttagaaacacattgcaagacaccctgttttcaacatcccaatactgttttaggcgttattgtcgatcaacggactctagttgataaacatactgttaccatggcaactattctaatgacgtcagagaatatgtcaagacttattacgtcattctgatgacgtactatgttattattatgattttcatgatttctaaaatattcattgcgcattttaattttcaatgcttctttagatagtatgactctgtcattgcaacatgtgccattattaatcatctgctgatttattataattgttacttagtatttttaattgtgtcacagtatttttagtcttgttactatggcacgtcgtggtggtttttcttttttcaatttaatagatattgcaggtacagcgaaaagagctctgcagttttgccaaaaccacagtctaattgccaatggatttgaatgtgaacgttgtgatattctgatgagccgcatttctgatcaatcatgtgcagataagtttatttggcggtgtaaattacgtaaaagaaagaagtctgcaaggaatggttctttctttgagggttgccgtttaagcttgcagaaattaatttttgtgatatattcatttttgatgcagacacctgtaacgaaagcaatgatccaatgtgacatcggacatcatgcagcagtagattggtattcattttgtcgcgatgtgtgttccagcatcttaatgaatccggcagtgtgcagtcaaaaattgggtggagagaaccgcgaagttcagcttgatgaaagcgtgtttcgaaagcggaaatacaatcgtggcagagtttttcgtgagcgatgggtgtttggaatttatgaaccccaacttaaaattggttacatgcagtttgttccagatcggacggtcaatacattgcgaccaataatttttgaaaaaatagagtttggaactactattacaacagatggctgggctgcatattcttggctctcagatgggtatggaccacacccatatgttcacaaagttgttatccacgacgaaaattttgtagaccccattactcgggcacatacaaacaatgttgaggcaatgtggagtggagccaagcgcaaatttaaggcaatgactggtactgtagacgacatgattccagctcatttggatgagtatatgtggcggcaaagatttgatagagaggaggataacacatttaataatttcattgaacatatcgccattgtttatcctttttaaatggtaggggtggactccccgtgtttatagtaggagtggactctccatgtttatagtaggagtggactctccaatattttatttcgatttattattgatgtttatagtaggagtggactctccatgtttatagtaggagtggactctccatgtttatagtaggagtggactctccatgtttatagtaggagtggactctccatgtttatagtaggagtggactctccatgtttatagtaggagtggactctccatgtttatagtaggagtggactctccatgtttatagtaggagtggactctccatgtttatagtaggagtggactctccatgtttatagtaggagtggactctccatgtttatagtaggagtggactctccatgtttatagtaggagtggactctccatgtttatagtaggagtggactctccatgtttatagtaggagtggactctccatgtttatagtaggagtggactccaatattttatctcacttaaatattgtttttggaattctttaaattgcaaaaacattgatgtttttattttagttgaagcgttgtaagaattcaaacagtagtcccaaagagttaacggcaaagacctgtacatgaaactaaataaatacattttcgatttatttttaagttgattaatttagcattagtattagagaacagctgaatggcagacccatttatgggaagttggttcgaatccaacatgttcttgcaaatgataaattttaaatcggactgaaattttcgtacaggctacaaagttaactttgaatcattcggacggatggaaattgttttgcaaatctctggacgtcgacctaagaatatagaataataattctttctacacattactgtaggaatctaataaattaaaatatttagagcttcctggtccccc
>SCFE01000243.1_438400_440852
NNNNNNNNNNNNNNNNNNNNNNNNNNNNNNNNNNNNNNNNNNNNNNNNNNNNNNNNNNNNNNNNNNNNNNNNNNNNNNNNNNNNNNNNNNNNNNNNNNNNNNNNNNNNNNNNNNNNNNNNNNNNNNNNNNNNNNNNNNNNNNNNNNNNNNNNNNNNNNNNNNNNNNNNNNNNNNNNNNNNNNNNNNNNNNNNNNNaatctactccactgaaaagcaatgaggttgcaagaatcaaaatggttattaaattaaatcgtagtttttgcagacaatgacacaaatgaaaaataattttaaatcattgtgaaaatatgaattttctagattaatttttcataaagaataaaatgacattaaaggttgtttgtaaatgattttaatagtataaaacatcagtttaaaattcaaaaattattcatcatggtatttcaaattgttaccaccattttgttgccccaaataattagtttgcttccagcaactaatttaagagtcattaacggagattggggcagtacacaactgagcattttgcagtggtgtgcgaagttccgcttgattgcaaattcacgagtttgcagctcttgcatgatccgcaatagacgtaatcataactgcggaattcatcgatgtgaaccctgtggtgagcaaatggttttggtggccaaccagcgtaaagttgatggttatcaatggaaatgcagacgaaatcactttcaatctgtgaggaatggaagtttcttttcaagatcgcacttaacaattcggaaaatattttttgatgatctattatcatagtcacgatcttccatcaaaatatatcgctcatgaagtagaggtctcctccacaacagtctgcgattggttcaattttttgaggtatgtaatgaagctttattttattatcttgtttagttattattttaaaacaatttattatttgaaattgaatttggttcttagagaaacatgcgtgaactatacgaatacttctgaacgaattggtggagagggccaaatggttgaaattgacgaatcgtgtttcttcaacaaataccacagaggtcatcctgtgttgccacactgggtttttggtggtgtagagagaaaatacataaatggtgaattatttgctgggcggtgtttttttgtagaggttgcaagacgagatcgccaaactcttttgccaataattcgaaaaaaaattcaacaggggagtcacatccttcatgatgattggggcgcttatagaaacttgcggcgttctttgaattatcaatatagtgatgatgttattgtgcatgccgaccattttgttgacccaataaatcggaatattcatacaaatgtcatagagggaacgtgggctcagatgaagctttccataaagaggatgaaaggcacatcacaacaaaattttaacagtcatctgcagaggtttgtctggagtagggagttcaaaaatgcatgcaaattttatgcttatatacagtgcattgggatgtgttatcctgtgtaaattcagtgaagtagattcttgcaacctcattgcttttcagtggagtagattctcccaaNNNNNNNNNNNNNNNNNNNNNNNNNNNNNNNNNNNNNNNNNNNNNNNNNNNNNNNNNNNNNNNNNNNNNNNNNNNNNNNNNNNNNNNNNNNNNNNNNNNNNNNNNNNNNNNNNNNNNNNNNNNNNNNNNNNNNNNNNNNNNNNNNNNNNNNNNNNNNNNNNNNNNNNNNNNNNNNNNNNNNNNNNNNNNNNNNNNNNNNNNNNNNNNNNNNNNNNNNNNNNNNNNNNNNNNNNNNNNNNNNNNNNNNNNNNNNNNNNNNNNNNNNNNNNNNNNNNNNNNNNNNNNNNNNNNNNNNNNNNNNNNNNNNNNNNNNNNNNNNNNNNNNNNNNNNNNNNNNNNNNNNNNNNNNNNNNNNNNNNNNNNNNNNNNNNNNNNNNNNNNNNNNNNNNNNNNNNNNNNNNNNNNNNNNNNNNNNNNNNNNNNNNNNNNNNNNNNNNNNNNNNNNNNNNNNNNNNNNNNNNNNNNNNNNNNNNNNNNNNNNNNNNNNNNNNNNNNNNNNNNNNNNNNNNNNNNNNNNNNNNNNNNNNNNNNNNNNNNNNNNNNNNNNNNNNNNNNNNNNNNNNNNNNNNNNNNNNNNNNNNNNNNNNNNNNNNNNNNNNNNNNNNNNNNNNNNNNNNNNNNNNNNNNNNNNNNNNNNNNNNNNNNNNNNNNNNNNNNNNNNNNNNNNNNNNNNNNNNNNNNNNNNNNNNNNNNNNNNNNNNNNNNNNNNNNNNNNNNNNNNNNNNNNNNNNNNNNNNNNNNNNNNNNNNNNNNNNNNNNNNNNNNNNNNNNNNNNNNNNNNNNNNNNNNNNNNNNNNNNNNNNNNNNNNNNNNNNNNNNNNNNNNNNNNNNNNNNNNNNNNNNNNNNNNNNNNNNNNNNNNNNNNNNNNNNNNNN
>SCFE01000260.1_1028409_1030828
TTTACATGTTACAAAACTAGAGAGATGTTCCAAAACAACATCCTGTTTTTGCTGCAATTGTATGTgataattacgaaaaatcatacgtcggggaaatAAGAATTAAACAGTATATTCAAGCAGCAGATCCGTGGATGACAAATTGGGTGAGATATAAACATTAAGCTAAAGAAAGAACTTTCAACTTTGACAACGAAGATAAAATTCTCCGTTTATTCCAAGCAGTATCAACAGAGACGAGAAGTGTCCGCGTTTTATCCTTGTCGTACTTTCCAATACGCCAAATATCAGTAATCTTACAGTCAACACCAATATGGTCCAGGAgcaattccaaatttttatggTCATTCCAGATGACATTGTCCTTTGTATCTGCTTCAGGTATTCCGCGAATATGTAGAGCTAGCGGATTTGCCGCCTTTTCTGTCTTCTTTTGGATTAGCTGTGGTTGAGGGACTTGAAAAAGATATTTCTTCACCCATAATCTTCGAGTGATTTCTTCACGGTTTCAACAATTATTTCTTGTATATCATCCTTCAACATCTTTGCAGGAGGCTTTAAGTTCTGTTTCATGTTTCCTAGGCAGTTGTTGCatacaaaaagaaaattctttagTTTTACGAGTTTGCTCACCACTTGTAGTACATCATCGGGGAGGTTGATACACTTGTCATGGAACCAATTTTCACACTGGTCACACAGAATCCATCGATCGCCAGTGTCATGCTGGTTGCAGACTCTGCAGTTGTCGCCCAATGTGTTATTTTCTTTACGACGCTTAGCAGCATTGGACAGTAttctaaatctaattaaactgtataataaacaggcataAGGGTAGTTTTTGTGGTAATTTGGTACTGGATTCTGCAAGTTCCTGTCACTTGAACCGCGGATGTCTTGGGAATCAGCAAATCCACAGCTGTAGATTGGTATAGCTTCTGTCGGGACGTTTGCTCCATGGCCTTGATGAGAGCTGATATCTACCCACAGAAGTATGGAGGTCAAGTTCGCATTGTTGAGACCGATGAGAGTGTTATTGCTCGCAGGAAATAACACCGTGGCCgtttaattccagaaaagtggGTCTTTGGAATCTACGATGTTCAGGATCAGCGGTCATTTTTGTGCTTTTTTAATGCAAGGAATCACCAGACACTGATGCCAATCATTCAGAGGAGAGTTGCTGATGGTTCCATTATCTGGACTGATAACTGGGGTGCTTACAATCGTATCACCAATTACAATTTTCAGCATGGCACAGTAAACCACTCTTATCACTTTGTTGATCCTGTAACTCGAGTCACTACAAATAGAGTGGAGTCTATGTGGTCTAGAGCGAAGCGGAACCTCAAGCAAATGAACGGAACGCAAACGCATATGCTTCCAAGTCATTTGGATGAATTCATGTGGCGCGAATTGTTTGCGCTGCCAGGCATGGATgcatttgataatttcatttgcCAATGTGCGGCAGGTGTACCCTGTGTAACCTTTTTCCTTTAATCAGTTCTTTTCAGACTAATTTTCAATCGGCTCTTTTCAGAGCCACCCAGTTAATCAAaaccatttattattttgaatgaatattacatttatataaaaagtattaaataattattaatggatatttgaaatgaatttaagtACATTTACGATAGTTAatttaattgagaaatattCATTACAAACATGTTGTAAAACTGAAGTTGCAAATTTGCCAAGTTAGTATTAATGAACAACCATatgaggtttttcaaaaatacatacaagCATAATCAAAGAAATGGCAACTTAGTTTATGATTCTTGGAATCCGAATTAGAATAAAGTTACGCAGCTATTTGCAAAACATAAGTTNATTGAAGTTGCAAATTTACCAAGTTAGTATTAATGAACAACCATatgaggtttttcaaaaatacatacaagGATAATCAAAGAAATGGCAATTTAGTTTATGATTCTTGGAATCTGAATTAGAATAAAGTTACGCAGCTATTTGCAAAACATAAGTTACAAGAATGCTGCAAAATGATTGGCTGATAAAATGGTATatgctttatttaaaatattaataacttttgaaataatgaacggttcacaaaattttttttagatttagaatcagcataaaaaactacgtctgatgacgtcatcattttttgaaaattcggaGTTACCTATTCTGGTATATCGCCCTCAAAGACTTCGTGgagaaaaaatttccaaaaaatttggaagatttgaagCAGATGTAATGGAAAGTCAAGAGGTGTTGATATCAGAAATGAGGTCCAATTTGGTCATGTCAATTCCACAAAGACTCGCAAGTTATCCTTAGTGGAGGAAAACAAACTAACCTTTAGTAAATGTAGTTAAAAGCACTTTGTCTGACCTCAAGTTCATATATTACttac
>SCFE01000044.1_713370_715777
TCCAAAAACCACAatttattacacttatttaacttactTGATAAGAAGTATATCTAGAATTTTACCATCGTTGttgcataataaatattttttgattatgatgTATTATTACTTTTACTAAAACAGTGGTTATTGCAATTCATTCCATTCTCTCCTTGTTAAATTTGAGTGTGATTTGCATGCTGAATTAATAGCTACGTAAAACATTGGcatttatcagtttagagaatactaAAGGTTTTGTACCTATTTACAAGGGAAACGTaggtgtttaaattttttatattaaaactagtGTTTAACGAAAAATACTGAAAGTTAGAGCGTTATTTTAATTTAGAGGACtctgaaatgtaaatatttagttaccATGGCAAAAGACATATGAAGTCATAAAACATGGCAGGAAGCTATTAAGTCACAAAATGGCGTTGTATAactattttgttatcaatattttaagaattacattattatatttttaatttataaaagcgctagttttatatttttaaaaataatctctAAAGGTATATGCAGagagaaaatacaaaaatttataactttaaCGTTAGGAcgtatatatttgaaatggcACGTGCTGGAGATCGAGAGtcttcattttttgatttaatatatgtCGCTGGAGATGAGCAGCGAGCAATTCAATATTGCGAAGACCGTGTGCTCATAGCCAGATCGTTATCATGCAATATTTGTGATATTCAAATGTCGGGGATTTCAGATTCTTCAACAATTGACAAATTGGTTTGGCGCTGCAAAATTTGCAAGAAAAAGAAATCTTTGCAACATGGATAATTTTTTTGAGGAGCTCATTTCACccttaaaaaactattttttgagtttattcatttataatgaataCACCAGTCACCATTGCAATGTGATGTTTCAAGCCGTACTGCTGTGGACTGGTACTGCTATTGCAGAGATGTATGCTCTGCTATTTTGGTAAATCCAAATGTCTGCAGGCAGAAACTGGGTGGCAAAGATCATGTCATTCAAATTGACGAAAGCGTGTTTAGAAAACGTGAAAGATGGGTATTTGGCATTTATGATACTCAAGAGAGTATTGGTTATACGGAATTTGTTCCAGATCGTAGTGGCGATACTTTACTGCCTATTATCTTTAAAAAAGTAGAATTTGACTCTATTATTTGCACGGGTGGATGGGCAGCTTATTCAAGTCTTTCTCCTCCATTTGGTCCATGTCTATATGATCATCATGTAGTAATACATGCGGATAATTTTGTGGATCTCGTCACTAGGACACATACCAATAATGTAGAGACTAGGTGGAGTGGTGCAAAACGTAAATTTAAAGCAATGACTGGTACTGTTGATGAAATGATCCCAGCTCATTTAGATGAGTACATGTGGAGACAACGTTTTGGGAAAAACgctttcaataatttcattaggCACATCTCCATAGTATATCCCATTAACTAGGTGGATTCCTCGTTATTATAGTCGAGGTGGATTCCTCGTTATTATAGTAGAGGTGGATTCCTCGTTATTATAGTAGAGATGGATTCCTCGTTATTACAGTAGTTTTTTAGCAATAGAGGTTTGTATGAGCCATCATTGTCTAGTATTGTTCATGCATATGACTGTGATGAATTTTCATACATTGTGTATGAGCCATCATTGTCTAGTATTGTTCATGCATATGACTGTGATGAATTTTCATACATTGACGAGACTAGAAGGCGtttagaaactcgggcaaaagaacatataagaAGGCATCtgcaataagaaatttaaacagaaaaagttcgggaacattgcaaaaaaaatatatatatatatatataNNNNNNNNNNNNNNNNNNNNNNNNNNNNNNNNNNNNNNNNNNNNNNNNNNNNNNNNNNNNNNNNNNNNNNNNNNNNNNNNNNNNNNNNNNNNNNNNNNNNNNNNNNNNNNNNNNNNNNNNNNNNNNNNNNNNNNNNNNNNNNNNNNNNNNNNNNNNNNNNNNNNNNNNNNNNNNNNNNNNNNNNNNNNNNNNNNNNNNNNNNNNNNNNNNNNNNNNNNNNNNNNNNNNNNNNNNNNNNNNNNNNNNNNNNNNNNNNNNNNNNNNNNNNNNNNNNNNNNNNNNNNNNNNNNNNNNNNNNNNNNNNNNNNNNNNNNNNNNNNNNNNNNNNNNNNNNNNNNNattaaaatatttgtttacaaacatgcatgatttaaatattcgatAATTATTGCGCTGTTAAAAGTTTGTGACCCGGGTCAGAAACTTTTAAACCCCTATTATTGTAAAACTTTTAAGCGCACTTAATTAAGTGGCCATTAGTGTAATAGTGTAATAGTgtagtaatattaatattgtttgatAAATACACGCTTTTTAATGCATTGTTGCTTTAGTTTTATCACTTA
>SCFE01000720.1_377289_379609
tataccttactttttatgctgatttcaaatatcataatcatttttaccggaaacttaaatttaattaaaaatcttaaattatctccatagtaacatacgtaatatattgtgacaaatagccttggattacaaattattaagtaaaattttatgcaatttcttattacgggacactttttccaggatttttaatggcaatagcaaatagaaattttactctttatgatctttacaatgttgcagcaactgaagagtcagcggtgcaatattgtatgggtcaaggtatcattgctaatcaaatgacgtgcgtaaattgtcgagtgttgatgagtcaagtcgtcaaaaattctgtcattgacaagtttatttggcgatgtaaccactgtaaaaagacgaagtctgtgcactacggttccttttttacacaatcaaagctgacacttcgacagcttctttttttaaccttctgctttgtgatgcagtttggagtaaatcaaacaatttattaggccatgcttcacacactgttgttgactggttttctttttgtcataaaatctgtactcgtactttgcttaatccacgtctttgcaggcagaaattagtaggactcgataagcacattcaaatcaacgaaaatgtatttcgtaaaagaaagtacaatcgtggttgcgtctttaataaccgttgggtgtttgggatctatgatgtggaagaagagattggtttcttgtattttgttcctgacagaagtgctgacactcttcttcctatcatttacaataggattgaaatggggagtattgttacttccaatggttggaaggaactggtccacatgctttcactcatcgagtggtcatacatgatgagcatttcgttgatcccataactggagcccatacgcagaatgtggaggccatgtggagttctgccaaacgaaagtttaaggcaatgaatggaactgttgatgatatgttacctcatcatctagatgaatttatgtggcggcagcaattttgaNtttgttcctgacagaagtgctgacactcttcttcctatcatttacgataggattgaaatgggtagtattgttacttccgatggttggagcgcctacaacagtttgtcaggaggaactggtccgcatgctttcactcatcgagtggtcatacatgatgagcatttcgttgatcccatcactggagcccatacgcagaatgtggaggccatatggagttctgccaaacaaaagtttaaggcaatgaatggaacagttgatgatatgttacctcatcatctagatgaatttatgtggcggcagtgatttggaaaacctagtgggtttgaaaatttccttttgcacgtaaaggaattttatcctgtgtgaattttgatttgcatttttaatcagcccttttcagggctattttctgtgattttaatcggccctttttagggctagctttgccatttttatcagctcttttgagctcccttatgtcatgcagaagcgttactttgaaagtaattctctacatgtcatttggaattatttatgttctcttcaattttatgtaattcaaagttttggagtacttggaatactaacaaaactcgaaactattttaaaaatggtaaatactaaatcgaactaaaaattttcttcacaaaaattataaaattcataaaaagtgcgatataattctattctaactaaccgccattttattttagttaccatagagattttcaattaataatttgttaaatttaagtttctggtaaaaatgattatgatatttgaaatcaacataaaaaataaggtataaatatgtaaaaaatatttaattttattgagggtactattctgcaataacgcccaaaacagggtagcaataaaacgagcccagtaaaatattaagcccaccaaagtaatgggatcaaaatattaacacgtaataatatagtattagaaNNNNNNNNNNNNNNNNNNNNNNNNNNNNNNNNNNNNNNNNNNNNNNNNNNNNNNNNNNNNNNNNNNNNNNNNNNNNNNNNNNNNNNNNNNNNNNNNNNNNNNNNNNNNNNNNNNNNNNNNNNNNNNNNNNNNNNNNNNNNNNNNNNNNNNNNNNNNNNNNNNNNNNNNNNNNNNNNNNNNNNNNNNNNNNNNNNNNNNNNNNNNNNNNNNNNNNNNNNNNNNNNNNNNNNNNNNNNNNNNNNNNNNNNNNNNNNNNNNNNNNNNNNNNNNNNNNNNNNNNNNNNNNNNNNNNNNNNNNNNNNNNNNNNNNNNNNNNNNNNNNNNNNNNNNNNNNNNNNNNNN
>SCFE01000312.1_140480_142899
tcgaatcagcatatgtacgaagcctaaattaaatttatgaactgcattattctaactattttatatatctttaaagaattttttcctaattgtaaaacaaacaaaaaatacatgttcaaatcactacataacaagtaatctatatacatatccttgaaaaaaattattaagaaaatattttatattcgttaagagcattgattgataattaatatttcacgtagaacattaaattttttattgataattggctcgaacaaccctataaaaatttggaaaataacatttagaaacacatcccaatactgttttaggcgttattgtcgatcaacggactctagtttataaacatactgttaccatggcaactattctaatgacgccagagaatatgtcaagacttattacgtcattctgatgacgtactatgttattattatgattttcatgatttctaaaacattcattgcgcaatttaattttcaatgcttctttagataatacgactctgtttttgcaacatgtgccattattaatcacctgctgatttattataattgttacttagtatttttaattgtgtcacagtatttttagtcttgttactatggcacgtcgtggtggtttttcttttttcaatttaatagatattgcaggtacagagaaaaaagctctgcagttttgccaaaactaccgtctaattgccaatggatttgaatgtgaacgttgtgatattccgatgagccgcatttctgatcaatcatgtgatgataagtttctttggcggtgtaaattatgtaaaaaaaagaagtctgcaaggaatggttctttctttgagggttgccatttaagcttgcagaaattaatttttgatgcagacacctgtaacgaaatcaatgatccaatgtgacattggacatcatgcagcagtagattggtattcattttgtcgcgatgtgtgttccagcatcttaatgaatccggcatgtgcagtcaaaaattgggtggagagaaccgcgaagttcagcttgatgaaagcgtgtttcgaaagcggaaatacaatcgtggcagagtttttcgtgagcaatgggtgtttggaatttatgaaccccaacttaaaattgttccagatcggacagtcaatacattgcgaccaataatttttgaaaaaatagagtttggaactactattacaacagatggctgggctgcatattcttggctctcagattggtatggaccacacccatatgttcacaaggttgttatccatgacgaaaattttgtagaccccattactcgggcgcatacaaacaatgttgaggcaatgtggagtggagccaagcgcaaatttaaggcaatgactggtactgtagacgacatgattccagctcatttggatgagtatatgtggcggcaaagatttgatagagaagaagataacacgtttaataatttcattgattatatcgccattgttNNNNNNNNNNNNNNNNNNNNNNNNNNNNNNNNNNNNNNNNNNNNNNNNNNNNNNNNNNNNNNNNNNNNNNNNNNNNNNNNNNNNNNNNNNNNNNNNNNNNNNNNNNNNNNNNNNNNNNNNNNNNNNNNNNNNNNNNNNNNNNNNNNNNNNNNNNNNNNNNNNNNNNNNNNNNNNNNNNNNNNNNNNNNNNNNNNNNNNNNNNNNNNNNNNNNNNNNNNNNNNNNNNNNNNNNNNNNNNNNNNNNNNNNNNNNNNNNNNNNNNNNNNNNNNNNNNNNNNNNNNNNNNNNNNNNNNNNNNNNNNNNNNNNNNNNNNNNNNNNNNNNNNNNNNNNNNNNNNNNNNNNNNNNNNNNNNNNNNNNNNNNNNNNNNNNNNNNNNNNNNNNNNNNNNNNNNNNNNNNNNNNNNNNNNNNNNNNNNNNNNNNNNNNNNNNNNNNNNNNNNNNNNNNNNNNNNNNNNNNNNNNNNNNNNNNNNNNNNNNNNNNNNNNNNNNNNNNNNNNNNNNNNNNNNNNNNNNNNNNNNNNNNNNNNNNNNNNNNNNNNNNNNNNNNNNNNNNNNNNNNNNNNNNNNNNNNNNNNNNNNNNNNNNNNNNNNNNNNNNNNNNNNNNNNNNNNNNNNNNNNNNNNNNNNNNNNNNNNNNNNNNNNNNNNNNNNNNNNNNNNNNNNNNNNNNNNNNNNNNNNNNNNNNNNNNNNNNNNNNNNNNNNNNNNNNNNNNNNNNNNNNNNNNNNNNNNNNNNNNNNNNNNNNNNNNNNNNNNNNNNNNNNNNNNNNNNNNNNNNNNNNNNNNNNNNNNNNNNNNNNNNNNNNNNNNNNNNNNNNNNNNNNNNNNNNNNNNNNNNNNNNNNNNNNNNNNNNNNNNNNNNNNNNNNNNNNNNNNNNNNNNNNNNNNNNNNNNNNNNNNNNNNNNNNNNNNNNNNNNNNNNNNNNNNNNNNNNNNN
>SCFE01000207.1_549105_551527
NNNNNNNNNNNNNNNNNNNNNNNNNNNNNNNNNNNNNNNNNNNNNNNNNNNNNNNNNNNNNNNNNNNNNNNNNNNNNNNNNNNNNNNNNNNNNNNNNNNNNNNNNNNNNNNNNNNNNNNNNNNNNNNGTGGAAAGTTTTacccataaaattttttaatcaaataacgATTAAAAATTTGGGGATTATAATTGTAATGGGAAGTATGTTGTCCAATAGAAAtcttatcaataaaaatggatttgtaaaatattataatctgGTTTAtcaatcatttaataaaaaatcacttaaattatatatgtgtgtgtgtttgtgtgtgttaatttattaattaaaacttaATTAACCACGGTTATCAAGAGGGGTAATcttaagttaaattttgaattaatgaaattaaagttTACGTAAACATTGAGATTAATGCGAATTTTAGGTGAAGGtttcaatgaatattaatagaaattttgttatcGATTTTTTTTGATAGAACTCATCACAATCAATTCctagtaaatatttatgataCCTTTCTTGCAATTGATAAAcattattgaaactttttagctaaatactattatatattttattacgtttttcgttatgtaatttgatatttagtGTTTCCAAGATGaacatttttgatttattcctttgattatttgttaaattggctacgtagaaaaaaattattggcgAGTGTAATGAAATGTAGTTCTTGTAACACAGATATGGATAATAAAGCATGTGATGTGATTGATTGCCAACGATTTGTTTGCAGAATATGCTTTGCTAAATGCAGCATTCGCAAGCAATCATTCATTTTCCGGTCTCATTTACTGTTATGCCAATTGGTATTTATGATCTATCATTGGTCATGTCGTGTCCAAATTCATGCTGTTCACCAACAGGTGGGCTGTTCAAGGCAATCCGCAATTGATTGGTATCAGTTCATTCGTGAAGTGGGTAGTACTTACCTAATTAACAACCATGAAATGCTTGGTGGCCCAAATACTGTTGTGAATGTTGATGAATGTGTTACTTctagaagaaaatatcacagagGACATTATAAGAAGGAAAAGTGGGTGCTGGGCATTTATGATGTCGTGAAAAAAATTGGAGTGATTGAATGCATTAACTCAAGAAGTGCTGCAGCATTAATTCCGGTAATACGAAAGCATGTACTGCCAGGAACAAAAATTTTCTGTGATGGCTGGAAAGGCTATAGAAGCTTAGCAGAATATGGCTTTGAACATGCTACAGTGGATCATGTACACAATTTTGTAAACCCTGAAAATGGAGTCCATTCCAATTTTATTGAAGCGTATTGGTCACGAGcaaaacaaactttaaaaagtGTTTATGGTTCTCGGGATTACCTAATCCCTTCCTATCTTGATGAATTTATGTGGCGGGAAAGGTTCGATGTACCTGATAATGAAAATTGCTTTGACAATATACTAATGCATATAAGTACGCAATACAGGCTTTAGTAAactttttgtattgttttatattaaacatgtgtgcatttgaattttttaggaaagcagtatttaaataaatacgAGTTAGCCATAAATGTGTATAAAGTTTAGTTACAttatttgctttatatttttaatttctgtaacTATTCCTCATTTGTAAGTTATCATAGATATATTGCCTATTTCAGACatgtatttaaaacaatattgattaAAGACTATATTTACCGAGGGGTATTAACtgatgtacaaaaataatttgatttaatatcaaTTAGAAGTCCAGCTCTACGTTGAGCATTGATTGCATCTTCACCTATTTCTTGGTGGAGGAATTTCCtgcatttattttctaaatgcGAAATGCTGTTGGCAGTTCTAAGGTAAAGACTGTATTGAGCATTATCCAGTAGCTTTAACTCACAGATAGCAAGCTTCTCTCTAAAGGTAGCAGGTCACACATAAGTTTGGTTGCATGCGAAATTAAAACTTTTGCCAGCTTTCATCAATGCCAAAATCTTTGCATATCGATGATGACATgtgatatttaaattatttagtggATACCCTTTTCCAATCAAGGAGTTTTCGGAAATTGTAGATCTATTGACCGATTGTGAGGATGTCATGGGAGTAGCAGGAGGTGACAGATTTGGTTGAATAGGAGATAGAATACGTGGTGAATCTGGAGAATGTGGTGCAGACATCAGACTTGGACCAACCATAGGTGGACTTTCAGTGACAGCAAACGGAGCATGAAAAGGAGAGCCAGGGTCAGGAAAAGGCGTATCAGGAGCAGGAATAGGAGTATTGGTAGCAGGAAAAGAAGTATCGGGAGCAAGAGAACTGATTTGGTGACTAATTGATGGAATATACTGTGAATTGGGTGTCTTTAGCCCTTCCAACAAGTTGCTTCGCTGTCCGAGCG
>SCFE01000622.1_42519_44920
aataaatattgattaaaaaattttggagtttggtaatgtttgggaatgtttggtttgggaattcggaaacttgagaacttaaaaatttctaaaaaatatttcaattaaaaatgtggaaagttttatccataaaattttttaataatagaaatattaaaaatttggggattacaattgtaatgggaagtatgttgtccaatagaaatcttatcaataaaaatggatttgtaaaatataatctgattttgcaatcatttaataaaaaatcattgaaattatatttatatatatattattattattcattatttaaaatttctttaaatatcaattttcataccaatcacaaacattttttttacgtttgagtaaacattgagattaatgcgaattttaggtgtaggtttcaatgaatattgatagaaattttgttatcgaattttttgatagaactcatcacaatcaattcctagtaaatatttatgatacctttcttgcaattgataaacattactgaaactttttagctaaatactattatatattttattacgtttttcattatgtaatttgatatttagtgtttccaagatgaacatttttgatttattcctggtgttcaatgacttcgactatttgttaaattggctacgtagaaagaaattattggcgagtgtaatgaaatgtagttcttgtaacacagatatggatattaaaccatgcgatgtaattgattgccaacgttttgtttgcagaatatgctttgctaaatgcagcattcgcaagcaatcattctttttccggtcacatttactgttatgccaattggtattaatgatctatcattgttcatgtcgtgtacaaattcatactgttcaccaacaggtgggctgttcaaggaaatccgcaattgattggtatcagttcattcgtgaagtgtgtagtacttacttaattaacaaccatgaaatgcttggtggcccaaatactgttgtgaatttttgatgaatgtgttatttctagaagaaaatatcacagaggacattataagaaggaaaagtgggtgctgggcaattatgatttcgtgaaaaaaattggagtgattgaatgcattgactcaagaagtgctgcatcattaattccggtaatacgaaagcatgtactgccaggaacaaaaattttcagcgagggctggagaggctatagaagcttagcagaatatgactttgaacatgctacagtagatcatgtacacaattttgtaaaccctgaaaatggagtcaattccaattttattgaggcgtattggtcacgatcaaaacaaactttaaaaagtgtttatggttctcgggattacttaatcccttcctatcttgatgaatttatgtggcgggaaaggttcgatgtacctgataatgaaaattgctttgacaatatactaatgcatataagtacgcaatacaggctttagtaaactttttgtattgttttatattaaacatgtgtgcatttgaattttttaggaaagcagtatttaaataaatacgagttagccataaatgtatataaagtttagtttcattatttgctttatattcttaatttctgtaactattccttatttgtaagttatcatagatatattgcctatttcagacatgtatttaaaacaatattgattaaagactatatttaccgaggggtattaactgatgtacaaaaataatttgatttaatatcaattagaagtccagctctacgttgagcattggttgcatcttcacctatttcttggtgggggaattccctgcatttattttctaaatccgaaatgctgttggcagttctaaggtaaagactgtattgagcattatccagtagctttaactcacagatagcaagcttctctctaaaggttgcatgcgaaattaaaacttttgccagctttcatcaatgccaaaatctttgcatatcgatgatgacatgtgatatttaaattatttagtataaacccttttccaatcaaggagttttcggaaattgtagatctattgaccgattgtgaggatgtcacgggagtagaaagggttaaagatttggttgaatagaagatagaatacgtggtgcagacatcagacttggaccaaccagaggtagactttcaggaacagcaaacggagcatgaaaaggagagtcagggtcatgaaaaggcgtatcaggagcaagaataggagtattgggagcaggaaaagaagtatcgggagcaagagaactgttttggtgactaattgatggaatatactgtgaattgagtgtcttaagcccttccaacaagttgcttcgctgtccgagcgtaattttcagctcttttaccaggtgcgaattcttggcaaggtttccc
>SCFE01007752.1_1_2046
aaattttttattgataattggctcgaacaaccctataagaatttagaaaataacatttagaaagacattgcaagacaccctgttgtggcgatatatggggagagcccactccgatttttaaaaatttgatgacgtcatcagatacagttttttttgctgattccaaatcaaaaaaaatttttgcgaaccgttcattatttcaaaagttatgagcgtttttataattcgtatacatctgaaagcgaccaatcattttgccgcttaaaattattatgtttagcttattcttttgtagcaaccaatcatatcaaagacctttgtaacaaacacaatgtatttaccaaggtgctgaaattatcgcaaatgaagctaccttcaaaattactttggaataaatgtatgttcattcggttctttttagagcctccaatttcaatcaaacatttatataaattcaagtaaataaacatttattttaagtgatttctgtaatatgaattagatgtaacacaaaataaacactattagagagtaaaaaatgatgagaaatgcaataaaatacatgaaaagtttaaaaaataattgatatagatcgattaactttatataattaaccaaattcacagcacgcggtaaatatttaagcattatagcttataaaactatgaagtcgtataaaagaaattatttttaacaaaaaaattaattggaataacacattaattaaagataaattcctaattgtaattatttaaaatagcatgtgcaaaattcattaatataattaacattaatcatgatgaatacgaaagacacttccaagaatgtttaaaatagaaatatttgaaaaatgtaatgctttgattaactgggtggccctgaaaaggaccgaataaaaggtagctctcaaaggagctaagtagagaagctctacaaaaagctaaacagggtatactaggcgaaggtggcgaagaaagttatcccaaacaagcatgccaggttgagcaaagagctctctccagagaaattcatctagatgagcaggcagcatgtgatgcacggttccattcatcgctttcaggttcttctttgctcgtgaccacatagattcaacttgattagtagtaacaccagatattggatccacgaaattctcagaatggttcacagtttggtgttgatacggagaaggaaagggaggataatcagcaatccaattgtaagcaccccacctgtcactccatattatagaaccgggctcaatcctttgacgaatgataggcattaacgtattgtgatctcgtgagttcacaaaacaaagaaaagaaaggccatcagttacatcccggatgccaaaaacccacttctcaggaacccagcgacctctgttgtacttcctccaagcaacaacactttcgtcaacttcaacaaccttgccaacaccaccataagtctgaggacagatatctggtctcaacagggcctttgaacagacatctcggcagtaagtgtaccagttaactgccacattcttgtcaatctcgagcatattcgcagcaattgtgacaagaactttgcacaaaattggtaaacaataagaagcaccatcctgactgataacttagcatcagagaaaaatgtgccagttcgagagtaaactttgcgcttgcatcatggcaaaacacaagaaataaccatctgcacgagatgctgaattcaccagagtcatctgcctacaacaatgaccacaccttcgcctagtaaccaacagatgttgctgcttcgcaaaacaaatggcagcttcatctgacagagtagcagcaactaaacttcaataagtcataactgaaatgatgcaatgaaatcatagcttctatttatatatgcgcaattgtaatgcgcaaattgatggagtactgcaaactagatcatcatctggaataatagattataaaatgataatttcagcacctttgctaaatacattgtgtttgttacaaaggtctttgatatgattggttgctacaaaagaataagctaaacat
>SCFE01014239.1_1_2123
taaattcgcgttcccatacaaatcgctgtaggtgtgaatttaaattcgcgttcccatacaaatcgctgtaggtgtgaattaaaattcgctcgtgacgtcccccgcatgcgccttctattgtgttcgtgtgaatattcctgtttatcgggtgcacaaagttatcgcggtgtcgtagaaagtcgtcgctgtactggaaattgaggtgtcggcgtaggtgtctgtatgctccccaatcatcgtgtagaatgtgcgatcctggaacaatgtagttgcgaattaatggaagaagtgtggcgcgatccctagagttcaccaacacaaaaaaacatcgccctgcaaaaagttccccgtttatataccgccgctcaacaccgccaaaaacccaatgcggcaaaaccgaatgacctcgatggtattttgggaaaaatgctgactcgtcgatttcaaccatcatcccaggtcccccgatcggtgcggcatgctgcgtataattgatgcaaacttctctaaagtgtataaggtttgtacattttcataaattgtaattaaataatatatatttatacatagttcaaagttgaagaatttttgggagaaattaaatgtatggcaaattgcctaataatagtgtttacacaaaagcaatgaatttctgcggcagagaatgactgagataatatatgatcattaagatagtcttaatggataaatgtgcttttgaaaagaatgattcatgccgaacagataggtaatgctgctgttggcacttccacacatagccatctgcagttcgttgcctcacttccaagtgcataattaaaccacaaggttggcagcgatgaacattgcaattgtggcctctacgatttttaagcaaacatttccgacaagttctaaaaaatgcatgcatgaattttttatagctatatatatgagggaaaaattaccttgaatttgcaaccagcctgtgtctggcacaccactgcaaaatgctgagatctgtgtctccccattcttctcttaaagttgaagaatttttgggggaaattaaatgtatggcaaattgcctaataatagtgtttacaagcgtaaccaacatttcaaatgaatttgcacgtgatttatcgtcctatatatacacaatatttccgagcaacaactaatgaaaatcgagtttatttcaattggtaggaatctatgacgtaccaaacccaatatcatatggattatagcc
>SCFE01000180.1_678975_681421
NNNNNNNNNNNNNNNNNNNNNNNNNNNNNNNNNNNNNNNNNNNNNNNNNNNNNNNNNNNNNNNNNNNNNNNNNNNNNNNNNNNNNNNNNNNNNNNNNNNNNNNNNNNNNNNNNNNNNNNNNNNNNNNNNNNNNNNNNNNNNNNNNNNNNNNNNNNNNNNNNNNNNNNNNNNNNNNNNNNNNNNNNNNNNNNNNNNNNNNNNNNNNNNNNNNNNNNNNNNNNNNNNNNNNNNNNNNNNNNNNNNNNNNNNNNNNNNNNNNNNNNNNNNNNNNNNNNNNNNNNNNNNNNNNNNNNNNNNNNNNNNNNNNNNNNNNNNNNNNNNNNNNNNNNNNNNNNNNNNNNNNNNNNNNNNNNNNNNNNNNNNNNNNNNNNNNNNNNNNNNNNNNNNNNNNNNNNNNNNNNNNNNNNNNNNNNNNNNNNNNNNNNNNNNNNNNNNNNNNNNNNNNNNNNNNNNNNNNNNNNNNNNNNNNNNNNNNNNNNNNNNNNNNNNNNNNNNNNNNNNNNNNNNNNNNNNNNNNNNNNNNNNNNNNNNNNNNNNNNNNNNNNNNNNNNNNNNNNNNNNNNNNNNNNNNNNNNNNNNNNNNNNNNNNNNNNNNNNNNNNNNNNNNNNNNNNNNNNNNNNNNNNNNNNNNNNNNNNNNNNNNNNNNNNNNNNNNNNNNNNNNNNNNNNNNNNNNNNNNNNNNNNNNNNNNNNNNNNNNNNNNNNNNNNNNNNNNNNNNNNNNNNNNNNNNNNNNNNNNNNNNNNNNNNNNNNNNNNNNNNNNNNNNNNNNNNNNNNNNNAAAAGAAAGAAGTCTGCAAGGAATGGTTCTTTCTTTGAGGGTTGCCGTTTAAGCTtgcagaaattaatttttgtgatatattcatttttgatgcAGACACCTATAACAAAAGCAATGATCCAATGTGACATCGGACATCATGCAGCAGTAGATTGGTATTCATTTTGTCGCGATGTGTGTTCCAGCATCTTAATGAATCCGGCAGTGTGCAGTCAAAAATTGGGTGGAGAGAACCGCGAAGTTCAGCTTGATGAAAGCGTGTTTCGAAAGCGGAAATACAATCGTGGCAGAGTTTTTCGTGAGCGATGGGTGTTTGGAATTTATGAACCCCAACTTAAAATTGGTTACATGCAGTTTGTTCCAGATCGGACAGTCAATACATTGCGaccaataatttttgaaaaaatagagttTGGAACTACTATTACAACAGATGGCTGGGCTGCATATTCTTGGCTCTCAGATGGGTATGGACCACACCCATATGTTCACAAAGTTGTTATCCACGACGAAAATTTTGTAGACCCCATTACTCGGGCACATACAAACAATGTTGAGGCAATGTGGAGTGGAGCCAAGCGCAAATTTAAGACAATGACTGGTACTGTAGACGACATGATTCCAGCTCATTTGGATGAGTATATGTGTTGACAAAGATTTGATAGAGAAGAAGATAACtcgtttaataatttcattgaacaTATCGCCATTGTTTATCCTTTTCAAATGGCAGGAGTGGagtaaattaaaaactttcacGTTTATCTTgcaaaaacattgattttactGATTCTATTTTAGTTGAAACTgataatcattttgaaaagaacaatATCATCAGATTTATCCCCGACGGCATTAATAGATCCTTATGGTAGGAATCGAAGCGTTATAAGAAGTCAAACAGCAGTCCCGCAGATACTTGTTGAATAGCAAAGAACacagaaattaaataaatgcatttctcgatttatttttaaattccatCTAATTGAAACTTTACATATGTTGTGTTAACCTAAGTTGATATGTATTATATTGAAATCTTTTgaagattattttttaaaattagtattaGAGAACAGCTGAATGGCAGACCCATTTATGGGAAGTTGGTTCGAATCCAACATGTTCTTgctaatttaaatatacatattagttatttaattatatagtattatttgataaatatataattgctcATTTTGTGAATATATAATCAGAAACTACAATAGTTTATTTATAGGTTCATTCATTAATTGTGCAAAGTTCAacataaatattggaaataaaaATCGGAATTTTGAGCTAGTGAATGATGTCTCATGCAGGTGACACTTCGTTTGCCACGTATATTTTCAACCAACGAACCATCGTACAATCTTCTATACATTATTGTATCAAtctaataaatcaataaaatatttagagcTTCCTGGTCCCCCTCTTTATAAGAGTATTAACTGCTCAAAGGCAGGGGTTTCATGAAGTGGCTAACCTCACTCATTGTCGCCAGGGAATGACaaatattaattgcataaattgtatacaatgaaatattaatagtGTACTTTTCCTGCACCACCTATGAGGTTTTTACACAAGGCGCGTTAGGCTTAACAGAACTGCAGAAGCCTTCACCAAATTACTGCATAACTTTTAAAAG
>SCFE01009537.1_256_2612
ttcaagatttaatcTCGGGATGTTTGTTTTAAATCTCGAACTTTTTCAGGATCTAAGAGTTTGAAGATATAAACTAACCTTCTCAATCAATGTTAACATCATTTCCAATTGTGTTGATGTTATTGCTTGCtaaattaacaatcatatgcaaTATTCTGAAACTCTAAAGGCTAGTCCACTTATAGAGGATAGACGAATAAAAgcgcaattttaaaatttttctaatcttgatgactttattaatgaactaaaattataggatacattaaaacttgaatatgaagacATTGTTCGTGGCATAAAGTCCAAATTCatcaaatgcttaaaaaatcaatgtgaaaatttgaCAATTGAGTAATCTATGGATCAATTCAAGTTTAggtcttttttttaaaaaaattcgtatGACTCATCCAATCAACTTTTCTGGATCAactttttacgaggaacaatctgacatcctcgaaattgtgaaaaaatcaatCCTTGAGCCGCTATAgctcttttttattttaccgatataaaaacaatttaacactgtgacaacagttttttgaaagtgtaaaatattgtaaattatactttagtaagtatatttaataattttcatttaaatatttattagaataatggtaaacatataataattaacgtaaaattacaacaaaaaattttaatatgacaaGGCTATAATCCATATGATTTTGGGTTGTACGTCATAGATTcctaccaattgaaataaactcGATTTTCATTAGTTGTTGCTCGgaaatattgtgtatatataggACGATAAATCACGtgcaaattcatttgaaatgttgGTTACGCTTGTAAACACTATTATTAGGCAATTTGCCATACATTTAATTTCTCCCAAAAATTCTTCAACTTTgaactatgtataaatatatattatttaattacaatttatgaaaatgtacaaACCTTATACACTTTAGAGAAGTTTGCATCAATTATACGCAGCATGCCGCACCGATCGGGGGACCTGGGATGATGGTTGAAATCGACGAGTCAGCATTTTTCCCAAAATACCATCGAGGTCATTCGGTTTTGCCGCATTGGGTTTTTGGCGGTGTTGAGCGGCGGTATATAAACGGGGAACTTTTTGCAGGGCGATGTTTTTTTGTGTTGGTGAACTCTAGGGATCGCGCCACACTTCTTCCATTAATTCGCAACTACATTGTTCCAGGATCGCACATTCTACACGATGATTGGGGAGCATACAGACACCTACGCCGACACCTCAATTTCCAGTACAGCGACGACTTTCTACGACACCGCGATAACTTTGTGCACCCGATAAACAGGAATATTCACACGAACACAATAGAAGGCGCATGCGGGGGACGTCACGAGCGAATTTTAATTCACACCTACAGCGATTTGTATGGGAACgcgaatttaaaaattgtgataaatttttCTCCTATATTGAATGTATATCAGAAGTATATATGTTAACATAagtaacatttattttttgatttattcaaatattcctATGGACTTTTATGTTTTCTATTTCATTC
>SCFE01008733.1_474_2830
AATGTTTACGAATTTACTCACAAACACGAAGCACTAAAATGAATGAagctttaaatttgaaaatttttacaataataatcttgaaaatatcACGATGTATAAAATTTCCCCATGTGCCCGTTAAGTAGGGTTCAAACCTACAAATTTGTTCACAACCTTTTCGAATTTAATGAGGATGTCAGCAAAATGTGTGTCAACAAAGTTTTCAGTTAAATCGATTCTACTTTGGTTGACAACTTTTGTCGAGATAATGAGTTTGACAACAAAGTTTCACTTGTGAAAgcgaaaaaactttgttgtgaacttttcaaaataaattctgAGTGTCATCACAAACGAaggaataattaaataagatgCTGGATCAATTCAAGTTTAggtcttttttttaaaaaaattagtatgaTTCATCCAATCAACTTTTCTGGATCAactttttacgaggaacaatctgacatcctcgaaattgtgaaaaaaacaaTCCTTAAGCCGCTATAgctcttttttattttaccgatataaaaacaatttaacactgtgacaacagttttttgaaagtgtaaaatattgtaaattatactttagtaagtatatttaataaatttcatttaaatatatttattagaataatgGTAAACATATAGTAATTAAcgtaaaattacaacaaaaaattttaataagacaagGCTATAATCCATATGATTTTGGGTTGTACGTCATAGATTcctaccaattgaaataaactcGATTTTCATTAGTTGTTGCTCGgaaatattgtgtatatataggACGATAAATCACGtgcaaattcatttgaaatgttgGTTACGCTTGTAAACACTATTATTAGGCAATTTGCCATACATTTAATTTCTCCCAAAAATTCTTCAACTTTgaactatgtataaatatatattatttaattacaatttatgaaaatgtacaaACCTTATACACTTTAGAGAAGTTTGCATCAATTATACGCAGCATGCCGCACCGATCGGGGGACCTGGGATGATGGTTGAAATCGACGAGTCAGCATTTTTCCCAAAATACCATCGAGGTCATTCGGTTTTGCCGCATTGGGTTTTTGGCGGTGTTGAGCGGCGGTATATAAACGGGGAACTTTTTGCAGGGCGATGTTTTTTTGTGTTGGTGAACTCTAGGGATCGCGCCACACTTCTTCCATTAATTCGCAACTACATTGTTCCAGGATCGCACATTCTACACGATGATTGGGGAGCATACAGACACCTACGCCGACACCTCAATTTCCAGTACAGCGACGACTTTCTACGACACCGCGATAACTTTGTGCACCCGATAAACAGGAATATTCACACGAACACAATAGAAGGCGCATGCGGGGGACGTCACGAGCGAATTTTAATTCACACCTACAGCGATTTGTATGGGAACgcgaatttaaaaattgtgataaatttttCTCCTATATTGAATGTATATCAGAAGTATATATGTTAACATAagtaacatttattttttgatttattcaaatattcctATGGACTTTTATGTTTTCTATTTCATTC
>SCFE01007752.1_1_1995
ATGTTTAGCTTATTCTTTTGTAGCAACCAATCATATCAAAGACCTTTGTAACAAACACAATGTATTTAGCAAAGGTGctgaaattatcattttataatCTATTATTCCAGATGATGATCTAGTTTGCAGTACTCCATCAATTTGCGCATTACAATTGCGCATATATAAATAGAAGCTATGATTTCATTGCATCATTTCAGTTATGACTTATTGAAGTTTAGTTGCTGCTACTCTGTCAGATGAAGCTGCCATTTGTTTTGCGAAGCAGCAACATCTGTTGGTTACTAGGCGAAGGTGTGGTCATTGTTGTAGGCAGATGACTCTGGTGAATTCAGCATCTCGTGCAGATGGTTATTTCTTGTGTTTTGCCATGATGCAAGCGCAAAGTTTACTCTCGAACTGGCACATTTTTCTCTGATGCTAAGTTATCAGTCAGGATGGTGCTTCTTATTGTTTACCAATTTTGTGCAAAGTTCTTGTCACAATTGCTGCGAATATGCTCGAGATTGACAAGAATGTGGCAGTTAACTGGTACACTTACTGCCGAGATGTCTGTTCAAAGGCCCTGTTGAGACCAGATATCTGTCCTCAGACTTATGGTGGTGTTGGCAAGGTTGTTGAAGTTGACGAAAGTGTTGTTGCTTGGAGGAAGTACAACAGAGGTCGCTGGGTTCCTGAGAAGTGGGTTTTTGGCATCCGGGATGTAACTGATGGcctttcttttctttgttttgtgAACTCACGAGATCACAATACGTTAATGCCTATCATTCGTCAAAGGATTGAGCCCGGTTCTATAATATGGAGTGACAGGTGGGGTGCTTACAATTGGATTGCTGATTATCCTCCCTTTCCTTCTCCGTATCAACACCAAACTGTGAACCATTCTGAGAATTTCGTGGATCCAATATCTGGTGTTACTACTAATCAAGTTGAATCTATGTGGTCACGAGCAAAGAAGAACCTGAAAGCGATGAATGGAACCGTGCATCACATGCTGCCTGCTCATCTAGATGAATTTCTCTGGAGAGAGCTCTTTGCTCAACCTGGCATGCTTGTTTGGGATAACTTTCTTCGCCACCTTCGCCTAGTATACCCTGTTTAGCTTTTTGTAGAGCTTCTCTACTTAGCTCCTTTGAGAGCTACCTTTTATTCGGTCCTTTTCAGGGCCACCCAGTTAATCAAAgcattacatttttcaaatatttctattttaaacaTTCTTGGAAGTGTCTTTCGTATTCATCAtgattaatgttaattatattaatgaattttgcacatgctattttaaataattacaattaggaatttatctttaattaatgtgttattccaattaatttttttgttaaaaataatttcttttatacgACTTCATAGTTTTATAAGctataatgcttaaatatttaccGCGTGCTgtgaatttggttaattatatAAAGTTAATCGAtctatatcaattattttttaaacttttcatgtattttattgcatttctcatcattttttactctctaatagtgtttattttgtgttACATCTAATTCATATTACAGAAATcacttaaaataaatgtttatttacttgaatttatataaatgtttgattGAAATTGGAGGCTCTAAAAAGAACCGAATGAACATACATTTATTCCAAAGTAATTTTGAAGGTAGCTTCATTTGCGATAATTTCAGCACCTTGGTAAATACATTGTGTTTGTTACAAAGGTCTTTGATATGATTGGTTGCTACAAAAGAATAAGCtaaacataataattttaagcGGCAAAATGATTGGTCGCTTTCAGATGTATACGAATTATAAAAACGCtcataacttttgaaataatgaacggttcgcaaaaattttttttgatttggaATCAGCAAAAAAAACTGTAtctgatgacgtcatcaaatttttaaaaatcggagTGGGCTCTCCCCATATATCGCCACAACAGGGTGTCTTGCAATGTCtttctaaatgtt
>SCFE01000249.1_519955_522374
NNNNNNNNNNNNNNNNNNNNNNNNNNNNNNNNNNNNNNNNNNNNNNNNNNNNNNNNNNNNNNNNNNNNNNNNNNNNNNNNNNNNNNNNNNNNNNNNNNNNNNNNNNNNNNNNNNNNNNNNNNNNNNNNNNNNTGTAATGTTTGGGAATGTTTGGTTTGGGAATTCGGAAACTTGAgaacttaaaaatttctaaaaaatatttcaattaaaaatgtggaaagttttatccataaaattttttaataatagaaatattaaaaatttggggATTACAATTGTAATGGGAAGTATGTTGTCCAATAGAAAtcttatcaataaaaatggatttgtaaaatataatctgattttgcaatcatttaataaaaaatcattgaaattatatttatatatatattattattattcattatttaaaatttctttaaatatcaattttcataccaatcacaaacattttttttacGTTTGAGTAAACATTGAGATTAATGCGAATTTTAGGTGTAGGTTTCAATGAATattgatagaaattttgttATCGAATTTTTTGATAGAACTCATCACAATCAATTCctagtaaatatttatgataactTTCTTGCAATTGATAAAcattattgaaactttttagctaaatactattatatattttattaagtttttccttatgtaatttgatatttagtGTTTCCAAGatgaatatttttgatttattcctGGTGTTCAATGACTTCGACTATTTGTTAAATTGGCTACGTAGAAAGAAATTATTGGCGAGTGTAATGAAATGTAGTTCTTGTAACACAGATATGGATATTAAACCATGTGATGTAATTGATTGCCAACGTTTTGTTTGCAGAATATGCTTTGCTAAATACAGCATTCGCAAGCAATCATTCTTTTTCCGGTCACATTTACTGTTATGCCAATTGGTATTAATGATCTATCATTGGTCATGCCATGTCCAAATTCATACTGATCACCAACAGGTGGGCTGTTCAAGGAAATCCGCAATTGATTGTGAATGTTGATGAATGTGTTATTTctagaagaaaatatcacagagGACATTATAAGAAGGAAAAGTGGGTGCTGGGCATTTATGATGTCGTGAAAAAAATTGGAGTGATTGAATGCATTGACTCAAGAAGTGCTGCAGTATTAATTCCGGTAATACGAAAGCGTGTACTGCCAGGAACAAAAATGTTCAGTGATGGCTGGAGAGGCTATAGAAGCTTAGCAGAATATGGCTTTGAACATGCTACAGTGGATCATGTGCACAATTTTGTAAACCCTGAAAATGGAGTCCATTCCAATTTTATTGAAGCGTACTGGTCACGAGcaaaacaaactttaaaaagCGTTTATGGTTCTCGGGATTACTTAATCCCTTCCTATCTTGATGAATTTATGTGGCGGGAAAGGTTCGATGTACCTGATAATGAAAATTGCTTTGACAATATACTAATGCATATAAGTACGCAATACAGGCTTTAGTAAActttttgtattcttttatatgaaaaatgtgtgcatttgaattttttaggaaagcagtatttaaataaatacgAGTTAGCCATAAATGTGTATAAAGTTTAGTTACAttatttgctttatatttttaatttcagtagCTATTTCTCATTTGTAAGTTATCATAGATATATTGCCTATTTCagacatgtatttaaaaaatattgattaaagaCTATATTTACCGAGGGTTATTAACNNNNNNNNNNNNNNNNNNNNNNNNNNNNNNNNNNNNNNNNNNNNNNNNNNNNNNNNNNNNNNNNNNNNNNNNNNNNNNNNNNNNNNNNNNNNNNNNNNNNNNNNNNNNNNNNNNNNNNNNNNNNNNNNNNNNNNNNNNNNNNNNNNNNNNNNNNNNNNNNNNNNNNNNNNNNNNNNNNNNNNNNNNNNNNNNNNNNNNNNNNNNNNNNNNNNNNNNNNNNNNNNNNNNNNNNNNNNNNNNNNNNNNNNNNNNNNNNNNNNNNNNNNNNNNNNNNNNNNNNNNNNNNNNNNNNNNNNNNNNNNNNNNNNNNNNNNNNNNNNNNNNNNNNNNNNNNNNNNNNNNNNNNNNNNNNNNNNNNNNNNNNNNNNNNNNNNNNNNNNNNNNNNNNNNNNNNNNNNNNNNNNNNNNNNNNNNNNNNNNNNNNNNNNNNNNNNNNNNNNNNNNNNNNNNNNNNNNNNNNNNNNNNNNNNNNNNNNNNNNNNNNNNNNNNNNNNNNNNNNNNNNNNNNNNNNNNNNNNNNNNNNNNNNNNNNNNNNNNNNNNNNNNNNNNNNNNNNNNNNNNNNNNNNNNNNNNNNNNNNNNNNNNNNNNNNNNNNNNNNNNNNNNNNNNNNNNNNNNNNNNNNNNNNNNNNNNNNNNNNNNNNNNNNNNNNNNNNNNNNNNNNNNNNNNNNNNNNNNNNNNNNNNN
>SCFE01000441.1_609144_611563
aaattaaatttatgaactGCATTATTCtaactattttatatatctttaaagaattttttcctaattgtaaaacaaacaaaaaatacatgttcaaaTCAATACATAACACGTAATCTATATACATatccttgaaaaaaattatttaaaaaaatattttatattcgtTAAGAGCATTgattgataattaatatttcacgtagaacattaaattttttattgataattggcTCGAACAACCCTAtaagaatttggaaaataacatttagaaaCACATTGCAAGACACCCTGTTTTCAACATCCCAATACTGTTTTAGGCGTTATTGTCGATCAACGGACTCTAGTTGATAAACATACTGTTACCATGGCAACTATTCTAATGACGCCAGAGAATATGTCAAGACTTATTACGTCATTCTGATGACGTACtatgttattattatgattttcatgATTTCTAAAACATTCATTGcgcaatttaattttcaatgcttCTTTAGATAATACGACTCTGTTTTTGCAACATGTGCCATTATTAATCACCTGctgatttattataattgttacttagtatttttaattgtgTCACAGTATTTTTAGTCTTGTTACTATGGCACGTCGTGGtggtttttcttttttcaatttaatagatATTGCAGGTACAGAGAAAAAAGCTCTGCAGTTTTGCCAAAACTACCGTCTAATTGCCAATGGATTTGAATGTGAACGTTGTGATATTCCGATGAGCCGCATTTCTGATCAATCATGTGATGATAAGTTTCTTTGGCGgtgtaaattatgtaaaaaaaagaAGTCTGCAAGGAATGGTTCTTTCTTTGAGGGTTGCCATTTAAGCTtgcagaaattaatttttatgcagACACCTGTAACGAAATCAATGATCCAATGTGACATTGGACATCATGCAGCAGTAGATTGGTATTCATTTTGTCGCGATGTGTGTTCCAGCATCTTAATGAATCCGGCATGTGCAGTCAAAAATTGGGTGGAGAGAACAGCGAAGTTCAGCTTGATGAAAGCGTCTTTCGAAAGCGGAAATACAATCGTGGCAGAGTTTTTCGTGAGCAATGGGTGTTTGGAATTTATGAGCCCCAACTTAAAATTGTTCCAGATCGGACAGTCAATACATTGCGaccaataatttttgaaaaaatagagttTGGAACTACTATTACAACAGATGGCTGGGCTGCATATTCTTGGCTCTCAGATTGGTATGGACCACACCCATATGTTCACAAGGTTGTTATCCATGACGAAAATTTTGTAGACCCAATTATTTGGGCGCATAGAAACAGTGTCGAGGCAATGTGGAGTGGAGCTAAGCGCAAATTTAAGGCAATGACTGGTACTGTAGACGACATGATTCCAGCTCATTTGGATGAGTATATGTGGCGGCAAAGATTTGATAGAGAAGAAGATAACacgtttaataatttcattgattatatCGCCATTGTTTATCCTTTTTAAATGGTAGGNATTTaagccataaactataaactttgaaacattaaataatacgtagcagattatttgttatgtacAAAATATGCCTTATAACTGTTAAACAGaaatcgcaaaataaaatatcaaatacatctattagcaatgtttgaaattttgcaaaatgtcaaacaaGAATTATGTAGCATAGCGACGGGAACGAGAATTCGaatattgctattgcattttaaaaattcccgcaatgtaatttctatgcaaatctatttcttagaatcgtttatattatcaaacagatactagcataatgtaatacgaacgttaaaatagtacaaaaaagttgtatttttggcgctggtatattcaataaattttaggcacAGCATGGCACGGATCAATAACGCAAAATCTTAAGCACGGCACTGCACGGATTAAAGCatggcacggttgcagctctgtcGACGATAAGATATTGAACAAGCCTGCTAATATATTACGACCATACAATTgaagaatatataattttttcaatggttTTATTAGAGCTGACTCAAAGGCATTAAcacaaaaatgcattaaaaaatttcgaaagcTGTTCCAATAGAACCTGAAATTCGGCATTTGCCCTATGCGATTTTAGGTTCCAATCGGCATATGTACAAAGccgaaattaaaatattaaaaaggcAGCCATATTTAtggcttataaaatattgagttgtaattaatctcaaacGGAATTAATCCGTGGCTTGCACTGTAATCtttgaatattgtaatcaataagTTTTGAACTACACACATATACTCATTTTTGGCTTAATGTGAATAatgtcatttttgaaaatgcgatAACTTGTTATtgaattacacaaacactactatTAGCTAAAACATTCACAATTGCAAGAATGGACTCAGAAGCTTCAGAAATATT
>SCFE01013344.1_1_2288
TATACATCTGAAAGCGACCAATCATTTTGCCGCTTAAAATTCTTCTATTTAGCTTATTCTTTTGTAGCAACCAATCATATCAAAGACCTCTGTAACAAACACAATGTATTTAGCAAAGGTgctgaaattattattttataatctaTTATTGCGTTGTTGTTAGCTCAAGAATTTGTGATAACTTATCACAACTTTTGAAGCCTCTGCTGGAAGTGGAGTCTCCGTAAATTCctagaaatattcatttgaagatTATTGATGCTGTGCTGTTCAAATATAAAGCTTCCTTCAATATTGCTTCGatataaatttatgttcatTATGTTCATTCGGTTCTTTTTAGAGCCTCCAATTTCaatcaaacatttatataaattcaagaaaataaacatttattttaagtgattaaaatttaattatagtgGATTAGTTGCAGTTATAGTTGTGTATATTCTCTTGATTATTAGCTATTGTTATAATCACACTACAGAAATGTAATCACAGACTGTAATTCATCGTTACTTAAAGTTAAATTcctaattgtaaatatatttttagtgtaaaCCAACTAATTCGTagttaagatttttaaatcattattctgatttgtatttatttttacattttatttaccaATTATTAAAATCcgaatcaaatatttcaaaattacaaatcagAAGTaacatttaagtaaaatataacaaatgatatcagtgaaattctaaaattgcagtaaactattttgaatgaaattttataattgttaatcattaatattaagGATACTTTTATTTAACATAAccaatataataaaatacaaatactaTTTCAACAATGTAATGCTTTGATTAACTGGGTGGCCCTGAAAAGGGCCAAATGAAAGGTAGCTCTCAAAGGAGCTAAGTAGAGAAGCTCTACAAAAAGCTAAACAGGGTATACTAGGCGAAGGTGGTGAAGAAAGGTATCCCAAACAAGCATGCCAGGTTGAGCAAAGAGCTCTCTCCAGAGAAATTCATCTAGATGAGCAGGCAGCATGTGACGCACAGTTCCATTCATCGCTTTCAGGTTCTTCTTTGCTCGTGACCACATAGATTCAACTTGATTAGTAGTAACACCAGATATTGGATCCACAAAATTCTCAGAATGGTTCACAGTTTGGTGTTGATACGGAGAAGGAAAGGGAGGATGATCAGCAATCCAATTGTAAGCACCCCACCTGTCACTCCATATTATAGAACCGGGCTCAATCCTTTGACGAATGATAGGCATTAACGTATTGTGATCTCGTGAGTTCACAAAACAA
>SCFE01000740.1_238322_240735
TATTTTCATTCATCCCCActcttgctaaatttgaatgcaaattgcatgttaaattaacagttaggtaaaacattgacaattaGGCAATATACCAGAATAGGTAActccaaatttttaagaaatgatgacgtcatcaaatgtAGTTATTTATGATGattctaaatctaaaaaaatttttgtgaactgttcattatttcaaaagttattaatattttaaataaagcatATACAATTTTATCAGCCAATCATTTTGCAGCATTCTTGTAACTTATGTTTTGCAAATAGCTGTGTAACTTTATTCTAATTCGGATTCCAAGAATCATAAACTAAATTGCCATTTCTTTGATTGTCcttgtatgtatttttgaaaaacctcatATGGTTGTTCATTAATACTAACTTGGTAAATTTGCaacttcaatttttgaataGCAGTAAGCAATGTAAAATTAACTTAAAGTTCTTTAATGAATATTGAATAGCGTGGTAAAGgatgtttgatttttaaaatttcccaaagatttattggattttaatattttggcgGGTACATTTCAAAGTCTAAATTCTTCCACAATTTTAAACATCATTTGCAATTATGTCACACTGGCATGTAGTTACACTCTTAACTTCCAATgaagaagcaatttcattttgcaagtGTGAGGGCCTCTTGGTCACTAGTAGAAGATATCATGCTGCTAGTTGTCATAGGCAGATGTCTACAATTTCGAGTGCTAATCACTTGGATGGCTACCTCTTGCATTGTCCTAGATGCAAGTGCACTTGCTCTGCCCACACTGGAATCTTTTTTGTGAAGGCCAAGTTGGAGTTAAAGGTAGTTTTTGCGGTAATTTGGTACTGGATTCTGCAAGTTCCTGTCACTTGAACCGCAGATGTCTTGGGAATCAGCAAATCCACGGCTGTAGATTGGTATAGCTTCTGTTGGGACATTTGCTCCATGGCCTTGATGAGAGCAGATATCTGCCACAAAAGTATGGAGGTCCAGATCACATTGTTCAGATTGATGAGAGTGTTATTGCATGCAGGAAATACCACCATGGCCATTTAATTCTAGAAAAGTGGGTCTTTGGAATCTACGATGTTCAGTATCAGCAGTCATTTTTGTGCTTTGTTAATGCAAGGAATCACCAGACACTGATGCCAATCATTCAGAGGAGAGTTGCTGATGGTTCCATTATCTTGACTGATAACTGGGGTGCCTACAATCATATCACCAATTTTCAGCATGGCACAGTAAACCACTTTTATCACTTTGTTGATCCTGTAACTTGAGTCACTACAAATAGAGTGGAGCCTATGTGGCCTAGACTGAAGCAGAACCTTAAGGAAATGAACAGAACGCAAATGCATATGCTTCCAAGTCATTTGGATGAATTCATGTGGTGTGAATTGTTTGCACTGCCAGGCATGGAtccatttgataatttcattcaCCATGTGTGGCAGGTGTACCCTGTGTAACCTTTTTCCTTTAATCAGCTCTTTTCATAGCTAATTTTCAATCAGCTCTTTTCAGAGCCACCCAGTTAATCAAaaccatttattattttgaatgaatattacatttagataaaaagtattaaataatttttcattgctatttgaaataaatttaagtacATTTACAATAGTTGatttaattgagaaatattCATTACAAACATGTTGTGAAATTGAAGTTGCAAATTTAACAAGTTAGTATTAATGAACAACCATCtgaggtttttcaaaaatacatgcAAGGATAATCAAAGAAATGGCAATTTAGTTTATGATTCTTGGAATCTGAATTAGAATAAAGTTATGCAGCTATTTGCAAAACATAAGTTACAAGAATGCTGCAAAATGATTAGCTGATAAAATTGTATatgctttatttaaaatattaataacttttgaaataatgaaaggtTCAcgattttttttagatttagaatcagcataaaaaactaCGTCTGATGAcatcatcatttttttaaaaatttggagtTACCTATTCTGGTATATCGCTGATAATTATTGGTTTAGATGAAAAATTGCTGTAAGTTACAATctgaaataatgaattcaaaacaCTGCAAAACAAAGTTTAATGTCTAcccaacaaaattttgaatgttacaATGTAAAATAATGAGCATCtatgaatgtaaattttttcacaataccTTGTATTTAAAGGAACAATGTTTATTGGTTATCATTAAAAGTATAAGATATCATTAAAAGTAATGTATAAAACCTCTATAAAATGATTGTAACccaaatagtttattttaaacatGCCTTTTGAAAAGTAGTTAGTGAAATTGTGCATTACACTTTGGTCAAAACgtgaaattgtaaattatttttccaaacaaaagtaaaaattaatggtttatgaaat
>SCFE01000290.1_736545_739006
aacaatctgacatcctcgaaattgtgaaaaaaacaatccttaagccgctatagctcttttttattttaccgatataaaaacaatttaacactgtgacaacagttttttgaaagtgtaaaatattgtaaattatactttagtaagtatatttaataaatttcatttaaatatatttattagaataatggtaaacatatagtaattaacgtaaaattacaacaaaaaattttaatatgacaaggctataatccatatgatattgggtttggtacgtcatagattcctaccaattgaaataaactcgattttcattagttgttgctcggaaatattgtgtatatataggacgataaatcacgtgcaaattcatttgaaatgttggttacgcttgtaaacactattattaggcaatttgccatacatttaatttcccccaaaaattcttcaactttaagagaagaatggggagacacagatctcagcattttgcagtggtgtgccagacacaggctggttgcaaattcaaggtaatttttccctcatatatatagctataaaaaattcatgcatgcattttttagaacttgtcggaaatgtttgcttaaaaatcgtagaggccacaattgcaatgttcatcgctgccaaccttgtggtttaattatgcacttcgaagtgaggcaacgagctgcagacggctatgtgtggaagtgccaacggcagcattacctatctgttcggcatgaatcattcttttcaaaagcacatttatccattaagactatcttaatgatcatatattatctcagtcattctctgccgcagaaattcattgcttttgagtaaaaaatttctgaggcaaccgtatgcgatttcccaaaattcatcaggtaagctttgaaatttgtataaatatatattatttaactacaatttatgaaaatgtacaaaccttatacactttagagaagtttgcattaattatacgcagcatgccgcaccaatcgggggacctgggatgatggttgaaatcgatgagtcagcatttttcccaaaataccatcaaggtcattcggttttgccgcattgggtttttggcggtgttgagcggcggtatataaatggggaactttttgcagggcgatgtttttttgtgttggtgaactctagggatcgcgccactcttcttccattaattcgcaactacattgttccaggatcgcacattctacacgacgattggggagcatacagacacctacgccgacacctcaatttccagtacagcgacgaccttctacgacaccgtgataactttgtgcacccgataaacaggaatattcacacgaacacaatagaaggcgcatgcgggggacgtcacgagcgaattttaattcacacctacagcgatttgtatgggaacgcgaatttaaattcacacctacagcgatttgtatgggaacgcgaatttaNNNNNNNNNNNNNNNNNNNNNNNNNNNNNNNNNNNNNNNNNNNNNNNNNNNNNNNNNNNNNNNNNNNNNNNNNNNNNNNNNNNNNNNNNNNNNNNNNNNNNNNNNNNNNNNNNNNNNNNNNNNNNNNNNNNNNNNNNNNNNNNNNNNNNNNNNNNNNNNNNNNNNNNNNNNNNNNNNNNNNNNNNNNNNNNNNNNNNNNNNNNNNNNNNNNNNNNNNNNNNNNNNNNNNNNNNNNNNNNNNNNNNNNNNNNNNNNNNNNNNNNNNNNNNNNNNNNNNNNNNNNNNNNNNNNNNNNNNNNNNNNNNNNNNNNNNNNNNNNNNNNNNNNNNNNNNNNNNNNNNNNNNNNNNNNNNNNNNNNNNNNNNNNNNNNNNNNNNNNNNNNNNNNNNNNNNNNNNNNNNNNNNNNNNNNNNNNNNNNNNNNNNNNNNNNNNNNNNNNNNNNNNNNNNNNNNNNNNNNNNNNNNNNNNNNNNNNNNNNNNNNNNNNNNNNNNNNNNNNNNNNNNNNNNNNNNNNNNNNNNNNNNNNNNNNNNNNNNNNNNNNNNNNNNNNNNNNNNNNNNNNNNNNNNNNNNNNNNNNNNNNNNNNNNNNNNNNNNNNNNNNNNNNNNNNNNNNNNNNNNNNNNNNNNNNNNNNNNNNNNNNNNNNNNNNNNNNNNNNNNNNNNNNNNNNNNNNNNNNNNNNNNNNNNNNNNNNNNNNNNNNNNNNNNNNNNNNNNNNNNNNNNNNNNNNNNNNNNNNNNNNNNNNNNNNNNNNNNNNNNNNNNNNNNNNNNNNNNNNNNNNNNNNNNNNNNNNNNNNNNNNNNNNNNNNNNNNNNNNNNNNNNNNNNNNNNNNNNNNNNNNNNNNNNNNNNNNNNNNNNNNNNNNNNNNNNNNNNNNNNNNNNNNNNNNNNNNNNNNNNNNNNNNNNNNNNNNNNNNNNNNNNNNNNNNNNNNNNNNNNNNNNNNNNNNNNNNNNNNNNNNNNNNNNNNNNNNNNNNNNNNNNNNNNNNN
>SCFE01000248.1_21247_23690
NNNNNNNNNNNNNNNNNNNNNNNNNNNNNNNNNNNNNNNNNNNNNNNNNNNNNNNNNNNNNNNNNNNNNNNNNNNNNNNNNNNNNNNNNNNNNNNNNNNNNNNNNNNNNNNNNNNNNNNNNNNNNNNNNNNNNNNNNNNNNNNNNNNNNNNNNNNNNNNNNNNNNNNNNNNNNNNNNNNNNNNNNNNNNNNNNNNNNNNNNNNNNNNNNNNNNNNNNNNNNNNNNNNNNNNNNNNNNNNNNNNNNNNNNNNNNNNNNNNNNNNNNNNNNNNNNNNNNNNNNNNNNNNNNNNNNNNNNNNNNNNNNNNNNNNNNNNNNNNNNNNNNNNNNNNNNNNNNNNNNNNNNNNNNNNNNNNNNNNNNNNNNNNNNNNNNNNNNNNNNNNNNNNNNNNNNNNNNNNNNNNNNNNNNNNNNNNNNNNNNNNNNNNNNNNNNNNNNNNNNNNNNNNNNNNNNNNNNNNNNNNNNNNNNNNNNNNNNNNNNNNNNNNNNNNNNNNNNNNNNgcaaggttgcacaacttcatttattgcattagttcgtaataacaaaaacaatcaatgcactaaattcttaagtagttgccaataccattacactgagttcgctattcacattaccattccattattattctctatctcacattggcagttccattggtaagatgcggctggcagatgtgttcctggatatgcacgtttactcttgagtgttgatcctgtcttccaaactctctgctttacctaaataagttgagttaattaagtagctacaaaggctcttacatattaaattagtttaataaaccgcacacttattataaaggagagaaatcggaaaagtgtcaactccgcttaatggttaatctaagaaaagtaatagctttctctaaataacacactcacagtgggttggcatgattctacaatattacaacaatacaatttgtaatttttccattttagggaagtttgcatagattatacaagctcagcagctccaattggtgggctaaattccaaggttgagattggcgaatcgtgcttctacagaaagtatcaaagaggccatgctgtgcgacctcattggatgtttgaaggagtggaaaaaaagtatgttaatggtgagctttatgcaggaagatgctcctttattgaagtgacaaatcgtgatagagcaacattgcttcccattattcgccagcatattcttcctggaacacatattttgcacgatgactggggtacttacaggaatttgcgagttcatacaaatttcttgtatagtgatgatatcatcgtacacagagacaattttgtgcatcgtgttaaccccaatattcatactaatttaattgaaggtacttggtctttaatgaaggcaagtattcgacgaatgtgaggcacctcaaaagctaattttaatagccacttgcagcaatttgtggggcaatgtgagtttaataacttttcaaaatttttttcatatttagaatgcattgcagttgtgtatcctgtttagatttgaaaagaacttaatacattttcagtggagtagattcttcaaacctgattgctttttagtggaatagattctcccaactttatatatatatatatatatatatatatatatatatatatttatttaaaaatttctcattgacaaaatctagcgaaaatttcttagattataaaaaagcaagaaatttatcaaatattgaaaatcgtaaatcttttaataaatatattgaaattgaattcaaaatggaagctcattcatgagattgccaacactgcaatctacaatcattgaggagattagagactcggatgggaactcatttacaaatgatttcgacattactactgtactaaatgaaacatttgttaacttgggaaaattttaaggaccttatatcaaatatcaatcaccaaatattaattataaaacaccccaattcatttttcgtttttctactacatacgaaatgattaaagcaattaataaactataacccgaaaaatctagtggtccatctaaaattcattcctggatgttaaaagcaactgcctctataattgttgaacctttaaatttcatcttcaatgaatccttaaaacaaaacaactttccaaattgtttgaaacaagcatatattactccaattttcaaaaagaaagatgtaactttaggtattaattataggccgatctcaattacttcgccaataagtaaaattttttaacgactcttacataataaataaaattagtgaccacctttcaaacaccaattaatgtcaaaaacacaatttggtttccgcaagaatttttcaactgatgatgctcttttgtatgctaccgaaatttggcgatcatctcttgactctgaccaatttgatgcagtggcctgtctcgatctttcaaaagctttagactcaat
>SCFE01000208.1_262473_264781
NNNNNNNNNNNNNNNNNNNNNNNNNNNNNNNNNNNNNNNNNNNNNNNNNNNNNNNNNNNNNNNNNNNNNNNNNNNNNNNNNNNNNNNNNNNNNNNNNNNNNNNNNNNNNNNNNNNNNNNNNNNNNNNNNNNNNNNNNNNNNNNNNNNNNNNNNNNNNNNNNNNNNNNNNNNNNNNNNNNNNNNNNNNNNNNNNNNNNNNNNNNNNNNNNNNNNNNNNNNNNNNNNNNNNNNNNNNNNNNNNNNNNNNNNNNNNNNNNNNNNNNNNNNNNNNNNNNNNNNNNNNNNNNNNNNNNNNNNNNNNNNNNNNNNNNNNNNNNNNNNNNNNNNNNNNNNNNNNNNNNNNNNNNNNNNNNNNNNNNNNNNNNNNNNNNNNNNNNNNNNNNNNNNNNNNNNNNNNNNNNNNNNNNNNNNNNNNNNNNNNNNNNNNNNNNNNNNNNNNNNNNNNNNNNNNNNNNNNNNNNNNNNNNNNNNNNNNNNNNNNNNNNNNNNNNNNNNNNNNNNNNNNNNNNNNNNNNNNNNNNNNNNNNNNNNNNNNNNNNNNNNNNNNNNNNNNNNNNNNNNNNNNNNNNNNNNNNNNNNNNNNNNNNNNNNNNNNNNNNNNNNNNNNNNNNNNNNNNNNNNNNNNNNNNNNNNNNNNNNNNNNNNNNNNNNNNNNNNNNNNNNNNNNNNNNNNNNNNNNNNNNNNNNNNNNNNNNNNNNNNNNNNNNNNNNNNNNNNNNNNNNNNNNNNNNNNNNNNNNNNNNNNNNNNNNNNNNNNNNNNNNNNNNNNNNNNNNNNNNNNNNNNNNNNNNNNNNNNNNNNNNNNNNNNNNNNNNNNNNNNNNNNNNNNNNNNNNNNNNNNNNNNNNNNNNNNNNNNNNNNNNNNNNNNNNNNNNNNNNNNNNNNNNNNNNNNNNNNNNNNNNNNNNNNNNNNNNNNNNNNNNNNNNNNNNNNNNNNNNNNNNNNNNNNNNNNNNNNNNNNNNNNNNtcaacaatgtaatgctttgattaactgggtggccctgaaaagggccgaataaaaggtagctctacaaaaagctatgcaggatatagtagagagcattgttttgtgaactcacgagatcacaatacgttaatgcctatcattcgtcaaaggattgagcccggttctataatatggagtgacaggtggggtgcttacaattggattgctgatcatcctccctttccttctccgtatcaacaccaaactgtgaaccattctgagaatttcgtggatccaatatctggtgttactactaatcaagttgatctatgtggtcacaagcaaagaagaacctgaaagcgatgaatggaaccgtgcgtcacatgctgcctgctcatctagatgaatttctctggagagagctctttgctcaacctggcatgcttgtttgggataactttcttcgccaccttcgcctagtatatcctgcatagctttttgtagagcttctctacttagctcctttgagagctaccttttattcggtccttttcagggccacccagttaatcaaagcattacatttttcaaatatttctattttaaacattcttggaagtgtctttcgtattcatcatgattaatgttaattatattaatgaattttgcacatgctattttaaataattacaattaggaatttatctttaattaatgtgttattccaattaatttttttgttaaaaataatttcttttatacgacttcatagttttataagctataatgcttaaatatttaccgcgtgctgtgaatttggttaattatataaagttaatcgatctatatcaattattttttaaacttttcatgtattttattgcatttctcatcattttttactctctaatagtgtttattttgtgttacatctaattcatattacagaaatcacttaaaataaatgtttatttacttgaatttatataaatgtttgattgaaattggaggctctaaaaagaaccgaatgaacatacatttattccaaagtaattttgaaggtagcttcatttacgataatttcagcacctttgctaaatacattgtgtttgttacaaaggtctttgatatgattggttgctacaaaagaataagctaaacataataattttaagcggcaaaatgattggtcgctttcagatgtatacgaNNNNNNNNNNNNNNNNNNNNNNNNNNNNNNNNNNNNNNNNNNNNNNNNNNNNNNNNNNNNNNNNNNNNNNNNNNNNNNNNNNNNNNNNNNNNNNNNNNNNNNNNNNNNNNNNNNNNNNNNNNNNNNNNNNNNNNNNNNNNNNNNNNNNNNNN
>SCFE01000280.1_52980_55423
GTCTGTGTATGATATATATATNAAACGGAAATTGCTTTTCCTTTCCAAATGCTATGCACAAAGAGCTGgtgcaaaattcaaaatgttaattcGACTTAAGGTTCTTTAATGTCAGAATAAACCTCCAAAATATTTCCTTTGTAAGCCAAgtattgtgttgaaatttagcatgtaattttattttaaaaggtgtaaatacatattccttgtcaggtttatttttctccttgtatacatttttacataaataatcgATTTTTAGCTAGAACCACAAAAAAGAGAGGCAgtcttacaaaataatataaaatcccATGTGTGGCAAGTTATCAGCTTTTGTACTATAATTTCAGCAACTAAGCTATAAATCAATTGTGCTACAGTTGTTTAAATGCCGCAAGTTGAAatgatttaatgtattttgaatatttattgctattattttattattttttaattaacttattttatatgttttcataaatgtatttaaaaaagatgTTATGTCTTTATACTACTAGTGGGACAGTCTtatttttcaaatctgaaatctgatctgaaaatatattttaataatatattaaaattttttatattatatatattatatgaacAATTAGAGTTTGAAGCAAATGCTGTCTACGAAATCAACATAGACATAATTGTGCTGTTCACCGTTGCAATCCATGTGGAAAAGTAATGAAGATTATTGCCAGTAGTGATATTATTGATGGGTATTTTGCGATGTTCTGCTGGCCCCAAATTATCCATTCGGAATGGATCGTTTTTTCAAAAGGCCACTTGACGATTAAGAATAtcttattaataatttactacATAAGTCACAATCTCCCTTATAAGAACATTACCTTTGAAACAGGTGTTACAGAAAAAAAAATCTGCGATTGGGCAAATTTTATAAGgtatatattacaataataaaatttgttatttttccatTCTAGGGAAGCTTGCATGGATTATACAACATCAGCAGCTCCAATTGGTGGGCAAAGTTGCATGGTTGAAATTGATTAATCGTGCTGCTACAGGAAGTATCAAAGAGGCCATTCTGTGCTACCTCATTGGGGAATGGAAAGAAAGTACGTTAATGGTGAGCTTTATGCAGGAAGATGCTTCTTTATTGAAGCCGCAAATCGTGATAGAGTGACATTGATTCCCAATATTCGCCAGCGTAGTCTTCCTGAAACACATATTTTGCACGATGATTGGGGTGCTTACAGGAATTAGCGCTTCCATACAAATTACTTGTATAGTGATGATATCATCATACACAGAGACAATTTTGTGGATCCTGTTAACCCCAATATTcatacaaatttaattgaaggTACTTGGTCTCTGATAAAGGCAAGAATTCGGTAAATGCGAGGCACCTCAAAAGGTAATTTTAAAAGCCACTTGCAGCAGTTTGTGTGGCAACGtgaatttaataacttttctaattttttttcatatttagaatGCATTGCAGTTGTGTATTTTGTTTAGATTTGTAAAGAACTTAAGTCCTTTTCAGTGGAGTAGATTCTCCCAACTTTATATATagatctatatttatatatatatatatatatatatatatatatacagggtgttccaAAAGAAACAGTGCACTAaacattttcatacattttcagttttctatacattttcattattatattttaatttgcattttttaaacatattcttTTGTTTCAGGGACCCTTTAAAATGATGCTTACCTTACAAGAAAGGatatttattgttgaaaatgttttccgAGATGGTGGCAAATACACAAAAAAGTGCAAGAgtcatttcaagaaaaaattggtGCAGAACGTTTGCCGCATCGAAATTGTGTTTTCGCAGTTCAAAGAAACTGGAAGTGTTCAAGACCAACCCAAAAGTGGCCGCTCAAAAGTCGTTACAGATACATTCTTACGTGTGGCTAACAACAGTGTTTTTAGGACATCAGGTCTTCCTCATAGAGATGTTGCTGAATCAAACGGCATATCGCCAACGCAGTGCAGGTGATAACGGATTAATTGACTATCAATATGATAAAGTTTGTGATTTAAATTGCTAATAATATTCTAAGTAAAGCAGAAGGCATGGTATAATGGTATAGCATAGATGAATTAATCCCATAGTTAACTTTgttttttagtgttttacaatataaaaatttgtaatcaGCAGGCACTTttgatttaatgatttttaagttttatattgaatttatgtAGGCAAtagaatttgttaataaattaataaatttcgaAGAAGTGaatattatttagattttaagagtttctattatataaaatatagtactaattttcaataacgagtttttcatgaattttatatttagatgattcaatcatttacatacGGCTTACGGAGTGTTCAGaaggtaaaaaattaatagatatat
>SCFE01000082.1_1439387_1441821
GTACAACCAAGAAACCTACTACAAAGAAATCTGCTAAAAAAGCTGTCAAGAAATAGActtactttttaattttatttagataGGAATTTTGATGGAATTAGATTTTTAGTTTTCGTTTGACTTTTTTCGATATACTATGGGAATATGTAATATAAGTCTGTTTATACTTGGTTTTGTTGTAGTTGAAACATTTAAGCGCTAAGAATATATGCGGATTTCAAGATTTTGCAAGGAGGATAACAAATTAGGGCGATATGGAAGAAGCACGGAccctgaaaaaataaaaaataaaattgttttcttgttcAGTTTTTTACgctgattttaaatatataatttgttttgtgactttttgcttatttacaaaaataataatttaaattatttcattatctcCATAGCAACTTATGAcgaaataatttaaatggcGGCACATTTCCATGAAAggcattcaataaatataacattaatttttcactttttaggtgttgtgaaaaatttagattaaaaaataattcgtAAAGCAAAATATCTAATGAAATTCTAAGTATGATAATTTAATAGGATTGTACACTATTAGGACACACTATGGATAACTGGATAGGCATTACACTTTTTCAGTTAATGGAACTTGCTGGTAGTAGAGACTTAGCCTTacagttttgttttaataacaaCCTTTTAGCGGGTAGAGCTCGTTGTTGGCGGTGCCATGTTGCGATGACTAGGATTTCAGATCCTTCATCTGGGGATGGGTGCATTTGGAGATGCAAGAGATGTCGCCGAAAGAAATCTATTCGGAGCGGGTCGTTTTTTTCTAAGGCTCATCTTGATTTGCGAACCTTAGTTTTTCTGTGTTTCTGTTTTGTGCTAAAAACCAGTGTTACAGATACAGCGGCATTATTGGGTATTAGTGCAAAGTCTGTAGTGGATTGGTTTCTCTTTTGCAGAGATATTTGTTCGCAAATACTCCTTAATCCAACTTTGTGTAGACCTAAGCTCGGTGGATTCGACAGCATTGTGCAGATTGACGAGAGTGTTTTTCGTCGAAGAAAGTACAACCGTGGCCGAAATATTCCACCACGTTGGGTTTTTGCAATGTACGATGTGGATAGGGAAATTggcttttttgtttttgttccCGATCGTACTGCTGCTACCCTTCTGCCGATTATTTACGACAGAATTGAATATGGCACCACCATACACAGTGATGGTTTTCGAAGCTATGACGCTCTGCATGAAGGTGTTGGACCCCATCGCTATATTCATAGAGTTGTGATCCATCAGCAAAACTTTGTGGATCCGGTAACACGTGTTCACACAAACAATGTGGAAGCAAAGTGGTCTTCAGCAAAGCGAAAGTTCAAGGCTATGTCTGGAACGCTTGACCACATGTTGCCTGCTCATCTTGATGAGTACATGTGGAGAGAACGATTTGGTCGTGAGAACACTTTCCACAATTTTCTTGAACATGTAGCCGTTTGCTACCCTGTGTAAGGCTAATGTCCTGCTTAATCAGCCCTTTTCAGGGCTATTTTTTCCATTATCAGTCCTTTTCAGGACTAACTTTTAATGTTTTAGGAGAAACTTTTCTTTTAGCATTCAAAGGATACTTTCGTATCTTCAATTCTTTTTATTCATATCgtgcatattataatatattattattaaatttaggaGTGCATTGGAGAATGAACAACACTTCAGGTAAAGATTTGTTCCTTAAATCGAAAgctttgcaaatgaaaaattaaacaattatgcTAGATTTATTCGAGATATCTCATTAAATGTGCCgccatttaaattatttcgTCAGTTGCTATGGAGATAATGAAATAATAgtcacaaaacaaattatatatttgaaatcagcgtAAAAAACTgaacaagaaaacaattttattttttattttttcaggaTCCGTGCTTGTGAAACAGTTCTCTTTATATATCATTCCAAACATAAAACTTATAGTAAACcatattatattgtaaaaaatatttggaatattctAAAGCTAAACACTTACTTCGAATGGTTTACATTTGAGCATCATCGGAGCAATGAAGTTTACAAACTACGATGTTATATTTAGGAATATTTAGTGGTGCAATAATGGATCCTTTTCATTGCGTCATTATTTAGAAAGCGATTTTCTTAGGATTCGTTGCAACGCGCAAAACAAGATTTACGTAGTATTTCATAAATGCTTCGTACACAATAATACTTCTTGACAAAAAACGCGGGAActtatcaaatcaaattcaaattttagaaatacaCCTTTTAAAGCTCAATTTGAGCctatgaaaattgaatttaaatcaatagaATAGTAATGCGTATTCTGATGTTTACATTGGAAATGCCATATNNNNNNNNNNNNNNNNNNNNNNNNNNNNNNNNNNNNNNNNNNNNNNNNNNNNN
>SCFE01000091.1_449232_451666
TGAACATCTCAAATTTATGAAATGGTAGCCCCAGATGCCGAATCTCAATCCTATTGAGTTAGTTTGGGATGAATCGGACCGCATGGTCAAAGCCAAGCAATCGAACAGTTCAAAACATTTTTGAGAACTTCTATGTGAAAGCTGGAATAACATCTCCAAAAGCTATCGCGAGAAATTTATTGAGAGGATGCCAAGAATCTGTGCAGCTGTCATTAAGGCTAAAGGTGGTTTTTGAGGAATCCAAAAAGGCGATATGGAAGAAGCACGGAccctgaaaaaataaaaaataaaattgttttcttgttcAGTTTTTTACgctgattttaaatatataatttgttttgtgactttttgcttatttacaaaaataataatttaaattatttcattatctcCATAGCAACATATGAcgaaataatttaaatggcGGCACATTTCCATGAAAGGCATTCAATAAgtataacattaatttttcactttttaggtgttgtgaaaaatttagattaaaaaataattcgtAAAGCAAAATATCTAATGAAATTCTAAGTATGATAATTTAATAGGATTGTACACTATTAGGACACACTATGGATAACTGGATAGGCATTACACTTTTTCAGTTAATGGAACTTGCTGGTAGTAGAGACTTCGCCTTacagttttgttttaataacaaCCTTTTAGCGGGTAGAGCTCGTTGTTGGCGGTGCCATGTTGCGATGACTAGGATTTCAGATCCTTCATCTGGGGATGGGTGCATTTCGAGGTGCAAGAGATGTCGCCGAAAGAAATCTATTCGGAGCGGGTCGTTTTTTTCTAAGGCTCATCTTGATTTGCGAACCTTAGTTTTTCTGTGTTTCTGTTTTGTGCTAAAAACCAGTGTTACAGATACAGCGGCATTATTGGGTATTAGTGCAAAGTCTGTAAGTGGATTGGTTTCTCTTTTGCAGAGATATTTGTTCGCAAATACTCCTTAATCCAACTTTGTGTAGACCTAAGCTCGGTGGATTCGACAGCATTGTGCAGATTGACGAGAGTGTTTTTCGTCGAAGAAAGTACAACCGTGGCCGAAATATTCCACCACGTTGGGTTTTTGCAATGTACGATGTGGATAGGGAAATTggcttttttgtttttgttccCGATCGTACTGCTGCTACCCTTCTGCCGATTATTTACGACAGAATTATATATGGCACCACCATACACAGTGATGGTTTTCGAAGCTATGACGCTCTGCATGAAGGTGTTGGACCCCATCACTATATTCATAGAGTTGTGATCCATCAGCAAAACTTTGTGGATCCGGTAACACGTGTTCACACAAACAATGTGGAAGCAAAGTGGTCTTCAGCAAAGCGAAAGTTCAAGGCTATGTCTGGAACGCTTGACCACATGTTGCCTGCTCATCTTGATGAGTACATGTGGAGAGAACGATTTGGTCGTGAGAACGCTTTCCACAATGATGGTTTTCTTGAACATGTAGCCGTTTGCTACCCTGTGTAAGGCTAATGTCCTGCTTAATCAGCCCTTTTCAGGGCTATTTTTTCCATTATCAGTCCTTTTCAGGACTACCTTTTAATGTTTTAGGAGAAACTTATAAGTTTTTTTTTTAGCATTCAAAGGATGCTTTCGTATCTTCAATTCGTTTTATTCATGTCGTGCATATTagattataatattattattaagtttagGAGTGCATTGGAGAATGAACAACACTTCAGGTAAAGATTTGTTCCTTAAATCGAAAgctttgcaaatgaaaaattaaacaattatgcTAGATTTATTCGAGATATCTCATTAAATTATTTCGTCATAAAATTATTTCGTCATAAGTTGCTATGGAGatgatgaaataatttaaattattatttttgtaaataagcaaaaagtcacaaaacaaattatatatttaaaatcagcGTAAAAAACTgaacaagaaaacaattttattttttattttttcagggTCCGTGCTTCTTCAATAATGCCCAAAAATGTACacatattttcaagtttttggaacatttttgttttatttattaataatttgtttttttacatgcggtatttctttttgttaatgtattacAAGCATGTTCGTAGATTTAAAatgatgtaaaatataaaaattttgtttttgatggTGTACCCAAACTTTTGACTGGTACTGTATCTGTTAGCATTTAGGTCTAAACTTAATATTTCTGGGCGATATATGGGGAGAGGTCCCATGGAAGTCAATACagctaaaactttaaagaactttaaagatcttGTCAAATCTTTCAAGAATCTTATAAGATGAATTCAAGTATTAACTGGGTGGGTGCAAGaaattgcaagaactttaaagtataaagaTGTTCTTTAAAGTAATGAGCATGGAATTTAAAGAACCATGCACAggcttttttattcttatata
>SCFE01000041.1_701563_703979
aattacactacaaagatttaaattaaaaattttatgttaactTCATATttgcctggcaacaatgagtagAAGTTTGGCTCTTCTTTGACACCCCCACCTTTGAGTGGATAATAAGATTTATATCTGGGGACCAGGAAtcctatataatatataatagttaCTCCCATAACTGATAGACTCGGTAGGATTTGAACCTACATTTTTCCATCTAATAGATGGCTGTGTTTACCTTACACCACGAATCTATGTTAATCACAAATATAATAAGCATAATTATCCATGtgcgaaatatatatatatatatatatatatatatatatgttaattattgtttaaaacTTAATTAACCACGGTTATCAAGAGGGGTAATcttaagttaaattttgaattaatgaaattaaagttTACGTAAACATTGAGATTAATGCGAATTTTAGGTGAAGGtttcaatgaatattaatagaaattttgttatcGATTTTTTTTGATAGAACTCATCACAATCAATTCCTAGTAGATATTTATGATACCTTTCTTGCAATtgataaacattatttaaactttttagctaaatactattatatattttattacgtttttcgttatgtaatttgatatttagtGTTTCCAAGATGaacatttttgatttattcctttgattatttgttaaattggctacgtagaaaaaaattattggcgAGTGTAATGAAATGTAGTTCTTGTAACACAGATATGGATATTAAACCATGTGATGTGATTGATTGCCAACGTTTTGTTTGCAGAATATGCTTTGCTAAATGCAGCATTCGCAAGCAATCATTCATTTTCCGGTCTCATTTACTGTTATGCCAATTGGTATTAATGATCTATCATTGGTCATGTCGTGTCCAAATTCATGCTGTTCACCAACAGGTGGGCTGTTCAAGGCAATCCGCAATTGATTGGTATCAGTTCATTCGTGAAGTGGGTAGTACTTACCTAATTAACAACCATGAAATGCTTGGTGGCCCAAATACTGTTGTGAATGTTGATGAATGTGTTACTTctagaagaaaatatcacagagGACATTATAAGAAGGAAAAGTGGGTACTGAGCATTTATGATGTCGTGAAAAAAATTGGAGTGATTGAATGCATTAACTCAAGAAGTGCTGCAGCATTAATTCCGGTAATACGAAAGCATGTACTGCCAGGAACTAAAATTTTCTGTGATGGCTGGAAAGGCTATAGAAGCTTAGCAGAATATGGCTTTGAACATGCTACAGTGGATCATGTACACAATTTTGTAAACCCTGAAAATGGAGTCCATTCCAATTTTATTGAAGCGTATTGGTCACGAGcaaaacaaactttaaaaagtGTTTATGGTTCTCGGGATTACCTAATCCCTTCCTATCTTGATGAATTTATGTGCGGGAAAGGTTCGATGTACCTGATAATGAAAATTGCTTTGACAATATACTAATGCATATAAGTACACAATACAAGCTTTAGTAAactttttgtattgttttataTTAAGCATgtgtgaatttgaattttttacgaAAGCGGTATTTAAATAAATACGAGTTAGCCATAAATGTGTATAAAGTTTAGTTACAttatttgctttatatttttaatttcagtaaCTATTCCTCATTTGTAAGTTATCATAGATATATTGCCTATTTCAGACatgtatttaaaacaatattgattaaaaactatatttacCGAGGGGTATTAACtgatgtacaaaaataatttgatttaatgtcAATTAGAAGTCCAGCTCTACGTTGAGCATTGATTGCATCTTCACCTATTTCTTGGTGGAGGAATTTCCtgcatttattttctaaatgcGAAATGCTGTTGGCAGTTCTAAGGTAAAGACTGTATTGAGCATTATCCAGTAGCTTTAACTCACAGATAGCAAGCTTCTCTCTAAAGGTGGCAGGTCGCACATAAGTTTGGTTGCATGCGAAATTAAAACTTTTGCCAGCTTTCATCAATGCCAAAACCCTTGCATTCCGATGATGACATgtgatatttaaattatttagtgtaAACCCTTTTCCAATCAAGGAGTTTTCGGAAATTGTAGATCTATTGACGGATTGTAAGGATGTCACGAGAGTAGCAGGAGGTGAAATATTTGGTTGAATAGGAGATACAATACGTGGTGAATCTGGAGAATGTGGTGCAGACATCAGACTTGGACCACCCAGAGGTGGACTTTCAGGAACAGCAAACGGAGCATGAAAAGGAGAGCCAGGGTCAGGAAAAGGCATATCAAGAGAAAGAATAGGAGTATTGGGAGCCCGAAAAGAAGTATCGGGAGCAGGAGAACTGATTTGGTGACTAAATAATGGAATATATTGTGAATTGAGTGTCTTTAGCCCTTCCAAGAAGTTGCTTCGTTGTCC
>SCFE01000082.1_1424599_1427033
acttagccttacagttttgttttaataacaaccttttagcgggtagagctcgttgttggcggtgccatgttgcgatgactaggatttcagatccttcatctggggatgggtgcatttggagatgcaagagatgtcgccgaaagaaatctattcggagcgggtcNtaatgaaattctaagtatgataatttaataggattgtacactattaggacacactatggataactggatgggcattacactttttcagttaatggaacttgctggtagtagagatttagccttacagttttgtttcaataacaacctgttagcgggtagagctcgttgttggcggtgccatgttgcgatgactaggatttcagatccttcatctggggatgggtgcatttggaggtgcaagagatgtcgccgaaagaaatctattcggagcgggtcgtttttttctaaggcacatcttgatttgcgaaccttagtttttctgtgtttctgctttttgctaaaaaccagtgttacagatacagcggcattattgggtattagttcaaagtctgtagtagactggtttctcttttgcagagatatttgttcgcaaatactccttaatcccactttgtgcagacctaagctcggtggattcgacagcattgtgcagattgacgagagtgtttttcgtNgtctaatatatatatatatatatatatatatatatacatattgatgttactacatattctgaattaggcgatatggaagaagcacggaccctgaaaaaataaaaaataaaattgttttcttgtttagttttttacgctgatttcaaatatataatttgttttgtgactttttgcttatttacaaaaataataatttaaattatttcattatctctatagcaccttatgacgaaataatttaaatggcggcacatttccatgaaaggcattcaatatatttgttcgcaaatactccttaatcccactttgtgcagacctaagctcggtggattcgacagcattgtgcagattgacgagagtgtttttcgacgaagaaagtacaaccgttgccgaaatattccaccacgttgggtttttgcgatgtacgatgtggatagggaaattggcttttttgtttttgttcccgatcgtactgctgctacccttctgccgattatttacgacagaattgaatatggcaccaccatacacagtgatggttttcgaagctatgacgctctgcatgaaggtgttggaccccatcactatattcatagagttgtgatccatcagcaaaactttgtggatccggtaacacgtgttcacacaaacaatgtggaagcaaagtggtcttcagcaaagcgaaagttcaaggctatgtctggaacgcttgaccacatgttgcctgctcatcttgatgagtacatgtggagagaacgatttggtcgtgagaacgctttccacaattttcttgaacatgtagccgtttgctaccctgtgtaaggctaatgtcctgcttaatcagcccttttcagggctatttttaaattatcagtccttttcaggactaccttttaatgttttaggagaaacttataagtttttcttttagcattcaaaggatgctttcgtatcttcaattcgttttattcatgtcgtgcatattagattataatattattattaaatttaggagtgcattggagaatgaacaacacttcaggtaaagatttgttccttaaatcgaaagctttggaaatgaaaaattaaacaattatgctagatttatgcgagatatcttattaaatgtgccgccatttaaattatttcgtcacaagttgctatggagatgatgaaataatttaaattattatttttgtaaataagcaaaaagtcacaaaacaaattatatatttgaaatcagcgtaaaaaactgaacaagaaaacaattttattttttattttttcagggtccgtgcttcttcaataatgcccaaattagtatgtactgtataataacatttgataaaattcaaagactaaaaagatgccttttccactttatggtcaaatatacgtaaatcacaactaaaatactgttggaaaaatcatacattggcagacaaactattcacgaactttatatagtcattcatagcactaaagatttttactaatttataagtatatccaactactttcaatggcgtcgttagcgtatatttaaggataaacatcacaacagttgcattgcatcattaatacaatattaaacgactattaggattctgtaaggacaagatatttttgggcacactcccatgaaattttctattttgaccaaaaattgtgtaatattctaaaattcgtggtcccagttttttgatttttcatcccatgggttcaatgttaggaaaatatctggtttaaattaaa
>SCFE01000743.1_74386_76757
ctgtagatgaaattcgatgtatgaactttatcatttagtagtgcattttatattttctttgtaaataaatttattatttataaatgttcgttttttctgtatggtgagattatgcatctgttaaaacatgtatttatatttatttttgaaaattatttctttaatgtgaaaaaaaaaatttgttacattttgaacaatagattgcaacaatcctaatctcatggaattgtcgaaattctgaacctctatatataaaaaaattggttacattttaaacaattgactgcaaacaaatgtgtttgccaaaaaaaacagaacatattccaatgacgccagagatacagagacggtatacaattgcaggatcaattcaagtttaggtcttttttttaaaaaaattcgtatgactcatccaatcaacttttctggatcaactttttacgaggaacaatctgaaatcctcgaaattgtgaaaaaatcaatccttaagccgctatagctcttttttattttaccgatataaaaacaatttaacactgtgacaacagttttttgaaagtgtaaaatattgtaaattatactttagtaagtatatttaataattttcatttaaatatttattagaataatggtaaacatatagtaattaacgtaaaattacaacaaaaaattttaatatgacaaggctataatccatatgatattgggtttggtacgtcatagattcctaccaattgaaataaactcgattttcattagttgttgctcggaaatattgtgtatatataggacgataaatcacgtgcaaattcatttgaaatgttggttacgcttgtaaacactattattaggcaatttgccatacatttaatttctcccaaaaattcttcaactttgaactatgtataaatatatattatttaattacaatttatgaaaatgtacaaaccttatacactttagagaagtttgcatcaattatacgcagcatgccgcaccgatcgggggacctgggatgatggttgaaatcgacgagtcagcatttttcccaaaataccatcgaggtcattcggttttgccgcattgggtttttggcggtgttgagcggcggtatataaacggggaactttttgcagggcgatgtttttttgtgttggtgaactctagggatcgcgccacacttcttccattaattcgcaactacattgttccaggatcgcacattctacacgatgattggggagcatacagacacctacgccgacacctcaatttccagtacagcgacgactttctacgacaccgcgataactttgtgcacccgataaacaggaatattcacacgaacacaatagaaggcgcatgcgggggacgtcacgagcgaattttaattcacacctacagcgatttgtatgggaacgcgaatttaaaaattgtgataaatttttctcctatattgaatgtatatcagaagtatatatgttaacataagtaacatttattttttgatttattcaaatattcctatgaacttttatgttttctatttcattgtttcattagcattttatagttttttgtatttttatattggaaatatacatttacaattctcttcttgcaatttatgtttccgtagtaactaatgaaaatcgagtttatttcaattggtaggaatctatgacgtaacaacacaaaaccatatggattatagccttgtcatattaaaattttttgttgtaattttacgttaattactatatgtttaccattattctaataaatatttaaatgaaaattattaaatatacttactaaagtataatttacaatattttacactttcaaaaaactgttgtcagattgttcctcgtaaaaagttgatccagaaaagttgattggatgagcatacgaattttttttaaaaaaagacctaaacttgaattgatccaaaacttaaacatatccgatttaaaaataaatggtaaaaacattagtgtatataatctttttaattcaacatgtgtaatatagttgacacctaaataatttcacccattcaccattcaattacaagttagaaggaattaaacataacccattcaaaaactgatggtaaaaaacaatagcacatataaacttaattcaacattcgtagtatagttgttagttaataaattattacatgataaaacatggaaagtgaaacactcaatgaatacattcgaataaaacNNNNNNNNNNNNNNNNaactaatgaaaatcgagtttatttcaattggtagtaatttatgacgtaacaacccaaaatcatatggattttttgttgtaattttacgttaattactatatgtttaccattattctaata
>SCFE01013645.1_1_2005
catatatacttctgatatacattcaatataggagaaaaatttatcaaaatttttaaattcgcgttcccatacaaatcgctgtaggtgtgaattaaaattcgctttcccatacaaatcgctcacatgtgctttatcattgacttcatcaaggaccaggttctttctattgtgttcgtgtgaatattcctgtttatcgggtgcacaaagttattgcagtgtcgtagaaagtcgttgctgtactggaaattgaggtgtcggcgtaggtgtctgtatgcccccaatcgtcatgcagaatgtgcgatcctggagcaatgtagttgcgaattaatggaagaagtgtggcgcaatccctagagttcaccaacacaaaaaaacatcgccctgcaaaaagttccccgtttatatactgctgctcaacacccccaaaaacccaatgcggcaaaaccaaatgacctcgatggtattttgggaaaaatgctgactcgttgatttcaaccatcatcccaggtcccccaattggtgcagcatgctgtgtataattaatgcaaacttctctaaagtgtataaggtttgtacattttaataaattgtagttaaataatatatatttatacaaagttcaaagcatacatgatgaaatttgcgaaatcgcatatggttgcctcagaaaattgtttactcaaaagcaatgaatttctgcggcagagaatgactgagataatatatgatcattaagatagtcttaatggataaatgtgcttttgaaaagaatgattcatgccgaacagataggtaatgctgctgttggcacttccacacatagccatctgcagttcgttgcctcacttccaagtgcataattaaaccacaaggttggcagcgatgaacattgcaattgtggcctctacgatttttaagcaaacatttccgacaagttctaaaaaatgcatgcatgaattttttatagctatatatatgagggaaaaattaccttgaatttgcaaccagcctgtgtctggcacaccactgcaaaatgctgagatctgtgtctccccattcttctcttaaagttgaagaatttttgggggaaattaaatgtatggcaaattgcctaataatagtgtttacaagcgtaaccaacatttcaaatgaatttgcacgtgatttatcgtcctatatatacacaatatttccgagcaacaactaatgaaaatcgagtttatttcaattggtaggaatctatgacgtaccaaacccaatatcatatggattatagcc
>SCFE01000622.1_57466_59873
tatatatatatatatatttcattatttaaaatttctttaaatatcaattttttagcttagaattattgtaaaaataaatgtttttaccctaaaaaattcggaagtagaagaaaactcgaaaaccctgaacaagggatattttgaattaatcgaaattaaaaaatttacgtttgagtaaacattgagattaatgcgaattttaggtgtaggtttcaatcaatattgatagaaattttcttatcgaatttttttgatagaactcatcacaatcaattcctagtaaatatttatgatacctttcctgtaattgataaacgttactgaaactatttagctaaatactattatatattttaatacgtttttcattatgtaatttgatatttagtgtttccaagctgaacattttttatttattcctggtgttcaatgacttcgattacttgttaaattggctacgtagaaagaaattattggcgagtgtaatgaaatgtagttcttgtaacacagatatggatattaaaccatgcgatgtaattgattgccaacgttttgtttgcagaatatgctttgctaaatgcagcattcgcaagcaatcattctttttccggtcacatttactgttatgccaattggtattaatgatctatcattgttcatgtcgtgtacaaattcatactgttcaccaacaggtgggctgttcaaggaaatccgcaattgattgtgaatgttgatgaatgtgttatttctagaagaaaatatcacagaggacattataagaaggaaaagtgggtgctgggcatttatgatgNNNNNttaaaccatgtgatgtaattgattgccaacgttttgtttgcagaatatgctttgctaaacacagcattcgcaagcaattattctttttccggtcacatttactgttcaaggaaatccgcaattgattgctatcagttcattcgtgaagtgtgtagtacttacctaataaccaaccatgaaatgcgtggtggcccaaatactgttgtgaatttttgatgaatgtgttatttctagaagaaaatatcacagaggacattataagaaggaaaagtgggtgctgggcatttatgatgtcgtgaaaaaaattggagtgattgaatgcattgactcaagaagtgctgcagcattaattccggtaatacgaaagcatgtactgccaggaacaaaaatgttcagtgatggctggagaggctatagaagcttagcagaatatggctttgaacatgctacagtggatcatgtaaataattttgtaaaccctgaaattggagtcaattctaattttattgaagcgtattggtcacgagcaaaacaactttaaaaagtgtttatgggtctcgggattacttaatcccttcctatcttgatgaatttatgtacgggaaaggttcgatgtacctgataaagaaaattctttgacaatatactaatgcatataagtacgcaatacaggctttagtaaactttttgtattgttttatattaaacatgtgtgcatttgaattttttaggaaagcagtatttaaataaatacgagttagccataaatgtatataaagtttagtttcattatttgctttatatttttaatttctgtaactattcctcatttgtaagttatcatagatatattgcctatttcagacatgtatttaaaacaatattgattaaagactatatttaccgaggggtattaactgatgtacaaaaataatttgatttaatatcaattagaagtccagctctacgttgagcattggttgcatcttcacctatttcttggtgggggaattccctgcatttattttctaaatccgaaatgctgttggcagttctaaggtaaagactgtattgagcattatccagtagctttaactcacagatagcaagcttctctctaaaggttgcatgcgaaattaaaacttttgccagctttcatcaatgccaaaatctttgcatatcgatgatgacatgtgatatttaaattatttagtataaacccttttccaatcaaggagttttcggaaattgtagatctattgaccgattgtgaggatgtcacgggagtagaaagggttaaagatttggttgaatagaagatagaatacgtggtgcagacatcagacttggaccaaccagaggtagactttcaggaacagcaaacggagcatgaaaaggagagtcagggtcatgaaaaggcgtatcaggagcaagaataggagtattgggagcaggaaaagaagtatcgggagcaagagaactgttttggtgactaattgatggaatatactgtgaattgagtgtcttaagcccttccaacaagttccttcgctgtccgagcgtaattttcagctcttttaccaggtgcgaa
>SCFE01000488.1_477429_479854
CTGAATCAGATCTCCGCAGGATATACGAAAAACTTAAATCGAATTATCGAGCctctaaattttaaactttatatttttatatgttttatccatttttttaatacatttcgGATTTATGATGGGCCATTCAAGCTGCCATGTCAGCTCTGCTGGCTTACCCTAAAAAATGACGTAGCAGAAAATCTGCCACATAAATACCCAGCTTATTTTCATAGTGATATTCCTCCACCTGGAACATGacatgtataaattattataaaaataagacaTTTATTTGTGCTTTAGGATGAAAGACtgaaaaacttttatatattttatattttctaattaatctCAGTAGACATTcacattaaatattgtaattgtttGTTTCAGATGGATTTCTggcaaacatttaataaaaatattataaattatattatattattttataagataCCCTAGTTTTGTATAGATACTGCTTGAATATGTTTAGAAACTTGTTTAATCCAAAAATGAAGACATTCTCCTAACAATGAAGGCATGGTAGTAAACCTGTTGGAAAACAAAGAGACAAGGCTTCAGTTACAGACTCGTTTTGTGCTTAATTTTCGTCAATTGTACatttaaaatgctaaaatataattgttatatcatttttgtttgtttttaatgaaaaaattattttaagaaaaaattttttctgaaggtacccctttgaaaattttaagttagtTGACCATCTTTGAGAGGTTATTACTGAAAACTTTCTAAAGTTGACCACCAATATTGGGCAAAACCTGACACCACGATATAAGTCAAAGGGAACTTGGACAGAGCAATGAAGTTGATTTTAGCTCTTATTTGATACTTTGTGATTGAATTTCCAGTTACCCATACTGCTAGCATTTTGTGTGTTGGACCAAATACTGCTGTAGATAGGTACAACTTTTGCCAGGATGTTCACGAGCATTACTTCGATGTGTATCCGCATTCTTTTGGTGGCTTTATACATTTGATGAGATAGACAAAAGTGTTGTTGCTCGCTGCAAATACAATCATGGAAGGCGAATTGCAGAACGATGGGTATTTGGAATTTATGATGTTAAAGATCGTTGATCTTTTCTTTGTTTCGTAAATTCCAGAAATCATCAGACTCTCATGCCCATTATTACGCAGCAGGGTTTTCCTGGCTCAAAGATTTACAGTGATTGTTGGGGTGCATATCAATGGATTTCTGAATATCCTCCTCTACCATCACCATATGAGCATCGCACTGTAAACCACTCTCTCAACTTCGTAGATTCTGCAATTGGCACTACAACAAACTGTGTAGAGTCTATGTGGTCTCAGGCCAAGAGGTGGTTGAAGAACATGAATGGCACTTTGCCTCATATGCTACCCAGTCATTTTGATGAATTTCTTTGGCGGGAGCTTTTCGATTTTCCAGGATAGCGCATACCGCAAAAGCAAGGCCGCGCTAcagcaattttcttttgtaaaatgtgcAGATAAAAGAACTTATTCTATTTATACTGACATATTGGCAAACAAGCGAAATAGCATTAAAGAAACTTGTATTTTGTGAAAGCACAAATAGGTGTATACCAACATTATTTTCCATAAATGTCAACAAATGTGAATTACGTTAATTTTTTTTGGTTCtggtataaaatattttttattaattttttgagttaaatttatttgaaagcatttctCCCAATAAAAAGCAATACTATGGTTTCAGTATTGCAGATGTCTTTCTaagaataattatgaatttaattttagaattttcagaatGGAacagatgccatttctaaacttagacatattaattaataagaaTTATTATTATCTTTTTAGATGAATCTTTGATGATTTTAAGCGTAACATTTTGTACTTGTTTGatgatattcatttatttaaatttggaaaaaataatgttgcaAAATAAAAGATATAATTCCTTATGAAAGTTTTCCATACGGCTTCccttaaataattataatataaattcattcaaacaatcaaatttctctttacaTCCTAAGATGTATATTAACTACATAGTTTCAACgtgaatttgaaaacattttgggATGTCTGCAAAAGGcggattttataaaatatgcaaaaattgctcaaaaacatattggtacataggtTAAAATTGGGTATaactgaataattatttatatgggtatatATCAAACCGGGCTTTTTTTACAACTGATTTTAGTGTTTGAAAACACTTCTGATATTAGTGAAGAAgtccaaaatctttaaaaaaagaTAATGTGACAAAGGTAATCAAAGCATGTCCAACTTTATGTCTTTATTGTGAGTTTCTTCCTCAAAAGAGTTCAATGgtttttgatgaaaaatctATAAGCCAAAAACTAAGACAAATTGCTAGATTAGTTCTGTTGTGTAGGGAACG
>SCFE01006442.1_1_1444
NNNNNNNNNNNNNNNNNNNNNNNNNNNNNNNNNNNNNNNNNNNNNNNNNNNNNNNNNNNNNNNNNNNNNNNNNNNNNNNNNNNNNNNNNNNNNNNNNNNNNNNNNNNNNNNNNNNNNNNNNNNNNNNNNNNNNNNNNNNNNNNNNNNNNNNNNNNNNNNNNNNNNNNNNNNNNNNNNNNNNNNNNNNNNNNNNNNNNNNNNNNNNNNNNNNNNNNNNNNNNNNNNNNNNNNNNNNNNNNNNNNNNNNNNNNNNNNNNNNNNNNNNNNNNNNNNNNNNNNNNNNNNNNNNNNNNNNNNNNNNNNNNNNNNNNNNNNNNNNNNNNNNNNNNNNNNNNNNNNNNNNNNNNNNNNNNNNNNNNNNNNNNNNNNNNNNNNNNNNNNNNNNNNNNNNNNNNNNNNNNNNNNNNNNNNNNNNNNNNNNNNNNNNNNNNNNNNNNNNNNNNNNNNNNNNNNNNNNNNNNNNNNNNNNNNNNNNNNNNNNNNNNNNNNNNNNNNNNNNNNNNNNNNNNNNNNNNNNNNNNNNNNNNNNNNNNNNNNNNNNNNNNNNNNNNNNNNNNNNNNNNNNNNNNNNNNNNNNNNNNNNNNNNNNNNNNNNNNNNNNNNNNNNNNNNNNNNNNNNNNNNNNNNNNNNNNNNNNNNNNNNNNNNNNNNNNNNNNNNNNNNNNNNNNNNNNNNNNNNNNNNNNNNNNNNNNNNNNNNNNNNNNNNNNNNNNNNNNNNNNNNNNNNNNNNNNNNNNNNNNNNNNNNNNNNNNNNNNNNNNNNNNNNNNNNNNNNNNNNNNNNNNNNNNNNNNNNNNNNNNNNNNNNNNNNNNNNNNNNNNNNNNNNNNNNNNNNNNNNNNNNNNNNNNNNNNNNNNNNNNNNNNNNNNNNNNNNNNNNNNNNNNNNNNNNNNNNNNNNNNNNNNNNNNNNNNNNNNNNNNNNNNNNNNNNNNNNNNNNNNNNNNNNNNNNNNNNNNNNNNNNNNNNNNNNNNNNNNNNNNNNNNNNNNNNNNNNNNNNgattatttacgacagaattgaatatggcaccaccatacacagtgatggttttcgaagctatgacgctctgcatgaaggtgttggaccccatcgctatattcatagagttgtgatccatcagcaaaactttgtggatccggtaacacgtgttcacacaaacaatgtggaagcaaagtggtcttcagcaaagtgaaagttcaaggctatgtctggaattcttgaccacatgttgccagctcatcttgatgagtacatgtggagagaacgatttggtcataagaaggctttccacaattttcttgaacatgtagctgtttgctaccctgtgtaaggctaatgtcctgcttaatcagcccttttcagggctattttttccattatcagtccttttcaggactaccttttaatgttttaggagaaacttataagtttttcttttagcat
>SCFE01000023.1_1946336_1948623
agtttgcggtgctccatcaatttccgcattacaattgcgcatatataaatagatgccatgatttcatcacatcatttcagttgtcttcttggtaactggtggtccattattattcaagactacaattccaccaaagccttcaaaactaacagatgttgctgcttcgcaaaacgaatggcagcttcatcagacagagtagcaccaagtaaactacgataagtcataacttttgaagcctctgctggaagtggagtctccgtaaattcctagaaatattcatttgaagattattgatgctgtgctgttcaaatataaaatttccggcaattttgcatctatataactgtatgttcattcggctctttttagagcctccaatttcaatcaaacatttatataaattcaagaaaataaacatttattttaagtgattaaaatttaattatagtggattagttgcagttatagttgtgtatattctcttgattattagctattgttataatcacactacagaaatgtaatcacagactgtaattcatcgttacttaaagttaaattcctaattgtaaatgtatatttatgtaaatatatacacttttagtgtaaaccaagtaattggtaaagatttttaaatcgttcttccgatttgtatttatttttacattttatttaccgattattaaaatccaaatcaaatgtttcaaaattacaaatcagaagtaacatttaagtaaaatataacaaatgatatcggtgaaattgcagcaaactatttcgaatgaaattttataattgttaatctatgaaaattaatcattaatattaaggatacttttagttaacataatcaatataataaataaaatacaaatactatttcaacaatgtaatgctttgattaactgggtggccctgaaaaggaccgaataaaaggtagctctcaaaggagctaagtagagaagctctacaaaaagctatgcaggatatactaggcgaaggtggcgaagaaagttatcccaaacaagcatgccaggtagagcaaagagctctctcccgagatcacaatacgttaatgcctatcattcgtcaaaggattgagcctggttctataatatggagtgacaggtggggtgcttacaattggattgctgattatcctccctttccttctccgtatcaacaccaaactgtgaaccattcagagaatttcgtggatccaatatctggtgttacaactaatcgagttgaatctatgtggatggagcaccgcaaactagatcatcgtccggaataatagattataaaataataatttcagcacctttgctaaatacattgtgtttgttacaaaggtctttgatatgattggttgctacaaaagaataagctaaatataataattttaagcggcaaaatgattggtcgctttcagatgtatacgaattataaaaacgctcataacttttgaaataatgaacggttcgcaaaaattttttttgatttggaatcagcaaaaaaaactgtatctgatgacgtcatcaaatttttaaaaatcggagtgggctctccccatatatcgcctaatttttagaattactaaactcattaatttactaattcatattcactgaaaaattcatacaaatattttcaataattctttgattattgttcattaaaataagacattacatcgattatgaccttacctcgagtttatttaaaccaatcaaaatacttttcataaaaaattgttttgtctatctatcaaaaatggaaggtgtgaatttagaaaaatcctctagaggaaatgttattctaaatatcgataattatagatttgctttaaatcgacaaattaagaatgggtacctgtaaatggtgcacacaacttgtttatgcacacaacttttaacatgcctaaaatagacatgtctcttattacgtcatgttatattaaagctatcaattagctaaacgtttcaattcgatatttgatagttctccatgattttcttgaattgaaggaattattgaatgtatgatacaagagttcctagtagattaatattctcctagtaccattgcatgatacaataatgaatttcacctgcataacggtaagggtttttattgacgtcgagtatgatttactaatatgatattcattctcactcttaaggttattcgatttttaactatctatagttaaactatagagttgtgtgcacccaaaaaatttactcagtttttcagaaattttagttgaaaattgtcatgtttt
>SCFE01000131.1_512660_515007
tctaattcctttgtttcttatgttgattgtcccacactaagacattactgtgttatatatttcaaataaatttagatcagatttaaatctacgctcccttttttcctgaggtcttgattttctgcatctttctttttactatgatataccaaaataggtaacttcgatttttaaaaaatgacgacgtcatcagacttagtttttaatgctgattctaaatctaaaaaaatttgaaccgttcattatttcaaaagtattaacattttaaaaatagcatatacaattttatcagctaatcattttgcagcattcttgtaacttatgcattgcaaatatttggaaaactttaatctaattccaggaatcataaactaaattgctatttctttgattatccttgtaagtgtttctgaaaaacctcacatggttgttcattaatacgaacttggtaaatttgtaacttcaaatcttttggttttgaatagcaataagcaatgtaaagggattaacttatagttctctaaccaatattaaatagcgcggtaaatgatgtttgatttttaaaattgcacaaacatttattggatattaacattttggcgggcacatttcaaagtctaaatttttccgaaattttaaacatcacttgcaattatgtcttactagcgtgtagttcaacttctaacttccaatgaagaagtaatttcgttttccaagcgcgagggcctcttcgtcactagtaggctggttgtcgtaggcggatgtctataatttcgagtgctaaacacttggatgtttacctcttgcgttgtcctagatgcaagcgcacttgctctccacgcactggtaccttttttgcgaaggctatgttggagttgaacgtagtttttgcggtaatttggtactggattctgcaagtgccggttacacgaaccacggatgtcttgggaatcagcaaatctacagccgtgcccacaaaagtatggaggtccggtcgtattgtcgagaccaattagagtgtcattgctcgcaggaaataccatcgtggccgtttaaaaccagaaaactgggtatttggaatcaccagacactgatgtcaataatttggaggaaatttgaagatggttccattatctggactgataactgggttgcttacaaccgaatcaccaattacaatttccagcatgacacagtcaatcactattatgactttgttgatccagtaactcgagtcactactaacagagtgaagtctatctggtctagagccaagtggaaccttaagcaagtgaatggaactcaaacgcatatgcttccaagtcacttggattgtttgcactggcaggcatggatgccttcgatagtttcattcgtcatgtgcggcaggtttaccctgtttaagctttttgcttcaatcggctcttttcagagctaattttcaatcggctcttttcagaaccacccagttactcaaaactatttgttttaaatgaatattacattggtatagagtattaaatagttattcatcgattttataaatcattttaagtacattaacgatagttgattcaattgagaaatacttattacaaacatgttgtaaaattggagttacaaatttaccaagttagtattaatgaacaaccagatgaggtttttcaaaaatacatataaggataatcaaagaaatagcaatttagtttatgattcctggaattagattaaagttttccaactatttgcatgcataagttacaagaatgttgcaaaatgattggctgataaaaatgtatatgctatttttaaaatgttaataacttttgaaataataaactgttcataaatttttttagatttaaaatcagcataaaaaattacgtctgatgtcgtcatcattttttagaaatatttttcaaaattgaggattctcaatggcaatatcaagaatctcactaaacttgaatggtttgtttctgcaagtttacaatttcagcaaaattattcgaaaaaaacaaaaccaagtgagctaaccaatagcgtactcaagcgggaggacatgaattaatataccagtcaggtttgaacattgatcctaattgactaaatgattttttaaagcaaatttaaataaatattagaaactaaagtgtgaaataggttttcagggtctattgtttcaattattttaaaatttcctgggtcatcgccccgcttttggtcacactgagattgattacaactgaaatggccatgtcagaaatcctggagctaacctagatccttctcattggctcaaaagtaaagcttggtaaaaatgcttaagccgaaatgatgcatttaa
>SCFE01000207.1_563780_566058
NNNNNNNNNNNNNNNNNNNNNNNNNNNNNNNNNNNNNNNNNNNNNNNNNNNNNNNNNNNNNNNNNNNNNNNNNNNNNNNNNNNNNNNNNNNNNNNNNNNNNNNNNNNNNNNNNNNNNNNNNNNNNNNNNNNNNNNNNNNNNNNNNNNNNNNNNNNNNNNNNNNNNNNNNNNNNNNNNNNNNNNNNNNNNNNNNNNNNNNNNNNNNNNNNNNNNNNNNNNNNNNNNNNNNNNNNNNNNNNNNNNNNNNNNNNNNNNNNNNNNNNNNNNNNNNNNagatcaatatccagcattgctgaacagtctctcaacctgattagaagttggcgagataaaatcgaggatccttatatatagaattaggcgacatccgacgcttcctaaatatgttagatgcctaatcatcacgctcttcttcttttatgtccggtgttaaggtcttttgtaaaacatgacacaagaatagtggccatagataagatatcaaaccgaaaatgacaacacgtaactgaatgcataagcatcaacttaattagaataatctaaattaatcgagcacgctgtttatgattaatctaatctacttgaccaacacgatagattaatccatccgattgatatcgattaatcgtgttgacgattaatcatgttggatccctgaaccatgcgatgtaattgattgccaacgttttgtttgctttgctaaatgcagcattcataagcaatcattctttttccggtcacatttactgttatgccaattggtattaatgatctatcattggtcatgtcgtgtccaaattcataatgttcaccaacaggtgggctgttcaaggaaatccgcaattgattgctatcagttcattcgtgaagtgtgtagtacttacctaataaccaaccatgaaatgcgtggtggcccaaatactgttgtgaatttttgatgaatgtgttatttctagaagaaaatatcacagaggacattataagaaggaaaagtggagtgattgaatgcattgactcaagaagtgctgcagcattaattccggtaatatgaaagcatgtactgccaggaacaaaaattttcagtgatggctggagaggctatagaagcttagcagaatatggctttgaacatgctacagtggatcatgtacacaattttgtaaaccctgaaaatggagtccattccaattttattgaagcgtattggtcacgagcaaaacaaactttaaaaagtgtttatgtttaagggattacttaatcccttcctatcttgatgaatttatgtggcgggaaaggttcgatgtacctgataatgaaaattgctttgacaatatactaatgcatataagtacgcaatacaggcttgtgcatttgaattttttaggaaagcagtatttaaataaatacgagttagccataaatgtgtataaagtttagttacattatttgctttatatttttaatttctgtacctattcctcatttataagtaataatagatatattgcctatttcagacatgtatttaaagcaatattgattgaagactatatttaccgaggggcattaactgatgtacaaaaataatttgatttaatatcaattagaagtccagctctacgttgagcattgattgcatcttcacctatttcttggtggaggaatttcctgcatttattttctaaatgcgaaatgctgttggcagttctaaggtaaagactgtattgagcattatccagtagctttaactcacagatagcaagcttctctctaaagttagcaggtcacacataagtttggttacatgcgaaattaaaacttttgccagcattcatcaattccaaaatctttgcataccgatgatgacatgtgattatttagtgtaaacccttttccaatcaaggagttttcggaaattgtagatctattgaccgattgtgaggatgtcacgggagtagcaggaggtgaaagattgatggaatatactgtgaattgagtgtctttagcccttccaacaagttgcttcgctgcccgagcataattttcagctcctttaccaggtgcaaattcttggcaaggtttcccattgaaaacatattcgataagtcctcttccactaaaacttgaatagtttttctatttaatcggttagtagaacaaaactcttcaaaactgaacgccattatacgaaatgaaatcaataatgaattgaattacaaatgcgcccatgttatgttcataattgaaattgttgatataattatatttaaaataatga
>SCFE01000237.1_265609_267935
gccctgttagacttctcttcggctctcctggcatgggaaaaatttctagtgttgcattggcaaccaataattgatattttgggataagtagacaaattcttagatttgatttttggcacaaagatatgtatatatttaaataatttgtaccaatatttaaaaacctcaaaaaataatcgatatagattgatatcttgccataattaaccaatttcgtagcacgcggtaacacgcggcagcatgcgtgtttatttaagtataataacttataaaactataaaaacataaaaaaataaatgttttatttaaaatttttaaaatatatccataatttttaattcaaacaagtcaaaatatgttttcattgtagtccaactttaaagcagaataaaggtgtcttctttcgacttttacgtatagttattttagcaatatcattgaaaacaaacaaatacttcataaattagttgcaagttcatctaaataatttttaaaaattaattaattttataaatttacttttttcaattgacatcatatcaagtatttcaataatatttaattaaatattgttttgctcaaacaaatgcatgaaaattttcacttttattcagcatttatcatgttaagtcttcttgatgttttgcatttaattggaaattacccttttcttcttgaatggttctgtaatcgtagcttgttgcgtcggaatgcgtcttgtagtgcttgcggtactcctatgacagttcaagcagaagatgttattgatggctatatttttcgttgttcgaactgttataaaaaactatccattaggaagggctcgtttttttcaaaatcaaagttgatgatttctgaaattgtgcttcttataaacctatgggcaagtggagtctcacaagctttgaaactattgaatatcaatgaacacactggcgtcgactggtacaacttcataagagaagtttgtagtttttacctgataaataatcttatacgactaggaggacctggaatcgttgtgaatattgacaaatctgttgttgtaaagtgaaaatacaatcgaggaagacacgtaccacaacgttgggtatttggactatacgacgtaagcaagaaagttggttacattgaatttgtagacaggcgcgacgctaatacattattacccttaatccagcaatatgtccttcctgatagcagaatattcagggatgaatgggctgcctatgataacatctccaacttgggttatgatcatgaaacctttattcaatgacgtgaactttgtcgatccagacactggggctcacaccaattatgtggaatcatattggtcacgtgtgaagggcaagttaaagcatatttatggatcatctccacagattctaccttcataccttgacgaattcatgtgccgggaacgttttgacattccaagtcgacaagatgctttcgataatatattgaagcacattacattacaatatcctttgtaataatctcattgataaatcggcattttttaaagccaccaacttaaccaaagcattcgaatgatattacaactattttattaattgctatattttgtaacttagttgtataataaaaatttatgaataattttatcaaattgaaatcgcacaagaattaaattattagcataaataatgacatgtacttattttactggtatatatgctatatatctatatttaaataatttttgaattccaatgttttaagcctgatttctaggatggattaaaccttgattggaaaacttcaattttaactatcaactccaacgcaccattcatgttttaaattaagaaattaaatatctaaagcgcaattttgatttaaattggtggccctgaaaagggccgaattaaatatactggctcaacgtttagcgttaagagcattcaagaaatatgttgcctttatcggaataaggcgcccgttgttctgaacacatctagaggaaggttaggagcgttctctctaagatattgccggcatgcgttttccaggtggacaacaagtgaaggtattctggattgtcgattatctttagttcacaaattccaagcttctcacgcattgctgatggccgtacaagtgcctcgttgcacgcaaaattaaaagaagcgccagattgcatgcgactgagtattatcgcataccgtgaatgacatgtaaggtcaagattggcaagtgtaaacatattaagaaatttttaaacgcgccatcttgcgacttcactgttttatagcctatcttaatacatgcaaaatccgttttttgcagtaaatatcag
>SCFE01005286.1_1_2124
tcgaattgtgtcatgtcttgagtatgcactgagctaggataggatacacataagatgtatcaataagctgaggtgtggaactcaactgaatggatcatcaaaggattggtgggtgatatatgggaagagccaactccgatttttaaaaattggttgacgtcatcagatacagtttttttttgcgaaccgttcattatttcaaaagttatgagcatttttataattcgtatacatctgaaagcgaccaatcattttgctgcttaaaattattatgtttagcttattcttttgtagcaaccaatcatatcaaagacctttgtaacaaacacaatgtatttagcaaaggtgctgaaattatcgtaaatgaagctaccttcaaaattactttggaataaatgtatgttcattcggttctttttagagcctccaatttcaatcaaacatttatataaattcaagtaaataaacatttattttaagtgatttctgtaatatgaattagatgtaacacaaaataaacactattagagagtaaaaaatgatgagaaatgcaataaaatacatgaaaagtttaaaaaataattgatatagatcgattaactttatataattaaccaaattcacagcacgcggtaaatatttaagcattatagcttataaaactatgaagtcgtataaaagaaattatttttaacaaaaaaattaattggaataacacattaattaaagataaattcctaattgtaattatttaaaatagcatgtgcaaaattcattaatataattaacattaatcatgatgaatacgaaagacacttccaagaatgtttaaaatagaaatatttgaaaaatgtaatgctttgattaactgggtggccctgaaaaggaccgaataaaaggtagctctcaaaggagctaagtagagaagctctacaaaaagctatgcaggatatactaggcgaaggtggcgaagaaagttatcccaaacaagcatgccaggttgagcaaagagctctctccagagaaattcatctagatgagcaggcagcatgtgatgcacggttccattcatcgctttcaggttcttctttgctcgtgaccacatagattcaacttgattagtagtaacaccagatattggatccacgaaattctcagaatggttcacagtttggtgttgatacggagaaggaaagggaggataatcagcaatccaattgtaagcaccccacctgtcactccatattatagaaccaggctcaatcctttgacgaatgataggcattaacgtattgtgatctcgggagagagctctttgctctacctggcatgcttgtttgggataactttcttcgccaccttcgcctagtatatcttcagggccacccagttaatcaaagcattacattgttgaaatagtatttgtattttatttattatattgattatgttaactaaaagtatccttaatattaatgattaattttcatagattaacaattataaaatttcattcgaaatagtttgcgcaatttcaccgatatcatttgttatattttacttaaatgttacttctgatttgtaattttgaaacatttgatttggattttaataatcggtaaataaaatgtaaaaataaatacaaatcggaagaacgatttaaaaatcttaactacgaattacttggtttacactaaaagtgtatatatttacataaatatacatttacaattaggaatttaactttaagtaacgatgaattacagtctgtgattacatttctgtagtgtgattataacaatagctaataatcaagagaatatacacaactataactgcaactaatccactataattaaattttaatcacttaaaataaatgtttattttcttgaatttatataaatgtttgattgaaattggaggctctaaaaagagccgaatgaacatacagttatatagatgcaaaattgccggaaattttatatttgaacagcacagcatcaataatcttcaaatgaatatttctaggaatttacggagactccacttccagcagaggcttcaaaagttgtgataagttttcacaaattcttgagctaacaacaacgcaataatagatt
>SCFE01000646.1_427520_429945
AGACTCACGAGAACACCTACGGGGAATACCCCACTACGCAACCCTCCTCAACTCCGTagcaagtttagctgctcatgaccatCTAATAATGTTAGAGAGAATAACGACCGTATTgagcaataactaaatttttattaagcaatCGCGAACAAActtgccctatttatacaataCAAAACCTAATAAATAAAACCGCTAAACAGTAGTTATTAGCCTGCCAACGgcagaactaaaaataatatttacaccTGACGTCAGCACGCATGATACGAAAATGGCTTTAGTACAGTCGATGTCACAATATATTGACATTATAAATTCCAGAAATTTTtcgatatattttttatttcttgactCGAGCTCAAGACAAGAATCGAGAACTATAATTTCgaaatcaatacaaaaatatacatttcctGAAATCACTTGTTTGGAAGGTTCCATTTGCGAAACAATTCAGATTGCTTGGCAACGAGAATGCTCAGCTTctcacaatataaaaattagggtattcttgaagaatctgtgactgtttaaaaattaatttcttttagtttttagatagtttttatgctgatttcaaatatatgaaCCTTTCTTTGaggaaatcattatttaaaaagataattattaCAACTATTTTGACATATCACTATAGCAACAGTATGTTATTAAGTGTCGCCGCCAtctataaatacaatataaaaatgaaatgtcttttatgcttctatttttatataatgttCTTGATAGCTGAAACTAtacttcatatttttatttttacagattttagACATTAACCACAATTGgatttacttttgaaattttcttgaaaatggcacgagaaaatcaaatatttgctgAATTAATTCATCTTCTAGGTGATTATTGTCAGGCCTTCAGCTTCTGTAGGGATCAAGGCCATTGTAGACTGGTATGCATACTGACGGAAGGTGTGCGCCCAAGTTCTCCTAGATCCTGTATTGTGCCGTCAAAAGCTTGGACGTCATGAAAGGATTGTGCAAAATCGATGAAAGCGTTTTTAGGAAGCGGAAATACAATCGAGGGCGGCCATTTCTTAATTGATGGGTGTTAGTTTGTAGGTTTGGCAGACAAAGTGAGTTTCCTTTTTTGTGGGTCTCATCTGAAACCCTTATACCTATCATTTATGACAAGGTGGAATTTGGAAGCACCATCCATAGCAATGGCTGATCTGCCTATGCAAATCTCTGTGCAGGCTATGGTCCTCAACTTTACGATCACCATATCCTAGTTCTCGAACGCAACTTTGTAGATCCTGTGACTGGAGTTCACACTCAAAATGTTGAGACTATGTGGAGTTTTGCAAAGAGTAAGGTGAAGGCAATGAGAGGAACCAATAACAGCATGCTTCCACTACACCTTGACGAGTTCATGTGGCGAAAGCGGTTCAAGGATAATTTCCATACTTTCTTGTCACACATTAATCGTTTCCACCCAGTCTAATTTTTCTGTCTTTTTTCAGGTACTTTTTTTCTCGTATGGGTTTTCTATCTATTTCTCTCTATTCTATTTTTATCAGTCCTTTTCAGGACTACCCTATTTACTCTTGTGAAAATACTTTTTACGCAGTTTCATTAGAGTTTGTAGGATTTTATTGGAATCATAAATAATAAGTAactatgataaaataaattagcgCTACTATTTGTCATCAACATTATATAGATGGCGACAGTTAATAACATACTGTTGCTATAGTGATATGTCAAAATAGTTGtaataattatctttttaaataatgatttcctcaaaaaagatttatatattttggaatcAGCATAGAAAactatctaaaaattaaaaaaagtaatttttaaggAGTCCCAGATTTTTCAAGAACGCCAAAACTAGCAGAAAACACGTCGATTTCCTAGTTAGGTGCCTCATTTCAAGAGTAACGAAATTAGCGCATTGGTACGTTCGCTAAATTTAACTTTATATTATCACtttctttttaattgttttaatgttaTGACCATGACCAGCATGATGTTAAGGTAATACTTAAGTAACAACATTCTCCAATAAATGTAGGTTTGTTAGTTAAATTCATGTAGTAACGAACTTTTAAGATCGGGAAATGCATTGACATTACCTCGTTCGTTGAGGGAATTAACAAACAATGTTACTGATGCAAACGTTTttgattatatcaaaaaaaacaGTTATAACTAAAATCGCCGAGGTTTATACTGACAATCAGTCGATTTCTCAAATGGAGAATACTTTGGCTTAACGGCAAATGGCGACTTAATAACAATTGTATTATGTTTGATGATACGCTCAGTGACTGGAAAACTTCGTGAATTTAAGTTGATGCCCATGTGGAACGTTAAAAGCTAGTGACATTTAGCTGATGTTTCCGTAAGTGCTAACAGgacat
>SCFE01000909.1_146483_148854
aaaaactatgaagattaaatgttatgcataaaattgttattaaatacattttggtgatatggaagaggcatggaccctgaaaaaataaaaaatagaattgttttcttgttcagttatttatgctgatttcaaatatataatttgttttgtgacttttggcttatttacaaaaataataatttaaattatttaattatcttcatagcaacttatgacaaaataatttaaagggcagcacatttccatgaaaggcattcaataagtataacattaatttttcactttttaggtgttgtgaaaaacttagattaaaaaataattcataaaggaaaatatttaatgaaattctaagtatgataatttaataggattgtacactattaggacacactatggataaatgggataggcattacactttttcagttaatggaacttgctggccatgtagaatcactgggatgtgattctagcgaactcaaagagaatacagtttaaactatttctatttacaaatgctttgttctttttatatacaaggttatttacaatatttacaaatattacaactaccagtcactaacaagaaaagcgcgaggtctggccgataaatagtaacaactaccagcgatgctacagtagtagagacttagccttacagttttgttttaataaaaaccttttagcaggtagagctcattgttggcggtgccatgttgtgatgactaggatttcagatccttcatcagggaatgggtgcatttggaggtgcaagagatgtcgctaaaagaaatcttgatttgcaaacctttatttttctgtgtttctgctttgtgctaaaaaccagtgttacagatacagtggcattattgggtattagtgcaaagtctgtagtggactggtttctcttttgcagagatatttgtttgcaaatactccttaatcccactttgtgcagacctaagctctgtggattcaacagcattgtgcagattgatgagagtgtttttcgacgaagaaagtacgttgggtttttgtgatgtatgatgttgatagggaaattggcttttttgtttttgttcctgatgatactgctgctacccttctgccaattatttatgacagaattagatatggcaccaccatacacagtgatggttttcaaagctatgacactctgcatgaaggtgttggaccccatcactatattcatagagttgtgatcaatcagcaaaagtttgtggatctggcaacacatgttcacacaaacaatgtggaagcaaagtggtcttcagcaaagtgaaagttcaaggctatgtctggaacacttgaccacatgttgcctgctcatcttgatgagtatttgtggagagaatgatttggtcatgaaaatgctttccacaattttcttgaacatgtagccatttgctaccctgtgtaaggctaatgttttgcttaatcagcccttttcagggctattttttcctttatcagtccttttcaggcttaccttttaatgttttagcagaaacttataagtttttcttttagcattcaaaggattctttcatatcttcaattctttttattcaggttatgcatattataatataatattattattaaatttaggagtgcattggagaatgaacaacacttcaggtaaagatttgttccttaaatcaaaagctttgcaaataaaaattaaacaattatgctagatttatttgagatatctcattaaatgtgccaccatttaaattatttgtaataagttgctacagagataatgaaataatttaaattattatttttgtaaataagcaaagtcacaaaacaaattttatatttgaaatcagcgtaaaaaactgaacaagaaaacaattttattttttattttttcagggtctgtgcttctttaataatgcctatagttttttataaattagctattataatacaatacctttactagggttggtacttttttcattcttgaaaatctcaaatcttccaaatttctctcagaatggacacttgtagtaattttataagagaaatgtgtccattaaataataatcttggaaggatttgagataaatttggaaaatttgagattttcaagaatgaaaaaaagtaccaaccaattctagttactattaacaaagttctaatgggcatcacttaatttgttccaacataaaatgtccctttaatgtacatttatagacatttcacattaaagcaaaattaaccaatgtggtaaattagatattgaattaaagattctgagaatgggattaatttagcattaaatttcatgttgataataaatttgttagagctttcatgaaccattgtgttattgttg
>SCFE01000505.1_41243_43668
ttatattaaagttcatataatctttgcttattttgttgtggattaagtcatgaaaagcatgccggcaacattcacaatctaatactggatacatactattcattcttagttttataagctttccacagggatgcgtagattaggcagttgggaacttgaaaacctaaaattgtttaatatatcgatataataagctggaaaagtttggttcgggtatcactgtcaataaattgaatctgaattaaatgggaaaaaacgtctatgcccacatctttggtgcatcaggaaattgattttttttaaaaattgatgacgtcaacaggtgcagtttttttgctgattccaaataaaaataatttttttgcgaaccgttaattatttcaaaaattattaacgtttttataattgtatagatctgaaagcgaccaatcattttgcagcttaacattattacatttagcatattcttttgcagcaaccaaccatatcgaagacctttgcaacaaacgcattgtatttagcactgatacttgtaatatttaatcgattatcccagacgatctagtttgctgtaccccattaatttgcgcatatataaatagaagctacgatttttgttatgacttatcgtagtttgcttgttgttactctgtctgatgaagctgttattcgttttgcgaagcagcaaacatctattggttagtaagcgaaggtgtggtcattgtcgaaggcaaatgactggtaaattcagcatctcgtgccgacggttattttttgcgttgtccatgttgcaagcgctaagtttcctctagaacgggcacttttttcctcagatgctaagttatcagtcagaatggtgcttcttatcatttactactttctgtgcaaagttcctgtcacaattgctgcaaatatgctcaagtgacaagaatgttgcagtgaactgccgagatttctgttcaaaggctctttgagaccagatatttgtcctcagacttatgatggtgttgacaaggtggttgaagttgaaagtgttgctcagaggaagtacaacaaaggtcactgggttccaggaaagtgggtgtttggcatacggatgtcactgatggccactcatttctgttttgtgaacgctcgagaccacaacacattgatgcctatcattcgtcaaaggattgagcctggttcaataatttggagtgacagatggggtgcatacaattggattgctgattatcctccctttccatctccatatcaaaacgaaacagtgaaccattctgagaattttgtggatccaatatctggtgttaccactaatcaagttgaagctatgtgatcacgagcaaagaagaacctgaaagcgattaatagaaatgcacgtcacatgctacctgctcatctagataaatttctctggagagagctctttgctctacctgggatgctagtttgtgataacttccttggcctagtatattctgtttagctcttttgagagctacctttcattcggcccttttcagagccacccagttaatcaaagcattacattgttcaaatgatatttgtagtttaaacattatattataagtgtctttaatattaataatgattaatgttaaattatatatatattaataacttaatgaatattgcgcatgtcatttttagcagtcattgcaagtactattgcctgaatatagataatatatatgaatacttatcaaaatttttgaaatctctgctggaacttcatccatcgtaagttgaactaccaccaaatccaaccaattcccaagaaaacattatggaaatggcgcaatgaactggtagcttttatttaaatatgcgaaattgtaatgcgcaaattgatggagtacagcaaactagatcatcgtatggattaatagatgaaatattacaaatagttgagatttcagcaccagtactaaatacaatgcgtttgttgcagcggcaccagatgacgtcatcaatttttaaatatcagagttacatctccccatatatcacccacttctaagtggtaggaaatgaaaaaacaaaagagggaaatcatgtacttgatttttatgagattgaagattgattttgcttcaaaattggatattgaaattgagtcaatcgcttgagattgaaaatttgacgtaattccatgacgtcatttcataattatgaaatttctaaattttttaataaaattttcattttccattaaagtttattaatattaatttacaaattatttcttatggaattaaggtgaaactatatattcaaattgaactgttgttcacaatatattttttatcaccaaattgaaatatatttatcatgaattcgtagcttgaaacgcgtatatttgtataatcggtacttcacatgttgccaggatgactggtac
>SCFE01000283.1_193112_195477
taccgaattttcttgaataaaattcacaaaattattgataaattatttaaattttagaatcataaagttattattgccttccaaaacctctattcataataaaaatatagttaactgaggagtttgatttgcacatcatatatatcttgttgttcgatcacgtcacaaacagtgttattatattacgcacacgtcttcatcaaaacaattcgcaaaaataccgattacatgttctaataatacgtttcccgcattatgtttctacagcatcagtcatagcaaaacagggcgaaattgcagaatagcaaattctttttaaaaaattaaatatgccattataggtgtagttttcccactgattccaaatctgctattctttttttaggaaatcattattaaaaagttatagcgatatttttaattaacattacagccaataatattgcagtatcaattattatattttgcatattcacgtttaacaaccaatcatattgaagacacttgtcataaatgcattatatttagtaatattccatcgattattcatgacgatgatctaggttgctgtgctccaccaatttgcgcattaaaattgcgcatatataaaaagaagctacgatttcatcgcatcatttcagttatgtcttaagtagttgaatcatttaattccaatgccgctgctgttgctttttgcaaacaggaaggtcttctgttttctcagagggcttgtggtagatgtcgcaggcttatgtctcttatttagaaccagtacaatattgatggctacatattttgttgcaattgttgtaagcaaacgtgttcacctcgcaatggtacatttttctcaaaggctcacccggagatgaagttgcttttagctcttatttgatacttcgtacagctagcatttttggtgttggatcatatactgctgtagattggtacaacttttgccaggatgtttattcacgagcattagttcgacctgatgtgtgtccttggtggccttggtcgtttggtggagatagacgaaattgttgttgctcgccgcaaatacaatcgtggaaggcgaatttgagaacgatgggtatttggaatttatgatgttgaagatcgtcgatcttttctttgtttcgtgaattccagagatcatcagactctcatgctcattattatgcagcggattcttcccggttcaaagatttgaattgattgctatggggcgcatatcaatggatttctgaatatcctcctttaccatcaccatatgagcatctcacagtcaactattctctcaacttcgtggatcctgcaactggcactacgacaaatcgtgttgagtctatgtagtcttgggccaagaggcggttgaaatatatgaattgaactttgcctcatatgctaccctgtcatcttgatgaatttctttggagggagcttttcgatttgcctggaatggacgcatttggcaatttcctgcggcatctacgcttggtctaccctgtatgaatcagcacatttcagctcttttcagagctaattttcatttggcccttttcagggccaccctgattttaaatatttgtattttaaacattaaattaaaagtatctttcttattcatcatgattaatgttaattttattaataacttaaggaattttccacatgctatttttaataattacattaaagaatttttttttgtattttacataaaatttatattacagagataatctaactttaagtaacactgtgaatcacagtctgtgaatgcatttctgtactgtatttataacaatattgctaataatcaagagaatatacacaaaattaactgctaaatttcattagcgcatgtatatacaaaccaaacaatccagtacacttaaattttaatagtataaagtaccactataaaaacagcaaatcacataaaataaaaatttacttgaatttatgtcaatgtttgattgaaatgagaggctgtaaaaagagccaaatttgccggaagtttcatctttgaaatgcacagcatcaataatcttaatatggatttttccgagttagaaaactcctgatgaccttttgtaggcgtttaaatgaaaaatttagaaatttacggagactccacttccagcagagacttcaaaatttgtgataagtcttcagataaattcttatctatatattctgcatcattactgagaaaaaataatgatgcagaatttatagataagaatataaaacttatatgaagacttattacagcttttgaaatctctgctggaacttcgtccatcgtaagttgaactatcaacaatgcaagagaaagctcagcagaactgaaatgatgtga
>SCFE01000882.1_50185_52442
NNNNNNNNNNNNNNNNNNNNNNNNNNNNNNNNNNNNNNNNNNNNNNNNNNNNNNNNNNNNNNNNNNNNNNNNNNNNNNNNNNNNNNNNNNNNNNNNNNNNNNNNNNNNNNNNNNNNNNNNNNNNNNNNNNNNNNNNNNNNNNNNNNNNNGGTgctgaaattattattttataatctaTTATTGCGTTGTTGTTAGCTCAAGAATTTGTGAAAACTTATCACAACTTTTGAAGCCTCTGCTGGAAGTGGAGTCTCCGTAAATTCctagaaatattcatttgaagatTATTGATGCTGTGCtgttcaaatataaaatttccgGCAATTTTGCATCTATATAACTGTATGTTCATTCGGCTCTTTTTAGAGCCTCCAATTTCaatcaaacatttatataaattcaagaaaataaacatttattttaagtgattaaaatttaattatagtgGATTAGTTGCAGTTATAGTTGTGTATATTCTCTTGATTATTAGCTATTGTTATAATCACACTACAGAAATGTAATCACAGACTGTAATTCATCGTTACTTAAAGTTAAATTCctaattgtaaatgtatatttatgtaaatatatacactTTTAGTGTAAACCAAGTAATTCGTagttaagatttttaaatcgtTCTtccgatttgtatttatttttacattttatttaccgATTATTAAAATCCAaatcaaatgtttcaaaattacaaatcagAAGTaacatttaagtaaaatataacaaatgatATCGGTGAAATTGCGCAAACTatttcgaatgaaattttataattgttaatctatgaaaattaatcattaatattaagGATACTTTTAGTTAAcataatcaatataataaataaaatacaaatactaTTTCAACAATGTAATGCTTTGATTAACTGGGTGGCCCTGAAAAGGGCAGGATATACTAGGCGAAGGTGGCGAAGAAAGTTATCCCAAACAAGCATGCCAGGTAGAGCAAAGAGCTCTCTCCCGAGATCACAATACGTTAATGCCTATCATTCGTCAAAGGATTGAGCCTGGTTCTATAATATGGAGTGACAGGTGGGGTGCTTACAATTGGATTGCTGATTATCCTCCCTTTCCTTCTCCGTATCAACACCAAACTGTGAACCATTCAGAGAATTTCGTGGATCCAATATCTGGTGTTACAACTAATCGAGTTGAATCTATGTggataaaataataatttcagcACCTTTGCTAAATACATTGTGTTTGTTACGAAGGNNNNNNNNNNNNNNNNNNNNNNNNNNNNNNNNNNNNNNNNNNNNNNNNNNNNNNNNNNNNNNNNNNNNNNNNNNNNNNNNNNNNNNNNNNNNNNNNNNNNNNNNNNNNNNNNNNNNNNNNNNNNNNNNNNNNNNNNNNNNNNNNNNNNNNNNNNNNNNNNNNNNNNNNNNNNNNNNNNNNNNNNNNNNNNNNNNNNNNNNNNNNNNNNNNNNNNNNNNNNNNNNNNNNNNNNNNNNNNNNNNNNNNNNNNNNNNNNNNNNNNNNNNNNNNNNNNNNNNNNNNNNNNNNNNNNNNNNNNNNNNNNNNNNNNNNNNNNNNNNNNNNNNNNNNNNNNNNNNNNNNNNNNNNNNNNNNNNNNNNNNNNNNNNNNNNNNNNNNNNNNNNNNNNNNNNNNNNNNNNNNNNNNNNNNNNNNNNNNNNNNNNNNNNNNNNNNNNNNNNNNNNNNNNNNNNNNNNNNNNNNNNNNNNNNNNNNNNNNNNNNNNNNNNNNNNNNNNNNNNNNNNNNNNNNNNNNNNNNNNNNNNNNNNNNNNNNNNNNNNNNNNNNNNNNNNNNNNNNNNNNNNNNNNNNNNNNNNNNNNNNNNNNNNNNNNNNNNNNNNNNNNNNNNNNNNNNNNNNNNNNNNNNNNNNNNNNNNNNNNNNNNNNNNNNNNNNNNNNNNNNNNNNNNNNNNNNNNNNNNNNNNNNNNNNNNNNNNNNNNNNNNNNNNNNNNNNNNNNNNNNNNNNNNNNNNNNNNNNNNNNNNNNNNNNNNNNNNNNNNNNNNNNNNNNNNNNNNNNNNNNNNNNNNNNNNNNNNNNNNNNNNNNNNNNNNNNNNNNNNNNNNNNNNNNNNNNNNNNNNNNNNNNNNNNNNNNNNNNNNNNNNNNNNNNNNNNNNNNNNNNNNNNNNNNNNNNNNNNNNNNNNNNNNNNNNNNNNNNNNNNNNNNNNNNNNNNNNNNNNNNNNNNNNNNNNNNNNNNNNNNNNNNNNNNNNNNNNNNNNNNNNNNNNNNNNNNNNNNNNG
>SCFE01000180.1_693654_696088
atattatgtataaataattccattcagtcaattacaagtcttcaaaaaacctatataatcttgtttatatcaaaaacatgtatgatgtaaagagataatacatcaacaaatatagatggataaacaattaatgtgtaaattcattggaaagtgaaatattatatcaatgtatgtaaccaaataaaacaataccatatataaaattctttaaatcaaaacacttatgatgaaaatagagataaaacaaaaaaatttgtgatatatcttaatatatgatgctgattttttcaatgatttttacgtcactagatgcagttttttgtgctgatcttaaatctgaaaacctttttccaaatggttaattatttaaaagttattaattttttaaatatagcgtgtcccttcatgtttttataatgattattaaaagatgttggtgctagaattcaaattcaaataatcagattaattgtttgcaaacagctggttaatgaaatcattctgattagttgtttgcaaacagttgctaattgtaacaattctgattagctgcttccaaataatttgctcagttccagatgtttgccataaaaattatcattttctgttatgtctcactggaggatagtaagccttttgagcagcaatgatgctgcagttgttttttgcaagtgagaaaatcttttggtctctcattgttgctgtggtgttttttagaggttgatgaatcttgtcaattcagctcataaagttatggatatgttttgcagtgtacttgatgtaagagaacttgctcttcacgtgttgtgactttgttttctaggtccaagctggagctccatgtatttttggccatcatttggtacttcattttggaagttcccatcatcagaactgcagatatattgggtatcagcccaacactgctgtagattggtactgctactgctgagatgtttgctctatggcactacaccatggagacatttctccacagatgtatggtggtattgatcttgttgcacagattgatgagagcattgttgcatgatgaaagtacaaccatggcagactgattagagagagatgggtatttggtatttatgactgtcacaatcattattcatttctttgctttgtcaatgctcaggatcatcaaactctcattcccatcactcagcagaagattctttctggtatgcacatttggagtgaaaaatggcctgcctacaactatattgctggtcatccaccatttccccatgtctacaagcacagcactgtacataattctcaaaattttgttgatcctgtcaccaatgtaaccaccaatcatattgaatccatgtgatcttgtgcaaagaagaggatgaaggtgatgaatagaactcatttgcatatgttggtatcacatctggatgagttcatgtggcaggaactatttgcattgcctggaatggatgccttggtcaacttccttcagcataccagcttggtttatcaattgcaatgctgcttttaaatcagctcttttcagaaatatcctcaatttaatcttctctttttagagccacccatttaattaaaacaattataaattcatatgtaaaattatttaattgtctatttaatattttttcaattatttcctatcaatcatttaacattactgtttgcaatgcattaaaaaaccatgatttaatatgaattttctaattctaacacatccatcttttattaaatgctatagaaacattaagggacaggctatatttaaaaatttaacaactttttaaataataaatagtttggaaaatatttttcagatttgaaatcagcataaaaaactgcatctagtgatgtaaaaaaattgaaaaaatcagagctgtcaattctgatatatcaccaaaaaatgtatacagacacataaaacaataccacatataaaattgtttaaaagaatataacatacctggtcattctttgtggagatgcagttgttagtcaagttcactctgatgttgttaaagtagcttcaaaagcattaagttggttactcattgaattttatattaaaatgaaaagtctttttaacatgagcccatatcattcatcttacattctgtatttaaaatcaaaacatattttattaagctgcatgatgtgaaaattagaacaaaggaaatggtggagtgatataaactttttgaaaacaacacattaatttctaaaaataatttatattttcaattgttttgttataatatttttggtaaatttcttctttaagcaaacaatgtcattttataaactcaatttttttaaattttatttggagattagttctatgacatttgatgaaaataaacttagttgtaaaatatgtaaagcacaattgtattattgaaactttgtagtgttaaaatacatgttc
>SCFE01000655.1_334138_336539
attacaattttgaaaatccatattactataattataaaattgaaatttacggcttatttaatataactatcagggttttcgagtactcggaatgttaagaactcaaactcgaaaaagctcgcaaaactttatcataagaactcgaaagacaaatcatcaaaactcgaacacgatcgaaaataccgtaaaaaataaatttcaatttctttaccaatcgcaaacaactattttttagcttagaatgactgtacaataaatgtttttaccaaacaaattcggaaatagaagaaaactcgatcgaactcagaattttctttaagaaaatactcgaactcgtaacgtaaaaactcgaactcgatttgaaaaccctgaactgtattatacaaatttttcttcaaaaattgtgatcaattcaattcatgtgtattttgcttgtaaaagagcaaaaaaggacaattgttattccaattaataaagatatttcacttaagataaagacttgatttaaatcaaaagtttatagatttgcttaattatacgattatattttgttattttttagttaaagataattattattaaatgacttcatggttttatttgctatattcctaaaatatataccgcgtgctacaaatatgctgaattatgacaaggtatcggtgtatatcgattatattttaaactttttgagtattgtattgtatttcctatcgtttttgaccctaaattagtgtttatttagtccgcgtgtcgctattctacaagttcgccaaagttttgcaaaaaaatcaacatgatgaaatgcaaagcaattgcaatagttgggatgtagggttagtttgcatcaattcaaggttcggtcttttttaaaaaagaactgatgactcatccaatcaagttttctgggacaaatttttacgaggagcaatctgacatcctcaaagttttgaaaaaatcaattgttgagtcactatagctctttattttaccgatataaaacaatttgcatcgaggccatccggttttatcgtattgggtttttggtggagttgagcggctgtacataaacggagaactttttgcaggtcgatgttttttttgtgttggtgaacagtagaatcgtgccacacttcttcccctaatccgcaactacattgtttcaagatcgcacattctacatgattggggagcatacagacacctacgccgatacctcaacttccagtacagtgacgactttctacgacaccgtgataactttgtgcacccgataaaccgaaatattcacacgaacacaatagaaggaacctggtccttgatgaagtcaacgacaaagcgcatgcgggggacatcaagggtgaattttagttcacacctttaaagatttgtatgggaacgggaatttaaacattttgataaatttttcttttatcttgagtgcatatctgaagtttatctgttaacataattaacttttattttttgatttattgatattcctacgggcttttgttttctatttcgttgttttattagcattttttagtattttgtatttttatattggaaatatactttttaaaattattttcttgcaatttatgtttccgtagtaactttataatctcccaatccccgtgtagcaacaaattattgttattacaacctgttaattttaaaacctttacaacaaagtcattttttaaatttattgaattttctcattgtctgcaaaaactacgtaacaaaccgaggtatgttttgcatcagtgatacatcaagcagtgcctcacccaccctgcctgtactgacagaagaaaaggcataaatgcgagaacgagacatgtaatttatatttatgctttcgatttaccctatatatcttgcttttaccatcatatctaagaaaaacaactggtggaaatgaatataattcaatcaaattacattatattaatattagattttggtgaaaaatcaactgcatcaggttaaagaatcggcaaatgtaatctatatttttgtcatagtgtcgaatgaatacctttccatcaatttacatattattttatgcatggaggagaattgaattgatttgcagtaaaatatccctcaaaatcaaattttaaagaggtttttatggaaataatagactaaaaatgaaattaatatgcaaattatggatggatgtttttctaaatattgatgtaaattaacacgaattttcgcttagtttttaaggtctatggtaactgcagttttgttgttcgaatgtaacagatttacaaaaagtttgtatttggttcattcaaagatagtaggatatcttcaagttaaatatgcaatttatttgcaatattgcgacttcggagttctattatacattttaaaattcatt
>SCFE01015887.1_1_1430
ggaataatacgagtagttagaaactgttatgctttgaatcactagacaaagaggagttacacatacaaatataaaatgtacaaactattactgaatgaaatttcaatgatgtgtagtttatattttgtagtttttaatgaaataccgattacatcttaaattcaccgattcgtagctcaagagaaaatgatcacaactaacagagacgttattgtcgatcaacggactctattttaaagcaaactgttaccatggcaactatttttatgacgtcagacaacatggcaagacttattacgtcattatgatgacgtactgtgttattattatgattttcatgttttctaaaatattcattccgccattatttttcaattctttttgcaacatgtgccattattaatacttcctgattaaccgaattatgttataattttttagcaatctttctaattatgttagtgatgtaaattgtgtaaaagaagtctgcacggaatcgttctttcttcgagggttgacgtttaagattgcagaaatgaatttttgtgacgcattcatttttgatgcagacacctgtaacgaaagcaatgatccaatgtgacatcggacatcatgcagcagtagattgatattcattttgtcgcgatgtgtgttccagcatcttaatgaatccggcagtgtgcagtcaaaattgggtggagagaaccgcgaagttcagcttgatgaaagcgtgtttcaaaagcggaaatacaatcgtggcagagtttttcgtgagcgatgggtgtttggaatttatgaaccccaacttaaaattggttacatgcagtttgttccagatcagacggtcaatacattgcgaccaataatttttgaaaaaatagagtttggaactactattacaacagatggcatattcttggctctccgatgggtatggactacacccatatgttcacaaggttgttatccacgacgaaaattttgtagaccccattactcgggcacatacaaacaatgcctcgtactgtagctgttatttgtgctttacaattactataagactaaatcagtcaatgctacaatatatatatatatatatataactcagaaactaaataaatgc
>SCFE01000732.1_174584_177045
CATATAAAAAGTCAAGTGAAATGATACGAGTGAGCAATACATTCAAGATATGAAAAGAAAGCATCAAATTTCCTTAATTCCCTCTCCTAAACAAAGTGTTGTAAATGCAAATTGAAGTTCTCCCACAACGTCTCACGCATGCGTTTAATTGTTAACTTCATGAGCGACCAAGTTCCTTCTATAGTGTTCGTGNNNcatatttacatatttttcctatactatttaataataaaaatttattttaaagtaaataattgttccgttatatttttaaggaattttaaaaatatttttgaacaatttataaCTGAAACCTAGAAACAAGTGTGTTTATATAAGACAGCAACCACGtgctttttcatttgaaatgattGTGAACATCGTTAACGTTGCTTCAATAATCCAGCAGTTCGCCATTCACCTGATCAGGGCGAAAAACTCAACGGAATTGCGAACTGAATGGGGAGATGGAAATTTGGACATCTTGCAATGGTGTGCACGGCATCGATTAATTGCAAATTCAAGGTAAatacatagaaaattttttcttatcttaatttttgtaattaggATCTGTACAAAGTGCACAATCCGGAATAGAAGAGGCCACAATTGTAACGTTCACCGTTGTAATCCATGCGGGATGGAAATGCATTTAATAGTGCGGAGTGCAAGTCCTGATGGATACACTTGGAAATGCTCAAATCAGCATTTTTTGACCGTCCGACATCAATCGTTTTTCACACGCGCGCATTTAAGTATTCGGACTATGCTAATGATCATTTATTACGTTAGCCACAACATTCCGCAGAAATTCATCGCATTTGAGCTAAATATTAGTGAAGTCTCTATCTGCGACTGGGCGAATTTCGTCAGGTGTGATTTTGTCATTAAGTAAAGAGATAATATAtctatgtatgtatgtatatacaacaaaattatttttaaattggctATTCTAGAGACATTTGTATCGATTATACACTTCGCGCTGCACCGATTGGGGGTCCTGGTATTATGGTGGAAATAGACGAATCgtgtttttttccaaaatatcgtcGAGGGCACGCAGTTTTACCGCATTGGGTTTTTGGAGGAGTTGAAAGGAGATATGTTAATGGGGAACTTTTCGCAGGGCGCTGTTTTTTCGTTGCAGTAAATAGTCGGGATcgagcaacattactgctacttaTTCGGAATCACATCATACCAGGATCGCATATTTTGCATGACGACTGGGGAGCTTATAGGGATTTACGCCGCCATCTCAACTTTCAATACAGCGACGACACAGTAGTGCACCGTGATAACTTTGTACACCCGCTCAATCGCAACATACACACGAACACTATAGAAGGAACTTGGTCGCTCATGAAGTTAACAATTAAACGCATGCGTGGGACGTCGCGGGAGAACTTCAATTCGCATTTACAACGCTTTGTTTGGGAGAgggaatttaagaattttgacGCTTTCTTTTCATATCTTGAATGTATTGCTCACTCGTATCGTTTCACTTGACTTTTTATATGTTATGTTGGCGTTTTTGAACtctaaattttattagtttgtattgtgttgaattttgtatttttttatttggaataaATGTCAGTGTATTTAGCTTGAAAAACTAGCCCAGGAAATGTCTTTCTTTTGTTgataacttattttttaaaaaagtgatgTAAAGTTAAATTGatccaataaatttaatataaatttttagtttaaagcTTAgcgtcaacatttatttcattttttcaaattaccttTTTCGACAAGAAACTTAAAAAATCGAAGTTACATCTCTTAACTTAAATTTCTGTATCTGAAACTGAAAGTATAATTTTCAGAGACTATGaactaatttaattaaattaactcaTCACGATTTAAGTAATCTTTGAAGTTGGGTactaatgtttaaattttcaacttgtACTACATTTCATGTGGAATGTGTAAATATCCATTCATAGGATCATTTGTTAATTACTCTANNNNNNNNNNNNNNNNNNNNNNNNNNNNNNNNNNNNNNNNNNNNNNNNNNNNNNNNNNNNNNNNNNNNNNNNNNNNNNNNNNNNNNNNNNNNNNNNNNNNNNNNNNNNNNNNNNNNNNNNNNNNNNNNNNNNNNNNNNNNNNNNNNNNNNNNNNNNNNNNNNNNNNNNNNNNNNNNNNNNNNNNNNNNNNNNNNNNNNNNNNNNNNNNNNNNNNNNNNNNNNNNNNNNNNNNNNNNNNNNNNNNNNNNNNNNNNNNNNNNNNNNNNNNNNNNNNNNNNNNNNNNNNNNNNNNNNNNNNNNNNNNNNNNNNNNNNNNNNNNNNNNNNNNNNNNNNNNNNNNNNNNNNNNNNNNNNNNNNNNNNNNNNNNNNNNNNNNNNNNNNNNNNNNNNNNNNNNNNNNNNNNNNNNNNNNNNNNNNNNNNNNNNNNNNNNNNNNNNNNNNNNNNNNNNNNNNNNNN
>SCFE01000332.1_133122_135544
tatatttattcaaaaatataatttcatcaaaatcatgtctttaactgttttcaatttttgatggggtcacatttggggaaattaaatttggagaagtgagataatactaaaaagggccaacctatataatttttgacaaaaaatcagagttacccaattgagtaattttctttatgaaatcatttgtgctaattaacgacgcattaatattgtactttgcctattattgcacattcgggaaccgtgcatttatgataataaactatttattactgatgtaaggcgaaggtatagaatagggtgcacgtggataaaataaacactaatacaaggtaaaaaactatgagaaatgcattaacatacgtaaaacttgaaaaataacgtatatatataccaataactggataattaaccaaatttgtggcacgcggtagttagcgagtcgtgcatatttaaggaaaatagcataaaacggaattattaaaattttttatctattaacccaaatgcaagatatagatgtacatttatgtaaatctatacattttttactgtaaataaactctttcttacttgattttttaaataaatttgaatattcagagaatttgttctcctgattagtatttattattatattttatttatgaatagtaccgaatttatagctagcgtgaccgtgttgcataaatttttaatgcataaatatacatggatacatatggaaatgctaaaatcagcattttttgaccgtccgatgtcaatcgttcttcacacgctggcatttaagcattaggactatgccaatgataatttattactttagccacaatattccgcagaaattcatcgcatttgatctaaatataagtgaagtctctatttgcgactgggtgaatttcatcaggtgtgattttgtcattaggtaactaagtaatatatgtatgtatatacaataaaattctttttaaattgactagagatatatgtatcgattatacacttagcgctgcactgattggggtcctggtattatggttgaaataatcgtgtttttttccaaaatatcggcgagggcacgaaaggagatgttaatggggaacttttcgcggggcgctgttttttcgttgcagtaaatagtcgggatcgagcaacattactgccacttattcggaatcacatcataccaggatcgcatattttgcatgacgactggggagcttatagggatttacgccgccatctcaactttcaatacagcgacgacacagtagtgcaccgtgataactttgtacacccgctcaatcgcaacatacacacgaacactatagaaggaacttggtcgctaatgaagttaacaattaaacgcatgcgtgggacgtcgcgggagaacttcaattcgcatttacaacgctttgtttgggagagggagtttaagaattttgacgctttcttttcatagtaacttagtaattaagatattcaaaaaaggatggctcaaaaatatttttaaaattccttaaaaatataaagtaacaattatttactttaaaataaacttttattattaaataatataggaaaaatatgtaaatctgttaatgggacattcgattcaagctggttttaatttaataaatagctatcactgcttaatgtttgaagactgttttaatacactagtatttattttatgaatctttatatgtattttagtgattcgtttagttagaaatatagaattgNataaaattctttttaaattgactagagatatatgtatcgattatacactttggggtcctggtattatggttgaaatagacgaatcgtgtttttttccaaaatatcggcgagggcacgaaaggagatgttaatggggaacttttcgcggggcgctgttttttcgttgcagtaaatagtcgggatcgagcaacattactgccacttgttcggaatcacatcataccaggttcgcatattctgcatgatgactggggagcttatagggatttacgccgccatctcaactttcaatacagccacgacacaatagtgcacacaaacactatggaaggaacttggtcgctcatgaagttaacaattaaacgcatgcgtgggacgtcgcggcagaacttcaattcgcatttacaacgctttgtttgggagagagagtttaagaattttgacgcttttttttcatatcttgaatgtattgctcactcgcatcgtttcacttgactctttatatgttatgttggcgttttgaactctaaattttattagtttgtattgtcttgaattttgtattttttatttggaataaatgtttctttgtggtgtttttaactgtctatgtattcatagtaacttagtatttaagatattcaaaaaagatggctcaaaaatatttttaaaattc
>SCFE01000031.1_297020_299424
aatctcCGTTGGatattgattaatatattaaaacaagccattttttattcaaaacattgtattgatatcacaaaaaaataatactaaGCACAACTGCATTCCGTTGATAAACAACAGTTTATTGCACCTGATAAATAGAAATGTATATTAATGCTTTAAAAAACTcgataataattttgttgtggAACTGAATAAATAAGCAGTGCAGGTCAAGTAGATTAacgtattttttaaaactgttcGCAGTTTGCTTGTTCAGTTTTTCACGCTCATTTCAAATAGGCAATTTTTAAATGcgacaattatttattgatacATTTGAGTGAATATTTTAAGTTCTACAGTAACACTCTTGCTATTGTATACAACTAGGTTAAATCAACAAGTACAACACATATTGGAAAcctttaaaacaaaaatgatgtcCTTAGTTATTGTTGAGATTACTCGTCCTGATTAAGGAATGcgaataatttaatattttttgataaatcacACTGGGCGGTATTTTGTCTAAATTACAATGAATTGTGCACACAAACATCGTTGCTAAATTATTTCTATCATAATGCAACAGTAAATGGTGGCTTTCGGACGTGAGCTTCAATCATTACTTcgataaacattatttttttctttattggaTATACCAAATGACACTTTGGTGACAGAACTTATAGACATTGGTGCATTACAGAGAGCATATTGTTGTAGGCGGTTATGTAATTTGCAACCTTTAACCACATCACGTGATGGGTATGTTTGGCGGTGCAATAATCGAAATTGTAAGAAATGGGTATAAGCGGATCATTGTTTGAAGAAAGTCCACTTTCGCCTAAAAAGATTCTGAGTCTTATCTTAGGATGGAGCAACAAAATGGGAGTTCAATGTTCAGTGGGAATTCTTGGAATCAACAAACAATCTATAATTTATTGGTATAAGACTATTCGTGTTGTATGTGCACGCCAGCTTTTAGCAAGACAGGACTTGTTCAGTTTTGGAGGTAAAGGCATTGTTGTGCAAATTGATGAAAGTGTAGTATCCAAGAGGAAATTTTAACGTAGACGACTAATTCCCATACAATGTGTGTTTGGTGTAGATGACACTGAACAAAGAACGGCATATATTCGTTTGGTTAATGATAGAAGTGCAGCAACCCCCATTCCCATAATCTGCCAGCATGTAAAACTACGTACGGGGATTTGGTCAGATCAATGGGCTGCATATAACCACCACTTGAATAAATTCCTATTAGGATATCTCCACCAAACTGTTAATCATTCCCGCTACTTTGTAGATCTTACATCTCAAGTATGTACGAAAGCGGATGAAGGTTTATGGTCAAGATTAAAAAAAGAAACGCAGTATTGCGGCATGCAACAAATCACCCCAGAGATCATTGATGATTTGGAAAGCGCGGCTCTATTTGCTGGAGAGCCTTGATGTCTTCAATTGTTGAATATTATTAATCTACatattatttgttttgaatGCTTTCAATATGTTATTTGTAGTTGTTTACTTTTTATGCTcactatatataataaaattatagtatAGGAAAATTTGacgaaattcaaaatattcactcaaattactcaataaataattgtttttcgcatttaaaaattgcatatttgaaaTAAGCGTGAAAAACTGAACAAAACAAGCTGAAACAGTTTTAAGAAAATAAGTTAATCTACTTGACCTGTATCTGAATAAGCTGCCAACAAATAAGAGATTTTACCATGATTAAATTGCTGACTTGCGAACACCCACGCATCAAAtcaagcactcattatcagaaaatgtgtaaaacaaaaatcacgaacatttactaaataaattaatcaatttcaaaagtaaaagaaatttaccTCAGCAGCTACACAATTTCTACAAAACATTCAACATAAATATAAGTAGTGCattatataaaaagaaaactaaacCTCGATTTAAAAtgaatggaaataattttacaacaGAAAAACAGTCGTTTGgcaataatttgtaattttgaaatttttttataagcaCTATTTTACAGGATGGCCGGGAGTCCCAAGACACTCCCAACTTGTCCTAAATAGCTGTGGTATtgctttttacaaaaaaagtgGTAGGCTTGGAAACGAAAAAACACTTGGTGTGGTGTTGCTGAATTACTGGGACGGATCGCAAGAAATCTACCAGAAAATGTTCAAACTGAACTTGGCGTTCTAAGAGCTACCATGATGCAATAATATGAAAAAGGCCTTAGAAACCAAAGCTTTCAAGTCCATTTGAGACCATTAGATGACGGCACGGATCACAGAAAACAAATCTGTTTTTTAAATCTCTGTCCCACGAAATCCCAAAAGGAGTGGGAGGCTTATGAAAGTTATAAAActtgaaatgttta
>SCFE01000687.1_397885_400163
aatttttcttacaTATGCCTAATATTTATCTGCATATTTGtagtgttaaaaattttaatgctgtTATTTTTAGAAACTAGACATCAATgaagtattaataaaataaagattttcaaagttGTGCGGCAGAGTGGCCGAGTGGTCTAAGGCGCTAGTTTAAGGCACTAGTATCTTCGGATGCGTGGGTTCGAATCCCACCTCTGTCAGTTTTTTTCACTGCTACCATGGAAACTATACTAATGACGTCAGAGAACATGTCAAGACTTCTTACGTCATTCTGATAACGTActttgttattattatgattttcatgatttctaaaatattcattgcgcattttaattttcaatgcttCTTTAGATAGTATGACTCTGTCATTGCAAAATGTGCCATTATTAATCATCTGctgatttattataattgttataatttttggcaatatttttatttgtgttaatgtatttttagTCTTGTTACTATGGCACGTCGTGGtggtttttcttttttcaatttaatagatATTGCAGGTACAGAAGAAAGAGTTTTGCCAAAACCACAGTCTAATTGCGAATGGATATGCATGTGAACGTTGTGATATTCCGATGAGCCGCATTTCTGATCAATCGTGTGCAGATAAGTTTATTGGGCGgtgtaaattatgtaaaagaaagaAGTCTGCAAGGAATGGTTCTTTCTTTGAGGGTTGCCGTTTAAGCTtgcagaaattaatttttgtgatatattcatttttgatgcAGACACCTGTAACAAAAGCAATGATCCAATGTGACATCGGACATCATGCAGCAGTAGATTGGTATTCATTTTGTCGCGATGTGTGTTCCAGCATCTTAATGAATCCGGCAGTGTGCAGTCAAAAATTGGGTGGAGAGAACCGCGAAGTTCAGCTTGATGAAAGCGTGTTTCGAAAGCGGAAATACAATCGTGGCAGAGTTTTTCGTGAGCAATGGGTGTTTGGATTTTTATGAACCCCAACTTAAAATTGGTTACATGCAGTTTGTTCCAGATCAGACGGTCAATACATTGCGaccaataatttttgaaaaaatagagttTGGAACTACTATTACAACAGATGGCTGGGCTGCATATTCTTGGCTCTCAGATGGGTATGGACCACACCCATATGTTCACAAGGTTGTTATCCACGACGAAAATTTTGTAGACCCCATTACTCGGGCACATACAAACAATGCCTCGTACTGTAGCTGTTATTTGTGCTTTACAATTACTATAAGACTAAATCAGtcaatgctacaatatatatataNNNNNNNNNNNNNNNNNNNNNNNNNNNNNNNNNNNNNNNNNNNNNNNNNNNNNNNNNNNNNNNNNNNNNNNNNNNNNNNNNNNNNNNNNNNNNNNNNNNNNNNNNNNNNNNNNNNNNNNNNNNNNNNNNNNNNNNNNNNNNNNNNNNNNNNNNNNNNNNNNNNNNNNNNNNNNNNNNNNNNNNNNNNNNNNNNNNNNNNNNNNNNNNNNNNNNNNNNNNNNNNNNNNNNNNNNNNNNNNNNNNNNNNNNNNNNNNNNNNNNNNNNNNNNNNNNNNNNNNNNNNNNNNNNNNNNNNNNNNNNNNNNNNNNNNNNNNNNNNNNNNNNNNNNNNNNNNNNNNNNNNNNNNNNNNNNNNNNNNNNNNNNNNNNNNNNNNNNNNNNNNNNNNNNNNNNNNNNNNNNNNNNNNNNNNNNNNNNNNNTGGCCGAGTGGTGTAAGGCGCAAGTTTAAGGCACTAGTATCTTCGGATGCGTGGGTTCGAATCCCACCTCTgtcagtttttttcaattgaaataatattgtgtcatgaaatattatataatttcattattttaaaagaatatacattaatttaatgaacaatatttcatttgtatttaatcgagtttatataatttttttaacatatttcgtttcataaatattttgaatctctAGTTATATGAATGCAAACAATActatgtattaatttttcttacGTATGCCTAATATTTATCTGCATATTTGTAGTGAATCTCTAGTTATATGAATGCAAACAATACTATGTATGAATTCTTCGTACATATGCCTAATATTTATCTGCATATTTGcagtgttaaaaattttaatactattatttttagaaactagATATCAATgaagtattaataaaataaagattttcaTAGTTGTGCGGCAGAGTGGCCGAGTGGTGTAAGGCGCTAGTTTAAGGCACTAGTATCTTCGGATGCGTGGGTTCGAATCACACCTCTgtcagtttttttcaatt
>SCFE01000274.1_558359_560562
aatttttattcaataaaattgtagtataaaaggcttacaaatattaagcttttattgaataaaatcgtagcaacattatcataaaaattaatgcacagtgcgaagcatttatacatgcgacatcaagtactcgtcggtttaccataatccaagacttgtcggtttaccttatgataaaccagtaaacgtaatcaattagcctaataattgttcatattagtagtacccattgtgcaatagtttttcaaaccaaaaagcttaaagtcaaaaacgctaaatgcgaaaattagaagtctaaaaaaccatttaaatcaaactcgcgcaatttagaaaataagtacttcaaaagtattagacagtccgctttcataaatacataaatacattacacaacgtatgtgcgggtcctatattattaattatagaacacatctataagaaaatcggaacctggattctaagaacactatacaaatcttccactgagatactgacaaaatatagatatgctaatatgcggaaaaattcaaaatatgcacaaatagcgttattgcagaatagtatcctcaataaaattaaatatttttcacatatttataccatattttttatgctgatttcgaatatcatattcatttttaccggaaactaaaatttaacaaatcaattgttgatcatattcatttatttctatagtaacaattgtatctcatttaggccaaatagccttggattacaaattatgtacaaaattttaagtgatttttcatgataggacactttttttaggatttgtaatggcaatggcaaataggaattttacgctttacgatctttacaatattgcagcaactgaggaatcagcggtacaatattgtatggatcaaggtttaattagtagtcagatgaggtgtgtaaattgtcgcatatgcatgagtcgaatcgtcaagaacgcggtcattgacaaattcatttggcgatgtaaccactgcaaaagactaagtctttgcgcttccgttcttttggcgcacatgctttcaaacatcaagtagtcgtacacgaggagcatttcgttgatcctataactggagcccacacgcagaatgttgaagccatttggagttctgcaaaacggaagtttaaggcgacgacgggaactgctgatgatatgcttcctcatcatttagatcagtttatgtggcggcagcgctttggcaaacccaatgggtttcaaaatttcctttcacacaaggaattctatcccgtttaaagctactaatcaatttcatcagcccttttcagggctactaatcaatttcatcagcccttttcagggttactaatcaatttcattagcccttttcagggctactaattaatttcatctttgccatttttatcagctctttgagatacattgtgtcatgcagaagcgttactttgaaagtaattatttgcatgccatttgggatatacatgtatattctctttaacttaattgtgtaattcaagttttaaattacttggaatactgaaaacttataaaatttgtaaagattgaatcgatcttgaaattttcttcataaacaatgctaataatctttaactaatcgccattttgttttggttactatagagataaatgaacatgatcaattaatgagttgttaaattttagtttccggtaaaaacgaatatgataatcgaaatcagcataaaaaaataaggtataaatatgtgaaaaatatttaattttattgagggtaatattctgcaactacgcacaccaaacatatgctcgctttgaaacactttctaatagaatataaagaatttttaaaaaattaggaacgcttcacgattttgcgtgtcatccttgcgcaggggccatgctaatcttctctgtatcgttccaattttagtatatgtgctgccgaagctagcacaattcaacattaaatcaatttgaatttataataaacaaaacaactgaacatttcgacccaaacattactgattatctgtttttttactgcactatatatttactataccgatatcgctccaaactgaagataaagtcgccccgcaagaaatgattaatgaccgcccgtcaatgaacgtatttatattaatttgcataaattatcagtgcatttcaatagttcaatgttcaacaagcattcaacatgatgcgccatct
>SCFE01000904.1_133814_136266
NNNNNNNNNNNNNNNNNNNNNNNNNNNNNNNNNNNNNNNNNNNNNNNNNNNNNNNNNNNNNNNNNNNNNNNNNNNNNNNNNNNNNNNNNNNNNNNNNNNNNNNNNNNNNNNNNNNNNNNNNNNNNNNNNNNNNNNNNNNNNNNNNNNNNNNNNNNNNNNNNNNNNNNNNNNNNNNNNNNNNNNNNNNNNNNNNNNNNNNNNNNNNNNNNNNNNNNNNNNNNNNNNNNNNNNNNNNNNNNNNNNNNNNNNNNNNNNNNNNNNNNNNNNNNNNNNNNNNNNNNNNNNNNNNNNNNNNNNNNNNNNNNNNNNNNNNNNNNNNNNNNNNNNNNNNNNNNNNNNNNNNNNNNNNNNNNNNNNNNNNNNNNNNNNNNNNNNNNNNNNNNNNNNNNNNNNNNNNNNNNNNNNNNNNNNNNNNNNNNNNNNNNNNNNNNNNNNNNNNNNNNNNNNNNNNNNNNNNNNNNNNNNNNNNNNNNNNNNNNNNNNNNNNNNNNNNNNNNNNNNNNNNNNNNNNNNNNNNNNNNNNNNNNNNNNNNNNNNNNNNNNNNNNNNNNNNNNNNNNNNNNNNNNNNNNNNNNNNNNNNNNNNNNNNNNNNNNNNNNNNNNNNNNNNNNNNNNNNNNNNNGTGCGCACATCACAAATTGCTTTGCAAATTCGAGGATTTGCAGTGCATGCAGGCTCCGCAATCGTCAAAGACACAATTGTTCCAGTGAAGAATGCGTTTCTTGCTAAGGACGCATGAGATAAATtgctaataaaaataaaatagatggCTATATTTGGAAGTGCAATAATAATCACACACAATCTGTGCGATCTGGGTCTTTCTCCTCAAAGAGTCATTTGAGAATTGAGACAATGTTAAAGTTGATTTACTTCATTAGTCATGGTCTTCATTCAAAATACATCACacatgaatttgaaatttcccCAACCACTGTTTGTGACTGGTTGAACTTCATTAGGGAAACCTGCATCAACTATCCTGAACGTACAGCTCCCATTGGTGGTGTTGGTGAAATGGTGAAAATTGACGAATCCTGTTTTTTTCCTAAGCATCATCGTCGCCATGATGTTCTTCCACATTGGGTGTTTTTTGGCATAGAacgtaaatatattaatgtggATCTTTTTGCTTGTCGTTGCTTTTTTATTGAAGTGCAACAAAGAGATCAGAACACCTTACTCAATCATATTTGTAAACGAATTGCTGTCAGGTCTCATATATTGCATGATGATTGGGGTGCAAACCAAAATTTAAGGCGACAcctcaattatatatatagtgaCGATACAATTGTTCACAGGGAAGATTTTGTCAATCCTATTATTAGGAAAATccaaacaaatttaattgagaGTACTTGGAATTTAATGACATTAGAGATAAAGAAAATGAAGGGTAGATCACAGgcaaattttaatagtaatttgCAGATGTTTGTGTAGAATAGACAATTCCGTAATTCCtgcaaattttatgcatttctgTAATGCATACATTTTGACTACCCTTTTGTAATTTGCGCTATATTGTTTTTCAGTTAAGTAGATTCTCCAAGTTAAATCCCTTTCAGTGAAGTAGATTCTCCCAAGTTAAATCCCTTTCAGTGGAGTAGATTCTCCCAAATTAAATCCCTTTCAGTGCAGTAGATTCTCCCAATTTAAATCCCTTTCATGGAGTAGATTCTCCCAAGTTAAATCCCTTTCAGTGGAGTAGATTCTCCCAAATTAAATCCCTTTCAGTGGAGTAGATTCTCCCAAGTTAAATCCCTTTCATGGAGTAGATTCTCCCAAGTTAAATCCCTTTCAGTGGAGTAGATTCTCCCAAATTAAATCCCTTTCAGTGGAGTAGATTCTCCCAagttaaatcatttaaatcctTTCAGTGGAAAGGAATTAAAGCAAATCTTTTTCATCTAATTTAgagtattaaaattttaaacaatttcacaACTTTTcacattattatttaaaaaatcttctGGAAGTAATTTCGAAAATTATCCCATGTAGCATCAAATTATTGTTGTTATGACAACCTGTTAATAACTTTAAAAACAAGTACTAACTTTTTAGATTGTCaaaacttattttaaacttgGATAAAACTTTTACAACATAATAAcccagttttttaaatttaatcttcaATTGTGTCATTGtctgcaaaaaatattatttaatttaattataactaTTACTTAGCTTTGtcatattaaaattgtttgctgTAATTTTACTCTAATTACTATATGCTTACcactattatattaaatattttaatgaaaactattaaatataccTAATAAAGtataatttggaattttttcaagtttcaaaAAACTGTTGTCACAGCTCTAAATTGTTATGTtggtaaaataaaaaagagcTATATCGACTcaactattgatttttttacagttttgaggatgtcagattATTCCTCGTAAAA
>SCFE01000072.1_1015941_1018297
gaactaacagtagctaagaggagcaagaggtgatctcaatggggcaccctcaagttttcgtaatagctatgactatttgccatatgaatgtgcatgtattcttttgcatgccatctagtgacaaaatgctttgtcactagatgcaattgagcaaattcattttttgaaaatgctggcaattttaaattctaggcttaagccaaagtgacatatttgatgacaagtttcagggtgcaggtcaagtagattaaggtattttctaaaactgttttcagcttgttttgttcagtttttcagctcatttcaaatatgtaatttttaattgcgacaaacaattatttattgagtaattagtcaaaattagtaacaatcttgctattgtacacaacttgtttaaatcaacaaatacaaaatatgaaaacatttaaaacaaaaatgatatccttaattattgttatcaaatagatcgtcctgattaaggaatacgaataatttaatattttgataaatcacattggatggtattttgtgttttaattaaaagctattgcccaaacaaacattgttgctaagttattcatatcatcatgcaacagcaaatggtggcttttgtacctgcgcttccctcattacttcgggtaacatcaattttttctttattggatataccaagtggcacttttgtgatagaacttatagacattggtgcattaaagagagcacgttgttgcaggcgtttatgtaatttgcgacctttaaccacatcacgtgatgggtatgtttggctgtgtagtaatcgaaattgtaagaaatgggtgtctatgaggcgcggatcattgtttgagggaagtcaactttcgcttaaaaagattcttagtcttatcttaggatggagcaacaaaatgggatctcaatgttcagtgggaatttttggtatcagcaaacaatctataattgattggtataaaactattcgtgttgtatgtgcacgccagcttttggcaagacagggcttgtccaaattgatgaaagtgtagtagccaggaggaaatttcctcgtgaacgactaattcccatacaatgggtatttggtatatattacactgaacaaagaacgggatatattcgtctggttaatgatagaagtgccgcaacccttattcccataatctggcagcatataaaaccacgtacggtgatttggtcagatcaatgggttgcatataaccacttgcctaaattgccattaggatatctccatcaaactgttaatcattcccgctctaccttgttgatccaacatctcaactatgtacaaacgcggttgaaggattatggtctagattaaaaaaagaatcgaagaattgtggcgtgcgacaaatcatcccagagataattgatgagttcatgtggtgagaaagatttggctcaagttgttggagagccatgatattttccattcttgaatattattagtctacatattgattgcttcgagtgattccaatatgttatctgtagttgtttacttttttgctagtcatataccatatataaaaattattgaatgatttatagcaaatttttgacgaaatttaaaatattcacttaaattactcaataaatcattgtttgttaatctacttgacctgcaccaagtttcagttgatagagctatgacatactcattgtaagagcaatgcttgaaatatgcaaaactatttcatgagaaataatatatggatgcaaaacccaataatttcgttgcagcattttgtatttgcatcgatgcatatttctacaagtattaacattaatcaaacatgtaatgtacaaaggggcatacataccaaagtcatttctttagtataaattgtactcaaattcaaatacacattcacaaagaatagtaactcaaaattatgacagcacttccaatttcgcccaggaggtgaacactgaaatattttaagccatatatttaatgtggttggctttccctagtaggcctattgctaccacagacctaagcacataataactaaattttgaaataaatgcatacccgaaaatggtaagtgtacgtagagcagacttgtcaacgaaccgacatttataagctcgggttgtatatcaaatactgtgctcaagctcggctcggctcggctcgccacataaaatttttgaatgaggctcgttttagcatggcatttttttaaaaatactgtgctcaaagaattttttacatcgctcttcatatcatttaataaacatttcttaaataagattataaggaaaatctccataatcaaattaacaagcagaactataaacttgctttgcccaaaataggctc
>SCFE01001061.1_57897_60184
attcccaatcagttattatttttttaggaaatcattattaaaaaagttatagcgatattcttaattaacattacagccaatcatattgccgtatcaattatatttagcattttctccggacgacgatctagtttgcagtgctccatctatttgcgcatataaaatagaaattactccgatttcatcacattatttcagttctgctgagatttctcttgcgttgttggtagttaaacttacgatggatgaagttccagcagagatttcaaatgataagtcttcatatatattcttatctataaattctgcatcattatttttttgtcagaaatgatagcaaaatatatagataagaatttatgtcaagacttttcacaacttttgaagtctctgctggaagtggagtctccgtaaattcctagaaattttcatttaaagttctgcaagagttcatcaatagttttctaactcggacaaatccatgttacgattattgatgctgttgttttcaaaaatgaaactactcgctaattcggttctttttaaagcctcccatttcaaacaaacattcatataaattcaagtaattatacatttttattttatatgatttgctgtttttgtagtggtactttatactattaaaatgtaagtgtaataatccagctggattagttggtttgcttgtaatctgcacgcaatatacgatatatatatatatatatatatatatatatatatatgcactaaagaaatttagcagttatagttgtgtacatgtatattctcttgattattagcaattgttctgatcacagtacacaaatgcaatcacaaagtgttattaatataatgaaatttaatcatgattaatactaaagacactacaaattttatttcaacattaaaatgctttgattaactgggtggccctgaaaagggagaatgaaaattagctctgatgggtatttggaatgtatgatgatgaagatcgttgatcttttctttgttcgtgaattccagagatcatcagactctcatgcccattattacgcagtggattcttcctggctcaaagatttgaagtgattgttggggcgcatatcgatgcatttccgaatatcctcctctaccatcgccatatgagcatctcacagtcaaccattctctcaacttcgtggatcctgcaactggcactacgacaaatagatggagcattgcaaactagattatcgtctttaataatcgatggaatattactaaatgcaatgcatttatgacaagtgtcttcaatatgattggttgttatatgtgaatatgctaaatataataattgatactgcaatatgattggctgtaatgttaattaagaatatcgctgtaacttttttaatattgatttcctaaaaaaagaatagcagatttggaatcagcgaaaaaaactacatctaatggcatatcaatttttttaaagagttgtctattctgcaatttcgccgttgaaaacagggtgtcttgcaatgtgtttctaaatcggacttgtcaacgagccgaaatttcgaagctcggctcggctcgtttaaattttgtataagttcggctcgccacataaaatctttgaatgagactcgttttagcttggtatttttttaaaaaatattgtgttcaaagaattttttacatcgcttttcctattatttaataaatatttcttaaataagaatataggaaaggcatactgactgcaaaaaataagaaaaatctccataatcaaattaacaagcagaactataaacttgctttgcctaaaatagactcgttgtatatcaaatactgtgctcaagctcggctcgttagaagctcggctcgttgacaggtctgttctaaatgttatcttccaaattcttatagggttgttcgagccaattatcaataaaaaatttaatgttctacgtcaaatattaattaccaatcaacgatcttaacgaatatagagagctaaaattatatttttaaaaatttttttttaaggaaatattgaaaataaaaagaaacatcttgtcttcatggggaatacaatacatgaactatcgccagttttgccttaagggtttatacttatgcatcggttgggaaacatgtcaacccaacctggggtaaaaaattctttaaagatgtataaaatagtcagaataatgcaatgtaaaaatttatttgaacttgggtcaattaacacaccttgtccttctaggtaaaagtgaaaaggaagctttctagaatagttctt
>SCFE01000085.1_899996_902457
ACACATAATATTGGCAAAACTATGCAATAACTCACTCATAAAACATtcacataaattaaatatttattaaataggtACTATTTTGTCATTACTTTGTTTCAACATGCAAAAATAACCGttgatttattatataaaacacGATTTACTCGATTGTCcctttaagaaatttatatgtttttttctgaaaaaattacaaattattttaacaatttttgcatatagtaagtggttattcatttttataatttctaaaaataattttgcagcttaaatttattttattcattgttacttagaaatattgtgtatatataggACACACAATCATATGTAGATTCATTTGAAATGTTGGTTTCATTTGTGAATGTTGTAATTAGGCAGTTTGCCATACATTTAATTACTTCCAAGAATTCTGCGACGCTAAGAGAAGAATGGGGAGATAGTGAATTAAGCATACTTCAGTGGTGTGCTCAACACAGGCTTATTGCTAATTCAAGGTAACTTTTCTTTAGtttcatatatacatatctatacatgaacattagttaTAATTATGtaatacttttattttttagaagatGTGCAAAATGTGTAATTAGGAATCGCCGGGGGCATAATTGCTCAGTGAATCGATGTCAACCGTGCGGATATGTAATGCATATTGAAGTGAGGCGCCAAGCTGCAGACGGCTATGTTTGGAAGTGTGAACGCCAACATTATTTGTCAGTTCGCCATCAGTCGTTTTTTTCGCAGGCGCACTTATCCATCAAAACGATATTGATGATATTATACTACTGCAGTCATGCTCTTCCGCAAAAATTCATAgcatttgaattgaatatttcagAGAAGACTGTATgtgattttgcaaatttcatcaGGTATGCTTTGAACTTTGTAgcataaatattattgaattataattatgtttttataaGCATGTATGATCATAGATATTTTAGAGAGGTTTGCATTAAGTATACACAACGCGCCGCGCCAATCGGTGGACCTGGAATGATGGTAGAAATCGACGAATCCGCATTTTTTCCGAAATATCATCGCGGACATCCAGTTTTGCCGCATTGGGTTTTTGGGGGAGTTGAGCGCCGGTACATTAATGGGGAACTTTTTGCTGGGcgttgtttttttgttttggtgaATAGCAGGGATCGTGCAACACTTCTTCCGTTAATACGCCAGTACATTGTACCAGGTTCACACATTCTACACGACGATTGGGGAGCTTACAGACACTCACGCCGACACCTAAACTTCCAATACAGCGACGATTTTCTAATACACCGTGATCACTTTGTACACCCGATTAATCGAAATATACACACGAATACGATAGAAGGCACCTGGTCATTAATGAAATCTACAATAAAGCGCATGCGTGGAACATCACGTGAAAATTTTGATTCACATCTGCAGCGATTCGTTTGGGACCGGGAATTTAAGAATTTCGACATATTCTTCTCATTTGTTGAATGCATTTCACACGTTTATACATTCACATAAACtactttattttttcatttattgctttttgtattttgtccttgttttattcttttaatttcacaatttttgtaGTGTTAGTTATAGagtttttgttttgatttattttgttagaaatatatACTTTAATCTTTTTCTTACGGTGTATGTTTCCAAGTAACTTACTGTAATCTAGatattaagtttaattttaaaaattatttttagaaattataaaaatgaataaccacttactatatgcaaaaattgttaaaataatttgtaattttttcagaaaaaaacatataaatttcttaaaggGACAATCGAGTAAATCgtgttttatataataaatcaaCGGTTATTTTTGCATGTTGAAACAAAGTAATGACAAAATAGTacctatttaataaatatttaatttatgtgaATGTTTTATGAGTGAGTTATTGCATAGTTTTGCCAATATTATGTATTTATTCGTAAAAGTAAGAAATTAATcgtaactttttaaatattgcttttttcgaaattctgaCGATGTCAGTGAATTCAGCGGTAAAAATTACCCCGGGAAAAGTTGTTATtttgttcagaaattttttttaaaaaaaagaccTAAAGTTAAATTGATCCGAGTTGCCGTGGGGATAGGGTGCTGACAGTTGCATCCCCATGGCAATCTCCATGGGGACTTGATGGGgattttttttatcatttttcaaaatttacagcATTCATATTGATAGTGTACTTGTGCATATATTCAGTATGATGGATATCCATAAATGTATATTAGGTTTGGACTGATAAAATAATTTCCCTGTGTATGCGCAAAACAGAGCTAGACTACTTTTGGATTAACTATAAATAAGTAGTGTTTCACTTTATCCAAAAATGAATCATTCGGTGTCTTTTACAAAGTGTATAAATAAAAAGAATGCATCAAAGCTCGTTATCT
>SCFE01000075.1_1313737_1316198
ACACATAATATTGGCAAAACTATGCAATAACTCACTCATAAAACATtcacataaattaaatatttattaaataggtACTATTTTGTCATTACTTTGTTTCAACATGCAAAAATAACCGttgatttattatataaaacacGATTTACTCGATTGTCcctttaagaaatttatatgtttttttctgaaaaaattacaaattattttaacaatttttgcatatagtaagtggttattcatttttataatttctaaaaataattttgcagcttaaatttattttattcattgttacttagaaatattgtgtatatataggACACACAATCATATGTAGATTCATTTGAAATGTTGGTTTCATTTGTGAATGTTGTAATTAGGCAGTTTGCCATACATTTAATTACTTCCAAGAATTCTGCGACGCTAAGAGAAGAATGGGGAGATAGTGAATTAAGCATACTTCAGTGGTGTGCTCAACACAGGCTTATTGCTAATTCAAGGTAACTTTTCTTTAGtttcatatatacatatctatacatgaacattagttaTAATTATGtaatacttttattttttagaagatGTGCAAAATGTGTAATTAGGAATCGCCGGGGGCATAATTGCTCAGTGAATCGATGTCAACCGTGCGGATATGTAATGCATATTGAAGTGAGGCGCCAAGCTGCAGACGGCTATGTTTGGAAGTGTGAACGCCAACATTATTTGTCAGTTCGCCATCAGTCGTTTTTTTCGCAGGCGCACTTATCCATCAAAACGATATTGATGATATTATACTACTACAGTCATGCTCTTCCGCAAAAATTCATAgcatttgaattgaatatttcagAGAAGACTGTATgtgattttgcaaatttcatcaGGTATGCTTTGAACTTTGTAgcataaatattattgaattataattatgtttttataaGCATGTATGATCATAGATATTTTAGAGAGGTTTGCATTAAGTATACACAACGCGCCGCGCCAATCGGTGGACCTGGAATGATGGTAGAAATCGACGAATCCGCATTTTTTCCGAAATATCATCGCGGACATCCAGTTTTGCCGCATTGGGTTTTTGGGGGAGTTGAGCGCCGGTACATTAATGGGGAACTTTTTGCTGGGcgttgtttttttgttttggtgaATAGCAGGGATCGTGCAACACTTCTTCCGTTAATACGCCAGTACATTGTACCAGGTTCACACATTCTACACGACGATTGGGGAGCTTACAGACACTCACGCCGACACCTAAACTTCCAATACAGCGACGATTTTCTAATACACCGTGATCACTTTGTACACCCGATTAATCGAAATATACACACGAATACGATAGAAGGCACCTGGTCATTAATGAAATCTACAATAAAGCGCATGCGTGGAACATCACGTGAAAATTTTGATTCACATCTGCAGCGATTCGTTTGGGACCGGGAATTTAAGAATTTCGACATATTCTTCTCATTTGTTGAATGCATTTCACACGTTTATACATTTACATAAACtactttattttttcatttattgctttttgtattttgtccttgttttattcttttaatttcacaatttttgtaGTGTTAGTTATAGagtttttgttttgatttattttgttagaaatatatACTTTAATCTTTTTCTTACGGTGTATGTTTCCAAGTAACTTACTGTAATCTAGatattaagtttaattttaaaaattatttttagaaattataaaaatgaataaccacttactatatgcaaaaattgttaaaataatttgtaattttttcagaaaaaaacataaatttcttAAAGGGACAATCGAGTAAATCgtgttttatataataaatcaaCGGTTATTTTTGCATGTTGAAACAAAGTAATGACAAAATAGTacctatttaataaatatttaatttatgtgaATGTTTTATGAGTGAGTTATTGCATAGTTTTGCCAATATTATGTGTTTATTCGTAAAAGTAAGAAATTAATcgtaactttttaaatattgcttttttcgaaattatgaGGATGTCAGTGAATTCAGCGGTAAAAATTACCCCAGGAAAAGTTGTTATTTTgtccagaaatttttttttaaaaaaagaccTAAAGTTAAATTGATCCGTAAAGCAAACGTTACATTAATTTTCATGGTAGTTCTACAAGGAAAATTGTTAGTTTGGATGTTAACCAAGACTACTTAAAACTAAGCTCTaccattattaaataatcaaatcttACCTAAAATTCCATGTATGAAGCACCATAGGTAAAGCATTTAAATGAAGttaattgttttcttaataatcaGAATACAAATTGCATCATTATTGCTTTAAGAAGCTTCaaagaaaatgtaattaatagaCTTTTTACTTAATCTTCAAAGTTCCTTGATGTAAATCATACATTCAATTGATAAGCTATTCTGGTGTTGCTCAAGAtttgtat
>SCFE01000838.1_78796_81173
aagaaaaacttataagtttctcctaaaacattaaaaggtagtcctgaaaaggactgataatggaaaaaatagccctgaaaagggctgattaagcaggaNNNNNNNNNNNNNNNgggaaaaaataatttcaaaataattgtgcttttctgtcactgaatatatggtccttttgcctgcctgggaatttggcatttttatcgctgaggcacaatttatatacaatatatctggtaaatctgtccagtattacatggaggaagttataaaagaagtcgaataaagaatatcttttgtgactttttgcttatttgcaaaaataataatttaaattatttcattatctccatagcaacttatgacgaaataatttaaatggcggcacatttccatgaaaggcattcaataagtataacattaatttttcactttttaggtgttgtgaaaaatttagattaaaaaataattcgtaaagcaaaatatttaatgaaagtctaagtatgataatttaataggattgtacactattaggacacactatggataactggataggcattacactttttcagttaatggaatttgctggtactagggacttagtcttacagttttgttttaataacaaacttttagcgggtacagctcgttgttggcggtgccatgttgcgatgactaagatttcagatccttcatctggggatgggtgcatttggaggtgcaagagatgtcgccgaacgaaatctatttggagcgggtcgtttttttctaaggcacatcttaatttgcgaaccttagtttttctgtgtttctgctttgtactaaaaaccagtgttacagatacagcagcattattgggtattagtgcaaagtctgtagtggactggtttcttttttacagagatatttgtttgcaaatactccttaatcccactttgtgcagacctaagctcagtggattcgacagcattgtgcagattgatgagagtattttttgatgaagaaagtacaaccgtggctgaaatattccaccatgttgggtttttgccatgtacgatgtggatagggaaattgcttttttgtttttgtttccaatcatacagctgatatccttctgccgattatttacgacagaattgaatatggcaccaccatacacagtgatggattttgaagctatgacgctctgcatgaaggtgttggaccctatcgctatattcatagagttgtgatccatcggcaaaattttgtggatccggtaccacgtgttcacacaaacaatgtggaagcaaagtggtcttcagcgaagcaatagttcaaggctatgtctggaatgcttgaccacatgttgcctgctcatcttgatgagtacatgtggagagaacgatttggttgtgagaacactttccacaattttctttaacatgtagcaattgctacccggtgtaaggctaatgtcctcctcaatcagccattttcagggctattttttccattctcagtccttttcaggactaccttttaatattttaggagaaacttataagtttttcttttagcattcaaaggatgctttcgtatcttcaattctttttatttatatcgtgcatattataatataatatcattattaaatttaggagtgcgttggagaatgaaaaacacttcaggtcaagatttgtttcttaaattgaaagctttgtaactgNNNNNNNNNNNNNNNNNNNNNNNNNNNNNNNNNNNNNNNNNNNNNNNNNNNNNNNNNNNNNNNNNNNNNNNNNNNNNNNNNNNNNNNNNNNNNNNNNNNNNNNNNNNNNNNNNNNNNNNNNNNNNNNNNNNNNNNNNNNNNNNNNNNNNNNNNNNNNNNNNNNNNNNNNNNNNNNNNNNNNNNNNNNNNNNNNNNNNNNNNNNNNNNNNNNNNNNNNNNNNNNNNNNNNNNNNNNNNNNNNNNNNNNNNNNNNNNNNNNNNNNNNNNNNNNNNNNNNNNNNNNNNNNNNNNNNNNNNNNNNNNNNNNNNNNNNNNNNNNNNNNNNNNNNNNNNNNNNNNNattatatatatatatgtttttgcaacaccaagccttgatttttggaatgaacatggcacaaaggacgcagtgggaaatagacacgtcacaacacgaaatttaaaaaaaattcaagcatgagtctggcaaggcattaaaatctattaatttttcagtgaatgaagaaatcatcttagattaaatcctatgaatcaaatttttggccgcaaatatttttaatacaaactgttgaagaaataaaatttttatgaatttaatgtgcaaattaatagatttagaaaatcaaaatgaagtattctgtgctggtgttaagtctgctaaaagatttatct
>SCFE01000029.1_2364964_2367425
acgaataaacacatattggcaaaactatgcaataactcactcataaaacattcacataaattaaatatttattaaataggtactattttgtcattactttgtttcaacatgcaaaaataaccgttgatttattatataaaacacgatttactcgattgtccctttaaaaaatatgtttttttctgaaaaaattagaaattattttaacaatttttgcatatagtaagtgtttattcatttttataatttctaaaaataattttgcagcttaaatttattttattcattgttacttagaaatattgtgtttatataggacacacaatcacatgtagattcatttgaaatgttggtttcatttgtgaatgttgtaattaggcagtttgccatacatttaattacttccaagaattctgcgacgctaagagaagaatggggagatagtgaattcagcatacttcagtggtgtgctcaacacaggcttattgctaattcaaggtaacttttctttagtttcatatatacatatctatacatgaacattagttataattatgtaatacttttattttttagaagatgtgcaaaatgtgtaattaggaatcgccgggggcataattgctcagtgaatcgatgtcaaccgtgcggatatgtaatgcatattgaagtgaggcgccaagctgcagacggctatgtttggaagtgtgaaccccaacattatttgtcagttcgccatcagtcgtttttttcgcaggcgcacttatctatcaaaatgatattgatgatattatactactacagtcatgctcttccgcaaaaattcatagcatttgaattgaatatttcagagaagactgtgtgtgattttgcaaatttcatcaggtatgctttgaactttgtagcataaatattattgaattataattatgtttttataagcatgtatgatcatagatattttagagaggtttgcattaagtatacacaacgcgccgcgccaatcggtggacctggaatgatggtagaaatcgacgaatccgcattttttccgaaatatcatcgcggacatccagttttgccgcattgggtttttgggggagttgagcgccggtacattaatggggaactttttgctgggcgttgtttttttgttttggtgaatagcagggatcgtgcaacacttcttccgttaatacgccactacattgtaccaggttcacacatttctcccgacgattggggagcttacagacacttacgccgacacctaaacttccaatacagcgacgattttctaagacaccgcgatcactttgtacacccgattaatcgaaatatacacacgaatacgatagaaggcacctggtcattaatgaaatctacaataaagcgcatgcgtggaacatcacgtgaaaattttgattcacatctgcagcgattcgtttgggaccgggaatttaagaatttcgacaaattcttctcatttgttgaatgcatttcacacgtttatacattcacataaactactttattttttcatttattgctttttgtattttgtccttgttttattcttttaatttcacaatttttgtagtgttagttatagagtttttgttttgatttattttgttagaaatatatactttaatctttttcttacggtgtatgtttccaagtaacttactgtaatctagatattaagtttaattttaaaaattatttttagaaattataaaaatgaataaccacttactatatgcaaaaattgttaaaataatttgtaattttttcagaaaaaaacatataaatttcttaaagggacaatcgagtaaatcgtgttttatataataaatcaacggttatttttgcatgttgaaacaaagtaatgacaaaatagtacatatttaataaatatttaatttatgtgaatgttttatgagtgagttattgcatagttttgccaatattatgtgtttattcgtaaaagtaagaaattaatcgtaactttttaaatattgattttttcgaaattttgaggatgtcagtgaattcagcggtaaaaattaccccaggaaaagttgttattttgttcagaaaattttttcttaaaaaaagacctaaagttaaattgatccaactcagaacacattaacaaaagcgagaatatgcactatgtgtcaaataacctgcatcaatttcttgtagtatttgatgtatattgagttgcagacaatgactggctttcatttcttccagtataaatttcctactactacaagactataatatccgtagcctaaaatgacgcttttcttgtatatatttcatgtctttttattatttttgtacattattgacgctatttagagaatttatcagtttctgaaattgtaaataaaagtctctaaatatagaatatcttatcttatcttatcgtaacctgcggaagggcagaaaa
>SCFE01000372.1_680406_682792
TATGCTGTCTGATGACCGTACGAAGACCCGTTGGAGAGAGATATTCTGCAAGGTATGTTATACCAACAGTGAAACACTCAACAGTTTGGTCCAAAGGTGAGAGAAACCTGGCCGGCTGATGAGCCACATAGAGAAATTATATGTATGGCTCATCGTTGTTCCATACCTCTTTCTGTGGGCGTTCTTGAAGAATCTGGGactgcttaaaaattatttttttttaatttttagatacagttttttatgctgattccaaatatataaatctttttttgaggaaatcattatttaaaaagatCATTATTGCAACTATTTTGACTTATCACTATAGCAACAGTATGTTATTAAATGTCGCCATCTATGTAATATTGATGGCAAATAgtcatataattaattataaatataatataaaaataaaatatcttttatgcttctatttttaaataatatttttgatagcTGAAACTATactttatatttagatttttacagattttaaataacattaacCACAATAGGacttacttttaattttttcttgaaaatggcACGTGAAAATCCAACGTTTGCTGATTTAATTCATCTTGTAGGTGACGATTCTCAGGCTTTTAACTTCTGTAGGGATCAAGTGCTCATTTCTAGGGGGTTTGTCTGTAACCGCTGTCGCAGAGACATGGTCAGGGTGTCTGATTCATCCAGACAAGGCCACTATATTTGGAGGTGTCGGCGCTGCAAAAAGAAGAAGGCAATTCGCTCAGGTTCTTTTTTTGAGTCAGCTCACTTTTCCCTGTCCAAAGCCGTGCAGCTGACATACTGTTTTGCAGTGGGAATGGCTTTGAACCTTGCTGCTACTTGTGTTGGCCTTTCTGCGCACACCATTGTGGATTGGTATGCATACTGTCGGGAAGTGTGCTCCCAAGTTCTCCTAGATCCTGCATTGTGTCGTCAAAAGCTTGGAGGTCATGAGAGGATTGTGCAGATAGATGAAAGCGTTTTCAGGAAGCGGAAATACAATCGAGGGCGCACATTTCCTACTAGATGGGTGTTTGGGTTGTACGATGTGGCAGACAAAGTGGGTTTCCTTTTTTTGTGGATGACCGCTCATCTGAGACCCTTCTACCTATCATTTATGATAAGGTGGAATATGGAAGCACTATCCATAGCGATGGCTGGTCTGCTTATGCAAATCTCTCTACAGGTTATGGTCCTCATCTTTATGATCACCATGTCGTAGTTCACGAACGCAACTTTGTGGATCCTGTGACTAGAGTTCCCACTCAAAATGTTGAGGCTATGTGGAGTTCTGCGAAGAGTAAGATGAAGGCGATGAGAGGAACGAATGACGACATGCTTCCACTACATCTTGACGAGTTTATGTGGCGACAGCGGTTTGATAATTTCTACACTTTCTTGTCTCACATTAATCGTTTCTACCCTGTCTAATTTTTCTATCTTTTTTCAGGTATCTTTTTTCTCTTCTGGGTTTTCTATCGATTTCTCTCTATTCTATTTTTAATCAGTCCTTTTCAGGACTACCCTATTTACtcttttgaaaatactttttacGTAGTTTCATTAGTTTGTAGGATTTTATTAGTAATCAACAATAATGCATAATTATGTTTAATTAAATTACCGCTGCTATTTGCCATCAATATTACATAGATGGCGACATTTAATAACATACTGTTGCTATAGTGATAAGTCAAAATAGTTGCAATAATGatctttttaaataatgatttcctcaaaaaaaaagatttatatatttggaatcagcataaaaaactgtatctaaaaattaaaaaaaaaataatttttaagcagtCCCAGATTCTTCAAGAACGCCTTTCTGTGTTATACCCAGGCGTAGCTCTGTGCAAGGATCCCGAGTCCCTGGATGCACTTTTTGACCGTGCCATGCGCGGTTCGGATGTTGGCCAAATGATGCTTAATTGTTCAAATGACACCGCCAGCTCGTCCGACAGGGCAGACTGCTAAGCTTGGTTAGAACATCACAACTACGTCTTAAACACGTGCGCCAATATGGAGTGGCTAGACTTTAATACTGTGCTCAATGGATTAACAGCTGTTATTGCAAAGAGGGGAATTACACAAAGCACAGCCATCACACACAGGCTGTTCCAAGGCTGGACAGGTGGCTGTGATTCCTTACTCAATTGTAGATTGTCTCTATACATAATACTTCAAGCAAAGAATATGGATTTAATTCCCAAGACTTCCGCTGCCATAGTCGCAGGCTTGATCAATGCCACTTTTAACTCAATTCCCATGTCTAACACTTCTGCTATGGAATGTGTCAGGAAATTCGTACATCTGATCtttaacaattttcataatGCAGCAGCCAAACTCGACAAATGTA
>SCFE01000075.1_1325588_1328049
AATAAACACATAATATTGGCAAAACTATGCAATAACTCACTCATAAAACATtcacataaattaaatatttattaaataggtACTATTTTGTCATTACTTTGTTTCAACATGCAAAAATAACCGttgatttattatataaaacacGATTTACTCGATTGTCcctttaagaaatttatatgtttttttctgaaaaaattacaaattattttaacaatttttgcatatagtaagtggttattcatttttataatttctaaaaataattttgcagcttaaatttattttattcattgttacttagaaatattgtgtatatataggACACACAATCACATGTAGATTCATTTGAAATGTTGGTTTCATTTGTGAATGTTGTAATTAGGCAGTTTGCCATACATTTAATTACTTCCAAGAATTCTGCGACGCTAAGAGAAGAATGGGGAGATAGTGAATTAAGCATACTTCAGTGGTGTGCTCAACACAGGCTTATTGCTAATTCAAGGTAACTTTTCTTTAGtttcatatatacatatctatacatgaacattagttaTAATTATGtaatacttttattttttagaagatGTGCAAAATGTGTAATTAGGAATCGCCGGGGGCATAATTGCTCAGTGAATCGATGTCAACCGTGCGGATATGTAATGCATATTGAAGTGAGGCGCCAAGCTGCAGACGGCTATGTTTGGAAGTGTGAACGCCAACATTATTTGTCAGTTCGCCATCAGTCGTTTTTTTCGCAGGCGCACATCCATCAAAACGATATTGATGATATTATACTACTGCAGTCATGCTCTTCAGCAAAAATTCATAgcatttgaattgaatatttcagAGAAGACTGTATgtgattttgcaaatttcatcaGGTATGCTTTGAACTTTGTagcataaatattgaattataattatgattttataagCATGTATGATCATAGATATTTTAGAGAGGTTTGCATTGAGTATACACAACACTCCACGCCAATCGGTGGACCTTGAATGATGGTAGAAATCGACGAATCCGCATTTTTTCCGAAATATCATCGCGGACATCCAGTTTTGCCGCATTGGGTTTTTGGGGGAGTTGAGCGCCGGTACATTAATGGGGAACTTTTTGCTGGGcgttgtttttttgttttggtgaATAGCAGGGATCGTGCAACACTTCTTCCGTTAATACGCCACTACATTGTACCAGGTTCACACATTCTACACGACGATTGGGGAGCTTACAGACACTTACGCCGACACCTAAACTTCCAATACAGCGACGATTTTCTAAGACACCGCGATCACTTTGTACACCCGATTAATCGAAATATACACACGAATACGATAGAAGGCACCTGGTCATTAATGAAATCTACAATAAAGCGCATGCGTGGAACATCACGTGAAAATTTTGATTCACATCTGCAGCGATTCGTTTGGGACCGGGAATTTAAGAATTTCGACAAATTCTTCTCATTTGTTGAATGCATTTCACACGTTTATACATTCACATAAACtactttattttttcatttattgctttttgtattttgtccttgttttattcttttaatttcacaatttttgtaGTGTTAGTTATAGagtttttgttttgatttattttgttagaaatatatACTTTAATCTTTTTCTTACGGTGTATGTTTCCAAGTAACTTACTGTAATCTAGatattaagtttaattttaaaaattatttttagaaattataaaaatgaataaccacttactatatgcaaaaattgttaaaataatttgtaattttttcagaaaaaaacatataaatttcttaaaggGACAATCGAGTAAATCgtgttttatataataaatcaaCGGTTATTTTTGCATGTTGAAACAAAGTAATGACAAAATAgtacatatttaataaatatttaatttatgtgaATGTTTTATGAGTGAGTTATTGCATAGTTTTGCCAATATTATGTGTTTATTCGTAAAAGTAAGAAATTAATcgtaactttttaaatattgcttttttcgaaattctgaGGATGTCAGTGAATTCAGCGGTAAAAATTACCCCAGGAAAAGTTGTTATTTTgtccagaaatttttttttaaaaaaagaccTAAAGTTAAATTGATCCCAATTTGAAACGTTTACTCAAAAGTGCAATAAATATACAATCAAGTCGACTTACATTCTGTGTTTCTTATATTTTGTGGTTGGactgtgaaaaaaattaaaatagtgaaACTGAAGTAATTTACCTaatattggaaaatttgaaaacctgcTTTACATTTGCTGCATACTGTATTGCGTTGAGTTATGAACGCTATTACAtgatctaaatgtaaaaaattcaaaggcTACTAGAATCAGGGCCAAGTTTCCAGTTCCAGCAAATTTACAGTTTTTCATTGTAGTTAATCAGATTTTTTAGTGGTCGCGTTccaagaaaatgtttt
>SCFE01000114.1_1451510_1453872
TGAATTCGTGAAAGTTTATGGTGATATACCAGAATGAGTAgctcagattttgaaaaaaaatatgacGCCATCAGATGTAGTTTTATATGCTGATTCCAAATCTATAAACAATTTTGTGAACCgctcattatttcaaaatctacaAACATTTTGAATGTAGCATCTACATTTTTATCAGCTAATCATTTTGCAGTATTCTTGTAACTTATGCATTGCAAATAGCTTCGACACTTTATTCTAGTTCGCATAGCTGGAATCATAAACTAAAttgctatttatatttgattatcCTTGTATGTGTTTTTTAAAACCTCAAATGATTGttcattaatactaatttggtAAATTTGTAACTTCAAATCTTTTGGTTCTGAATAGCAATACGCAATGAAAAGCTTTTACAGTATAAGGATTAACTTAATGttctttaacaaatattaaatagcgTGGCAAATGATGTTTgcgtttattaaaatttcacaaatatttattggATTTAACATTTTGGCGGGTacatttcaaattctaaatttttctgcaattttaaaCATCATTTGCAGGTATGTCGCACTGGCGTGTTATTCAACTCAACCTCAAATGAAGaagcaattttgttttccaaGTACGAGGGCCTCTTGGTCACTAGCAGAAGATGTCATGGTGCTGGTTGTCATAGGCGGATGCCTACAATTTCGACTACTAATCACTTAATCATTCGGAAATGATACCTCTTGCATTGTCTTAGATGCAAGCGCACATGCTCTGCCTGCACGGCACTTTTTTGTGAAGGTCAAGGTGGAGTTGAAGGTAGTTTTGAGGTGATTTGGTACTGGATTTTGCAAGTTCCTGTCACACGAAATGCTGTCTTGGGAATCGGCAAATCTACAGCCGTGGATTGGTATAGCTTTTGTCAGGATGTTTTCTCCATGGGATGATGAGAGCTGATATCTGCCCACATATATATGGAGGTTTGGATCGCATTGTCGAAATGGATGAGAGTGTTATTGCTTGAGGAAATACCATCGTGGCCgtttaattccagaaaagtggGTCTTTCGAATCTACGATGTTCCGGATTTTATGCTTTGTCAATGCAAGGAATCACCACACACTGGTGCCAATCATTCAGAGAAGAGTTGCAGATGGTTCCATTATCTGTAGTGATACCTGAAGTACTAAAATCGAATCACCAATTACAATTTCCAGCATGGCACAGTCAACCACTCTCATCACCTTGTTAATTCGGTTACTTGAGTCACTACTAACAGAGTAGCGTTTATGTGGTATAGAGCTAAGCAGATCTTTAAGTAGATGAATGGCACTCAAACATATATGCTTCCTAGTCCCTTTAATGAATTCATGTTGAACGAATTGTTTGCACTGCCAGGCAGGCTTAAGCTTTTGCTTCTATCAGCCACCTCTTTTCAAAGCTAGTTTCCAATTGGTTCTTTTCAGAGCCAATCAGCTAATCAAAACTAGTTATTATTTTAAGTGAATATTACATTGGTATTAAATGGTTATTCAGCTATTTTAGAATCATTTTAAGTACATTAATGACCATTGCGATATAATTGAGaaatattcattacaaaaatgttgtaaaatttgatttacaattttaccAAGCTAGTATTTATGAAAGACCATTTGAGGTTTTTAATAAACCCATACAatgataaataaaagaaatagtaatttaatttattataccAGTAATCCAAATCACAATAAAGTATCGCAGATATCTGAAATGCATAAGTTACAAGAATGCTGCAAAATGATTACCTGATAAAAATGTATAtgctatatttaaaatgttaataactCTTGATATAATGAACGCTTAACAAAATTTcttacatattttgaattcttgtGTATGCCAATTTTTAGTTCATTTTAAATAAGCAGATATAAATATAGCAAGCTATATTAGCTATATTTacagacaaattaaattttcatctaCTCATTGCTTTCAAAACGAATAGAATTCTTTTTAGTAAAATGACTTAAAAAAGCTCCttagatttaaataaatgatttttctattcagaaaatatttgtaCTTCACCATACTAAGACAAATATTTCCACTTGaacaattaaattatgattttttctgcTAAAAATGTTGCTTTAAAACTTAATTGTGTTacacataataattataatttatgttaattttagaATTGTTGAGATAATGTGTTGCACGGACTTAGCGCaaaatctaatatatttaaatgtttattgggtTGTCAgtgacaatttaaatttttagtttataaaacCAATAGCAATGTATTGCAAGAAAGCCTTctcttaaattttacaattttaaaattttagatgtattcacttc
>SCFE01000003.1_5162426_5164689
tgaaaatgaaacattttaggaatggggcctgcagtgcaccccgttgacaagttaatgaacataaaatcaattgaatcaatcaatgaaggaagcattgaactttcatgaagtataagaataagcagctgtggtactgaaggctcaccaggtagtagcggatcacggtctaatgagaccagccgtggcctacggctgcagcaacaaaacatatcatttctaattttggcgttcttgaagaatctgggactgcttaaaaattaatttttttttaatttttagatacagttttttatgctgattccaaatatataaatctttttttgaggaaatcattatttaaaaagataattattgcaattattttgacttatcactatagcaacagtatgttattaaatgtcgccatctatgtaatattgatggcaaatagtcatataattaattataaatataatataaaaataaaatatcttttatgcttccatttttaaataatatttttgatagctgaaactatactttatatttagatttttacagattttaaataacattaaccacaataggacttacttttaattttttcttgaaaatggcacgagaaaatccaacgtttgctgagttaattcatcttgtaggtgacgattctcaggcttttaacttctgtagggatcaagggctcatttctagggggtttgtctgtaaccgctgtcgcagagacatggtcagggtgtctgattcatccagacaaggccactatatttggaggtgtcgacgctgcaaaaagaagaaggcaattcgctcaggttctttttttgagtcagctcacttttccctgtccaaagccgtgcagctgacatactgttttgcagtgggaatggctttgaaccttgctgctacttgtgttggcctttctgcgcacaccattgtggattggtatgcatactgtcgggaagtgtgctcccaagttcttctagatcctgcattgtgtcgtcaaaagcttgcaggtcatgagaggattgtgcagatagatgaaagcgttttcaggaagcagaaatacaatcgaggtcgcacatttcctactagatgggtgtttgggttgtatgatttggcagacaaagtgggtttccttttttttgtggatgaccgctcatctgagacccttctacctatcatttatgataaggtggaatatggaagcactatccatagcgatggctggtctgcttatgcaaacctctctcttcaaaaaattcacataatttaggtctacatatgttatggagtgctattttaactcaaacgtcttcgacatgtttatcattaatttttttcttactcattaatttgaatattaacattactggtacttcatattaggtattgcctattattctcatattatctgagtgctctgctttacaacgttgatttctatttattttcgagaactcttcatgtgaaatgagactgatctcctatatgaagagcaactcactttttgattcactgttctataacaatttcaataaatattttttccttaaaacaataatttcttagttatttgctgagacaaattttctgcatgctgtggtatttattctacagtattaagaacaatgctgtattcaaaaatagctaccattgcaatataagtgtatttgttatataagcctaagtatatatatacatatatatatagtgcacatatatatacatatatagatacttcatctgaaaatttggctattctcaatcagaaacgtttcaatgcccaatgcacataggcccttgctgttatatacttagaacagggttctcaaaccactgtgccactggacactaatgcggcgtgaactgctgttgtgatgagttaatccattaaggaattaaaatatgagaaattattacaaaatatttatttttgtaaagtatggttccctaaaatttaggaagcttggttgtgtttcagcatattaaaaagtttgataaacactgttctagagaaaagaagattttatgcgctcgggcgtaaagcttttagtctactttcaatttacaaatggctctgaatcgtactaatactaagggatatatgtcttagaatcgttagctgcagtaagtatatctattagatattctaatatcaattaatgctacaatttgagcacatttttatgcaaaagcgttttttccaccatcattaaatattaagaaattaatgcgttttgtacatttctagcatttctaaacgaatttt
>SCFE01000260.1_189429_191776
cataaaactgcactaaatcgtctataaaatttgaaattgataattgatttccagataaatataattactagcatcactatatttaatgaatatttagaatcaatctaagtgtgtttttgtaaaaaggttgatcgaagaattaaaaactttcaatggatagttttttgagagcaaaatttccatagtaaatagcggtaggtactgagttttccaaacatttttatttttggccattattccggcaataattaatccaacttaatatatattatggagctaggatttttaagaaattatgtgaaaaaacgcgatcatacggaaatttttaatctcctaggaaactaaaataaaatggcggttagttagaacagaattatagtggacttgggctagtgtttcagaaatccttaaaaaagtgtcctgtaataagaaattacttaaaattttatttaataattggtaatccaaggctatttgtggcaataaattacgattgttactgtggagataactgaatattttcaattaatgatttgttaaatttaagtttcctgattatgatatttgaaatcagaataaaaataaggcataaatatgtaaaaaatattaatttttatttgagggtactattctgcaataacgccggtttaggtttaagaaacgtcaagttgtggcttgggttagggtttaggtctataaaatattgtaaaatttagaatttaagtttatgttctagacgacgtcataaagggatcaatttaactttaggtctttttttaaaaaaaaatttctgaacaaaataacttttcctggggtaatttttaccgctgaattcactgacatcttcagaatttcgaaaaaagcaatatttaaatagttacgactaatttcttacttttatgaataaacacataatattggcaaaactatgcaataactcactcataaaacattcacataaattaaatatttattaaataggtagtattttgtcattactttgtttcaacatgcaaaaataaccgttgatttattatataaaacacgatttactcgttgtttttttgttttggtgaatagcagggatcgtgcaacacttcttccgttaatatgccactacatcgtaccaggttcacacattctacacgacgattggggagcttacagacacttacgccgacacctaaacttccaatacagcgacgattttctaagacaccgcgatcactttgtgcacccgattaatcgaaatatacacccgaatacgatagaaggcacctggtcattaatgaaatctacaataaagcgcatgcgtggagcatcacgtgaaaattttgattcacatctgcagggattcgtttgggaccgggaatttaagaatttcgacaaattcttctcatttgttgaatgcatttcaggcgtttatacattcacataaactactttattttttcatttattgctttttgtattttgtccttgttttattcttttaatttcacaatttttgtagtgtttagttatagtttttgttttgatttattttgttagaaatatatactttaatcttttccttacggtttatgtttccaagtaacttactgtaatctagatattaagtttaattttaaaaattatttttagaaattataaaaataaataaccacttactatatgcaaaaattgttggcgttattgtactttaggggacccagtttgagtgacgtcataaaatgggtataaaactctaaccctaaccccaatccctaccccaaaatttaaaaattttgcaaaaaattaatcaacaagatgaaatgcaatataattgggagtagggttagggttaaggttagagtttaatacccattttatgacgtcactcaaactgggtcccctaaagtacaataacgcctatttatttatgtgaatgttttatgagtgagttattgcatagttttgccaatattatgtgtttattcgtaaaagtaagaaattaatcgtaacttcttaaatattgcgtttttcgaaattctgaggatgtcagtgaattcagcggtaaaaattaccccaggaaaagttattttgttaagaattttttttttaaaaaagacctaaagttaaattgatccatcataaagtgttgcgtagaaacaatgtttatatatcagagtgaagctgatttgcaataaaaccgccaattttatgttattggaagatcagtaaattaaattttgaatttatataccaaatctaaaaagcgcaagttaacaatcgcttattaatcaaaataggacaggctaaattaatgtgtaaatatgcacagtagataagttctgtatacacgcaa
>SCFE01002174.1_4726_7031
acatgcaatgaacatcacatcatacgcaatttgtaatatgtaaaatactggatattcaataattgttcaaaaattgaaaatgtcttgtgcatttatatttagatttaattgttaatcaatgctatatatagatttaatattacaaattattaaagcaacgcagtctgaattttcaattccttaaacccagaactaatcgattaaaatgtagatgaattatagaatataatctagttatttgaacgggtgaagataatgcgttattagcgtaaagaatggttttaacatggagtgcttataatttcaaataattaggtgaatattgaattttactgcattacttgacagctagagggcttataaagcactacataaatttcgtctaatgattgatataattggctagaaaatttctaatattgacgtacaatgtagagggtagtgggggaattaatagatgtgattctgcccaccaagtctgtgttacttaattgaatttcaatgcattacttgaccgctagagggcttataaagcattaatacataaaattctgcccgccaattctgtgttgattattgaattgcgaagtgttcactttttctctaaaatgtctgacgaatacagctttcgtgacattcagcagtacttttcaaagacagagtttgagagtttgggattctacgacaagcttcagtactccaacttgaaaaaaaattatgacgaaatgataagttgtggtataaatattcgaccacctgatttcatggaaaaatatgatagctcagattcacagNNNNNNNNNNNNNNNNNNNNNNNNNNNNNNNNNNNNNNNNNNNNNNNNNNNNNNNNNNNNNNNNNNNNNNNNNNNNNNNNNNNNNNNNNNNNNNNNNNNNNNNNNNNNNNNNNNNNNNNNNNNNNNNNNNNNNNNNNNNNNNNNNNNNNNNNNNNNNNNNNNNNNNNNNNNNNNNNNNNNNNNNNNNNNNNNNNNNNNNNggcagacaaagtgggtttcctttttttgtggatgaccgctcatctgagacccttctacctatcatttatgataaggtggaatatggaagcactatccatagcaatggctggtctgcttatgcaaatctctctacaggctatggtcctcatctttatgatcaccatgttgtagttcacgaacgcaactttgtggatcctgtgagtagagttcatattcaaaatgttgaggctatgtggagttctgcgaagagtaagatgaagcaatgagaagaacgaatgacgacatgcttccactacatcttgacgagtttatgtggcgacagcggtttgatgataatttctaagtgttagatatgagattattacgcaagcatattgaaaatgactgtagactatcagaatttaatgaaggaaatatatttggttatattcaaaatagtgttgatgaaataggattaaataataaatttggaaaattatgaaggaattgaaaactagtcgcgtttgagaatgttgaggaagaacgaagaaaatatgctaatgcatacaaagaagaagcgccaccaagacaaacagtgcatagatggatatagaggtttacagataaagactacgtacagttcaagagcttgcagcaagaattgaagataaaattaacttcaagcaaaccatcattggcaggatcttattactttctgaagcactatgatgcttgtattgatgttgatggcttccaatttgaaaataatttatataatatgttatttgtataaatattttgttctttcatgatcctatattgttcataatatatgctcattttgttgcttaaattatgtatatatatatatatattattatccttgcatctcacagcttcatgctggtatccctctcagctcggggaactcaccagttcccagggagtctgagagctttcctcaggactctagctgttcctaacaatgctgccttctgtgctaccgctcctccccactttgNNNNNNNNNNNNNNNNNNNNNNNNNNNNNNNNNNNNNNNNNNNNNNNNNNNNNNNNNNNNNNNNNNNNNNNNNNNNNNNNNNNNNNNNNNNNNNNNNNNNNNNNNNNNNNNNNNNNNNNNNNNNNNNNNNNNNNNNNNNNNNtatatatatatatatatatatacatatattagttgagagattactgctattttcatttttgaagttttttgacatccaaaaaacttatcttgaatttctatttttgaaaaaattcttcaatcgagagcatattgagtttttaagagtgcacttttattttcacttttg
>SCFE01000743.1_74287_76733
actttatcatttagtagtgcattttatattttctttgtaaataaatttattatttataaatgttcgttttttctgtatggtgagattatgcatctgttaaaacatgtatttatatttatttttgaaaattatttctttaatgtgaaaaaaaaaatttgttacattttgaacaatagattgcaacaatcctaatctcatggaattgtcgaaattctgaacctctatatataaaaaaattggttacattttaaacaattgactgcaaacaaatgtgtttgccaaaaaaaacagaacatattccaatgacgccagagatacagagacggtatacaattgcaggatcaattcaagtttaggtcttttttttaaaaaaattcgtatgactcatccaatcaacttttctggatcaactttttacgaggaacaatctgaaatcctcgaaattgtgaaaaaatcaatccttaagccgctatagctcttttttattttaccgatataaaaacaatttaacactgtgacaacagttttttgaaagtgtaaaatattgtaaattatactttagtaagtatatttaataattttcatttaaatatttattagaataatggtaaacatatagtaattaacgtaaaattacaacaaaaaattttaatatgacaaggctataatccatatgatattgggtttggtacgtcatagattcctaccaattgaaataaactcgattttcattagttgttgctcggaaatattgtgtatatataggacgataaatcacgtgcaaattcatttgaaatgttggttacgcttgtaaacactattattaggcaatttgccatacatttaatttctcccaaaaattcttcaactttgaactatgtataaatatatattatttaattacaatttatgaaaatgtacaaaccttatacactttagagaagtttgcatcaattatacgcagcatgccgcaccgatcgggggacctgggatgatggttgaaatcgacgagtcagcatttttcccaaaataccatcgaggtcattcggttttgccgcattgggtttttggcggtgttgagcggcggtatataaacggggaactttttgcagggcgatgtttttttgtgttggtgaactctagggatcgcgccacacttcttccattaattcgcaactacattgttccaggatcgcacattctacacgatgattggggagcatacagacacctacgccgacacctcaatttccagtacagcgacgactttctacgacaccgcgataactttgtgcacccgataaacaggaatattcacacgaacacaatagaaggcgcatgcgggggacgtcacgagcgaattttaattcacacctacagcgatttgtatgggaacgcgaatttaaaaattgtgataaatttttctcctatattgaatgtatatcagaagtatatatgttaacataagtaacatttattttttgatttattcaaatattcctatgaacttttatgttttctatttcattgtttcattagcattttatagttttttgtatttttatattggaaatatacatttacaattctcttcttgcaatttatgtttccgtagtaactaatgaaaatcgagtttatttcaattggtaggaatctatgacgtaacaacacaaaaccatatggattatagccttgtcatattaaaattttttgttgtaattttacgttaattactatatgtttaccattattctaataaatatttaaatgaaaattattaaatatacttactaaagtataatttacaatattttacactttcaaaaaactgttgtcagattgttcctcgtaaaaagttgatccagaaaagttgattggatgagcatacgaattttttttaaaaaaagacctaaacttgaattgatccaaaacttaaacatatccgatttaaaaataaatggtaaaaacattagtgtatataatctttttaattcaacatgtgtaatatagttgacacctaaataatttcacccattcaccattcaattacaagttagaaggaattaaacataacccattcaaaaactgatggtaaaaaacaatagcacatataaacttaattcaacattcgtagtatagttgttagttaataaattattacatgataaaacatggaaagtgaaacactcaatgaatacattcgaataaaacNNNNNNNNNNNNNNNNaactaatgaaaatcgagtttatttcaattggtagtaatttatgacgtaacaacccaaaatcatatggattttttgttgtaattttacgttaattactatatgtttaccattattctaataaatatttaaatgaaaattattaaatatacttactaaagtataatttacaatattttacactttcaaaaaactgttgtcacagtgttaaattgtttttat
>SCFE01000734.1_251509_253883
CCAATTTTTGCCAGCTGCATTGATTATTCACATGTACTTAGGTTGTTATCTATATTATCAATATTCATATGTAggtttatttaaatgtaagatCAATAACAAGCAATTGCTCCAGGTTGCAAAGTTTCCTTTATTGCTATATCAATTAATAACAAGAGTGATTAATGCAACAAATTAATTAGGGTAAGCAACACAATGTAATCCGGTTAATTGACAGATTATAAAGAGAGTATAactatgcatttaaaaattatagaaattgatAAACAGGAAATTCTTGGAGTCTAAACCACTGTAAATGGGCATTATAATTAAGTCATAAAGCCATTATTCAGTTTGGAACAGATTCTACAATAGCTGCAAAACTTTCTTCTAATTCAGATTCCAGAAGTCATAAACTAAATTGCTATTTCTTTGATTATcattgtatgtatttttgaaaaatctcatATGGTGGTTCATTAATACTAACTTGGTAAATTTGTAACTTCAAATCTTTTCGTTTTGAATAGCAACAAACAATTTAAAGGGATTAACTTAAAGttctttaacaaatattaaatagcatggtaaatgatgtttgatttttaaaatttcacaaacatttattGGATAATAACATTTTGGCAATGTTGCACTGGCGTGTAGTTCAACTTTTAACTTCCAATGAAGAAGCAATTTCGTTACCCAAGCTCATATGTAATGCTGCTGGTTGTCGTAGGCGGATGTCTACAATTTTGAGTGCTAATCACTTGGATAGTTATCTCTTGGGTTGTCCTAGATGCAAGCGCAATTGCTCTGCCTGCACTGGCACCTTTTTCATGAAGGCCAAGTTGGAGTTGAAGGTAGGTTTTGCAGTAATTTGGTACTGGACTCTGCAAGTTTCTGTCACTCAAATCACGGATGTCTTAGGAGTCAGCCGTAGATTGGCATTGCTTCTGTTGAGATATTTACTCCTTGGCCTTGATGAGAGCTGATATCTACCCACAAAAGTATGAAGGTCCAGATTATGTTGTTGAGATCAATGAGAGTTTCATTGCTTGCAGAATATATCATTGTTGCTGTTTAGTTCCAGAAAAGTGGGTCTTTGGAGTCTATGATGCAAGGAATCGCCAGACACTGATGCCAATCATTCAGAGGAGAATTGCAGATAGTTCCATTATCTAGAAGACTGATAACTGCCGTGCTTACAATCGAATCTGCAATTACAATTTCCAGCACAACACAATCATCCACTCTTAGCACTTTGTTGATACAGTAACTCGAGTCATTACTGACAGAGTGGAGTCTATGTGGTCTAAAGCCAAGCAGAACATGAAGCAAAGGAATGGAACTCAAATACACTTTGATCAATTCATGTGGTGCAAATTTTTTGCACTCCCAGGCATGGATGGCTTTGATAACTTCATTCGTGATGTGCAGCAGGTTTATCCTATTTAAGCTTTTTGCTTCAATCAGCTTTTTTAAGAGCTAATTTTCAATCAGCACCTTCTAGAGCCACCCAATTATCCAAGACTTTCAAttcttttaaaagaatattataTTGGTATAAAGTATAAATAGTTATTCATCTATTCTAGAAATCATTTTAAGTACATTAACGATAGTTGatttaattgagaaatattCATTACAAATATGTTGTAAAATTGGAGTTGCAAATTTACCAAGTTAGTATTAATAAACAATCAcataagatttttcaaaaatatatatataNTGATATCTGAAATTatgtcattgacctgtctagagcaaagcaattttaaccttggagtagaataacttcggaaggttactgtgaagtcaattttgacgctgtagtcataaataatatatcattCTTCTACACAATAATAGCTCCATGTGGCAATGTTTGTCGATTTCCGATTTGATCAATACCTTTATTCTAAACTGCGAGCAATGTATCAGTAGATTTTTACGAACTTAATTCATTCAGTGcagctctatttcatagaaatgggtGCTTGTTGTGCACTATCTAACTGCACTATATGCTTAATACATCATAGAAGTCATTACCAATCtctttgagtgaaattgattaaaataatacaattcaatatatgtaaGTGTTAAAATGTCgccaatatttttataaattttaaaggcaatacTAACTGAATCTTGTTCACATTTCTTACCTGTTTTCAGAGTTTAAAGGGATAACTCTAAACCTATTTTTCaagatcaaaatcagatttttacTCCTTTTTTCTGTGTaagttttggaatttttattaaaacaattcgaatttctattatatttcttcaaatgacacaTTTCAGAAACCCATTGCTCTTTGAGTATAGATGCTATTGATAAACTGTATACATCAAAATGTTCGCAGGC
>SCFE01000141.1_407411_409650
TCGGAGGGGCAAAACTGAAGGGGGCGAAACATTTGCATACCCTTACAAAagcctaaaaatttaaatatgcgaagtttcattgaatatttcaatgatTAGTCAAAAGTTTAGGGCAATATACCAGAATGGGTAActccgattttttaaaaaatgatgacacATCAGACGTAGTTTTTTATGattctaaatctaaaaaaaattatgaatcgATCATAGACATTATTATCAGCCAATGATTTTGCAGCATTCTTGTTACCTATGCATTGCAATTAGCTGCGACACATTATTCTAATACGGAGTCCTGGAATAATAAACCAAGTTTCTATTTCTTTGATTATTCTTGTATGTGTTTTTGGAAAACCCCATGtgtttgttcattaaaattaacTTGGTAAATTTGTAACTTTGAATAGCAATAAGCAATGTAAAAAGATTAACTTAAAGTTCTTTAACACATATTAAATAGCGCGGTAAAAgatgtttgatttttaaaaattcacaaacaTTTGTTGAATATTAACATTTGGGTGGGTACATTTCAAAGTTTAAATTCTTCcgcaattttaaacattttcaattatgtcaCATTGGCATGTAGTTAAACTTTTAACTTTCAATAAAGAAGCAATTTCGTTTCCTAAGCATGAGGGTCTCGGTCACAAATAGATGTCATGCTGCTGGTAGGCAGATGTCTACAATTTCGAGTGCTAATGACTTGGATGGTTACCTCTTGCGTTATTCTAGATGCAAGCGCACTTCTCTGCCCACACTGGCATTAGTTTTGTGAAGGCTAAGTTGGAGTTAAGGTAGTTTTTGCAGTAATTTGGTACTGGATTTTGCAAGTTGCACTCGCATGAACCGCCGATGTCTTTGGAATCAGCAAATCTACAGCCGTGGATTGATGTAGTATTGGTTGGGATGTTTGCTCCATGGCCTTGATGAAAGCTGATATCTGCCCACAGAAGTATGGAGGTCCAGATGGTATTGTCGAAATCAATGAGTGCTATTGCTGTCAGCAAATATCATCGTGGCCATTtattaattccagaaaagtggGTTCTTGGAATCTATGATGTTCAGGATCAGCGGCCATTTTTGTCCTTCTTCAATAGAAGGAATCACCAGACACTGATGCAAATCATTCAGAGGAAAGTTGCAAATGGTTCCATTATCTGAACTGATAACTGGGATGCTTACAATTGAATCACCAATTACAATTTCCAACATGGCATAGTCAACCACTCTTATCATTATCACTGATCCAGTTACTCGAGTCACTACTAACAGAATGGAATCTGTGGTCTACAGCCAAGCAGACCTTAAACAGATAAATGGAACTCAAACANTCAATGATTAGTCAAAAGTTTAGGGCAATATACCAGAATGGGTAActccgattttttaaaaaatgatgacacATCAGACGTAGTTTTTTATGattctaaatctaaaaaaaattatgaatcgATCATAGACATTATTATCAGCCAATGATTTTGCAGCATTCTTGTTACCTATGCATTGCAATTAGCTGCGACACATTATTCTAATACGGAGTCCTGGAATAATAAACCAAGTTTCTATTTCTTTGATTATTCTTGTATGTGTTTTTGGAAAACCCCATGtgtttgttcattaaaattaacTTGGTAAATTTGTAACTTTGAATAGCAATAAGCAATGTAAAAAGATTAACTTAAAGTTCTTTAACACATATTAAATAGCGCGGTAAAAgatgtttgatttttaaaaattcacaaaatgcATTGCAAATAGCTGCGACACATTATTCTAATACAGAGTCCTGGAATCATAAACCAAGTTTCTATTTCTTTGATTATCCTTGTAtgtgtttttgaaaaacctcaTGTGTTTGTTCATTAACATTAACTTGGTAAATTTGTAACTTTGAATAGCAATAAGCATTGTAAATGGATGAATGCATGTGGCGCGAATTGTTTGCACTGCCAGGAATTGATGCctttcataattttattcatCATGTGCGGCAGGTTTACCCTGTTTAAGCTTTTTGCATCTATCAGCTCTTTTCAGAGCTAATTTTCAATCGGCTCTTTTCAGAGCCACTAGTTAATCAaaactatttattattttaaatgaatattatatttatataaagtattaaataattattcattgatatttgaaatgattttaagTACATTAACAATAGTTGAGatttaattgagaaatattcataataaacatATAGTATAAT
>SCFE01000882.1_50092_52388
NNNNNNNNNNNNNNNNNNNNNNNNNNNNNNNNNNNNNNNNNNNNNNNNNNNNNNNNNNNNNNNNNNNNNNNNNNNNNNNNNNNNNNNNNNNNNNNNNNNNNNNNNNNNNNNNNNNNNNNNNNNNNNNNNNNNNNNNNNNNNNNNNNNNNNNNNNNNNNNNNNNNNNNNNNNNNNNNNNNNNNNNNNNNNNNNNNNNNNNNNNNNNNNNNNNNNNNNNNNNNNNNNNNNNNNNNNNNNNNNNNGGTgctgaaattattattttataatctaTTATTGCGTTGTTGTTAGCTCAAGAATTTGTGAAAACTTATCACAACTTTTGAAGCCTCTGCTGGAAGTGGAGTCTCCGTAAATTCctagaaatattcatttgaagatTATTGATGCTGTGCtgttcaaatataaaatttccgGCAATTTTGCATCTATATAACTGTATGTTCATTCGGCTCTTTTTAGAGCCTCCAATTTCaatcaaacatttatataaattcaagaaaataaacatttattttaagtgattaaaatttaattatagtgGATTAGTTGCAGTTATAGTTGTGTATATTCTCTTGATTATTAGCTATTGTTATAATCACACTACAGAAATGTAATCACAGACTGTAATTCATCGTTACTTAAAGTTAAATTCctaattgtaaatgtatatttatgtaaatatatacactTTTAGTGTAAACCAAGTAATTCGTagttaagatttttaaatcgtTCTtccgatttgtatttatttttacattttatttaccgATTATTAAAATCCAaatcaaatgtttcaaaattacaaatcagAAGTaacatttaagtaaaatataacaaatgatATCGGTGAAATTGCGCAAACTatttcgaatgaaattttataattgttaatctatgaaaattaatcattaatattaagGATACTTTTAGTTAAcataatcaatataataaataaaatacaaatactaTTTCAACAATGTAATGCTTTGATTAACTGGGTGGCCCTGAAAAGGGCAGGATATACTAGGCGAAGGTGGCGAAGAAAGTTATCCCAAACAAGCATGCCAGGTAGAGCAAAGAGCTCTCTCCCGAGATCACAATACGTTAATGCCTATCATTCGTCAAAGGATTGAGCCTGGTTCTATAATATGGAGTGACAGGTGGGGTGCTTACAATTGGATTGCTGATTATCCTCCCTTTCCTTCTCCGTATCAACACCAAACTGTGAACCATTCAGAGAATTTCGTGGATCCAATATCTGGTGTTACAACTAATCGAGTTGAATCTATGTggataaaataataatttcagcACCTTTGCTAAATACATTGTGTTTGTTACGAAGGNNNNNNNNNNNNNNNNNNNNNNNNNNNNNNNNNNNNNNNNNNNNNNNNNNNNNNNNNNNNNNNNNNNNNNNNNNNNNNNNNNNNNNNNNNNNNNNNNNNNNNNNNNNNNNNNNNNNNNNNNNNNNNNNNNNNNNNNNNNNNNNNNNNNNNNNNNNNNNNNNNNNNNNNNNNNNNNNNNNNNNNNNNNNNNNNNNNNNNNNNNNNNNNNNNNNNNNNNNNNNNNNNNNNNNNNNNNNNNNNNNNNNNNNNNNNNNNNNNNNNNNNNNNNNNNNNNNNNNNNNNNNNNNNNNNNNNNNNNNNNNNNNNNNNNNNNNNNNNNNNNNNNNNNNNNNNNNNNNNNNNNNNNNNNNNNNNNNNNNNNNNNNNNNNNNNNNNNNNNNNNNNNNNNNNNNNNNNNNNNNNNNNNNNNNNNNNNNNNNNNNNNNNNNNNNNNNNNNNNNNNNNNNNNNNNNNNNNNNNNNNNNNNNNNNNNNNNNNNNNNNNNNNNNNNNNNNNNNNNNNNNNNNNNNNNNNNNNNNNNNNNNNNNNNNNNNNNNNNNNNNNNNNNNNNNNNNNNNNNNNNNNNNNNNNNNNNNNNNNNNNNNNNNNNNNNNNNNNNNNNNNNNNNNNNNNNNNNNNNNNNNNNNNNNNNNNNNNNNNNNNNNNNNNNNNNNNNNNNNNNNNNNNNNNNNNNNNNNNNNNNNNNNNNNNNNNNNNNNNNNNNNNNNNNNNNNNNNNNNNNNNNNNNNNNNNNNNNNNNNNNNNNNNNNNNNNNNNNNNNNNNNNNNNNNNNNNNNNNNNNNNNNNNNNNNNNNNNNNNNNNNNNNNNNNNNNNNNNNNNNNNNNNNNNNNNNNNNNNNNNNNNNNNNNNNNNNNNNNNNNNNNNNNNNNNNNNNNNNNNNNNNNNNNNNNNNNNNNNNNNNNNNNNNNNNNNNNNNNNNNNNNNNNNNNNNNNNNNNNNNNNNNNN
>SCFE01000223.1_626507_628926
NNNNNNNNNNNNNNNNNNNNNNNNNNNNNNNNNNNNNNNNNNNNNNNNNNNNNNNNNNNNNNNNNNNNNNNNNNNNNNNNNNNNNNNNNNNNNNNNNNNNNNNNNNNNNNNNGTGGAAAGTTTTacccataaaattttttaatcaaataacgATTAAAAATTTGGGGATTATAATTGTAATGGGAAGTATGTTGTCCAATAGAAAtcttatcaataaaaatggatttgtaaaatattataatctgatttatcaatcatttaataaaaaatcacttaaattatatatgtgtgtgtgtttgtgtgtgttaatttattaattaaaacttaATTAACCAGGGTTATCAAGTGGGGTAAtcttatgttaaattttgaattaatgaaattaaaaattttcgttTGAGTAAACATTGAGATTAATGCGAATTTTAGGTGTAGGTTTCAATGAATCTTGATAGAAATTCTGTTATcgaatttttttgatagaaCTCATCGCAATAAATTCctagtaaatatttatgataCCTTTCTGCAATTGATAAAcattattgaaactttttagctaattactattatatattttattaagtttttcattatgtattttgatatttagtGTTTCCAAgatgaacattttttatttattcctGGTGTTCAATGACTTCGATTATTTGTTAAATTGGCTATGTAGAAAGAAACTATTAGAGAGTATAATGAAATGTAGTTCTTGTAACACAGATATGGATATTAAACCATGTGATATGATTGATTGCCAAAGTTTTTTTGCAGAATGTGCTTTGCTAAATGCAGCATTCGCAAGCAATCATTCTTTTTCCGGTCACATTTACTGTTATGCCAATTGGTATTAATGATCTATCATTGGTCATGTCGTGTCCAAATTCATACTGTTCACCAACAGGTGGGCTGTTCAAGGAAATCCGCAATTGATTTCAGTTCATTTGTGAAGTATGTAGTACTTACCTAATTAACAACTATGAAATGCTTGGTGTCCCAAATACTGTTGTAAATGTTGATGCATGAGTTATTTCTAGAAGAATATATCACCGAGAACATTATAAGAACGAAAAGTGAGTACTGGCCAATTATATCGTGTAAAAAATTGGAgttatttaatgcattgattcgAGATGTGATGCCGCATTCATTCCAGTAATACGAAAGCATGTCCTGCTAGGAACAAAAATTTTCAGTGATGGCTGGAGACGCTATAGAAGCTTAGCAGAATATGGTTTTGAACATGCTACAGCAGATCATGTACACGATTTTGTAAACCCTAAAAATGGAGTCCagttcaattttattgaagcaTATTGGTCATGAGcaaaacaaactttaaaaagtGTTTATGGTTTGCAGCGCTACTTAATCTCTTCCTAGCTTGATGAATTTATGTGGAGTAAAAGATTTGATGTACCTGATAACGAAAATTGCTTATAATGCATATAAGTACACAATACTggctttatcaaattttttgaattgttttaatttGAGTATTTAACAATAAGTTGTTCTCAGGTTTCCGAATTCCAAGCCAAACATTCCCAAACTTTCCCAAATTCGCAAACTTTCTTAAGTTCttgaatcaatatatatatatatatataNNNNNNNNNNNNNNNNNNNNNNNNNNNNNNNNNNNNNNNNNNNNNNNNNNNNNNNNNNNNNNNNNNNNNNNNNNNNNNNNNNNNNNNNNNNNNNNNNNNNNNNNNNNNNNNNNNNNNNNNNNNNNNNNNNNNNNNNNNNNNNNNNNNNNNNNNNNNNNNNNNNNNNNNNNNNNNNNNNNNNNNNNNNNNNNNNNNNNNNNNNNNNNNNNNNNNNNNNNNNNNNNNNNNNNNNNNNNNNNNNNNNNNNNNNNNNNNNNNNNNNNNNNNNNNNNNNNNNNNNNNNNNNNNNNNNNNNNNNNNNNNNNNNNNNNNNNNNNNNNNNNNNNNNNNNNNNNNNNNNNNNNNNNNNNNNNNNNNNNNNNNNNNNNNNNNNNNNNNNNNNNNNNNNNNNNNNNNNNNNNNNNNNNNNNNNNNNNNNNNNNNNNNNNNNNNNNNNNNNNNNNNNNNNNNNNNNNNNNNNNNNNNNNNNNNNNNNNNNNNNNNNNNNNNNNNNNNNNNNNNNNNNNNNNNNNNNNNNNNNNNNNNNNNNNNNNNNNNNNNNNNNNNNNNNNNNNNNNNNNNNNNNNNNNNNNNNNNNNNNNNNNNNNNNNNNNNNNNNNNNNNNNNNNNNNNNNNNNNNNNNNNNNNNNNNNNNNNNNNNNNNNNNNNNNNNNNNNNNNNNNNNNNNNNNNNNNNNNNNNNNNNNNNNNNNNNNNNNNNNNNNNNNNNNNNNNNNNNNNNNNNNNNNNNNNNNNNNNNNNNNNNNNNNNNNNNNNNNNNNNNNNNNNNNNNNNNNNNNNNNNNNNNNNNNNNNN
>SCFE01000249.1_522167_524439
NNNNNNNNNNNNNNNNNNNNNNNNNNNNNNNNNNNNNNNNNNNNNNNNNNNNNNNNNNNNNNNNNNNNNNNNNNNNNNNNNNNNNNNNNNNNNNNNNNNNNNNNNNNNNNNNNNNNNNNNNNNNNNNNNNNNNNNNNNNNNNNNNNNNNNNNNNNNNNNNNNNNNNNNNNNNNNNNNNNNNNNNNNNNNNNNNNNNNNNNNNNNNNNNNNNNNNNNNNNNNNNNNNNNNNNNNNNNNNNNNNNNNNNNNNNNNNNNNNNNNNNNNNNNNNNNNNNNNNNNNNNNNNNNNNNNNNNNNNNNNNNNNNNNNNNNNNNNNNNNNNNNNNNNNNNNNNNNNNNNNNNNNNNNNNNNNNNNNNNNNNNNNNNNNNNNNNNNNNNNNNNNNNNNNNNNNNNNNNNNNNNNNNNNNNNNNNNNNNNNNNNNNNNNNNNNNNNNNNNNNNNNNNNNNNNNNNNNNNNNNNNNNNNNNNNNNNNNNNNNNNNNNNNNNNNNNNNNNNNNNNNNNNNNNNNNNNNNNNNNTCTTGGTGGAGGAATTTCCtgcatttattttctaaatgcGAAATGCTGTTGGCCGTTCTAAGGTAAAGACTGTATTGAGCATTATCCAGTAGCTTTAACTCTGTAAAGGTAGCAGGTCGCAAATAAGTTTGGTTGCATGTGAAATTAAAACTTTTGCCAGCTTTCATCAATACCAAAACCCTTGCATACCGGTGATGACAtggtaatatttaaattatttagtgtaAGCCCATTTCCAATCAAAGAGTTTTCGGAAATTGACCGATTGTGAGGATGTCATGGGAGAAGCAGGAGGTCAAAGATTTCGTTGAATAGGAGATAGAATACTGTACGTGGTGAATCTGGAGAATGTGGTGTAGACATCAAACTTGGACCAACCAGAGTTGGACTTTCAGGAACAGCAAACGGAGCATGAATGATCTATCATTGGTCATGCCATGTCCAAATTCATACTGATCACCAACAGGTGGGCTGTTCAAGGAAATCCGCAATTGATTGTGAATGTTGATGAATGTGTTATTTctagaagaaaatatcacagagGACATTATAAGAAGGAAAAGTGGGTGCTGGGCATTTATGATGTCGTGAAAAAAATTGGAGTGATTGAATGCATTGACTCAAGAAGTGCTGCAGTATTAATTCCGGTAATACGAAAGCGTGTACTGCCAGGAACAAAAATGTTCAGTGATGGCTGGAAGCTTAGCAGAATATGGCTTTGAACATGCTACAGTGGATCAGGCACACAATTTTGTAAACCCTGAAAATTGAGTCCATTCCAATTTTATTGAAGCGTATTGGTCACGagcaaaaactttaaaaagtgTTTATGGTTCTCGGGATTACTTAATCCCTTCCTATCTTGATGAGTTAATGTGGCGGGAAAGGTTCGATGTACCTGATAATGAAAATTGCTTTGACAATATACTAATGCATATaagttttatatgaaaaatgtgtgcatttgaattttttaggaaagcagtatttaaataaatacgAGTTAGCCATAAATGTGTATAAAGTTAGTTACAttatttgctttatatttttaatttcagtagCTATTTCTCATTTGTAAGTTATCATAGATATATTGCCTATTTCAGACatgtatttaaaacaatattgattgaAGACTATATTTACCGAGGGGCATTAACtgatgtacaaaaataatttgatttaatatcaaTTAGAAGTCCAGCTCTACGTTGAGCATTGATTGCATCTTCACCTATTTCTTGGTGGAGGAATTTCCtgcatttattttctaaatgcGAAATGCTGTTGGCAGTTCTAAGGTAAAGACTGTATTGAGCATTATCCAGTAGCTTTAACTCACAGATAGCAAGCTTCTCTCTAAAGTTAGCAGGTCACACATAAGTTTGGTTACATGCGAAATTAAAACTTTTGCCAGCATTCATCAATTCCAAAATCTTTGCATACCGATGATGACATGTGATTATTTAGTGTAAACCCTTTTCCAATCAAGGAGTTTTCGGAAATTGTAGATCTATTGACCGATTGTGAGGATGTCACGGGAGTAGCAGGAGGTGAAAGATTGATGGAATATACTGTGAATTGAGTGTCTTTAGCCCTTCCAACAAGTTGCTTCGCTGCCCGAGCATAATTTTCAGCTCCTTTACCAGGTGCAAATTCTTGGCAAGGTTTCCCATTGAAAACATATTCGATAAGTCCTCTTCCACTAAAACTTGaatagtttttctatttaatcGGTTAGTAGAACAA
>SCFE01000591.1_259840_262178
ACATTTATCAACCATTCTAAGAGCAAAGAAcgttttatttatataaacacaTTCCCGtgctttcaatttttacaattatgagCCCTTAACGATTTCAGCTTTCTGTGAACGTTCACGTCCTGGTTAATATAGGCGTCTTTGAGTGCAACTTGGTTATTTGATTCAAATGGAATTAGAAGTGATCCAAAAATTAgaatcaatttcaaatctttcaTCTCTGCAAAATATGAAAgattatttttgtgtttttagtcAACTACCACAGTCAATTTATCCTACATTATGCTGAGGTTATGAAAGTGATGCTCTCAGTAAAAGACTCagaaatttgaagaaacatttcaaaaagaGAAAATCTGGGCGTTATTGCAGAATAGTACcccaataaaattaaatattttttacagattcattctttattttttatgctgatttcaaatatcataattatttttaccggaaacttaaatttaattgaaaatatttaattatctcCATAGTAACAAACGTAATTTATTGtgaattacaaatatttaagtaaaattttaagtaatttcttaTTACAGGACACTTTTGCCAGGATTTCTAATGGCAATagcaaatagaaattttacTCTTTATGATCTCTACAATGTTGCAGCAACTGAAGAGTTAGCGGTGCAATATTGTATGGATCAAGGTTTAATCGCTAATCAAATGACGTGAGTAAATTCTCGAGAGTTGATGATTCGAGTCGTCAAAAATTCTGTCATTGACAAATTCATTTGGCGATGTAACCGCTGTAAAAAGACGAAGTCTGTGCGCTACCGTTCTTTTTTTTCACAGTCAAAGCTGACACTTCGATAGCTTCTTTTTTTAACCTTCTGCTTTGTGATGCAGTTTGGAGTAAATCAAACAATTGATTTATTAGGCCATGCTTCACACACTGTTGTTGACTGGTTTTATTTTTGTCGTGACATCTGTACTCGTACTTTGCTTAATCTCGAACGGGTCTTTAATACTCGTTGAGTGTTTGGCATCTATGATGTGGAAGAAGAGATTGGGTTCTTGTATTTTGTTCCTGACAGAAATGCTGACACTCTTCTTCCTATCATTTACGATAGGATTGAAATGGGTAGTATTGTTACTTCCGATGGTTGGAGCGCCTACAAGAGTTTGTCAGGAGGAACTGGTCCACATGCTTTCACTCATCGAGTGGTCATACATGAGGAGCATTTCGTTGATCCCATAACTGGAGCCCACACGCAGAATGTGGAGTTCTGCCAAACGAAGGCTTAAGGCAATGAGTGGAACTGTTGATGATATGTTACCTCATCATCTAGACGTTTTGGAAAACCCAGTGGGTTTGAAAATTTCCTTTTACGCAAAGGAATTTTATCCTGTTTGAAtgttaatttacatttttaatcaaTCCTTTTCAGGGCTATTTTTGTGGTTTTTAATCAGCCCTTTTTAGGGCTAGCTTTGCCATTTTTATCAACTCTTTTGAGCTCCCTTTTGTCATGCATAAGCGTTACTTTAAAAGTAATTCTCTACATGTCATTTGGAATTATTTATGTTCTcttcaattttatgtaattcaaaGTTGTGGAGTACTTGAAATACTAACAAAACTCGAAACGATTGCAAAATGTTAAATACTCAATCGAactaaaattttcttcataaaaattataaaattcataaaaagtaCGCTATAATTGTATTCTAACTAACCGccattttattttagtttccatagagattttcaattgataatttgttaaatttaagtttccggtaaaaatgattatgatatttgaaatcagcatacAAAATAaggtataaatatgtaaaaaaatatttaactttattGAGGATACTATTCTGCAATAACGCCAAAATCTGTCTTGAGgaacaaataattttagttaatcCTGATTCTCAGTAGAAGCTAAAcaatctattttgaaatgcgACCTCAGTAACGGCGCAGTAGATACAGTGCATATATTAAGGGTTACATCACTTTAATTATTTCTCGGGGCAATCAAAATTTGCTTGTTCTTTGCAActctttgttaaaaaaattggatgTAGCTTTAActacaattatattattttgttttatattttcttttagtttCTTATATTGGCATATTCTTGCTATCGATGAATAGGCGCTTGGTCACCATCATCTGCTTACACATCTTTGCTCATTGGGCTAATGAAATCCACTAATTCAACAGCGTGCAGAAGTAAaagaagttttcctaaattttttaaattttttgttgttctacattatgtattattgtatttttgatgCATTTAATGAAGAAGTCTCCGTTGTTGTTGA
>SCFE01001085.1_122811_125161
gctctcctggcatgggaaaaatttctagtgttgcattggcaaccaataattgatattttgggataagtagacaaattcttagatttgatttttggcacaaagatatgtatatatttaaataatttgtaccaatatttaaaaacctcaaaaaataatcgatatagattgatatcttgccataattaaccaatttcgtagcacgcggtaacacgcggcagcatgcgtgtttatttaagtataataacttataaaactataaaaacataaaaaaataaatgttttatttaaaatttttaaaatatatccataatttttaattcaaacaagtcaaaatatgttttcattgtagtccaactttaaagcagaataaaggtgtcttctttcgacttttacgtatagttattttagcaatatcattgaaaacaaacaaatacttcataaattagttgcaagttcatctaaataatttttaaaaattaattaattttataaatttacttttttcaattgacatcatatcaagtatttcaataatattaaattaaatattgttttgcgcaaacaaatgcatgaaaattttcacttttattcagcatttatcatgttaggtcttcttgatgttttgcatttaattggaaattacccttttcttcttgaatggttctgtaatcgtagcttgttgcgtcggaatgcgtcttgtagtgcttgcggtactcctatgacagttcaagcagaagatgttattgatggctatatttttcgttgttcgaactgttataaaaaactatccattaggaagggctcgtttttttcaaaatcaaagttgatgatttctgaaattgtgcttcttataaacctatgggcaagtggagtctcacaagctttgaaactattgaatatcaatgaacacactggcgtcgactggtacaacttcataagagaagtttgtagtttttacctgataaataatcctatacgactaggaggacctggaatcgttgtaaatattgacaaatctgttgttgtaaagtgaaaatacaatcgaggaagacacgtaccacaacgttgggtatttggactatacgacgtaagcaagaaagttggttacattgaatttgtagacaggcgcgacgctaatacattattacccttaatccagcaatatgtccttcctgatagcagaatattcagggatgaatgggctgcctatgataacatctccaacttgggttatgatcatgaaacctttattcaatgacgtgaactttgtcgatccagacactggggctcacaccaattatgtggaatcatattggtcacgtgtgaagggcaagttaaagcatatttatggatcatctccacagattctaccttcataccttgacgaattcatgtgccgggaacgttttgacattccaagtcgacaagatgctttcgataatatattgaagcacattacattacaatatcctttgtaataatctcattgataaatcggcattttttaaagccaccaacttaaccaaagcattcgaatgatattacaactattttattaattgctatattttgtaacttagttgtataataaaaatttatgaataattttatcaaattgaaatcgcacaagaattaaattattagcataaataatgacatgtacttattttactggtatatatgctatatatctatatttaaataatttttgaattccaatgttttaagcctgatttctaggatggattaaaccttgattagaaaacttcaattttaactatcaactccaacgcaccattcatgttttaaattaagaaattaaatatctaaagcgcagatttgatttaaattggtggccctgaaaagggccgaattaaatatactggctcaacgtctagcgttaagagcattcaagaaatatgttgcctttatcggaataaggcgccctgttgttctgaacacatctagaggaaggttaggagcgttctctctaagatattgccggcatgcgttttccaggtggacaacaagtgaaggtattctggattgtcgattatctttagttcacaaattccaagcttctcacgcattgctgatggccgtacaagtgcctcgttgcacgcaaaattaaaagaagcgccagattgcatgcgactgagtattatcgcataccgtgaatgacatgtaaggtcaagattggcaagtgtaaacatattaagaaatttttaaacgcgccatcttgcgacttcactgttttatagcctatcttaatacatgcaaaatccgttttttgcagtaaatatcagaaaaagttaagatcttatcatttcatagcttagttagtgtaatt
>SCFE01000048.1_963696_966076
TTTCTCAACCCTGGACGTGAGAGAAACTGATTTTGCGGTGTATTGGCTATTACAATGTATAGATGTTTTTCtaccatatatatatgcaaaaatatttgtgaaaggTCAAGAAATGTGAGACTAAAAGACTAGGATTTCTTCAAAAAGCAGACAATCTACTAGcaggcgaacttgtagaatagcgaatCGCGAAGCAATCGTAACACATagtaaacactaatttagggtcaaaaacgataggaaatacaataaaatactcaaaaaagattaaaatataatcgatatagaccgataacttgtcataattcagcaaaTTTGCGGCAcacggtatatatttaagcaatatagcatataaaaccacgaattcatataataataacaaaatataatcgtataattcagcaaatttataaacttttgatttaaatcaagtctttatcttaagtgaaatgtcttcattaattggaataacAAGTGTCCTTTTTTGCACTTTTACAAACGAAAtacatatgaattcaattgattacaatttttgaagaaaaatttgtataataatacaGTTTAGGGTTTTCAAATCGAGTTACTCGGACCGAGTTAGAGGTTTTAAGTCGTGAGTTCgagtattttcttaaagaaaattctcgattccgatcgagttttcttctaatttcgAGTTTGTTTGGGTACAAACATTTATTGTAGTTATgataagctaaaaaatagtggCGAATTTGTAGAATGGTGACACGCGTAGCACACAGAACACGCGGAGAAAATAAACGTTTATAGAGTAAGAAATAATGCGAAATGCAATAAACTAcataaaaagttcaaaatataatctatatagaccaataacttaGTATAATTAACTAAGTTTTGTTATAATCCAAATTTAAAAGGAATGTAGCTGTCTTCTTAAGTTTTACATAAAGTAATGTTgtgtaaaatcaaaaataacaaACACTGGCGTTCTACCTGATAAATAATCCAATACGTCTAGGAGGACCTGGAATTGTGGTAAATATTGACGAATCTGTAGTTCTTAAACGGAAATACAATCGCGGAAGGCACATTCCACAACGTTGGGTATTTGGATTATATGACGTAAGCAAGAGAGTTGGCTACATTCAATTTGTTCAAAGACGTGATGCGAATACTTTACTACCGTTAATCCAGCAATATGTCCTTCCGGAAAGTAGAATATTCAGCGATGGATGGGCCACTTATGATGACATCTCAACCTTGGGCTATAATCATGAAACTGTCATCCATGATGTAAATTTCCTTGATCAGAAAACTGAAGTGCATACAAATTACTTACCTTAggtgaaatataaatattttaatttcgattATTCTATGTGCTTTACTTATAATgttataacaactaatattaTGCGCTTTGTTGAGAacataatttattgaggaagtttttgtatataaacatagagagtatttgattttttgaaaatttaaattgctgttaaaaattttcacattaagaacataaatcataaattatagTACCTTTTCGAATGATTGAAGCCCACCTGATATTTCTCTCACGCTTCTTTAATGagtttgcaacaatttcattacaataaaactttagttttagacgatgtatatgtatataaatatattattatagatggcacttttaataaatcattgatGGCGCTTTGTACCTAAACTTATTTATGGCGACCTGTACATATATGGATTCCCCACATTATTAAAGGCAACGGCTAACTCtgtaaaaatatctgaattgaatcaatatccttaggctattgcacctttgaaaatattaattagaacataacagatttaaatgtcaaaacgagatatttcattaaatctacaatgaggttttgttgagtaaaatataattgaagaacctgttaaattgacaaaattgcaaaatcgaTTCCTTTGAATTGtgtgaagatgaactacatgGTGTTCGGTGCAAAACGAACGACATGACCCTgcttttgattattattgcttCATGAAAAAACCGTTAACCGACACTACTATTCAagatatatttataacaatagcgaaatacatatttatgcattaaaaatgtatacaaCACGATCAcgctagctataaattcggttttactaatcagtaattaaaattattttatgaatttcaagtttactttgctaatatccttaaatatttaccgcgtgctacgaatttgttaattatgtgaagttatcggtctatatcaattattttttgaactatttatGTCTGTTATTGCATGATTATTATAGTTTAATTAGTGCTTTCCGTGGTGACGAGGATTACTGGACGGCACCGGCTGAAGAGTCAAAACTTCAGCCCTGTGGAAAATGCGCTT
>SCFE01000332.1_132379_134705
cagaaattcatcgcatttgatctaaatataagtgaagtctctatttgcgactgggtgaatttcatcaggtgtgattttgtcattaggtaactaagtaatatatgtatgtatatacaataaaattctttttaaattgactagagatatatgtatcgattatacacttagcgctgcactgattggggtcctggtattatggttgaaataatcgtgtttttttccaaaatatcggcgagggcacgaaaggagatgttaatggggaacttttcgcggggcgctgttttttcgttgcagtaaatagtcgggatcgagcaacattactgccacttattcggaatcacatcataccaggatcgcatattttgcatgacgactggggagcttatagggatttacgccgccatctcaactttcaatacagcgacgacacagtagtgcaccgtgataactttgtacacccgctcaatcgcaacatacacacgaacactatagaaggaacttggtcgctaatgaagttaacaattaaacgcatgcgtgggacgtcgcgggagaacttcaattcgcatttacaacgctttgtttgggagagggagtttaagaattttgacgctttcttttcatagtaacttagtaattaagatattcaaaaaaggatggctcaaaaatatttttaaaattccttaaaaatataaagtaacaattatttactttaaaataaacttttattattaaataatataggaaaaatatgtaaatctgttaatgggacattcgattcaagctggttttaatttaataaatagctatcactgcttaatgtttgaagactgttttaatacactagtatttattttatgaatctttatatgtattttagtgattcgtttagttagaaatatagaattgNataaaattctttttaaattgactagagatatatgtatcgattatacactttggggtcctggtattatggttgaaatagacgaatcgtgtttttttccaaaatatcggcgagggcacgaaaggagatgttaatggggaacttttcgcggggcgctgttttttcgttgcagtaaatagtcgggatcgagcaacattactgccacttgttcggaatcacatcataccaggttcgcatattctgcatgatgactggggagcttatagggatttacgccgccatctcaactttcaatacagccacgacacaatagtgcacacaaacactatggaaggaacttggtcgctcatgaagttaacaattaaacgcatgcgtgggacgtcgcggcagaacttcaattcgcatttacaacgctttgtttgggagagagagtttaagaattttgacgcttttttttcatatcttgaatgtattgctcactcgcatcgtttcacttgactctttatatgttatgttggcgttttgaactctaaattttattagtttgtattgtcttgaattttgtattttttatttggaataaatgtttctttgtggtgtttttaactgtctatgtattcatagtaacttagtatttaagatattcaaaaaagatggctcaaaaatatttttaaaattccttaaaaatataatggaacaattatttactttaaaataaacttttattattaaatagtataggaaaaatatgtaaatgtgttaatgggaccttcgattcaagctggttttaatttaataaataagctatcactgcttaatgtttgaagactgttttaatacactagtatttattttatgaatctttatatgtattttagtgattcgtttagttagaaatatagaattgttgttatttagtgaaaatatgaacgataaattcgtagaaatttaaatctaccctaatttttttaattttgatttttttcaaattttggcgatgtcagtgtattcagcttgaaaaactaacccaggaaatgtctttcttttgttgataacttttttttaaaaaagtgacgtaaagttaaattgatcccatttcgctaatattgttatagatatatttgaatagtgcggatgtcagtatcgggtgggcctgtcactatgtaattgttcctgaaaattttaataaatttactcaaagtgttatatgcattaagtataacgtataaacttatatattttcaaacttattgaacatgtatatgtNNNNNNNNNNNNNNNNNNNNNNNNNNNNNNNNNNNNNNNNNNNNNNNNNNNNNNNNNNNNNNNNNNNNNNNNNNNNNNNNNNNNNNNNNNNNNNNNNNNNNNNNNNNNNNNNNNNNNNNNNNNNNNNNNNNNNNNNNNNNNNNNNNNNNNNNNNNN
>SCFE01000040.1_76407_78793
GCCTAATTGATTTACAGCCTAGTAGCAAACAGTATAATTTAGAACGCAAAAGTGTAGATATTTAGTGTCTGACctagataataaaaaattaatattaattgtagcAAAATAGATTTGTTAAATAATcctattatattaaataaatatatttaaatttaaatatattaaaataatccTATTTGGCGTTCTTGAAGAATCTGGGactgcttaaaaattaattttttttaatttttagatacagttttttatgctgatttcaaatatataaatctttttttgaggaaatcattatttaaaaagataattattgcaattattttgacTTATCACTATAGCAACAGTATGTTATTAAATGTCGCCATCTATGTAATATTGATGGCAAATAgtcatataattaattataaatataatataaaaataaaatatcttttatgcttccatttttaaataatatttttgatagcTGAAACTATactttatatttagatttttacagattttaaaTGACATTAACCATAATAggacttttaattttttcttgaaaatggcACGAGAAAATCCAACGTTTGCTGAGTTAATTCATCTTGTAGGTGACGATTCTCAGGCTTTTAACTTCTGTAGGGATCAAGTGCTCATTTCTAGGGGGTTTGTCTGTAACCGCTGTCGCAGAGACATGGTCAGGGTGTCTGATTCATCCAGACAAGGCCACTATATTTGGAGGTGTCGGCGCTGCAAAAAGAAGAAGGCAATTCGCTCAGGTTCTTTTTTTGAGTCAGCTCACTTTTCCCTGTCCAAAGCCGTGCAGCTGACATACTGTTTTGCAGTGGGAATGGCTTTGAACCTTGCTGCTACTTGTGTTGGCCTTTCTGCGCACACCATTGTGGATTGGTATGCATACTGTCGGGAAGTGTGCTCCCAAGTTCTCCTAGATCCTGCATTGTGTCGTCAAAAGCTTGGAGGTCATGAGAGGATTGTGCAGATAGATGAAAGCGTTTTCAGGAAGCGGAAATACAATCGAGGGCGCACATTTCCTACTAGATGGGTGTTTGGGTTGTATGATGTGGCAGACAAAGTGGGTTTCCTTTTTTTGTGGATGACCGCTCATCTGAGACCCTTCTACCTATCATTTATGATAAGGTGGAATATGGAAGCACTATCCATAGCGATGGCTGGTCTGCTTATGCAAACCTCTCTACGGGTAATGGTCCTCATCTTTATAATCACCATGTCGTAGTCCACGAACGCAACTTTGTGGATCCTGTGACCAGAGTTCACACTCAAAATGTTAAGGCTATGTGGAGTTCTGCGAAGAGTAAGATGAAGGCGATGAGAGGAACGAATGACGACATGCTTCCACTACATCTTGACGAGTTTATGTGGCGACAGCGGTTTGATAATTTCTACACTTTCTTGTCTCACATTAATCGTTTCTACCCTGTCTAATTTTTCTATCTTTTTTCTCTTCTGGGTTTTCTATCGATTTCTctctattcaatttttaatcagTCCTTTTCAGGACTACCCTATTTACtcttttgaaaatactttttacGTAGTTTCATTAGAGTTTGTAGGATTTTATTAGTAATCAACAATAATGCAcaattatgttttattaaattaccGCTACTATTTGCCGTCAATATTACATTGATGGCGACATTTAATAACATTCTGTTGCTATAGTGATAAgtcaaaataattgcaataattatctttgtaaatagtgatttcctcaaaaaaagatttatatatttgaaatcagcataaaaaactatctaaaaattaaaaaaaaattaatttttaagcagtcccagattcttcaagaacgcctcctattttatattaaatatctaattatataaaatactgtattCATACGAAAAAGGCAAACaaatttactacaaaaatacTTGAGTCAATAGAAATTTACAAGCTTATTGCTTAGAAACtaaaagttcaaaaattaataCTCTTGAGATTGAGAAGTACCACTCTTGGATTTAACCTTGGGGAGCAAAACCGCTTGAATATTAGGTAGAACTCCACCTTGTGCAATAGTAACGCCTTGGAGAAGCTTGTTTAATTCTTCATCATTTCGTATAGCCAACTGCAAATGTCTAGGTACAATTCTAGCCTTTTTATTATCTCTAGCGGCATTACCGGCCAATTCCAATATTTCTGCAGTAAGGTATTCTAAAACAGCAGCTAAATAGACGGGAGCCCCTGCACCAACTCTTTCCGCAAGATTAGCTTTTTTGATCAATCTGTGAATTCTACCGACGGGAAACTGCAGTCCAGCAAGACTAGATCTACTTCTTTTGGCAGATTTGCCACCGATTTTACTGCTTGTTACTTTTGCTTTACCCGCCATTGTGTATAACTG
>SCFE01000923.1_130283_132510
AGAAGCCCTTcccattaatgaagaaatttactacaaatcaaaacttaatttaaaccaaaagtttatagatttgcttaattaattattattaaatgacttcgtggttttatttgctatattcctaaaatatataccgcgtgctatcgcgtgttaccgcgtcctacaaatatgctgaattatgacaaggtatcggtctatatcgattatattttacaactttttgagtattttattgtatttcctatcgtttttgaccctaaattattgtttatttagtcCGCGTGTCGCTACTCTACAAGTTCGCCTATATTTTCAacacacatttatttaaaatacgtagtaaattaaatataaccTATAGTTCTACCAGCATTCCATGTAACATTATTTGTAAATCCAATTTTAAAGAGACATACAATGCATACTTTGAACACATCTAACACACAAAAGCTGTGCAAAAGAAGCATTAACCATGGGTTTATTACTCACTCAGAAAACAAAAACAGTAAAGGTAATAAATTCACATTTCCACCACTAGCTGGTGTATGATTAGAATGCGAGACCCGACATTAAGGTGTTGGCCTGACAACTAAACGACAACTTATTGTTTGCTGGGATTTGCAATTATGTCACACTGGCGTGTAGTTACACTTTTAACTTCCAATgaagaagcaatttcattttgcaagtGTGAGGGCCTCTTGGTCACTAGTAGAAAATTTCATGCTGCTGGTTGTCATAGGAGGATGTCTACAATTTTAAGTGCTAATCACTTGGATGGCTACCTCTTGCATTGTCCTAGATGCAAGCACACTTGCTCTGCTCACACTGGAACCATTTTTGCAAAGGCCAATTTGGAGTTAAGGGTAGTTTTTGCGGTAATTTGGTACCCAATTCTGCAAGTTCTTGTCACTCAAACTGTGGATGTCTTGGGAATCAGCAAATCCACAGCTGTAGATTGGTATAGCTTCTGTTGGGACGTTTGTTCCACAGAAGTATGGAGGTCCAGATCGCATTGTTGAGATTGATGAGAGTGTTATTGCTTGCAGGAAATACCACTGTGgccatttatttccatttttgtgcTTTGTTAATGCAAGGAATCACAAGACACTGATGCCAATCATTTGGAGGAGAGTTGCTGATGGTTCCATTATCTGGACTGATAACTGGGGTGCTTACAATCATATCATCAATTACAATTTTCAGCATGGCACAGTAACCCATCTTATCACTTTGTTGATCCTGTAACTTGAGTCACTACAAATAGAGTGGAGTCTATGTGGTCTAGAGCGAAGCGGAACCTTAAGCAAATGAACGGAACGCAAACGCATATGCTTCCAAGTCATTTGGATGAATTCATGTGGCGCGAATTGTTTGCGCTGCCAGGCATGGATgcatttgataatttcattcgCCATGTGTGGCAGGTGTACCCTGTGTAACCTTTTTCCTTTAATCAGCTCTTTTCAGAGCTAATTTTCAATCAGCTCTTTTCAGACCCACCCAGTTAATCAAaaccatttattattttgaatgaatattacatttatataaaaagtattaaataattattcattgatatttgaaatgaatttaagtacatttaaaatagttgatttaattgagaaatatttattacaaacatgTTGTAAAATTGAAGTTGCAAAATTACCAAGTTAGTATTAATAAACAACCATatgaggtttttcaaaaatacatacaagGATAATCAAAGAAATGGCAATTTAGTTTATGATTCTTGGAATCTGAATTTGAATAAAGTTATGCAGCTATTTGAAAACATAAGTTACAAGAATGCTGTAAAATGATTGGCTGATAAAATTGTATAtgctttatttataatattaataacttttgaaataatgaatggttcacaaatttttttttagatttagaatcagcataaaaaactaCGTCTGATGatgtcatcattttttaaaaattcggagtTACCTATTCTGGTATATTGCTGAAATCACTCTTAtccaatagcattaatcaaaaagcattatcaatatggtaaatagtaaaataattaaaaatattaaaataccttttgaagtttaagtaattgattaatttgaaacctttgaaaaatttaaaaaatcatatatgtaggaagcaagtgaaatgttattttaatgccttTGTCATATAGATACTATTTTAACTAGATATCTCTTAAGCAATGTCCCAATAAAgc
>SCFE01000047.1_396617_399015
atcaaaacacaccaaaatttctagtatacacaataagattaatagattgcaatatttactttcgcaaggaaattcatttttatcaattaaattatatttaagactttgggtttaagggactcctaatgttcaaaatagatctacagttaataatttattattggtgatatgatcttcgttttgcgaaaatcgtaattatagtacatgttcgagttgcagcagccctgtttataaacggttctactcagtttggtttggtttataatgatgcaaatacttcaatttatttaaatataaatacgtcaatgttgtgtacaaatttacaaaattttccgggatttaatgttttctggggatcaatttaactttaggtctttttttaaaaaaaatttttttctgaacaaaataacttttcctggggtaatttttaccgccgaattcactgacatcctcagaatttcgaaaaaaccaatatttaaaaagttacgattaatttcttacttttacgaataaacacataatattggcaaaactatgcaataactcactcataaaacattcacataaattgaatatttattaaataggtactattttgtcattactttgtatcaacatgcaaaaataaccgttgatttattatataaaacacgatttactcgattgtccctttaagaaatttatatgtttttttctgaaaaaattacaaattattttaacaatttttgcatatagtaagtggttattcatttttataatttctaaaaataatttttaaaattaaacttaatatctagattacagtaagttacttggaaacatacaccgtaagaaaaagattaaagtatatatttctaacaaaataaatcaaaacaaaaactctataactaacactacaaaaattgtgaaattaaaagaataaaacaaggacaaaatacaaaaagcaataaatgaaaaaataaagtagtttatgtgaatgtataaacgNttcacataaattaaatatttattaaataggtactattttgtcattactttgtttcaacatgcaaaaataaccgttgatttattatataaaacacgatttactcgttgtttttttgttttggtgaatagcagggatcgtgcaacacttcttccgttaatacgccactacattgtaccaggttcacacattctacacgacgattggggagcttacagacacttacgccgacacctaaacttccaatacagcgacgattttctaagacaccgcgatcactttgtgcacccgattaatcgaaatatacacacgaatacgatagaaggcacctggtcattaatgaaatctacaataaagcgcatgcgtggaacatcacgtgaaaattttgattcacatctgcagcgattcgtttgggaccgggaatttaagaatttcgacaaattcttctcatttgttgaatgcatttcacacgtttatacattcacataaactactttattttttcatttattgctttttatattttgtccttgttttattctgttaatttcacaatttttggtttatgataaaaaagaggagtgttctcaaaagttgaacgaagacctttaacaccaggagaatagaatgaaataaatgaagaaagatttaaagtgtacttccctgttaaaagtttgttaaagagacagaaatccaagtattcgagatataaggataagggaagaacatgaatttttaaaagttatcattgtttactatccattttgaataacgtttttggaagttaattaataatgtaaacaaagtagttttaacagtaattgttgcattataagatatatttcctttcaaagttaagacgataccataacatgatcttagtttagcagcaatgtgtgcagacaagcatagagattcgaaatccgactggacaccacgcgagactcgattccaatagaaatttccctaatcgcagggctctttaactatgccgataatctatttgactaactattttatattatatttaaagtaaaagccccatagtaacaacaaaaaagctataaaatcatatttattatgtaatagaccttttcgtacaaaacaagttagttattaatctaaataaacctaatttattacattctccaacatgacattcaaatgaaagagtaaatatcaaatgaaactgagtcaattttcccatctaacacagttacatatttggtaggccacaaagatagtttctttacttttaaaatgtccgtttatattttgagatcagaaaaatggcgtcaggcattttttatctaaaataaataaaaagaattgtcgaaagcttagcaataattgaagcattagtaattggcgataaaaatacatatatgcattttactgaatatcaataaaatc
>SCFE01000033.1_2349086_2351484
NNNNNNNNNNNNNNNNNNNNNNNNNNNNNNNNNNNNNNNNNNNNNNNNNNNNNNNNNNNNNNNNNNNNNNNNNNNNNNNNNNNNNNNNNNNNNNNNNNNNNNNNNNNNNNNNNNNNNNNNNNNNNNNNNNNNNNNNNNNNNNNNNNNNNNNNNNNNNNNNNNNNNNNNNNNNNNNNNNNNNNNNNNNNNNNNNNNNNNNNNNNNNNNNNNNNNNNNNNNNNNNNNNNNNNNNNNNNNNNNNNNNNNNNNNNNNNNNNNNNNNNNNNNNNNNNNNNNNNNNNNNNNNNNNNNNNNNNNNNNNNNNNNNNNNNNNNNNNNNNNNNNNNNNNNNNNNNNNNNNNNNNNNNNNNNNNNNNNNNNNNNNNNNNNNNNNNNNNNNNNNNNNNNNNNNNNNNNNNNNNNNNNNNNNNNNNNNNNNNNNNattacactgtgatgataccatgccgttggctagcacaaatgtctggcaattacagactattatttagtgagctgagaactaacaatgaaaatgagatgtttactttgctatgagatagaaattaataagtgagacaaatagggtagcaccatgcactagtcgagcactaaactgtttctaaagattctgctttggctggaagccattgtagttggtcatcttggaacgaactatcaaaagtattgaatacttggatgaattaccaatgtttatattagtttgttctctctttatctgtttctctggaatcagggctgttgttttctatgttaaaccttctgcagagtcaattagtttctagtatatcacagcccacgattctacattataagtacattgcttttgaaacaggtgttacaccaaaaacaatctttgacttggcaaattttataaggtgtattacaataatacaatttgttatttttcaattttttgcatatattatacaagctcaacagccccaatttgtgggctaaattccatggttaatattgattaatcatgcttctacaggaagtatcaaagaggccatgctttgttacctcattaggtgtttggaagagtggaaagaaagtatgttaattaatggtgagctttatgcaggaagacgtttctatattgaagttgtaaatcatgatagagcaacattgcttcccattattcaccagcatattcttcctggaacacatattttccacaatgactggggtgcttacaggaatttatgatttcattcaaatttcttgcatagtgatgatatcatcaaacacagagaccattttttgcatcctgttaacctcaatattcacacaaatttaattgaaggtacttggtctctaatgaaggtaagtattcaatgaatgcaaggcaccttaaaggctaattttaatagccacttgcagcaatttgcgtggcaatgtgagtttaatgacttttctaaacttttttcatattgagaatgcattgctggtgtgtatcctgtttagatttgtaaagaacttaattcattttcagtggagtacattctcccaacctcattgcttctcagtggagtagattctccccactttatatatatatatatatatatatatatatattNNNNNNNNNNNNNNNNNNNNNNNNNNNNNNNNNNNNNNNNNNNNNNNNNNNNNNNNNNNNNNNNNNNNNNNNNNNNNNNNNNNNNNNNNNNNNNNNNNNNNNNNNNNNNNNNNNNNNNNNNNNNNNNNNNNNNNNNNNNNNNNNNNNNNNNNNNNNNNNNNNNNNNNNNNNNNNNNNNNNNNNNNNNNNNNNNNNNNNNNNNNNNNNNNNNNNNNNNNNNNNNNNNNNNNNNNNNNNNNNNNNNNNNNNNNNNNNNNNNNNNNNNNNNNNNNNNNNNNNNNNNNNNNNNNNNNNNNNNNNNNNNNNNNNNNNNNNNNNNNNNNNNNNNNNNNNNNNNNNNNNNNNNNNNNNNNNNNNNNNNNNNNNNNNNNNNNNNNNNNNNNNNNNNNNNNNNNNNNNNNNNNNNNNNNNNNNNNNNNNNNNNNNNNNNNNNNNNNNNNNNNNNNNNNNNNNNNNNNNNNNNNNNNNNNNNNNNNNNNNNNNNNNNNNNNNNNNNNNNNNNNNNNNNNNNNNNNNNNNNNNNNNNNNNNNNNNNNNNNNNNNNNNNNNNNNNNNNNNNNNNNNNNNNNNNNNNNNNNNNNNNNNNNNNNNNNNNNNNNNNNNNNNNNNNNNNNNNNNNNNNNNNNNNNNNNNNNNNNNNNNNNNNNNNNNNNNNNNNNNNNNNNNNNNNNNNNNNNNNNNNNNNNNNNNNNNNNNNNNNNNNNNNNNNNNNNNNNNNNNNNNNNNNNNNNNNNNNNNNNNNNNNNNNNNNNNNNNNNNNNNNNNNNNNNNNNNNNNNNNNNNNNNNNNNNNNNNNNNNNNNNNNNNNNNNNNNN
>SCFE01000157.1_124328_126711
gtatacagttgtatcccgaacgagttgccattcctttaaatcaaagatcaaatccaagtttttgaagaaagaaaggaatggcagacacaaccaccttaatgatgaaggatatagacgtctttctttaaatttggcaggaattgcaaataaatttttaaaataatttatgttgtatctgaaatatttttaaaaaactaattttccaattattttattaatcttttaaatactattggggtgttcttgaagaatctgagactgcttaaaaattaattttttttaatgcttagatacagatttttatgctgattatgcaactattttgacttatcactatagcaacagtatgttattaaatgttgccatctatgtaatattgatggcaaatagtcatataattataaatataatataaaaataaaatatctttcatgcttctatttttaaataatatttttgatagctgaaactatactttatatttagatttttacagattttaaataacattaaccacaataggacttacttttaattttttcttgaaaatggcacaagaaaatccaacgtttgctgaattaattcatcttgtaggtgacgattctcaggcttttaacttctgtagggatcaagggctcatttctagggggtttgtctgtaaccgctgtcgcagagacatggtcagggtgtctgattcatccagacaaggccactatatttggaggtgtcggcgctgcaaaaagaaggcaattcactcaggttctatttttgagtcagctcacttttccctgtccaaaacagtgcagctgacatactgttttgcagtgggaatggctttgaactttgctgctacttgtgttggcctttctgcgcacaccattgtggattggtatgcatactgtcaggaagtgtgctcccaagttctcctagattctgcattgtgtcgtcaaaagcttggaggtcatgagatgattgtgcagatagatgaaagcgttttcaggaagcggaaatacaatcaagggcgcacatttcctactagatgggtgtttgggttgtacgatgtggcagacaaagtgggtttcctttttttgtggatgaccgctcatctgagacccttctacctatcatttatgataaggtggaatatggaagcactatccatagcgatggctggtctgcttatgcaaatctctctacaggttatggtcctcatctttatgatcaccatgtcatagttcacaaactcaactgtgtggatcctgtgactagagttccaactcaaaatgttgaggctatgtggagttctgcaaagagtaagatgaaggcaatgagaggaatgaatgacaacatgcttccactacatcttgacgagtttatgtggcaaagcagtttgatgataatttctacactttcttgtctcacattaattgtttctaccctgtctaatttttctatcttttttcaggtatcttttttatcttctaggttttctatcgatttctctctattctatttttaaccagtccttttcaggactaccctatttactcgtttgaaaatactttttacgtagtttcattagagtttgtaggattttattagtaatcaacaataatgcataattatgtttaattaaattaccgctactatttgccatcaatattacatagatggcgacatttaataacatactgttgctatagtgataagtcaaaatagttgcaataattatctttttaaataatgatttcctcaaaaaaagatttatatatttgtaatcagcataaaaaactgtatctaaaaattaaaaaaaaattaatttttaagcagtcccagattcttcaaaaatgccagaacaatatcatttactattttctaattcttaatctaaatttcacatcacattttacacatgtgctatttaaagcttattgcaaaattcctaagcaactgcgcatttcagtattgctcaccaaaatgaaaataacgcctaataagctttttagaaatcattacattgttacctataccataaattacgcttcaataactaattgagttagaagtttaaattacaaattatatgaaatcataaaatagttacaaaacttcttttcaattaaatatcctatgtattgtagcgatgtaggtctcccattacatttaagaagcaagagtcatgtcatgtttcattgccagtccaatggctaacttaataatggacactaagcaaacaaacaattaaaatgcagcagtgagtgcattttctcaaatgaaaacaaacaacattatgaaggaatgccactaaacattattttcaatttcgttgcatcactaaatcattttaaaacctgttacagcaagtattacctctattaatttt
>SCFE01016345.1_1_1136
agattatatatatatatatacatataagggttatatttacaatttttaaaattatctaagtatttgaaagagtaaaccccattattatttttgcattcctttgtttcacacatcacataaatcagggagtcattttagcatcaaattatacttgaaagattaccggacaacttacaatggagctatgtatcaattttaactttgtagcctgtccgatttagaatttatctgacttaaatattatatttaaatcctactattatcaaataatagaaaatttaataaaaactaatatgtatatttaaattagcaagaaaatgctggattcgaacaaacttcccataaatggttctgctattcagctgttctctaatactaatgctaaaaataatcttcaaacgatttcaataattatggtacttctacgtataatacatatcaacttaggttaacacaatatatgtaaagtttcaataaaatgaaatttaaaaataaatcgagaaatgctttatttagtttctgagttctttgccattcaacaactatctgcgggactgctgtttgacttcttataacgcttcgattactataaaaggatttattaatgccgtcggggataaatctgatgatattgttctttttaaaatgattatcagtttcaactaaaatagaatcagtaaaatcaatgtttttgcaagataaacgtgaaagttttaagtttaaattccaaaaacaataataaatcgaaataaaatattggagagtccactcctactataaacatggagagtccactcctactataagcatggagagtccactcctaccatttaaaaaggggagtccaccccaacaatgactttctttcatttactccactcctatcatttaaaaaggataaacaatggcgatatgttcaatgaaattattaaacgtgttatcttcttctctatcaaatctttgccgccacatatactcatccaaatgagctggaatcatgtcgtctacagtaccagtcattgccttaaatttgcgctaagctccactccacattgcctcgacactgtttctatgcgcccaaataattgggtctacaaa
>SCFE01000362.1_687458_689865
TTAAACAAATTTCCAAGCCTACTTTTTTCATAGCTAACACCACAAactcaaatactttacaaaaagATGGAACGTCCCCAACCAGAGAACCATCATCTAAATACCATGCGTTGCATGctaattcaggaaatttatctttgatagNCAATTGGGCGAAATCCACCGGCCtttttcttcaatgcaaaaagattagCTCCACAAAGATATTGTGCAATTTCATCCAGAGCATTACCAGATATTAAACAGTTGATTACTTTGAGGACTGATGCAATTGCTTTGGCCCCATATTCAGGTGTTGGGCATTGGAATGCATTAATTAGATGGGAAGCATAAAGTTTAGAGACACCGGCAACAGAATCCCTGGGAAagcttttcacacatttaatcagAATGTCTTTGTTTATCACAAATGGCTCTGTGTCTTCAGTACTATAATCcgttttattttttgaagtgttgGGAGGCTTCTCCTTTAGTGCATGAAATTTTTGCTCATCAAAGCTTAGACCATCAGATCTTAGGGCTGCTATAGCTTTACAAAAACTGCCTTCGTGACCAAGTTGTCTAGCTCTCAACATTTTGGGTGGAACTGACAgaagatgatttatttttaatgttgccagAACTTACAGTTGCTTCGTACCAGAGTTGAGCATAATCACCATTCAACCAACGCTCTAAGCAGCTCTTGAGAATTGACTCTTCGTATTTTAGGTGTTTGGAACCCCCCACGAGGAGGAGACCAGAGAACACAAGCAGGCAAAACGAAAATCTCCACTCAATGATTAAGAAACTTGGTGCCCACTTAAACTTACTAAAAGAGTGATTCACAGCTTTAGCCCAAAGATTACGGCAGCTGATTGGAACAATCTTTCTGGTAggaatagaaaacatttcaatatcagaaagtgagGGAAATACAGGCGTTATTCCAAGTGAATGAGGTGGTAGCCCTGAACCTTCACATCTGGAACCATTGACAATAAGTAGTTATGGGGGGGCAGAAGGAGAAcacacaaaaacgcctctgattggccAAGAGTTTATGACGTCAAATGTCACACAACGATGATGAATATTGGAGACAAgtgttttttagtgactcacaGATTGATTGACAGACCACTAAtaggttttcagtgacgtcacatacttgactaatggatTTTTTGCAGTGATTGTTGGGGTGCATATCAATGGATTTCTGAATATCCTCCTTTACCATCACCATATGAGCATCTCACAGTCAACCATTCTCTCAACTTCGTGGATCCTGCAATTGGCACTACGACAAATCGTGTTGAGTCTATGTGGTCTCAGGCAAAGAGGCGGTTGAAGTATTTGAATGGAACTTTGCCTCATATGTTACCCAGTCATCTTGATGAATTTCTTTGGAGGGAGCTTTTCAATTTGCCTGGAATGGATGCATTTGACAATTTCCTGCAGCATCTACGCTTGGTCTACCCTGTATGAATCAGCATATTTCAGCTCTTTTCAGAGCTAATTTTCATTCAGCCCTTTTCAGGGCCACCCAATTAGTCAAAGCattccatttttcaaatatttctattttaaacatttttggaagTGTCTTTCTTATTCATCAtgattaatgttaattatattaatgacttaatgaattttgcacatgctatttttaattattacaattaGGAATTTAACTTTAAGTAATGATGAATTAGTCTGTGATACATTTCTGTACTGTGATTATAACAATAGCTAATAATCAAGAGAATATACACAACTATAAGTGCTAAATTTCATTAGTGCATATATATACAAACCAACTAATCcactataattaaattttaatcacttaaaataaatgtttattttcttgaatttatgtaaatgtttGATTGAAATTGGAGGCTCTAAAAAGAGCCAAAATCGAAGGAAgcttcatttttgaaatgaacaCTCTAAATAATCTTAATATAGCAATGCCAATTTGCAGGAAGCTTCATTTACAAAACCCACAAAGGTTAACAAACTTGATGCCATTATGTCAACATATACTACAGTTCCACCAGAGACTTAAAAAGTTGTGATAAGTCTATATAAATTGTTATCTATAAATTCTGCATCATTACTTTAAAGGAATAAGACAAAATAATGATGAAGAATTTATAGATAAGAATATATATGAAGACTAATCACAACTTTTGAAGGCTTTGGTGGAATTGTAGTCTTGAATAATAATGGACCATCAACTCCCAAGAAGACAACTGAAATGATGCAATGAAATCGTAGCTTCTATTTATATATGCGCAATTGTAATGCGCAAATTGATGGAGCACTGCAAACTAGATCGTCGTCTTCAATAATTGATGGCATATTACTAAGTACAATGCATTTACGATAAGTGTCTTCAAAATGATTGGTT
>SCFE01001038.1_39144_41527
AGAATCGTTTTAATCAGGTTTCAGTAAAAACATATTGCGTTATTTCGATTTTATATATCATTTGCATAAATTCTTTGcgatttgcactaagacttcTAGCATTCGCATAATAACTGGCGAAGGTGCAGAATAGTGCCACGCGAatgcacgcggacaaaataaacactgtTAGAGGGtaaaaaattatgagaaatgcaataaaatacatgaaaagtttaaaatataatcgatatagatcgataactttacataattaaccaaattcgtagcacgcggcaGCCCGCTGTAAATATTTATGACAGATGAacataatatttgataaaaaacaaagatatcTGACttaaaaatgtctaaatattaAAGTATAACAACggaaatagttaaatttacaACTTCAAACTAAATAACAGAATTTAAGGGAGAATAAAGCTGTCCTCTTTTTAGTTTAAACAATGTTACATTctacaaacaataataaaaattaaatattattaaaattaaataaaattatatttacaattatttttaaaaattattccatggttaattaatttacttttataagtttgaaatttaaaaaaatctagcattattcaattattgaatttactaCTTAATCATGTTGACGTTACTTGATATGACTTGGCTCATCAGTAATTATGCTTATCTGCAAGAATGGCTTCGAAATAAACGACTTTTAAGAAGGAACAGTTGTCCGGATTGCCATGCAGGAATGCACATTCAGAATGCCGACAACATTGATGGGAACATTTTTCGCTGCCCGAATTGTTTCAAAAGGGTATCAATTCGAAATGGATCGTTTGTTAGCAGATCAAAGATGATGCTATCAGAGATTATTCTCATTATATACCTTTGGCCAACTGGCACTAACTTTTCAGCTGCTGTTTCACACATGGGAACTTCGAAACACACAATCATTATTGGTATAATTTCTTAAGGGAAACGTGCAGCATACATCTACTGAACAACATATCTCTACTTGGTGGCCCTAATTCCGTAGTTAACATCGACGAATCTGTGGTAGTGAAAAGGAAATATAATCGTGGGAGGATCATGCCACAACGTTGGGTGTTAGGCATTTATGATGTTGAAAAGCGATGTGGTTATATTGAATTTGTTCCAAGTAGGGATGAAGCCACACTCATTCCAATTATTCAGCAGCATGTGCATCAGGGTACTACAATTTTCAGTGATGGCGTGCTTATGCAAATCTCCGAGCGCATGGATACCAACATGAGGTCGTTCATGACCAGCACTTTGTCGATCCGCACACTGGTGTGCATACGAATTATGTCGAATCATATTGGTCACGAGTGAAAAGGAAGCTCAAATTTATTTATGGATCATCTCCAGAACTTGTGCCATCATACTTGGATGAATATATGTGGCGAGAACGTATTGCTTTGCAATATGTGTAATTTACTGTACATAATTTACTTTACGGCCTACATGAATGTTCTACTTCTCACTGGAAGTTCATTTGTCGTAGTTGAAAACTGTGTATTGTGCTGTGATGCATTCCGAAGctgtgaaaaaacattttttaatcaatgcattttaaattacttgCATATTAAATACATTTCCTTTACTATcctgaaatttaaattataattacagtGTAGTTCAATAATAAATACAGGTTTTGATTTTGATGAGTGGCCCTGAAAAGTGccgaattatttaaaaagtgaTTAACGATCGGCACCTTTAATTTTAGCCGGGCggtttttaaagtttatattattattatagacCCATTTTTATTACACAtacttttagcaaactctttgaaaaactgttttaGGTTCAAATAGACGCAttcctaaaatttgaaaacatccTTACGAATAAGtaatttggttttcgtgctgggcatagcacccaggacgTAATTTTATCGAGCacacaacaaattaagtctaatatatctcataataactgcggttgtgtagcattattagaCAATTTTTGTAAACGATATTATAAAACATGCCGCctatataatagtaataataataatagtcaaAGCAAATTCCTTTGCCATGTGGCACTATTCTGCATCTCTGATATGTAATTGTATGATTGTTCAGTAGAGGAATTAAGTCTTACTACTGTTATTACATTACCAactgaaattttctattttaatagaataaaataatcATACTTGAGGATAGTATCTGAACACAACAAACAAGTTGTTCCTGAAATACATCAAAGAATTCAAACACAAACTATAACTAATTGGCGCAATTTAAAAAACGCCATTAAAACATAAATATCAGTTACCGCAGATTAGATAGACTGGTTTTGACGCTCTCAAATGCTTGTGTAAACTACCAAGCAAAGCTATTAATTT
>SCFE01000094.1_271745_273975
tactggggtagggccgataccgggcacgggcatatactgattatttgttgttgtttaaggataatatttcttaaagccgcttctttgaagtttatagttgatttatatcaatttgtattcagggattatatatatatatacatgttaaaaatttctatttcttagacaaagtggaaaagaaatagtttcagttaatgcgaacttatattctaaaaaatttacgtttgaagacaatatttgcacttttagtctgaatataacctattccattaaaccaatgaaatcattggtttcttctaaacggattgttattattaaacttgtccataggttattgacaccattcaattacattgcaatcgccatctgattagcatgttaatttccagtttgccaatttatgcattcattctaaatattgtcacaatcagtcatcaaaaaatttttaacttaacgaagcgttgcacactgccgttaatgcttatcaggacgtctgtcaacattttgttagcatcatgcatattttgtgtttcaaaagcgatgtatcttgtaaataattgcgattctacacacacgcacactttctatgttcaaatatattgataggtatgcacaggaatgtacatttaagtacctactttgattgctttatatatagttgaagcatttgaacaatattataactaatatctctcaaaaaagtgtgcaatttcgcctcattcccatgcactaggcgcgcattctaatattaatcaattacattcgctatggcctctttcgccagttttaattttaaaacaatgaattttatacagttgatagaagcaaatcaggatgaagaacgcataattagatttttgcataacaggaattatttgcatctataaagtatgtacgaacagtcatgttaggatgattcagtttgcaggacgtacgagatgacagggcagaattaggggttgcagacaagacgtccgtttgagaaactcgccctaacccattgccaatactacagcaatcaattttgctgggaacatcagtaatgtctgaccagtggaggatatagaatcagttacgcaacaccagttaccctcatcttacagtcaatcattcgatcaacttcgtcaatcccaatacaggagcacacacatcattcttctgcagattgttaatttgtgtcgacctcaataaatttaataactcgtttattcatagtttagtgtttattcattgctactgctcaaaatataagtcgcttttaacgaaagtggtgtggttagataaaggaaaagatcccaaaaatcttataataacaaattgtataggacttcagtttcccatacatacaattgctttaaaagtggtgttcgatgataatctgttgaaatcttcacactgtgtggactcttaaatttttccgggattatcgtccatgtggcttgtaataaaacacacattatcatgaagaaaaacagtcataaattgaaaaaaaactattttggaagaatcttttttctttgctgagaaccgatattcaggtagtcttcaacaaccaagaatccagaaaactgattaaaatgcggtccttgccacaaaatttatagataaaagaatgctaatatcacctagcgttcatcaatcaaatagaagtgatgatgttgttgtctgtggcaaaatagcttgtcccgtttttattagtgttcttagtatgaatcctcgcttcataatattgtttgtgaaccaaatattgcagaaggtgttctatatagtttgcgtttttttagaaaatcacttattttgagtgactgcatgtttatttcaactttaacaacttgtacaatccataacacgttattccctaaagtataaatttgttaattgggaagcgtttagaattatcaaaaagcatgtcatcattactttcgcaattagtggtggacgatacactaactctggattttgaagttaatgatgttattgtctataaagaggacgacggtaatggtaaatatgttcatataaatattaattaattagaaattcaaatatatttgcttcgaaattggatttctctatttgtttgaaagtttttgatttgatagtttgtatttcatccccaatgtggaatgtttttcattcgtttactttattgtaaatgcgatgtctaataagtgcctagtgtatacagaaccctttgtttagttccagtcctcaacaattcagccaatcg
>SCFE01000290.1_735026_737376
NNNNNNNNNNNNNNNNNNNNNNNNNNNNNNNNNNNNNNNNNNNNNNNNNNNNNNNNNNNNNNNNNNNNNNNNNNNNNNNNNNNNNNNNNNNNNNNNNNNNNNNNNNNNNNNNNNNNNNNNNNNNNNNNNNNNNNNNNNNNNNNNNNNNNNNNNNNNNNNNNNNNNNNNNNNNNNNNNNNNNNNNNNNNNNNNNNNNNNNNNNNNNNNNNNNNNNNNNNNNNNNNNNNNNNNNNNNNNNNNNNNNNNNNNNNNNNNNNNNNNNNNNNNNNNNNNNNNNNNNNNNNNNNNNNNNNNNNNNNNNNNNNNNNNNNNNNNNNNNNNNNNNNNNNNNNNNNNNNNNNNNNNNNNNNNNNNNNNNNNNNNNNNNNNNNNNNNNNNNNNNNNNNCTTGTAAACACTATTATTAGGCAATTTGCCATACATTTAATTTCCCCCAAAAATTCTTCAACTTTAAGAGAAGAATGGGGAGACACAGATCTCAGCATTTTGCAGTGGTGTGCCAGACACAGGCTGGTTGCAAATTCAAGGTAATTTTTCCCTCATATATATAGctataaaaaattcatgcatGCATTTTTTAGAACTTGTTGGAAATGTTTGCTAAAAAATCATAGAGGCCACAAATGCAATGTTCATCACTGCCAACCTTGTGGTTTAATTATGCACTTGGAAGTGAGGCAACGAGCTGCAGATGGCTATGTGTGGAAGTGCCAATGGCAGCATTAACTATCTGTTCAGCATGAATCATTCTTTTCTGAGGCAACCATATGCGATTTCGCAAATTTCATGATCATATATTATCTCAGTCATTCTCTGCCGCAGAAATTCATTGCTTTTGAGTTGAAAATTTCTGAGGCAACCATATGCGATTTCGCAAATTTCATCATGTATGCTTTGaactttgtataaatatatattatttatctacaatttattaaaatgtacaaaccTTATACACTTTAGAGAAGTTTGCATTAATTATACACAGCATGCTGCACCAATTGGGGGACCTGGGATGATGGTTGAAATCAACGAGTCAGCATTTTTCCCAAAATACCATCGAGGTCATTTGGTTTTGCCGCATTGGGTTTTTGGGGGTGTTGAGCAGCAGTATATAAACGGGGAACTTTTTGCAGGGCGATGTTTTTTTGTGTTGGTGAACTCTAGGGATTGCGCCACACTTCTTCCATTAATTCGCAACTACATTGCTCCAGGATCGCACATTCTGCATGACGATTGGGGGCATACAGACACCTACGCCAACACCTCAATTTCCAGTACAGCAACGACTTTCTACGACACTGCAATAACTTTGCGCAACTGATAAACAGGAATATTCACACAAACACAATAGAAAGAACCTGGTCCTTGATGAAGTCAATGATAAAGCACATGTGGGGGACGTCACGAGCAAATTTTAATTCACACCTACAGCGATTTGTATGGGAACgcgaatttaaaaattttgataaatttttctcCTATATTGAATGTATATCAGAAGTATATATGNNNNNNNNNNNNNNNNNNNNNNNNNNNNNNNNNNNNNNNNNNNNNNNNNNNNNNNNNNNNNNNNNNNNNNNNNNNNNNNNNNNNNNNNNNNNNNNNNNNNNNNNNNNNNNNNNNNNNNNNNNNNNNNNNNNNNNNNNNNNNNNNNNNNNNNNNNNNNNNNNNNNNNNNNNNNNNNNNNNNNNNNNNNNNNNNNNNNNNNNNNNNNNNNNNNNNNNNNNNNNNNNNNNNNNNNNNNNNNNNNNNNNNNNNNNNNNNNNNNNNNNNNNNNNNNNNNNNNNNNNNNNNNNNNNNNNNNNNNNNNNNNNNNNNNNNNNNNNNNNNNNNNNNNNNNNNNNNNNNNNNNNNNNNNNNNNNNNNNNNNNNNNNNNNNNNNNNNNNNNNNNNNNNNNNNNNNNNNNNNNNNNNNNNNNNNNNNNNNNNNNNNNNNNNNNNNNNNNNNNNNNNNNNNNNNNNNNNNNNNNNNNNNNNNNNNNNNNNNNNNNNNNNNNNNNNNNNNNNNNNNNNNNNNNNNNNNNNNNNNNNNNNNNNNNNNNNNNNNNNNNNNNNNNNNNNNNNNNNNNNNNNNNNNNNNNNNNNNNNNNNNNNNNNNNNNNNNNNNNNNNNNNNNNNNNNNNNNNNNNNNNNNNNNNNNNNNNNNNNNNNNNNNNNNNNNNNNNNNNNNNNNNNNNNNNNNNNNNNNNNNNNNNNNNNNNNNNNNNNNNNNNNNNNNNNNNNNNNNNNNNNNNNNNNNNNNNNNNNNNNNNNNNNNNNNNNNNNNNNNNNNNNNNNNNNNNNNNNNNNNNNNNNNNNNNNNNNNNNNNNNNNNNNNNNNNNNNNNNNNNNNNNNNNNNNNNNNNNNN
>SCFE01000608.1_178552_180932
atgggtttgtgctcatgcttaccaaccctaactatgtgctgggctttttatcggtttgaatattaccgtcgaaatgttcatcctcattattttcctgcgaacttttgagtttacctcaagttatttgcagcgaacagcgcctggcaatttttagaaagctgtgctatttatttgagaaaattatttggagtttctaatacttttactattgtgtaaaagtttccattctccagacatttgtaattgcatttgatatactgagtaaggtattcatgtaaagcaacaccaatgtttaataagttactatcattcagacgttcgtacgtcctctaactggtgtgaccgctaaagaaaggaagtcgatgcgtatactaacgcaaatatgtttatcgaagaaaaaagatatttacggcgaaggcgtaaaatagtgccacgcttaaaaatagaccttattaaatggtaaaaaacgacgagaaatgcaatgaaatgtttttttttggtgttaaaaaattcacatttacaaataatcattataggcgatatggaagaaggacggaccctgaaaaaataaaaaaaatgttttcttattgagttttttgcgctgatttcaaatatataatttgttttgtgacttttgtcatatttagaaaaataatttaaattatttcattctctcaatagcaacttatgacgaaacaatttaaatggtggcacatttccatgaaaggcattcaataagtataacattaattttccactttttaggtgttgtgaaaaaattagcttaaaaaataattcggagctggtcgtttttttctaaggcacatcttgatttgcgagccttagtttttctgtgtttctgctttgtactaaaaaccagtgttacagatacagtggcattattgggtgttaatgcagtctgtagtggacgggtttctcttttgcagaggtacttgttcgcaaatactccttaattccactttctgcagacctaagctcggtggaatcgacagcattttgcagattgatgagagtgtttttcgatgcaggaagtacaagcgcggccaaaatattcttttttgtttttgttcccgatcatactgctgctacccttctgccgattatttacgacagaattgaatattgcaccaccatacacagtgatggttttcgaaactatgacgctctgcatgcaggtagtggaccccattgctatattcatagagttgttatccatcagcaaaactttgtggatccgttaacacgtgttcacacaaacaatgtggaagcaaaattgtcttcatcgaagcgaaagttcaaggctatgtctggaacgcttgaccgcatgttgcctgctcatcttgatgagtacatttggagagaatgatttggttgtgagaacgctttccacaattttcttgtacatgtagccgtttgctacccggtgtaaggctaatgtcctacttaatcagcccttttcacaactattttttccattctcagtcattttcaggactaccttttaatgttttaggaaaaacgtataagtttttcttttagcattcaaaggatgctttcgtatcttctgttctttttattattattaaatttttggagtgcatttgagaatgaacaacacttcagttcaagatttgtttcttaaattgaaagctttttaactgaaaaattaaacatttgttagatttattcgagatatttcattaaatgtgtcgtcataagttgctatagagataatgaaataatttaaattattatttttgtaaataagcaagtcacaaaacaaattatatatttgaaatcagcgtaaaaaactgaacaagaatacaattttattttttatttttcattatatattaaagaaaagtaaaaaattatttttcgggacttaatatttgatgaaatgtaatactgattgtataagctgcataaatgaaaattttaattcgcataatgtactaagcatatttgaatttttaagtgaggagtacataagtcataagtattacattatagctagcaccaaatgggtataataccattcgacaaatcccttcaaataacagatagtaaattattttcatcaaattttaataacgttttggttggtattatttttaaaatgttttgcattcttttaactattagactgtttattccgctctaaagtggagttcttattagttttgaatgaagaactgatttccgttaatatatatatttttccaaaaaaaattgataatttttgtaatgtgccatatttgggctttcttctcagaaaatatctaagaatataagatcaaaaagatgtattatattgaatgaaacttcaaaaacagtccgttttttgttcaagtagagt
>SCFE01000187.1_356087_358383
tatctttaacataatccttaatatataaaaaagattgatacacatagaggtgagaatttttcgggaaccttcagtttctccattaaagatttattacgtcattttttatctgatttataacgtcataaaaaaaaatatatatatatatatatacgaacttatattttacgaacatgtttacgaacttaaattttttcaatacgaacatatattttacgaacttattgtatcttccccaaataacgtcaaaactctgacgtcacttgtttagattttatacattttacttttcgcattttagacctatctaagttaagcataaggcgatataagttaggatacaattccaaatgtataattttgaaaataagtaagtttacgtggcataccctaatttttagtgttgtatatccaattatataattttgcttacatctttcaatgcaattcaataaccaaattgatcaagaaatatattattaaattttatgcagttcggctctgaaggggtcaagcggcaatggtggcgaaggtgcagaatagtgctccaaaatatacactattagagtgtaaaaaactgagaaatccaataaaatacatgggctctcggtatgcctttttcacttgttttgcaatcacctgcaatttttagaatggcttcgtcattaaggtattcttaaacggaattcggaatatcctgcctggttgagccaaatggatatttaagattccgatgctattgatggctttgtttttaaatgccctacttgtccaagaaaaacatctcttcgggatcgttccttcttctttcgttcaaagttgatgctctctgaaattatcactgttatctatttatggagtagtggtgctagtctaacaacaacatctcatcaactgccaatttcaaaatgcaccgcaatagattggtacaattttcttcgcgaagtgtgcagcacctatttgatcaacaaccctgttttgcttggagggaatgatctgtgtcaatatcgatgagttcatagtggtgaagcggaaatacaatcgcgccaggaatgttgcacaacgattggtgtttggtatgtatgacatttctaggaaggttggatatattcagttcgttaatagtcgtgatgcagccaccttagtaccaataatcagagagcatgttcaaacaaatgctacaatacaaggaaagcaaaaattttctaaatttacttctaaatatactggttttactgctgtatttatatatgaaatttcttctaattcttttaattttataaaaattatttataacttcttaattaagaaaggcttttgactaatgggtggccctgaaaggagccgaatgaaagagtagaaaacgattaacgttatgcatttagatcatgcaaaaagtaggtattcttgatcggaattaacctgaatcatcctgaattttttatctaagatttctttccttggaaaattgctctaactgcagtcctcatgcgcttccaaaattttttatgataattgaaaaatgtagtgggaatattatgttgtcaaaatatgaaatagattgcaatttgaatatttcttaatgcagtgtggccaaatatgttagcgttaccatatggtaacgctaggataattcaggttaaggacccgcttgatctcaaggcattcagaacagaagagtgattccttagatatcttctgcaagagttctccaatttaataactgaggtacttgatccagcaacgccagatactgtgagcgatcgtagatgttgagttcgcaaatacaaagtttctccctcattgttgatgatctaattagaacttactgcaagcaaccaaaaaggaagaaccagattttattttttccaatattgctgtatatcgggagtgtggcaagttaaagctaagttgcccaaggtgaaactcacaccaaacttttgaggtgaaggactactgaggcttgtgctgtacggctgctcaactctaattgccaacggacttcgggaacgtctttttgaagagattcctcctgcgtttagagcattcaacccagttcaatttctggccaagagaaattgacaggctgcccagcgtctccatattgttggacaggttccgcaaagctaactcatcattgaaatcgcataatacatcaatggttttatccttcaggtggttgcgagaacaaaagtcttcaaagaagttgctcatgctcatgtttaatgaaatgaaatgattgcgcagagagcaattaggaataaatatattaaataacttattgagattagagaaa
>SCFE01000287.1_845463_847942
aatttatcattcatattttcacaaaataacaacaattctatatttctaactaaccaaatcactaaaatacatataaatattcataaaataaatattagtgtattaaaacagtcttcaaacattaagcaatgatagcttattttttaaattaaaaccagcttcaatcgaatgtcccattaacatatttacatatttttcctatattatttaataataaaaatttattttaaagtaaataattgttccattatatttttaaggaattttaaaaatatttttgaacaattaatttatttataactgaaacctagaaacaagtgtgcttatataagacagcaaccatgtactttttcatttgaagtgattgtgaacatcattaatgttgcttcaataatccagcagttcaccattcacctgatcagggcaaaaaactcaacggaattgtgaactgaatgggagatggaaatttggacatcttgcaatgctgtgcacagcattgattaattgcaaattcaaggtaaatacatagaaaattttttcttatcttaatttttgtaattaggatctgtacaaagtgcacaatccggaatagaagaggccacaattgtaatgttcaccattgtaatccgtgtgggatggaaatgcatttgatagtgtggagtgcaagtcctgatggatacacttggaaatgctcaaatcagcattttttgactgtctgacatcaatcgttcttcacacatgtgcatttaagtatttggactatgctaatgatcatttattatgttagccacaacattctgcagaaattcatcacatttgagctaaatattagtgaagtctctatctgtgactgggcaaatttcgtcaggtgtgattttgtcattaagtaaataagtaatatatctatgtatgtatatacaacaaaattatttttaaattggctattctagagacatttgtattgattatacactttgtgctgcactgattgtggggtcctggtattatggtggaaatagacaaatcgtgtttttttccaaaatatcatcaagggtatgcagttttaccgcattgggtttttggaggaattgaaaggagatatgttaatggggaacttttcacggggcactgtttttttgttgcagtaaatagtcggcatcaagcaacattactgccacttattcagaatcacatcataccaggatcacatattttgcatgacgactgggaagcttatagggatttatgccaccatctcaactttcaatacagcgatgacacagtagtgcactgtgataactttgtacacccactcaattgcaacatacacacaaacactgtagaaggaactttgtcactcatgaagttaacaattaaatgcatgcatgagacgttgtgggagaacttcaatttgcatttacaacactttgtttaggagagggaattaaggaaatttgatgctttcttttcatatcttgaatgtattgctcactcatattgtctcacttgactttttatatgttatgttgctgtttttgaactctaaattttattagtttgtattttgttgaattttgtaattttttatttggaataaatgtttctttgtgttgtttttaactgtctatgttttcataggaacttagtaattaagatattcaaaaaggatggctcaaaaatatttttaaaattccttaaaaatataacagaacaattatttactttaaaataaatttttattattaaataatataggaaaaatatgtaaatatgttaatgggacatttgattgaagctggttttaatttaataaataagctatcattgcttaatgtttgaaggctgttttaatacactaatatttattttatgaatatttacatgtattttagtgatttggttagttagaaatatagaattgttgttattttgtgaaaatatgaacaataaattcgtagaaatttaaatctaccgtaacttttttaattttgattttttcccaattttggcgatgtcagtgtattcagcttgaaaaactaacccaggaaatgtctttcttttgttgataactttttttaaaaagtgacgtaaagttaaattgatccttacaataaagtacaaactacaaaataatcaacataattaaatttctattttaaatctaaacagactttcaaaggatttctaaatgtttactaaatgcaaatggcgaacctcaacatttataattatagaacatatttacatatatttacttgtaattccgtatttcagcaatcttaactacatagaaaactaatcaaagtagagtttaaagaaatacatatatttattcaaatatattaattgcaatttcattaaaattgtatttaatattttgtgacatcagacttgggggaagagagacagatccgccaaacctaacttccattgtttttcaataaaaaaataaggtatgttgtatttgtttattcctaat
>SCFE01000137.1_104032_106247
NNNNNNNNNNNNNNNNNNNNNNNNNNNNNNNNNNNNNNNNNNNNNNNNNNNNNNNNNNNNNNNNNNNNNNNNNNNNNNNNNNNNNNNNNNNNNNNNNNNNNNNNNNNNNNNNNNNNNNNNNNNNNNNNNNNNNNNNNNNNNNNNNNNNNNNNNNNNNNNNNNNNNNNNNNNNNNNNNNNNNNNNNNNNNNNNNNNNNNNNNNNNNNNNNNNNNNNNNNNNNNNNNNNNNNNNNNNNNNNNNNNNNNNNNNNNNNNNNNNNNNNNNNNNNNNNNNNNNNNNNNNNNNNNNNNNNNNNNNNNNNNNNNNNNNNNNNNNNNNNNNNNNNNNNNNNNNNNNNNNNNNNNNNNNNNNNNNNNNNNNNNNNNNNNNNNNNNNNNNNNNNNNNNNNNNNNNNNNNNNNNNNNNNNNNNNNNNNNNNNNNNNNNNNNNNNNNNNNNNNNNNNNNNNNNNNNNNNNNNNNNNNNNNNNNNNNNNNNNNNNNNNNNNNNNNNNNNNNNNNNNNNNNNNNNNNNNNNNNNNNNNNNNNNNNNNNNNNNNNNNNNNNgaattttaaattatttaaaaactaaagttttcaataataatattcagtTGAGTTTCAGttcagtaaataattagttaattatagttaataataaatgtgacgCATAACAAAGCTCTAATAACTTACATTTGAACTTTGATGGTCAGTGTTAGATCTTCTAAATAAATTCGCACTTCACAAATTTAGAACTTTCCACCTCACATTCCAAACAGCTTTATgtatttgcaagaaaattaacTAGTGACCAATTCTGAACtgctgaaaattttcattttgtgtcATCAATCttcgaaattatatatttctagcctttattcacttttctttaattcaaaacTTCGTAACCGCAGATGTCTTGGGAATCAGAAAATCTACAGGCTTGGATTGGTATAGCTTCTGTCGGGATGTTTGCCTCATGGCCTTGATGAGAGCTGATATCTGCCCACAGAAGTATGGAGGTCCCGATCGTATTGTTGACATCGATGAAAGTGTCATTGCTCGCAGGAAGTACCATCGTGGCCgtttaattccagaaaagttGGTCTTTGGAATCTATGATGTTCAGGATCGGCGGCCATTTTTGTGCTTCGTCAATGCAAGGAATCATTAGACACTGATGCCAATAATATTAGGAGAGTTGCAGATAGTTCCAATATCTGGACTGATAACTGGGGTGCTTACAATCGAATCACCAATTACAATTTCCGGCATGGCACAGTCAACCACTCTTATCACTTTGTTGATCCTGTAACTCGAGTCACTACAAACAGAGTGGAGTCTATGTGGTCTAGAACCAGGCGGAACCTTAAGCAAATGAATTGAACTCAAACGCATATGCTTCCAAGTCACTTGGATGCATTCATGTGGCGCAAATTGTTTGCACTGCCAGGCATGAATGCCTTTGATAACTTCATTCGTCATGTGCGGCAGGTTTACCCTATTTAAGCTTTTTGCTTCAATCAGCTCTTTTCAGAGCCACCCAGTTAATCAAAactatttactattttaaatgaatattacatTGGTATAAAGTATTTATTAGTTATTCATTGgcttttgaaatcattttaaatacattaacgATAGTTCATTAAATTGagaaatattcattataaatgtGTTGTAAAATTGGAGTTACAAATTTACCAAGTTAGTATTAATTAACAACCATATggatcaattttactttagtgaatttttcaataaaatttgatgactcatccaataaacttttctagaccagttttttacgaggaacaatcgAAGcccttaaaattttgaaaaaattaatatttaagtcaGTATAGTCCTTCTTTTAGTTTACCgatataaatgtaattcagCTCTCAGATAAACGTTTTCTGTAACTGAAAAAGGGTTTATGTTATACtttggtaagtatatttaataattttaatgaaaatataaaaaattataattgtaaactatagtaaatacaataaaactacgacgaaaaattttaatatgtcaagGCTATGGTCCATATTAAGTTTTATATTACGTCATACATTTGTACAATCAAAAGTATTGTTACAGCATTAGTAGTAGTTGAGAAAGTTTTTAATGTGATATtcgttttaataaaaataaaatattgttgtaataggattaaattatgatttagaatattatagTTAATTCTTAAGCAG
>SCFE01000004.1_733061_735252
AGACAATATCATAATATTACACGCGCGTCTTCCGTGTGAATCATACTCCTCTACGCAGCGCATTGTATGTTTTTCTCTCAAATTAGAAAGTGGCGGGTTTCTTACGGATTCTTCTATGCAGTGAATTTCAATAGACGATCTTTTCACAAAAGCTGTTGTATAGAATCTAGTCATTGTGTTCAGGTACCGCCTGTTTTAATctactaaaattaatattgccCATTTCAGGTGTCGGCTACTGTCCGAACGAGGATAGATATCAGCCTACAATGagttttttccatattttaaagaaaaccaGATCATTTTACCTAACATATACATGCactgataaaaattatattattttgttttatctgACAGGCTGCGAATATATGTTTAGTGAAGcctgaaaatttcatgaaaattaaaagtatttgaaaaacttgtgATCAACATAGCGCCTTTTCCAACAAATCTCTTCATGTAGTTACTTTGTTTCAAAGCCTTCTTAAAAGGCTTTGCtttgttttcataatgaatAATATGGTTTCATTGAGTTGGCTCTATCATGATGAAGAACATAGGGCGTTCTTGACGAATCTGGgacttcttaaatattttttataatttttagatagtttttatgctgattgcaaatatataaatctttttttaaggaaatcattatttaaaaagataattagTACAACTATTTTGACTTATCACTATAGCAACAGTATGTTATTAAATGTCGCCATCTATGTAATATTGATGGCAAATAgtcatataattaattataaatataatataaaaataaaatgtattttatgctgctatttttaaataataattttgatagcTGAAACTATATATTTAGCCGTGCAGCTGACATACAGTTTTGCAGTGGGAAATGGCTTTGAACTTTGCTGTTACTTGTGTTGGCCTTTTTGCGCACACCATTGTAGATTGGTATGCAATGCataaatatgcatatttaaGTAATGCATGCTATGCATACTGTCGAGAGTTGTGCTCCAAGTTCTCCTAGATCACCTTGTCGTAGTTCACGAACGCAACTTTGTGGATCCCGTGACTAGAGTTCACACTCAATATATTGAGGTTATTTGGAGTTCTGCGAAGAGTGAGATGAAGGCGATGAGAGGAAGTAATGACAACATGCTTCTACTACACCTTGATGAGTTTATGTGGTGACAGCGATTCAATGATAATTTCTATACTTTCTTGTCTCACATTAATCGTTTCTACCCTGTCTAATTTTTCTGTCTTTTTTCGTGTATCTTTTTTCTCTTCTGGGTTTTCTATCGATTTCTCTCTATTCTATTTTTAATCAGTCCTTTGCAGGACTACTCTATTTACtcttttgaaaatactttttatgtaGTTTCATTAGAGTTTGTAGGATTTTATTAGAAATCAACAATAATGCATAATTATGTTTAATTAAATTACCGCTACTATTTGCCATCAATATTACATAGATGGCGACATTTAATAACATACTGTTGCTATAGTGATAAATCAAAATAgttgtaataattttctttttaaataatgatttcctcaaaaaaagatttatatatttgtaatcagcataaaaaactgtatctaaaaattaaaaaaaattaatttttaagcagtCCCAGATTCTTCAAGAACGCCGAACAGGTTAATGGTTTGGGGTAAATTTAGGGTTAGATTATAATTTAGCTTAAAGCTAGTGTTGTGTTTAGGGTTgtcttgggttagggttagggataTTGTTAGGGTTAGGTTTGGAGTCAgggttatggtttgggttagggttaaggttataattattgttgattaattatcttattttttgcaaaaatttgagtgGGAGGATGCTGCAAAAGTACCccgtaaatttgaaaaatggatgcAATTTGTGGGAAATCTTTCGTTTTTAAACAGTACATTTACATATCAGTATAAGTTgatatgaatttgtttttttttgtttattctgaTATGATCCATTCCCTGATTAACTTTCACTCATAATTTATATACCTCAATTCTGTTTTTCTGTTGTTCAGGTAATTTAGTAAACAAAAATTCTGTGGCAGGCAAAGGTAAATGTTACTTTTTATAAGGCTATTTGATTGGAATTTGAAATACGTTTTGTGTTAATAAACTTATCAAAGTCCTAATAAACCACAAGTAATTA
>SCFE01000720.1_343342_345614
acagtctatcaattaagatatgtggtcagggatataaaattcctaataaccacgttgggaatgaaatcagccagtgcgacttgttgtctttgtcaggtaagcatgattcaaataatgattgtttaatttaaaaatactactgatattggggatatgtacgtttcttttcaataaatgtatcaagaaaggggaagaaatgggggaagatagaattatataattacaattttttttgtaatttaaaatatcaaaagtgattcttacgaatactaaggagacccctgcgcaaaacgtttttgaactcaaatacttgtggtttattaacgagtcaggtgatgttatcgggatgttttcgaggcatatttcttaggaataagaatatgcaattatttaaattgcatagaagacttgtttgtaactatttttttagatggaactctcgcgttggaaagattattggtcgaaacaagatattctcatttcaacttttaatgcagaaatatttaatagacgaatttgttaatcatgaaggaacaaactttacttgtgaaagtgtacatcaatgaaaaactaaatacgattcttcaaagatggcaaaagcaaatccaaattcttctgaattaattctgattctcagtcttttaatttctatgtggatcaaaggcttatgtataggttttttgtgtaaccaatgttgcagagacatgccaagagtttcatattcttccaggataggtgtcaatactgaaaaaaggatgagggcaatccgcgcatttcctttttgaatcagcatcctattccctgacacaatcagtgacgctgacaaactacattgcagttgaaatggctttgaatcttacactattagcctttccttttaaacattgttgattatcatgtatacaggaggtgcgctctcaagttcctcttgatcctgcattgtgtcgccaaaagcttggaggaaataagaagtttgcaagatcgataaaatgtttttcgcaagcgaaaggacaaagaatcccctctacctattacttatgataaagtggaatgtgaaagcattattcatagtgatggctggtctgtttctgcaaaactatctgctggttatgcatctcatctctatgatcatcaagtcgtaatttatcatcagaactttgtagaacctgtgacttgatctcaaacttaaattatcaaagcaatgtggaattcaactaagattggtatgaagacggtgagagaaaacatgacaacatgcttccattacatcttgacatgtctataaggctcagagggtttgatggaaacttcaatattttctcatttcaaattttttcgggtttcatatttatcttttcggttttctatctttccttaatttatttgaaattagtcctttttagggctaccctattgacgtatttgaaaatactatttacgtctggcaagactgcacgcaaacatctcaagccaagtagtgtgacaaaacgcacatatatcttccttgctcgctgcaagccataatttttcacaatttcaacatatcaattacttagcaagataaaagaaggtctgtcagtctccacagtgtcaaatgaagtccataacgatctgcagatgaagccctatgtgctaaggagacgaaatttgttgaccaacaaagcaaagtcaatgtgagggcagagatttctaaggctgatcttctttctagttcaagaggtcttctttttaactcagcacctctttcctgttgaaagtccaacatatgttgacatacccatttttctcactacagttgttcttatttaaatgatgagtattaaaaaagtaatcaaacttattttaataatgaaaagtagtttttcacgtgaaaggattttgttaataccttaagttgataatcaattatacacaagttttattgaaatttcaatattttaatatcgacttaaaacatggtggtctactgaagtatagaaactaagtcttgactctgaatagacctcttaaagctgaacaaacaataaataactaacctgaattattgatactttgtttctttgaataacgcgagacattctccgaggctggtacttaatgtaatcgggaatataaattaaagaagccccagaatagagacagagcattatatccacaatggcagggtcaaatgtaaaaggagaacaagaaagaacgacatcgcattcagtaaggcataaattttcactaaaagcaaatttatttaaaaaaaacttttttgaaccaataaaaa
>SCFE01000720.1_267734_270006
acagtctatcaattaagatatgtggtcagggatataaaattcctaataaccacgttgggaatgaaatcagccagtgcgacttgttgtctttgtcaggtaagcatgattcaaataatgattgtttaatttaaaaatactactgatattggggatatgtacgtttcttttcaataaatgtatcaagaaaggggaagaaatgggggaagatagaattatataattacaattttttttgtaatttaaaatatcaaaagtgattcttacgaatactaaggagacccctgcgcaaaacgtttttgaactcaaatacttgtggtttattaacgagtcaggtgatgttatcgggatgttttcgaggcatatttcttaggaataagaatatgcaattatttaaattgcatagaagacttgtttgtaactatttttttagatggaactctcgcgttggaaagattattggtcgaaacaagatattctcatttcaacttttaatgcagaaatatttaatagacgaatttgttaatcatgaaggaacaaactttacttgtgaaagtgtacatcaatgaaaaactaaatacgattcttcaaagatggcaaaagcaaatccaaattcttctgaattaattctgattctcagtcttttaatttctatgtggatcaaaggcttatgtataggttttttgtgtaaccaatgttgcagagacatgccaagagtttcatattcttccaggataggtgtcaatactgaaaaaaggatgagggcaatccgcgcatttcctttttgaatcagcatcctattccctgacacaatcagtgacgctgacaaactacattgcagttgaaatggctttgaatcttacactattagcctttccttttaaacattgttgattatcatgtatacaggaggtgcgctctcaagttcctcttgatcctgcattgtgtcgccaaaagcttggaggaaataagaagtttgcaagatcgataaaatgtttttcgcaagcgaaaggacaaagaatcccctctacctattacttatgataaagtggaatgtgaaagcattattcatagtgatggctggtctgtttctgcaaaactatctgctggttatgcatctcatctctatgatcatcaagtcgtaatttatcatcagaactttgtagaacctgtgacttgatctcaaacttaaattatcaaagcaatgtggaattcaactaagattggtatgaagacggtgagagaaaacatgacaacatgcttccattacatcttgacatgtctataaggctcagagggtttgatggaaacttcaatattttctcatttcaaattttttcgggtttcatatttatcttttcggttttctatctttccttaatttatttgaaattagtcctttttagggctaccctattgacgtatttgaaaatactatttacgtctggcaagactgcacgcaaacatctcaagccaagtagtgtgacaaaacgcacatatatcttccttgctcgctgcaagccataatttttcacaatttcaacatatcaattacttagcaagataaaagaaggtctgtcagtctccacagtgtcaaatgaagtccataacgatctgcaacaaagcaaaatcaatgtgagggcagagatttctaaggctgctcttctttctagttcaagaggtcttctttttaactcagcacctctttcctgttgaaagtccaacatatgttgacatactcatttttctcacagttgttcctatttaaatgataagtattaaaaaagtaatcaaacttattttaataatgaaaagtagtttttcacgtgaaagaattttgttaataccttaagttgataatcaattatacacaagttttattgaaatttcaatattttaatatcgacttaaaacatggtgatctactgaagtatagaaactaagtcttgactctgaatagacctcttaaagctgaacaaacaataaataactaacctgaattattgatactttgtttctttgaataacgcgggacattctccgaggctggtacttaatgtaatcgggaatataaattaaagaagccccagaatagagacagagcattatatccacgatggcagggtcaaatgtaaaaggagaacaagaaagaacgacatcgcattcagtaaggcataaattttcactaaaagcaaatttatttaaaaaaaacttttttgaaccaataaaaaattaagaaacataagcaattctcttaagagttctacagaattgt
>SCFE01000846.1_281494_283766
NNNNNNNNNNNNNNNNNNNNNNNNNNNNNNNNNNNNNNNNNNNNNNNNNNNNNNNNNNNNNNNNNNNNNNNNNNNNNNNNNNNNNNNNNNNNNNNNNNNNNNNNNNNNNNNNNNNNNNNNNNNNNNNNNNNNNNNNNNNNNNNNNNNNNNNNNNNNNNNNNNNNNNNNNNNNNNNNNNNNNNNNNNNNNNNNNNNNNNNNNNNNNNNNNNNNNNNNNNNNNNNNNNNNNNNNNNNNNNNNNNNNNNNNNNNNNNNNNNNNNNNNNNNNNNNNNNNNNNNNNNNNNNNNNNNNNNNNNNNNNNNNNNNNNNNNNNNNNNNNNNNNNNNNNNNNNNNNNNNNNNNNNNNNNNNNNNNNNNNNNNNNNNNNNNNNNNNNNNNNNNNNNNNNNNNNNNNNNNNNNNNNNNNNNNNNNNNNNNNNNNNNNNNNNNNNNNNNNNNNNNNNNNNNNNNNNNNNNNNNNNNNNNNNNNNNNNNNNNNNNNNNNNNNNNNNNNNNNNNNNNNNNNNNNNNNNNNNNNNNNNNNNNNNNNNNNNNNNNNNNNNNNNNNNNNNNNNNNNNNNNNNNNNNNNNNNNNNNNNNNNNNNNNNNNNNNNNNNNNNNNNNNNNNNNNNNNNNNNNNNNNNNNNNNNNNNNNNNNNNNNNNNNNNNNNNNNNNNNNNNNNNNNNNNNNNNNNNNNNNNNNNNNNNNNNNNNNNNNNNNNNNNNNNNNNNNNNNNNNNNNNNNNNNNNNNNNNNNNNNNNNNNNNNNNNNNNNNNNNNNNNNNNNNNNNNNNNNNNNNTGTATATTCTTTTGATTATTAGCAATTGTTATAATCACAGTACACAAATGCAATCACACAGtgttattaatataatcaacattAACCATGATTAATACTAAAGACActacaaatattatttcaacaataaaatgCTTTGATTAACTGGGTGGCCCTGAAAAGGGAGAATGAAAATTAGCTCTGATGGGTATTTGGAATGTATGATGATGAAGATCGTTGATCTCTTCTTTGTTCGTGAATTCCAGAGATCATCAGACTCTCATGCCCATTATTACGCAGTGGATTCTTCTTGGCTCATAGATTTGCAGTGATTGTTGGTGCGCATATCGATGCATTTCCGAATATCTTCCTTTACCATCACCATATGAGCATCTCACAGTCAACCATTCTCTCAACTTCGTGGATCCTGCAACTGGCACTACGACAAATAGATGGAGCATTGCAAACTAGATCATCGTCTTGAATAATCGATGGAATATTACTAAATACAATGCATTTACGACAAGTGTCTTCAATATGATTGGTTGTTATACATGAATatgctaaatataataattgctaTTGCAATATGATTGGTggtaatgttaattaaaaatatcgctataacttttttaataaatatttcctaaaaaaagAATATCAGATTTGGAATCAATGAAAAAACTACATCTATTGgcaaatttaattgtttttttaaaagagtttGCTATTCCGCAATTTCGCCGAATGTGCTTCAGgaacaataaaatacatttacattatGCAAAGAGAAAGCATTcctattttcatttaatttataatatttcatcactattaGCGCAAATGATTTGAGCAATAGGATcattactttcaaatttaaatattttttatttttaatagttaatattttcttaatatttctcTTCATATTTCTATATTGTTGTTACAATTcgattttatgcaaatattattaaatataaattctatatCATGTTGGGACAATACTGAACTTTCAAACAAAGTATTTGCTAAATGAAGTGTGTGCATTTGCactcttaaaataaaatatcaatttcaccAAGTCGAACCTAAAAACATGCTactaaaaacttaaaacataaaataatatttgcaatttctttgatttttaacaggaattttatttctttaaagatcttgaagtaaaaaattaattttctttaaagatctgaaatttcttcatagattttaatgtaaattaaagtttctgcaaagtttttaaagatttttcaactataattttattgttttttctatttactctatatatataaatNNNNNNNNNNNNNNNNNNNNNNNNNNNNNNNNNNNNNNNNNNNNNNNNNNNNNNNNNNNNNNNNNNNNNNNNNNNNNNNNNNNNNNNNNNNNNNNNNNNNNNNNNNNNNNNNNNNNNNNNNNNNNNNNNNNNNNNNNNNNNNNNNNNNNNNNNNNNNNNNNNNNNNNNNNNNNNNNNNNNNNNNNNNNNNNNNNNNNN
>SCFE01000687.1_397792_400097
tatttaatcgagtttaaaataattttttgaaatatttcgttttataaatattttgaatctctAGTTATATGAATGCAAACAAtactatatattaatttttcttacaTATGCCTAATATTTATCTGCATATTTGtagtgttaaaaattttaatgctgtTATTTTTAGAAACTAGACATCAATgaagtattaataaaataaagattttcaaagttGTGCGGCAGAGTGGCCGAGTGGTCTAAGGCGCTAGTTTAAGGCACTAGTATCTTCGGATGCGTGGGTTCGAATCCCACCTCTGTCAGTTTTTTTCACTGCTACCATGGAAACTATACTAATGACGTCAGAGAACATGTCAAGACTTCTTACGTCATTCTGATAACGTActttgttattattatgattttcatgatttctaaaatattcattgcgcattttaattttcaatgcttCTTTAGATAGTATGACTCTGTCATTGCAAAATGTGCCATTATTAATCATCTGctgatttattataattgttataatttttggcaatatttttatttgtgttaatgtatttttagTCTTGTTACTATGGCACGTCGTGGtggtttttcttttttcaatttaatagatATTGCAGGTACAGAAGAAAGAGTTTTGCCAAAACCACAGTCTAATTGCGAATGGATATGCATGTGAACGTTGTGATATTCCGATGAGCCGCATTTCTGATCAATCGTGTGCAGATAAGTTTATTGGGCGgtgtaaattatgtaaaagaaagaAGTCTGCAAGGAATGGTTCTTTCTTTGAGGGTTGCCGTTTAAGCTtgcagaaattaatttttgtgatatattcatttttgatgcAGACACCTGTAACAAAAGCAATGATCCAATGTGACATCGGACATCATGCAGCAGTAGATTGGTATTCATTTTGTCGCGATGTGTGTTCCAGCATCTTAATGAATCCGGCAGTGTGCAGTCAAAAATTGGGTGGAGAGAACCGCGAAGTTCAGCTTGATGAAAGCGTGTTTCGAAAGCGGAAATACAATCGTGGCAGAGTTTTTCGTGAGCAATGGGTGTTTGGATTTTTATGAACCCCAACTTAAAATTGGTTACATGCAGTTTGTTCCAGATCAGACGGTCAATACATTGCGaccaataatttttgaaaaaatagagttTGGAACTACTATTACAACAGATGGCTGGGCTGCATATTCTTGGCTCTCAGATGGGTATGGACCACACCCATATGTTCACAAGGTTGTTATCCACGACGAAAATTTTGTAGACCCCATTACTCGGGCACATACAAACAATGCCTCGTACTGTAGCTGTTATTTGTGCTTTACAATTACTATAAGACTAAATCAGtcaatgctacaatatatatataNNNNNNNNNNNNNNNNNNNNNNNNNNNNNNNNNNNNNNNNNNNNNNNNNNNNNNNNNNNNNNNNNNNNNNNNNNNNNNNNNNNNNNNNNNNNNNNNNNNNNNNNNNNNNNNNNNNNNNNNNNNNNNNNNNNNNNNNNNNNNNNNNNNNNNNNNNNNNNNNNNNNNNNNNNNNNNNNNNNNNNNNNNNNNNNNNNNNNNNNNNNNNNNNNNNNNNNNNNNNNNNNNNNNNNNNNNNNNNNNNNNNNNNNNNNNNNNNNNNNNNNNNNNNNNNNNNNNNNNNNNNNNNNNNNNNNNNNNNNNNNNNNNNNNNNNNNNNNNNNNNNNNNNNNNNNNNNNNNNNNNNNNNNNNNNNNNNNNNNNNNNNNNNNNNNNNNNNNNNNNNNNNNNNNNNNNNNNNNNNNNNNNNNNNNNNNNNNNNNNTGGCCGAGTGGTGTAAGGCGCAAGTTTAAGGCACTAGTATCTTCGGATGCGTGGGTTCGAATCCCACCTCTgtcagtttttttcaattgaaataatattgtgtcatgaaatattatataatttcattattttaaaagaatatacattaatttaatgaacaatatttcatttgtatttaatcgagtttatataatttttttaacatatttcgtttcataaatattttgaatctctAGTTATATGAATGCAAACAATActatgtattaatttttcttacGTATGCCTAATATTTATCTGCATATTTGTAGTGAATCTCTAGTTATATGAATGCAAACAATACTATGTATGAATTCTTCGTACATATGCCTAATATTTATCTGCATATTTGcagtgttaaaaattttaatactattatttttagaaactagATATCAATgaagtattaataaaataaagattttcaTAGTTGTGCGGCAGAGTGGCCGAGTGGTGTAAGGCGCT
>SCFE01001038.1_39299_41556
aaaataaacactgtTAGAGGGtaaaaaattatgagaaatgcaataaaatacatgaaaagtttaaaatataatcgatatagatcgataactttacataattaaccaaattcgtagcacgcggcaGCCCGCTGTAAATATTTATGACAGATGAacataatatttgataaaaaacaaagatatcTGACttaaaaatgtctaaatattaAAGTATAACAACggaaatagttaaatttacaACTTCAAACTAAATAACAGAATTTAAGGGAGAATAAAGCTGTCCTCTTTTTAGTTTAAACAATGTTACATTctacaaacaataataaaaattaaatattattaaaattaaataaaattatatttacaattatttttaaaaattattccatggttaattaatttacttttataagtttgaaatttaaaaaaatctagcattattcaattattgaatttactaCTTAATCATGTTGACGTTACTTGATATGACTTGGCTCATCAGTAATTATGCTTATCTGCAAGAATGGCTTCGAAATAAACGACTTTTAAGAAGGAACAGTTGTCCGGATTGCCATGCAGGAATGCACATTCAGAATGCCGACAACATTGATGGGAACATTTTTCGCTGCCCGAATTGTTTCAAAAGGGTATCAATTCGAAATGGATCGTTTGTTAGCAGATCAAAGATGATGCTATCAGAGATTATTCTCATTATATACCTTTGGCCAACTGGCACTAACTTTTCAGCTGCTGTTTCACACATGGGAACTTCGAAACACACAATCATTATTGGTATAATTTCTTAAGGGAAACGTGCAGCATACATCTACTGAACAACATATCTCTACTTGGTGGCCCTAATTCCGTAGTTAACATCGACGAATCTGTGGTAGTGAAAAGGAAATATAATCGTGGGAGGATCATGCCACAACGTTGGGTGTTAGGCATTTATGATGTTGAAAAGCGATGTGGTTATATTGAATTTGTTCCAAGTAGGGATGAAGCCACACTCATTCCAATTATTCAGCAGCATGTGCATCAGGGTACTACAATTTTCAGTGATGGCGTGCTTATGCAAATCTCCGAGCGCATGGATACCAACATGAGGTCGTTCATGACCAGCACTTTGTCGATCCGCACACTGGTGTGCATACGAATTATGTCGAATCATATTGGTCACGAGTGAAAAGGAAGCTCAAATTTATTTATGGATCATCTCCAGAACTTGTGCCATCATACTTGGATGAATATATGTGGCGAGAACGTATTGCTTTGCAATATGTGTAATTTACTGTACATAATTTACTTTACGGCCTACATGAATGTTCTACTTCTCACTGGAAGTTCATTTGTCGTAGTTGAAAACTGTGTATTGTGCTGTGATGCATTCCGAAGctgtgaaaaaacattttttaatcaatgcattttaaattacttgCATATTAAATACATTTCCTTTACTATcctgaaatttaaattataattacagtGTAGTTCAATAATAAATACAGGTTTTGATTTTGATGAGTGGCCCTGAAAAGTGccgaattatttaaaaagtgaTTAACGATCGGCACCTTTAATTTTAGCCGGGCggtttttaaagtttatattattattatagacCCATTTTTATTACACAtacttttagcaaactctttgaaaaactgttttaGGTTCAAATAGACGCAttcctaaaatttgaaaacatccTTACGAATAAGtaatttggttttcgtgctgggcatagcacccaggacgTAATTTTATCGAGCacacaacaaattaagtctaatatatctcataataactgcggttgtgtagcattattagaCAATTTTTGTAAACGATATTATAAAACATGCCGCctatataatagtaataataataatagtcaaAGCAAATTCCTTTGCCATGTGGCACTATTCTGCATCTCTGATATGTAATTGTATGATTGTTCAGTAGAGGAATTAAGTCTTACTACTGTTATTACATTACCAactgaaattttctattttaatagaataaaataatcATACTTGAGGATAGTATCTGAACACAACAAACAAGTTGTTCCTGAAATACATCAAAGAATTCAAACACAAACTATAACTAATTGGCGCAATTTAAAAAACGCCATTAAAACATAAATATCAGTTACCGCAGATTAGATAGACTGGTTTTGACGCTCTCAAATGCTTGTGTAAACTACCAAGCAAAGCTATTAATTTgtacaaattaaattacattttgtatttaa
>SCFE01000135.1_979327_981644
TTAAGGAGCAGCACTATTTTCGGCTTTTCAAGGACTTGCAGAGCATCAACCGGACTTGCATTACATTTGGTCACTTATAATTCCATCTCTTTCAAGTAACTTTGTTTACTTTCAATGGAGTAGATTCTCCCattctaattatatattcatgcttggttatatatatattatttatttggaAAACATAATCTCCGCATTTCTTGCTTCCGACTAGATGAAGAATGTCCTATTGGTGAAGACCAACAAATTTATACCTTGCAGTTTTTGATTGAACGACATATCCTTCTTGTATTCCAACTTACTTCTACTTTTATTTCAGAGatgatttatttatgatatattttgtttatttttatcataaataattaCACTGTACCAGATTGCTTGCAAATTCGAGGATTTGCAGTGCATGCAGGCTCCGCAATCGTCGAGGACAGAATTGTCCCATTGAAGAATGCGTTTTTCCAAATATGCGACGATTTATGAATTCATCACAAGGCGAGTCTTGACGGGAGTTGGGTTCTCTATTGACAAAGCAGAAATAGTGAGTGTTGTTGCTACCATTGGCTTTATTATATGAGCCCAAGCTATGGGAAAAATTTGAATGAGTTcgtaaaaataacattttccgCTGAAAAAGTTCCATATTCTGATGTACTTCAAAAACACGAATATTTCTATGAAAAGTTTCACCATAACACTTGCCCACAATTGTCCCATTGAAGAATGCGTTTTTTGGGAAGAACGCATCAGattaattattaatagaaataaaatagaTGGCTATTTTTGGAGgtgcaataataataatcatcTTTCTTCTCAAAGAGTCTTTTAagaattgaaacaattttaaagttGATTTACGTCATTAGTCATGGTCTTCCTTAAAATTACATCGCACGTGAATTGGAAATTTTCCCCACCACTGTTTGCGACTAGTTTAACTTCATTAGGGAAATCTGCATCAACTATACTGAACGCACAGCTCCCGTTACCGGTCTTGGTGAAATGGTGGAAATTGACGAATCCTGTTTTTTTCCTAAATATCATTGTGGCCATGATGTTCTTCCACATTGGGTGTTTGGTGCCATAGAACGTAAATATATTAATGGGGATCGTTGCTTTTTTATTGAAGTGCAACAAAGAGATCAGAATACCTTACTCAATCATATTCGTTAACGGATTGCTGTAGGATCCCATGTATTGGATGATGGTTCGAATTTTTAGCGGAATTTAAGGCGACATCTCAATTATTTATATACTGTCGATACACTTGTTCACAGGGTGATTTTTGAATAGGAACATTTACACAAATTTAATTGAGAGTACCTGGAATTTAATGAAGTGAgagataaaacaaaatgaagGGTACATCACgtgcaaattttaatagtcattaACAGATGTTTGTGTGGAATTGAGAATTCCGTAATTCCtgcaaattttatgcatttctgCAATGCATAAGTTTTGACTACCCTTTGTAATTTGTGCTATATTGATTTTCAGTGGTGTAGATTCTCCtaagttaaattaatttccGTGGAGTAGATTCTCCCAAATCCATCCgatgtttgatattttatataatgtacAATGATTAAAAGAATGACTGCAAATCTTTTTCTGagggcatatatatatatatattgttattaattNNNNNNNNNNNNNNNNNNNNNNNNNNNNNNNNNNNNNNNNNNNNNNNNNNNNNNNNNNNNNNNNNNNNNNNNNNNNNNNNNNNNNNNNNNNNNNNNNNNNNNNNNNNNNNNNNNNNNNNNNNNNNNNNNNNNNNNNNNNNNNNNNNNNNNNNNNNNNNNNNNNNNNNNNNNNNNNNNNNNNNNNNNNNNNNNNNNNNNNNNNNNNNNNNNNNNNNNNNNNNNNNNNNNNNNNNNNNNNNNNNNNNNNNNNNNNNNNNNNNNNNNNNNNNNNNNNNNNNNNNNNNNNNNNNNNNNNNNNNNNNNNNNNNNNNNNNNNNNNNNNNNNNNNNNNNNNNNNNNNNNNNNNNNNNNNNNNNNNNNNNNNNNNNNNNNNNNNNNNNNNNNNNNNNNNNNNNNNNNNNNNNNNNNNNNNNNNNNNNNNNNNNNNNNNNNNNNNNNNNNNNNNNNNNNNNNNNNNNNNNNNNNNNNNNNNNNNNNNNNNNNNNNNNNNNNNNNNNNNNNNNNNNNNNNNNNNNNNNNNNNNNNNNNNNNNNNNNNNNNNNNNNNNNNNNNNNNNNNNNNNNNNNNNNNNNNNNNNNNNNNNNNNNNNNNNNNNNNNNNNNNNNNNNNNNNNNNNNNNNNNNNNNNNNNNNNNNNNNNNNNNtatatatata
>SCFE01000505.1_45562_47834
ctgtgacagttttttcaaactgtagaacattgtaaattatactttagtaagtatatttaatagttttcattaaaatatttaatataatactggtaaacatgaagtaatgagagtaaaattataacaaatgacaaggctataatctgtatcattttgtgttgttacgtcatagattcctacaaattgaaaattaagttatagttataattaaattgttacattaaaggctgtttgtaaattattttaatagcataaaagatctgtttaaaattaaaaaattattaatcatgttatttcaaattgttaacattttgttgcgccatgttattagtttgcttctagcaactaatttaagagttattaacggtgattggggcaatacacaactgagcattttgcagtgatgtgcgaagttccgcttgatcgcaaattcacgagtttgcagctcttgcacgatccgcaatagacgtaatcataattgcggaattcatcgatgtgaaccctgtggtgagcaaatggttttggtggccaaccagcgtaaagttgatggttatcaatggaaatgcagacgcaattactttcaatctgtgaggaatgtaagtttcttttcaagatcgcacttaaccattcggaatattttttttgatgatctattatcatagtcatgatcttccatcaaaatatatcgctcatgaagcagaggtctcatccacaacagtctgcgattgtttcaattttttgaggtatgtaatgaggctttattttattatcttgtttagttattttaaatcaatttattatttgaaattgaattttgtttttagagaaacatgcgtgaactatacgaataattctgaacgaatatgtggagaaggccaaatggttgaaatcgattaatcgtgcttcttcaacaaataccacagaggtcatcctgtgctgccacactgggtttttggtggtgtagagagaaaatacgtaaatggtgaattatttgctgggcggtgtttttgtagaggttgcaagacgagattgcaaaactcttttgccaataattcgacaggggagtcacatccttcttgatgattggggcgcttatagaaacttgcggcgttctttgaattatcaatatagtgatgatgttattgtgcatgccaaccattttgcagacccaataaatcgcaatattcatacgaatgtcatagagggaacttgggctcagatgaagtttcccataagagatgaaaggtacatctcaagaaaattttaacagtcatctgcagaggtttctctggagtggggagttcaaaaatgcgtggaaattttatgcttaagtacagtacattgggatgtgttattctgtgcaattattttgttattttttgtgcatgtgattttgttctgtgaaatatattggttctttaacttcaatagtcatcaaagcttgcgttcatcctttaatgaagtagttttaaacatatctaaaaattgcaaatttatattaacataatataacagtgaaggtgtcatttattattcatgaaaaattagtctagaaaattcgtattttcacaatgatttaaaattatttttcattatgtcattgtctgcaaaaactacaatttaatttaattataactataacttagttttcaattggtaggaatctgacgtaacaacaaaaaatcgtacagattgtagccttgtcattaaaattttttgttataattttactttaggtttaccagtattatattaaatattttaatgaaaactattaaatatacttactaaagtataatttacaatgttttacagtttgaaaaaacccgtttttaacagcgctaaattgtttatatttcggtaaaattgaaatgtgctattgattttttaacaattttgagggtgtaaatttgacctagaaaagttgtttggatgagtcagtgaatttttttaaaaaagtgttctaaactgaaattgatccaaagtatgtaaatatcatgtaatttaaacattcttatataggtcagactcactagaattttaattgtaataaattcattgctaacggaaaatagatctcaagtatattattatttttgcaaaaaggtcgatgtttacgtaatcaccctgaaaaccattgttttgtaatcagtccatttcttgtggaaaattcataataaatcaagttttcccttgagtatatcggaggtctagcgtctgtagtagcgccgcatcattattctagccctactgtttaggaagtttctatttt
>SCFE01001177.1_31433_33663
GCTTTGTATATAAACAGGAGTCGcgaaaaataatagaaatttttttcaaataattttttaatgcttaatggtttttgaaattatttgttttaagcTTCAAAATCTCCGCGATTCACTCTCACagaaaaagaaatgaaaagtTACCACCTTGCCAATAAAGGGGTGGAATTCGTCAAGTTCAGAGGCAAATACAGAGGGCCGAGGGGGCAGTCTCATGGGCGCACCCAAAGGGGAACAAGAAGGGCCCATGGCCTCTCCTAATATAATGTATAACAATTATAACACACGTAATAAAACATAAATCATAGACCCATCAAATAATCCTTTTTTTCTAGACATAATTTAATGTGAATAGTTTTTATTCTCACTCTTTCGCTATGATTGTGCAAGTGGTTGGACATGCATCGTGAGTGCAAAAAAAGATCCGAGATGTGCTGCCAAACGCATTACATGTTCTTTGTAGTGCACACTCGCATTTAATCTTGTGATTATTGAAGGAAATCATTAACGTTTTTCGCTCTAGTCTAAAACCTCAAGGCTTACTAGGATTTAAAATTCCTGCCTTCAACTCACTGGTCgtcaaataaacaaaaatatttatacttaaatgcGCTTTAGAGACCTTCCTTGTCACTATTCGGAATCAATGGAACaaattgaattggaaaaaattgcatTCCAGTTAAAAccatctttattaaatgtagaGTGGGCGAAACTAAAACGCATGATATACTACTTAAATGCCCTTGAACATGATAAAAATGAGCATATCAATTCAGTAATTTCTAGTCAACTGtacatatactgtatatatacatatatgagCACTTCTTAAATTGAGGACTGGATGCGCCTATGGGCTTCGTTGCTCTAGCGTAGTTAGTAAACATAATTAACAAATACAGTCGGAACATTAGCAAAGAATGAACAACATAATCGTGAATGATGAGGCTGCCAAAGTAATATCCATAATTCTGATGTTAACTATGGTCAATTGCTCAATAAGTAATGTTGTTTGTTTTCCGTACACGATCGATCAGCAAATGCGTGGATCTCAATAATACAGCAATAAACCTTGCAGGGAACAACAGTAATAGTGACCAATGGAGCGCATACAATCAATTACACCGCACCGGATACACTCATATTAAGGTCAATCATTCGATCAACTTTGTCGATCGCAATACAGGAGCACACACTCAAAGGGTTGACGGCATGTTGCGAAAAAAATTTTCGACACTCACAGATATATGTTAAATTCACACCTGTTTATATTTCCTTGTCCTTTTGTTACGTTATTCAAATACAGTCGACAAAATTATCTTTTGAAGAAcggaaaattcataaaaatagcATCGGAAACAGGAAATTCCGCTCAAgaagtataaaaaaattctgaaatatttaaaactaagcCATACATCCCAATACTTATACACGCCCTTCAATAATACGCTATAAATTTTTTGGCAAGAATTATACAATAGACCGGATTTGGGCCACTTCCATTTCTGTCCACATGATCGTTAACTGGTACATAATATTCTAACTGTTTATgtaaaaaagaataaatatttggaaaatgttgGCCTACGTTCATTAGAACAAATAGTGAAAAATACAGGCATGCACGACAAAGAAAATGTGAAAAGAATAAGTTATGATCGATTTCCAATACGGTCAAAATAATAGAGTAGAAACAGACCTGCGAATCCAAGTTCTCTAGCGATGCCACCAGCAGTTCCACCTTTGCTTTGGTTAAGCTTCGACACAATAGTATCTGCTGGATGTGATACAATTGCACAGAACACACCGGCAATGTAACCAGCAGTAAAAGTAACAACCAACTGTTCTGGCTTAGTGCATTCGGCCCTTGGCTTAGGAACGACGTATTTGTAAAGCATTTCAATAGTACGTTCAAAACAGGCAAATTTCATCATTGTGTAAGGTATTTGTCGAGCCCATAGAGGCGGCAGACCCTTGTAAAACCTAAATAACAATCCCATTTAAAATCACTACAATACGTTCAATATTTGTTGACTACAACTTAATAGCAAAGAATTGCACTAGAACTTCACAAAGTGCATTACAAATGATTCAGAAAAATGGTTTGTAATCTgtacaattattaaattgaatttatgcaGTAGAAGCACGTTCATTAACTTACAAAACAACTCCAGGCTTCAAGAATCAAGTAGCAAATTGTCCAGTCAGCTTAAACCAA
>SCFE01001043.1_67244_69501
cgtagggtacctcaaaagatttgaaaaacatggtggccccctataaaggttcaaatgggggattttcactaaaatttaaatttgaatatttttagctaacaatgcttaacttagtttgaattccttaaaaataaaaaaaccaataaaaaatatttgctaaattttgcagaaattcactgtctctttcttgttcagatgatgtcactaccttttcaatcataaacctattactttgaaagatgaaattgtggaaaatctaaagatagtgacgtcatctgaacatgaaagagatagtaaattctgcaaaaattagcaaatattttttaacagttgcttcatttttaaagaatttaaactaaattgaatatttttatctaaaaatatttacatttaaattttactgaaaatcccccattaaattatttttcttcaaatagcctttacatttttttttgagttcaaattgttcttttatttttgcagatttttgcaaactacgaaattatagtagtaatagtagtagcttttctaatattagtcaattaaggttaaatgaaatcatttttgggatcaatttcagtttaggtcactttttggaaaacttccaatgactcatcaaaacaacttttctgggtcaactttttacaaggaacaatctgacgtcctcaaaattgcaaaaaatcaatagttgagtcgcgatagctctttattattttacagatataaagacaacttagcacagtgacaacagtgttttgaaactgtaaaacatttcaaatgatactttattcagtatatttaatagttttcattaaaatatttaatataataacagttaatatatagttaatagagtaaaattacaaaaaaatttaatatgtcaaggctataatctgtttgattttggctttattacgtcatagcttcctaccaattgaaaactaagtaaaattaatcatagttttgcagacaataataaatttaaaaaattggtttacacattcgtcaactgattgctgtaggatctcatatattgcatgatgattggggtgcatactggaatttaaggtgaaacctcaaatgtttatatagtgatgatacatttgttcaaagatagaattttgtcaatcctattaataggaacatccacactaatttaattgagagtgcctggagtttaatgaagttagagataaagaaaatgatgagtacatcacgtgcaaattttaatagtcatttgcagatgtttgtgtggaattgagaattccgtaattcctgcaaatttctgcatttctgccatgcataagtttttactaccctttgtaatttgggctatagtgcttttcagtggagtagatcctcctaagttaaatccctttcagtggagtagagtctgagtgcatacctatattattaattatcccatgcaggatttagaaagagaaggccaaaaattaaaacaccaaaaattaaaatcccaaagaaataaaatgccaaaaattttaatcccaaataatgaaaataccaaagaaataaaagatcaaaaacagacagaattaaaatgccaaagaattaaaataccaaaaagtgaaaatcccaaagaattaaaataccaaaagtgaaaatcccaaagaattaaaataccaaattaagggaaggcaatcaaattcaaatgtggcactccaatcagagtgttgtttatagaatttggttgtgctacatagtaacatgctacatgagggtgtaatatcaaattatttcatgacctttgcattttaatcaaattacaaggagtgtgatatatatttatgtacaaaagagtactatttaattaaaaatattgatttgcataaatatacttttatagtgaaatttattcattttttatgacttgttttaaaagctgtcatacttaaacaaaggtgttagagtttgtataatacatttataaaagtatatttatgcaaatcaatattttttattaaatagtactcttttgtacataaatatatattgtgctccttgtaatttgattaaaatggaaaggtcatgaaataatttgatattacaccctcatgtagcatgttactatttagcacaaccaaattctataaacaacattctgattggagtgccacatttgaatttgattgccttcccttaatttggtattttaattttttggtattttatttagatttggcattatatttctttgggattttatttttttggtgttttaattgtttgctctttt
>SCFE01000846.1_177792_180193
tcaaaactatgccataactcacttttcagaaacccataaaacattcagataatattaaatatttattaaataaatactattttgtcattactttcttctaacatgtaaaaataaccgttgatttattatataaaacacgatttactcgattgtccctttaagagatttatatgttttttctgaaaaaattacaaattattttaacaatttttgcatatattaattggtaattcatgtttaaaatttctaaaaataattttgcaacataaattttttttattcattgttacttagaaatattgtgtatatataggacacacaatcacatgttgattcatttgaaaagttggtttcatttgtaaatgttgttattaggcagttttccatacatttaattgcttccaagaattctacgacacaaagagaggaatggggagatagtgaattaagcatacttcagtggtgtgctcaacttttctctagtttcatatgtacatatctatacatgaacattagttataatattgtaagacttttatttttttagaatatgtgcgaaatgtgtaatcaaaaatcgccaggggcataattgctcagtgaatcgatgtcaaccatgtggattagtgatgcataatgaagtaaggcgccaagctgcagacggctatgtttggaagtgtcaacgccaacattatctttcagttcgacatcattcgtgtttttcacaggcccacttatccatcaaaacgatattgatgatattgtactattgcagtcatgctcttccgcaaaattaatagcatttgaattgaatatttcagagaagaaagtatgtgatattgcaaatttcatcaggtatgctttgaaccttgtattataaatattattcaaatataattatgtttttataaacatgtatgatcatatatattttagagaggtttgtattaaatgtacacaagggctgcgccaatcggtgggcctggaataatggtagaaatcgacgaatctgcattttttccgaaataccatcgaggacatccagttttttggtggagttgagtgccggtacattaatagggaactttttgcagggcgatgtttttttgttttggttaacagcagggatcgtgcaacacttcttccgtttatacgccactacattgtacaataaggttcacacattctacacaacgattggggagcatacagacacttacggcgacaactaagcttccaatacatcgacgattttctaagacaccgcgatcactttatgcacccgattagtcgaaatatacacacgaatacgatagaaggcacctggtcattaatgaaatctacaataaagcgcatctgtggaacatcacgtgcaaattttgattcacatctgcagcgattcgtttgggaccggaaatttaagaatttagataaattcttctcatttgttgaatgcatttcacacgtttatacattccataaactactttattttttcatttattgcttttgtattttgtcgttgtttggttcttttcatttcacaatttttgttagtgttagttatagagtttttgttttgatttattttgttagaaatataatttttaatctttttcttaaaggatatgtttcctactaacttactgcaatttagatattaagttgaatttcaaaaattatttttagaaattttagaaatgaattaccattcaatatatgcaaaaattgttaaaataatttctaattttttcagaaaaaaacatataaatctcttaaagccacaatcaagtaaatcgtgttttatataataaatcaacggctatttttgcatgttagaagaaagtaatgacaaaataatatttatttaataaatttttaatattatctgaatgtcttatgtgtttctgaaaagtgagttattgaatagttttgataatattatgggtttaattgtaaaagtaaaatactaatcgtaactttttaaatattgcttttttcgaaattcagcggtaaaaactactcgaggaaaagttgtgactttgttcagaaatatttttatttaaaaaatacctaaagttaaattgatctcaaactgaattgtccattgcatttggttcaactgttgttggagaagcattcccacttcatttcaaagatattgagattttgatatttagtcctcatgtaatgtatttgacttacaattctaaatttttgatagtatttaaacattttttaaattagaataatagaattcgttttgtttattcagttattattcaaagctatttagtgaaattttaaaaacagaaaatatgctactcttgtaaaattcaaaattgttttttgaaaatgttcaggatctattttgctttttgaagtttactcccattgaaaattc
>SCFE01000061.1_119622_121849
gaagtatatgtatatatttgctgatgaataatgaaacaaacaaaaatgcttaaagatcatttcaatccattatcgcgtttgtattgttaatataacgttagcaaggggcttcgaagtttcttttacacataattggacgctttttgtggagacagaaagctatcggcgaaagtgaagactattatgttttttcagcaatttttaggcattttcggattattgtatttaaaattagactaaatgattaaaaaaggttaatattcatcttaaatactctgcaaacttcaagacggataaacggtcgcaagacggcaatgattaattatgtagaaaattagtcttcttccttttagaaacaaatatgactacaagaaaattaaaacaaatttgtttaatctatgtattataataggagtaaagttgtcgaatgtaaaccatgatgtaattatataatttaattatagatccatgtttgaaacaatgaaaattttaaaaatattctattcataattctatataactttggtacattaatgcataatggaaatggcactgcacaatttcaattcattggcttagatgactttgctgtcactgttatttttcaaacctaatttttgcactggctttgtgacagggggcttttacgtaattctgctgcatgcttgtgatgcacaacttcaatgaacaggatagaaacagataaaattgatagacatatttcaatgcgataaatgctattaaaaaatttctctaagtaattcgatttttagtggctcgagacttctactttctgaaataattcttttaatttaaatctgtgcttctggaattagcttttcatctgcaaggatgcagctaaatgtttccagccatactatggttgatttactaaattatctacgtgaattgtgtagtaaacatttgattactaatcacatgatgcttggaggtcaagattcagttgtaaatatcgataaatcggtgatggtgaagccaaaataaggcagaggaagagacattcatcaatcaatggtttcttggaatgtatgacgttgggagaaaaataggctacattgaaattgtaccaaatcgaagtgcagggacattgattccgataatacaacagcatgttactagggattcatgcgtgttcaatgatggataaggtgcgtatggcactttaacaatttatgcctatactcccgagactgttattcatggaaaaaaattgtaaatcgtattggtctcgcgttaagagaaggcttaagcatatttaaggttcttccaaagagcttgcgccatcctacctagatgcgtatatgtggcgggaacgctatgaacatctaacatggctcaaacttttattttgcattttaagcattttacatttttcaaaataggaatcatctagtttttgaaataaaagtgtagttaaatattttagaatacatttaagaagtaatacatatttcaacaatgatgtacagtaaaattaaatatattattgttgctacatattcattcgtttttcatgatctagcgaacagtagtgaaatggcatcacgcccatatttatgggaattttcagttagttagattccaaaagtttcacatatttagtattccatttttttagaaatttttagaatattctatttaataaagatcaacgacaaaattcctatatctatttgagaataataaatagctgaaaaaaacaacggtcttcactttcgcgaagctatctgcgagatatattatttcacccactgacagacttgatgtaaaatatatcaattgcgtttctttcttgatagacttaattcttattaatgaattaagcaaataaattatagagagtgaataatgcgcaaaattggtcgcgcacactagattgtcattaagaaattttcttaaaggaaatctctgcattcacaacggaagtacgaaatttacggcataagctgcttatttaattattctatcccagattagtcagatgcatttgatttcttataaattcattgttgtattgttatagtgtatgataacattcagaatttaattagaaaagttcacaaaaaagtttttttgcgttcacacttactcaaataagctcgcaaaactcggaagataaataataaaaactatcgaaaatgaaattattttaaacttttttatcaatcgtaaataactatttttattggaaaataaatgtttttta
>SCFE01013645.1_1_1996
GGCTATAATCCATATGATATTGGGTTTGGTACGTCATAGATTcctaccaattgaaataaactcGATTTTCATTAGTTGTTGCTCGgaaatattgtgtatatataggACGATAAATCACGtgcaaattcatttgaaatgttgGTTACGCTTGTAAACACTATTATTAGGCAATTTGCCATACATTTAATTTCCCCCAAAAATTCTTCAACTTTAAGAGAAGAATGGGGAGACACAGATCTCAGCATTTTGCAGTGGTGTGCCAGACACAGGCTGGTTGCAAATTCAAGGTAATTTTTCCCTCATATATATAGctataaaaaattcatgcatGCATTTTTTAGAACTTGTCGGAaatgtttgcttaaaaatcgTAGAGGCCACAATTGCAATGTTCATCGCTGCCAACCTTGTGGTTTAATTATGCACTTGGAAGTGAGGCAACGAACTGCAGATGGCTATGTGTGGAAGTGCCAACAGCAGCATTACCTATCTGTTCGGCATGAATCATTCTTTTCAAAAGCACATTTATCCATTAAGACTATCTTAATGATCATATATTATCTCAGTCATTCTCTGCCGCAGAAATTCATTGCTTTTGAGTAAACAATTTTCTGAGGCAACCATATGCGATTTCGCAAATTTCATCATGTATGCTTTGaactttgtataaatatatattatttaactacaatttattaaaatgtacaaaccTTATACACTTTAGAGAAGTTTGCATTAATTATACACAGCATGCTGCACCAATTGGGGGACCTGGGATGATGGTTGAAATCAACGAGTCAGCATTTTTCCCAAAATACCATCGAGGTCATTTGGTTTTGCCGCATTGGGTTTTTGGGGGTGTTGAGCAGCAGTATATAAACGGGGAACTTTTTGCAGGGCGATGTTTTTTTGTGTTGGTGAACTCTAGGGATTGCGCCACACTTCTTCCATTAATTCGCAACTACATTGCTCCAGGATCGCACATTCTGCATGACGATTGGGGGCATACAGACACCTACGCCGACACCTCAATTTCCAGTACAGCAACGACTTTCTACGACACTGCAATAACTTTGTGCACCCGATAAACAGGAATATTCACACGAACACAATAGAAAGAACCTGGTCCTTGATGAAGTCAATGATAAAGCACATGTGAGCGATTTGTATGGGAAAGCGAATTTTAATTCACACCTACAGCGATTTGTATGGGAACgcgaatttaaaaattttgataaatttttctcCTATATTGAATGTATATCAGAAGTATATATG
>SCFE01000094.1_271811_274071
gtaggtaaataagtaaaacattatgaaattgaaagaatttgtatatttagccctcttaatgtattcaggttttactcatctactattatatttatatactggggtagggccgataccgggcacgggcatatactgattatttgttgttgtttaaggataatatttcttaaagccgcttctttgaagtttatagttgatttatatcaatttgtattcagggattatatatatatatacatgttaaaaatttctatttcttagacaaagtggaaaagaaatagtttcagttaatgcgaacttatattctaaaaaatttacgtttgaagacaatatttgcacttttagtctgaatataacctattccattaaaccaatgaaatcattggtttcttctaaacggattgttattattaaacttgtccataggttattgacaccattcaattacattgcaatcgccatctgattagcatgttaatttccagtttgccaatttatgcattcattctaaatattgtcacaatcagtcatcaaaaaatttttaacttaacgaagcgttgcacactgccgttaatgcttatcaggacgtctgtcaacattttgttagcatcatgcatattttgtgtttcaaaagcgatgtatcttgtaaataattgcgattctacacacacgcacactttctatgttcaaatatattgataggtatgcacaggaatgtacatttaagtacctactttgattgctttatatatagttgaagcatttgaacaatattataactaatatctctcaaaaaagtgtgcaatttcgcctcattcccatgcactaggcgcgcattctaatattaatcaattacattcgctatggcctctttcgccagttttaattttaaaacaatgaattttatacagttgatagaagcaaatcaggatgaagaacgcataattagatttttgcataacaggaattatttgcatctataaagtatgtacgaacagtcatgttaggatgattcagtttgcaggacgtacgagatgacagggcagaattaggggttgcagacaagacgtccgtttgagaaactcgccctaacccattgccaatactacagcaatcaattttgctgggaacatcagtaatgtctgaccagtggaggatatagaatcagttacgcaacaccagttaccctcatcttacagtcaatcattcgatcaacttcgtcaatcccaatacaggagcacacacatcattcttctgcagattgttaatttgtgtcgacctcaataaatttaataactcgtttattcatagtttagtgtttattcattgctactgctcaaaatataagtcgcttttaacgaaagtggtgtggttagataaaggaaaagatcccaaaaatcttataataacaaattgtataggacttcagtttcccatacatacaattgctttaaaagtggtgttcgatgataatctgttgaaatcttcacactgtgtggactcttaaatttttccgggattatcgtccatgtggcttgtaataaaacacacattatcatgaagaaaaacagtcataaattgaaaaaaaactattttggaagaatcttttttctttgctgagaaccgatattcaggtagtcttcaacaaccaagaatccagaaaactgattaaaatgcggtccttgccacaaaatttatagataaaagaatgctaatatcacctagcgttcatcaatcaaatagaagtgatgatgttgttgtctgtggcaaaatagcttgtcccgtttttattagtgttcttagtatgaatcctcgcttcataatattgtttgtgaaccaaatattgcagaaggtgttctatatagtttgcgtttttttagaaaatcacttattttgagtgactgcatgtttatttcaactttaacaacttgtacaatccataacacgttattccctaaagtataaatttgttaattgggaagcgtttagaattatcaaaaagcatgtcatcattactttcgcaattagtggtggacgatacactaactctggattttgaagttaatgatgttattgtctataaagaggacgacggtaatggtaaatatgttcatataaatattaattaattagaaattcaaatatatttgcttcgaaattggatttctctatttgtttgaaagtttttgatttgatagtttgtatttcatccccaatgtggaatgtttttcattcgtttactttattgtaaatgcgatgt
>SCFE01008024.1_3_2287
atttctaactaaacgaatcactaaaatacatataaatattcataaaataaatactagtgtattaaaacattaagcaatgacagtatttattaaattaaaaccagctccaatcgaatgtcccattgacagatttacatatttttcctatattatttaataataaaagtttattttaaagtaaataattgttcctttatatttttaaggaattttaaaaatatttttgaacaattaatttatttataactgaaacctagaaacaagtgtgtttatataagacagcaaccacgtgctttttcatttgaaatgattgtaaacattgttaacgttgcattaataatccagcagttcgccattcacctgatcagggcgaaaaactcaacggaattgcgaactgaatggggagatggaaatttggacatcttgtaatggtgtgcatggcatcgattaattgcaaattcaaggtaaatacatagaaaattttttcttatcttaatttttgtaattaggatctgtacaaagtgcacaatccggaatagaagaggccacaattgtaacgttcaccgttgtaatccgtgcgggatggaaatgcatttaatagtgcggagtgcaagtcctgatggatacacttggaaatgctcaaatcagcattttttgaccgtccgacatcaatcgttcttcacacgcgcgcatttaagtattcggactatgctaatgataatttattacgttagccacaacattccgcagaaattcatcgcatttgagctaaatattagtgaagtctctatctgcgactgggcgaatttcgtcaggtgtgattttgtcattaagtaaataagtaatatatgtatgtatatacaacaaaaatatttttaaattggctattctagagacatttgtatcgattatacacttcgcgctgcaccgattgggggtcctggtattatggtggaaatagacgaatcgtgttttttccaaatatcgtcgagggcacgcagttttaccgcattgggtttttggaggagtcgaaaggagatatgttaatggggaacttttcgcagggcgctgttttttcgttgcagtaaatagtcgggatcgagcaacattactgccacttattcggaatcacatcataccaggatcgcatattttgcatgacgactggggagcttatagggatttacgccgccatctcaactttcaatacagcgacgacacagtagtgcaccgtgataactttgtacacccgctcaatcgcaacatacacacgaacactatagaaggaacttggtcgctcatgaagttaacaattaaacgcatgcgtgggacgtcgcgggagaacttcaattcgcatttacaacgctttgtttgggagagggaatttaagaattttgacgctttcttttcatatcttgaatgtattgctcactcgtatcgtttcacttgactttttatatgttatgttgccgtttttgaactctaaattttattagtttgtattgtgttgaattttgtaattttttatttggaataaatgtttctttgtgttgtttttaactgtctatgttttcatagtaactgtctttcttttgttgataacttattttttaaaaaagtgatgtaaagttaaattgatccaataaatttaatataaatttttagtttaaagcttagcgtcaacatttatttcattttttcaaattacctttttcgacaagaaacttaaaaaatcgaagttatacatctcttaacttaaatttctgtacctgaaactgaaagtataattttcagagactatgaactaatttaattaaattaactcatcacgatttaagtaatctttgaagttgggtactaatgtttaaattttcaacttgtgctacatttcatgtggaatgtgtaaatatccattcataggatcatttgtgaattactctaaatggttatttctgattcagatattagtgggctaattaaaaatagagatgtacttgctcttgtcagattcacgaagttcatttaatgtacacgaatattttttggagtttacaccacttacaatttcaaaaaaattcgtgtttttattgaaggatcatatgtattttgataggctataaaatttatttttattaatgctcaaaattactaaatatctttttagaaaatcgcggtatcaaaaaaaacgcattgataaacttaagcaaactaaacgtcgtgtaagacagagcaccattactatattgaacaatttagcatcgagtagtaatattgccaatattgc
>SCFE01000150.1_113456_115809
atttcaacaattaatgtattaataagtcttaactaaggtagtgttgtgaagggttagccaaatataccaatgtttcttcacttcattttaaagctcacatatttacccacccaatacctgtaattaatatgccctctccaatttttatctctcacatagtgtgaagtccattgaaatttttattgccttggttgttgcagatcacctacacactaaatgttgtaaaatttgctcaaatttaaatgatacacagttattaaattgtgacgttcttattgtaaacacaagcttaagtagctttaccaagtttgacagttaagatctgcatattttgttgggaaataataaagaaaaaggcattattgctaaggtttaaaatagagcatacagttttagtctaccatatttattttcgccatgtccaggtgcaacaataatttcaagcaagccgaaatcatttgttagatactaatctattataacccaaaactatttggtcctctaggtaatatcctagtttcagacaaaagaaggttgctagggatttgggatgatatactgtaaaattgaaatttaatttaaaaatcaaagaaattgcaaatcgttattttatgttggagcagttataagtttttagtagcatatatgtttctaggtttgacttagccttacagttttgcatgaataattaccttttagcaggaagatttggttgttatcggtgtcatgtttcaatgaccaggatatcagatccttcatctggggattgctgcatgtggaggcgcaagagatgtcattgaaagaaatcaaatcgaaatgtatcgtttttttctaaggcccatcttgatttggaaaccttagttttttgtgctttagttttgtactgaagataagcgttacagatacattgatactagtgggcatcagtgaaatgtctgttgtggactgggttcttttctgtagagatgttttttcacaaatactgctcaatccaaccttctgcagtgtagttcagattgatgagaatgtatttcgtcgcagaaagtataaccgcgtctgaaatattcaaccacattgggtgtgtgccatctatgatgtgcagagggaaattggattgtacatctttgctcctgatcgcaggtctacttcacttctttagattatttacaaggttgaatatggtaccaccatttacaacgatggctttagaagccttgaagctctccacgaaggtattacaccacatcactatgttcataaagttgttattgatcaacagaactttgtggatccgataactgatgtgcacaccaataatgcagaagaaaagtggtcttcagtgaaatggaagtttgaaatatatgtatatgaatatattataattattggaagataatttactaattgtgccgccatttaatctatgtcgtcattcattgttatggagatattgaaatattttaaatttttatctttttaaataattaaaaagtaaaacaaattatatatttgatatcagcgtaaaaaactataccagaatgtatttttattttttattttttcaatagagccatattggctttaatatttaattgtaattgcagagacaattaatttaaactagtttattacttatatatatatatatatatatatatataNNNNNNNNNNNNNNNNNNNNNNNNNNNNNNNNNNNNNNNNNNNNNNNNNNNNNNNNNNNNNNNNNNNNNNNNNNNNNNNNNNNNNNNNNNNNNNNNNNNNNNNNNNNNNNNNNNNNNNNNNNNNNNNNNNNNNNNNNNNNNNNNNNNNNNNNNNNNNNNNNNNNNNNNNNNNNNNNNNNNNNNNNNNNNNNNNNNNNNNNNNNNNNNNNNNNNNNNNNNNNNNNNNNNNNNNNNNNNNNNNNNNNNNNNNNNNNNNNNNNNNNNNNNNNNNNNNNNNNNNNNNNNNNNNNNNNNNNNNNNNNNNNNNNNNNNNNNNNNNNNNNNNNNNNNNNNNNNNNNNNNNNNNNNNNNNNNNNNNNNNNNNNNNNNNNNNNNNNNNNNNNNNNNNNNNNNNNNNNNNNNNNNNNNNNNNNgtttgaggtcttagttgttgtaaatgttggaattatcttagtttcatatatctttaattttttgttgattcttttaagttggtgttcgatatatgattgtcgttctttaatataaggtaaactccaataaatgttttcaattttatcattgttgtcctttaatttgttgttaatataatatttatccaagcatttctttattagatggtgaggatagccattatttgttaagattgaaaaaagtttatcagttacttctgtaagattcttgtaattcga
>SCFE01000830.1_108752_111060
aagaaaataactACGAACACATATTTAAAAAGGTCAAAAATCGTTCCTATGTTTACATGTTACAAAACTAGAGAGATGTTCCAAAACAACATCCTATGTTGTCTGCAATTGTATGTgataattacgaaaaatcatacgtcggggaaatAAGAATTAAGGAGTATATTAACGGACAtataagatcagaaatatttatttatgcatgaacaccaagctaaagaaagaaatttttacatacaactaagaaaacatCCTAAGataggcgaagctttaatcatcaagcaaacaaattatagttgattatttattgtaagtagctttgtgtgcatttttattatatatttgcatgtaattggtaaataatgtatacatatatatggtCATTCCAGATGACATTGTCCTTTGTATCTGCTTCAGGTATTCCGCGAATATGTAGAGCTAGCGGATTTGCCGCCTTTTCTGTCTTCTTTTGGATTAGCTGTGGTTGAGGGACTTGAAAAAGATATTTCTTCACCCATAATCTTCGAGTGATTTCTTCACGGTTTCAACAATTATTTCTTGTATATCATCCTTCAACATCTTTGCAGGAGGCTTTAAGTTCTGTTTCATGTTTCCTAGGCAGTTGTTGCatacaaaaagaaaattctttagTTTTACGAGTTTGCTCACCACTTGTAGTACATCATCGGGGAGGTTGATACACTTGTCATGGAACCAATTTTCACACTGGTCACACAGAATCCATCGATCGCCAGTGTCATGCTGGTTGCAGACTCTGCAGTTGTCGCCCAATGTGTTATTTTCTTTACAACGCTTAGCAGCGTTGGACAGCattctaaaactaattaaactgtataataaacaggcataAGGGTAGTTTTTGTGGTAATTTGGTACTGGATTCTGCAAGTTCCTGTCACTTGAACCGCGGATGTCTTGGGAATCAGCAAATCCACAGCTGTAGATTGGTATAGCTTCTGTCGGGACGTTTGCTCCATGGCCTTGATGAGAGCTGATATCTGCCCACAGAAGTATGGAGGTCAAGATCGCATTGTTGAGATCGATGAGAGTGTTATTGCTCGCAGGAAATACCACCGTGGCCgtttaattccagaaaagtggGTCTTTGGTATCTATGATGTTCAGGATCAGCGGTCATTTTTGTGCTTTTTTAATGCAAGGAATCACCAGACACTGATGCCAATCATTCAGAGGAGAGTTGCTGATGGTTCCATTATCTGGACTGATAACTGGGGTGCTTACAATCGTATCACCAATTACAATTTTCAGCATGGCACAGTAAACCACTCTTATCACTTTGTTGATCCTGTAACTCGAGTCACTACAAATAGAGTGGAGTCTATGTGGTCTAGAGCGAAGCGGAACCTCAAGCAAATGAACGGAACGCAAACGCATATGCTTCCAAGTCATTTGGATGAATTCATGTGGCGCGAATTGTTTGCGCTGCCAGGCATGGATgcatttgataatttcatttgcCAATGTGCGGCAGGTGTACCCTGTGTAACCTTTTTCCTTTAATCAGTTCTTTTCAGACTAATTTTCAATCGGCTCTTTTCAGAGCCACCCAGTTAATCAAaaccatttattattttgaatgaatattacatttatataaaaagtattaaataattattcatggatatttgaaatgaatttaagCACATTTACGATAGTTAatttaattgagaaatattCATTACAAACATGTTGTAAAATTGAAGTTGCAAATTTACCAAGTTAGTATTAATGAACAACCATatgaggtttttcaaaaatacatacaagGATAATCAAAGAAATGGCAGTTTAGTTTATGATTCTTGGAATCTGAATTAGAATAAAGTTACGCAGCTATTTGCAAAACATAAGTTACAAGAATGCTGCAAAATGATTGGCTGATAAAATGGTATatgctttatttaaaatattaataacttttgaaataatgaacagttcacaaaaatttttttagatttagaatcagcataaaaaactaCGTCTAATGCcgtcatcattttttaaaaattcggagtTACCTATTCTGGTATATTGccattaaaacatttattttacaataattctaagattaaaaaaaagtttttgtgaagaaaattgatatttaaagaaatttaatttttacgctattttcgagtggattttcaagtgagttcgagttttgatgatttctcttccgagtttttccaattgaattttgcgagcttattcaagttcgagttcttaacattctgagtactcgaaaaccctgttTTAACAGATGTATACG
>SCFE01000033.1_55905_58255
AAGCGGTCTCGTTATCAATCACATCATATTCAACAATTTAGATCTAGAAAAATAACATACGTTTTTCTAATTACCCATTTATTGAGTTTATTATTAAGTACATGTTTGAATGCATTCAATAGTTAGCTAAATGGGTTATCAAAAACTCCTAGTcgtacacctaacttaagtgcatttcGTGATCAGGGGTAaagaacctagaatcgttcccgtcatgggatcctgaccactactcaacatgaaccatttagcttgacatttgtaataattaagcaaaccaggtaataaagcaaaataagatttccaaagactatacttcaacaattgttcCAACATTTCAATCCTATTTATGCACTAATCAAAATTAGTACATgtcgatttgaatttttgaattaactagaCACTTCTGCGTagtttgctaaaaataacaagaaGCGATTTTGCCCTCAATGTTTTGTCAAATTGGTTAATTGGCATGCacttgcttttataattttttgtattttaatttataaatcttaatCAGCACAATTCATCACTTAAGTTGCTTAGTTGTATTTAATCATCTCTTTCTTTGATCTTAGTTCTAGCAATTTAATTGATGCATTATGCTacattaaacattaatttagaGGAAAAAACTATGGgaaatacaatataatacacaaaatgttttaaatataatttgaagtAAGCGGTATTTATTTAAGCAACATAGCTTATGAAACcaataaatcatataaaaataattattcttaactaaaaaattacaaagtataacagtatatttaagcaaatctataaacgtttagtttaaatcaagtctatattttaagtgaaacttcttcattaattggaagtaacaatgttttttttatttagcaCAAGCGAACATCATTTTATAGTATATAAAATTCTACAATGAAGTATTTCAACTTATAGAAATCACTCACCTGCTGCAGATTAGGTTGATCTTTGAAATCGTCAATTGAATAGATGTTGATGTTAGGCCCTGAtctttacaaaattgcaaaaactgtTTCTAGGTTTTTCCGAGTTCATCAAATtaaatctcaatttttttttaaaacccTTTTACCTATCATTTATGATAAGGTGGAATATGGAAGCACTATCAATAGCGATGGCTGGTCTGCTTATTCAAATCTCTCTGATCATCTTTATGATCACCATGTCGTAGTTTACGAACGCAGCTTTGTAGATCCTGTGACTAGAGTTCACACTCAAAATGCTGAAGCTATGTGGAGTTCTGCGAAGAGTGAGATTAAGGCGATGAGAGGAACTAATGACAACATGCTTCCACCACATCTTGACGAGTTTATGTGGCGACAGCAGTTCGATGATAATTTTTACACTTTCTTGTTTCACATTAATCATTTTTACCCagtcaaatttttatgttttttttcgGGCATCTTTTTTCTCTTCTGGGTTTGCTATTGATTTCTCTCTATTCTATTTTTAATCAGTCCTTTTCAGAACTAGCCTATTTACtcttttgaaaatactttttacGTAGTTTCATTAGAGTTTGTAGGATTTTATTAGAAATCAACAATAATGCCTAATTatgtttaattaaattactacTACTATTTGCCATCAATATTAAATAGATGGCGACATTTAATAACATACTCTTGCTATAGTGAGATGTCAAAATAGTTGTAATATTatcttttttaataatgatttcctttaaaaaaagatttatatatttggaatcagcataaaaaactgtatgtaaaaattaacttttaagCAGTCCCAGATTCTTGAAGAATGCCGAGAACTTTTCCAATATTTGGATTTTCAAAACTTCCACCAGTGACTCACTGACTGATGAGGAATGGCTTCACGTTCATACGCATTGTAATGTAACTACCGCCACAACTAACATTACATGGTGTTTTAATTTAAACAAGTTTGGAAAATACTGAATAGCTTTCAGGGGAATTGTTAGTTAAGCAGAATTTGGCATCCACAGACAAATATTTCAAGCTCTGCACCCGATCAGAGAGATAAACAATTTATTCGTCTGAAAAATGCATGCAACTCAGACTTGTAAATAAGCCTNNNNNNNNNNNNNNNNNNNNNNNNNNNNNNNNNNNNNNNNNNNNNNNNNNNNNNNNNNNNNNNNNNNNNNNNNNNNNNNNNNNNNNNNNNNNNNNNNNNNNNNNNNNNNNNNNNNNNNNNNNNNNNNNNNNNNNNNNNNNNNNNNNNNNNNNNNNNNNNNNNNNNNNNNNNNNNNNNNNNNNNNNNNNNNNNNNNNNNNNNNNNNNNNNNNNNNNNNNNNNNNNNNNNNNNNNNNNNNNNNNNNNNNNNNNNN
>SCFE01001131.1_18543_20974
taatattatacacgttagcattcaaccagtaaaattacaatgaatttcttgcattttgaggtaggtcaggtttctatgggttttattgagcgttagatatacatctctgattatcggtgtgatagaattgtattaattaccaaaagcagttgtgcattttattacaattaataaataggtaattaatagaaatatattaaatgagattaaagtaacagatttagaatacctgttctgaattaaagtggtggccctgagaagagccaagtatttgctagatcaatccactagcacaagtttaagatgacgtttagcggcgtcNNNNNNNNNNNNNNNNNNNNNNNNNNNNNNNNNNNNNNNNNNNNNNNNNNNNNNNNNNNNNNNNNNNNNNNNNNNNNNNNNNNNNNNNNNNNNNNNNNNNNNNNNNNNNNNNNNNNNNNNNNNNNNNNNNNNNNNNNNNNNNNNNNNNNNNNNNNNNNNNNNNNNNNNNNNNNNNNNNNNNNNNNNNNNNNNNNNNNNNNNNNNNNNNNNNNNNNNNNNNNNNNNNNNNNNNNNNNNNNNNNNNNNNNNNNNNNNNNNNNNNNNNNNNNNNNNNNNNNNNNNNNNNNNNNNNNNNNNNNNNNNNNNNNNNNNNNNNNNNNNNNNNNNNNNNNNNNNNNNNNNNNNNNNNNNNNNNNNNNNNNNNNNNNNNNNNNNNNNNNNNNNNNNNNNNNNNNNNNNNNNNNNNNNNNNNNNNNNNNNNNNNNNNNNNNNNNNNNNNNNNNNNNNNNNNNNNNNNNNNNNNNNNNNNNNNNNNNNNNNNNNNNNNNNNNNNNNNNNNNNNNNNNNNNNNNNNNNNNNNNNNNNNNNNNNNNNNNNNNNNNNNNNNNNNNNNNNNNNNNNNNNNNNNNNNNNNNNNNNNNNNNNNtatatgaattaataattgttttgattaaatgggtggctctgaaaagagccgattaaaatatctgcagttctggtgacgggaacttccagaatgaagtaccaaatgatggctaaaagtacacggagctccagtgttgttgcacgaagaaacaacagccgcagcatgttaagagggagatgggtacttggtatatatgactgtcacgatcgtcgttcatttctttgctttgtcaatgctcgggatcatcaaacgctcattcccatcattcggcagaagattcttcctggtacacacatttggagtgacgaatggcctgcgtacaactacattgctggtcatcctccatttcctcgtgtgtacaaacacagcactgtgaatcattcgcggaattttgttgatcccgtgaccaatgtccccaccaatcatattgaatccatgtggtctcgtgcaaagaaaaggatgaaggcgatgaatggaactcgttcgcatatgttggcatcacatctggatgagttcatgtggcgagaacaatttgcattgcctcaaatggatgccttggccaacttccttcagcataccagcttggtttatccattgtaatgctgcatttcaatcagctcttttcagagctatccttcttttaatcagctcttttcagagccacccatttaatcaaaacaattattaattcatatataaaattatttaattaaaaaggtgtttatttaaaattttgtcaattatttgctatcaatcatttaacattcctgtttgcaatgcattaaataactacgatttcaaatgaattgtcatatataacgccgccatcttttattaatcactatagaaacattaagggacaggctatatttcaaagtttaataacttttgaaataatgaacggttcggaaaaatattttcagatttgaaatcagcataaaaaactgcatctagtgacgtaaaaaaaattgaaaaaatcggagtcgtctattccgatatatcgcccaataacttcctgttctactcaacagccgaactaagaacttgttgaggtcgtcattatttcgaagagcaattttgatatgtagtgcatcgatactagccacttcgttgcctctagctaagtttcctgtcaattcaagtgttttagcagttaaatattccacaactgctgctaaataagcaggggcagaagaaacaacaagtttagagccatgtcgtttgcgcagatatctgtgaattatttgaatagggaactgaagtccagatgtaatgaatgagataacatttattaggtgtgtatatatactctcaaattaacacgcaaataaattcttgatttcaccaacgatggtttagtaatacgcgcaatggcgaatttactctccactgtagcgcaacttattgcagttaatctcaagttcgacatgcctcctaagacttctgtaaaagctgatatgcttactacagaaaaaccaatttccgccattctacaaatcgctaataaatgcaatgcacaaaaca
>SCFE01000251.1_236710_239078
AATGTCAATGCTTCAAAATTCAGTTCAAGATGTTTTAAAAAGGCTGAAACTTTGTGTGGAACATCGAGATGGACACTTGaatgacattattttttaaaattatttttgtagttaaaaaataaaatccgaaaatgtttacttcaataaagtttttcagttttacatatatctttattattttgagagatataagatttttaaattcgCAAAGACTTTAGAAACACACGGTATTAAGtggtaattcattttgaatatttctaaaaataattttgcaacttaaatttttttcattgttaccTAGAAATATTGTGTATATTTGTGACACACAATCACATGTAGATTCATTTGAAATGTTGGTTTCTTTTGTAAATACTGTTATTAGGCAGTTTGCCATACACTTAATTACTGCAAAGAATTCTACAACGCTAAGAGAAGAATGGGGAGATACTGAATTAAGCATACTTCAGTGGTGTGCTCAACACAGGCTTATTGTAATTCGAGGTAACTTTCTCTAGTTTCATATGTACATATCTGTACATGAACATTAgctataattttgtaatatattttttaagaaggtGTGCGAAATGTGTAATCAGAAATCACCGGGGCATAATTGTTCAGTGAATAAATGTCAATCGTGTGGATTAGTGATGCATATTGAAGTAAGGCGCCAAGCTGCAGATGGCTATAGTTGGAAGTGCCAACGCCAACATTATCTTTAAGTACGACATCAATCGTTTTCTTCACAGGCTCACTTATCCATCAAAACAATATTGATATTGTACTACTGCAGTCATGCTCTTTCACAAAAATTCATTgcatttgaattgaatatttcGGAGAAGACAGAATgtgattttgcaaatttcatcaGGTATGCTTTGAACtttgtattataaatattattcaattataaatatgtttttataaacATGTATGATCACATATTTTAGAGAGGTTTGTATTAAATATACACAACGCGTCGCGCCAAACGTTGGACCTGGAATGATGGTCGAAATCGACGAATCCGCATTTTTTCCGAAATACCATGGAGGACATCCAGTTTTGCCACATTGGGTTTTTGGTGAAGTTGAGCACCGGTACATTAATGGGAAACTTGTTTGTTTTGGTTGACAGCAGGGGTCGTGCAACATGTCTTCCGTTAATACGCCACTACATTGTACCAGGTTCACACATTCTACACGATGATTGGAGAGCATACAGACACTTACGCCAACACCCAATTAATCGAAAATACACACGAATACGATAGAAGGCACCTGGTCATTAATTAAATCTATAATAAAGCGCATGCGTGGAACATCACGTGCAAATTTTGATTCACATCTGCAGCGATTCGTTTGGGACGGGAATTTAAGAATTTCGATAAATTCTTCTCGTTTGTAGAATGTATTTCGCACGTTTATACATTCATataaactaatttattttttcatttatcgCTTTTGTATTTTGTCCTTGttctattttttctatttgacaATTTTTGCTAGTGTTAGTTATAGagtttttgttttgatttattttgttagaaatataaattttaatctttttcttacAGTGTGTTTtctagtaattttaaaaatgaattaccaCTTAATATGGGTTGTCCCATAAAAAACTGcgtattttctattaaaatgttgatataaaatattctattgttaaaatcattgtagcaatagatatataagaaatatagcAAGAGATAGGTATCTATGTTatcatataaatgaaattcaaaattcataactcaaaattgaaattcaaaatcgaacAGCCAAAcgtgtcaaaatattttttaagatgaaGTATACAAAAGAcaaagcatattttttaattgaaacgCTTAGAATATGTGGCTTTTCAGAACACTCTCACTTAGAAACAGGTTGGCCTGATGAAGCAATGAAATTAAGACAAGTTCAACAGTTACATTTTTGAACGAGCAAATGCCTCATTTCACTCGTCATCGAATGAGTAGGGCTTTTGAGGAACTGATTGTTGATctcaacaaaattgttgaaaatgatggaaactatatttaaataacagtgtTCATTACTTAATATAACATTTGTACAGTTTCGAATgttacttttttgaattttctataaaacaacccatatatgcaaaaattgttaaaataatttgtaattttttcagagaaaacATAAATCTCTTAAAGGGACAATCGAGTAAATcatgttttatataataaatcaaCGGGTATTTTTGCATGTTGGAACAaagtaatgataaaatagtatttattgaataaatatttaatattatctgAAAGTCTTATGTGTTTCCAAAGAGTAACTTTTTTGCATAGTTTTGA
>SCFE01000718.1_267097_269393
ttcatttttccacTCATATCTTGTTATGGAGGCCCAATTTAATTTAAGCCAATACTATATAAATGCAACCTCAAATTGGAACAATTTAACGAATTCTAAATTACAATGTGTTTTGACCAACAGCTTAGTATAAACAAAACGCAGCGCTTTGAATATGGAATTCCTTGTTAGCCAATAATAATTCGCAAAGGGCCCATCGCTAAAGGCCGCACGAAAACCAATTAGGCGTTTTTAGATTCAGTCTTTTACGCtgattccaaatatatatatataaatcttttttgaggaaatcattatttaaaaagataTTCATTACAACTATTTTGACATATCACTATAGCAACAGTATGTTATTAAATGTTGCTATCTATATAATATTGATGgcaaataatcataaaattgattatacatatattataaaaataaaatgtctttaatgcttctattttttacaatatttttgatagCTGAAACTTTactctatatttatatttttacagattttcaaaaacattaactACAATAGAActtacttttgaatttttcttgaaaatggcACGAGAAAATTCAACGTTTGCTGAATTAATTCATCTTCTAGGTGATGAATCTCAGGCTCTTAACTTCTGTAGGGATCAAGGGCTCATTTCTAGGGGGTTTGTCTGTAACCGCTCTCGCAGAGACATTGTCAGGGTTTCTGATTCTTCCAGACAAGGTCACTATATTTGGAGGTGTCGACCCTGCAAAAACATGAAGGCAATTCGCGCAGGTTCAGGTTCTTTTTTTGAGTCAGCACACTTTTCCCTGTCCAAAGCCCTGCAGCTGGCATACTGCTTTGCATTGGGAATGGATTGGACCTTGCGGTTACTTGTGTTGGTCTTTCTGCGCACATCATTGTCGATTGTTATGCACACTGTCGGGAGGTGTGTTCCCAATTTCTCTTAGATCGTGCATTGTGTCGTCAAAAGCTCGAAGATCATGAGAGAATTGTGCAGATCGATGAAAGCGTTCTTAGGAAGCGGAAATACAATCGAAGGCGCACATTTCCTACTCGGTGGGTGTTTGGGTGTACGATGTGACAGAGAAAGTGGGTTTCCTTTTTTTGTGTATGACCGTTCATTTGAGACCCTTCTACACATCATTTATGATAAGGCGGAATTTGGAAGCACTATCCACCGCGATGGCTGGTCTGCTTATGCAAATCTCGCTGCAGGTTATGGTCCTCATCTTTACGATCACCATGTCGTAGTTCACGAACGCAACTTTGTGGATCCTATTGACTAGAGTTCACACTCAAAATGTTAAGGCTATGTGGAGTTCTGCGAAAAGTGAGATGAAGGCGGTGAGAGGAACCAATTACAACATGCTTCCACTATATCTTGACGAGTTTATGTTGCGACAGCAGCTCAAAGATAATTTCTATACTTTTTTGTCTTACATTATTGTTTCTACCCTGTCTAATTTTTCTGTCTTTTTTTCGGGTATTTTTTTTCCCTTCTGGGTTTTCTATCGATTTCTCTCTATTCTAGCTTTAATCAGTCCTTTTCAGGACTATCCTATTGActcttttgaaaataattttacgtAGTTTCATTAGAGTTTGTAGGATTTTATTAGAAATCATCAATAATgcgtaattatttttaattaatttaccaTTACTATTTGTCATCGACATTATTTAGATGGCGACATTTAATAACATACTGTTGCTATGATGATATGTCAATATAGCTTAataattcttttgaaataatgatttcctcaaaaaaagatttatatatttggaatcagcataaaaaactgcacctaaaagtaaaaaaaaaatttttaagcaaattctaCAAGAACGCCAGCAATTATTTGCACAGAGATTGATTTCATCATGCGTCGCGTTATTATGAAgaaatctttaacaaaatgCATATTATTTACGGGCCAAGCATTCACTGGCCTTTGCTTTTTGTTGATTGGTTATTAAGTGAATGCGTACCAAATCTAGCTCTGTCGTTTCTACATAGATATTGTACTTGAGACTTATGTagtagttttttaattaatatgcaactttatatattaaacgtaatatttaagttcaatcagttcaaaatattcaaatttgtattctcttcaaatatttaaagttttagatatatttttataaaaatttctagtgGGGCCGGGCTCCATGGGCCCCTAAAGTTTGACGCTACTGATTGTAGCGGatgctaatattttaataagttcAAGAAATGAATTGTGTTGTTGAATTCatacaaatatgaaattaaaaaaaact
>SCFE01000591.1_259747_262136
ATAATAAGATGATAGTACGTCTTGCATAAACGtattaatcttatttttttcatatggAAAGGCTCATATTTCTATAATTCGATCGAAAATGCTACATTTATCAACCATTCTAAGAGCAAAGAAcgttttatttatataaacacaTTCCCGtgctttcaatttttacaattatgagCCCTTAACGATTTCAGCTTTCTGTGAACGTTCACGTCCTGGTTAATATAGGCGTCTTTGAGTGCAACTTGGTTATTTGATTCAAATGGAATTAGAAGTGATCCAAAAATTAgaatcaatttcaaatctttcaTCTCTGCAAAATATGAAAgattatttttgtgtttttagtcAACTACCACAGTCAATTTATCCTACATTATGCTGAGGTTATGAAAGTGATGCTCTCAGTAAAAGACTCagaaatttgaagaaacatttcaaaaagaGAAAATCTGGGCGTTATTGCAGAATAGTACcccaataaaattaaatattttttacagattcattctttattttttatgctgatttcaaatatcataattatttttaccggaaacttaaatttaattgaaaatatttaattatctcCATAGTAACAAACGTAATTTATTGtgaattacaaatatttaagtaaaattttaagtaatttcttaTTACAGGACACTTTTGCCAGGATTTCTAATGGCAATagcaaatagaaattttacTCTTTATGATCTCTACAATGTTGCAGCAACTGAAGAGTTAGCGGTGCAATATTGTATGGATCAAGGTTTAATCGCTAATCAAATGACGTGAGTAAATTCTCGAGAGTTGATGATTCGAGTCGTCAAAAATTCTGTCATTGACAAATTCATTTGGCGATGTAACCGCTGTAAAAAGACGAAGTCTGTGCGCTACCGTTCTTTTTTTTCACAGTCAAAGCTGACACTTCGATAGCTTCTTTTTTTAACCTTCTGCTTTGTGATGCAGTTTGGAGTAAATCAAACAATTGATTTATTAGGCCATGCTTCACACACTGTTGTTGACTGGTTTTATTTTTGTCGTGACATCTGTACTCGTACTTTGCTTAATCTCGAACGGGTCTTTAATACTCGTTGAGTGTTTGGCATCTATGATGTGGAAGAAGAGATTGGGTTCTTGTATTTTGTTCCTGACAGAAATGCTGACACTCTTCTTCCTATCATTTACGATAGGATTGAAATGGGTAGTATTGTTACTTCCGATGGTTGGAGCGCCTACAAGAGTTTGTCAGGAGGAACTGGTCCACATGCTTTCACTCATCGAGTGGTCATACATGAGGAGCATTTCGTTGATCCCATAACTGGAGCCCACACGCAGAATGTGGAGTTCTGCCAAACGAAGGCTTAAGGCAATGAGTGGAACTGTTGATGATATGTTACCTCATCATCTAGACGTTTTGGAAAACCCAGTGGGTTTGAAAATTTCCTTTTACGCAAAGGAATTTTATCCTGTTTGAAtgttaatttacatttttaatcaaTCCTTTTCAGGGCTATTTTTGTGGTTTTTAATCAGCCCTTTTTAGGGCTAGCTTTGCCATTTTTATCAACTCTTTTGAGCTCCCTTTTGTCATGCATAAGCGTTACTTTAAAAGTAATTCTCTACATGTCATTTGGAATTATTTATGTTCTcttcaattttatgtaattcaaaGTTGTGGAGTACTTGAAATACTAACAAAACTCGAAACGATTGCAAAATGTTAAATACTCAATCGAactaaaattttcttcataaaaattataaaattcataaaaagtaCGCTATAATTGTATTCTAACTAACCGccattttattttagtttccatagagattttcaattgataatttgttaaatttaagtttccggtaaaaatgattatgatatttgaaatcagcatacAAAATAaggtataaatatgtaaaaaaatatttaactttattGAGGATACTATTCTGCAATAACGCCAAAATCTGTCTTGAGgaacaaataattttagttaatcCTGATTCTCAGTAGAAGCTAAAcaatctattttgaaatgcgACCTCAGTAACGGCGCAGTAGATACAGTGCATATATTAAGGGTTACATCACTTTAATTATTTCTCGGGGCAATCAAAATTTGCTTGTTCTTTGCAActctttgttaaaaaaattggatgTAGCTTTAActacaattatattattttgttttatattttcttttagtttCTTATATTGGCATATTCTTGCTATCGATGAATAGGCGCTTGGTCACCATCATCTGCTTACACATCTTTGCTCATTGGGCTAATGAAATCCACTAATTCAACAGCGTGCAGAAGTAAaagaagttttcctaaattttttaaattttttgttgttctacattatgtattattg
>SCFE01000550.1_127687_130022
ccttgtgatcttgttttataagtaagttcataagaaaataattgcactcatcgttttaaaagcttaatagctacatattggattactcttgtagttacagcatacgttaaatttgtccatacttatagtgtattaaattttcacatattgagagtcagtgacaaagtccttttagtggtcgaattagtaaatctcaagaaatcacgagaggataaattgcgtgttattttgaacaactatttagtttttttttaattttatttatattagatttatatatttacatgtttgacctggttcttaatccagcaagtcagacacagcgattggaattagagtacgtgtcgaggatataaaaacaagtatgaaaaattaatagtacgaaaactcctaaatttaaatagcggcccaaaagtcaaatttcaccacagagcgacgactatcagtagaaatcaattgaaaaacccgcgcgctgctatcttatgtaatggcgaaggtggagaatattgccacgcggaatacgcggagcatgcggacaaaagaaacactattagagggtaaaaaacaatgagaaatgcaataaaatacatgaaaagtttaaaatataatcgatatagaccgataactttacataattaaccaaattcgtagcacgcggtaattattatgaaagataacataatattttcgctgcccaagttgtttcaaaatggtatcaattcgaaatggatcgtttttttagcagatgaaagataatgctatcagagattattctcattatttacctttgggcaactggcactaacttttcagctgctgtttcacacatgggaactttgaaacacacaatcattgattggtataattttttgagggaaacgtgcagcattcatctactgaacaacattactctacttggtgggcctaattccgtagttaacatcgacgagtctgtgatagtgaaaaggaaatataatcgtgggaggaccataccacaccgttgggtgtatggcatttatgatgttgaagagcgatattgtatattgaatttgtttcaagtagggatgaagccacactcattccaattattcagcaacatgtgcatcagggaactacaatttttagtgatggatggcgtgcttatgcaaatctccgagtgcatggctaccaacatgaggtcgttgttcatgaccagcactttgtcgatccgcacactggtgtgcatactaattatgtcgaatcatattggtcacgagtgaaaaggaagctcaaatttatttatggatcatctccagaacttgtgccatcatacttggatgaatatatgtggcgagaacgttacgactttcctgaaaaccaagatcttttcgcaaacattcttgcgcatattgctttgcaatataatgtgtaatttactgtacattaaataaatcggcttttttcaaatccaccaattcaatcaaaacattatatatcattagttgttttgtttataatttaaattgctcatataaatgacaaatgaaaattatataaataatttaaattacggcctacatcaatgttcatttgtcgttgttgaaaactaagtgtgttgtggcgcgtctgcctttaaactgtcttctataatgtaagaattatagaactctaatgtgtttttgctgagatgcatttcaaagctgtgaaaaaatgatattttttaatcaatgcattgtaaattacttgcatattgaaaacatttcctttacagtgcagttcaataaaaatataaaaaggttttgattttcatgggtggccctgaaaagggccgaattaaattgaagtgttcattcaccgcctagtgttaagagcgtttaggtaatatgttccctttattggaaaagttggccagaagctcataaaaagtccaaatcaagactaggagcattctctcttatatacttccggcatgcattttccagataaacagaattacagcgttccagctagctttcgtattcatcattgttaataatttttaattcgcatatcgataacttttcacgcatcgtggttggccggacaattgcgtggttgcacgcaatattggatgattctccagacttcatgtagctgaggattgtcgaataccgcgaatggcacgttaaactgagattcccaagagtgaaactaacgcccaagagctgcggcgaaggagaaggactcggatcagaggaaacaggtgtggtttcaatgttagatccagtaacaatggttaaaggactgcgatatatatatatgcagcatatatacactaaattaggtaaataatcttattctaattggtggcatttag
>SCFE01000017.1_2359837_2362181
tttgaacacagtaatgcatatcatctcaagaaaataacagaagttgaaactttttttagatataattaaatttatagaagtacttaaagactaatatgtaagtaagaaatgaccctagttcaaaattctttgataactttgatgatcttaaagaatctttttacatttctttgcaagaaattggcaagttttataaagaatttgaagaaatttctttaaagatttataagaattaaaagagatttatttaacaaaataaacaatatcaaaatttacaaatataatttctaaatgatcactattagaaaaggcagtcaatatattcattccatttagtgtagatggggttctccaacgaggttgactcactgcaaccttagatgtatcccaagctttagagccaaatcgtcctgtgacagcaNagttttttacgctgatttcaaatatataatttgttttgtgactttttgcttatttacaaaaataataatttaaattatttcattatctccatagcaacttatgacaaaataaattaaatggcggcacatttccatgaaaggcattcaataagtataacattaatttttcactttttaggtgttgttaaaaatttagattaaaaataattcgtaaagcaaaatatttaatgaaagtctaaatatgataatttaataggattgtacactattaggacacactatggataactggatatgcattacactttttcagttaatggagcttgctggtactagggacttagccttacagtgttgttttaataaaaaccttttagcgggtagagctcgttgttggcggtgccattttgcgatgactaagatttcggatccttcatctgtggatgggtacatttggaggtgcaagagatgtcgccgaaagaaatctattcggagcgggtcgttttttctaaggcacatcttgatttgcgaaccttagtttttctgtgtttcttctttgtactaaaaaccagtgttacagatacagcggcattattgggtattagtgcaaagtcagcagtggactggtttctcttttgcagagatatttgttcgcaaatactccttaatcctacagaattgaatatggcaccaccatacacagtgatggttttcgaagctaagacgctctgcatgaaggtggtggaccccatcgctatattcatagagttgtgatccatcagcaaagctttgtggatccggtaacacgtgttcacacaaacaatgtggaagcaaagtggtcttcagcgaagcgaaagttccatgctatgtctggaacgcttgaccacatgttacctgctcatcttgatgaatacatgtggagggaacgatttggtcgtgagaaagctttccacaattttcttgtacatgtagccgtttgctacccggtgtaaaaggctaatgtcctccttaatcagctcttttcagggctattttttccattctcagtccttttcaggactaccttttaatgttttaggagaaacttataagtttttcttttagcattcaaaggatgctttcgtatcttcaattctttttattcatatcgtgcatattataatataatattattattattaaatttaggagggcattagagaatgaacaacgcttcagttcaagatttgtttcttaaattgaaagctttgtaactgaaaaatttaacatttatgtaagatttattcgagatatctcataaatgtgccgctatttaaattatttcgtcataagttgctatggagataatgaaataatttaaattattatttttgtaaataagcaaaaagtcacaaaacaaattatatatatttgaaatcagcgtaaaaaactgaacaagaaaacaattttattttttattttttcagggtccgtgcttcttccatatcgcctgtctctgaaattacaattaaatattaaagttataggaataattataaagtttacctgcaaccgcggaaggatatgcttcatttagaacttgaattgctgcaaatgtatgaatatgttggaaaaaacgtttggtattttttttgaatgatgttcatgtgtcaaagagcagattcatcaaaatgcaagctgcacgatttcaatttagtaggaaaaaagttttgcttttggtagttcttgaaatcactttcttgatagagatgatttatgtatggaaaatgcatgaaaacagtttatggtttacatgttgccagtgtcggagcgttggccactttgcctagtgtgcggtgcagacttgctagaggttcggtttggtttcgtcattgtatttaaataaaactataaatacgtcaatactgaactgaaagtttcaa
>SCFE01000001.1_3414899_3417162
tgaattgagtgaaacatgtctttgagtgaaatatcttttggaNNNNNNNNNNNNNNNNNNNNNNNNNNNNNNNNNNNNNNNNNNatacaattgagtgaaatatttttgagtgaaatctctgcacgccgtttaaatttgcagaatagtgtcctgtttatgctagttcctattatatttattaagagaacgttttgctatattgaaatacgaaattgctatatacgaagacgggataaattttcacccgtaattattagactatttcaatctagatttcaaattttagaacaattctgggctttttgcgctaaaatatttgggcaaaactcctatagaccaaaatagtttggttttggtgtctttagtctttaggaacagccaatcaagtttgtcgtaaacatttagccaatcaattattaggaaggcaaccttgcaatatagagcaaatcttgcattgactaacttttaataaaatcattgtatacagggattgtgactgcagctcgatattcatatataaggcaaatttagacaatttaaattggattttaaaaatttattaattaaacatgaatacggtaattacttgtaaattaaaaatagcttacgatagttcaaatgttgttttttaaatttggagctgtagtcgcaacccctgtatgcattggtgtcatcgaaaatttccaattgttatatttttgttagggtcaaatttgggcgaaagtgaagacggttgttttttcagctatttttcggcatatcttgattaatatatttaaaaaaatctaatcttcatctcaaattttctgcaaatttgaagacggacaaaatggtcgcaagaccaaatttaaataattattttaatttacctctgggccactggtgttagcttttcatctgcaaggatacagctgaatatatatccaaacttactattgttgattggttgaattatctacgcgaaatgtgcagtacacatttgattaataatcccatagtgcttggaggtcaagattcagttgtaaatgtcgatgaatcggtgatggtgaagccaaaacatgtcaaaggaagagacattcgtcaacaatgggtttttggaatgtatgagaaaaatgggctacgtgctatttatcaaatcgaaatgcagagaattccgaaaattcaacaatattttagcttttcacccttgttcagtgatggctgttgtgtttatgggaacttaatagcttatgactatattcatgagactgttattcatgaaaaaattttgtgaatccggattcaggcctacatacataataataataataataataaattttaattgatatttcgaaatgcatcaaaatatcttataaaaatacgctataatgacatgagatatcgattgagaaatgtaaacgcaaacttactgtgcgagtatttaagctgtctaggggcgttgtttctaggtttctccactgcgtatggttgacgttcggataattccaaagcggagattattgacgttcatctcaatgtatttgtaaagagattcgtctattttaatgttttttgctctcacagccttggcttgaaaactttccttttcatgttctttgagcagctcccccaaacggagcaacagtacctgcaatttactcattataaaggagtcatacagcaaagacaatagatgaaaatatttattcgttatccctccaagaacaatctatcaatagatattacaaagttgaatgcttggaagcNNNNNNNNNNNNNNNNNNNNNNNNNNNNNNNNNNNNNNNNNNNNNNNNNNNNNNNNNNNNNNNNNNNNNNNNNNNNNNNNNNNNNNNNNNNNNNNNNNNNNNNNNNNNNNNNNNNNNNNNNNNNNNNNNNNNNNNNNNNNNNNNNNNNNNNNNNNNNNNNNNNNNNNNNNNNNNNNNNNNNNNNNNNNNNNNNNNNNNNNNNNNNNNNNNNNNNNNNNNNNNNNNNNNNNNNNNNNNNNNNNNNNNNNNNNNNNNNNNNNNNNNNNNNNNNNNNNNNNNNNNNNNNNNNNNNNNNNNNNNNNNNNNNNNNNNNNNNNNNNNNNNNNNNNNNNNNNNNNNNNNNNNNNNNNNNNNNNNNNNNNNNNNNNNNNNNNNNNNNNNNNNNNNNNNNNNNNNNNNNNNNNNNNNNNNNNNNNNNNNNNNNNNNNNNNNNNNNNNNNNNNNNNNNNNNNNNNNNNNNNNNNNNNNNNNNNNNNNNNNNNNNNNNNNNNNNNNNNNNNNNNNNNNNNNNNNNN
>SCFE01000141.1_460509_462700
NNNNNNNNNNNNNNNNNNNNNNNNNNNNNNNNNNNNNNNNNNNNNNNNNNNNNNNNNNNNNNNNNNNNNNNNNNNNNNNNNNNNNNNNNNNNNNNNNNNNNNNNNNNNNNNNNNNNNNNNNNNNNNNNNNNNNNNNNNNNNNNNNNNNNNNNNNNNNNNNNNNNNNNNNNNNNNNNNNNNNNNNNNNNNNNNNNNNNNNNNNNNNNNNNNNNNNNNNNNNNNNNNNNNNNNNNNNNNNNNNNNNNNNNNNNNNNNNNNNNNNNNNNNNNNNNNNNNNNNNNNNNNNNNNNNNNNNNNNNNNNNNNNNNNNNNNNNNNNNNNNNNNNNNNNNNNNNNNNNNNNNNNNNNNNNNNNNNNNNNNNNNNNNNNNNNNNNNNNNNNNNNNNNNNNNNNNNNNNNNNNNNNNNNNNNNNNNNNNNNNNNNNNNNNNNNNNNNNNNNNNNNNNNNNNNNNNNNNNNNNNNNNNNNNNNNNNNNNNNNNNNNNNNNNNNNNNNNNNNNNNNNNNNNNNNNNNNNtaatgacttggattgttacctcttgcgttgttctagatgcaagcgcacttctctgcccacactggcattagttttgtgaaggctaagttggagttaaggtagtttttgcagtaatttggtactggattttgcaagttgcactcgcatgaaccgccgatgtctttggaatcagcaaatctacagccgtggattggtgtagtttttgttgggatgtttgctccatggccttgatgaaagctgatatctgcccacagaagtatggaggtccagatggtattgtcgaaatcaatgagtgttattgctgtcaggaaatatcatcgtggccatttattaattccagaaaagtgggttcttggaatctatgatgatcaggatcagcggtcatttttgtccttcttcaatggaaggaatcaccagacactgacgcaaatcattcagaggaaagttgcaaatggtttcattatctgaactgataactgggatgctaacaattgaatcaccaattacaatttccaacatggcacagtcaaccactcttatcatcactgatccagttactcgagtcactactaacagaatggagtctatgtggtctacagccaagcagaaccttaaacagatgaatggaactcaaacacatatgcttccaaatcacttggatgaatgcatgtggcgcgaattgtttgcactgccaggaatggatgcctttgataagtttattcatcatgtgcggcaggtttaccctgtttaagctttttgcatctatcagctcttttcagagctaattttcaatcggctcttttcagagccactagttaatcaaagctatttattattttgaatgaatattacatttatataaagtattaaataattattcattgatatttgaaatgattttaagtacattaacaatagttgagatttaattgagaaatattcataataaacatataacataattggggttacaaatttaccacgttagtattaatgaacaaccatttgaggtttttcaaaaagacatacaaggataatcaaagaaatagaaatttagtttatgattcttgaaatccgaattaaaataaagtttcgcagcNNNNNNNNNNNNNNNNNNNNNNNNNNNNNNNNNNNNNNNNNNNNNNNNNNNNNNNNNNNNNNNNNNNNNNNNNNNNNNNNNNNNNNNNNNNNNNNNNNNNNNNNNNNNNNNNNNNNNNNNNNNNNNNNNNNNNNNNNNNNNNNNNNNNNNNNNNNNNNNNNNNNNNNNNNNNNNNNNNNNNNNNNNNNNNNNNNNNNNNNNNNNNNNNNNNNNNNNNNNNNNNNNNNNNNNNNNNNNNNNNNNNNNNNNNNNNNNNNNNNNNNNNNNNNNNNNNNNNNNNNNNNNNNNNNNNNNNNNNNNNNNNNNNNNNNNNNNNNNNNNNNNNNNNNNNNNNNNNNNNNNNNNNNNNNNNNNNNNNNNNNNNNNNNNNNNNNNNNNNNNNNNNNNNNNNNNNNNNNNNNNNNNNNNNNNNNNNNNNNNNNNNNNNNNNNNNNNNNNNNNNNNNNNNNNNNNNNNNNNNNNNNNNNNNNNNNNNNNNNNNNNNNNNNNNNNNNNNNNNNNNNNNNNNNNNNNNNNNNNNNNNNNNNNNNNNNNNNNNNNNNNNNNNNNNNNNNNNNNNNNNNNNNNNNNNNNNNN
>SCFE01000207.1_563837_566148
NNNNNNNNNNNNNNNNNNNNNNNNNNNNNNNNNNNNNNNNNNNNNNNNNNNNNNNNNNNNNNNNNNNNNNNNNNNNNNNNNNNNNNNNNNNNNNNNNNNNNNNNNNNNNNNNNNNNNNNNNNNNNNNNNNNNNNNNNNNNNNNNNNNNNNNNNNNNNNNNNNNNNNNNNNNNNNNNNNNNNNNNNNNNNNNNNNNNNNNNNNNNNNNNNNNNNNNNNNNNNNNNNNNNNNNNNNNNNNNNNNNNNNNNNNNNNNNNNNNNNNNNNNNNNNNNNNNNNNNNNNNNNNNNNNNNNNNNNNNNNNNNNNNNNNNNNNNNNNNNNNNNNNNNNNNNNNNNNNNNNNNNNNNNNNNNNNNNNNNNNNNagatcaatatccagcattgctgaacagtctctcaacctgattagaagttggcgagataaaatcgaggatccttatatatagaattaggcgacatccgacgcttcctaaatatgttagatgcctaatcatcacgctcttcttcttttatgtccggtgttaaggtcttttgtaaaacatgacacaagaatagtggccatagataagatatcaaaccgaaaatgacaacacgtaactgaatgcataagcatcaacttaattagaataatctaaattaatcgagcacgctgtttatgattaatctaatctacttgaccaacacgatagattaatccatccgattgatatcgattaatcgtgttgacgattaatcatgttggatccctgaaccatgcgatgtaattgattgccaacgttttgtttgctttgctaaatgcagcattcataagcaatcattctttttccggtcacatttactgttatgccaattggtattaatgatctatcattggtcatgtcgtgtccaaattcataatgttcaccaacaggtgggctgttcaaggaaatccgcaattgattgctatcagttcattcgtgaagtgtgtagtacttacctaataaccaaccatgaaatgcgtggtggcccaaatactgttgtgaatttttgatgaatgtgttatttctagaagaaaatatcacagaggacattataagaaggaaaagtggagtgattgaatgcattgactcaagaagtgctgcagcattaattccggtaatatgaaagcatgtactgccaggaacaaaaattttcagtgatggctggagaggctatagaagcttagcagaatatggctttgaacatgctacagtggatcatgtacacaattttgtaaaccctgaaaatggagtccattccaattttattgaagcgtattggtcacgagcaaaacaaactttaaaaagtgtttatgtttaagggattacttaatcccttcctatcttgatgaatttatgtggcgggaaaggttcgatgtacctgataatgaaaattgctttgacaatatactaatgcatataagtacgcaatacaggcttgtgcatttgaattttttaggaaagcagtatttaaataaatacgagttagccataaatgtgtataaagtttagttacattatttgctttatatttttaatttctgtacctattcctcatttataagtaataatagatatattgcctatttcagacatgtatttaaagcaatattgattgaagactatatttaccgaggggcattaactgatgtacaaaaataatttgatttaatatcaattagaagtccagctctacgttgagcattgattgcatcttcacctatttcttggtggaggaatttcctgcatttattttctaaatgcgaaatgctgttggcagttctaaggtaaagactgtattgagcattatccagtagctttaactcacagatagcaagcttctctctaaagttagcaggtcacacataagtttggttacatgcgaaattaaaacttttgccagcattcatcaattccaaaatctttgcataccgatgatgacatgtgattatttagtgtaaacccttttccaatcaaggagttttcggaaattgtagatctattgaccgattgtgaggatgtcacgggagtagcaggaggtgaaagattgatggaatatactgtgaattgagtgtctttagcccttccaacaagttgcttcgctgcccgagcataattttcagctcctttaccaggtgcaaattcttggcaaggtttcccattgaaaacatattcgataagtcctcttccactaaaacttgaatagtttttctatttaatcggttagtagaacaaaactcttcaaaactgaacgccattatacgaaatgaaatcaataatgaattgaattacaaat
>SCFE01000655.1_31311_33583
tttttttataaatgtgcTAATGAATTGCTAGTAGTAAAAGCACAGTGATTATATTAGTGAAAAGAATGTTATTAATGCTTAAGTTTTAAATCAAATCAGTAGAAATCCACCATAAATTATTAGTTGAGAGTCATTCCTActtaagtacttgaaagtgcaATTAGATTCATAGATAAACTGTATTGGCCAAGCATTTTGCTGTgatttatattgtaattttactattttactCAATCCCTTAAGTTAGAGAAGTGAGCTTCATCTATGCATATATGTTTTGAACTTTAAGAATAGCATCTTTATCACTTCATGACTATCATCATTTAGCTCTTCAGTATtctactattttaaaaaatgaactgCAGTATTCCTATACATTACACAATAAGGATAGCAGGCAGCAAATCTATTTTGGAGATAATATAAAAATCTGTTGTGATTTTTGAGAATTTGTTGACATAAAGTACTTAAGCATCATTgcatttttctaagaaatacaaacaatttaGTTCACAGCTATGGCAAAATCttcattgattattttgaaaatttcagttgataatgaaactatttttatgaaatgaaatctTTTAGACAATAGTTATTTTATCAACCAGGATTCTTGAAAtgtaatactttaatattgtatattagctatattatgtatattttaagcaaatgctGCTTTCTAGCATGTTAAAGGTCAGTTTGTCATCATtctgttgaaatattttattgcacaTATGAGCAATTTAGttaccaaaatatttatcaGAGCTTGAcccatgaaaaaaatatattgatgctTGATAACTCTAATTACCATGATCACCAAAAAACATAGagaatttctattattttagcaaataatgCACAATAGTTTAACACCTTAAATGTTGAATCATTTAAAAGATAAAGCACAAATCTGCATGTAAGTCAAAACCTGATCTTGAATTATCTAAAAGAGCAAAACCACTCAAAATTTGAAGTCATGACAATATTGCTATTGTAAATCACCAGACACTGATATCAATAATTTGTAGGAGAGTTGCAGATGCTTCCATTATCTGGAATGATAACTGGGGtgtttatatttgaatcacaaattaaaatttccagCATGGCACAGTCAAACACAATTATCACTTTGTTTATCCAGAAACTCATGTCACTGCTAACAGAGGGGAGCCTATGTGGTCTAGAGCCAAGCAGAACATTAAGCAAATGAATGGAGATCAAACACATAtgctttcatttcttttggATGAATTTATGTGTTGTCAATTGTTTGCACTGCTAGGAATGAATGCCTTTGATAACTTTATTGGTCATGTTCATCAAGTTTACCTTGTTTAAGGTTTTTGGTTCAATCAGCTCTTTTCAGAGCCACCCAGTCAATCAAactatttactattttaaatgaatattacatTGGTGAATTATTAGTTAATTATTGACAttagaaatcattttaaatgcattaacaATAGTTGGTTTAATTGagaaatattcattataaatgtGTTGTAAACTTGGAGTTTCAAATTTACCAAGTTAGTATTAATGAACAACCAAATGAGATTTTTCAATAACATATACAAGGTTAATCCATGAAATAGCAATTTAGTTATGATTCCTGGAATCCAAATTAGAATAAAGTTTCACAGCTATTTGCAATAagggatattcatgaaattttgaaatgttttaaaatatataatttctatataatcagtagtgaaattagcaaaaaaatggtttccagtttttaaaatgtcctagattttaaaacattacagattttgttttaatcccattaaattttgaattttgtgacGTCATATCAGACCTCTTACAAATACCGAAAACCATAACAGTGTTATttgttatgtattttattgtttatatcatTCAGTATTTACGAGTTAgcattttttttgaagaaaatttcaagtttgataGAGTTTCTTCAGATATaaataattccaagtttttatattgtaatattggattttttttacaaatattgtttgcattttatggatttatttttattttctgagaTCTTCAATTGCTAACACATTCGAGTTGTTGAAATTCTTGACATAACTCCAATAAACTTATGTGTTGAATGCAACTTAACTTATATTTAGGCATTATTGTACTTTAGGAGACCCAGTTAATGTGACGTCATAAAGAGTCTTCAAAATGCTGCAAAAAATCATCTGCAGAACCttttaagtgttttttaaaagatattattagtGTATCT
>SCFE01000149.1_1229972_1232361
NNNNNNNNNNNNNNNNNNNNNNNNNNNNNNNNNNNNNNNNNNNNNNNNNNNNNNNNNNNNNNNNNNNNNNNNNNNNNNNNNNNNNNNNNNNNNNNNNNNNNNNNNNNNNNNNNNNNNNNNNNNNNNNNNNNNNNNNNNNNNNNNNNNNNNNNNNNNNNNNNNNNNNNNNNNNNNNNNNNNNNNNNNNNNNNNNNNNNtttattttaaagtaaataattgttccgttatatttttaaggaattttaaaaatatttttgaacaatttataaCTGAAACCTAGAAACAAGTGTGTTTATATAAGACAGCAACCACGtgctttttcatttgaaatgattGTGAACATCGTTAACGTTGCTTCAATAATCCAGCAGTTCGCCATTCACCTGATCTGGGCGAAAAACTCAACGGAATTGCGAACTGAATGGGGAGATGGAAATTTGGACATCTTGCAATGGTGTGCACGGCATCGATTAATTGCAAATTCAAGGTAAatacatagaaaattttttcttatcttaatttttgtaattaggATCTGTACAAAGTGCACAATCCGGAATAGAAGAGGCCACAATTGTAACGTTCACCGTTGTAATCCGTGCGGGATTGAAATGCATTTGATAGTGCAAAGCGCAAGTCCTGATGGATACACTTGGAAATGCTCAAATCAGCATTTTTTGACCGTCCGACATCAATCGTTCTTCACACGCGCGCATTTAAGTATTCGGACTATGCTAATGATAATTTATTACGTTAGCCACAACATTCAGCAGAAATTCATCGCATTTGAGCTAAATATTAGTGAAGTCTCTATCTGCGACTGGGCGAATTTCGTCAGGTGTGATTTTGTCATTAAGTAAATAAgtaatatatctatatatgtatgtatatacaacaaaattatttttaaattggctATTCTAGAGACATTTGTATCGATTATACACTTCGCGCTGCACCGATTGGGGGTCCTGGTATTATGGTGGAAATAGACGAATcatgtttttttccaaaatatcgtcGAGGGCACGCAGTTTTACCGCATTGGGTTTTTGGAGGAGTAGAAAGGAACTTTTCGCAGGGCGCTGTTTTTTCGTTGCAGTAAATAGTCGGGATCGAGCAACATTACTGCCACTTATTCGGAATCACATCATACCAGGATCGCATATTTTGCATGACGACTGGGGAGCTTATAGGGATTTACGCCGCCATCTCAACTTTCAATACAGTGACGACACAGTAGTGCACCGTGATAACTTTGTACACCCGCTCAATCGCAACATACACACGAACACTATAGAAGGAACTTGGTCACTCATGAAGTTAACAATTAAATGCATGCATGAGACGTTGTGGGAGAACTTCAATTTGCATTTACAACACTTTGTTTAGGAGAgggaatttaagaattttgatgCTTTCTTTTCATATCTTGAATGTATTGCTCACTCATATTGTTTCACTTGACTTTTTATATGTTATGTTGCCGTTTTTGAACtctaaattttattagtttgtattgtgttgaattttgtaattttttatttggaataaATGTTTCTTTGTGTTGTTTTTAACTGTCTATGTTTTCATAGTAACTGTCTTTCTTTTGTTgataacttattttttaaaaaagtgatgTAAAGTTAAATTGatccaataaatttaatataaatttttagtttaaagcTTAgcgtcaacatttatttcattttttcaaattaccttTTTCGACAAGAAACTTAAAAAATCGAAGTTATACATCTCTTAACTTAAATTTCTGTACCTGAAACTGAAAGTATAATTTTCAGAGACTATGaactaatttaattaaattaactcaTCACGATTTAAGTAATCTTTGAAGTTGGGTactaatgtttaaattttcaacttgtACTACATTTCATGTGGAATGTGTAAATATCCATTCATAGGATCATTTGTGAATTACTCTAAATGGTTATTTCTGATTCAGATATTAGTGGGCTAATTAAAAATAGAGATGTACTTGCTCTTGTCAGATTCACGAAGTTCATTTAATGTACACGAATATTTTTTGGAGTTTACACcacttacaatttcaaaaaaatcgtGTTTTTATTGAAGGATCATATGTATTTTGATAggctataaaatttatttttattaatgctcaaaattactaaatatctTTTTAGAAAATCGCGGTATCAAAAAAAATCGCATTGATAAACTTAAGCAAACTAAACGTCGTGTAAGACAGAGCNNNNNNNNNNNNNNNNNNNNNNNNNNNNNNNNNNNNNNNNNNNNNNNNNNNNNNNNNNNNNNNNNNNNNNNNNNNNNNNNNNNNNNNNNNNNNNNNNNNNNNNNNNNNNNNNNNNNNNNNNNNNNNNNNNNNNNNNNNNNN
>SCFE01000630.1_284642_287085
ttccccagccgattcctgaaatcgtgaactctcctttattcataatcttaatgttatgatgattatcataataataaaagtttacttacttacttacttacttacttacttacttacttactgaaaaatctttattacacaacaattttaggcctaactactttacaatatcttaagctgaacaagaatgcttctctcaccacttcagtgatgaagagatactccaagccatttcaagaataaaaaattgtccaggcctagataggctaaactctaaattttactaaatatttcaaaatttattacttccttacattaagttactaatcgcatcaatacttagatctggattaattactagtagtctaacaaatacagtaattaagttaatacgtaagaaatcaaaagacctatcNttgaaaaccaatgtaaaccggtgattacacttgctatctgtcaatttcatgaaaaatagttcatggtattttttaaggctcttttcgaattccagactgctggactatcctttgctgaaaaaattagtcattgccagcatagaccatgaatataggccgaatttcagatctcatcagtaatgaaacctgctttgaaatgatccgtgagaaccgctggccagatggcactgttcgttgtccacactgtgactctgagaatatcaaaaagaatggtcacgacaatgttcaaatagaatgccagcactactactgcaagtcctgtaaacgttactttgatgacctgacaaatacggttttctctggacaccaccgaccacttaaggtctgggttgcctgtctctatttaatggctcttaacgtctccaacaaccagattgctcaggagcttgacctgtgtgccagtgatgcacaccatatgaccacagtcttacggaatggtgttgttgaccaaaagcctgaagtgattcttaatggcgaagttgaatttgacgaggtgtacattgtagctggtcacaagggacaccctgaagccttaaaaaaatctggatcgtcctgcgagaaaaagaaggcttaaaggcgctccgggtcgtgggactctcgaaaaagacaaaccacctgtactgggaatgattcaaagaggaggtcaggttattatcaacatgctgccgaacgttaaaaaggtgaccatcgaacctttcatcaagaaacatgtagcccaacagagccaagtttataccgatgaatacagtatctatgatgagcttgaaagttggggcttcagacataaaacggtctgtcacggcaaaggtgaatatgcccgtgatgatgacgaagacggtatttacgaggttcacgttaatacgatggagggattttggtcactgctacgctcgtggctaagacctcacaggggaatatctcaagaggctttacccctttaccttggtttttttgagtttttgcataatgttggccgaagaggcaaaagcctgcttcagcccttagtcaacctactggttacatagcagtctggaattcgaaaagagccttaatcaaatgcctcccaggctttagcttttctgattgccaacatcggttttgctgctttcataaaaccgcagattaaatggaagggaatcaggttgtggcgaactgggtatgccagcttgatgagcaccgaaggacgggtcagtagtcgcaaaaggtggaggcgacccggtactgagctgccttttttgacaaaatacaaaccgtccttcaagtgcttcgggtgtgtctgaacgctgccgcttcctgcttttacgcactactctgtcattcattatgtctggggcataatcttcttgtcttgcagatgaaaacatcttttctggtgctgagaattgacgaagatatgtatgggaggtaatcggtttgaatagcctaccactttcattttcttcatcagaaacgataggtgatggttgtggtgacggtgagatgtggttgttagacaggagttcacatagttccttgtcataatctatggggacagtttctcttttaagtggtaggcactcaagggggtcagaaaactgtgcacttctagctttttctaaatgtggtgatgtctgattttgggaggggggggggactNgctgaacaagaatgcttctctcaccacttcagtgatgaagagatactccaagccatttcaagaataaaaaattgtccaggcctagataggctaaactctaaattttactaaatatttcaaaatttattacttccttacattaagttactaatcgcatcaatacttagatctggattaattactagtagtctaacaaatacagtaattaagttaatacgtaagaaatcaaaagacctatccagcccaaaatcatggcaaccaatatctctacttaatatggacttcaaagttttaacacatttaataaaaaatacactgagccccaatgcag
>SCFE01000830.1_115533_117841
NNNNNNNNNNNNNNNNNNNNNNNNNNNNNNNNNNNNNNNNNNNGTGCCATCAACACTTTTAACCAACAGTTTGAGGTTTTTGATGCGTAAATTTGTCCAAGGAACGCCATCTTTGATCATTTGCTTTCTCTTTTTCAATACATTCTGTTCAAGCAGCAGATCCGTGGATGACAAATTGGGTGAGATATAAACATTAGGCAACTCTGTAAAATCTTTCAACTTTGACAACGAAGATAAAATTCTCCGTTTATTCCAAGCAGTATCAACAGAGACGAGAAGTGTCCGCGTTTTATCCTTGTCGTACTTTCCAATACGCCAAATATCAGTAATCTTACAGTCAACACCAATATGGTCCAGGAgcaattccaaatttttatggTCGTTCCAGATGACATTGTCCTTTGTATCTGCTTCAGGTATTCCGCGAATATGTAGAGCTAGCGGATTTGCCGCCTTTTCTGTCTTCTTTTGGATTAGCTGTGGTTGAGGGACTTGAAAAAGATATTTCTTCACCGCATAATCTTCGAGTGATTTCTTCACGGTTTCAACAATTATTTCTTGTATATCATCCTTCAACATCTTTGCAGGAGGCTTTAAGTTCTGTTTCATGTTTCCTAGGCAGTTGTTGCatacaaaaagaaaattctttagTTTTACGAGTTTGCTCACCACTTGTAGTACATCATCGGGGAGGTTGATACACTTGTCATGGAACCAATTTTCACACTGGTCACACAGAATCCATCGATTGCCAGTGTCATGCTGGTTGCAGACTCTGCAGTTGTCGCCCAATGTGTTATTTTCTTTACAACGCTTAGCAGCGTTGGACAGCattctaaaactaattaaactgtataataaacaggcataAGGGTAGTTTTTGTGGTAATTTGGTACTGGATTCTGCAAGTTCCTGTCACTTGAACCGCGGATGTCTTGGGAATCAGCAAATCCACAGCTGTAGATTGGTATAGCTTCTGTCGGGACGTTTGCTCCATGGCCTTGATGAGAGCTGATATCTGCCCACAGAAGTATGGAGGTCAAGATCGCATTGTTGAGATCGATGAGAGTGTTATTGCTCGCAGGAAATACCACCGTGGCCgtttaattccagaaaagtggGTCTTTGGAATCTACGATGTTCAGGATCAGCGGTCATTTTTGTGCTTTTTTAATGCAAGGAATCACCAGACACTGATGCCAATCATTCAGAGGAGAGTTGCTGATGGTTCCATTATCTGGACTGATAACTGGGGTACTTACAACCGTATCACCAATTACAATTTTCAGCATGGCACAGTAAACCACTCTTATCACTTTGTTGATCCTGTAACTTGAGTCACTACAAATAGAGTGGAGTCTATGTGGTCTAGAGCGAAGCAGAACCTCAAGCAAATGAACGGAATGCAAACGCATATGCTTCCAAGTCATTTGGATGAATTCATGTGGCGCGAATTGTTTGTGCTGCCAGGCATGGATgcatttgataatttcattcgCCATGTGTGGCAGGTGTACCCTGTGTAACCTTTTTACTTTAATCAGTTCTTTTCAGNNNNNNNNNNNNNNNNNNNNNNNNNNNNNNNNNNNNNNNNNNNNNNNNNNNNNNNNNNNNNNNNNNNNNNNNNNNNNNNNNNNNNNNNNNNNNNNNNNNNNNNNNNNNNNNNNNNNNNNNNNNNNNNNNNNNNNNNNNNNNNNNNNNNNNNNNNNNNNNNNNNNNNNNNNNNNNNNNNNNNNNNNNNNNNNNNNNNNNNNNNNNNNNNNNNNNNNNNNNNNNNNNNNNNNNNNNNNNNNNNNNNNNNNNNNNNNNNNNNNNNNNNNNNNNNNNNNNNNNNNNNNNNNNNNNNNNNNNNNNNNNNNNNNNNNNNNNNNNNNNNNNNNNNNNNNNNNNNNNNNNNNNNNNNNNNNNNNNNNNNNNNNNNNNNNNNNNNNNNNNNNNNNNNNNNNNNNNNNNNNNNNNNNNNNNNNNNNNNNNNNNNNNNNNNNNNNNNNNNNNNNNNNNNNNNNNNNNNNNNNNNNNNNNNNNNNNNNNNNNNNNNNNNNNNNNNNNNNNNNNNNNNNNNNNNNNNNNNNNNNNNNNNNNNNNNNNNNNNNNNNNNNNNNNNNNNNNNNNNNNNNNNNNNNNNNNNNNNNNNNNNNNNNNNNNNNNNNNNNNNNNNNNNNNNNNNNNNNNNNNNNNNNNNNNNNNNNNNNNNNNNNNNNNNNNNNNNNNNNNNNNNNNNNNNNNNNNNNNNNNNNNNNNNNNNNNNNNNNNNNNNNNNNNNNNNNNNNNNNNNNNNNNNNNNNNNNNNNNNNNNNNNNNNNNNNN
>SCFE01000260.1_543181_545558
tatagatttCGAAAACTACCTGTGGGCTTACCGGTACAGATCAAGtagattaatttaatttttataaaacttttttcagCTTGTTTTGTTCAGTTTTTCACGCTCAtttcaaatatgcaatttttaaatgcgACAAACAGTAATTTGAGTAAAACATTTtaagtttctaaaaaattagtaaCACTCTTGCTATTGTATAGAATTAGGTTAAATCAACAAATACAAAACACATTGAaaacctttaaaaatatatatatatatatatatatatatataNNNNNNNNNNNNNNNNNNNNNNNNNNNNNNNNNNNNNNNNNNNNNNNNNNNNNNNNNNNNNNNNNNNNNNNNNNNNNNNNNNNNNNNNNNNNNNNNNNNNaatatatatatatatatatatatatatatatagctatgaAATGACTTGCACTGATTACGGAATGcgaataatttaatatttttttataaatcacACTGGATGgtattttgtgttttaattaCAATCAATTGTGCAAACAAACATCGTTGCTAAATCATTCCTATCATCATGCAACAGCAAATGCTGGCTTTTGGACATGCGCTTCCCTCATTACTTTGGGTAACAtccattttttctttattggaTATACCAAATCGCACATTGGTGACAGAACTTATAGACAGTGGTGCATTACAGAGAGTACGTTGTTGTAGGCGTTTATGTAATTTTCAATCTTTAACCACATTACGTGATGGGTATGTTAGGCGGTGTAATAATCGACATTGTAAGAAATGGGCGTCTATGAGGCGCGGATCATTGTTTGAAGGAAGTCCATTTTCGATTAAGAAGATTCTGCGTCCTATCTTAGGATGAAGCAACAAAATGAGAGTTCAATGTTCACTGGGGATTATTGGAATCAGCAAACAATCTATAATTGATTGGTATAAGACTATTCGTGTTGTATGTGCATGCCAGCTTTTGCAAAACAGGACTTGTTTAGTTTCGGGTGTGAAGACATTGTTGTCCAAATTGATGAAAGTGTAGTAGCCAAGAGGAAATTTCATTGTGGACGACTAATTCGCATACAATGGGTATTTGGTATATATGACACTGAACAAAGAACGGGATATATTCATTTGGTTAATGATAGAAGTGCAGCAACCCTTATTCCCATAATCTGCCAGCATGTAAAACAACGTATGGTGATTTGGTCAGATCAATGGGCTGCATATAACCACTTGCCTAAATTGCCATTAGCATATCTGCAACAAACTGTTAATCATTCCCGCCTACTTGATAGATCCTACATCTCAAGTATGTACAAATGCGGTTAAAGGATTATGGTCTAGGTTAAAAAAAGAAACAAGGCATTGCGGCAGGTGACAAATCATTCCACAGATTAACGATGAGTTCACGGAGTAAGATTTGCTAAGCACGGCTCTAGTTGCATGATATCTTGAATTGTTGAATATTATTAATCTACATACAGTGAAACCTCGGTTTTCGAACATAATCCGTTCGAGAAGGCTGTTCGAAAAGTTATTTGTTCGCAAACcgaaacaatttttctttggacATATGATTAATACACGATGCAAAGACGAAAAAAGTTGAATTTACGTAAATAAGAACGAACACGTCTGCTCACAATGAACATTGATAGCAAATGCGCTATGGAGGAAAGGACTTAGCGTTAGAGTTCTCTCGGCTCGCAATGTGCTACTTGTAGTTGTCTACTTTTTATCCTAGACAtctataataattatttaataattatagcaaatttttgacgaaatttaaaatattcactcaaattattcaataaataattgtttgtgGCATTTAAAAACTGCATATTTGAAATGAGCATGTAAAACTGAACAAAACAAGTTGAAAACCGTTTTAAAAAATACGTTAATCTACTTGACCTGCACTGGGCTTACCATTTGCACCGTTCTTATGTCAAATGTTctgcaatatttaataatttacgaTTAAAAAGCATTGTTCTCTCGAATTGGAGGATATCGACAATTTAGTCATGGTTTTTTATCCTAAGTTCCTTTCTGACATTAAGAATCATATTAGATTATTGAGAATGTATTTTAACTAAACTGATAGCTACATGGCCTTCAATCTAAAATTGTTAGGCCATCTAACTTTTTTTGGTCAGTAATAGGACCATATGATTGATTCGGTAGTTCATTATACCAGAGGATATTCGTAAAGTTAGTTATGTAACTTTCTTATATACATTCGGAAAAATCCTTATTATGGAAACGTTCCTTGTCATAcgaatctatttatatttacacCGACGCATCAAACACTCAATTAGGCATGAAATTAGTATTTCCAAATCACTTAAACCACCCACCCTCTAATTTGTCTTTTCGTCTC
>SCFE01000063.1_1494167_1496439
AATGCTATGTAGAAAAGTTACGCTAGTCAAGAGAAATTCCAAcactattaataaatgaatcaCCAATTAGCGTCATTTCCAGCACATGATAAATCGGCGATATATCAGAATAGACAACTCcgatttgttcaattttttatgcCACTAGAAGcagttttttatgctgatttcaaatctgaaaaaattttccgaacctttcattatttaatgttattaaacttttaaatatagcATGCCTCTTCATGTTTCCATAGTGATTAATTAAAGATGGCGATgttataattcaaattcaaagaaTCTGCATAGTAGTTTGCAAACAGTTGCTCAATATAACGATTCTGATTAGCTGCTTCCAAATTATTTGCACAGTTCAAGATGTTTTCcttagaaaaattatcattttctgCTATGTATGACTGGAGGATAATCAACCTTTTGAGCAGCAACGATGCTGCAATTTCTTTTTGCAAGCGAGAAAATCTTTTGGCCTCTCGTCATTGCTGTAGTGTCAATTCAGCTCGCGAAGTGGATGGGTACGTTTTGCGGTGTCCTCAATGTAAGAGAACTTGCTCTTAACGTGACtttgttttcaatgttaaaGCTGGAGGTCCGTGTACTTTGGAAATCATTTGGTATTTCATTCTGGAAGTTTCCGTCACCAGAACTGCGGATATATTGGGTATCAGAACCGACACTGCTGTGGATTGGTATTGTTACTGCCGAGATTTTCGCTCGATGGCGGAGACATTTGCCCACTGTTTAAATTGCCTTTTCACTATTTTAGAGATATGGATGAGAGCGACCTAGTTTGTGGATAGTACACCCATGGCAGGCTGATTAGAGAGTTGGGTGTTTGGTATTTACGACCGGCATGATCGTCGTCCATTTGTTTGCTCTGTGAATGCCTGAGATCATCAAACTCTCATTCCCATCATTCAGCAGAAGATTCTGCCTGGTACACACATTTGGAGAGCTGCATGGCATGAATACAACACCATCGCGGGTCGCAGATTAGAGCGCTGTGTGTTTAGTAACAGCATCGTGCATGATCGTCGTCCATTTGTTTGCTCTGTGAATAATGGTAATAACAATCACATCATTATTCCCATTAATCAGAAGATTATGCCTGGTACACACATTTGGAGTGATGAATGGCCTGCATACAACTGCATTGCTGGTCATACACCATTTCCTCGTGTCTATAAGCACAGCATCGTGAATCATTCTCGGAATTTTGTTGATTCTGTCACCAATGTTACTACCAATCACATGGCGATTCccttaagtttttttattaataaaatctaattcTTTTAATTAGAATAAACATCTGACTATTTAGTAAGAAATAATGATAGTATGCCACCATATAATAACGTAATAACTTTCCACTATGATATTTGAATTCATAAACTCGTTGCCATGGTAACTAAATGTTTATTCTTTTTGGTCCCTTAAAGAAAAATAACGccaaaaatcaatgttaaaaattttatggtaaatttttattttaactataCTTTAAACTACGAAACACTAATATAAATATACCTAAAATGTATACTAGTTTATCAAAACAGTCCTCCAACATGAAGAAATGATTGTTAATTTACTAGCTTTAATCGCTTGGCCCATTAACAgatttacatatattttctaaattatttaataaaaaatgttaaatcaaatatttgttcctttatatttttaaagaaagaattttaaaaatacttttactctattattatttaataattgtaacCTGGGAACAAAGTGTGTATACAATGCTGGTTGAATTAATTGAGccaatgtataaatttaactattttggtGAATTAGTGGAGCCACAGTCACAGAAACACACATTGTCGTTGTTTCTGCCACACAAAAACAGAAACACACATACATTAGTTAATCTTTTCTGCTAATTTCTGATtggtttatttctaatttgCTCATTTCTCATTGTATAACCGTTGCATATACTATTGTGTGTTTACTTTGCCTTTTCACTATTTTAGAGATATGGATGTTAGTGAGCCACTTCGTGCATTGATTATTCACCACCATACTACAAATCATTGGACCACTCGCGCTATTACAGCAGCAACTTGTGTCCATCGAGCTACTGTTGGAGGTATTATACGTCAATACGGGGCTACTGGAAGAAGTTCAGCACAACATCGTGGTGGATGCGGTCTTCCTAGAGCCATGTCAAGAAGTACGGAGCGACTTTTGGCTCGACTAACAGTTGTAGATCCCACAATTACGA
>SCFE01000111.1_1587900_1590202
gacattatatcacaaaaaagaaatctatgaacataattttaacaaagaggcaatttacattatggtaaaaattttgttcacctttcgtagaaggaattgaaattttttgaatatatcatgaatcatttgtagaatgaaatctcacattaatgtttttgcagaagcacaggtctttttaaaatttaaatacagctgttttctaacttaattttttacgccgatttcgaaaattatcatccgtttgtgaagaaaaaaattgatatttacatcaataatttcagatttaatatatttatactaaccaacataaaactcaatcctgacatgatttataaagtgtaaatgctttttaatgcttaatatatcattatataacataaaacatagctcattaccagtcaatgtctaaatgagtattgttttaataagcatagattagtccattatactatacctggatacaaaaaatggcagattggattggaacgcaactgtttcaattatttgatttagttggtaataacgagttaacactagacttctgcatgaattctaacctattagctagagactttcattggctaaggtgacagcttaatattataaagatcagagacacttcagtggatgatcgctgcatttggatttgcaaacgttgccgacgcaagatatcgttgaagtgcgattcttttttttttacccatgaacagatcgatttaagaactttagttttcttgacttactgctttgtagtaagatcttgcttcaccgataccatgtcgatgcttaatttaagcgcacatagttgaagcttggttttatttttgtcgagacatttcttcttaaatttttctcaatcaaacattttgcagacaaaaactaggtggttatgaacaaattgcaaaattgacgacagtgtttttgggaagcaaaagtataatcgcggtcgaaactttccaacacgttgggtttttggaatttacgaagtccttgatgaatttttttgtgtcaaatcgtactacaaatacgcttttgcctctcatctgcgataagattgaatatgggaatactatatcgaaatgatggtttccaaacttatgctggtctgcatgcagagcatggatctcaccgatacatccatgaagtctttatacataatcgaaattttgttaaccctgtcacaggcgtgcacacaaacaatgtggaggcaatgtggtaatcggccaaccgtaaatttaaatcaatgaacggcatgactgatgggatgcttgctcaacatcttcacaaatacatgtggaagcgaaagtttagaaagcggaatgcctttcgcaatttcttagagcatgcaactgcatgcttactcattattcaattatcagcctttttcagggctatcactttcaatatttcagttctttttagaactacagtaaaacctctctaacacagactctcgttaacttagacatcccgccaaattagacaacattagtctgtccggaccggtcaccatagtttcatgcccatgtaaattagactctctctaacctagacaccccgctaagttagacacgttctttacgatttgtcgattttccccttccgtaattattatattttattaacattggcatacctcgacacatcatgtgtttattgcagcttcaaagcatacctcgacgtatcacgtgtttattccagcttcaaaacaaactgtaaactaatttagttccattaaagcataatataaattgatccacttctttgatgtaagcgccactgcaatcattgttactgctgggttgagtttcaggtatacatacatgtagttacgttctttgttactgtttgtttattcggtctgtttcattcaagccatgctctcaaagcctcgtccaaaacaaaccgagcttactattaaacgaaaaaagtaagtccttgacaagttgaacaagaatggcagcatcacaactatcacggatgactatgaatttcaagagcgacaggatataacattaagaaaggtcgtggcaatatcgaagaaatgtttgaacaaaatgctggatcaaaatgtcaaagattgatccgtactgacaagaatagtgaaataaataccaaatcgtataaaaggttccagatgtgccgctccgagaatatccctgtctcaggcccaatgctgtaagagattgcattgaaaatcgcgagacaacttgatagcaatacgggttttgccgcttcaaatggatggctccaaagattccgaacgcgctacaacatccgttttcgtgaactatgtggagag
>SCFE01009717.1_1_2038
ggcatgtaattaatttactatataattttctgaaatttttttactttaatatttttgcatgtgaattattcatgtgaaacttaacttacaagaactattctagaaagcttccttttcacttatacctagaaggacaaggtgtataaattgacccaaattctaataaatttttacattgcattatgaactgcattattctgactattttatatatctttgaagaattttcccaaattgtaaaacaaacaaaaaatacatgttcaaatcactacatagcaagtaatctatatacacatccttgaaaaaaattattaaaaaaatattttatattcgttaagatcatttattttgacgtggaacattaaattttttattgataattggctcgaacaagctgagcttcgtatttagttgagaacacttcctaacattattcctgaagaatctgtgggcgatatatggggagagcccactccgatttttaaaaatttgatgacgtcatcagatacagttttttttgctgattccaaatcaaaaaaaaattttgcgaaccgttcattatttcaaaagttatgagcgtttttataattcgtatacatctgaaagcgaccaatcattttgccgcttaaaattgttatgtttagcttattcttttgtagcaaccaatcatatcaaagacctttgtaacaaacacaatgtatttagcaaaggtgctgaaattattattttataatcatagattcaactcgattagttgtaacaccagatattggatccacgaaattctctgaatggttcacagtttggtgttgatacggagaaggaaagggaagataatcagcaatccaattgtaagcacccctacctgtcactccatattatagaaccaggctcaatcctttgacgaatgataggcattaacatattgtaacctcgggagagagctctttgctctctactatatcctgcatagctttttgtagagctaccttttattcggcccttttcagggccacccagttaatcaaagcattacattgttgaaatagtatttgtattttatttattatattgattatgttaactaaaagtatccttaatattaatgattaattttcatagattaacaattataaaatttcattcgaaatagtttactgcaattttagaatttcaccgatatcatttgttatattttacttaaatgttacttctgatttgtaattttgaaatatttgattcggattttaataatcggtaaataaaatgtaaaaataaatacaaatcggaataacgatttaaaaatcttaactacgaattagttggtttacactaaaagtgtatatatttacataaatatacatttacaattaggaatttaactttaagtaacgatgaattacagtctgtgattacatttctgtagtgtgattataacaatagctaataatcaagagaatatacacaactataactgcaactaatccactataattaaattttaatcacttaaaataaatgtttatttacttgaatttatataaatgtttgattgaaattggaggctctaaaaagaaccgaatgaacataatgaacataaatttatatcgaagcaatattgaaggaagcttcattttcgaaacccaaaatgttaataaacttgatgccaatatttctaggaatttacggagactccacttccagcagaggcttcaaaagttgtgataagttttcacaaattcttgagctaacaacaacgcaataatagatt
>SCFE01000186.1_298744_300869
NNNNNNNNNNNNNNNNNNNNNNNNNNNNNNNNNNNNNNNNNNNNNNNNNNNNNNNNNNNNNNNNNNNNNNNNNNNNNNNNNNNNNNNNNNNNNNNNNNNNNNNNNNNNNNNNNNNNNNNNNNNNNNNNNNNNNNNNNNNNNNNNNNNNNNNNNNNNNNNNNNNNNNNNNNNNNNNNNNNNNNNNNNNNNNNNNNNNNNNNNNNNNNNNNNNNNNNNNNNNNNNNNNNNNNNNNNNNNNNNNNNNNNNNNNNNNNNNNNNNNNNNNNNNNNNNNNNNNNNNNNNNNNNNNNNNNNNNNNNNNNNNNNNNNNNNNNNNNNNNNNNNNNNNNNNNNNNNNNNNNNNNNNNNNNNNNNNNNNNNNNNNNNNNNNNNNNNNNNNNNNNNNNNNNNNNNNNNNNNNNNNNNNNNNNNNNNNNNNNNNNNNNNNNNNNNNNNNNNNNNNNNNNNNNNNNNNNNNNNNNNNNNNNNNNNNNNNNNNNNNNNNNNNNNNNNNNNNNNNNNNNNNNNNNNNNNNNNNNNNNNNTGTCACAAATTGGCATCCACACTTATTTGTTATGATATTGAAGTCCTAACTTCCCTCGGTTATTACATGTGAAAATTGAGTAATTCAAAGGACATTAACATTGAAATAGGGGTCTTTCATTATGCGGGACACCAGTGTCCTATCGTACTCAAAGGGTTAACTTCTGTAGGGATCAAGGGCTCATTTCTAGGGGCTTTGTCTGTAACCGCAGAGACATGGTCAGGGTTTCTTATTCTTCCAGGCATTTGGAGGTGTCGACGCTGCAAAAAGAAGATAATTCACGCAGGTTCATTTTTTGAGTCAGCGCAATTTTGATTGTCCAAAGCCATGCAGCTGACATACTGCTTTGCAGTGGGAATGGCTTTGAACCTTGCGGTTACTTGTGTTGCGCACACCATTGTCGATTGGATTGGTATTCATACTGTCGGGAGGTGTGCTTCCAAGTTTTCCTAGATCCTGCATTGTGTCGTGAAATGTTTGGAGGTCATGGGAAGATTGTGCAGATTGATGAACGCGTTTTTAGGAAGCGGAAATACAATCGAGGGCGCACATTTCCTACTCGATGGGTGTTTGGTTTGTACGATGTTGCAGACAAAGTTGGTTTCCTTTTTTTTATATAACCGCTCTTCTGAGACCCTTCTACCTATCATTTATGATAAGGTAGAATTTGGAAGCACTATCCATAGTGATGGCTGTTCTGCTTATGCAAATCTCTCGCAGGTTATGGTCCTCATCTTTATGACCACCATGTCGTAGTTCACGAAAGCAACTTTGTGGATCTTAAGACTANNNNNNNNNNNNNNNNNNNNNNNNNNNNNNNNNNNNNNNNNNNNNNNNNNNNNNNNNNNNNNNNNNNNNNNNNNNNNNNNNNNNNNNNNNNNNNNNNNNNNNNNNNNNNNNNNNNNNNNNNNNNNNNNNNNNNNNNNNNNNNNNNNNNNNNNNNNNNNNNNNNNNNNNNNNNNNNNNNNNNNNNNNNNNNNNNNNNNNNNNNNNNNNNNNNNNNNNNNNNNNNNNNNNNNNNNNNNNNNNNNNNNNNNNNNNNNNNNNNNNNNNNNNNNNNNNNNNNNNNNNNNNNNNNNNNNNNNNNNNNNNNNNNNNNNNNNNNNNNNNNNNNNNNNNNNNNNNNNNNNNNNNNNNNNNNNNNNNNNNNNNNNNNNNNNNNNNNNNNNNNNNNNNNNNNNNNNNNNNNNNNNNNNNNNNNNNNNNNNNNNNNNNNNNNNNNNNNNNNNNNNNNNNNNNNNNNNNNNNNNNNNNNNNNNNNNNNNNNNNNNNNNNNNNNNNNNNNNNNNNNNNNNNNNNNNNNNNNNNNNNNNNNNNNNNNNNNNNNNNNNNNNNNNNNNNNNNNNNNNNNNNNNNNNNNNNNNNNNNNNNNNNNNNNNNNNNNNNNNNNNNNNNNNNNNNNNNNNNNNNNNNNNNNNNNNNNNNNNNNNNNNNNNNNNNNNNNNNNNNNNNNNNNNNNNNNNNNNNNNNNNNNNNNNNNNNNNNNNNNNNNNNNNNNNNNNNNNNNNNNNNNNNNNNNNNNNNNNNNNNNNNNNNNNNNNNNNNNNNNNNNNNNNNNNNNNNNNNNNNNNNNNNNNNNNNNNNNNNNNNNNNNNNNNNNNN
>SCFE01000492.1_605165_607611
CACAGATATTAGTGTGCTAGAATCGTGTGCCAAACATCGTTTGATTACGAATAAGCGAATCGATGCAGGAACAATCTGCGGAATTATTGTTGTGCTCGCAATCGAAACCAATGCCAACCATGTCATCGGCAAATGCAAATTGGTAGTCGCAGCGATTCCCTTGATGGCTACAAATCCGTGCGAGAAGACAGTTTTTTTACTGGAGCTCATTTGTGAATAAAAAACGGccatttattatttcatggttGGTATAAAACCTTGGGTTTGGGAAAAACCCAAGTTTATGGGAAAACTTGGGTGTGAAACCCAAGACCCAAAGCCAAGGTTACTAAACGTGGGTCTACTCAACACAAGTTGGGAAATGAGCAAAATAATACAATGCCGGTTGTGAAGCAATAGGCCCATATTTTTGTGGTGACACAAGATTCTTTACTGGGCGGTGCAGGGTTTCCAACTGCTATAATTACAACTTCCGATTTGCCTGATAGTATTGTAACTCATTTTGCATCTAatcaatttgtataattttaatcaatttgtagTTTTTCAACTAATTTGATATTGACCCTTATAGacattttgttttagtttctgTCATTTGTACAGCAACTCAATACACCGCACCGAAGTTTTCCGCACTCGAAGAGTTGCAGGAGCATGACCCTAACGCATATAATTGCAACTTATGCAattaaacttttatattttttagtttttgtatttggtattaaaattagttttgaaagaaaaaaattgttgcgAACATTTCGTTACTTTAAGAAAAATACCAAACCCAAGGTTTCCAATACCACCCAAGCCTTGGGTAGCCTACTCAAGAATAGACCTAAACCCAAGGTCCAACcttgattatttataaacagTAGGAAGTTAAGGGTAAGTGATATAGTCCATGAAATAAGGACCTCAAATAATTCTGTTGTTGATTGTACGAATTTCGTTCatgatatttgaataaattactctGATAGATGTCCACCCATTGGTGGCCGAGGAATTATCGTTGAAACTGATGAATCGCATTTCTTTTAAAGATACCATCGTGGTCACTGAGTACTTCCTCGCTGGGTTATTGATGGCGTGGAGAAGTTGCAATTAATGAAGAGTACTACGCTGGCCGATGTATTTTTGTTGAAACGGCAACTCACGATCGCCAGACATGAATTCCTCTGATTATGAGATATATTGCTCCAGGCTGTATCATTCTACGTAATGGTTGGGGTACCTATCAAAATTTTCCTACGTTTAACATCATTGCAATGATTTCGAAGTGAATCACACAATTGGATTTGCAAATCACCACTTGCGATGGGTGTTACAAGAACTGTAGAAAGTACATGGGCCTTCATGAAAGCAGAAATTCGAAAACTTTGTGGCACATCTCAAGCCTTATTTAATTCGCATTTGCAGCAATTTGTCTGGCAGAGAGCTCATAAACATCTCTTTCCTTTTAgttcaattataaaatgtattgcTGAAGAATATATTGTGTAACCaaatcttttattaaaatttagttatttaaatacacacacacacatatatatatatatatatatatatatatatatatatatatttgttagttTAAGACATTTAGGTTAAATCATTAAAACGATTAGGCGGTAGCAGCATTCCCGCAGCGATACAAAGAATAAAGCAGCAAATTTTTTCGAGAGATGCGATGAAAATGCTGAATTGGAAAGAGAGCGGGAATAAAATTAGTCTCTTcgcacaattttcaaatattgtcgAAGTGATCGAGGCagaaatcaatgtttttagataaacatctaaatttttttataaggtTTATTACtgttattgaaatttgttatttttataactatTGTAGCAGcttctaaataataaattgttttagctACAACGATGGCGATCATTCCTGAAACAAACCATGAAATCAtagataattatatataaaaaatgttgaaaaatactATTTAGAACAGCAACTTTTTTTAAcatgttatttttgtttaattgtgtagtttaataaaattctttagaaATGCAAATTGCGGAAGAAATAAGTCCTACAACGGATCGTTCAAAAAAGGTTTGGgtgtttaaaatttatctttttgcTTAGGTTACAACAAAGTTACTTCAATACTTCAATGACAACTTCTGTAGTGATGGACAACTATCTAAAGTAAGTATATACCAGTCGGACTAACTgctatatttcaaaaagttattgtcctaatatattttataaaaaaatattttatactttgaaaCCAAAGTATTTCGAAGGCGATTATTAATTGTTTCTAGAACGCTTTGTCAATGTAGAAGGTGCGGGTTCTACTCTATTTCACAAGAATTTCGTCTGTATAATCTGTttggaatttcaaattgtatacgCCAGCTACCCAATAACAGGTATACATCTACATTTATTGTC
>SCFE01000474.1_79865_82317
ttgcaaaatattgtaaaaatattgtgaatatgccgggccaataaatctattgcaggattaaatcaagttttggtctttttttaaaaaaaatctgatgactcatccaagcaacttttctgtgtcaactttttacgaggaacaatctgacatcctcaaaattttgaaaaaatcaattgttgagtcgctatagctctttttttattttaccgatacaaaacaatttagcagttttttattaataaaatttgtaaaaatatttgtgaaaattaattatatttcattagttgttgcttggaaatattgtgtatatataggacgaacaatcacgtgcaaattcatttgaaatgttggttacacttgtaaacactgttattaggcaatttgccatacatttaatttcttctaaaaattcgtcaacattaaaagaagaatggggagatacagagctcagcattttacagtggtgtgccagacacagactggttgcaaattcaatgtagtttttccctcattacgtatatatatatatatatatatatatatatatatggcaataacaaatagatgcgtgtattttttagaacttgtcggaaatgtttgctaagaaatcgtaaaggccacaattgcaatgttaaacgatgccaatcttgtggcttaatgatgcacttggaagtgaggcaacgtgcagacggctatgtttggaagtgccaacgccagcattacctctctgctcggccatgaatcatttttttcaaaggcacatttatctatcaaaactatcttaatgatcatttattatatcagtcactctctgccgcagaaattcattgcgttcgaattgagcatttctgaggcaactgtatgcgattttgcaaatttcatcaggtatgctttgaactttgtattataaatgtatattatttaattacaatttatgaaaatgtgcaaccttatacactttagagaggtctgcattaattatacacagcatgccgcaccgattgggggaccagtgatgatggtcgaaatcgacgaatcagcgtttttcccaaaatacaatcgagaccatccggtttttaccgcattaggtttttggtggaattgagcagcggtacaaaaacggagaactttttgcagggcgatgttttttgtgttggtgaacagtaaggatcgcgccacacttcttcccctaatccgcaactacattgttccaggatcgcacattctacatgattggggagcatacagacacctactccgacacctcagcttccagtacagcgacgactttttacgacaccgcgataactttgtgcccccgataaaccgaaatattcacaagaacaccatagaaggaacctggtccttgatgaagtcaacgataaagcgcatacgggggacagcatgggcgaattttaattcacaccttcaaagatttgtatggaatgggaatttaaacattgatacatttttctcttatcttaagtgcatatctgaagtctatctgttaacataattaacttttatattttgatttattgatattcctatgaactatttcattgttttgttagtcttttatagtattttgtatttttatattggaaatatacattttaaaattcttttcttgcaatttatgtttccgtagtaactttataatctcccaattcccgtgtagcaacaaattattgttatgacaacctgttgataagtttttaataagtagtaacttatcaaagcatattttaaactttgataaaacttttacaacaaagtgattttttaatttattcaaaaactacgatttaattttattataactataatttagttttcaattgggaggaacatatgacgtaacaacccaaaatcatattgattatagctttgttatattaaaattttttgttgaaattttacgcaaattattatatgtttaccattattataataaatattttaatgaaaactattaaatatacttactaaagtataatttacaatgttttacagtttcaaaaaacttgtcacagtgctaaattgttttatatcggtaaaataaaaaagagctatagcgaatcaacaattgattttttcaaaattttgaggatgtcagattgttcctcgtaaaaagttcaaccagaaaagttgcttggatgagtcatcagatttttttaaaaaaagacctaaacttgaattgatatcttgggatcaatttaactttacgtcacttttttaaaaaaaagttatcaataaatgaaagatatttcccgggttagtttttcaagctgaatacactgacatcgccaaaatttggaaaaaatcaaaatttaaaaaattacggtagatttaaatgtctacgaatttatcgttcaaattttcactaaattacaacaattctatatttctaactaaacgaatcactaaaatacatataaatattcataaa
>SCFE01000022.1_1357949_1360200
CTCATCTAAGTAATTTCCAAATTCTATGTAATTTCTAGTTGATGTAATCTCTACAGACCATTAGTTCTAAATGTAACAATAGCAACACAAGCAtttcttaatataaattaaattttagtgatatgtgcatagaacaagttaattccttcaaatatctaggtataattttttattctaaatttaattttacaaagcaaataaataatgttataaagaaaatggctatttcaattaaggctctCAGCAATATATCTCAACAACTTCCAAAGAAAACAAAGATTGACTTAATTCACACTTTATTGAAACATGCTATATActgacataaatcaacaacttttgaataaaatcaatgtacaaataaattgttctataaaaatagcagttaatcatttacataacaagaatgcataaataaaaatattaacaaaaactttttgaaatccacagtgaataatttataaaaatgttttaactactttctttaaaatatttaataatattgttccctataacaaatttaatgttttatccTCCAAAATATTGTTTAGACATAATTATAGAACACTAAAATTAAACCTcttaaatataacaagaaaattcatttctcaatacatcaataaatatatggaatgatatacccaaatctataaaacaaatcaataaaataagagtattcaaagacaaaataaataaacacttCCATAGTTATACAAATGAAAGTCTTGAATACAAATGgtgaggttttaaattttataaatttggcATAGTccatatttgtttttgtacttgTGTAGTTTTTTGAtactatttagagttgtaaacagtattttatattgtacaaatcaattttaattttttcttctttcttctaaaGTGTAGTAGCCAGGTGGAAATTTCATCATGGGCAATTAATTCCATTACAATGGGTATTTGGTATATATGACACTGAATAGGAACATGATATATTTGATTGGTTAATGATAGAAGTGTAGCAAACCTTTTCCCCATTATCTGCCAGCATGTAAACCACATATGGTTATTTGGTCAGATCAATGGGCTCCATGCAACCACTTGTCTAAATTGTCATTAGGATATCTCCACCAAATTGTTAATCATTCTGGTTACTTTGTAGATTGTGCATCTCACATATGTATGAATGGGGTTGAAGGATTATGGTTTAGCTTAAATAAAAGAAACAAAGCCTTGTGGCATGAACAAATCATCCCAAAGatattaattacatattatttgttttaattgatttcaatgtTATTTGTAGCTGTTTACTTTTCATGCTAGccatatttaataattatttaatgtatagcaaattttcaactaaatttaaaatattcactcAAATTACTCAATAAATGATTgtttgttgcattttaaaattgcatatttgagATGAGCTTTAAATACTAAACAAAACAAACTGAAAACAgttctaaaaaatactttaatctACTTGATTTGCACTGTAGTTTGAACTCAACTTATAAGCCCCTGGTTTCTATTTTgagatatttacaatttattttgagaaatttgtcattaatttaaatttaacattaatacaTTTGGCAAAACGTTTAAGTTGTTCTTAGTAaagaatgaaatttgaaattcaagaaTTAGTGCAAAAATATGAATCACTTTCAGTAACTTCTAATGGAAGGGTTagtatatatttagaaatactGTAAATGCTCTGTATTAATAGCATTTTGCAAAAGTACCAAATAGTGCGGTAAAAGCTCCAACTACATAAACGTTTACTAAGTAGTCGATATAAACATAAGTTAATGTCTTTCGTGACGTTGATATCTCTTTCTACTGTGTCAGTAAGTTGCAGCTATTTTTAAAAGGCATGTGAAAAGGAAATTGCCAAATGAGGCTTTTGTAAAAGGCAAACTTGAGAGATGAAAAATTCTTCAACTCACTCTACTTTTAATATAGGCTGACTGTAACAGGTCGGGTCAAAATGAGTGTCACCAAAGCTAATGCAGACGCGATGAGGATTTGGTAAATGCGGCTCTTTAGTATAgcaaaaactgaaataattgaaaGATATCTTATGTAATTATTCCAGTGAAGATGCCATTGTAGCAGTATCTTCACCTTGTATGTTAAGCAGAATCTGTCAAACGTAGTCAAATCTTTCACTGAGCGTCAAAGTGTTTGTCATAGGCCCTGCGAGTCTGGATATTTTTTATTCGAATCGAGTCGGATCGATATTTTAACATTC
>SCFE01000684.1_285258_287581
agtgaaagaaagcaagagtaaacatacacattaccttgcctgtttgagtttgtatgtacttccttcgccggtgatgatgttatattatgcagatcattcgcttttgtaacaaattgttgccatagcaaccacacctgtagatgatcactggacataaataatgttattcgtatttgattaaattacaattagtattttatttcatataaatgttgtagtacttttaatgaagcatagaatactaagaaatgttaattcaatttttagatttagaaatgaaaaattataaattttaacaatgtgttcaaagataaattaattaatgttaaattgaatctatgtatatataaagtacctaacttctttttatcattaaaaccagaatataattatttacttgtgtttgatttcatattttcgctaatttatttgagaacctattgttatattgacagaattgtcttttatataagacatttgtatttgtgatttagtttttaatatggcacatcctagaggattttctctttttgatttgtttgctattgcgggtacggaagaaaaagcagtgagatttgtcaagaccacaatttaatcacaaatggattccaatgtgaacgttgtggcattgcaatgagcagaattttttaccagtcctattcagataggtttatttggcattgcaagttgtgtaatagagagaagtcaccacggagtgggtctttctttgagagttgccacttgacattacaaaaattgctttttctaatctattcttttctcatacagatgtctgtaactcaagcaattgtgcaatgtgagattgcagagcacactgcagtggattggtattcattttgctgtgatgtgtgttccaggatactgatgaatacgacaatatgcaatcagaagctaggtggtttcaaacacaaggtccagttggatgaaagtgattttcgcaaaggaaaataccatcacagtagagttttttgtgagcaatgggtgtttggaatttatgaacctgacaaaaattggttacatgcagtttgttcctgatcgagtagttgatacttttgaggcaataattttcgaaaaagttgagttctgcaccactatttatacagatggctcagctgcatattcttggctctcggatgggtatggaacacattcatattttcatgaagctgtcatccataatgataattttgttgatcctgttactggagcgcatacaaacaacatagaggcaatgtggagtgcagccaatcgcaaatttaagtgaatgactggtacagtggatgacatgattaatttgtggatgagtatatgtggagacaaagatttggcggaaataacttgttcaataatttataatttcattaatcatatttttccattgtttatcctgcttaagttactctccattgttaaagtaggagtgaactttccaattgttatagtagaagtggagtctccatttttatagtatgagtggactccccaatattttatctcgcttaaatattgttttttgaattctttaaattaaaaactttcacgtttatctcgcaaaaaaaatattgatgtttactgattgtattttagttgaaactgaatcattttgaaaagaacaatatcagcagatttatccccaacggcattaataaatccttatggcagtaatcgaagctttgtaagaagtcaaacactcaataaacaataaatcgttttatacccctcttataatggtataacacgttctaagacgtcttaagatacgtcttctaaacgtcgtataaaacaccatttctaaacgttgctgaatgccatctagtgtccaccaaatgatgttctaaaacgttttctaaacgtcttctaaacgtcttcttaaacaccatttctaaacgtNNNNNNNNNNNNNNNNNNNNNNNNNNNNNNNNNNNNNNNNNNNNNNNNNNNNNNNNNNNNNNNNNNNNNNNNNNNNNNNNNNNNNNNNNNNNNNNNNNNNNNNNNNNNNNNNNNNNNNNNNNNNNNNNNNNNNNNNNNNNNNNNNNNNNNNNNNNNNNNNNNNNNNNNNNNNNNNNNNNNNNNNNNNNNNNNNNNNNNNNNNNNNNNNNNNNNNNNNNNNNNNNNNNNNNNNNNNNNNNNNNNNNNNNNNNNNNNNNNNNNNNNNNNNNNNNNNNNNNNNNNNNNNNNNNNNNNNNNNNNNNNNNNNNNNNNNNNNNNNNNNNNNNNNNNNNNNNNNNNNNNNNNNNNNNNNNNNNNNNNNNNNNNNNNNNNNNNNNNNNNNNNNNNNNNNNNNNNNNNNNNNNNNNNNNNN
>SCFE01000727.1_186058_188471
agaaattttaaaacgcatggcaatgagtattaaaacattatcacacgtagctgaacatttaccctctgccattatgattcaattatttcatgctctagtaatgagtcatcttaattatgcaaatacacttttttcaagcttaaatgaatcattagtaaaaaaacttacaatacaattaaaatgggcattgaatgtttgtcagaaaaactgctccaaaacaagaaattacattttgtcatctttgctgtttccaaatcaactctttatttttaatattttgataaagttttttaaaataacaaatcaattacctccttataattcaatatcatttccaaacttttttcataagcgcaatataagaactaatcattatactagcattaaatttcgtaaaaaaatcaagcaacagtcttttattaatgttgcaattcgcaattggaatcgattaccaagtgaaattaaaatgattaagagtgcaattacgtttaaaagaaaattgaaagcatttatgttgaaggaaaaattcattttgggtaaatcatggttaggattcaaattttacaataaagattatacaataacgcgcaattaatttccatagcctgaacagaacagattttgtagtcctattttttttgtaaatatagttatttgttatcattcttgacgctattcagataataaccagttttgtaattgaaaatattatctgaataaagaatatcttatcttatcttatcttatcttaatattctatttttgtaatgttaattttgtaaattgtgcTTTATTTTTAGTGAATAAATGCCTGAATATTAAGATATGCATTAAATGTCTCaattttcttttgctttttTGTACTGAAGACCTCGGTACGAATACGGCGGCATTATTGGGCATTAGTACCAAGTCTGTTGTAGACTGGTTTCTTTTCTGTAGAGACGTTTGCTCACTCCAACCTTCTGCAGACCTAAACTTGGTGGTTATGACAGTGTAGTGCAGATTGATGAGTTTTTCGTCGCAGAAAGTATAACCGCGGCCGAAATATTCCACGTTGGGTGTTTGCCATCTACGATTTGCAGAGAGAAATtggattttacattttttcctGATCGCACATCTGCTACGCTTCttcaaattatttacaataaggTTGAATATGGTACCACCATTCACAGTGGTGGATTTAGAAGCTACGACGCTCTTCATGAAGGTATTGGACCACATCGTTATGTCCATAAGGTCGTTATCCATCAACAAAACTTTGTGGATCCCGTAACTGGTGTGCACACCAACAATGTAGAAGCAAAGTGGTCTTCAGCGAAACAGAAGTTTAAAGCTATGACACGGAACACTTGGCCATATGTTGGCTGCTCATCTTGACGAGTATATGTGGAGAGAGCGATTTGGTCGAAAATGCCTTTAGAAATTTTCTTGCACATGTATCCGTTTGTTACCCAGTGTAAGGCTAATGCCCTACTTAATCAGCCCTTTTCAGGGctactttttttaattatcagTCCTTTTTATGATTATCTTGCAATGTTTTAGgagaaatatatgtttttctttTAGTATTAAACGGAATACTTCGTAACGTCTACTcgtatatttcattttctaatatattaaaatttattgtagcAATGAATTAAAGAActgtttattaaattcaaaacttgataactaatataaattattatataaatacattataattattgtagatattttactaaatatgcctcCATTTAAAATGTCGTCATTATTTGCTATGGTGatactgaaataatttaaattattatctttgtaaataattgaaaagtaacaaaacaaattatatattcaaacgTTGTTTAAAATACTCTGCTGCACGTGGTtcctttgatgaaaatattaggGACTTGCCAAGTTGGGAAATAAAGTCTCCAGTTAATTGACCTGCACTGTCTTGacataaaataagataagataagataagatattctatatttagagacttttatttacaatttcagaaactgataagtNGGAAATAAAGTCTCAAGTTAATTTACATGCAATACCTTGACATTCAAAAACTAGGGGTTGAAATATATAGCTTTGTTGAACAATGTCactatatttagatatttttcggGATTCAGCATCTGTTGCAGCTTTAGTAGGAGCAAAAGTTGAAATCCTCCTGGGAGCAATTGCATCAACTACTGTAACGTCCCACACTAAGGAGTGTCCTCTTGACCAAGAAACAGTAGCCACGCCATCAGGTCATTTCCCATCTTTTCTGAACAATCCTGGTGGTTCCAAAATTGAAGGGACGTCGATCATTGAAAAAGTGCGCTTAAAAAGGTTATTCAATTGAGAATGACGTACAAAACGACCAGCGCTTCTCTTACAAGACAATCCA
>SCFE01000300.1_221432_223704
attataaaatattgtcaGACATCAATGTAGTTGAGGTAGCAATTTCTGAACCTAATGAGTTTCTTGGTAATTTTCAGCAAGATAGTGtttctattaaatataatgaatatgtttcacgaatttttttcattcttttagaGAAAACTGAACACAGCAATCTTCATTTTGCTAAGAAAGAAACAGTCTTATCTGAATTGCACACTGCATTTGATGATGACCTGAACAATTCGTCATACATGCCTACATATAAAACCACTGAATgcattgaaaatactaaaatgtgaaaacttgaaaaaaccAACCAATTTTAAGCTACTAATGATCACCCATCACGATTGTTAAGTGTCCATGTCAAACATAAGTGCTGCTTTTCAAAGACGCCGAACCATTCCATCAAATAAAGATATTACCACTTACCTGATGTATGACACAGAATCTGGGCAAAAAGTTGCGAAATTTGCAGCTCTGCTGGGATGTTAAAGGTTGGTCTGTTTACATGTGTACTTTTTACAAAAGCATTTTCTGTGTTTTCAATGTATTGTTTGCCTATTACTATTGATGACATCAAAGTGTAtgtatcaatataatttaagaCAACCTAATGCTCATGTGTATTCCAATGAAAGATATATAATAAGTTAATTCAATATTCAGCAATAAGTTATGCTATATTTATGAAAGCATATTTTCAAGctaagttttcaataataagtAATAAATTCAGCATCTCATGCAGATGGTTATATCGTGAGTTGTCCACGTTATAAGCACATGGTTTCTTCCCAAACTGACACATTTTTCTCAAATGCCAAGTTGTCTGTTAGGATGGTACTTCTGAACATGTATCATTTTCTCTGCAAAATACCAGTCACAATTCCTGCAAATATGCTCGAAATTGACAAGGATGTTGCAGTCAACTGGTATACCTACTGTCGAGATATGTGTTCAAAGACACCCTTGAAACGAGATAAATGTCTTCAGGCTTATGGTGGTGTTGACAAGATGGTGGAATTTGATGAAAGCGTTGTTGGTCAGAGGAAGTACAACAGAGGTCACTGGGTTCCAGAGAAGCAGATGTTTGGCATACAAGATGTCGCTGATGGTGGCtcatttctttgttttgtgAACTCTTAAGACCACAACACATTGATGCTAATCATTCATCAAAAGATTAAGCCTGGTTCTATAATCTGGAGTGATAGATAAGGTGCTTACAATTGGATTACCAATTGTTCTTTTCATTAACGTATCAGCACCAAACAGGAacaatttcatgaattttgtgGATCCAATATCTGATGTTGCCACCAATTATGTTGAAGCAGCAATGTGGTCACAAGTGAAGAAGAATCTGAAGGCGATGAATGGAACCACACATCACATGCTGCTTGCTCATTTAGATGGATTCCCCTGGAGAAAGCCATCTGTGCTATCTGACATGTTTGTTTGGGATGACTTCCTTCACCTCCTTTGCCTGGTATATCCTGCTTAGGTATGTAGAGCTACTTTACTCAGATCTTTTGAGAGCTACCTTTCATTTAGCCCTTTTCAGGGCCACTCAGTTAATCAAAACATTTctatatttatgtaataatgtgttaatataaaaaatatattgttgaaatatacactaaataggaataatttcaatataaacgTATATATATTCAACCAAATATCTTGAGATTGAACAAAGTTAACATAAATTTGGATCTGCATATATTTCACAACTATTATTTAGTCTATAATCTTAAACGAAATATATGGTGTTATTGGAACCCACCTATCGCACGGGTAGAAGAAAGCTGCTTCGATTCTGATTTGCTGCATGAACAACAGTAGGTTAccacatttttaaattacatgattacatttattaaatactgGAATTTATTACACAACTTTTCCCActataaaaattatgattatcaTAGAgcaatagatttttaaatattttctattctaatataaattgaaacttTATTGGGAATCTTGTACAACAGGTGAAGTCctacaaatgaaatataaagcTAGTCTATAATTTAATAAGTGACtgttaattaacaaatttttgtgGTCTTTCAAAAACACATACACGTATAATTAAAGATACAACGATTTAGTTTAATATCCCAATAATCTGAATTAGAATAAAGTATCACAGCTATTTGCAATGCATAATTTACAGGAATGCTGCAAAATAATTGGTTGCTTTAATAGTTTatgttatatgaaaaatattgataaattttgaaataatgaatggTTCACA
>SCFE01000135.1_1417613_1419798
GCAATGGTTAATACTTGTTCAGTTTTTAAATGTCGATCGAACtataatgtgaaaaaatatggCTATGCGCAATTATTCCGTTCACCCAAATTTAGCCTGTTCCTTAATGTTTCTATAGTGATTAATAAAAGATGGCAGcgttaaaattcaaatacaacGACTCTGATTAGTTGTTGGCAAACAGTTGCTCAATGCAACGATTCTGATTAGATCCTCCttattcaaattcaaagaaTCTGATTAGTTGTTTGCAAACAGTTGCTCAATGCAACGATTCTGATTAGGTGTTTGCAAACAGTTGCTCAATGCAACGATTCTGATTAGTTGTTGGCAAACAGTTGCTCCAATGCAACGATTCTGATTAGATGTTTGCAAACAGTTGCTCAATGCAACGATTCTGATTAGCTGCTTCCAAATAATTTGCGCAGTTCCAGATGTTTgccttaaaaaattatcatttactGTTATGTCTCACTGGAGGTTAGTAAACCTTTTGAGCTGCAATGATGCTGCAGATGCTTTTTGTAAGCGAGAAATTCTTTTGTTCTCGTCATCGCTGTAGGGTTTGCCGGAGGTGGATGACTCTTGTGAATTCAGCTCGTGAAATGGATGGATACGTTTTGCGGTGTCCTCGATGTAAGAGAACTTGCTCTTTGCGTGTTGGGACTTTGTTTTCAAGGTCAAAGCAGGAGCTCCGTGTACTTTTGGCCATCATTTGGTACTTCATTCTGGAAGTTCCCGTCACCAGAACTGCAGATATTTTGGGTACAAGGCCCAACACTGCTGTAGATTGCTACTTCCGAGATGTTTGCTCTATGGCATTACACCGTGGAGACATTTGTCCACAGACGTATGTTGGTATCGATCACGTCATTCAGATTGATGAGAACGTCGTTGCACGATTAGAGAGATAGGTATTTTGTATCTATGACTGTCACGATCGTCGTTCATTTCTTTGCTTTGTTAAACTCTCATTCCCATTATTCGGGAGAAGATCTTCCTGGTACACACATTTGAAGTGACGAATGGCCTGCTTACAACTACATTGCTGGTCATCCACCATTTCCCCGCGTCTACAAGCTCAGCACCGTAAATCATTCTCGGAATTTTGTTTATCCCGTCACCAATGTCACTACCAATCATATTGAATCCTGTGGTCTCGTGCAAAGAAGAGGATGAAGGCGATGAATGGAACTCGTTCGCATATGATGGCATCACATCTGGAGGAGTTCATGTTGCGAGAACTATTTGCATTGCATGGAATGGATGCCTTGGCCAACTTCCTTACTTCCTTCAGCATACCAGCTTGGTTTATCCATTGTAATGCTGCATTTCAATCAGCTCTTTTCAGAGCTATCCTCCTTTTAATCGGCTCTTTTCAGAGCCACCCatttaatcaaaacaattaattcatatataaaattattgaattaaaaaggtgttatttcaaaattttttattattgctatcAATCATTTAACATTCCTGTTTGCAATGCATTACACAACCAcgatttcaaatgaattttcatatttaacgCCGCCATCTTTTATTAATCACTATAGAAACATTAAGGGACAGGctatatttaaaagttaaataacttttgaaataaggAACGGttcggaaaaaaaatttttcagatttgaaatcagcataaaaaactgCATCTAGTGACgtaaaaaaagttgaaaaaatcgGAGTAGGCTATTCCGATATATCACCAAATCCCTGCTATGCCTCCTACTGAATTTGATGTACCTGAATCTTGTCGAAAACAAATTAGATCTCAAAAAAGAAAATCAGAAGTCATTAATAAACTTTCTAAACGTCGTCTATTCAATAGTGACGAAAACAATGCGTTTATGCTTAATGATAAAGTTTCCAAGGAAAAATTTGTTGAGGACATATCACATCACTTAAATAACTATTATTATTTAACTGATTCTGATTCCAATGATATTGTATCTCTAGGATTATTATGCGGAAATGGTGAATCAAGACAACTTTGcgtttatatttcttttaatgttGGTGATTGTATAACTTACAATGTTTCTGTTCATGGGCAAACTAGCATTGAACAACCTACTCATCTGTCACATAACAAAGTGGTATCATGGTGGAGTCAATTTGAAGAACTTTAACATTATTTCAAAACTTATCATTCCATGTATTCCATAAA
>SCFE01000283.1_193038_195259
taccgattacatgttctaataatacgtttcccgcattatgtttctacagcatcagtcatagcaaaacagggcgaaattgcagaatagcaaattctttttaaaaaattaaatatgccattataggtgtagttttcccactgattccaaatctgctattctttttttaggaaatcattattaaaaagttatagcgatatttttaattaacattacagccaataatattgcagtatcaattattatattttgcatattcacgtttaacaaccaatcatattgaagacacttgtcataaatgcattatatttagtaatattccatcgattattcatgacgatgatctaggttgctgtgctccaccaatttgcgcattaaaattgcgcatatataaaaagaagctacgatttcatcgcatcatttcagttatgtcttaagtagttgaatcatttaattccaatgccgctgctgttgctttttgcaaacaggaaggtcttctgttttctcagagggcttgtggtagatgtcgcaggcttatgtctcttatttagaaccagtacaatattgatggctacatattttgttgcaattgttgtaagcaaacgtgttcacctcgcaatggtacatttttctcaaaggctcacccggagatgaagttgcttttagctcttatttgatacttcgtacagctagcatttttggtgttggatcatatactgctgtagattggtacaacttttgccaggatgtttattcacgagcattagttcgacctgatgtgtgtccttggtggccttggtcgtttggtggagatagacgaaattgttgttgctcgccgcaaatacaatcgtggaaggcgaatttgagaacgatgggtatttggaatttatgatgttgaagatcgtcgatcttttctttgtttcgtgaattccagagatcatcagactctcatgctcattattatgcagcggattcttcccggttcaaagatttgaattgattgctatggggcgcatatcaatggatttctgaatatcctcctttaccatcaccatatgagcatctcacagtcaactattctctcaacttcgtggatcctgcaactggcactacgacaaatcgtgttgagtctatgtagtcttgggccaagaggcggttgaaatatatgaattgaactttgcctcatatgctaccctgtcatcttgatgaatttctttggagggagcttttcgatttgcctggaatggacgcatttggcaatttcctgcggcatctacgcttggtctaccctgtatgaatcagcacatttcagctcttttcagagctaattttcatttggcccttttcagggccaccctgattttaaatatttgtattttaaacattaaattaaaagtatctttcttattcatcatgattaatgttaattttattaataacttaaggaattttccacatgctatttttaataattacattaaagaatttttttttgtattttacataaaatttatattacagagataatctaactttaagtaacactgtgaatcacagtctgtgaatgcatttctgtactgtatttataacaatattgctaataatcaagagaatatacacaaaattaactgctaaatttcattagcgcatgtatatacaaaccaaacaatccagtacacttaaattttaatagtataaagtaccactataaaaacagcaaatcacataaaataaaaatttacttgaatttatgtcaatgtttgattgaaatgagaggctgtaaaaagagccaaatttgccggaagtttcatctttgaaatgcacagcatcaataatcttaatatggatttttccgagttagaaaactcctgatgaccttttgtaggcgtttaaatgaaaaatttagaaatttacggagactccacttccagcagagacttcaaaatttgtgataagtcttcagataaattcttatctatatattctgcatcattactgagaaaaaataatgatgcagaatttatagataagaatataaaacttatatgaagacttattacagcttttgaaatctctgctggaacttcgtccatcgtaagttgaactatcaacaatgcaagagaaagctcagcagaactgaaatgatgtgatgaaatcgtagtaacttctatttatatatgcgcaaattgatggagcaccgcaaactagatcgtcgtccggagca
>SCFE01000917.1_166235_168462
gagacttgcattcctcaccaaacagacggcgggaaaattcttttaactcacgtgtcaattactattttacttatatcaattcaaacaactcagttcatttaattgccttttattaaactctaaccatttctttcaggaaaatggcaatgccaatgtctaaaaaaagacagcaaatgtccaaaatttagaagaaggttcccaagaaagctcattaccactgtaagctatgcaataaagacatggacacaaagcccgctttcgaaaaaaatgacgagttgctccggtcatgagcgttattgtcgatcaacggactctagtttataaacaaactgttaccatggcaactatgctaatgacgtcagaacatgtcaagacttattgcatcatcttgatgacgtactatgttattattatcattttcatgttttctaaaacattcattgcgcattttaattttcaatgcttctttagataatacgactctgtgtttgcaacaagtgccattattaatcacctgctgatttattataattgttataatttttggcagtctttttaattgtgttacagtatttttagttttgttactatggcacgtcgttgtggtttttctttttccaattaattagatattgcaggtccagaggaaaaaactctgcagttttgccaaaaccacagtctaattgccaatggatttcaatgtaaacgttgtgatattccgatgagccgcatttctgatcaatcatgtgcagataagtttatttggctgtgtaaattatgtaaaagaaagaagtctgcaaggaatggttctttctttgagggttgccggttaagcttgcagaaattaatttttgtgatatattcatttttgatgcagacacctgtaacgaaagcaatgatccaatgtgacatcggacatcatgcagcagtagattggtattcattttgtcgcgatgtgtgttccagcatcttaatgaatccggcagtgtgcagtcaaaaattgggtggagagaaccgcgaagttcagcttgatgaaagcgtgtttcgaaagcggaaatacaatcgtggcagagtttttcgtgagcaatgggtgtttggaatttatgaaccccaacttaaaattgttccagatcggacagtcaatacattgcgaccaataatttttgaaaaaatagagtttggaactaggtactattacaacagatggctgggctgtatattcttggctctcagatgggtatggaccacacccatatgttcacaaggtcgtcgtccatggcgaaaattttgtagactcgggcgcatacaaacaatgttgaggcaatgtggagtggagccaagcgcacatttatggcaatgactggtactgtagacgatatgattccagctcatttggatgagtatatgtggcggcaaagatttgatagagaagaatataacacgtttaataatttcattgaacatatcgccattgtttatcctttttaaatggtaggagtggagtaaatggaagaaagtcattgttggggtggactctccatgtttatagtaggagaggactctccacgtttttagtaggagtggactctccaatattttatttcacttaaatattgtttttggaattctttaaattaaaaactttcacgtttatcttgcaaaaacattgatttactgattctattttagttgaaactgataatcattttgaaaagaacgatatcatcagatttatccccgacggcattaataaatccttatggtataagaagtcaaacagcagtccggcagatagatgttgaattcaaggaactcagaaactaaataaatgcatttctcgatttatttttaaatttcatctaattgaaactttacatatattgtgttaacctaagttgaaatgtattatacgtagaagtaccataattattgaaatcttttgaagattatttttagcattagtattagagaacagctgaatggcagccccatttatgggaagttgtttcgaatccaacatgttcttgctaatttaaatatacatattagttttattaaattttatattatttgataatggtaggatttaaatataatttttaagtcggataaattctaaatcagacaggctacaaagttaacattgacacatagctccattgtaagttgtccggtaatctttcaagtataatttgatggtaaaataactccctgatttatgtgatgt
>SCFE01000047.1_396593_398925
attatatttaagactttgggtttaagggactcctaatgttcaaaatagatctacagttaataatttattattggtgatatgatcttcgttttgcgaaaatcgtaattatagtacatgttcgagttgcagcagccctgtttataaacggttctactcagtttggtttggtttataatgatgcaaatacttcaatttatttaaatataaatacgtcaatgttgtgtacaaatttacaaaattttccgggatttaatgttttctggggatcaatttaactttaggtctttttttaaaaaaaatttttttctgaacaaaataacttttcctggggtaatttttaccgccgaattcactgacatcctcagaatttcgaaaaaaccaatatttaaaaagttacgattaatttcttacttttacgaataaacacataatattggcaaaactatgcaataactcactcataaaacattcacataaattgaatatttattaaataggtactattttgtcattactttgtatcaacatgcaaaaataaccgttgatttattatataaaacacgatttactcgattgtccctttaagaaatttatatgtttttttctgaaaaaattacaaattattttaacaatttttgcatatagtaagtggttattcatttttataatttctaaaaataatttttaaaattaaacttaatatctagattacagtaagttacttggaaacatacaccgtaagaaaaagattaaagtatatatttctaacaaaataaatcaaaacaaaaactctataactaacactacaaaaattgtgaaattaaaagaataaaacaaggacaaaatacaaaaagcaataaatgaaaaaataaagtagtttatgtgaatgtataaacgNttcacataaattaaatatttattaaataggtactattttgtcattactttgtttcaacatgcaaaaataaccgttgatttattatataaaacacgatttactcgttgtttttttgttttggtgaatagcagggatcgtgcaacacttcttccgttaatacgccactacattgtaccaggttcacacattctacacgacgattggggagcttacagacacttacgccgacacctaaacttccaatacagcgacgattttctaagacaccgcgatcactttgtgcacccgattaatcgaaatatacacacgaatacgatagaaggcacctggtcattaatgaaatctacaataaagcgcatgcgtggaacatcacgtgaaaattttgattcacatctgcagcgattcgtttgggaccgggaatttaagaatttcgacaaattcttctcatttgttgaatgcatttcacacgtttatacattcacataaactactttattttttcatttattgctttttatattttgtccttgttttattctgttaatttcacaatttttggtttatgataaaaaagaggagtgttctcaaaagttgaacgaagacctttaacaccaggagaatagaatgaaataaatgaagaaagatttaaagtgtacttccctgttaaaagtttgttaaagagacagaaatccaagtattcgagatataaggataagggaagaacatgaatttttaaaagttatcattgtttactatccattttgaataacgtttttggaagttaattaataatgtaaacaaagtagttttaacagtaattgttgcattataagatatatttcctttcaaagttaagacgataccataacatgatcttagtttagcagcaatgtgtgcagacaagcatagagattcgaaatccgactggacaccacgcgagactcgattccaatagaaatttccctaatcgcagggctctttaactatgccgataatctatttgactaactattttatattatatttaaagtaaaagccccatagtaacaacaaaaaagctataaaatcatatttattatgtaatagaccttttcgtacaaaacaagttagttattaatctaaataaacctaatttattacattctccaacatgacattcaaatgaaagagtaaatatcaaatgaaactgagtcaattttcccatctaacacagttacatatttggtaggccacaaagatagtttctttacttttaaaatgtccgtttatattttgagatcagaaaaatggcgtcaggcattttttatctaaaataaataaaaagaattgtcgaaagcttagcaataattgaagcattagtaattggcgataaaaatacatatatgcattttactgaatatcaataaaatctgcaacaaaagacaacagacaaga
>SCFE01001022.1_989_3252
gaaaaaccTACTAGCTGTGATCCCATTGATGAACTGAATCGTGGAGGATTGATATACCCCTCTGACACATTAATAAGCATAACGTTTCTTTGTTATAAAGTATTCATAGCGTTTGGggaaaatactaaattttgtcGTGGACTTCTAaaagaaacttttaaaattgtttcctTTAGTGCAATTAGTGATTTTGATGATATATCTGTGTTTGggattttgtcaaatattttcactaaaattttttgtttaagttGAGAGAACTCGTGCAATTGAGAAATATAAACGCTAGttatgtttttttgtaaattatcaCTCACTATACTTTAAAGAATGTTTTGCTTAAACATTGTTACTAAGTGTCTGATTAAGGAACGcgtaaattttaatgtttttgataaatcaCAATGGATGGTATTTTGTGTCTTAATTACAACCAATTGTGCAAACAAACATTGTTGCTAAATTATTCATATCATCACGCAACAGCAAATGGTGGCTTTTAGACCTGCGCTTCCCTCATTACTTCGGGtaacatcaattttttctttagtaGATATAACAAATGGCACTTTCGTGACAGAACTTATAGACATTGGTGCATTAAAAACAGCATTTTGTTGTAGGCGTTTATGTAATTTGCAACATTCAACCACATCACGTGATGGGTAGCAATTGAAATTGTAAGAAATGCGTGTCTATTAGGCGCGGATCATTATTTGAAGTCAACTTTCGCTTAAGAAGATTCTGAGCCTTATCTTAGGATGGAGCAACAAAATGGGAGTTCAATGTTCAGTGGGTATTCTTGGAGTCAACAAACAATCTATAATTGATTGGTATAAGACTATTCATGTTGTCACATAGTATGTGCACGCCAGCTTTTGGCAAGACAAAACTTGTTCAGTTTTGGAGGTGAAGGCATTGTTGTCCAAATTGATGAATGTGTAGCAAGGAGGAAATTTTATCGTGGACGACTAATTCCCATACAATGGGTATTTAGTATATGACACTGAACAAAGAACGGGATATATTCATTTGGTTAATGATAGAAGTGCAACAATCCGTATTCCCATAATCTGCCACCATGTAAAAACACGTACAGTGATTTGGTCATATCAATGGGCTGCATATAACCACTTGCCTAAATTGTCATTAGGATATCTCCAACAAACTGTTAATCATTCCCGCTACTTTGTTGATCCTACATCTGAAGTATGTATGAACGCGGTTACTTTGTCGATAGTTCAAGCATGagaaaacaacagcataccaccctcAGGGGAATGGAGCCACAGAGAGGCTGAACCAAATGTTGATCAAATTAATGAGTAACATCCTGTGTAGGTTGTAGAAAGTGGTGACGTAGAGGATCCAGAATTTTTTAACACagcagtacactcaacaacacGAATCACGCCCTTTAaggcgatatatatatatatatataatatatattatatatatataatatataatatatatataaatatatatataatatatatatatatatatattatatNNNNNNNNNNNNNNNNNNNNNNNNNNNNNNNNNNNNNNNNNNNNNNNNNNNNNNNNNNNNNNNNNNNNNNNNNNNNNNNNNNNNNNNNNNNNNNNNNNNNNNNNNNNNNNNNNNatatatatatatattggtaggttaaaataaatatatatatcaacctACCAAATGGAActagcataatgaatgtttatgttattaattattaacaatgaattatttttccctacacTTCACCTATGCAACAATTGTTAGGCAGACTAACACACTTATGTGCTCCGTAGTTCAGTCAGTGAGGCGAATTTcgaatacaggctgatgcactgtaAGTTGTTcctaattttaataagaaacaCTTCTTTACTTTTCTGGTAAAGTGATCTTTAGAAATTCCTTTTGTTCTTAGactaatcaaaaaatttaggcCCAACCTGAATCCGGTCCAACCCACTTAATTTCTATTCGTCATATTTTATGAcacttttttagaaatgttcTACAATTTTACTGCTTGCTAGACCTGcgcattgaattgaaaattctaaattgagtttttcaagagtatatgatactaatatataatttcaaaacctttaagaaattatatagctttCACTACAACTGTAgtctatttcatcaatttcagCCCATcttttccaatagctcagtccAACCTCAGACTTgcggggtgtatctctgacttcaactcTTGTAAACAGAAGAGTGGACAGGACCGGGGATCATTTC
>SCFE01000029.1_2456635_2458874
NNNNNNNNNNNNNNNNNNNNNNNNNNNNNNNNNNNNNNNNNNNNNNNNNNNNNNNNNNNNNNNNNNNNNNNNNNNNNNNNNNNNNNNNNNNNNNNNNNNNNNNNNNNNNNNNNNNNNNNNNNNNNNNNNNNNNNNNNNNNNNNNNNNNNNNNNNNNNNNNNNNNNNNNNNNNNNNNNNNNNNNNNNNNNNNNNNNNNNNNNNNNNNNNNNNNNNNNNNNNNNNNNNNNNNNNNNNNNNNNNNNNNNNNNNNNNNNNNNNNNNNNNNNNNNNNNNNNNNNNNNNNNNNNNNNNNNNNNNNNNNNNNNNNNNNNNNNNNNNNNNNNNNNNNNNNNNNNNNNNNNNNNNNNNNNNNNNNNNNNNNNNNNNNNNNNNNNNNNNNNNNNNNNNNNNNNNNNNNNNNNNNNNNNNNNNNNNNNNNNNNNNNNNNNNNNNNNNNNNNNNNNNNNNNNNNNNNNNNNNNNNNNNNNNNNNNNNNNNNNNNNNNNNNNNNNNNNNNNNNNNNNNNNNNNNNNNNNNNNNNNNNNNNNNNNNNNNNNNNNNNNNNNNNNNNNNNNNNNNNNNNNNNNNNNNNNNNNNNNNNNNNNNNNNNNNNNNNNNNNNNNNNNNNNNNNNNNNNNNNNNNNNNNNNNNNNNNNNNNNNNNNNNNNNNNNNNNNNNNNNNNNNNNNNNNNNNNNNNNNNNNNNNNNNNNNNNNNNNNNNNNNNNNNNNNNNNNNNNNNNNNNNNNNNNNNNNNNNNNNNNNNNNNNNNNNNNNNNNNNNNNNNNNNNNNNNNNNNNNNNNNNNNNNNNNNNNNNNNNNNNNNNNNNNNNNNNNNNNNNNNNNNNNNNNNNNNNNNNNNNNNNNNNNNNNNNNNNNNNNNNNNNNNNNNNNNNNNNNNNNNNNNNNNNNNNNNNNNNNNNNNNNNNNNNNNNNNNNNNNNNNNNNNNNNNNNNNNNNNNNNNNNNNNNNNNNNNNNNNNNNNNTTTGCTGGGcgttgtttttttgttttggtgaATAGCAGGGATCGTGCAACACTTCTTCCGACGATTGGGGAGCTTACAGACACTTACGCCGACACCTAAACTTCCAATACAGCGACGATTTTCTAAGACACCGCGATCACTTTGTACACCCGATTAATCGAAATATACACACGAATACGATAGAAGGCACCTGGTCATTAATGAAATCTACAATAAAGCGCATGCGTGGAACATCACGTGAAAATTTTGATTCACATCTGCAGCGATTCGTTTGGGACCGGGAATTTAAGAATTTCGACAAATTCTTCTCATTTGTTGAATGCATTTCACACGTTTATACATTTACATAAACTActttattttataacaaaaacaatcaatgcactaaattcttaagtagttgcaaatcccatcacactgagttcgctattcacgtAACCATTCCTTTGGTGTTACCTATCTCACAgcggcagttccattggtaagatgcagctggtggatgtgttcctggatatgcacgtctactttcgagtgtcgatcctgtcttccattatctctgctttatctaaataagttggagtgaattaagtagctaaaagggctcttgtatattaaattagtttaataaaccgcacacttattgtaaatgagagaaatcggaaaagtgtgaACTCCGCTTAacggttaatctaagaaaagtaatagttttctctaagtaacacactcacgatggattgacatgattctacattacatccatttaaatacaaatattgatcTCTTTGATAGATCTTCAAAAGTTGAAAGgcaattaaaagatttatttaaacaataatttatttatttatatattattaataatatttgtactatttttagtgtgtaattgtaatatatgcaattctaagaatttgctttataagaatattgagtttttttgttttataaattaatttgtcaaatattgaaatttctttgcttaataAGCAATAAAGTCTTTCcgtattgtattgtattgtatatatatatatatatatacaatcaatttaactttaggtcttttttttaaaaaaatttctgaacaaaATAACAACTTTTCCTGGGGTAATTTTTACCGCTGAATTCACTGACATCctcagaattttgaaaaaagctatatttaaaaagttacgATTAATTTCTTACTTTTACGAATAAACACATAATATTGGAAAACTATGCAATAACTCACCCATAAAACATtcacataaattaaatatttattaaatcgGTACT
>SCFE01000540.1_426013_428420
CAAAACAGCAGCCAATGCTCATCGATCATGGCTTCATAATCTCATAAAGTTCATAGTTTTCTGGGTACAACTGTTGACACTGATAATTGACATGTGCAAAAGCACACATGCCCCCTCCGATCTTCTTGTTAGAATGCAAAGAAGCACGATCATAACGAAACAAAAAAACCTTTTTAAGGGATATGAAGCTATCGTCAATTTCTGAGTTAAGCAAAGACTCGGTGATCAGACAAAGTGAAATGAAATTGATAGATATGTCACATGATAAATGATACACAGCATTGGGTTTCTTGATAGAACAAGCATTGACCATCATAAATCTGAATGGTTTTAGTCCGACACTAATAGGCTCGAGACTTTCGACATAAACTTCTCTGCCTACAATGAACAGCTTCAATTTCTTGATAGAAATGTCTGTCTTTAGCAGCAGTTGATCAATTCACGTCATTTCTTCAGAATTGCATTCTCAATTGATCTCTCTTTTACAGTCAAAGCTTGAGATATGAACACCCTATCCTTGTATGACTTACGCATGTTTGccttcaatataattttgtgaGCATCCCATATGCATGACATCTGGACAAAGAGAGTTCGCGCGCGTATCTTATTTTTGTCGTACTTCCCAACTCATCGAATTTCCCCGATTGTAGAGCACTCGCCCAAATGCTGGAAGATTTCTTTCTTGTGAATTCCTTGATTCCGTTAATTCGAATTGTCTGCTTCACGGATTATTGGGCCTGCTCTTCATTTGAAACCACTGATACTGTATCTGTATCACAAGGACCAAATCATGATCAATTTCAGTTTagataaatttttggaaaaattcccATCACTCAAGCAAATAACTTTTCTGGGTCAATCAATAGTTGTGTCTGTATAgctcttttttattttacagatataaaaataatttagcacTGACAACAGTTCTTTGTAAACTGGTTGAATTTTATTAGGGAAACTTGCATCAGCTATACTGATCACACAGCTTCCATTGGCGGTGTTGGTGAAATGGTGGACCATGATGTTCTTCATGGCATagaacataaatatattaatgaggATCTTTTTGCTGGTCATTGCTTTTTCATTGACAACAATTCATTGCAACAAAGAGATTGAAATACCTTACTGCAACATATTCGTCAATGGATTGCTGTAGGATCTCATATATTGCATGATTATTGGGGTCCATACCGGCATTTAACGCAACACCtcaattatttatatagtgATGATACAATTGTCCAAAGGGACAATTTTATCGATCCTATTAATAGGAATATTCACACAAATTTAGTTGAGGATACCTGGAATTTAATGAAGTTGGGGATTCAGAAAATGAAGGATACATCACGTGCAAATTTCAATAGTCATTTGCAGATGTTTGTGTGGAATAAATAATTCCGTAATTCCtgcaaattttatgcatttctgCAATGCAAAAGTTTTGACTACCCTTTGTAATTTGTGTTATATTGCCTTTCAGTTCAAATGTTCTCCTAAAGTGCTTCCGCCCCAGGCACCATTCCTACTCGCCCCAATCATCATGCTTTACATTCTGCTACTTCTGCTGCTTCCTCTCCTGTGGTGCGATTTTCCTCTGAACAGTCTGTTCCACCGCCTACTCACCGCAATCATCGCCCTCGCCTTGATGACGTCCTTCCCATTCTACCACGTACGGATCCTCCATTCACCTCCTTCCAtattgtctgtaatcaagagtctcatcatGCTCTCATGGATTTCCCTTGCTGATTTTCATCCATGCTTAAGTACTTTAATGATTAGTCTATCACTCTctcgtcaacttggatttcAAAATCCTCCTCATCTCCTtatctgtggtgacttcaatcttagTGTTTGCTGGAATCcacttgactctaatgacgcctatgaCTCCGCTGTTTTGGATCTTTTTGCTACCTACTCTTGAACAACTTgcattttctcctacttcctgCTCCCCCTGACTTGCTTTTGTGCTCTCATCCTGATCAAATTTTTGACACTTCTGTTGTCCCTGTTAAATAAAGATTTCGTTTTAATTCTTACTGATAAAAGCCGTTGCTACCTAATTTATATTTGCtgttttatttcttatttatgcTATTCATATGGTACtggaatattaaatatatattaacccTCTACTGCATGAGAGGACTATTTCGTCCAGTAAGGTTTAAATAGGTTTCCCTTATTAAATAGAGAACGTATGATGAAATGTATATTACCTCGCACTAAACTAGACGCCTTACGTTGTTATTAATACGTATGAAGACGTATCTATCTCGTTCAAAGTCGTATTACATCAGTTTATatgaatataagaaataattttttcgttaatttttcataattcatgCAGTAGAGGGTTAAGCTTGTTTTGGATTTG
>SCFE01000614.1_300760_302981
gaactgcactgagttaggatagggaacacataagtactttgatgagctgagacttggaactactcaattgacaatggaggcacatgtggattgattcggaaatcagagttggccagaggccatagtcaaatcatggagaagaactacgatggtggtatacctaaacagtatcaagtactttaaagttaagtaaaggttaacaatagcatatctcatattggagtgaaacaaagtttacatcagtacatccctacccacatataatgaggaacaataatttaaaagaatcatttactctctgttaacgattgatagtggatgctacacagagcataagcaattattattgcacaacaatccatagacacagccaaaagggttagcttaaaaaataaattaaaaagagcaaacatgattagagtgagacaaattacatgtatattgtggcatgcactgcaggttccttaggtatttataacaatcaagtaactattaactgtttgggttttacaaatttttcattcgagttcccttgcaaaattaaagagcaataacatgtataaatatatatatatatatatatatataatttcatataactgcactagaaaagcttgatagtacaaatcacgacgtcatgatgacataactaatctcactaattataaggcagtatttagtatgaataaaattgcaaaattgataaatgataaaatcagaaaaggggccctgagtgactacatttaataatttggaaaattacatatgtaggcgggaactgaaatattattttaatttctatctcatattattgttattttactagatgtcttttaaacaatgtcctaattaagctcattttaaacatttatgcctgttgtaagataatttctgatggctgtaagataatacattgacgaatttatgtaccaacctattttaaatttgatcttttcacatcattctattgtcttattatttgttttaattcattattaaaattatctggactgataactggggtggttacaatcaaagtaccaattacaatttctagcatggtacagtcaaccacttttatcactttgttgatccattaacttgagttactactaacagagtggagtccatgtggtttaaagccaagcagaaccttaagcaaatgaatggaactcaaatgcatatgcttccaagtcatttggatgaattcatgtagcatgaattgtttacactgccaggcattgatgcttttgataactacatttatcatttgtggtaggtttaccctgtttaagctttctgcttcaattagctcttttcagagctattttcacttggctgttttcagagccatccatttagtcaaaactatttacaattttaaatgaatgttacattggtataaagtgtttattagtttttcattgactttagaaatcattttaaatacattaatgatagttgatttaattgagaaatattcattatacatgtcttgtaaaattagagttacaaatttattaggttagtattaatgaacaaccatatgaggtttttcaaaaacacatgcaaggataatcaaagaaatagcaatttagtttatgattcctggaatctgaattagaataaagtttcacagctatttgctagtatttaatcacaatcattcatattaaataaaaaattacatttattacaattacatttatgtagtgattagccattttcaaattcaacccatgtttgttaaactttattacagaaaatatcatttgcttttaatttatttctcttcagaagactttaagaatgattttcactaagaaattcactaggatttaaatgtaatcattcatattaataaaaatgcttattattacatttacttagtgataaacatagccattttctaattcaatctgtgtttgttaaagtttataatagaaagtatcattcacttttagtttatttctctgagaaaatgtctttcacataacaaagtgtgtataatgctagtagtaatgcttaattgatttatgctatattttatagaatgattacaaatttatatttcaaactattacataatgtatatttgttagtgattgtaaaatattctatgttttttcactgtttaaatattaaactgctactagaattttgattctttaaattatagagtgatttatctttgttatttcaatgtggttttataatgtta
>SCFE01000150.1_1314740_1316985
ccatttccaggtctggtggctacatcaataatatgaaagttttcggagttcttatgtaaattttgactttattgagttattatagtcctagtaattacaaatatgcatgaattttattgtttctgacaaaaaaatagaatttttaactggtccatagaacaatgcttaatatcaaaagccaagaaacatgtgaaaccctatagaaaagttacatatcaaacgtttatttaaactattaaatacagtactggaaaacagaattcggccacccacgatttatgataaatattttcaagaaatggactccaagattgtcataataatttttaattagatttggtgttgcagaaaaaggaattgatcaatgttgagacataattatccttgtttactttaagtctaaaaggagaaatcctagaatgattgtggctggctaattttttcaaggaaaaatgtatttgcccacttcagaccaaatcagagaatctgtaaataatttcattggctgagctattttagtctatttattttgaaaatacctaaataacagtggatcaatttcagtttaggtcacttttttggaaaaattccgatgactcatcaaaacaacttttctgggtcaactttttacgaggaacaatctgacatcctcaaaattgcgaaaaaatcaatagctgagtcgcgatagctcttcattattttaccaatataaaaagaacttagcgcagtgacaacagtgttttgaaactgtgaaacatttcaaatgatactttattcagtatatttaatagttttcattaaaatatttaatataataacggtaaatatatagtaattagagtaaaattacaacaaaaaatttaatatgtcaaggctataatgcgtttgattttgggttattacgtcatagattcctaccaattgaaaactaagtaaaattaaatcatagttttttcagacaatacacaattgaagagtaaatttaaaaaattggttacatattcgtcaactgattgctgtaggatctcatatattgcatgatgattggagggcataccggaatttaaggtgaagcctcaattatttttatagtgatgatacagttgttcacagagagaattttgtcaatcctattaataggaacatccacactaatttatttgagagtacctggagtttaatgaagttagagataaagaaaatgaagggtatgcatcacgtgcaaattttaatagtcatttgcagatgtttgtgtggaattgagaattccgtaattaatgcaaattttatgcatttctgcaatgcataagttttgactactctttgtaatttgggctatagtgcttttcagtgttaatattgttaaaaacatgtactaattttttagattgtcaaagcttcagggtttttgagtcgagttaattttacttagttttcaattggtagaattctatgacccaaaatcaaacggattatagccttgacatattaaaattcttgttataattttactctaattactatatatttaccgttattatattaaatattttaatgaaaactattaaatatactgaataaagtatcatttgaaatgtttcacagtttcaaaacactgttgtcactgcgctaagtttttttatatcggtaaaataatgaagagctatcgcgactcaactattgattttttcgaaattttgaggatgtcagattattcctcgtaaaaagttgacccagaaaagttgttttgatgagtcatcggaatttttccaaaaaagttacctaaactgaaattgatccaataacagttgctatatatgatacctggttacgcacatattaccatccgcgagttgagtaatttcaaacatttggaagggatgagtcaacgtaatatctcccaacttgtagagagacctcgaagtactgtcggggatatcatcagacgtttccaaatacataattgcccccaagccaaattccggaagaacaaagaggacatccaaagctttccagtcagcttttgtgcgtctttcaaagtgaaatcacagaaagacctcagaggaactttgcaagaatgggcttatggtcacctcgtgacaccaagaactgtgcgaaacatcctgaagaagtattcaattgggacgtttgcggcacccagaaagccattcttaacgtcaaagccaagattacgcctgctgaggtgggccaagtggatgagaatcaattcgtctgaacattggta
>SCFE01000505.1_35739_37966
NNNNNNNNNNNNNNNNNNNNNNNNNNNNNNNNNNNNNNNNNNNNNNNNNNNNNNNNNNNNNNNNNNNNNNNNNNNNNNNNNNNNNNNNNNNNNNNNNNNNNNNNNNNNNNNNNNNNNNNNNNNNNNNNNNNNNNNNNNNNNNNNNNNNNNNNNNNNNNNNNNNNNNNNNNNNNNNNNNNNNNNNNNNNNNNNNNNNNNNNNNNNNNNNNNNNNNNNNNNNNNNNNNNNNtacgttccaacaagtgcgttcgcaaggaacaaattatatccggcgaccatctggacaacggtataacccgaaatatacaattaaaacggtgaaacaccctcccagtgtcatggtttggggggccatatctgcaaatggtagaggacctcttactccaattccgaaaggttgcactgttaatgcagctagttatataaagattttggacgacaagcttaaactacacatggatattttaaatactgacatatttcttcaagactctgctccatgccacacctctaaagttacaaagaagtggtttaatgacaacaatgttcacgtacttgaggatttcccttcaaattcggcagatctcaacgtaatagaaaactgttggaatcacattaaagataaagtttcaagatatcgtccagaatcgctaccagacctgcttaatctgataaaaactgtttgggcaacggaaattagtcgtgactactgcaaaaaattggttcgtagtatgcctgatagaataaaagcagttatccaaaataagggatataccacaaaatattgattctatgatgtaatttatacttttatgtaaacttttatgatttaagcctgtgtgtaaatcagtttgtacatgttttttaacaataaatattcatgaaaaccataattgctaaacatatgctgatttttatacatttttcttgggtgccttaattcaatggccacggctgtacatggtgtttgttccagatcggacagtcaatacattgcaatgaaaaatttacgacagatggatgccctttatattcttggctctcagatggatatggaccgcacccatattttcacaatgttgttatctatgacgaaaattttgtagattccattactcagctgcattcaatgtcaaggcaatgtggaggagccaagtgcaaaattaaggcaatgactggtactgtatattacatgattccagctcatttggatgagtatatttggcgacaaagatttgatggagatgaagataacccgtttaataatttcattgatcatatcttgtttgttttccaaacaaagagtcaagaagaatcaaagaaaaatgctcatgtagaaagagttgattaatatgatctctttcaagaaaatttgcaagagactttaatgttaagccttgcaatctaaattatttatcatattgatttacaggctataggactgggtagtctaattttattcagtaaatcgattgaatgatttatctgagtcagaaatttttttgccttaaagtttgtaatgagattacattacttggtgaaagcgcctgaattgtaaacctcgtcagtggttgtttatatttatacagggtgcccacaaagtctggacacaataaaatttcatattttcgccaatatctaaataagtgaacttctttccggataaagaacattaaatttttaaattaaacttccatagccactgagaattataagtttaaatctttcttgaagaatggatgcaaaaatatgaataattgtaaatcctacaatgaaaaagttatttttcctgtgcccagactttacggacatcctgtacatcttatatttatattaatatattgtttaaggtttcgataggcatttaaagttaaaaggatgataattatattggtgcagatgttttcaacacgattataccattctcacattgtcagagcctaattcctcctgttgtttggcattgctatgtcttaaatgttgtggcatttattctaatactctgacagcagttttacattcagactagtggaatctttgaaatctcgcattactctactaacacttcagattctggcttgctctctaacgttactcaagaaacttataattatagtgtaggcgagatagattggaaattacttatgcaatacacaggaatgccacaaagaggacaaaaacttatgcaaatccacattaatttctcacaatatcgaccgccagttgc
>SCFE01000023.1_635899_638153
ttaaaaaaatttagaagcaagtaattttacaacgtttatctttaattcattctctgatcatattatatgtctgttataactaatgaattcagatcttatacaacacggaaaagaatttatgcccgcagttttgtcaatttcagcgattaaatcttcagaaaatttctccaaaatgttccgtggaattatatttatacattggagaatgctaatgatatattcgaatttatatttaagcaaataNtaattgatttcagccaaacccaactataaagcgaatcagttgcagacactggaaataaataattttattgaaataatttcaataaataatattgaaataatttattttaccaacagaaaataaaaataatttatttttgggaaaaaaNtgatatattcgaatttatatttaagcaaataaatatttgtttaaacagcttaattacaagtatattaagactgaacaaaacattgttaaagacaaagaagtcagagccctaaaacttgaaaaaggaaatgcatgtcacaagttattaaaagccatacacaagttaaagttgtagcacataaggacttaaaatctaaactatgcaagacaaaatccaagcaaaaagatttaaaaaacaaaattttttaggacacaggcaaaggataaatggttttgctaaatagagaaaaacatttatcctgtaacatccacgaaattgaattgtacatttacgaaacttggtttatacaaatgagcaaacgttgactttgaaataaaattaataaagctatgcacaatttcgatttcaaatacattagagcagaagatttagcaaaaactataaaaaaatttagatgtgaacttctcatacagttccagtagaataccgatttttataataaagaaatgttgtgaacatttttacagcatttttgtttgctgtgggctctaattatcgtccaatttctattacaaatccgttctcgtttgggttgtacgatgtggcagacaaagtgggttcctttttttgtggatgaccgctcatctgaaacccttctacctatcatttatgataaggtggaatatggaagcactatccatagcgatggctggtctgcttatgcaaatctctctgcaggttatgatcctcatgtttattatcaccatgtcgtagttcacgaatgcaacttagtggatcttgtgactagagttcacactcaaaatgttgaggctatgtggaggtaacaacatgcttccactacatcttgacgagttgatgtggcgacagcggttcgatgataatttctacactttcttgtctcacattaatcgtttctaccctgtctaatttttctgtcttttttcgggtatcttttttctcttctgggttttctatagatttctctctattctatttttatccagtccttttcaggactaccctatttacgcttttgaaaatactttttacgtagtttcattagagtttgtaggattttattagaaatcaacaataatgcataattatgtttagttaaattactgctattatttgccatcaatattacatagatggcgacatttaataacatactgttgctttagtgatatttcaatatatatatatatatatatatatatatatatatataaaagttttcacatatattggtgctttgtaacgctcaccacatatattggtgttatgtaaccaaatggggttttgtacataggaaaaatagccatcgtcaaaaatttgttggggaaaaagaatttaagaacagttcgaaacttttttcacttattcaatgtatctcgttccaaaatcgtgcttaattttatattgttttactattttttaatgtttattgtaaattgtagttaataattttgggcggatgtgtagattagggatttggaaaagtctggaaaagtttgagaaagtttgggaaagtttggtttaggaattttggaacgttaaaaactaaaaatggtttaaaaatatatcgattaagaataacatttcaattaaagttcacaaactttttcaaattttttatcgatattgaaccattttaacttcccaagcattcccaaagttttttaatcgatatattattaagcaattttaagttttcgagttccaaattcccaaaccaaactttccgaaactcccaaaccttaccaaattttttaatcaatacattacgaaaaaatttagagttttcaagtttagacgcttaaaaacttacaattgtttaa
>SCFE01000931.1_34775_37146
aatgggacgcccagcacttgtgagaactctttagatggataaactcaacaatatctgttgcattgtgcatatatagttctttatttatatatagagcctaaagtagtatatcggtagctcccattgggaataaaattcatagttatacatgaaatacatgatatatagtgaaataacctcaacaatattgtaagaatattgttgcaatttaataaaataattcaaaatttggcattattgaagaagcacggaccttgaaaaactaaaaaataaaattgttttctttttcaaatttttatgctgatttcaaatatataatttgttttgtgactttttgcttagttaccaaaatactaatttaaattatttcattatctccatagcaacttatgacgaaaaaatttaaatggcggcacatttccatgaaaggcattcaataagtataaaactaatttttaactttttaggtgttgtgaaaaatttagcttaaaaaataattcgtaatgcaaaatatttaatgaaagtctaaatatgataatttaataggatttctaactattaggacacactatggataactggataggcattacactttttcagttaatggaacttgctggtactagggacttagccttacagttttgttttaattacaaccttttagcgggtagagctcgtagttggcggtgccatgttccgatgagtaggatttcggatccttcatctggggatgggtgcatttggaggtgcaagtgatgtagaaagaaatccattcggagcgggttattgttttcaaaggcacctcttgatttgggaaccttagttttttctctgtttctgctttgtactaagaaccagtgttacagatacagcggcattattgggtactagtgcaaagtctgtagtggactggtatcttttttgcagagatatttgttcgcaatactccttaatcccaccttctgcaagacctaagctcggtggattcgacagcattgtgcagactgattagagtgtttttcgacgcagaaagtacaaccgcggccgaaatattccaccacgttgggtttttgccatgtacgatgtggatagggaaattggcttttttgtttttgttcccgatcgtaatgctgctacccttctgccgattatttacaacagaattgaatatggcaccaccatacacagtgatggttttcgaagctatgacactctgcatgaaggtggtggaatgtggaactatattcatagagttgtgatcaaaagttcaaggctatgtctggaacgcttgaccacatacacaaacaatgtggaagcaagtacatgtggagagaacgatttggtcgtgagaacgctttccacaattttcttgaacatgtagccgtttgctacccggtgtaaggctaatgtacttcttaatcagcccttttcagggctattttttccattctcagtccttttcagaactaccttttaatgttttagctgaaacttataagtttttcttttagcattcaaaggatgatttcgtatcttcaattctctttattcatgtcgtgtatattataatatattattattattaaatttaggagcgcattggagaatgaacaaaacttcaggtcaagatttgtttctaaaaattgaaagctttgcaaatgaaaaattaaacaattatgttagatttattcgagatatctcattaaatgtgccgccatttaatttattacgtcataagttgctatggagaaaatgaaataattatagtggatgaacttaaaagtaagtatctgttgcattgtgcatatatatttctttattttaagtaaggcctaaaataattaggcgttattgcagaatagtaccctcaataaaaattaatattttttacatatttataccttattttttatgctgatttcaaacatcataatcatttttatcggaaacttaaatttaacaaattattaattgaaaataatcaattatctccttagtaacaaacgtaatagccatgacaaatagccttggattacaaattattaagtaaaattttaagtaatttcttattactggacactttttccaagatttctgatattttataaacctaaaccctaacccaaaagcttatttctttagtattttataaacctaaaccctaacccaagtccgctataattctattctcactaaccgccattttattttagtttccatagagatcttcaattaataatttgttaaatttatgtttccggtaaaaatgattatgatatttgaaatcagcataaaaaataaggtataaatatgtaaaaaatattaatttttattgagggtactattctgcaataatgccaataattat
>SCFE01000332.1_132355_134663
atttgcgactgggtgaatttcatcaggtgtgattttgtcattaggtaactaagtaatatatgtatgtatatacaataaaattctttttaaattgactagagatatatgtatcgattatacacttagcgctgcactgattggggtcctggtattatggttgaaataatcgtgtttttttccaaaatatcggcgagggcacgaaaggagatgttaatggggaacttttcgcggggcgctgttttttcgttgcagtaaatagtcgggatcgagcaacattactgccacttattcggaatcacatcataccaggatcgcatattttgcatgacgactggggagcttatagggatttacgccgccatctcaactttcaatacagcgacgacacagtagtgcaccgtgataactttgtacacccgctcaatcgcaacatacacacgaacactatagaaggaacttggtcgctaatgaagttaacaattaaacgcatgcgtgggacgtcgcgggagaacttcaattcgcatttacaacgctttgtttgggagagggagtttaagaattttgacgctttcttttcatagtaacttagtaattaagatattcaaaaaaggatggctcaaaaatatttttaaaattccttaaaaatataaagtaacaattatttactttaaaataaacttttattattaaataatataggaaaaatatgtaaatctgttaatgggacattcgattcaagctggttttaatttaataaatagctatcactgcttaatgtttgaagactgttttaatacactagtatttattttatgaatctttatatgtattttagtgattcgtttagttagaaatatagaattgNataaaattctttttaaattgactagagatatatgtatcgattatacactttggggtcctggtattatggttgaaatagacgaatcgtgtttttttccaaaatatcggcgagggcacgaaaggagatgttaatggggaacttttcgcggggcgctgttttttcgttgcagtaaatagtcgggatcgagcaacattactgccacttgttcggaatcacatcataccaggttcgcatattctgcatgatgactggggagcttatagggatttacgccgccatctcaactttcaatacagccacgacacaatagtgcacacaaacactatggaaggaacttggtcgctcatgaagttaacaattaaacgcatgcgtgggacgtcgcggcagaacttcaattcgcatttacaacgctttgtttgggagagagagtttaagaattttgacgcttttttttcatatcttgaatgtattgctcactcgcatcgtttcacttgactctttatatgttatgttggcgttttgaactctaaattttattagtttgtattgtcttgaattttgtattttttatttggaataaatgtttctttgtggtgtttttaactgtctatgtattcatagtaacttagtatttaagatattcaaaaaagatggctcaaaaatatttttaaaattccttaaaaatataatggaacaattatttactttaaaataaacttttattattaaatagtataggaaaaatatgtaaatgtgttaatgggaccttcgattcaagctggttttaatttaataaataagctatcactgcttaatgtttgaagactgttttaatacactagtatttattttatgaatctttatatgtattttagtgattcgtttagttagaaatatagaattgttgttatttagtgaaaatatgaacgataaattcgtagaaatttaaatctaccctaatttttttaattttgatttttttcaaattttggcgatgtcagtgtattcagcttgaaaaactaacccaggaaatgtctttcttttgttgataacttttttttaaaaaagtgacgtaaagttaaattgatcccatttcgctaatattgttatagatatatttgaatagtgcggatgtcagtatcgggtgggcctgtcactatgtaattgttcctgaaaattttaataaatttactcaaagtgttatatgcattaagtataacgtataaacttatatattttcaaacttattgaacatgtatatgtNNNNNNNNNNNNNNNNNNNNNNNNNNNNNNNNNNNNNNNNNNNNNNNNNNNNNNNNNNNNNNNNNNNNNNNNNNNNNNNNNNNNNNNNNNNNNNNNNNNNNNNNNNNNNNNNNNNNNNNNNNNNNNNNNNNNNNNNNNNNNNNNNNNNNNNNNNNNNNNNNNNNNNNNNNNNNNNNNNNN
>SCFE01000709.1_343418_345642
TCATCACTTACTGATAAggctttaaataaaaaaaatatcaaagacGTTAAATTTAGCAAACAAAATAATGGAGAATAAAATCGTTCAACAATCCAAAAAGGCTTGTCAATCAAAAAgccaaaatttataattttataaacgGTTAAGAAGTGTTATTAAGGAATGGAAGCAATGTAAATCTTCTTAGATATCGGGAATTTGATATAATATAGCACTTTCTGAAATTGCAGACGGCCACTAGAAATATTTGCATACGctcaatatattattaattttaggcCAGTtgactaaaaatcaaaatataactaaaaaagAGACATTAACTCATTAACTATTGCAATAAATAACAAGTATTTATaagatcaatttgaaaaattcaactaagAACTATTGCAGAATATCTAGTATGCTTCCAGTAAAATACCAATGGTTAAAGacaaatgataataaaaacGAATATTAAAAGGCATTATTGAAGAAGCACCGAccctgaaaaataaaaaataaaattgttttcttgttcAGTATTTTacgctgatttcaaatatataatttgttttgtgactttttgcttatttacaaaaataataatttaaattatttaatttaataggATTGTACACTATTAGGACACAGTATGGATAACTGGATAGGCATTACACTTTTTCAGTTAATGGAACTTGCTGGTACTAGGGACTTAGCCTTacagttttgttttaataacaaCCTTTTAGCGGGTAGAGCTCGTTGTTGGCGGTGCCATGTTGCGATGACTAGGATTTCGGATCCTTCATCTGGGGATGGGTGCATTTGAAGGTGCAAGAGATGTCGCCGAAAGAAATCTATTCGCGATTTGCGAACCTTAATTTTTCTGTGTTTCTGCTTTGTACTAAAAACCAGTGTTACAGATACAGCGGCATTATTGGGTATTAGTGCAAATTCTGCAGTGGACTGGTTTTTCTTTGCAGAGTTATTTGTTCGCAAATACTCCTTAATCCCACAGAATTGAATATGGCACCACCATACACAGTGATGGTTTTCGAAGCTACGACGCTCTGCATGAAGGTGGTGATCCATCAGCAAAACTTTGTGGATCCGGTAACACGTGTTCACACAAACAATGTGGAAGCAAAGTGATCTTCAGCGAAGCGAAAGTTCAAGGCTATGTCTGGAACGCTTGACCATATGTTACCTGCTCATCTTGATGAGTACATGTGGAGAGAACGATTTGGTCGATAGAACGCTTTCCACAATTTTCTTGAACATGTAGCCGTTTGCAACCCGGTGTAAGGCTAATGTCCTCCTTAATCAGCCCTTTTCAGGGCTATTTTTTCCATTCTCAGTCCTTTTCAGGACTACCTTTTAATGTTTTAGTAGAAACTTATAAGTTTTTCTTTTAGCATTCAAAGGATACTTTCGTATCTTCAATTCTTTTTATTCATATCgtgcatattataatataatattattatgaaatttaggAGTGCATTAGAGAATGAACAACACTTCAGTTCAAgatttgtttcttaaattgaaaGCTTTGtaactgaaaaattaatcatttatgTAAGATTTATTCGAAATATCTCATAAATGTGCCgctatttaaattatttcgtCATAAGTTGCTATGgagaatatgaaataatttaaattattatttttgtaaataagcaaaaagtcacaaaacaaattatatatttgaaatcagcgtAAAAAAACTtaacaagaaaacaattttattttttattttttcagtgtCCGTGCTTCTTCCATATCGcccattaaaatattaataatttttttagactAACCTCATGTAACtcttttttaacttttttaaatagtgCTTgctatcaattaaaatttagaaaaaaaataaaaaattcctcCCCTGAATACCAATAgacaaattgttcaaattttgccaatttcGTTGGGTTCAATAAAACTAGATGGAATACTATGCCACGAAAAGAAGTTAAAGCCCAAAtggaatttcaaattaataacacaagagtaattttcaataaatcgaTTGTTTATAAAAtcgcaaaacaaaattttaaagaaacatgCATAATTGTTACAGCTGACAAATGAACTTAGAAAGGAATGACAATCCAAAATTACTTGCTTTTTGTGAGTTTTCTCCTTCCCATGAGCACTAAGCTGCTGGATAGTTTTGTGAATTGATCgatgattttttttcagatgTGGATAC
>SCFE01000027.1_1839744_1841908
AAATAACCGttgatttattatataaaacacGATTTACTCGATTGTGCCATTAAGagatttatgttttttttctgaaaaaaactgcattattttaacaaattttgtatatattaagtagtaaaatttctaaaaataattttgcagcttaaattttttttattaattgttacttagaaatattgtgtatataGGACACACAATCACATGTAGATTCATTTGaaatgttgatttcatttgtaaatgGTATTAGGCAGTGTGTCATCATTTAATTGCTTCCAAGAATACTACGACACTAAGAGAAGAATGGTGAGATAATGAATTAAGCATACTTCAGTGGTGTGCTCAACACAAGCTTATTGCTAATTCGAGNGCAAAAATAACCGttgatttattatataaaacacGATTTACTCGATTGTGCCATTAAGAGATTtgttttttttctgaaaaaaactgcaaattattttaacaaattttgtatatattaagtagtaaaatttctaaaaataattttgcagcttaaattttttttattaattgttacttagaaatattgtgtatataGGACACACAATCACATGTAGATTCATTTGaaatgttgatttcatttgtaaatgGTATTAGGCAGTGTGTCATCATTTAATTGCTTCCAAGAATACTACGACACTAAGAGAAGAATGGTGAGATAATGAATTAAGCATACTTCAGTGGTGTGCTCAACACAAGCTTATTGCTAATTCGAGGTAACTTTTCTCTAGTTTAATATGTACATATCTATACATGAACTTTAGGTATATTTTAagacttttattttttttagaatatgtGCAAAATGTTTAATCAAGAATCGCCGGGGGCATAATTGCTCAGTGAATCCATGTCAACCATTAAGATTAGTGATGCATATTGAAGTAAGGTGCCAAGCTGCAGACAGTTATGATTGGAAGTGTCAACGCCAACATTATCTTTCAGTTCGACATCAGTCGTTTTTTCACAGTCCCACTTATCcgatgtttttttgttttggttAACAGCAGGGATTGTGCAACACTTCTTCCATTAATACGCCACTGCATTGTACCAGGTTCACACATTCTACACGACTATTGGGGAGCATAGAGACATTTACGTCGACACCTAAACTTCCAATATTATGCGTTTAATcggaaaagtaaaaaattaatcgtaactttttaaatattgcttttttcgAAATTCGGAGGATGTCAGTGAATTCAGCGGTAAAAACTACTCCAGGAAAAGTTGTGATTTTGTTCAGaaatacttttttttaaaaaagccctaaagtaaaattgatccAAAGTGTTTTTTAACATTGCATGTAATTAAAGACTATTTTAGCACAATGAAACTGTAACTTATTTGGGCACGATTGTTCGGCTGGCAATAAATCGTTTTCTTCCAACGCTCTATAATAGACTCTCCAAAGAGATAACGGGAAACTTTATaaggttggtactttttgccAACAACGATATACTTAGAACCGACAAACGCTTTCTTAAAACCgacaatacaaatttatttaaaaaaatttgtttaaaatacaCGAGAAAGAGACATTATTTTAAAGATTCCCTAAAAgggaaataaaaattaaatttcataatccaaagtatattattaaataaaatttatatgaggGCTGGATGCTTAATTCTTcaagtgaaaaaattaatataacaatttgatgtatatttaatgtatatttaaattaactgtgTTTTTGTTTCTATAACCTAAATTCGCATAATCGAAAATTCTCCAATTCTCTTTCACAAAGTAAGACAACAAGGTCGCCCAGGAAAGCTTCATACGAAGATTTTTAACtcttgattaataaataaatattgtattcaaAAACTGTGAACGTGGTTATAGGCCTACTAGGGAAGAATGCACGCAAAAAAATTCTAACTCATCTAGGCAGCCGCCTCCGTGGCGATGTGGAGGAGCTGTTTATTATGCAACTTTTTAAAGATGGGTTCTTTGCAAACACTTAAACTACAGAATGGGCTATATACTACAAGctaaaaataagttattactTGAAAGACATAATAGTGAAAATGATCCatcacaaattcaattacaatggcataaataaaattcacaaatgcaCACCCTAATACTATTAATTCGT
>SCFE01000075.1_1323359_1325697
NNNNNNNNNNNNNNNNNNNNNNNNNNNNNNNNNNNNNNNNNNNNNNNNNNNNNNNNNNNNNNNNNNNNNNNNNNNNNNNNNNNNNNNNNNNNNNNNNNNNNNNNNNNNNNNNNNNNNNNNNNNNNNNNNNNNNNNNNNNNNNNNNNNNNNNNNNNNNNNNNNNNNNNNNNNNNNNNNNNNNNNNNNNNNNNNNNNNNNNNNNNNNNNNNNNNNNNNNNNNNNNNNNNNNNNNNNNNNNNNNNNNNNNNNNNNNNNNNNNNNNNNNNNNNNNNNNNNNNNNNNNNNNNNNNNNNNNNNNNNNNNNNNNNNNNNNNNNNNNNNNNNNNNNNNNNNNNNNNNNNNNNNNNNNNNNNNNNNNNNNNNNNNNNNNNNNNNNNNNNNNNNNNNNNNNNNNNNNNNNNNNNNNNNNNNNNNNNNNNNNNNNNNNNNNNNNNNNNNNNNNNNNNNNNNNNNNNNNNNNNNNNNNNNNNNNNNNNNNNNNNNNNNNNNNNNNNNNNNNNNNNNNNNNNNNNNNNNNNNNNNNNNNNNNNNNNNNNNNNNNNNNNNNNNNNNNNNNNNNNNNNNNNNNNNNNNNNNNNNNNNNNNNNNNNNNNNNNNNNNNNNNNNNNNNNNNNNNNNNNNNNNNNNNNNNNNNNNNNNNNNNNNNNNNNNNNNNNNNNNNNNNNNNNNNNNNNNNNNNNNNNNNNNNNNNNNNNNNNNNNNNNNNNNNNNNNNNNNNNNNNNNNNNNNNNNNNNNNNNNNNNNNNNNNNNNNNNNNNNNNNNNNNNNNNNNNNNNNNNNNNNNNNNNNNNNNNNNNNNNNNNNNNNNNNNNNNNNNNNNNNNNNNNNNNNNNNNNNNNNNNNNNNNNNNNNNNNNNNNNNNNNNNNNNNNNNNNNNNNNNNNNNNNNNNNNNNNNNNNNNNNNNNNNNNNNNNNNNNNNNNNNNNNNNNNNNNNNNNNNNNNNNNNNNNNNNNNNNNNNNNNNNNNNNNNNNNNNNNNNNNNNNNNNNNNNNNNNGGGGAACTTTTTGCTGGTcgttgtttttttgttttggtgaATATCAGAGATCGTGCAACACTTCTTCCGTTAATACGCCACTACATTGTACCAGGTTCAAACATTCTACACGACGATTGGGGAGCTTACAGACACTTCCGCCGACACCTAAACTTCCAATACAGCGACGATTTTCTAAGACACCGCCATCACTTTGTGCACCCGATTAATCGAAATATACAAACGAATACGATAGAAGGCACCTGGTCATTAATGAAATCTACAATAAAGCGCATGCGTGGAACATCACGTGAAAATTTTGATTCACATCTGCAGCGATTCGTTTGGGACCGGGAATTTAAGAATTTCGACAAATTCTTCTCATTTGTTGAATGCATTTCACGCGTTTATACATTCACATAAACTactttatttaataacaaaaacaatcaatgcactaaattcttaagtagttgcaaatcccatcacactgagttcgctattcacgtAACCATTCCTTTGGTGTTACCTATCTCACAgcggcagttccattggtaagatgcagctggtggatgtgttcctggatatgcacgtctactttcgagtgtcgatcctgtcttccattatctctgctttatctaaataagttggagtgaattaagtagctaaaagggctcttgtatattaaattagtttaataaaccgcacacttattgtaaatgagagaaatcggaaaagtgtgaACTCCGCTTAacggttaatctaagaaaagtaatagttttctctaagtaacacactcacgatggattgacatgattctacattacatccatttaaatacaaatattgatcTCTTTGATAGATCTTCAAAAGTTGAAAGgcaattaaaagatttatttaaacaataatttatttatttatatattattaataatatttgtactatttttagtgtgtaattgtaatatatgcaattctaagaatttgctttataagaatattgagtttttttgttttataaattaatttgtcaaatattgaaatttctttgcttaataAGCAATAAAGTCTTTCCgtattgtattgtatatatatatatacaatcaatttaactttaggtctttttttaaaaaaaatttctgaacaaaATAACAACTTTTCCTGGGGTAATTTTTACCGCTGAATTCACTGACATCCtcagaatttcgaaaaaagcaatatttaaaaagttacgATTAATTTCTTACTTTTACGAATAAACACATAATATTGGCAAAACTATGCAATAACTCACTCATAAAACATtcacataaattaaatatttattaaataggtACTATTTTGTCATTACTTTGTTTCAACA
>SCFE01000923.1_130456_132656
gaattatgacaaggtatcggtctatatcgattatattttacaactttttgagtattttattgtatttcctatcgtttttgaccctaaattattgtttatttagtcCGCGTGTCGCTACTCTACAAGTTCGCCTATATTTTCAacacacatttatttaaaatacgtagtaaattaaatataaccTATAGTTCTACCAGCATTCCATGTAACATTATTTGTAAATCCAATTTTAAAGAGACATACAATGCATACTTTGAACACATCTAACACACAAAAGCTGTGCAAAAGAAGCATTAACCATGGGTTTATTACTCACTCAGAAAACAAAAACAGTAAAGGTAATAAATTCACATTTCCACCACTAGCTGGTGTATGATTAGAATGCGAGACCCGACATTAAGGTGTTGGCCTGACAACTAAACGACAACTTATTGTTTGCTGGGATTTGCAATTATGTCACACTGGCGTGTAGTTACACTTTTAACTTCCAATgaagaagcaatttcattttgcaagtGTGAGGGCCTCTTGGTCACTAGTAGAAAATTTCATGCTGCTGGTTGTCATAGGAGGATGTCTACAATTTTAAGTGCTAATCACTTGGATGGCTACCTCTTGCATTGTCCTAGATGCAAGCACACTTGCTCTGCTCACACTGGAACCATTTTTGCAAAGGCCAATTTGGAGTTAAGGGTAGTTTTTGCGGTAATTTGGTACCCAATTCTGCAAGTTCTTGTCACTCAAACTGTGGATGTCTTGGGAATCAGCAAATCCACAGCTGTAGATTGGTATAGCTTCTGTTGGGACGTTTGTTCCACAGAAGTATGGAGGTCCAGATCGCATTGTTGAGATTGATGAGAGTGTTATTGCTTGCAGGAAATACCACTGTGgccatttatttccatttttgtgcTTTGTTAATGCAAGGAATCACAAGACACTGATGCCAATCATTTGGAGGAGAGTTGCTGATGGTTCCATTATCTGGACTGATAACTGGGGTGCTTACAATCATATCATCAATTACAATTTTCAGCATGGCACAGTAACCCATCTTATCACTTTGTTGATCCTGTAACTTGAGTCACTACAAATAGAGTGGAGTCTATGTGGTCTAGAGCGAAGCGGAACCTTAAGCAAATGAACGGAACGCAAACGCATATGCTTCCAAGTCATTTGGATGAATTCATGTGGCGCGAATTGTTTGCGCTGCCAGGCATGGATgcatttgataatttcattcgCCATGTGTGGCAGGTGTACCCTGTGTAACCTTTTTCCTTTAATCAGCTCTTTTCAGAGCTAATTTTCAATCAGCTCTTTTCAGACCCACCCAGTTAATCAAaaccatttattattttgaatgaatattacatttatataaaaagtattaaataattattcattgatatttgaaatgaatttaagtacatttaaaatagttgatttaattgagaaatatttattacaaacatgTTGTAAAATTGAAGTTGCAAAATTACCAAGTTAGTATTAATAAACAACCATatgaggtttttcaaaaatacatacaagGATAATCAAAGAAATGGCAATTTAGTTTATGATTCTTGGAATCTGAATTTGAATAAAGTTATGCAGCTATTTGAAAACATAAGTTACAAGAATGCTGTAAAATGATTGGCTGATAAAATTGTATAtgctttatttataatattaataacttttgaaataatgaatggttcacaaatttttttttagatttagaatcagcataaaaaactaCGTCTGATGatgtcatcattttttaaaaattcggagtTACCTATTCTGGTATATTGCTGAAATCACTCTTAtccaatagcattaatcaaaaagcattatcaatatggtaaatagtaaaataattaaaaatattaaaataccttttgaagtttaagtaattgattaatttgaaacctttgaaaaatttaaaaaatcatatatgtaggaagcaagtgaaatgttattttaatgccttTGTCATATAGATACTATTTTAACTAGATATCTCTTAAGCAATGTCCCAATAAAgcttgttttaaacaaaaacaactttttctgacagttgtaaaataaattctgacagccataacattttgaattgatagatttaagaaccaaccaccaaatttctcaaaatgaatactgaatatctcaaaacagataatgaatatatagt
>SCFE01000094.1_610497_612697
gaattatgacaaggtatcggtctatatcgattatattttacaactttttgagtattttattgtatttcctatcgtttttgaccctaaattattgtttatttagtcCGCGTGTCGCTACTCTACAAGTTCGCCTATATTTTCAacacacatttatttaaaatacgtagtaaattaaatataaccTATAGTTCTACCAGCATTCCATGTAACATCATTTGTAAATCCAATTTGAAAGAGACATACAATGCATACTTTGAACACATCTAACACACAAAAGCTGTGCAAAAGAAGCATTAACCATGGGTTTATTACTCACTCAGTAAACAAAAACAGTAAAGGTAATAAATGCACATTTCCACCACTAGCTGGTGTATGATTAGAATGCGAGACCCGACATTAAGGTGTTGGCCTGACAACTAAACGACAACTTATTGTTTGCTGGGATTTGCAATTATGTCACACTGGCGTGTAGTTACACTTTTAACTTCCAATgaagaagcaatttcattttgcaagtGTGAGGGCCTCTTGGTCACTAGTAGAAAATTTCATGCTGCTGGTTGTCATAGGAGGATGTCTACAATTTTAAGTGCTAATCACTTGGATGGCTACCTCTTGCATTGTCCTAGATGCAAGCACACTTGCTCTGCTCACACTGGAACCATTTTTGCAAAGGCCAATTTGGAGTTAAGGGTAGTTTTTGCGGTAATTTGGTACCCAATTCTGCAAGTTCTTGTCACTCAAACTGTGGATGTCTTGGGAATCAGCAAATCCACAGCTGTAGATTGGTATAGCTTCTGTTGGGACGTTTGTTCCACAGAAGTATGGAGGTCCAGATCGCATTGTTGAGATTGATGAGAGTGTTATTGCTTGCAGGAAATACCACTGTGgccatttatttccatttttgtgcTTTGTTAATGCAAGGAATCACAAGACACTGATGCCAATCATTTGGAGGAGAGTTGCTGATGGTTCCATTATCTGGACTGATAACTGGGGTGCTTACAATCATATCATCAATTACAATTTTCAGCATGGCACAGTAACCCATCTTATCACTTTGTTGATCCTGTAACTTGAGTCACTACAAATAGAGTGGAGTCTATGTGGTCTAGAGCGAAGCGGAACCTTAAGCAAATGAACGGAACGCAAACGCATATGCTTCCAAGTCATTTGGATGAATTCATGTGGCGCGAATTGTTTGCGCTGCCAGGCATGGATgcatttgataatttcattcgCCATGTGTGGCAGGTGTACCCTGTGTAACCTTTTTCCTTTAATCAGCTCTTTTCAGAGCTAATTTTCAATCAGCTCTTTTCAGACCCACCCAGTTAATCAAaaccatttattattttgaatgaatattacatttatataaaaagtattaaataattattcattgatatttgaaatgaatttaagtacatttaaaatagttgatttaattgagaaatatttattacaaacatgTTGTAAAATTGAAGTTGCAAAATTACCAAGTTAGTATTAATAAACAACCATatgaggtttttcaaaaatacatacaagGATAATCAAAGAAATGGCAATTTAGTTTATGATTCTTGGAATCTGAATTTGAATAAAGTTATGCAGCTATTTGAAAACATAAGTTACAAGAATGCTGTAAAATGATTGGCTGATAAAATTGTATAtgctttatttataatattaataacttttgaaataatgaatggttcacaaatttttttttagatttagaatcagcataaaaaactaCGTCTGATGatgtcatcattttttaaaaattcggagtTACCTATTCTGGTATATTGCTGAAATCACTCTTAtccaatagcattaatcaaaaagcattatcaatatggtaaatagtaaaataattaaaaatattaaaataccttttgaagtttaagtaattgattaatttgaaacctttgaaaaatttaaaaaatcatatatgtaggaagcaagtgaaatgttattttaatgccttTGTCATATAGATACTATTTTAACTAGATATCTCTTAAGCAATGTCCCAATAAAgcttgttttaaacaaaaaaaactttttctgacagttgtaaaataaattctgacagccataagattatgaattgacagatttaagaaccaacccTGTCGGAGGGATGTCGGCTAGTGACACACGCCCCGACAATTTGGGGAAATGTCGG
>SCFE01000591.1_259876_262205
atttatataaacacaTTCCCGtgctttcaatttttacaattatgagCCCTTAACGATTTCAGCTTTCTGTGAACGTTCACGTCCTGGTTAATATAGGCGTCTTTGAGTGCAACTTGGTTATTTGATTCAAATGGAATTAGAAGTGATCCAAAAATTAgaatcaatttcaaatctttcaTCTCTGCAAAATATGAAAgattatttttgtgtttttagtcAACTACCACAGTCAATTTATCCTACATTATGCTGAGGTTATGAAAGTGATGCTCTCAGTAAAAGACTCagaaatttgaagaaacatttcaaaaagaGAAAATCTGGGCGTTATTGCAGAATAGTACcccaataaaattaaatattttttacagattcattctttattttttatgctgatttcaaatatcataattatttttaccggaaacttaaatttaattgaaaatatttaattatctcCATAGTAACAAACGTAATTTATTGtgaattacaaatatttaagtaaaattttaagtaatttcttaTTACAGGACACTTTTGCCAGGATTTCTAATGGCAATagcaaatagaaattttacTCTTTATGATCTCTACAATGTTGCAGCAACTGAAGAGTTAGCGGTGCAATATTGTATGGATCAAGGTTTAATCGCTAATCAAATGACGTGAGTAAATTCTCGAGAGTTGATGATTCGAGTCGTCAAAAATTCTGTCATTGACAAATTCATTTGGCGATGTAACCGCTGTAAAAAGACGAAGTCTGTGCGCTACCGTTCTTTTTTTTCACAGTCAAAGCTGACACTTCGATAGCTTCTTTTTTTAACCTTCTGCTTTGTGATGCAGTTTGGAGTAAATCAAACAATTGATTTATTAGGCCATGCTTCACACACTGTTGTTGACTGGTTTTATTTTTGTCGTGACATCTGTACTCGTACTTTGCTTAATCTCGAACGGGTCTTTAATACTCGTTGAGTGTTTGGCATCTATGATGTGGAAGAAGAGATTGGGTTCTTGTATTTTGTTCCTGACAGAAATGCTGACACTCTTCTTCCTATCATTTACGATAGGATTGAAATGGGTAGTATTGTTACTTCCGATGGTTGGAGCGCCTACAAGAGTTTGTCAGGAGGAACTGGTCCACATGCTTTCACTCATCGAGTGGTCATACATGAGGAGCATTTCGTTGATCCCATAACTGGAGCCCACACGCAGAATGTGGAGTTCTGCCAAACGAAGGCTTAAGGCAATGAGTGGAACTGTTGATGATATGTTACCTCATCATCTAGACGTTTTGGAAAACCCAGTGGGTTTGAAAATTTCCTTTTACGCAAAGGAATTTTATCCTGTTTGAAtgttaatttacatttttaatcaaTCCTTTTCAGGGCTATTTTTGTGGTTTTTAATCAGCCCTTTTTAGGGCTAGCTTTGCCATTTTTATCAACTCTTTTGAGCTCCCTTTTGTCATGCATAAGCGTTACTTTAAAAGTAATTCTCTACATGTCATTTGGAATTATTTATGTTCTcttcaattttatgtaattcaaaGTTGTGGAGTACTTGAAATACTAACAAAACTCGAAACGATTGCAAAATGTTAAATACTCAATCGAactaaaattttcttcataaaaattataaaattcataaaaagtaCGCTATAATTGTATTCTAACTAACCGccattttattttagtttccatagagattttcaattgataatttgttaaatttaagtttccggtaaaaatgattatgatatttgaaatcagcatacAAAATAaggtataaatatgtaaaaaaatatttaactttattGAGGATACTATTCTGCAATAACGCCAAAATCTGTCTTGAGgaacaaataattttagttaatcCTGATTCTCAGTAGAAGCTAAAcaatctattttgaaatgcgACCTCAGTAACGGCGCAGTAGATACAGTGCATATATTAAGGGTTACATCACTTTAATTATTTCTCGGGGCAATCAAAATTTGCTTGTTCTTTGCAActctttgttaaaaaaattggatgTAGCTTTAActacaattatattattttgttttatattttcttttagtttCTTATATTGGCATATTCTTGCTATCGATGAATAGGCGCTTGGTCACCATCATCTGCTTACACATCTTTGCTCATTGGGCTAATGAAATCCACTAATTCAACAGCGTGCAGAAGTAAaagaagttttcctaaattttttaaattttttgttgttctacattatgtattattgtatttttgatgCATTTAATGAAGAAGTCTCCGTTGTTGTTGAGGCTGCAAATTTCTTATTTTGGttaaa
>SCFE01015887.1_1_1433
GCATTTATTTAGTTTctgagttatatatatatatatatatattgtagcattgaCTGATTTAGTCTTATAGTAATTGTAAAGCACAAATAACAGCTACAGTACGAGGCATTGTTTGTATGTGCCCGAGTAATGGGGTCTACAAAATTTTCGTCGTGGATAACAACCTTGTGAACATATGGGTGTAGTCCATACCCATCGGAGAGCCAAGAATATGCCATCTGTTGTAATAGTAGTTCCAaactctattttttcaaaaattattggtCGCAATGTATTGACCGTCTGATCTGGAACAAACTGCATGTAACCAATTTTAAGTTGGGGTTCATAAATTCCAAACACCCATCGCTCACGAAAAACTCTGCCACGATTGTATTTCCGCTTTTGAAACACGCTTTCATCAAGCTGAACTTCGCGGTTCTCTCCACCCAATTTTGACTGCACACTGCCGGATTCATTAAGATGCTGGAACACACATCGCGACAAAATGAATATCAATCTACTGCTGCATGATGTCCGATGTCACATTGGATCATTGCTTTCGTTACAGGTGTCTGCATCAAAAATGAATGCGtcacaaaaattcatttctgcAATCTTAAACGTCAACCCTCGAAGAAAGAACGATTCCGTGCAGACTTCTTTTACACAATTTACATCACTAACATAATTAGAAagattgctaaaaaattataacataattCGGTTAATCAGGAAGTATTAATAATGGCACATGTTgcaaaaagaattgaaaaataatggcggaatgaatattttagaaaacatgaaaatcataataataacacAGTACGTCATCATAATGACGTAATAAGTCTTGCCATGTTGTCTGACGTCATAAAAATAGTTGCCATGGTAACAGTTTGCTTTAAAATAGAGTCCGTTGATCGACAATAACGTCTCTGTTAGTTGTGATCATTTTCTCTTGAGCTACGAATCGGTGAATTTAAGATGTAAtcggtatttcattaaaaactacaaaatataaactacacatcattgaaatttcattcagtaatagtttgtacattttatatttgtatgtgtAACTCCTCTTTGTCTAGTGATTCAAAGCATAACAGTTTCTAACTACTCGTATTATTCC
>SCFE01000375.1_558373_560876
gatacctggggtattggataaacgaacaagttagattaactttactttaggttctttttttggaaaaattccgataactcatccaaacaacttttgtagtccagtttttacgaggaatagtctgacatcttcagaattgtgaaaaaaaataatttttgtgtcggtataggcctttgtgtattttacagatataaatgtaattcagccctctgataagttgtctgtaactgtaaaatattttacattatactttaagtatatttaataattttaagaaaaatatataatttactaattgtaaacttatattaaatatagtaaaatttctattgtatatgtctcataagaaacaaaatatataaatttactgttgtttccaacatattttactgtactcttcacatcgtataaagatttatttacagaaagatcctctaccttataacacaaaagaataactctcagttcaatgcagaaaggggcaatacacaattatccatttttagagtgttgcgcaagccataagttaatagcaaattcacggtagtttctaaattaaatattgttgcatttcaaattataaattttaattaaacattactatacactactccttaggacttgtcaaaagtgctttttacgaaatagaagaggccacaattgccaagtacatcgatgtattccatacggattaaacatgcatttattgtccggtcctcaacagtagatggatatatttggaagtgtaagcaaggacacctttgctctattcgagaaggctctttcttcagcagaggtcatcttaaaattcgcaaagtgctaaatctgatatattacactagccactcactttcttcaaaatacataaagcctgaattggtgatatctgattgaacagtatatgactggtcacatttcttaaggtaaatttcatcatattgattctaaaaacatattttttggagaagtatgtatgtagtacacactaaattcggccccaattggtggagatggcgttatagtggaaatagatgaatcgtgcttttataacaaatgtcatggtggacatgcggtggatccacattgcgtcttcggaggtttggagcgactgtataccaatgggtctttaatcacaggtcggtgctttttcgtgcaaggccaccgcagaaataagcaaacccttttgcgtctaattctgcaacacattctgccaggaagtcacattctgcacgatgactgggcacatcttatagaaatttacggcaagaccttgggttatcaatataggcatataattaattatatgtaccgtattttccggacaataagctgatacaaaaaatcggtgtattggcagaaaatatggtatatattatatctgtttagttatgatcttgtcaatcacagtgaacattttgtcgatcccataaatcgaaaaattcacactaatttgattgagggaacatgatcgctgatgaagctgtctattaaaacatcaaaacgattaatttttttcacaattctgagaatgtcagactattcctcgtaaaaaatggactacaaaatttgtttagatgagtcatcggaattttttttaaaaaggaacctaaagtaaagttgatacaacaagttcaggttacaataactaaggatgtccaaaattgttagtgtgccaaaaaagcgcaaagcagggttacaaaaaaaagatggaatataaaagcgtttaaagcaaacaaatacatcataaaatttgtcaaaacataaggactcaaaatgtttttacaaacataaacttttgaagtttattaaagatgaagaattagttactctatatgataagcgagtcaatgtccacgtgttgcattatatgagaattttctaattttgttgatgttaatattttaatttccagttactgtttgaaaagtcagaatggatataactcaaattcctttgtctaatctttgttcttatagcaaattagccatatttcaaaaaagtatacaaaaatcgatttatagaacatttccacttaatttaaaaactgaaatgttcactaatgtattttttgtcgaatagtgtaatcattgcgaattattaaatcagaaattgactttaaaattgaccttaaaaattagttttactacaactaccaaaaatgaaaacgtttcgaaataggtaattgatgaaataggtaaattgaagaaatttcaagaaaacttacaagagaacaactataggttgtaaattcatatgatcgaaaattggtttctgagttcattggatctaggctttttggttaaatgcggcgctttttgcggttattttccgtatattttacgaagaatggcattccgcttgtttgcctttgaagcctattcactctttagcaaatatttcagtgcaattgattaaattatttgctaaaaaatgagggctctgactgaatttcattcaagtttactaattaaagtactacacactcaataattatgcaaataga
>SCFE01000340.1_744413_746661
NNNNNNNNNNNNNNNNNNNNNNNNNNNNNNNNNNNNNNNNNNNNNNNNNNNNNNNNNNNNNNNNNNNNNNNNNNNNNNNNNNNNNNNNNNNNNNNNNNNNNNNNNNNNNNNNNNNNNNNNNNNNNNNNNNNNNNNNNNNNNNNNNNNNNNNNNNNNNNNNNNNNNNNNNNNNNNNNNNNNNNNNNNNNNNNNNNNNNNNNNNNNNNNNNNNNNNNNNNNNNNNNNNNNNNNNNNNNNNNNNNNNNNNNNNNNNNNNNNNNNNNNNNNNNNNNNNNNNNNNNNNNNNNNNNNNNNNNNNNNNNNNNNNNNNNNNNNNNNNNNNNNNNNNNNNNNNNNNNNNNNNNNNNNNNNNNNNNNNNNNNNNNNNNNNNNNNNNNNNNNNNNNNNNNNNNNNNNNNNNNNNNNNNNNNNNNNNNNNNNNNNNNNNNNNNNNNNNNNNNNNNNNNNNNNNNNNNNNNNNNNNNNNNNNNNNNNNNNNNNNNNNNNNNNNNNNNNNNNNNNNNNNNNNNNNNNNNNNNNNNNNNNNNNNNNNNNNNNNNNNNNNNNNNNNNNNNNNNNNNNNNNNNNNNNNNNNNNNNNNNNNNNNNNNNNNNNNNNNNNNNNNNNNNNNNNNNNNNNNNNNNNNNNNNNNNNNNNNNNNNNNNNNNNNNNNNNNNNNNNNNNNNNNNNNNNNNNNNNNNNNNNNNNNNNNNNNNNNNNNNNNNNNNNNNNNNNNNNNNNNNNNNNNNNNNNNNNNNNNNNNNNNNNNNNNNNNNNNNNNNNNNNNNNNNNNNNNNNNNNNNNNNNNNNNNNNNNNNNNNNNNNNNNNNNNNNNNNNNNNNNNNNNNNNNNNNNNNNNNNNNNNNNNNNNNNNNNNNNNNNNNNNNNNNNNNGCATTATAGTATTAGTAAAAGCACTAGTAGTAGTtcacaaattgtttttcatttactattGTAGTTAtagtatttgcttaaatttaattgcacaaACAAGTAGTTTACTTATTTCATTTCCAGTCATATTTGTCAACTGATTACTGTAGGATCTCATATATTGCATAATGATTGGGGTGCATACCGGAATTTAAGGTGAAACCTCGATTGTGATGATATGGTTGTTCACAGAGAGAATTTTGTCAATCTTATTAATAGGAACATCCACACTAATTTAATTGGGAGTACCTGGAGTTTAATGAAGTTAGagataaagaaaatgaagagtATATCACgtgcaaattttaatagtcaTTTGCAGATGTTTGTGTGGAATTGAGAATTCCGTAATTCCTGCAAATGTTATGCATTTCTGCAATGCATAAGTTTTGACTACCCTTTGTAATTTGGGCTATAGTGCTTTTCAGTGGAGTCACAGCCATCTAGATGGCTGTGGTGGAGTAGATTCTCCCAAGTTAAATCCCTTTCAGTGGAGTAGAGTCTGAGTGCATACCTATATTATTAATTATCCCGTGTAGCATCAAATTACTGTTGTTATGACAACCtgttaataatgttaaaaacatGTACTAATTTTTTAGATTGTCAAAGCTTCANGAAGTTAGAGATAAAGAAAATGAAGGGTATATCATgtgcaaattttaatagtcaTTTGCAGATGTTTGTGTGGAATTGAGAATTCCGTAATTCCtgcaaattttatgcatttctgcattgcataaattttgatTACCCTTTGTAATTTGGAGTACCCTTTCAGTGGAGTAGAGTAGTGCATACctatattattaattatctcGTGCAGCATCAAATTACTGTTGTTATGACAACCtgttaataatgttaaaaacatATACTAATTTTTTAGATTGTCAATGCTTCAGGGTTTttgagtcgagttcgagttacttgatttaattttacttaGTTTTCAATTGGTTGAAATATATGACGTAATAACCCAAAATCAAACGGATTATAGCcttgacatattaaaatttttgttgtaattttactctaatttctatatatttaccgttattatattaaatattttaatgaaagctATTAAATATACAGAATAAAGTatcatttgaaatgtttcaCAGTTTCAAAACACTGTTGTCACTGCGCTAAGTTGTTTTTATCGGTAAAATAATAAAGAGCTATCGCGACTCAACTATTGATTTTTTCGCaattttgaggatgtcagattgttcctcgtaaaaagtTGACCCAGAAAAGTTGTTTTGATGAGTCATCGGAATTTTACCAAAAAAGTGACCTAAACTGAAATTGATCCAATTACACTAGTA
>SCFE01000137.1_104064_106450
NNNNNNNNNNNNNNNNNNNNNNNNNNNNNNNNNNNNNNNNNNNNNNNNNNNNNNNNNNNNNNNNNNNNNNNNNNNNNNNNNNNNNNNNNNNNNNNNNNNNNNNNNNNNNNNNNNNNNNNNNNNNNNNNNNNNNNNNNNNNNNNNNNNNNNNNNNNNNNNNNNNNNNNNNNNNNNNNNNNNNNNNNNNNNNNNNNNNNNNNNNNNNNNNNNNNNNNNNNNNNNNNNNNNNNNNNNNNNNNNNNNNNNNNNNNNNNNNNNNNNNNNNNNNNNNNNNNNNNNNNNNNNNNNNNNNNNNNNNNNNNNNNNNNNNNNNNNNNNNNNNNNNNNNNNNNNNNNNNNNNNNNNNNNNNNNNNNNNNNNNNNNNNNNNNNNNNNNNNNNNNNNNNNNNNNNNNNNNNNNNNNNNNNNNNNNNNNNNNNNNNNNNNNNNNNNNNNNNNNNNNNNNNNNNNNNNNNNNNNNNNNNNNNNNNNNNNNNNNNNNNNNNNNNNNNNNNNNNNNNNNNNNNNNNNNNNgaattttaaattatttaaaaactaaagttttcaataataatattcagtTGAGTTTCAGttcagtaaataattagttaattatagttaataataaatgtgacgCATAACAAAGCTCTAATAACTTACATTTGAACTTTGATGGTCAGTGTTAGATCTTCTAAATAAATTCGCACTTCACAAATTTAGAACTTTCCACCTCACATTCCAAACAGCTTTATgtatttgcaagaaaattaacTAGTGACCAATTCTGAACtgctgaaaattttcattttgtgtcATCAATCttcgaaattatatatttctagcctttattcacttttctttaattcaaaacTTCGTAACCGCAGATGTCTTGGGAATCAGAAAATCTACAGGCTTGGATTGGTATAGCTTCTGTCGGGATGTTTGCCTCATGGCCTTGATGAGAGCTGATATCTGCCCACAGAAGTATGGAGGTCCCGATCGTATTGTTGACATCGATGAAAGTGTCATTGCTCGCAGGAAGTACCATCGTGGCCgtttaattccagaaaagttGGTCTTTGGAATCTATGATGTTCAGGATCGGCGGCCATTTTTGTGCTTCGTCAATGCAAGGAATCATTAGACACTGATGCCAATAATATTAGGAGAGTTGCAGATAGTTCCAATATCTGGACTGATAACTGGGGTGCTTACAATCGAATCACCAATTACAATTTCCGGCATGGCACAGTCAACCACTCTTATCACTTTGTTGATCCTGTAACTCGAGTCACTACAAACAGAGTGGAGTCTATGTGGTCTAGAACCAGGCGGAACCTTAAGCAAATGAATTGAACTCAAACGCATATGCTTCCAAGTCACTTGGATGCATTCATGTGGCGCAAATTGTTTGCACTGCCAGGCATGAATGCCTTTGATAACTTCATTCGTCATGTGCGGCAGGTTTACCCTATTTAAGCTTTTTGCTTCAATCAGCTCTTTTCAGAGCCACCCAGTTAATCAAAactatttactattttaaatgaatattacatTGGTATAAAGTATTTATTAGTTATTCATTGgcttttgaaatcattttaaatacattaacgATAGTTCATTAAATTGagaaatattcattataaatgtGTTGTAAAATTGGAGTTACAAATTTACCAAGTTAGTATTAATTAACAACCATATggatcaattttactttagtgaatttttcaataaaatttgatgactcatccaataaacttttctagaccagttttttacgaggaacaatcgAAGcccttaaaattttgaaaaaattaatatttaagtcaGTATAGTCCTTCTTTTAGTTTACCgatataaatgtaattcagCTCTCAGATAAACGTTTTCTGTAACTGAAAAAGGGTTTATGTTATACtttggtaagtatatttaataattttaatgaaaatataaaaaattataattgtaaactatagtaaatacaataaaactacgacgaaaaattttaatatgtcaagGCTATGGTCCATATTAAGTTTTATATTACGTCATACATTTGTACAATCAAAAGTATTGTTACAGCATTAGTAGTAGTTGAGAAAGTTTTTAATGTGATATtcgttttaataaaaataaaatattgttgtaataggattaaattatgatttagaatattatagTTAATTCTTAAGCAGTGctttgtagaaattatttaatttctttttgagtGAATAGTTCACtgtaatttagttaatttattcaatgtgATCTTgtcattttgatttagaaatttatcTTAGAGTTTTTCAAATGGCGGCATTGCAACCTATTTTGTTTACTGCTGTTGTCCCcgaattttatatattcatccTAGTGTGTGTCTTTGACGAACCTTCtt
>SCFE01000262.1_136882_139118
TTGGAACTCGATGTATTTTATGATCGAAAGTGTCATTGAGAACTATGACGAGGTTTGCGGTGGACTCGAAGCCTGCCACAAGGAAGAGGCTAAGCTAGATGACAATGAAAGAGATGTCATGTCTGAAACCTGCAAATTTTTACGATATTTTAAGGATGcttcatttgaatttcaaaaagaaaaaaatcctaTGATTCACGAGATGATTTATTTGTGTCAGTTATTGGAAAAGGCAGTCAGAaatcaacaatttccaaataatgCATCATGTAACGCTATGAAAGAACGTTTCCTGCTGTCACTGGAGCAGAGGTTCTCATTTTTGAAGGATGACGCACTATTTATATTTGCTGCATCAATTAACCCTAAAATAAAGTTATCTTTCACTTCCACNNNNNNNNNNNNNNNNNNNNNNNNNNNNNNNNNNNNNNNNNNNNNNNNNNNNNNNNNNNNNNtatatatatatatataggttggGTAGTGTAAATTCAACTGATGGGTAGGTTTGGGTTAAGTTTTGGAAAAGATGGGTCAGGTTAATATTGCACTAGGTGAGAGCTACGGAGGCTTGAGAGTCTGAACTAGAGATGTGGGCGATATGGAAGAAGCACGGAccctgaaaaaataaaaaataaaattgttttcttgttcAGTTTTTTACCCTGATTTCAAATATGTACTTTGTTTTGTGACTTTTtgcttatttacaaaaataataatttaaattaattcattatctcCATAGCAACTTATGAcgaaataatttaaatggcGGCACATTTCCATGAAAGGCATTCAATTgtataacattattttttccttttttaggtgttgtgaaaaattaacttaaaaattattagtaaagcaaaatatttaatgaaagtCTAAGTATGATAATTTAATAGGATAGTGCAAAGTCTGTAGTGGACTGGTTTCTCTTTTGCAGAGATATTTGTTCGCAAATACTCCTTAATCCCACTTTCTGAAGACCCAAGCTCGGTGGATTCCACAGCATTGTGCAGATTGATAAGTTTTTTTCGACCCAGAAAGTACAACCGCGGCCGAAATATTCCACCGCGTTGGGTTTTTGCCAAGTACGATGTGGATAGGGAAATTAGCTTTTTTGTTCCCGATCGTACTGCTGCTACTCTTCTGCCGATTATTTACGACAGGATTGAATATGGCACCACCATACACAGTGATGGTTTTCGAAGCTATGNGGAccctgaaaaaataaaaaataaaattgttttcttgttcAGTTTTTTACCCTGATTTCAAATATGTACTTTGTTTTGTGACTTTTtgcttatttacaaaaataataatttaaattaattcattatctcCATAGCAACTTATGAcgaaataatttaaatggcGGCACATTTCCATGAAAGGCATTCAATTgtataacattattttttccttttttaggtgttgtgaaaaattaacttaaaaattattagtaaagcaaaatatttaatgaaagtCTAAGTATGATAATTTAATAGGATAGTGCAAAGTCTGTAGTGGACTGGTTTCTCTTTTGCAGAGATATTTGTTCGCAAATACTCCTTAATCCCACTTTCTGAAGACCCAAGCTCGGTGGATTCCACAGCATTGTGCAGATTGATAAGTTTTTTTCGACCCAGAAAGTACAACCGCGGCCGAAATATTCCACCGCGTTGGGTTTTTGCCAAGTACGATGTGGATAGGGAAATTAGCTTTTTTGTTCCCGATCGTACTGCTGCTACTCTTCTGCCGATTATTTACGACAGGATTGAATATGGCACCACCATACACAGTGATGGTTTTCGAAGCTATGGCGCTCTGCATGAAGGTGGTGGACCCCATCGCTATATTCATAGAGTTTTGTTCCATCAGAAAACTTTGTGGATCCGGTAACACGTGTTCACACCAACAATGTGGAAGTAAAGTGGTCTTCAGCGAAGCGAAAGTTCAAGGCTATGTATGGAACGCTTGACCACATGTTGCCTGCTCATCTTGATGAGTACATGTGGAGAGAACGATTTGGtcgtaatataatattattattaaatttaggaGTGCATTAGAGAATATACAACACTTCAGATCAAgatttgtttcttaaattgaaagttttgcaaatgaaaaattaaacaattatgttAGATTAATTCGAGATATTTCATAAATGTGCCgccatttaaattatttcgTCATAAATTGCTATGgagataatgaattaatt
>SCFE01000181.1_828278_830517
cactttcaccatcgcagaattatcacaccactggtgacaacattctctaatatgaggaatgaggagtaacctcctaaattgaataacttcataaataaattaaatcgaaaacatttcaaaaactcataatttcaatggtttaaatgagttactaataaacaaaaattatttgaaatctaaaatttactcttaggcctgataattttttgcttaaatttttgtcaaccggatcaacatcggctcacagttttaaccggtttaccgggtcatgatttatgacaaagtttcatccttttacgatgtacaaagtaaataaatgaattgcttttttcgtacatatacatgtagattttgaaacaatatcaaaataagtctataaaataaatagacatagtcaagagagatgcagacgctgttgtcaaacaatattagcctacgctggatcctagatcattttcacctctttgatccattttaaacaacttcattattgtacaaatttcgattttatcaatgtatttgcacaacacaatttcacaaaaatataaattgttcagtatataactatgtaattgttcctgagttttaacaaatattaacaaaaaattgaaaaaaccaaaaggcttagcacataagacctactccccttaatgatagttaattaaagaaattctagatatatcaacatcaacagtactaaacacatcaattattgatggtaggcattctaatatacatcgattgcaatataccacttctgaaggtctctgtatattatataaaatttaagttaatcaaaattaagctaaactaaataccttgatgatattaggaagggcagtaataaccaagaatgcttcacttcgatgtctttggggcgttcttgaacaatctgcttaaaaatattttttttaatttttagatacagttttttatgctgattcgaaaaatataaatcttttctggaggaaatctttatttaaaaagataattattacaactattttgtgcttcttttttttatataatatttttgatagctgaaactatactttatatttttatttttggaagcactatccataggaatggctggtctggctatgcaaatctctctgcaggttatgctcctcatctttacaatcaacatatcatagttcacgaacgcaactttgtagatcctgtaactggagttcacactcaaaatgttgaggcgatgtggagttccgcgaagagtaagataatgcgataagaggaaccattgacaacatgcttccactacatcttaacgagttaatgtggcaacagctgttcaaggataatttctatacgctcttgtctcacattaatcgtttcaccctgtctaatttttctggtatctttctttctcatcagggttttcaggactaccctattgactcttttgaaaatactttttcattagtttgtaggattctattagaaatcaataatacacaattatgttcaattaaattgccactactgtttgtcatcaatattatatagatggcgacatttaataacatactcttactatagtgatatgtcaaaatagttgtaataattatctttttaaacaatgattttctcaaaacaagatttatatatttggaatcagcataaaaaactgtatctaaaaattttaaaaaaaattattttttttaaaaaagtcccagattcttcaagaacgccgtctttccaaatgcaacttttttcgtttgctgagtaaacttccatcgtgcattgccactcagcaatttcatgggtttgcaacaactacctacagtggcggccataaaggttcgcatggttgattgaaattaatgttatactccttctagaagctgatattttggaatgttacaaatttttgctacattagatcacagccgttcaatttgcattcagagaaaaacaaaactgggctgataacattatatttgaaaataataccttctgtaaataaatacatttaggccgtgaaatcattataattaatacaactaggctgttatttataataattatgtgtataaaaacattatttgagatatttacatgtaagagaaacaaacgatatttctataatttcaagtacaaaggccaatgtaaatacaaaatccttgacatctcctatttattgaatttttgttgcttaagctgcttattatcagctacatctcagaaattgatgaaaacgaaataaatgaagagtcag
>SCFE01000028.1_1154890_1157351
TTTAAAGTTTGTCATTAGTTAGCTTGCTAGCAATAAATACATACTGCTATTTTGGAACTTGCTTCTATATACCACGAATTTGAAATggtaaaatcttaaatatttgaaatacttatgtatttgaaaaatatatcattaatcaccaatattcaaatttaagttAGATGAGATTTATCATGCATCAAGTTTTTTCCTAATCAGACATGATTTACTGAACTGAAGGCTGAATTCTCataataattacataatttatttttgaaaatcgaaaGGAACGATTTTTAAAATGGCATTATTGAAGAAGCAGGGACCctgaaagaataaaaaattaaattgttttcttgttcagttttttatgctgatttcaaatatataatttgttttgtgacttttgcttatttacaaaataataatttaaattatttcgtTATTTCCATAGCAACTTATGAcgaaataatttaaatggcGACACATTTCTATGAAAGCATTCAATAagaataacattaatttttccgttttagcttaaaaataattcgtaaagcaaaatatttaatgaaagtctaaatatgataatttaatagGATTGTACACTATTAGGACACACTATGGATAACTGGATAGGCATTACACTTTTTCAGTTAATGGAACTTGCTGGTAGTAGTGACTTAGCCTTacagttttgttttaataacaaCCTTTTAGCGGGTAGAGCTCGTTGTTGGCGGTGCCATGTTGCGATGACTAGGATTTCGGATCCTTCATCCGGGGATTGGTGCATTTGGAGGTGCAAGAGAAGCTATTCAGAGAGGGTCGTTTTTTTCTAAGGCACATCTTGATTTGCGAACCTTAGTTTTTCTGTGTTTCTGCTTTGTACTAAAAACCAGTTTTACAGATACAGCGGTATTATTAGGTATTAGTGCAAAGTCTGCAGTGGACTGGTTTCTTTTTTGCAGAGATATTTGTTCGCAAATACTCCTTAATCCCACTTTCTGCAGACCTAAGCTCGGTGGATTCGGCAGCATTGTGCAGATTGATGAGAGTGTTTTTCGACGCAGAAAGTACAACCACGGCCGAAATATTCCACCATGTTGGGTTTTTGCCATGTACGATGTGGATAAGAATATAtggctttttgtttttgttcGCGATCGCACTGCTGCTACCCTTCTGCCGATTATTTATGACAGAATTGAATATGGCACCACCATACACAATGATGGTTTTCGAAGCTATGACACACTGCATGAAGGTAGTGGATCCCATCGCTATATTCATAGAGTTGTGATTCATCATCAAAACTTTGTGGATCCGGTAACATGTGTTCACACAAACAATGTGGAAGCAAAGTGGTATTCAGTGAAGCAAAAGTTCAAGGCTATGTCTGGAACGCTTGACCATTTGTTGCCTGCTCATCTTGATGAGTACATGTGGAGAGAACAATTTGGTCGTGAGAACGCTTTCCACAATTTTCTTGAACATGTAGCCGCTTGCTACCAGTGTAAGGCTAATGTCCTCCTTCATCAGCCTTTTTCAGATCTATTTTTTCCATTCTCAGTCCTATTCAGGATTAACTTTTAATGTTTTAGGAGAAACTTATAAGTTTTTCTTTTAGTATTCAAAGGATGCTTTCGTATCTTCAATTCTTTTTATTCATATCgtgcatattataatataatattattataaaatttaggaGTGCATTAGAGAATGAACAGCACTTCACTTCAAgatttgtttcttaaattgaaaGCTTTGTATCtgaaaaattaagcatttatgTTAGATTTATTCGAGATATCTCATTAAATGTGCcgcattttaaattatttcgtCGTAAGTTATTATggagataataaaataatttaaattattatttttgtaaataagcaaaaagtcaaaaacaaattatatatttgaaatcagcgtAAAAAACTgaacaagaaaacaattttactttttattttttcaggaTCCGTGCTTCTTCCATATCgcctttaaaattttagttaaagctaatttgaaatcaaatgagaGTGTGGTTAAGCAATGGTATTGCAAGAAACTGTATCATGTGTTGGAACTGTAAAAtgtcttaaaatattgtaatatgaCATTTGTTCACATAACGGCGTTATTTTAATTAAAGGGACCGACTTGAATTCATGTCATAGAAAAATTGATGGAAAAGGCTCAGGAATCTTTAggaaatttattgaagaaatgtAGAATTACGCTTTTTCAGAATGTTTTTTAGACAGTTTCAAACTTGGGACAAGCTTTACTTTAGGtccattttttggaaaaattccgATGACTCATCCAAACTACTTTTCTAGTTCAGGTTTTTACGAGGAATAATCTGACATccttaaaattgtgaaaaaattaattcttggCTCGGTATAAGGCTTTTTTGCAGATCAGCGGActctgatatataaacatattgcTTCTACGCAAATCA
>SCFE01000117.1_381682_383978
tCTTGTTATTGTATACAATGAGGttaaattaacaacaaaaatgatatcaataattattgtaatgaaatgaCTCGTCCTCATTAGGGAATGctttattcaaatcaaatatacatggagaataatttaataatattttgtgattaatcaCACAGGATGGTGTTTTGTGTCTTAATTACAATCAATTGTGCAAACAAACATCGTTGCTAAATTATTCCTATCATCTGCAACAGCAAATGGTGGCTTTTGGACCTGCGCTACCCTTATTATTTCaggtaaaattaattttttctttattggaTATACCCAATGCACTTTGGTGACAGAACCTATAGACATTGGTGCATTAAAGAGAGCAATTTGTTGTAGGCGTTTATGTAATTTGCAACCTTTAACCTCTTCACGTGATAGGTATGTTTGGATAGATATGTTTGGTGGTGTATTTAtcgaaattgtaaaaaatgggTGTCTATAAGGCGCGGATAATTGTTTGAAGGAAGACCACTTACGCTTAAGAAGATTCTGAGTTTTATCTTGGGATGAAGCAACAAAATGGGAGTTCAATGTGCAGTGGGAATTCTGGATCTACAAACACtctatatataattgattggtATAAGACTATTCGTGTTGTATATGCACGCCGGCTTTTAGCAAGACAGGATTTGCTCATTTTTAGAGGTGAAGGCATTGTTGTTCAAATTGATGAATGTTTAGTAGCCAGGAGGAAATTTCATCGTGAACGACGTATTCCAGTATAATGGTTAATTGGTGTATATGACAGTGAACAAAGAACTGGTTAATAGTAGGAACGCAGTAACACTTGTTCCCGTAATCTGATAGTATGTAAAACCACGTACGGTGATTTAGTCACATTGCTCATTTTTAGAGGTGAAGGCATTGTTGTTCAAATTGATGAATGTTTAGTAGCCAGGAGGAAATTTCATCGTGAACGACGTATTCCAGTATAATGGTTAATTGGTGTATATGACAGTGAACAAAGAACTGGTTAATAGTAGGAACGCAGTAACACTTGTTCCCGTAATCTGATAGTATGTAAAACCACGTACGGTGATTTAGTCACATCGATGGCCTGCATGTAACCACTTGTCCAAGTTGCCACTATATCTCCACCAAACTGTTAATCATTCCTGCTACTTTGTACATCCTACATCTCAAGTATGCACGAACGCGGTTGAAGGTTTATGgtctaaattaaaaaaaggaACGAAGTATTGTGGCATGCAACAAATCACCCGAAGAGATCATTGATGAGTTCATGTGACAAGAAAGATTTGGTAAGCCAGAGAACCATGATATCTTCAATTGTTGAATATCATTCATCtacatattatttttgttttgaatgatttcaaTGTTATTTGTCGTTGTTTACTTTTTATGCTAGccatatataataattatttaataatgtataGCAAATTTTTGACGAAACTTAAAATATTCACTCAAATAACTCAATAAACAATTGTTTGTCGCCTTTCTATGTATTTGAAATGagcttgaaaaattaaacaaaacaagctgtaaacaattttaaaaaatacgttGATTTACTTGACCTGcatccaaaaatgaaaaaataggtCCAAATAACCAAAcccaatttaaaatgaaaaatggctaAAGGCCAGTGAGTCGACACTGCCTATAGAGTGACTACGGGTACCCGATAAACCCGACCCGATTTCGGGTAGGGTACGTGTATTAAATTGTCAAGTCGAGCTcgggtacaaagattagattgattattaaaaaatgctgAAGTAAATCAtacttgatttgagaaagatccaaaacattaaattaagtAATACGAATGAATTACTGTTTCCcttcagaaaatgattgatgttaatgatcatttgattggataaaGATCCACAACgtcaaattaaattcaacatttcgGGCCCGGTTATTGAATTTTCGGGTCGCCtcgggtagtaaatattatgaTCGGGTTGGGTTCGGGTACATTtttacctcatattgtcactctctaacACTGCCCACTAGCTTTGTGCGTATATACGTGGAGTAAACAAATGAGCATAAGTAGTTGAAGAAGAAATGTATTCCTTTACTAATCATAAGTAataatattgcattgaaagtttccatgtaaattattttttactttgtatataattgttttgcttttttacTCTTCGTCTTAATTTGAGTTTAATGAAGTCAAAAGGATAAGTAATTTGCAAAGCACGCggaattttacaatgattaGCTTGAAACTAGAAATGGACGCAAGTTTCAATCG
>SCFE01000549.1_373457_375636
[truncated: 408,211 more chars]
