# Supplementary material for: Distribution of Merlin in eukaryotes and first report of DNA transposons in kinetoplastid protists
Source: PLoS One. 2021 May 6;16(5):e0251133. doi: 10.1371/journal.pone.0251133 (PMC8101967; doi:10.1371/journal.pone.0251133)
Supplement: S2 Appendix — Contigs containing positive hits and protein sequences are provided as fasta files. The results of the CD-search are also provided. A README file is provided with additional information about files. (ZIP) [file pone.0251133.s008.zip › S2 Appendix/Hofstenia_miami_Xenacoelomorpha_proteins.fasta]

>SCFE01007752.1_498_1103
MLEIDKNVAVNWYTYCRDVCSKALLRPDICPQTYGGVGKVVEVDESVVAW
RKYNRGRWVPEKWVFGIRDVTDGLSFLCFVNSRDHNTLMPIIRQRIEPGS
IIWSDRWGAYNWIADYPPFPSPYQHQTVNHSENFVDPISGVTTNQVESMW
SRAKKNLKAMNGTVHHMLPAHLDEFLWRELFAQPGMLVWDNFLRHLRLVY
PV
>SCFE01002989.1_3826_3221
MLEIDKNVAVNWYTYCRDVCSKALLRPDICPQTYGGVGKVVEVDESVVAW
RKYNRGRWVPEKWVFGIRDVTDGLSFLCFVNSRDHNTLMPIIRQRIEPGS
IIWSDRWGAYNWIADHPPFPSPYQHQTVNHSENFVDPISGVTTNQVESMW
SRAKKNLKAMNGTVHHMLPAHLDEFLWRELFAQPGMLVWDNFLRHLRLVY
PA
>SCFE01000656.1_386382_385777
MLEIDKNVAVNWYTYCRDVCSKALLRPDICPQTYGGVGKVVEVDESVVAW
RKYNRGRWVPEKWVFGIRDVTDGLSFLCFVNSRDHNTLMPIIRQRIEPGS
IIWSDRWGAYNWIADHPPFPSPYQHQTVNHSENFVDPISGVTTNQVESMW
SRAKKNLKVMNGTVHHMLPAHLDEFLWRELFAQPGMLVWDTFLHHLRLVY
PV
>SCFE01000362.1_683206_683811
MLEIDKNVAVNWYTYCRDVCSKALLRPDICPQTYGGVGKVVEVDESVVAW
RKYNRGRWVPEKWVFGIRDVTDGLSFLCFVNSRDHNTLMPIIRQRIEPGS
IIWSDRWGAYNWIADHPPFPSPYQHQTVNHSENFVDPISGVTTNQVESMW
SRAKKNLKVMNGTVHHMLPAHLDEFLWRELFAQPGMLVWDTFLHHLRLVY
PV
>SCFE01000027.1_1846204_1847082
MLSLLDVLHLIGNYHFLLEWLRNRSLLRRNASCTACGTPMTVQAEDVIDG
YIFRCSNCYKKLSIRNGSFFSKSKLMISEIVLLIYLWASGVNLSSALKLL
NINEHTGVDWYNFMREVCSFYLINNPIRLGGPGIVVNIDESVVVKRKYNR
GRHVPQRWVFGLYDVSKKVGYIEFVDRRDANTLLPLIQQYVLPDSRIFSD
GWAAYANISNLGYDHETVIHDVNFVDPDTGVHTNYVESYWSRVKRKLKHI
YGSSSQILPSYLDEFMWRERFDIPSGQDAFDNILKHITLQYPL
>SCFE01000596.1_33362_32484
MHENFHFYSAFIMLSLLDVLHLIGNYPFLLEWLRNRSLLRRNASCSACGT
PMTVQAEDVIDGYIFRCSNCYKKLSIRNGSFFSKSKLMISEIVLLIYLWA
SGVNLSSALKLLNINEHTGVDWYNFMREVCSFYLINNPIRLGGPGIVVNI
DESVVVKRKYNRGRHVPQRWVFGLYDVSKKVGYIEFVDRRDANTLLPLIQ
QYVLPDSRIFSDGWAAYANISNLGYDHETVIHDVNFVDPDTGVHTNYVES
YWSRVKRKLKHIYGSSPQILPSYLDEFMWRERFDIPSGQDAFDNILKHIT
LQYPL
>SCFE01000294.1_711961_711071
MSHWRVVTLLTSNEEAISFCKREGLLVTSRRCHAAGCRRRMSTISSANHL
DGYLLRCPRCKRTCSARTGTFFAKAKLELRVVFAVIWYWILQVPVTRTAD
VLGISKSTAVDWYSFCRDVCSMALMRADICPQKYGGQDRIVEIDESVIAR
RKYHRGRLIPEKWVFGIYDVQDQRSFLCFVNARNHQTLMPIIRRRVADGS
IIWTDNWGAYNRITNYNFQHGTVNHSYHFVDPVTRVTTNRVESMWSRAKR
NLKQMNGTQTHMLPSHLDEFMWRELFALPGMDAFDNFIRHVRQVYPV
>SCFE01000001.1_6286800_6287393
MSWESANLQPWIGYSFCRDVCSMALMRADISPQKYGGPDRIVAIDESVIA
RRKYHRGRLIPEKWVFGIYDVQDRRSFLCFVNARNHQTLMPIIRRTVADG
SIIWNDNWGAYNRITNYNFQHGTVNHSYHFVDPVTRVTANRVESMWSRAK
RNLKQMNGTQTHKLPSHLDEFMWRELFALLGMDAFDNFIRHVWQVYPI
>SCFE01013187.1_910_26
MQAHLLCPHWNFFCEGQVGVKGSFCGNLVLDSASSCHSNRGCLGNHKSTA
VDWYSFCRDVCSMALMRADICPQKYGGQDRIVEIDESVIARRKYHRGRLI
PEKWVFGIYDVQDRRSFLCFVSARNHQTLMPIIRRRVADGSIIWTDNWGA
YNRITNYNFQHGTVNHSYHFVDPVTRVTTNRVESMWSRAKRNLKQMNGTQ
THMLPSHLDEFMWRELFALPGMDAFDNFIRHVWQVYPV
>SCFE01000830.1_109749_110291
MALMRADICPQKYGGQDRIVEIDESVIARRKYHRGRLIPEKWVFGIYDVQ
DQRSFLCFFNARNHQTLMPIIQRRVADGSIIWTDNWGAYNRITNYNFQHG
TVNHSYHFVDPVTRVTTNRVESMWSRAKRNLKQMNGTQTHMLPSHLDEFM
WRELFALPGMDAFDNFICQCAAGVPCVTFFL
>SCFE01000082.1_1439976_1440884
MDNWIGITLFQLMELAGSRDLALQFCFNNNLLAGRARCWRCHVAMTRISD
PSSGDGCIWRCKRCRRKKSIRSGSFFSKAHLDLRTLVFLCFCFVLKTSVT
DTAALLGISAKSVVDWFLFCRDICSQILLNPTLCRPKLGGFDSIVQIDES
VFRRRKYNRGRNIPPRWVFAMYDVDREIGFFVFVPDRTAATLLPIIYDRI
EYGTTIHSDGFRSYDALHEGVGPHRYIHRVVIHQQNFVDPVTRVHTNNVE
AKWSSAKRKFKAMSGTLDHMLPAHLDEYMWRERFGRENTFHNFLEHVAVC
YPV
