# Supplementary material for: Distribution of Merlin in eukaryotes and first report of DNA transposons in kinetoplastid protists
Source: PLoS One. 2021 May 6;16(5):e0251133. doi: 10.1371/journal.pone.0251133 (PMC8101967; doi:10.1371/journal.pone.0251133)
Supplement: S2 Appendix — Contigs containing positive hits and protein sequences are provided as fasta files. The results of the CD-search are also provided. A README file is provided with additional information about files. (ZIP) [file pone.0251133.s008.zip › S2 Appendix/Mnemiopsis_leidyi_Ctenophora_contigs.fasta]

>JH153281.1_1_1847
NNNNNNNNNNNNNNNNNNNNNNNNNNNNNNNNNNNNNNNNNNNNNNNNNNNNNNNNNNNNNNNNNNNNNNNNNNNNNNNNNNNNNNNNNNNNNNNNNNNNNNNNNNNNNNNNNNNNNNNNNNNNNNNNNNNNNNNNNNNNNNNNNNNNNNNNNNNNNNNNNNNNNNNNNNNNNNNNNNNNNNNNNNNNNNNNNNNNNNNNNNNNNNNNNNNNNNNNNNNNNNNNNNNNNNNNNNNNNNNNNNNNNNNNNNNNNNNNNNNNNNNNNNNNNNNNNNNNNNNNNNNNNNNNNNNNNNNNNNNNNNNNNNNNNNNNNNNNNNNNNNNNNNNNNNNNNNNNNNNNNNNNNNNNNNNNNNNNNNNNNNNNNNNNNNNNNNNNNNNNNNNNNNNNNNNNNNNNNNNNNNNNNNNNNNNNNNNNNNNNNNNNNNNNNNNNNNNNNNNNNNNNNNNNNNNNNNNNNNNNNNNNNNNNNNNNNNNNNNNNNNNNNNNNNNNNNNNNNNNNNNNNNNNNNNNNNNNNNNNNNNNNNNNNNNNNNNNNNNNNNNNNNNNNNNNNNNNNNNNNNNNNNNNNNNNNNNNNNNNNNNNNNNNNNNNNNNNNNNNNNNNNNNNNNNNNNNNNNNNNNNNNNNNNNNNNNNNNNNNNNNNNNNNNNNNNNNNNNNNNNNNNNNNNNNNNNNNNNNNNNNNNNNNNNNNNNNNNNNNNNNNNNNNNNNNNNNNNNNNNNNNNNNNNNNNNNNNNNNNNNNNNNNNNNNNNNNNNNNNNNNNNNNNNNNNNNNNNNNNNNNNNNNNNNNNNNNNNNNNNNNNNNNNNNNNNNNNNNNNNNNNNNNNNNNNNNNNNNNNNNNNNNNNNNNNNNNNNNNNNNNNNNNNNNNNNNNNNNNNNNNNNNNNNNNNNNNNNNNNNNNNNNNNNNNNNNNNNNNNNNNNNNNNNNNNNNNNNNNNNNNNNNNNNNNNNNNNNNNNNNNNNNNNNNNNNNNNNNNNNNNNNNNNNNNNacaccgaagataggaggaccgggcagaatcgttgaggttgatgaggccaaatttgggaagcggaaatatcagagagggcgtatagttcaaggttcctgggtcctgggtggtgtggagagacacagcaacaagtgcttcctcgcgatctgtcccttcgacagaagaaatgaatcaaccttacttcccatcatccagcagtacatagctcctggaacaacggttataacagaaaaatggaaagcttatgtcaaccttcagagacatggatacgtacacctggacgtaaatcattcagcgaacttcgtcgatcctgaatctggtgctcatacaaacaggatagagggaacttggactcacgtgaaaacagagcacagcgacgtggtgggcggagatctccagatcatctagctagagacctgacagagttcatgtggctccgtcagaaagaacttctatcttcgcccgatagagccaggcttatgtttgccagcgaactgcctaagctcttgaattttcaaaacattgtgtgatttagttttaccattaattacattataatttgtgtgactatatttagtttaatctctataccatgtaaagtgccaggagtgtgtggccgcttaacttcgaataattctgcgatcaacaagtttacattgggccaatttgggccaatttgggccagcttggccacaattgggccatggcgcccgggtcccattaggggtgcacttttggacgaccattgaccaaggcacttaaatagcgatcagggcacttttatagcggccagggcacttaatagaagtgtgccggccgcttgacttcgaataattctgcgatcaacaagtttac
>JH156039.1_1_1587
ttcaactattaatcgaaaaggtaattcctaggtaattaaggtttgtaaacttgttgatcgcagaattattcgaagtcaAGCGGCCGGCACACTTCTATTAAGTGCCCTGGCCGCTATTAAAGTGCCTTGGTCGCTAGAAGAGATAACAACAACACCGAAGATAGGAGGACCGGGCAGAATCGTTGAGGTTGATGAGGCCAAATTTGGGAAGCGGAAATATCAGAGAGGGCGTATAGTTCAAGGTTCCTGGATCCTGGGTGGTGTGGAGAGACACAGCAACAAGTGCTTCCTCGCGATCTGCCCCTTCGACAGAAGAAATGAATCAACTTTACTTCCCATCATCCAGCAGTACATAGCTCCTGGAAGAACGGTTATAACAGATAAATGGAAAGCTTATGTCAACCTTCAGAGACATGGATACGTACACCTGGACGTAAATCATCCAGTGAACTTCGTCGATCCTGAATCTGGTGCTCATACAAACAGGATAGAGGGAACTCACGTGAAAAACAGAGCACAGCGACGTGGTGGGCGGAGATCTCCAGATCATCTAGCTAGAGACGTGACAGAGTTCATGTGGCTCCGACAGAAAGGACTTCTATCTTCGCCCGATAGAGCCAGGCTTATGTTTGCCAGCGAACAGCCTAAgctcttgaattttcaaaactttatgtgatttagttttaccattaCTTTAATTTGTGTGACTATATTTAGTTTAATCTCTATACCATGTAAAGTGCCAGGAGTGTGTGGCCGCTtaacttcgaataattctgcgattAACAAGTTtacattgggccaatttgggccagcttggccacgattgggccatggcgcccgggtcccattagtaGTGCACTTTTGGACGACCAAGGCACTTAAATAGCGGTCAGGGCACTTTTATAGCGGCCAGGGCACTTAATAGAAGTGTGCCGGCCGCTTGACTTCGAATAAATTCTGACGATCAACAAGTTTGCAAACCTTAATTACCTAGGAATTACCTTTTCGATTTAATAGTTGAA
>JH155335.1_17041_19421
TACTACAATATTCTAAGCCATTGATAATGCTTCTTGGTGCTACAATGATGATTGTTTTAACCCATAAGTTTCTTCCTTATTGTTTTATAACTTGAGATTAGGGGTCCTTTTATCATATTATGCTATTATCATATTCTCAGTATGCTGACAACTAACTGTTTGATCTAAGTTCCTATCTTCCTTCTCTTCTCTCACAATAACAAACATTACACGAACCAAGTAGAAATGACAAGCTAGACAGCTTTATACATCTGGTAGATGGAAACATCAACTTTTCCTAGAGcagtaaactgtaaaacacTAAAAGATCAAATATCTGTCAGAGACAACTATGTCACTGTCAGACCTTTATCAGCATTGCAAGACTGGGCAAAAAATAACGGCCgaggcagggttggggcagggttggGCGGGCTCAGTTGTTATGAGGCATCTAAGACCTCTTTTGCTACATACCTGGCTTTAcgtatctctatctctatctctatctctatctctatctctatctctatctctatctctatctctatctctatcgctatctctatctctatctctatctctatctctatctctatctctatctctatctctatctctatctctatctctttctctatccttatctctatctctatcccTCTTTTTGATGAGGACCTTCTCACTTCCTGAAATCATAGAGGAGTATGACCGGGTAGTGACGAAGGTAAACAGTCGGATGACTCTCTAGTCTCTATGCTGCTCTGGAATCAGAAGGGATCTCATCCTTTTTCTTTGCCCGCAAGAGATGTGTCGCTGAAACCTCTAAAGTTGACCGTCCTGCTCTGGAATCGAGAATACTACAGTTACCCAAGGTCACCCTGAAGAGTGCCTCCCCTATCTCCAACAACATCTGCAACAGAAAGATGACCGTATACTATTATGTGATTGTGTAATATCttatctattttaatttagattaaaattagTCTATAAATTTTGATCTAAGTAATAGAGATCAATGAATCAAAGTTTGGGCGGAGAAAGTACAACAGAGGACATCGAGTGGTGGGAAAATGGATACTTGGAGGTTTCTGCCGGACAACTGGAGAGTGCTTCTTGACAGATTGCCCAAACAACAAAGGAGACCACCACACCATCACTCGCTTGATAAAGCAGCTTGTTCTTCCTGGGACAATAATTTTTACGGACAAGTAAAAAGGATacaactctctctctctctcttaccATGGCTTCCTTCATCTTGTTGTCAATCACCGCCAAGAGTTTGTGAACCCCCTCAAATTCCATACCAGCACTTGCCAGGGGATGTGGTTCCACGCAAAGAAGCACATGCGCTGTGGACATGGCCAGACCCGAGTCAACTCAGCCAGTTTGGTTTGATGAATAGATTTGGTTTAGTACAATCTGATTTATCTATTAGACAATTGTATAGTAGGTTCGTTCCTCAGCTTATGGGTCGGATACTTGGATAATATTTAATTGCTGTAATGATGTGTTAGTTAATTCTATACTAGTATTCTAAGTATCTCAATAAGAACTAATGCGCAACATGACAGATAGATAGATAG
>JH155336.1_3293_5688
TTTGCTCTTTATACTCTTCTGTGCACACAGAGTATTGACAGGTAACAAATGTCTACTTAATTCAATGACTTGTGCTCTTGTTCATATTTACATTTGCGCTTCcatgttttatcaatttaatgGTTTTGCTTTGTACTTCAACCAGGATTCCATGTTACACATTCATAGGAATATTGAGCTAATAACTTAGCCTTTTGTTCTTAGTATTTACTAACAGTATACTAATTGTGTAAGTGGCAGTATAACGATGTTCCAAAAAATCATAGATCACCACAGtgccaaaatttttgaaacattttaccTAAAACTGCAGTTCTAAGATttggtttaaaattaatcCGGCATTGGTCATACATGAGGGTTTCAACTGCACTACGGCTGCAGATCTGCAGCAGTATGGCGGCAGTATGGTGACAGTACAGTGGCAGTACTGCGACAGTACTGTGGCAGTACTGCCGCAGTACGGCAGCAGTGTAGTGACTGTACTGCGGCAGTGCCAGCACTTTCATTGAACTTTTGGTCTGACTTTGCTGATTAGGTATCGTCATTAAATGTGCATGTAATGGACAGGATTGTGTGAGAGCACTGATGTTATATTCAAAGAACACATCCTTCCTATCACAAACTTTTAGGGACTGGGAAATTCTCAACCCAAGAGAACTGCTGTCAACATCTACTGGATATGAGGATTCTGCCGACAAAAGACGATGCCCTTCCTGCTCAAACAGAATGGAACTCTGCTTCTGCTCCACGACAAAGTATGGAGAAGGATCCTGTTGGAAGTGTCCTTGCGGGCAAAGAAGATCAGTTAGAACAGACAACATCCTACAGAACAGCAATATTTCCTATGATAAGTTCATCCTCCTCCTCAATGCCTTTGCAGAGAGTGTTCCAATCTCCCGAGCAGCAGAGATAATCAAATTATCAGAGAATACAATCAGACACTTCTATCAGACTATTTGTGAGCAGATAGCAGCGAACGTGCAGACCTCTAGAAAGATCAGCGGGCCTGGAAAGATCATTGAGGTTGATGAAGCCAAATTTGGAAAGAGGAAATAAAATAGAGAAAGAGTGGTGCATTGATTTTGGGTAATAGGAGGAATCCAACGTGGAAGTGGCTCCTGTTTCCTCACTATCTGTCCAGAGAATGTCAGAGATGCAGCGACGCTGACAGGAATCATCAAACAGTGGGTTCTGCCTGGAAGGACAGTTCTCACTGAAGGATGGAATGGGTGCTGGAACCTGAACGACTATTGATATGCTCATCACGATGTCAAGCACTGCCGTAACTTCGTGGATCCTGCTACAGGAACCCATACCAATACGATTGAGGGTACCTGGACACACGCCAAGTTAGCAGTTGGACTACGTAGAGGTGGGAGAGAAGTACAGACACATTGGAGCTAGACTTGACTCTCTATATGTGGATGAGACAGCAGGGGCTGACGAGGATCAGAAACTCTGCCCAAAACATCTTCTCCAAACACATCCCCCTGTTGTTGAATTACAGACGTTTTTCTGATGCTTGAAGTTTTTGTTGAGAATTACATAGCACatcattgaaatttgtttgagTTTGAGCGCAACTCAATCTGTCTATATTTCGTTATTATCTGGCAAGTTAAACCTTCAATAGTTTACTAACTTATATTATCTGATAATCGAAAATCAATGTTTTCTTCGTTGCACAATAAATACTCAATTTTATTTCCCCAAAAATTGGGGGCAAAATTGGATAGTTTTCAAGATTTCACAAAAAAATAATGTGACATTTCATCGATTATCCTGATTCCCGTTTTAAAATCTCATGTGAGTTGGTGGTAGCCCAAATTATGACGTACTGCTGCTGTAGTGCCGCCGAAACCCTCATGTATGACCAAAGGAAGTTTTAAGACAAATTTGCAAAAGTAGCAGGATTCCTTGACACAAAAGATGCATGGTATCAGGCAAGGTTATGAAGTTGTAATAAAGATGAAGTAACTTTCAGTTGGGTCAAAAAGAAGAGTTGGCCATGAGGCTGAGCACTCCACAACTCCTTTCACCAAGCTTGCTAAAAAGCCAGATTTACTTTCAACACATAAGCCTGTACAAGACTATGTTTTAACAACTGGAAGACCTCTCGAACAAGATGCAATTACCTCTACAAATCATCAAGAAATTAATCCAAAAATGCAAGCAGCAGCTTCAAATGCCAttaaaaataagaaactaaaagtttcatcGAATCCTAACAAAACCAAGGatagaaaattgaatttacGACCTTTAATGACTGAATATAAGCTTAGAGCAAAACAATATTCCTcatctcaaaatttatcagGTATAAAGCACTACGTTATTTGGCCATAGCGTCGCAATTGCATCTGgagttaatttattttatgtaACTATC
>JH152843.1_476056_478463
tattttcagtgtgaccatgaacacagtgtatgttcgaaagcttacaaatagtcactgaaacatgagcgtttcatttggtacaatacttcgattaatatttctttgccgtttccctatccattaatgagacaatttaattggtgttagtgttaactaataagatttgtaacgttttattagcaatcaataattacgttacgtaacatgacgtaattttaaaataaccttttttactttaatttactttttgcttttctttttgcttttctttttactttgttttgagtcattgaataatttgtaagcgacaattggtgttactgtaactcgtaataagatttttaacaatctcataaataatattttaagatttacaacaatctgggtaatcatgttacgtatcttaagatttacaacaatctgggtaatcatctgtgctcaaaaatcactgtatacaacaatcagtgaatacctcaataccatactactgaaaacaacatacaaatgaatataatcaaaaccagttcaatatctatcctaggggagaaggactgcaccctctgcgtgtacagatctgagtctgtccaggttcctgttacagatttctttcgcaaccatgtacaggttcggcagggtcaccttgcgcagctgtagaatggaccttcgtagcccgtcagcatccaccttacagtatctcctcaacgttgggatcctcagaccacacaggtactgcacagctgtcgggcttacatggagctgaagccctgtccctcaacgaaatatgctgatggttactgttggacatgtccttctccccttcctcactacgcctctgttagaactgacagcgtcctctacacgcgaaagatacctttctctggatttctacacttactttggatgttctgcaacggtgttagtttctgcaactgtgccagagtccttttcttgcgagccgcgacggtgagagacctcttcgcatggtggcaaccctactaagattggtggaccaggacacatgatagaagtagacgagtccaagttcggcaagcggaaataccatcgcggcagacgagtccttggcaagtggagacttggtggattctaccgcaccactggagagtgctttcttgtggagtgtcctggtaatcgacgtgaacaccacaccctcatccggctgataagacaatgtgtcgctcctggcactacgatcctgactgataaatggcgtatttacaacgcactttctcatcacggcttcgtccacctaacggtcaatgacagctatggttttgtggatcctaacaccggtgtacacactaactcctgcgaggggatgtgttccgagcgaggagacacatgctccgcggacatggcagagctcgaagagacatctcctctctggcgattgccctcagtgaattcatgtggaggaagcggtacaaggtcaccctttctgatgagtccatccggagaagcttctgcaaggagattcctgacctcatgaagagaatatttgatatttgagaattgtatgtctttgtatatcattcagatttgtataatcaagactgttgtaaaagaaattattcatgatattgttttaacgagttattacgagttacagtaacaccaattgtcgcttatcaattattcaatgactcaaaataaagtaaaaagaaaagcaaaaagtaaattaaagtaaaaaagttaattaattaattaattaacgtcatgttacataacgtaattaatgattgcaaataaagcgtttaaatcttattagttagttaagtaacaccaattaaattgtctcattaattattcaatgactcaaaataaagtaaaatgatttctgttatgaattgtaattagtgttccttacccgtgccttacccgtgcgttacccgtgcgttatgtgaccgtgtaggtgttccgtacccgtgcgttatgtgtcccttaagtgtgcgttacctctttggtatgtgtccatcgacagaccgtcaaattgccataatttgataactgataactgagaataggtaaggggggccgggggctgctcgataacgctaatgataaattaatattatagttactatggactaacaaacatactcttgacattcagagacttcccagtcatgtttgatgtatcttgccagcctgtctctgccaccaagagtcgaacaagcctcgctttgtgcagtgtaggtcaaatacatttggttaattgttgctgcatcgtaatctacagggggaattattgattcagaggaatattgccgacttggctgttcatctttaggaagtaagcactgcaaggattaaaagcaaaacacgttgtatgatttaatagaagccaaaaaactaacatctcgtagctcattaactggtataccttatc
>JH153722.1_14710_17054
GTCTTTGTTAAGTTAGAAAACAAACTTCTGAATGACTTACGCgtgcattttgattttgttgacAAGTACAACATTGAGAATGACCGATGCACAGACCATGTAAGAATTGGTGGAAGACACGACGAAACCCATGTCTTTCCTTTTGTAAGCTTCTTCAAAGTAGTCCACCGCTGCTACAAAACTGTTGTAGGGCAGATGGAATCCTGAGGGTCGTCtgtattattttttgattcaaGTTGTAGCAGAGTTAAAAGTAACACGTCATTGATTTTttggtcgtatgaaagaataccgatgcacctctaatgggactctaacgcccaaaagtgcacccctaatgggaccctagtgggaccttaatgggaccttaacggtactctatcgcccaaaagtgcacccctaatgggacccgggcgccatggcccaatggtggccaagctggccgaaattggcccaatgtctcatcatggcattttgcacccctaatggtactctaatgggaccctaatgggaccttaatggtactctaatgggaccctatcgCCGGGCCATTTTCGCTACCCGTAGTCgggaccgtagtgggaccctagtgcccctcgaacgccaatatttgaccatttcaactattaatcgTAAAAGGCAATTCCTAGGTNNNNNNNNNNCAGAATAtaataagattaaatataCCATACTTACANATTTCAATCTGAAACTGAAGTTTACAAGTTAAactaatcaaatcaaaagcCCCTGTGTCACAGCTACTCGTCGTTTTACTTGCATGTCTGGTCTTTTCAAGATGTCGGAGCACTGCTTTGCCAGCTTTTCCTGGTTGATTCTTCGTCCTCCACTAGCAGCAGCAATGTCGTCTCGCGCCCTCTCGAAAGCCTGCTGATCCAGTAGGTAAAGTTCAGCTACGGGTCGCTTGCGGTTGAATGTTCTCTTTGGTATGTTGAGGTCATCCAGGGCTTGCCTCAGGGATGTAGCGTTTGTTGAAGACAGAACCGCATCCTTCACAGTGTTCCTCGCGCTGGGTGCTTCCTCGCGATCTGTCCCTTCGACAGAAGAAATGAATCAACTTTACTTCCCATCATCCAGCAGTACATAGCTCCTGGAACAACGGTTATAACAGATAAATGGAAAGCTTATGTCAACCTTCAGAGTCATGGATACGTACACCTGGACGTAAATCATTCAGCGAACTTCGTCGATCCTGAATCTGGTGCTCATACAAACAGGATAGAGGGAACTTGGACTCACGTGAAAAACAGAGCACAGCGACGTGGTGGGCGGAGATCTCCAGATCATCTAGCTAAAGACCTGACAGAGTTCATGTGGCTCCGACAGAAAGGACTTCTATCTTCGCCCGATAGAGCCAGGCTTATGTTTGCCAGCGAACTGCCTAAGCTCTTNNNNNNNNNNNNNNNNNNNNNNNNNNNNNNNNNNNNNNNNNNNNNNNNNNNNNNNNNNNNNNNNNNNNNNNNNNNNNNNNNNNNNNNNNNNNNNNNNNNNNNNNNNNNNNNNNNNNNNNNNNNNNNNNNNNNNNNNNNNNNNNNNNNNNNNNNNNNNNNNNNNNNNNNNNNNNNNNNNNNNNNNNNNNNNNNNNNNNNNNNNNNNNNNNNNNNNNNNNNNNNNNNNNNNNNNNNNNNNNNNNNNNNNNNNNNNNNNNNNNNNNNNNNNNNNNNNNNNNNNNNNNNNNNNNNNNNNNNNNNNNNNNNNNNNNNNNNNNNNNNNNNNNNNNNNNNNNNNNNNNNNNNNNNNNNNNNNNNNaggtcccattagggtcccattagagtaccattaggggtgcaaaatgccatgatgagacattgggccaatttcggccagcttggccaccattgggccatggcgcccaggtcccattaggggtgcacttttgggcgatagagtaccgttaaggtcccattaaggtcccactagggtcccattaggggtgcacttttgggcgttagagtcccattagaggtgcatcggtattctttcatacgaccgaTTTTTTAAACCtccacatttaaatttttgtcttAATAATTTGAAACGTGATTTAAAATCcagttaaaatttctttaaggTGGTTTCGGTTCTAAACgcatttatgatttaacaGACCTGCACCGAGAACCATAAAGGAAATGAAGAAGAAATTGTATTTATCTTTAGGCTGATCTGCCTTCTTGTCGTTGTCAGAAACAACATCCATCTTGCTTCCTTCTATAGTGTTGAGATTGTCCTGTTGTGCAACGTCTTTCTTTAATTCTTCTGGCAATGAGGCCTCTGAAGTAATCAATGATACAACGTGGCAAAATCATTATAACTAGACACA
>JH153722.1_14758_17057
tttgattttgttgacAAGTACAACATTGAGAATGACCGATGCACAGACCATGTAAGAATTGGTGGAAGACACGACGAAACCCATGTCTTTCCTTTTGTAAGCTTCTTCAAAGTAGTCCACCGCTGCTACAAAACTGTTGTAGGGCAGATGGAATCCTGAGGGTCGTCtgtattattttttgattcaaGTTGTAGCAGAGTTAAAAGTAACACGTCATTGATTTTttggtcgtatgaaagaataccgatgcacctctaatgggactctaacgcccaaaagtgcacccctaatgggaccctagtgggaccttaatgggaccttaacggtactctatcgcccaaaagtgcacccctaatgggacccgggcgccatggcccaatggtggccaagctggccgaaattggcccaatgtctcatcatggcattttgcacccctaatggtactctaatgggaccctaatgggaccttaatggtactctaatgggaccctatcgCCGGGCCATTTTCGCTACCCGTAGTCgggaccgtagtgggaccctagtgcccctcgaacgccaatatttgaccatttcaactattaatcgTAAAAGGCAATTCCTAGGTNNNNNNNNNNCAGAATAtaataagattaaatataCCATACTTACANATTTCAATCTGAAACTGAAGTTTACAAGTTAAactaatcaaatcaaaagcCCCTGTGTCACAGCTACTCGTCGTTTTACTTGCATGTCTGGTCTTTTCAAGATGTCGGAGCACTGCTTTGCCAGCTTTTCCTGGTTGATTCTTCGTCCTCCACTAGCAGCAGCAATGTCGTCTCGCGCCCTCTCGAAAGCCTGCTGATCCAGTAGGTAAAGTTCAGCTACGGGTCGCTTGCGGTTGAATGTTCTCTTTGGTATGTTGAGGTCATCCAGGGCTTGCCTCAGGGATGTAGCGTTTGTTGAAGACAGAACCGCATCCTTCACAGTGTTCCTCGCGCTGGGTGCTTCCTCGCGATCTGTCCCTTCGACAGAAGAAATGAATCAACTTTACTTCCCATCATCCAGCAGTACATAGCTCCTGGAACAACGGTTATAACAGATAAATGGAAAGCTTATGTCAACCTTCAGAGTCATGGATACGTACACCTGGACGTAAATCATTCAGCGAACTTCGTCGATCCTGAATCTGGTGCTCATACAAACAGGATAGAGGGAACTTGGACTCACGTGAAAAACAGAGCACAGCGACGTGGTGGGCGGAGATCTCCAGATCATCTAGCTAAAGACCTGACAGAGTTCATGTGGCTCCGACAGAAAGGACTTCTATCTTCGCCCGATAGAGCCAGGCTTATGTTTGCCAGCGAACTGCCTAAGCTCTTNNNNNNNNNNNNNNNNNNNNNNNNNNNNNNNNNNNNNNNNNNNNNNNNNNNNNNNNNNNNNNNNNNNNNNNNNNNNNNNNNNNNNNNNNNNNNNNNNNNNNNNNNNNNNNNNNNNNNNNNNNNNNNNNNNNNNNNNNNNNNNNNNNNNNNNNNNNNNNNNNNNNNNNNNNNNNNNNNNNNNNNNNNNNNNNNNNNNNNNNNNNNNNNNNNNNNNNNNNNNNNNNNNNNNNNNNNNNNNNNNNNNNNNNNNNNNNNNNNNNNNNNNNNNNNNNNNNNNNNNNNNNNNNNNNNNNNNNNNNNNNNNNNNNNNNNNNNNNNNNNNNNNNNNNNNNNNNNNNNNNNNNNNNNNNNNNNNNNNaggtcccattagggtcccattagagtaccattaggggtgcaaaatgccatgatgagacattgggccaatttcggccagcttggccaccattgggccatggcgcccaggtcccattaggggtgcacttttgggcgatagagtaccgttaaggtcccattaaggtcccactagggtcccattaggggtgcacttttgggcgttagagtcccattagaggtgcatcggtattctttcatacgaccgaTTTTTTAAACCtccacatttaaatttttgtcttAATAATTTGAAACGTGATTTAAAATCcagttaaaatttctttaaggTGGTTTCGGTTCTAAACgcatttatgatttaacaGACCTGCACCGAGAACCATAAAGGAAATGAAGAAGAAATTGTATTTATCTTTAGGCTGATCTGCCTTCTTGTCGTTGTCAGAAACAACATCCATCTTGCTTCCTTCTATAGTGTTGAGATTGTCCTGTTGTGCAACGTCTTTCTTTAATTCTTCTGGCAATGAGGCCTCTGAAGTAATCAATGATACAACGTGGCAAAATCATTATAACTAGACACAAAC
>JH155393.1_1_1792
gcacctctaatgggaccctaacgcccaaagtgcacccctaatgggaccctagtgggaccttaatgggaccttaacggtactctatcgcccaaaagtgcacccctaatgggacccgggcgccatggcccaattgtggccaagctggcccaagctggcccaaattatcccaatgtctcatcatggcattttgcacccctaatggtactctaatgggaccctaatgggaccttaatggtactctaatgggaccctattgctgggccattttgcacccgtagtgggaccgtagtgggaccctagtgcccctcgaacgtcaatatttgaccatttcaactattaatcgaaaaggtaattcctaggtaattaaggtttgtaaacttgttgatcgcagaattattcgaagtcaAGCGGCCGGCACACTTCTATTAAGTGCCCTGGCCGCTATAAAAGTGCCCCGGCCGCTATAAAAGTGCCCTGACCGCTATTTAAGTGCCTTGGACGCTAGTAAAATGCGCTGCCCTGGATgctgttcactgttcagtaaAAGAGTGCTTTTCTTGGAGAGACAGTGCAACAAGTGCTTCCTCGCGATCTGTCCCTTCGACAGAAGAAATGAATCAACCTTACTTCCCATCATCCAGCAGTACATAGCTCCTGGAACAACGGTTATAACAGATAAATGGAAAGCTTATGTCAACCTTCAGAGACATGGATACGTACACCTGGACGTAAATCATTCAGCGAACTTCGTCGATCCTGAATCTGGTGCTCATACAAACAGGATAGAGGGAACTCACGTGAAAAACAGAGCACAGCGACGTGGTCGGCGGAGATCTCCAGATCATCTAGCTAGAGAACTGACAGAGTTCATGTGGCTCCGACAGAAAGGACTTCTATCTTCGCCCGATAGAGTCAGGCTTATGTTTGCCAGCGAACTGCCTAAgctcttgaattttcaaaactttgtgggatttagttttaccattaCTAACATTATGATTTGTGTGactatatttattttaatctcTATACCATGTAAACTGACAGGAGTGTGTGGCCGCTtaacttcgaataattctgcgatcaacaagtttacattaagccaatttgggccaatttgggccagcttggccacaattgggccatgttgcccgggtcccattaggggtgcacttttggacGACCAAGGCACTTAAATAGCAGTCAGGGCACTTTTATAGCGGCCAGGACACTTAATAGAAGTGTGCCGGCCGCTtgacttcgaataattctgcgatcaacaggtttacaaaccttaattacctaggaattaccttttcgattaatagtcgaaatggtcaaatattg
>JH153573.1_5525_7782
aatggtactctaatgggaccttaatggtactctaatgggaccctattgccgggccattttgcacccgtagtgggaccgtagtgggaccctagtgcccctcgaacgccaacatttgaccatttcaactattaatcgaaaaggtaattcctaggtaattaaggtttgtaaacttgttgatcgcagaattattcgaagtcagcggccggcacacttctattaagtgccctggccgctattaaagtgccccggccgctataaaagtgccctgaccgctatttaagtgacttggtcgctagtaaaatgcgctgccctggatgctgttcagtaatttcatttgtaattaaaaagatcgacaaacaattttcaatccaaaaatcaataggataaatattacagaatataataagattaaatataccatacttacatattttcaaattgaaactgaagtttacaagttaaactaatcaaatcacaagcccctgtgtcacagctactcgtcgtttaacttgcatgtctcgtcttttcaagatgtcggagcactgctttgccagcttttcctggttgattcttcttcctccactagcagcagcaatgtcgtctcgcgccctctcgaaagcctgctgatctagtaggtatagttcagctacgggtcacttgcggttgaatgttctctatgttgaggtcatccagggcttgcctcagggatgtagcgtttgttgaagacagaaccacatcctttacagtgttgtacaggctcacacaggcttcacagcttgaaggtcggtgctgcaacaaaagaatcagcttgagatccaacagtatcctctgcaggcggaagcaaacctacagacagttcatagacctactgtacgagttctcaagaggatcttctatctccgaagctgctacagctgtcggcctctctattcctacggtcagatccctcttcaacgaaatcagagaaaggatggccaaagagataacaacaacaccgaagataggaggaccgtgcagaatcgttgaggttgatgaggccaaatttgggaaggggaaacatcagagagggcgtatagttcaaggttcctgggtcctgggtggtgtggagagacacagcaacaagtgcttccgcgcgatctgtcccttcaacagaagaaatgaatcaaccttgcttcccatcatccagcagtacatagctcctggaacaacggttataacagataaatggaaagcttatgtcaaccttcagagacatggatagagggaacttggactcacgtgaaaaacagagcacagcgatgtggttggcggagatctcaagatcatctagctagagacctgacagagttcatgtggctccgacagaaaggtcttctatcttcgcccgatagagccaggcttatgtttgccagcgaactgcctaagctcttgaattttcaaaactttgtgtgatttagttttaccattacttacattataatttgtgtgactatatttagtttaatctctatacacccctgcagaaaaggtcgatttgaggtcccctcggaacataaagaattgaaagcaaactaaagaatttttcttgaaaattggcgtgcaaaaattttcaaagaaaaatcaaagtgtcatactactttgcaacctaactatatacaatttttctcaaattttagtttNNNNNNNNNNNNNcatagtaaagtttcgcctctaaagcaaactaaagaaaatttctcggtaactaaaaagtttatctcaaatgataatctgcacccatgtctctataccatgtaaagtgccaggagtgtgtggccgcttaacttcgaataattctgcgatcaacaagtttacaaaccttaattacctaggaagtaccttttcgatctatagttgaaatggtcaaatattggcgatcgaggggcactagggtcccactaccggtgcaaaatggcccagcaatagggtcccattagagtaccattaaggtcccattagggtcccattagagtaccgttaggggtgcaaaatgccatgatgagacattgggccaatttgggacagcttgggccatggcggctgatcccattaggggtgcacttttgggcgatagagtaccgttaaggtcccattagggtcccactagggtcccattaggggtgcacttttgggcgttagggtcccattagaggtgcatcggtattctttcatacaaccattgattgagttgagccttaaactagtttaatttcgaatatag
