# Supplementary material for: Distribution of Merlin in eukaryotes and first report of DNA transposons in kinetoplastid protists
Source: PLoS One. 2021 May 6;16(5):e0251133. doi: 10.1371/journal.pone.0251133 (PMC8101967; doi:10.1371/journal.pone.0251133)
Supplement: S2 Appendix — Contigs containing positive hits and protein sequences are provided as fasta files. The results of the CD-search are also provided. A README file is provided with additional information about files. (ZIP) [file pone.0251133.s008.zip › S2 Appendix/Pleurobrachia_bachei_Ctenophora.xlsx]

## Sheet: CD-search
Query	Hit type	PSSM-ID	From	To	E-Value	Bitscore	Accession	Short name	Incomplete	Superfamily
Q#1 - >AVPN01020316.1_89_862	superfamily	382559	100	216	5.58172e-18	78.1031	cl01481	DDE_Tnp_IS1595 superfamily	-	-
Q#2 - >AVPN01013591.1_64_831	superfamily	382559	100	216	5.58172e-18	78.1031	cl01481	DDE_Tnp_IS1595 superfamily	-	-
Q#3 - >AVPN01010163.1_646_1584	superfamily	382559	157	269	2.11825e-17	77.3327	cl01481	DDE_Tnp_IS1595 superfamily	-	-
Q#4 - >AVPN01018168.1_2025_2906	superfamily	382559	141	264	2.19738e-16	74.2511	cl01481	DDE_Tnp_IS1595 superfamily	-	-
