# Supplementary material for: Distribution of Merlin in eukaryotes and first report of DNA transposons in kinetoplastid protists
Source: PLoS One. 2021 May 6;16(5):e0251133. doi: 10.1371/journal.pone.0251133 (PMC8101967; doi:10.1371/journal.pone.0251133)
Supplement: S2 Appendix — Contigs containing positive hits and protein sequences are provided as fasta files. The results of the CD-search are also provided. A README file is provided with additional information about files. (ZIP) [file pone.0251133.s008.zip › S2 Appendix/Pleurobrachia_bachei_Ctenophora_contigs.fasta]

>AVPN01004777.1_3773_6183
ctctctctctctctctctctctcttccctctctgtctctatctctcatttaccatctcaaccgtatgtattcgtatggactagtgttaatatcagtggtacctattctgatcataagaattgataggatgacgcctaataagttttagatttcctgtcctgaacgcggaaagagaaataagacgcgtaccaattgctgtgataagacaccggacaccattcagcagactatataacagtacctacatttgtggcatggctatcatctcagtctcacttgattttgataatatgtccttctcttcgattcgaaccggaactaatgcgatatttccaccatctccaccgagattatcggaacatccttctacagcgttgaacattcctgcgggtactactgtcatactccatccagctcaatgcaaaacatcttttcgagttgctgctgagaacaaaaccttgcctatttctctcccacttgctacgatgctaaacactacttcacccactagaagcagacgccttgtcaatgtctatgagaaagtacgagtagaaaaacagtttggacgactttccctgaaacaagcagtaaacaaagttcccaataccactatggacaggttcaacaaggcgaagcctgctgcagaggtttacaaggtggctggtcccgctaagtttgaaagcctcagagataaatgtcggaaagtcgatggttctctaaatgtgacgaagttctccaaagaatgcagccttgagatgaggaagccctcttacagaagactgatgaagaggtctaaggagacccagcacttgttgtaattttattgtaatatgaaaacgattttatagtttaaactggataactgattttatactggataactgaacaatgcactgaaattactcaaaacacctccaaaataactcttcattcacaccatagaaaaatagagtctctgaaaagctcacaccgttttggagtgcctccttgatacattccagaatgtctggaggccaagttcgggaagcagaagtacaaccgcggcagactggtggatggaaagtgggtcatcggagctgtctgccagaacaccggccacgccttcttcgaagtttgccccaacaaccgacgtgatgaggcaacactcttacccatcatccaacggcacattctccctgggaccatcatcatcactgacggttgggccgcctaccagaacctaagtcaacacggctacacccacttcaccgtgaaccactcaacaaactttgtttgtccagcgaccggagcccacacgaacgccatagagggcctttggactcatctgaagaggcataccggcattcgtgacggaggaagacggaccagcatgacccttcagttggacatcactgagtatgcttggttaaaacagaagggagcaacgaccgtgtctgatatgaacaaactgttttctatgctattgccagagttgttgtattatcgcaattggtgttgagtagcccgaggagattttcagttattcagttattgtatctgtttgtttatttaactgctgattagttccaaatacaattaatgtctttcatttgtattcaaaaccaggaggaagtggttaattaagctgaaaattatatgtcttacatgcagtagttgtaatcagtgtgtccacaatgtgtccacaatgtgtccacaatgtgtccacaatgtgtcctcaatgtgtcctcaatctgtcctcaatgtgtcctcaatgtgtcctcaatatgtccccaatatgtcctcaatgtgtcctcaatgtgtcctcaatgtgtcctcaatgtgtccccaatgaaaatagaagctttcacctctaatttcccaaatttgtccacaatgtgtcctcaatgtgtccgcaatatgtccacaatgtgtcctcaatgtgtcctcaacctgtcctcaacctgtccacaacctgtcctcagactgtccacaacctgtcctcagactgtcctcaatgtgtccacaatgtgtcctcaacctgtcctcaacctgtcctcaatgtgtccacgattgatgtgcaatcgttactcaatgtgtcctcaatgtgtcctcaatgtgtcctcaacctgtccacaatgtgtcctcaacctgtcctcaacctgtccacaacctgtcctcaatgtgtcctcaatgtgtcctcaatgtgtcctcaatgtgtcctcaatgtgtcctcaatgtgtcctcaatgtgtcctcaaacgttccgtaggtagtatgttatactaccgagactagatatatatatctagtctcatactgatatatatatagacattgcaattcaaacaaaacaccataccatttcagggtcgtgttcctgtgttccaatgttgtttggtgcagtgttatttgctgcacgattaggagcagga
>AVPN01020316.1_1_1787
TTGGGtatttttgtgtatggtccatacaaaaaaatacaaaaaaatacaaaaaaataggttggaacccccccaacCTGCTCCAACCCGATGGTGCGGAAGCCCTGCCCTGTATCAAAGTCTGTGGATTTGCTCGTTTGGAACTGCTCTCCATGTCGCCGCTCCGTGACTATCAGGGAAGGCAGTGTtctgaagaacaagaagataTCCTGTATTGACCTAATTTCCCTCCTGTTCTGGTTCAGTACAAAAGGAATCTCTGGATCTACAGTCTCAGAGTTTACTCAGCTGGGAGAGGACGCTGTGTCAAGGTGGAGGAGGATCATCACAGACGAAATTACCTACTGGTTTATTCAAAACTGCACTCCGATAGGTGGTGTAGGAAAGACCGTGGAGATTGATGAGGCGAAATTTCGGAGAATGAAACACCACCGAGGAAGAGCAAGAGCTGAGGAGTGGGTCCTGGCGGGTGTTGAGAGGGAGACGAACAGGTGCTTCATTGTACCCTGTCCAGGGGGTAAGCGATCAACAGCTGTCCTCCTGCCCATTATCCAGAAGTGGGTGCTTCCTGGCACTACAATTTACACTGACGGATGGAAGGCATACCTGGCACTATCGGCTAATGGATTTGCTCACTCCTCTGTCAACCACACCCTCTACTTCAAAGATCCCGTTACCGGCGTACACACTAACCGATGTGAGGGCCTGTGGAAACATATCAGAGAGAGTGTTACTGGTTCCCGAACTCTGGAGGATTCCTTTGTTGACTTCATGATGAGGCGTCGCTTCACGACTGGTGGTAACGCTCGGGGGCGAGATAGAACTGTGTTAATCTTCAACGGCTACCTATCCATTCTGCGAGTGTGAATAAGTTTG
>AVPN01013591.1_1_1762
acaaaaaaatacaaaaaaatacaaaaaaataggttggaacccccccaacCTGCTCCAACCCGATGGTGCGGAAGCCCTGCCCTGTATCAAAGTCTGTGGATTTGCTCGTTTGGAACTGCTCTCCATGTCGCCGCTCCGTGACTATCAGGGAAGGCAGTGTtctgaagaacaagaagataTCCTGTATTGACCTAATTTCCCTCCTGTTCTGGTTCAGTACAAAAGGAATCTCTGGATCTACAGTCTCAGAGTTTACTCAGCTGGGAGAGGACGCTGTGTCAAGGTGGAGGAGGATCATCACAGACGAAATTACCTACTGGTTTATTCAAAACTGCACTCCGATAGGTGGTGTAGGAAAGACCGTGGAGATTGATGAGGCGAAATTTCGGAGAATGAAACACCACCGAGGAAGAGCAAGAGCTGAGGAGTGGGTCCTGGCGGGTGTTGAGAGGGAGACGAACAGGTGCTTCATTGTACCCTGTCCAGGGGGTAAGCGATCAACAGCTGTCCTCCTGCCCATTATCCAGAAGTGGGTGCTTCCTGGCACTACAATTTACACTGACGGATGGAAGGCATACCTGGCACTATCGGCTAATGGATTTGCTCACTCCTCTGTCAACCACACCCTCTACTTCAAAGATCCCGTTACCGGCGTACACACTAACCGATGTGAGGGCCTGTGGAAACATATCAGAGAGAGTGTTACTGGTTCCCGAACTCTGGAGGATTCCTTTGTTGACTTCATGATGAGGCGTCGCTTCACGACTGGTGGTAACGCTCGGGGGCGAGATAGAACTGTGTTAATCTTCAACGGCTACCTATCCATTCTGCGAGTGTGAATAAGTTTGTGAAGAAGTGTGTTTATATTACATGtttattattactattaccGCTTTATTTACAAAAACCAAGAACAGCTGTTATGAAAACTAccacaaaatataaatattcatCACTGCATGCACTTCATTCTGGATTAGTGTGATACGGGACACGATTCGGGGAATGGTTACATAGCAGTGTG
>AVPN01000333.1_51190_53621
ctctatccctctatctctctatcttcattatccccctctctgtcactctttgcgccctctcgctctcagttatgatgtacttgttgtattgcattctacatgcactaaggcttgtactgcttgtagtgcttctctttggtaaatcaggaagacgccaccgtgcctgaattgtcctaattttactaaaatctaaccttgctttagcttttgtgtatatccctctctatctcaacagctctaaatatacaatttaccaaagctcttgataaatatattgaatttccaactccctctcttcaatagctgcagtttaatagcaatgaagttggtcctgattgtattggtggcggtgtgtctagtgggggaaatagtcaatgcacgattctctctctctctctctctctctctctctctctctctctctctctctctctctctctctctctctctctcattacgagagagaaagggttggaatagagaataagatatgtatcacatgaccatacccagtcctacctctgtaatgacgcacatctgctaattgggccaggcccttgaaacaaggcttggtcttggttgttattgccttgttattgccatgccaccctcaaagttgggtggcatggatctgggacgtcccttatgtgaccagtatttaagagtagtggagttcaatccataccatcagtaccacaatgccttcttccatccaatctctctgctatgaagacctgctcaacgctggagttctctctacagcgacggcttctgctggagatgcccctgtggatcttcagtgtccgtgcggaaacacagcatcctggagcagagtcccatacccttccggaaattcatcagcctcctgcacgagtactcgaagaggaccaccgtctcccgcaccgccattagctctaccctggacgagggaaccgtgaggaggtttttcgacatgatccgggagaagatgcatgatgagatcaacaccacctcggggatgatcggcggacctggagtgatcgtccagatcgacgaaagcaagcacggaaagcggaagtaccaacgtggacgtctagtggagggcacctgggtctttggcggcgttgaccaagtgactggagaagccttctttgagatctgccccgccaacaaaagagatgaagcgactcttctccccatcatccttcgacgtatccgccctgggtccatcatcgtcagcgactgctggggagcgtacgtgaacctgaaccaatataatgggtacacccacttcaccgtgaaccacagcagatcctacgtcaacgcccagaccggagcccacaccaacgctatcgagggactctggactcacctgaagaaccacactcgccagagaattggaggaaagaagacggagaaatccctgaagctggacctcaccgagtacgcctggttgaagaagaagggtgcgactacagtgggagatctgaacaaacttttctcagagcttctgcctggtcttctgtactatcgaaattggagctgaggacaaccttgggtacagagtttgtttgcgaagttttatttatgttgtttgaataaaaacctctttttaagtttaaccagaaaaaaatacggcctatctttgtctcttttcaaacattgaattgggataccttgtggacttcaacttcacgtatccaactagactaaagcggtagagagaccgaatcaccctcccctaatgatagtgattcgtatcacgtatcacgtatccaactagactaaacaatacgcagtgatagacaatatgtagatagttttcagaaataaattatggttatacactgtttgaaattgaaacaattactgcactgaatttatttaaatgtaactgacagctcctctcgcttcagtccataccagcgtccagcgtagtgcatcagaaagagagacaccgttcataagcgtttcaatgagatcatctcccaaatcaggacgtctagtggaagtagatggagaagtctggacaaatttagacacaactgcaaggatagaagtaagagcagggtgtcctccacgaaactaaattcagtttagtgttgaaatttagaagtcaagttagtgagccatttttatttcgctaaactttagatactcgtcaagtcggagaatccgtaagggacagtgggagaggaacaagtttttggattttattactaggaacgggattacttccccaacagtcagcattcaatataactttggcgttcggcggtatacatagtgaactataagaaggcctagcaggtgaaactgcacgaaattcagaaaagggtcggagctgcgacattgttaggtgctatggattttaaactgctatttaagtactaggagtatgctagtggcttctattcgtcattatcataattacgaactatagcttaccccc
>AVPN01000031.1_67832_70245
tgatgtaagaattatgatattgtatgactgttctcaacaattataataaccaggtatcacgagaatttccacaacttgattgcatataagtactacatcagcaacttctacatccatccccggtccctgttgcataaggaagttaagccccgacctgaacagtacgaagaaacgtacactgacaaactgagtgatgaatgcatgctagagatacttggaaataaaagtaaggggtcactatggttaccatagagcttcactgttcactgtattaccttcggtaaacgatcaccatatttcgatttttaccgagaattagctaccaattagtttcacaagtttgttgaaagattcaacattatattattatatttattttttagcacggagaccatgcctgatatcaatggactgttactcacaaatgacgagcggaggttctgaggattaccaattgacccaccaacttctatttttcatcctggcacaggtataacatgtttgttttatacagggtgttcatttggcagcagttagtatatatagtagagtgttttcagtcttagtatcaacctcagttatgccttctcaaccatcttcacctggaatcttctccgagatgatgactatcaccaaggacgaggagtcctcccggcaattcctgctgcagaagggaatcctactcactaccgtccaatgtgcctgcaccagtaccatgaccctaaatgggacgagacgatgttttagtggactgaacacctagaaggcgacgagtcctactggatgcagtaagaccaaaagctgccgtttcggatcctacctttcaaactccaagataccattctccagcctactacaacttctctactgcttcagctccaagaacctgaccaatgtggatacagcagcgtacacaggattgtcccggaaagctgttaccgagtggaaggcctcccttctagaagcagtaacaatttggatcctcaacaacccacaaccgatcgggggactcggcgagatagttgagatagatgaagcgatgatgggacggaggaaatacaaccgtggaacacttcgggaaggagcgtgggtcctgggaggagtttgtcgcagaactggccattgttttctgatccagtgccccaacaaccggcgagatgctagaaccctcctgcccctgatacaacgacatgtccttcccggtaccactattcatacagatcagtgggccggttataaccaactctcctctcttggctacactcaccatacggtgaaccataccttgaactttgtggatcctactaccggtgtacacactaacatgcaagaaggactgtggcaccatgtgaagcgacagttggattccaaacagagcttggagcatgtgtttattgagtttgtttttaggagacgatttaatgcgagtactggtgaatcagtctaagcattacgcaaattacctaaaaattgacatcttcgatcttaaaattaatcccatttgaatcaccgtgttttcaattctaattaaatagtaactactatgttatgacaccgttagcctatcagttcgatctcacagcagttagtatatatagtagagtgttttcagtcttagtatcaacctcagttatgccttctcaaccatcttcacctggaatcttctccgagatgatgactatcaccaaggacgaggagtcctcccggcaattcctgctgcagaagggaatcctactcactaccgtccaatgtgcctgcaccagtaccatgaccctaaaaccctgctctgctacaaaatcacctgacttgtggatcttccgctgctcagctactggatgcagtaagaccaaaagctgccgtttcggatcctacctttcaaactccaagataccattctccagcctactacaacttctctactgcttcagctccaagaacctgaccaatgtggatacagcagcgtacacaggattgtcccggaaagctgttaccgagtggaaggcctcccttctagaagcagtaacaatttggatcctcaacaacccacaaccgatcgggggactcggcgagatagttgagatagatgaagcgattatgggacggaggaaatacaaccgtggaacacttcgggaaggagcgtgggtcctgggaggagtttgtcgcagaactggccattgttttctgatccagtgccccaacaaccggcataatacataaacaccccgataattactatggctgtctcacatgtccccaaggtcccccagggtcccccaaggtcccccgagggtccccaaggtccccgagggtccctcactgtcgaaggtccccgagggtcccccgatcggtcgggcttcgttacacctgccgttcattttggatctttacaagtgttgtaccagaatttggtctc
>AVPN01010163.1_96_2461
AGCTACACGAGGAGTACCATTCCTATCTTACCGAGGTCCAATCTGGGAAGAGTCTCACCTCCGCTATCGCTCAGAGAGGGGCTAATGAGGCTACTATCTACAGGATGAAAGCAATTGTGGAACTATCCCTGGCGGACCCTGCTACATACGAGGTTCTCTCACGCTCCTGTAAAAACCGGTTGGATCTCGCCAAGAAAGCAGCTGCTGAACTGAGGAAACCGGACACCGCTGCACAATTGGTAGTTCTCACTACCCAGGGCAAGGCCATTGGCCGCAAATAGACTCTTGATTGTATTGTTTCAGATTATCATTATGTTCAATTTAATGTATTCAACTACTCCGAAAATCCGTGTTAATTATGTATCTCACAACTTGTGCCTCACTCGTCCTCTCAAAGGCGCgtcctctctcaatatctcacaTTGTCAGCGTGTCATGATCACTAATAGCTAATTAGAAGACAAACAGTTAGACAATCAAATTATTAGTGCGATCTAGTTAATTGGAACTGCTCATTGGGATCAATCAGCGTCTTCACTACACATATAAATGTTTATGCGTTCTTTCAATACTATCGTTTTTGATATGCCTTTCCAACTTAATCGGGCAAGCTTTACTGCGGAGGCTGAATCCCTCTGGCAATCCGAGGACACCGCGAGATCATTCCTGCAGCAGAGAGGAGTTCTCCCAGCAACAATGTTATGTCCATGTACCACCCTGATGCATCTGAAACCTTGCTCCAGTTCTAAATCAGAGGATCGCCAAGTTTTCTATTGCCCATCATGTAAGAGGACCAAGAGCATACGTTCTGGAAGTTATCTTGCATCCAGTAACCTTTCCTTCGCTGTGTTTATCCAACTGCTCTTCTACCTCTCCAACCGCTACAATCCTATCGTTGCTGTTGCTGCCTACACAGGACTAAGCGAAAGGACTGTCTGTGACTGGAAGAGCTCACTCTCTGGAGCTGTTGCCGCATGGATGATGAACAATCCCAAGCCTATTGGAGGACCTGGCTTTACTGTAGAAATAGACGAAGCAATGTTCGGGAAAAGCAAGTACAACAGGGGAACATATCGGAAGGGGATCTGGGTTCTTGGTGGTGTTTGTCGTGAAACTGGAGAGTGTTTTGCTGTGCCCTGTCCGGGAAATCGCAGATCCGCTGACGTCCTCCTTCCCCTGATACAGCAGTTCGTCCTACCTGGCACCATCGTTCATACTGATGGTTGGAAGGCGTATTCATCACTTTCTCAAAATGGCCTCTACACCCATGGTACAGTAAATCACACACTCCACTTCGTGGATCCCTTTACTGGTGTGCACACAAATACCCAGGAGGGGCTCTGGCACCATTTGAAGATGAGTGTTGATAGCACTCAGAAGATAGAAGACGTATTCTTTGATTGGATGTTTAGGAGACGCTTCAATGCCACACAAGGAACCACACAGTTCGTCAATGCCTTCAATGGATACCTTACTACTCTGGCTATCTAATTCTAGCAATGGAAGTGACAATGACCGTGAGCGTGAGTTTGATATTATGTGTATATTATCTTATAGATGTTATGATTTACTGATccaaattaaatttaaataacAAAACCAAATTGTATCATTGTGTCAATTTTGTAGTACTATCTTCTGAAACATTAGAGGATAGCACTAgggccggggagagagagagagaaagagaaagagagagagagagagagagagagaga
>AVPN01000031.1_67826_70224
gtatgactgttctcaacaattataataaccaggtatcacgagaatttccacaacttgattgcatataagtactacatcagcaacttctacatccatccccggtccctgttgcataaggaagttaagccccgacctgaacagtacgaagaaacgtacactgacaaactgagtgatgaatgcatgctagagatacttggaaataaaagtaaggggtcactatggttaccatagagcttcactgttcactgtattaccttcggtaaacgatcaccatatttcgatttttaccgagaattagctaccaattagtttcacaagtttgttgaaagattcaacattatattattatatttattttttagcacggagaccatgcctgatatcaatggactgttactcacaaatgacgagcggaggttctgaggattaccaattgacccaccaacttctatttttcatcctggcacaggtataacatgtttgttttatacagggtgttcatttggcagcagttagtatatatagtagagtgttttcagtcttagtatcaacctcagttatgccttctcaaccatcttcacctggaatcttctccgagatgatgactatcaccaaggacgaggagtcctcccggcaattcctgctgcagaagggaatcctactcactaccgtccaatgtgcctgcaccagtaccatgaccctaaatgggacgagacgatgttttagtggactgaacacctagaaggcgacgagtcctactggatgcagtaagaccaaaagctgccgtttcggatcctacctttcaaactccaagataccattctccagcctactacaacttctctactgcttcagctccaagaacctgaccaatgtggatacagcagcgtacacaggattgtcccggaaagctgttaccgagtggaaggcctcccttctagaagcagtaacaatttggatcctcaacaacccacaaccgatcgggggactcggcgagatagttgagatagatgaagcgatgatgggacggaggaaatacaaccgtggaacacttcgggaaggagcgtgggtcctgggaggagtttgtcgcagaactggccattgttttctgatccagtgccccaacaaccggcgagatgctagaaccctcctgcccctgatacaacgacatgtccttcccggtaccactattcatacagatcagtgggccggttataaccaactctcctctcttggctacactcaccatacggtgaaccataccttgaactttgtggatcctactaccggtgtacacactaacatgcaagaaggactgtggcaccatgtgaagcgacagttggattccaaacagagcttggagcatgtgtttattgagtttgtttttaggagacgatttaatgcgagtactggtgaatcagtctaagcattacgcaaattacctaaaaattgacatcttcgatcttaaaattaatcccatttgaatcaccgtgttttcaattctaattaaatagtaactactatgttatgacaccgttagcctatcagttcgatctcacagcagttagtatatatagtagagtgttttcagtcttagtatcaacctcagttatgccttctcaaccatcttcacctggaatcttctccgagatgatgactatcaccaaggacgaggagtcctcccggcaattcctgctgcagaagggaatcctactcactaccgtccaatgtgcctgcaccagtaccatgaccctaaaaccctgctctgctacaaaatcacctgacttgtggatcttccgctgctcagctactggatgcagtaagaccaaaagctgccgtttcggatcctacctttcaaactccaagataccattctccagcctactacaacttctctactgcttcagctccaagaacctgaccaatgtggatacagcagcgtacacaggattgtcccggaaagctgttaccgagtggaaggcctcccttctagaagcagtaacaatttggatcctcaacaacccacaaccgatcgggggactcggcgagatagttgagatagatgaagcgattatgggacggaggaaatacaaccgtggaacacttcgggaaggagcgtgggtcctgggaggagtttgtcgcagaactggccattgttttctgatccagtgccccaacaaccggcataatacataaacaccccgataattactatggctgtctcacatgtccccaaggtcccccagggtcccccaaggtcccccgagggtccccaaggtccccgagggtccctcactgtcgaaggtccccgagggtcccccgatcggtcgggcttcgttacacctgccgttcattttggatctttacaagtgttgtaccagaatttggtctcagaaat
>AVPN01018168.1_1382_3816
ttcaaaacttaaaaaaGCTTTCATAAAAACGTGCTGCCTTATAGGGATCAGttgttacacagcgtttacacagtctttactcaTTCGTTCTGGGTTTAATGACTGCGTCTTTCGCACTCGATTTGCAGCGCTTATGGAAACTTTTTTCGCCGCGGCGCTCATATCAGTTCTCACAATTGTGCAGCACACAATCCAATATTTTCTTACAAATAGCAGCACGCGCCGCTCTATAGTAACGACTGagtaacgactgagtaaacactgtaactactgaacttgtttagggatccctatcccACTGAGCGTGCGTAAGGCTATCCGCCAATGAAAAGTGCCATGCAGTGCCTTATTCCACTGCTTATGACGCAGCCAGCAACTTCTGCTAAGTAACGGTGGGATTTTTAGTATATGGGTGCCTTACAGCCTGTGTGCTACATTGACTAACTTGAACTAAACTGTATCTGCTAGATAATCAACAGTACTGACCGTCTCGACCAATCAAAATCGACAGCCCAAGTGAAATATTACTGCAAGATTAATCGCGATTATTGCGCTACCCCACGATAAAAAACAAGTAACCAATACCGGGGAATTTCAAGCTGCCGACATCTTTTTATAACTCATTACGTTATATTAGCCATCATGAGTGACTTTTCCCCGCCTGAAGCTGTGAAACTGTGTATGGATAAAAACATCATACGTTCTTCTGCAACTTGTGACTGCTCCGGATTGATGAAACTCATTCCGATGTCCAACAGTCGTGACAAAGTTGCATGGCAATGTGAGGATTGCAGGAAGAAAGAGTCGATCCGGGAGATAAGTTTCCTAAGTGACATAAGGATTCCACTCGAGCAAGTTTTAAAGATCGTGGAGTGTTACTGTAAGATGTTGGGGGCTGCTGAAACTTCATCCATCGTTGGTTGCGATGAACGTGTCGTCGATAAAATCTACACCGCTATTAAAACTTTAATTGCTGAAGATGCCGATGAAGATCGATTTATCGGCGGCCTGGGCGTAGTTGTATATGTCGATGAGACATGTCATGGCACTTCCATGTACAACCGAGGCAGGCCAATGGCCCGTAAAACCTGGATCCTCGGTGGGGTTGAAAGAGGCAGTAATAAGGTGTTTGTGGTAGCACTCAGTGAGGGAAAACGGGACGCGGACTCGCTCTTGGATGCTATCCTCGATCACGTCAGACCAGGAACAATTATTGTCACTGATTGCTGGGCAGGTTACGGCGAGTTGAGTATATCTGGTTACCAGCACATCCAGGTAAATCATTCGGACGGGTTCAAATGCCCCGTGACTGGGGCGACAACGAACACTGTGGAATGCATTTGGCAACATCTGAGGAATCACTGCCGGAGGAGGACAGGCAACACACACCGGAATTCTGAACAGACGGATCTCACTTGTTCGGAATTTATGTGGCTTAAGAACAACGGTGTATATCCTCGGTTACCCAAGAATGCCACTGCATTGTTTGAACACTTGCTGCCAAAGGTTTTCGAACGCCAGTTTTAAGTCTGCTTTAGACTCCTTGTTATGCTTTGAGGTGAAGTGAAGGTGCTGGTGAAGGGGTTTGTTTCTGTTGGTTTGGCTGACACACAAGCAGATAGGACTTGTAAAGATATATCTTGTCAGTCTATGAGATCCTGTGAGAGCGAGAGCGTGAGCGAAAGCGAGTCCTGTTCCTCTCCGTTCCTTTTCTTAAATCCTTTCTTCCGTCCTCTCTTCGTTCTTATTTGTTATGTCTATGATATCCTTCGTTGTGACATGGTCTTTGCCAGAGTGGGANACCCGCATTAGCGTATTGTTG
>AVPN01003862.1_1131_3547
taaacgctcggccgtcaagctcatgtgatagcctacagagaacaatcaatccgctccctgctagagaacaatccatcacctttcttcgaatgaagtttgtgaattcaaagtacttgttaaaacattcaccacccaggttaccgagcgttgcgaaagcactggtggagctgcggtggtgacacatcgcgcgcgatggatcggaaggacaagttgtactgtagaataatcgagaaagatttctacaagtcgtgtactgtgaacgacatggagcgacccaagatagattgtgggcccaactgcagggatggagtctgttataagatgtatggggaaaatctcagggttcccagtggtaccacggtgtggtcggaaaacgagaaatatgccatcgtcgctcaggtactaagatctgtgttttgataagcaatggcaattctttagtacaagattcaattcaattcaaatcatttggaaataccaaggataccaagaccattatttacagacagatggcaatgtggttctttaactgtaaagggggcattcccaactggcacacggacacacagtcctggacctgcccctgcccctgatatgcctactactgataccactaccagtcctgatctgcttgcaactactcctcctgatactctcgctacagctgatactactccttccgatactctcgctacagctactactactcctcccgatactactcctgatactactcctgatgtgcccactactaccacttctgaatcccccactgctgcgactgccactgatattcctgctacaaccgatactagtcctgctactgccaccactgatccagaaccatcagccccaagggtgaagaggaggcgtcttacacctgaacaactgcaggatgaataccagtaccacctgaaggaagtccagtccggaaacaccctccaaaaatctctctctcgctggagctgttgctgcatggatgatgaacaatcccaagcctattggaggacctggctttactgtagaaatagacgaagcaatgttcgggaaaagcaagtacaacaggggaacatatcggaaggggatctgggttcttggtggtgtttgccgcgaaactggagagtgttttgttgtgccttgtccgggaaatcgcagatccgctgacgtcctccttcccctgatacagcagttcgtcctacctggcaccattgttcatactgatggttggaaggcgtattcatcgctttctcaaaatgggctctacacccatggtacagtaaatcacacgctccacttcgtggatcccttcactggtgtacacacaaatacccaggaggggctctggcaccatttgaagatgagtgttgatagcactcagaagatagaagacgtattctttgattggatgtttaggagacacttcaatgccacacaagaaacgacaattctgtgtgtttgatatttgtgaacattttgtgaatcttttaaaccaaattctgttaatttgtagcgtcattgtgaacaaaacaatcttcgatcagcttcatggggtcgagggagtgaccacagttctcgcgcgctccttgtttgagagaagcgtgaattgggtcaggccaatggccaatgctctgaaagcgacttttagactttttattgtgacaaaagtaaaagcggaagacttacggaagagaaatgttctttcgtctgattagccgaggaacaaatttgatttagagtatccaacttatccattcattatgcatagctagatagtttgagagtacagtcggaccccgatttaccgggatgctcgggggaaagggttttgcccggtaaatcggggtgccccgtatatcgtggtcaaatagcgtttatttcctatttcgggggaagtttatcctcccggtaaatcggggttccggtaaatcggggtgcggtaaatcggggtccgactgtagtaataaagttatgcagagtttggaagtgtcgacaatatatttgttttacattctgaaaaataccgggtttcccaggcaatataggataatcaagtttagacagtatattaaaggtgtctctctcactttatgtgttctcggtagaaattcatttcttctctgcacaatgaagtttgttttactgtctctgttggtggcttgcctggccttgggaacgggggctattgactgtgacaaaacacagggtcgtttggagtcatgtttcgaacgaggtaagacagaatgtcatcacaattacaagtcaggaaacgccaatagcacatagtgaaatgtgagatttcttcagagtcagaccagagcctgtgcttatggcgtattcagtagtgtccccagcgtttagagtctgaagaatccacacatttcaccatgtacaactacaagtttccttccccgtaata
>AVPN01004777.1_3779_6198
tctctctctctctctctctctctctctctctctctctcttccctctctgtctctatctctcatttaccatctcaaccgtatgtattcgtatggactagtgttaatatcagtggtacctattctgatcataagaattgataggatgacgcctaataagttttagatttcctgtcctgaacgcggaaagagaaataagacgcgtaccaattgctgtgataagacaccggacaccattcagcagactatataacagtacctacatttgtggcatggctatcatctcagtctcacttgattttgataatatgtccttctcttcgattcgaaccggaactaatgcgatatttccaccatctccaccgagattatcggaacatccttctacagcgttgaacattcctgcgggtactactgtcatactccatccagctcaatgcaaaacatcttttcgagttgctgctgagaacaaaaccttgcctatttctctcccacttgctacgatgctaaacactacttcacccactagaagcagacgccttgtcaatgtctatgagaaagtacgagtagaaaaacagtttggacgactttccctgaaacaagcagtaaacaaagttcccaataccactatggacaggttcaacaaggcgaagcctgctgcagaggtttacaaggtggctggtcccgctaagtttgaaagcctcagagataaatgtcggaaagtcgatggttctctaaatgtgacgaagttctccaaagaatgcagccttgagatgaggaagccctcttacagaagactgatgaagaggtctaaggagacccagcacttgttgtaattttattgtaatatgaaaacgattttatagtttaaactggataactgattttatactggataactgaacaatgcactgaaattactcaaaacacctccaaaataactcttcattcacaccatagaaaaatagagtctctgaaaagctcacaccgttttggagtgcctccttgatacattccagaatgtctggaggccaagttcgggaagcagaagtacaaccgcggcagactggtggatggaaagtgggtcatcggagctgtctgccagaacaccggccacgccttcttcgaagtttgccccaacaaccgacgtgatgaggcaacactcttacccatcatccaacggcacattctccctgggaccatcatcatcactgacggttgggccgcctaccagaacctaagtcaacacggctacacccacttcaccgtgaaccactcaacaaactttgtttgtccagcgaccggagcccacacgaacgccatagagggcctttggactcatctgaagaggcataccggcattcgtgacggaggaagacggaccagcatgacccttcagttggacatcactgagtatgcttggttaaaacagaagggagcaacgaccgtgtctgatatgaacaaactgttttctatgctattgccagagttgttgtattatcgcaattggtgttgagtagcccgaggagattttcagttattcagttattgtatctgtttgtttatttaactgctgattagttccaaatacaattaatgtctttcatttgtattcaaaaccaggaggaagtggttaattaagctgaaaattatatgtcttacatgcagtagttgtaatcagtgtgtccacaatgtgtccacaatgtgtccacaatgtgtccacaatgtgtcctcaatgtgtcctcaatctgtcctcaatgtgtcctcaatgtgtcctcaatatgtccccaatatgtcctcaatgtgtcctcaatgtgtcctcaatgtgtcctcaatgtgtccccaatgaaaatagaagctttcacctctaatttcccaaatttgtccacaatgtgtcctcaatgtgtccgcaatatgtccacaatgtgtcctcaatgtgtcctcaacctgtcctcaacctgtccacaacctgtcctcagactgtccacaacctgtcctcagactgtcctcaatgtgtccacaatgtgtcctcaacctgtcctcaacctgtcctcaatgtgtccacgattgatgtgcaatcgttactcaatgtgtcctcaatgtgtcctcaatgtgtcctcaacctgtccacaatgtgtcctcaacctgtcctcaacctgtccacaacctgtcctcaatgtgtcctcaatgtgtcctcaatgtgtcctcaatgtgtcctcaatgtgtcctcaatgtgtcctcaatgtgtcctcaaacgttccgtaggtagtatgttatactaccgagactagatatatatatctagtctcatactgatatatatatagacattgcaattcaaacaaaacaccataccatttcagggtcgtgttcctgtgttccaatgttgtttggtgcagtgttatttgctgcacgattagga
>AVPN01003862.1_1125_3523
gtgatagcctacagagaacaatcaatccgctccctgctagagaacaatccatcacctttcttcgaatgaagtttgtgaattcaaagtacttgttaaaacattcaccacccaggttaccgagcgttgcgaaagcactggtggagctgcggtggtgacacatcgcgcgcgatggatcggaaggacaagttgtactgtagaataatcgagaaagatttctacaagtcgtgtactgtgaacgacatggagcgacccaagatagattgtgggcccaactgcagggatggagtctgttataagatgtatggggaaaatctcagggttcccagtggtaccacggtgtggtcggaaaacgagaaatatgccatcgtcgctcaggtactaagatctgtgttttgataagcaatggcaattctttagtacaagattcaattcaattcaaatcatttggaaataccaaggataccaagaccattatttacagacagatggcaatgtggttctttaactgtaaagggggcattcccaactggcacacggacacacagtcctggacctgcccctgcccctgatatgcctactactgataccactaccagtcctgatctgcttgcaactactcctcctgatactctcgctacagctgatactactccttccgatactctcgctacagctactactactcctcccgatactactcctgatactactcctgatgtgcccactactaccacttctgaatcccccactgctgcgactgccactgatattcctgctacaaccgatactagtcctgctactgccaccactgatccagaaccatcagccccaagggtgaagaggaggcgtcttacacctgaacaactgcaggatgaataccagtaccacctgaaggaagtccagtccggaaacaccctccaaaaatctctctctcgctggagctgttgctgcatggatgatgaacaatcccaagcctattggaggacctggctttactgtagaaatagacgaagcaatgttcgggaaaagcaagtacaacaggggaacatatcggaaggggatctgggttcttggtggtgtttgccgcgaaactggagagtgttttgttgtgccttgtccgggaaatcgcagatccgctgacgtcctccttcccctgatacagcagttcgtcctacctggcaccattgttcatactgatggttggaaggcgtattcatcgctttctcaaaatgggctctacacccatggtacagtaaatcacacgctccacttcgtggatcccttcactggtgtacacacaaatacccaggaggggctctggcaccatttgaagatgagtgttgatagcactcagaagatagaagacgtattctttgattggatgtttaggagacacttcaatgccacacaagaaacgacaattctgtgtgtttgatatttgtgaacattttgtgaatcttttaaaccaaattctgttaatttgtagcgtcattgtgaacaaaacaatcttcgatcagcttcatggggtcgagggagtgaccacagttctcgcgcgctccttgtttgagagaagcgtgaattgggtcaggccaatggccaatgctctgaaagcgacttttagactttttattgtgacaaaagtaaaagcggaagacttacggaagagaaatgttctttcgtctgattagccgaggaacaaatttgatttagagtatccaacttatccattcattatgcatagctagatagtttgagagtacagtcggaccccgatttaccgggatgctcgggggaaagggttttgcccggtaaatcggggtgccccgtatatcgtggtcaaatagcgtttatttcctatttcgggggaagtttatcctcccggtaaatcggggttccggtaaatcggggtgcggtaaatcggggtccgactgtagtaataaagttatgcagagtttggaagtgtcgacaatatatttgttttacattctgaaaaataccgggtttcccaggcaatataggataatcaagtttagacagtatattaaaggtgtctctctcactttatgtgttctcggtagaaattcatttcttctctgcacaatgaagtttgttttactgtctctgttggtggcttgcctggccttgggaacgggggctattgactgtgacaaaacacagggtcgtttggagtcatgtttcgaacgaggtaagacagaatgtcatcacaattacaagtcaggaaacgccaatagcacatagtgaaatgtgagatttcttcagagtcagaccagagcctgtgcttatggcgtattcagtagtgtccccagcgtttagagtctgaagaatccacacatttcaccatgtacaactacaagtttccttccccgtaatacggcgg
