# Supplementary material for: Distribution of Merlin in eukaryotes and first report of DNA transposons in kinetoplastid protists
Source: PLoS One. 2021 May 6;16(5):e0251133. doi: 10.1371/journal.pone.0251133 (PMC8101967; doi:10.1371/journal.pone.0251133)
Supplement: S2 Appendix — Contigs containing positive hits and protein sequences are provided as fasta files. The results of the CD-search are also provided. A README file is provided with additional information about files. (ZIP) [file pone.0251133.s008.zip › S2 Appendix/Pleurobrachia_bachei_Ctenophora_protein.fasta]

>AVPN01020316.1_89_862

MVRKPCPVSKSVDLLVWNCSPCRRSVTIREGSVLKNKKISCIDLISLLFW
FSTKGISGSTVSEFTQLGEDAVSRWRRIITDEITYWFIQNCTPIGGVGKT
VEIDEAKFRRMKHHRGRARAEEWVLAGVERETNRCFIVPCPGGKRSTAVL
LPIIQKWVLPGTTIYTDGWKAYLALSANGFAHSSVNHTLYFKDPVTGVHT
NRCEGLWKHIRESVTGSRTLEDSFVDFMMRRRFTTGGNARGRDRTVLIFN
GYLSILRV
>AVPN01013591.1_64_831
MVRKPCPVSKSVDLLVWNCSPCRRSVTIREGSVLKNKKISCIDLISLLFW
FSTKGISGSTVSEFTQLGEDAVSRWRRIITDEITYWFIQNCTPIGGVGKT
VEIDEAKFRRMKHHRGRARAEEWVLAGVERETNRCFIVPCPGGKRSTAVL
LPIIQKWVLPGTTIYTDGWKAYLALSANGFAHSSVNHTLYFKDPVTGVHT
NRCEGLWKHIRESVTGSRTLEDSFVDFMMRRRFTTGGNARGRDRTVLIFN
GYLSILRV
>AVPN01010163.1_646_1584

MFMRSFNTIVFDMPFQLNRASFTAEAESLWQSEDTARSFLQQRGVLPATM
LCPCTTLMHLKPCSSSKSEDRQVFYCPSCKRTKSIRSGSYLASSNLSFAV
FIQLLFYLSNRYNPIVAVAAYTGLSERTVCDWKSSLSGAVAAWMMNNPKP
IGGPGFTVEIDEAMFGKSKYNRGTYRKGIWVLGGVCRETGECFAVPCPGN
RRSADVLLPLIQQFVLPGTIVHTDGWKAYSSLSQNGLYTHGTVNHTLHFV
DPFTGVHTNTQEGLWHHLKMSVDSTQKIEDVFFDWMFRRRFNATQGTTQF
VNAFNGYLTTLAI
>AVPN01018168.1_2025_2906
MSDFSPPEAVKLCMDKNIIRSSATCDCSGLMKLIPMSNSRDKVAWQCEDC
RKKESIREISFLSDIRIPLEQVLKIVECYCKMLGAAETSSIVGCDERVVD
KIYTAIKTLIAEDADEDRFIGGLGVVVYVDETCHGTSMYNRGRPMARKTW
ILGGVERGSNKVFVVALSEGKRDADSLLDAILDHVRPGTIIVTDCWAGYG
ELSISGYQHIQVNHSDGFKCPVTGATTNTVECIWQHLRNHCRRRTGNTHR
NSEQTDLTCSEFMWLKNNGVYPRLPKNATALFEHLLPKVFERQF
