# Supplementary material for: Distribution of Merlin in eukaryotes and first report of DNA transposons in kinetoplastid protists
Source: PLoS One. 2021 May 6;16(5):e0251133. doi: 10.1371/journal.pone.0251133 (PMC8101967; doi:10.1371/journal.pone.0251133)
Supplement: S2 Appendix — Contigs containing positive hits and protein sequences are provided as fasta files. The results of the CD-search are also provided. A README file is provided with additional information about files. (ZIP) [file pone.0251133.s008.zip › S2 Appendix/Ptychodera flava _Hemichordata_proteins.fasta]

>LD369770.1_3897_2941
MHSYLFSFRYTMAQRAVLGAIGCSFPLTLRDLFLQVTPDEQTAVEWCQKN
GLLHKRRNCQCGRDMTLRRRSGRDTYHWCCPDCSCGAAISVCTDSWFHLC
RLPFVTILQLMYFWCFKFSVTNTSFQLSISSKSVVDWFNFCCEICFLYLR
DHVSEQVGGPGCIVEIDESKFAKSKYSRGRHRDGHWVFGGIDRDSSACFL
ISVNWRDANTLIPLIYRFVRPGSTIISDEWRAYSSLSRSPQFSHLTVNHS
LHFVDPQTFAHTNTVEGMWMHAKRRVGLYTSSDLFPTYLYEFMWRKRFGD
KADACMSLVQHISVLYPFS
>LD343692.1_3137_4099
MHSWRCNVSCIRYTMAQRAELGAIGCSFPFTLRDLFLQVTPDEQTAVEWC
QKNCLLHKRRNCQCGRDMTLRRRSGRDTYHWCCPDRSCGAAISVRTDSWF
RLCHLPFVTILQLMYFWCFKFSVTDTSFQLSISSKSVVDWFNFCREICFL
YLRDHASEQVGGPGCIVEIDESKFGKSKYSRGRHRDGHWVFGGIDRDSSA
CFLISVDRRDANTLIPLIYPFVRPGSTIISDEWRAYSSFSRSPQFSHLTV
NHSLHFVDPQTFAHTNTVEGMWMHAKRRVGYTSSDLFPTYLYELMWRKRF
GDKADAWMSLVQHISVLYPFS
>LD354347.1_134796_133843
MHSYLFSFRYTMAQRAVLGAIGCSFPLTLRDLFLQVTPDEQTAVEWCQKN
GLLHKRRNCQCGRDMTLHCRSGRDTYHWCCPDRSCGAAISVRTDSWFHLC
HLPFVTILQLMNFWCFKFSVTDTSFQLSISSKSVVDWFNFCRDICFLYLR
DHASEQVGGPGCIVEIDESKFGKSKYSQGRHRDGHWVFGGIDRDSSACFL
ISVDRRDANTLIPLIYRFVRPGSTIISDEWRASSSLSRSPQFSHLTVNHS
LHFVDPQTFAHTNTVEGMWMHAKRRVGYTSSDLFPTYLYDFMWRKRFGDK
ADAWMSLVQHISVLYPFS
>LD351703.1_14620_14003

MYFWCFKFSVTDTSFQLSISSKSVVDWFNFCREICFLYLRDHASEQVGGP
GCIVEIDESKFGKSKYSRGRHRDGHWVFGGIDRDSSACFLISVDRRDTNT
LIPLIYQFVCPGSTIISDEWRAYSSLSRSPQFSHLTVNYSLHFVDPPTFA
HTNTLEGMWMHAKRRVGYTSSDLFPTYLYEFMWRKRFGDKADSWMSLVQH
ISVLIL
>LD352374.1_130006_130872
MHSYLFSFRYTMAQRAVLGAIGCSFPLTLRDLFLQVTPDEQTAVEWCQKN
GLLHKRRNCQYGRDMTLRRRSGRDTYHWCCPDRSCGAAISVRTDSWFHLC
HLPFVTILQLMYFWCFKFSVTDTSFQLSISSKSVVDWFNFCREICFLYLR
DHVSEQVGGPGCIVEIDESKFGKSQYSRGRHRDGHWVFGGIDRDSSACFL
ISVDRRDANTLIPLIYRFVRPGSTIISDEWRAYSSLSRSPQFSHLTVDHS
LHFVDPQTFAHTNTVEGMWMHAKRRVGYTSSDLFPTTHM
>LD369770.1_3897_2941
MHSYLFSFRYTMAQRAVLGAIGCSFPLTLRDLFLQVTPDEQTAVEWCQKN
GLLHKRRNCQCGRDMTLRRRSGRDTYHWCCPDCSCGAAISVCTDSWFHLC
RLPFVTILQLMYFWCFKFSVTNTSFQLSISSKSVVDWFNFCCEICFLYLR
DHVSEQVGGPGCIVEIDESKFAKSKYSRGRHRDGHWVFGGIDRDSSACFL
ISVNWRDANTLIPLIYRFVRPGSTIISDEWRAYSSLSRSPQFSHLTVNHS
LHFVDPQTFAHTNTVEGMWMHAKRRVGLYTSSDLFPTYLYEFMWRKRFGD
KADACMSLVQHISVLYPFS
>LD350285.1_131693_132646
MHSYLFSFRYTMAQRAVLGAIGCFFPLTLRDLFLQVTPDEQTAVEWCQKN
GLLHKRRNCQCGRDMTLRRRGGRDTYHWCCPNRSCGAAISVRTDSWFHLC
HLPFVTILQLMYFGCFKFSVTDTSFQLSISSKSVVDWFNFCREICFLYLR
DHVSEQVGGPGCIVEIDESKFGKSKYSWGRHRDGHWVFGGIDRDSSACFL
ISVDRRDANTLIPLIYRFVIPGSTIISDEWRAYSSLSRSPQFSHLTVNHS
LHFVDPQTFAHTNTVEGMWMHAKRRVGYTSSDLFPTYLYEFMWRKRFGDK
ADAWMSLVQHISVLYPFS
>LD347854.1_8091_9176
MAEGQDAGTMDENMETSTQDTSTGESMEGQDSQEEGAQGQDQPHQDMQEA
NDESKAVTPARDEPKIITHEWLVKNVFKDTETCLLWCVDRGLLCWERICT
KCRDKQTWTKDITASKQDGFVFRCGRPCRSKNGLRKGTWFEGSKLSIKDI
LSIIYWWCFNLPQTYVQVQLNITEHSTVDWYSYCREVCAMTLERCSEHIG
GPGKVVEIDESKLGKRKHVRGQQTTKKWVFGGVEVDSHAKKLFLVTVGNT
DTDTLLPIILHWVAPGTTIISDFWKDKETLEGHGYTHVSSNSKAFKDLRT
ETCTDTRGRWLNVKRGLPKFGTPDEHHTTGRFAEWLYRQRFGPKATMFQT
FLDHIHELHPGS
