# Supplementary material for: Distribution of Merlin in eukaryotes and first report of DNA transposons in kinetoplastid protists
Source: PLoS One. 2021 May 6;16(5):e0251133. doi: 10.1371/journal.pone.0251133 (PMC8101967; doi:10.1371/journal.pone.0251133)
Supplement: S2 Appendix — Contigs containing positive hits and protein sequences are provided as fasta files. The results of the CD-search are also provided. A README file is provided with additional information about files. (ZIP) [file pone.0251133.s008.zip › S2 Appendix/Ptychodera_flava_Hemichordata.xlsx]

## Sheet: CD-search
Query	Hit type	PSSM-ID	From	To	E-Value	Bitscore	Accession	Short name	Incomplete	Superfamily
Q#1 - >LD369770.1_3897_2941	superfamily	382559	163	295	6.78242e-23	92.3555	cl01481	DDE_Tnp_IS1595 superfamily	-	-
Q#2 - >LD343692.1_3137_4099	superfamily	382559	166	297	1.31253e-20	86.1923	cl01481	DDE_Tnp_IS1595 superfamily	-	-
Q#3 - >LD354347.1_134796_133843	superfamily	382559	163	294	1.3742e-19	83.4959	cl01481	DDE_Tnp_IS1595 superfamily	-	-
Q#4 - >LD351703.1_14620_14003	superfamily	382559	53	184	9.00487e-21	84.2663	cl01481	DDE_Tnp_IS1595 superfamily	-	-
Q#5 - >LD352374.1_130006_130872	superfamily	382559	163	276	8.04541e-19	80.7995	cl01481	DDE_Tnp_IS1595 superfamily	-	-
Q#6 - >LD369770.1_3897_2941	superfamily	382559	163	295	6.78242e-23	92.3555	cl01481	DDE_Tnp_IS1595 superfamily	-	-
Q#7 - >LD350285.1_131693_132646	superfamily	382559	163	294	3.20098e-20	85.0367	cl01481	DDE_Tnp_IS1595 superfamily	-	-
Q#8 - >LD347854.1_8091_9176	superfamily	382559	199	338	2.64374e-10	58.0727	cl01481	DDE_Tnp_IS1595 superfamily	-	-
