# Supplementary material for: Distribution of Merlin in eukaryotes and first report of DNA transposons in kinetoplastid protists
Source: PLoS One. 2021 May 6;16(5):e0251133. doi: 10.1371/journal.pone.0251133 (PMC8101967; doi:10.1371/journal.pone.0251133)
Supplement: S2 Appendix — Contigs containing positive hits and protein sequences are provided as fasta files. The results of the CD-search are also provided. A README file is provided with additional information about files. (ZIP) [file pone.0251133.s008.zip › S2 Appendix/Ptychodera_flava_Hemichordata_contigs.fasta]

>LD352456.1_3478_5879
ttgtggaaattgatgaatctaagttcggaaagtccaaatacagtcggggtcgacatcgtgatggacactgggtctttggaggcatcgatcgcgattcttcagcttgctttctcatttctgttgaccggcgtgatgcgaataccttaattcctttgatttatcgatttcttcgtccaggttctactattatttctgatgaatggagggcttattcttcgttgtccaggtctcctcagttctctcatttgaccgttaatcattctcttcattttgtggatcctcaaaccttcgcccacaccaacaccgtggaaggcatgtggatgcatgccaagcgaagggtggggtacacatcttcagatttatttccaacttatctttatgagtttatatggcggaagcgtttcggcgataaagctgacgcgtggatgtcacttgttcaacatatttcagttctttatcctttcagttaacagccccttcatcgacccaacactgcactttaaacagctagcgtattgtgccaaagttttcagatggtgtcaaaaccaaaacgacaaagtcaacagatcaggaggccactaacgtcgatgtgatgtgtgacaccggtaatgcacaaaccagatgaagaaatgagttcatactactgacaatatggacgctacatcatattggtagcggattttgtctacttctgtacttcatgcacttcgtcaattggtagaaaaccgaagtaacaagcccctgatagtgactgtatggaccgtgcattgtgacatttacagccaatttatttttcgcttcagtactgaattgacttcgtcatttggcggaattttagaatgtaattgtcgtagtatgtttcacgaattgttcttcacattttcatccacaataggaatgaaatattgcatttcacatatgctaactgatgaacatcttttctataaagtatattatgtcaaaattggaacacatatcttttatattgtaaaaaaggcagcaaacaattcaacaataattatcaaacacacatgtaacaataaataaagtatcttaaagaagctagtttttcaataactgtgtgaatacaccaaataatatgggaaaaaatcacaaaattatgtgtacaacaaagacgaaaataaaaaaaatcaagacaaacaataaagaaacgaatacactaccatgaattcaataaaagaaagaaaatacgtaaatgaatttaaatgtgcattaaatgtgaacattataaattaaccagttcctgttcaccattatcatactaatgtttatattaaacattgcatccccttcctgcaacttgctctcgtggagtacaggttataggtagtgcttcacatgctgaaggtcctgggttcgagtcccggcagtagcctaaggtg
>LD369770.1_2010_4429
gaccatcacagactttttagggttagggttagctagttcatgtgatagcggcaataattccgtctcattccagttacaatatgtcctctctcacgttttattcagcaaatttcttatcatgtacaaactgaccccaacggcaatggccatattgaccccttttcaataccgcacttgccaaagacggcatcatcttacgtaacagaaaccagcgtacattgaaatgcaaatagcaatcgatatgacggccccaaaaaactttctctgctttcatttgaatacttttccgacacactaaaattcacacctgcattgttttaccgtacactataaaatgcaggcataggctgcacactgtctctttctggctgctttgctgctatcagaaatattagacgaacctgatagctttcactatattttcactataatttcaaaggcatacaatatacgtaagtcaaacagtaataatattcgtcaccaggatttctgttttatactcaataatgcactcctggcgctgtaatgtttcatgcattcctatcttttctcttttagatacaccatggcacagcgtgcagtgttgggagcaattggttgttcttttccgttaactcttcgtgatttatttcttcaagtcacgccggatgaacaaaccgctgtagaatggtgtcaaaagaatggcctgttacacaagaggcgcaactgtcagtgcggcagagatatgacgttgcgtcgccggagtggccgggatacataccattggtgctgtcccgactgctcttgtggcgcggctatttcagtctgcactgacagttggtttcatttatgccgtttaccttttgtcaccattctacagttgatgtatttttggtgttttaagttttcagttactaatacttcttttcagttgtccatctcttcaaaatctgttgtggattggtttaatttctgttgtgagatttgttttctttatcttcgcgatcatgtctccgaacaggttggtggccccggctgtattgtggaaattgatgaatctaagttcgcaaagtccaaatacagtcggggtcgacaccgtgatggacactgggtctttggaggcatcgatcgcgattcttcagcttgctttctcatttctgttaactggcgtgatgcgaataccttaattcctttgatttatcgatttgttcgtccaggttctactattatttctgatgaatggagggcttattcttcgttgtccaggtctcctcagttctctcatttgaccgttaatcattctcttcattttgtggatcctcaaaccttcgcccacaccaacaccgtggaaggcatgtggatgcatgccaagcgaagggtggggttatacacatcttcagatttatttccaacttatctttatgagtttatgtggcggaagcgtttcggcgataaagctgacgcgtgcatgtcacttgttcaacatatttcagttctttatcctttcagttaacagccccttcatcgacccaacattgcactttaaacagctagcgtattgtgccaaagttttcagatggtgtcaacttgaaactaaaacgacaaagtcaacagttcaggaggccactaacgtcgatgtgatgtgtgacactggtaatgcacaaaccagatgaagaaatgagttcatactactgacaatatggacgctacatcatattggtagcggattttgtctacttctgtacttcatgcacttcgtcaattggtagaaaaccgaagtaacaagcccctgatagtgactgtatggaccgtgcattgtgacattgacagccaatctatttttcgcttcagtactgaattgacttcgtcatttggcgggattttagaatgtaattgtcgtagtatgtttcacgaattgttcttcgcattttcatccacaataggaatgaaatattgcatttcacatatgctaactgatgaacatcttttatataaagtatattatgtcaaaaatggaacacatatcttttatattgtaaaaaaaggcagcaaacaattcaacaataaatatcaaacacacatgtaacaataaataaagtatcttaaagaagctacagtttttaaataactgtgtgaatacaccaaataatatgggaaaaaatcacaaaattatgtgcacaacaaagacgaaaataaaaaaaaaatcaagacaaacaataaagaaacgaatacactaccatgaattcaataaaagaaagaaaatacgtaaatgaatttaaatgtgcattaaatgtgaacattataaattaaccagttcatgttcaccattatcatactaatgtttatattaaacattgcatccccttcctgcaacttgttctcgtggagtacaggttataggtagtgcttcacatgctgaaggtcctgggttcgagtcccg
>LD343692.1_2614_5030
acacgaaatcaagcaaatgaagaccatcacagactttttagggttagggttagttagttcatgtgatcgcggcaataattccgtctcattccAGGTACAATATGTCCTCTCTCACGTTTTATTCAGCAAATTTCTtatcatgtacaaactgaccccaacagcaatggccatattgaccccaATACCGCACTTGCCAAAGACGGCATCATCTTACGTAACAGAAACCAGCGtacattgaaatgcaaatagCAATCGATATGACGGCCCCAAAAAACTTTCTCTgctttcatttgcatacttttccGACACACTAAAATTCACACCTGCATTGTTTCACCGTACACTATAAAAAGCCGGCATAGGCTGCACACTGTCTCTTTCTGGCTGCTTTGCTGCTATCAGAAATATTAGACGAACCTGATAGCTTTCACTATATTTTCACTATAATTTCAAAGGCATACAATATACGTAAGTCAAACAGTAAAAATATTCGTCACCAGGATTTCTGTTTTATACTGAATAATGCACTCCTGGCGCTGTAATGTTTCATGCATTAGATACACCATGGCACAGCGTGCAGAGTTGGGAGCAATTGGTTGTTCTTTTCCGTTTACTCTTCgtgatttatttcttcaagtCACGCCGGATGAACAAACCGCTGTAGAATGGTGTCAAAAGAATTGCCTGTTACACAAGAGGCGCAACTGTCAGTGCGGCAGAGATATGACGTTGCGTCGCCGGAGTGGCCGGGATACATACCATTGGTGCTGTCCCGACCGCTCTTGCGGCGCGGCTATTTCAGTCCGCACTGACAGTTGGTTTCGTTTATGCCATTTACCTTTTGTCACCATTCTACAGTTGATGTATTTTTGGTGTTTTAAGTTTTCAGTTACTGATACTTCTTTTCAGTTGTCCATCTCTTCAAAATCTGTTGTGGATTGGTTTAATTTCTGTCGTgagatttgttttctttatcttCGCGATCATGCCTCCGAACAGGTTGGTGGCCCCGGCTGTATTGTGGAGATTGATGAATCTAAGTTCGGAAAGTCCAAATACAGTCGGGGTCGACACCGTGATGGACACTGGGTCTTTGGAGGCATCGATCGCGATTCTTCAGCTTGCTTTCTCatttctgttgaccggcgtGATGCGAATACCTTAATTCCTTTGATTTATCCATTTGTTCGTCCAGGTTCTACTATTATTTCTGATGAATGGAGGGCTTATTCTTCGTTTTCCAGgtctcctcagttctctcatttgACCGTTAATCAttctcttcattttgtggatcctcaaaccttcgcccacaccaacaccgtggaaggcatgtggatgcaCGCCAAGCGAAGGGTGGGGTACACATCTTCAgatttatttccaacttatctGTATGAGTTGATGTGGCGGAAGCGTTTCGGCGATAAAGCTGACGCGTGGATGtcacttgttcaacatatttcagttCTTTATCCTTTCAGTTAACAGCCCCTTCATCGACCCAACACTGCACTTTAAACAGCTAGCGTATTGTGCCAAAGTTTTCAGATGGTGTCAAAACTAAAACGACAAAGTCAACAGTTCAGGAGGCCACTAACGTCGATGTGATGTGTGACACTGGTAATGCACAAACCAGATGAAGAAATGAGTTCATACTACTGACAATATGGACGCTACATTATATTGGTAGCGGATTTTGTCTACTTCTGTACTTCATGCACTTCGTCAATTGGTAGACAACCGAAGTAACAAGCCCCTGATAGTGACTGTATGGACCGTGCATTGTGACATTGACAGCCAATTTATTTTTCGCTTCAGTACTGAATTGACTTCGTCATTTGGcggaattttaaaatgtaattgtcGTAGTATGTTTCACGAATTGTCCTTCACATTTTCATCCACAATaggaatgaaatattgcatttcacatATGCTAACTGATGAACATCTTTTATATAAAGTATATTATGTCAAAAATGGAACACATATCTAAGGCAGCAAAcaattcaacaataaatatcaaacacacaTGTAACAATAAATAAAGTATCTTAAAGAAGCTACAGTTTTTCAATAACTGTGTGAATACACCAaataaaatgggaaaaaaatcacaaaattatgtGCACAACAAagacgaaaataaaaaaaatcaagacaaaCAATAAAGAAACGAATACACTACCatgaattcaataaaagaaagaaaatacgtaaatgaatttaaatgtgcattaaatgttaacattataaattaacCAGTTCCTGTTCACCATTATCATACTAATGTTTATATTAAACATTGCATCCCCTTCCTgcaacttgttctcgtggagtacaggttataggtagtgcttcacatgctgAAGGTCCTGGGTTCGAGTCCCGACAGTAGCATAAggtgttaaaa
>LD350285.1_131161_133577
accatcacagactttttagggttagggttagttagttcatttgatcgcggcaataattccgtctcattccAGGTACAATATGTCCTCTCTCACCTTTTATTCAGCAAATTTTTtatcatgtacaaactgaccccaacggcaatggccatattgaccccttttcaataccGCACTTGCCAAAGACGGCATCATCTTACGTAACAGAAACCAGCGtacattgaaatgcaaatagCAATCGAAATGACGGCCCCAAAAAACTTTCTCTgctttcatttgcatactttacCTACACACTAAAATTCACACCTGCATTGTTTCACCGTACACTATAAAAAGCCGGCATAGGCTGCACACTGTCTCTTTCTGGCTGCTTTGCTGCTATCAGAAATATTAGACGAACCTGATAGCTTTCACTATATTTTCACTATAATTTCAAAGGCATACAATATACGTAAATCAAACAGTAATAATATTCGTCACCAGGATTTCTGTTTTATACTCAATAATGCACTCCTGGCGCTGTAATGTTTCATGCATTCCTATCTTTTCTCTTTTAGATACACCATGGCACAGCGTGCAGTGTTGGGAGCAATTGGTTGTTTTTTTCCGTTAACTCTTCgtgatttatttcttcaagtCACGCCGGATGAACAAACCGCTGTAGAATGGTGTCAAAAGAATGGCCTGTTACACAAGAGGCGCAACTGTCAGTGCGGCAGAGATATGACGTTGCGTCGCCGGGGTGGCCGGGATACATACCATTGGTGCTGTCCCAACCGCTCTTGCGGCGCGGCTATTTCAGTCCGCACTGACAGTTGGTTTCATTTATGCCATTTACCTTTTGTCACCATTCTACAGTTGATGTATTTTGGGTGTTTTAAGTTTTCAGTTACTGATACTTCTTTTCAGTTGTCCATCTCTTCAAAATCTGTTGTGGATTGGTTTAATTTCTGTCGTgagatttgttttctttatcttCGCGATCATGTCTCCGAACAGGTTGGTGGCCCCGGCTGTATTGTGGAAATTGATGAATCTAAGTTCGGAAAGTCCAAATACAGTTGGGGTCGACACCGTGATGGACACTGGGTCTTCGGAGGCATCGATCGCGATTCTTCAGCTTGCTTTCTCatttctgttgaccggcgtGATGCGAATACCTTAATTCCTTTGATTTATCGATTTGTTATTCCAGGTTCTACTATTATTTCTGATGAATGGAGGGCTTATTCTTCGTTGTCCAGgtctcctcagttctctcatttgACCGTTAATCAttctcttcattttgtggatcctcaaaccttcgcccacaccaacaccgtggaaggcatgtggatgcatgccaaGCGAAGGGTGGGGTACACATCTTCAgatttatttccaacttatctttatgagttTATGTGGCGGAAGCGTTTCGGCGATAAAGCTGACGCGTGGATGtcacttgttcaacatatttcagttCTTTATCCTTTCAGTTAACAGCCCCTTCATCGACCCAACACTGCACTTTAAACAGCTAGCGTATTGTGCCAAAGTTTTCAGATGGTGTCAAAAGTAAAACGACAAAGTCAACAGTTCAGGAGGCCACTAACGTCGATGTGATGTGTGACACTGGTAATGCACAAACCAGATGAAGAAATGAGTTCATACTACTGACAATATGGACGCTACATCATATTGGTAGCGGATTTTGTCTACTTCTGTACTTCATGCACTTCGTCAATTGGTAGAAAACCGAAGTAACAAGCCCCTGATAGTGACTGTATGGACCGTGCATTGTGACATTGACAGCCAATTTATTTTTCGCTTCAGTACTGAATTGACTTCGTCATTTGGCGGAATTTTAGAATGTAATTGTCGTAGTATGTTTCACGAATTGTTCTTCACATTTTCATCCACAATaggaatgaaatattgcatttcacatATGCTAACTGATGAACATCTTTTATATAAAgtatattttggcaaaaattgaacacatattttttatattgtaaaaaaaggcagcaaacaattcaacaataaatatcaaacacacaTGTAACAATAAATAAAGTATCTTAAAGAAGCtacagtttttatttttttttcaataactgTGTGAATACACCAAATAatatgggaaaaaaatcaaaaaattatgtGCACAACGAagacgaaaataaaaaaagttcaaGACAAACAATAAAGAAACGAATACACTACCatgaattcaataaaagaaagaaaatacgtAAATGAATTTAAATGTGCATTAAATGTGACCATTATAAATTAACCAGTTCCTGTTCACCATTATCATACTAATGTTTACATTAAACATTGCATCCCCTTCCTgcaacttgttctcgtggagtacaggttataggtagtgcttcacatgctgAAGGTcctgggttcgagt
>LD351703.1_13066_15482
atcacagactttttagggttagggttagttagttcatgtgattgcggcaataattccgtctcattccagaatatgtcctctctcacattttattcatcaaatttcttatcatgtacaaactgatcccaacagcaatggccatattgaccccttttcaataacgcacttgctgaagacggcatcatcttatgtaacagaaaccagcgtacattgaaatgcatatagcaatcgatatgacggcccaaaaaaacctttctctgatttcatatgcatacttttccgacagactaaaattcacacctgtattgtttcaccatacactataaaaaaagccggcataggctgcacactgtctctttctggctgctttgctgctatctcagaagtataacacgacgaacctgataactttcactatattttcactatattttcaacgccatacaatatatgttagtcaaacagtaataatattcgtcaccatgattttgttttattctcattaattcactcctggcactgtaatgtttcatgcattcctatcttttctcttttggatacacaatggcacaacgtgcagtgttgggagcaattggttgttcttttccgttaactcttcgtgatttatttcttcaaatcacgccggataaacaaactgctgtagaatggtgtcaaaagaatggccttttacacaagaggcgcaactgtcagtgcagcagagatatgacgttgcgtcgctggagtggccaggatacataccatttggtgctgtcccgaccgctcttgcagcgcggctatttcagtctgcactgacagttggtttcatttatgccatttaccttttgtcaccattctacagttgatgtatttttggtgttttaagttttcagttactgatacttcttttcagttgtctatctcttcaaaatctgttgttgattggtttaatttctgtcgtgagatttgtttcctttatcttcgcgatcatgcctccgaacaggttggtggccccggctgtattgtggaaattgatgaatctaagtttggaaagtccaaatacagtcggggtcgacaccgtgacggacactgggtcttcggaggcatcgatcgcgattcttcagcttgctttctcatttctgttgaccggcgtgatacgaataccttaattcctttgatttatcaatttgtttgtccaggttctactattatttctgatgaatggagggcttattcttcattgtccaggtctcctcagttctctcatttgaccgttaattattctcttcattttgtggatcctccaaccttcgcccacaccaacaccttggaaggcatgtggatgcacgccaagcgaagggtagggtacacatcttcagatttatttccaacttatctttatgagtttatgtggcggaagcgtttcggcgataaagctgactcgtggatgtcacttgttcaacatatttcagttcttatcctttgagttaacagccccttcatcaacccaacactgcactttaaacagatagcgtattgtgccaaagttttcagatggtgtcaaaactaatgtcatgacaaagtctacagttcaggaggccactaccgtcgatgtgtgacactggaaatgcacaaaccagacgaagaaatgagttcatactactaacaatatggacgctaacatcatgatactggtagcggattttgtctacttctgtacttcttgcacttcgtcatggtagaaaaccgaagtaaaaagcccctgatagtgactgtattgactgtgcattgtgacattgacagataatttttttttcgcttctgtattggattgacttcgtcatttggtggaattttagaatgtaattgttgtagtatgttccacgaattgttcttcacgtttccatccacaataggaatgaaatattgcatttcacatatgctaagtgatgaacatcttttatataaagtgtattatgtcaaaaatggaacatatatcttttatattgtaaaaaaggcagcaaacaattcaacaataaatatcaaacacaaatgtaacaataaataattaaaagtatcctaaagaagctatagtttttcagtaactgtgtgaatacaccaaataatatggaaaaaaaatcacaaaattatgtacgaaaatacaattaaaaatcaagacaaacaataaagcaatgaatacactaccatgaattcaataaaagaaagaaaatacgtattaaatgaatttaaattcattaaatgtgaacatcataaattaaccagttcctgtacaccattatcatactaatgtttatattaaagattgcatccccttcctgcaacttattcgcgtagagtacaggttataggtagtacttcacatgcttaaggtcctgggttcgagtcccggcagtggcaa
>LD354347.1_132912_135328
gaccatcacagactttttagggttagggttagttagttcatgtgatcgcggcaataattccgtctcattccgggtacaatatgtcctctctcactttttattcagcaaatttcttatcatgtacaaactgaccccaacggcaatggccatattgaccccttttcaataccgcacttgccaaagacggcatcatcttacgtaacagaaaccagcgtacattgaaatgcaaatagcaatcgatatgacggccccaaaaaactttctctgctttcatttgcatacttttccgacacactaaaattcacacctgcattgtttcaccgtacactattaaaagccggcataggctgcacactgtctctttctggctgctttgctgctatcagaaatattagacaaacctgatagctttcactatattttcactataatttcaaaggcatacaatatacgtaagtcaaacagtaataatattcgtcaccaggatttctgttttatactcaataatgcactcctggcgctgtaatgtttcatgcattcctatcttttctcttttagatacaccatggcacagcgtgcagtgttgggagcaattggttgttcttttccgttaactcttcgtgatttgtttcttcaagtcacgccggatgaacaaaccgctgtagaatggtgtcaaaagaatggcctgttacacaagaggcgcaactgtcagtgcggcagagatatgacgttgcattgccggagtggccgggatacataccattggtgctgtcccgaccgctcttgcggcgcggctatttcagtccgcactgacagttggtttcatttatgccatttaccttttgtcaccattctacagttaatgaatttttggtgttttaagttttcagttactgatacttcttttcagttgtccatctcttcaaaatccgttgtggattggtttaatttctgtcgtgacatttgttttctttatcttcgcgatcatgcctccgaacaggttggtggccccggctgtattgtggaaattgatgaatctaagttcggaaagtccaaatacagtcagggtcgacaccgtgatggacactgggtctttggaggcatcgatcgcgattcttcagcttgctttctcatttctgttgaccggcgtgatgcgaataccttaattcctttgatttatcgatttgttcgtccaggttctactattatttctgatgaatggagggcttcttcttcgttgtccaggtctcctcagttctctcatttgaccgttaatcattctcttcattttgtggatcctcaaaccttcgcccacaccaacaccgtggaaggcatgtggatgcatgccaagcgaagggtggggtacacatcttcagatttatttccaacttatctttatgactttatgtggcggaagcgtttcggcgataaagctgacgcgtggatgtcacttgttcaacatatttcagttctttatcctttcagttaacagccccttcatcgacccaacactgcactttaaacagctagcgtattgtgccaaagttttcagatggtgtcaaaactaaaacgacaaagtcaacagttaaggaggccactaacgtcgatgtgatgtgtgacactggtaatgcacaaaccagatgaagaaatgagttcatactactgacaatatggacgctacatcatattggtagcggatttgtctacttctgtacttcatgcacttcgtcaattggtagaaaaccgaagtaacaagcccctgatagtgactgtatagaccgtgcattgtgacattgacagccaatttatttttcgcttcagtactgaattgacttcgtcatttggcggaattttagaatgtaattgtcgtagtatgtttcacgaattgttcttcacattttcatccacaataggaatgaaatattgcatttcacatatgctaactgatgaacatcttttatataaagtatattatgtcaaaaatggaacacatatcttttatattgtaaaaaaaaggcagcaaacaattcaacaataaatatcaaacacacatgtaacaataaataaagtatcttaaagaagctacagtttttcaataactgtgtgaatacaccaataatatgggaaaaaaatcacaaaattatgtgcacaacaaagacgaaaataaaaaaaaatcaagacaaacaataaagaaacgaatacactaccatgaattcaataaaagaaagaaaatacgtaaatgaatttaaatgtgcattaaatgtgaacattataaattaaccagttcctgttcaccattatcatactaatgtttatatcaaacattgcatccccttcctgcaacttgttctcgtggagtacaggttataggtagtgcttcacatgctgaaggtcctgggttcgagtcccggcagta
>LD352374.1_129474_131866
accatcacagactttttagggttagggttagttagttcatgtgatcgcggcaataattccgtctcattccAGGTACAATATGTCCTCTCTCACGTTTTATTCAGCAAATTTCTtatcatgtacaaactgaccccaacggcaatggccatattgaccccttttcaataccGCACTTGCCAAAGACGGCATCATCTTACGTAACAGAAACCAGCGtacattgaaatgcaaatagCAATCGATATGACGGCCCCAAAAAACTTTCTCTgctttcatttgcatacttttccGACACACTAAAATTCACACCTGCATTGTTTCACCATACACTATAAAAAGCCGGCATAGGCTGCACACTGTCTCTTTCTGGCTGCTTTGCTGCTATCAGAAATATTAGACGAACCTGATAGCTTTCACTATATTTTCACTATAATTTCAAAGGCATACAATATACGTAAGTCAAACAGTAATAATATTCGTCACCAGGATTTCTGTTTTATACTCAATAATCCACTCCTGGCGCTGTAATGTTTCATGCATTCCTATCTTTTCTCTTTTAGATACACCATGGCACAGCGTGCAGTGTTGGGAGCAATTGGTTGTTCTTTTCCGTTAACTCTTCgtgatttatttcttcaagtCACGCCGGATGAACAAACCGCTGTAGAATGGTGTCAAAAGAATGGCCTGTTACACAAGAGGCGCAACTGTCAGTACGGCAGAGATATGACGTTGCGTCGCCGGAGTGGCCGGGATACATACCATTGGTGCTGTCCCGACCGCTCTTGCGGCGCGGCTATTTCAGTCCGCACTGACAGTTGGTTTCATTTATGCCATTTACCTTTTGTCACCATTCTACAGTTGATGTATTTTTGGTGTTTTAAGTTTTCAGTTACTGATACTTCTTTTCAGTTGTCCATCTCTTCAAAATCTGTTGTAGATTGGTTTAATTTCTGTCGTgagatttgttttctttatcttCGCGATCATGTCTCCGAACAGGTTGGTGGCCCCGGCTGTATTGTGGAAATTGATGAATCTAAGTTCGGAAAGTCCCAATACAGTCGGGGTCGACACCGTGATGGACACTGGGTCTTTGGAGGCATCGATCGCGATTCTTCAGCTTGCTTTCTCATTTCTGTTGACAGGCGTGATGCGAATACCTTAATTCCTTTGATTTATCGATTTGTTCGTCCAGGTTCTACTATTATTTCTGATGAATGGAGGGCTTATTCTTCGTTGTCCAGgtctcctcagttctctcatttgACCGTTGATCAttctcttcattttgtggatcctcaaaccttcgcccacaccaacaccgtggaaggcatgtggatgcatgccaaGCGAAGGGTGGGGTACACATCTTCAGATTTATTTCCAACAACACACATGTAACAATAAATAAAGTATCTTAAAGAAGCTACAGTTTTTCAATAACTGTGTGAATACACCAAATATAAtatgggaaaaaaatcacaaaattatgtGCACAACAAAgacggaaaaaaaaaaaaaatcaagacaaaCAATAAAGAAACGAATACACTACCatgaattcaataaaagaaagaaaatacgtAAATGAATTTAAATGTGCATTAAATGTGAACATTATAAGTTAACCAGTTCCTGTTCACCATTATCATACTAATGTTTATATTAAACATTGCACCCCCATCCTgcaacttgttctcgtggagtacaggttataggtagtgcttcacatgctgAAGGTcctgggttcgagtcccggcaGTAGCATAAggtgttataaaaatatactaACTTTATCATTAATGCTTTCTCTCTCTCGCTAATCAACTGTTTCTTCCACATAGGTGTATAGATGGCTGGAGAAGACATAGACATAGATAGAGTTGAGATAGTAGTAGAATTAGAGAGAGCATAGACAGCAATAGTGaaaattgggacccttcttttcaatcatttccccctaagtttccaagcccccattcctaactcttacccccaaaataatttatcgccccttttagaacgtaacctttgacctcacttccataagtacgcacatctttgacgtcatcagtttgtggctataccagttgtaaaatggtgccccgTTTTTTCCCAAATGATGCTGCGCGTGACCctttaaaagtgtttgcaaggaaaaaagtgaccctccccaacaTTTTTCCCAACAAACATTGACCCACCCAGGCTTTACGTGTCATAGTCAACATTAATGATATTTGATTTGGCATATTATTAATGAGGTTCAGGATGTGACGCCTCACTCCACCACATATGAAGACTGTAGCActtttagttaatattttacaGTCATATTTATTAAATGAATGTCAAATGTTATCTTTGTCATGTGATTCTTTGCAATTTTGAA
>LD347987.1_38422_40856
tcacttgcatttcacgttagttggcgaacgtacgttttatacttaccatgcatgttatttgtttatgagtgaatgtttaattgtcatacctttgatcgagtctgcactcgtagccaggatgacaagagatgttttttaaaggctgattgttacactttgaagaataaagccaatagtacatttgttgagaacatgtgcacggccgattttgtgtgtcagccaaggcgtgatacggcaaattattgcgcaaatgtatgagggagtgttttcatagcgttacacaggaacgtggcttgagtcgagtggttttgagagtggggatttagccgagcggttcagtccgttgtcaaaatcgccgtacacaaaacacagacgccccgtaattgcggcactgactaactaataagattaaaataatataaatttgcactttcttcaaatcactgtcacaatttccgactgcttagtttttgtatcgggtgaagtacagtgggggccaggaattggggttagctgaccaaattgtcggaacggagcgagcgaagcgacaatttggtcagctaaccccgatttctggcccccactgtgcttcacccgacacaaaatcaagcaaatgaagactatcacagactttttagggttagggttagttagttcatgtgatcgcggcaataactccgtctcattccgggtacaatatgtcccctctcacgttttattcatcaaatttgttgtcatctacaaactgacccccaatggccatattgaccccttttcaatatggcgttgccaaagacggcacacagttacataacagaattcagagttcattccaatgcaaataataatcaacatgacggtcaaaacatctttgtatgttttcattcgcattacttcttctacagactgaaaatcacacctgtacattagttaaaactctgttattgattggtttaattttttttccccaattttttttttctttatctttgcgatcatgccaggctgtattatggaaatttatgaatacgcagatgtaaaaaaacaactctataatgaattcaagttccggaagtccaaatacagcttgagtcgacacagtgacggacatttgatgattggagtcattggtcgcgatatttgtgcttgctttttaatttctgttgaccggcgtacgtattatgccaatgctttatcgaattgttcctccaggttacagtattattctgatgagtgacaggggccatattcttcgttgtccaagtctccgcagttctctcatttcacagctaatcattgtcttcattttgtggatcctaaaaccttcgcctacaccaccacctttgaaggcgtgtggatgcatgccatgcgaacttggatttgcttcacaccttcagacttatttccaacttatctttatgagttcatttggcggaggcgtttcggtgataaagctaaggcgtggattttacttgttcaacatatttcaattctctgtccttcaagtttacagtccccttcatcgattcattgcaactctgcacataacacaatattatgccaaatgttttgagactaatatcacgcctaagtttacaactcaggaggccactgccgctgatgtgtgacactgggaatgcacaaaccagacgaagttcgtgctagtgacaatatatgcaccctaaatcattatatttgcagcgaatttcgtttgcttctgtacttaattcacttcgtcgatggatggaatttttatgttatttcaaaggcatatccaacgaattgttgttcacgttttcatctacaatagcaatgaaatattgcatttcatacatgttgagtgatgaaccacttttatataaaagtgtatcctgtcaaaaacgaaacacacacctttcgtattgttaaaaaggcagcaaatgacaaattcaataataaatatcaaacacaaagttttcaacatataaaacatcctaaacaagtgacaattttatactttaactgtgcaaatacaacaaataatatgaaaaatattcaaacaataacaaatctgcacatacaacaaacacgacaatgcagagaaaaaaataaagacaggcaataaagcaatcaatgcagaggcataaattcaataaagaaggaaaatgcgtaaaagactttcaaatcattacaagtgaacattataaattaatcagttcctgcttaacattatcatcctaacgtttatatgaaacattgcatccctttctcgcaacttgttctcgtggagtacaggttataggtagtgcttcacgtgatgggttcgacccccggcagcggtaagagttgttgtgtaaaataaacgtaactaaaaaataacacttctctcacttgtcattaatgaaccgttgcttccacataggtatcaggctggctgaagaagacgtggatagag
>LD409626.1_30_2458
aagtcaattttgttttccataactcgATACaaatctttgtaaaatttgaccccccacttcaatcattgattgtaaaatttgaccccccctaaAAAGCGGTTTTTTTTAAGTCAACCCCTCCTGAtttccaccgccccccccccgtaaataacgaatgctcccttaccatcaaattgcaaatgtagtGAGGGAACATGgcagcattttacaagtggtatagccacaaactgataacgtcaaaatcgccgtacacaaaacacaaacgCCACtgtaattgcggcactgactaacttatacggttaaaataatataaacttTCGCTAAAATCAGTGTCTCaatttccgactgcttagtttttgtgtcTGTTGAAGCATAGTGGGGGCTAGGAATAGGGGTTAGCTGACCCACTTTCGTCAGCTAACCCCATTTTCTTTCatcccactgtgcttcacccgacacaaaatcaagcaaaggaagACCAACACAAAcgttttagggttagggttagttagttcgTGTGGTCGCGGCAATAATTCCGACTCATTCCGGGTACAATATCACCTATCTGACATTTTATTCATCaagtttgttgtcatgtacaaactgaccccgaaggctatggccatattgaccccttttcaataccGCACTTGCCAAAGACGGCATGCATTAAGCTTACTTTTCCTACAGACTAAAATTCACACCAGTAGACTGTTTCAGCGTACGCTATAAAGTCGGCATATGCTGCACACTGTCTCTTTCTGGCTGCTTTGTTGCTCCAAATCAATGCTTGTCTGCCAAACATAAAACTCTCACTATATTTTCAATGCCTAAAATAGACGTAAGACAAACACAAGTAATATTCGGCACAAGGATTTCTTTTTTATACTCAATAATTCACTCCCCGCGCTGTAATGTTTCATGCATTGCTATCTTTTCTCTTTTAGATGCACCATGGCACAACGTGCAGTTTTGGGAGCAATTTGTTGTTCCTAGCAGGTTGGTGGCCCCGGCTGTATTGTGGAAATTGATGGATCCAAGTTCGGAATGTCCAAATACAGTCAGGGTCGACATCGTGAGGGACACTGGGTATTCGGAGGTATCGATAGCAATTCTTCAGCTTGCTTTCTAAGTTCTGTTGACCAGCGTGATGCGAATAACTTAATTCCTTTCATTTATCGATTTGTTCGTCCAGGTTCCACTATTATTCCTGATGAATGGTGGGCTGATTCTTCATTGTCTAGGTCTCCTCAGTTCTCCCATTTGACTGTTAATCATTCTCTTCATTCATTTCATAGTTTCCAAGCCAGTAGTATAGGGGCAGGTATAGAACACTTGGGTAAGTTAGGGGATCTTTTTTCCATCACCTAGGAGACGTACTTTATTTCACATGCTAGGGGACCTCATTTGTATACAACATATAAACATGGAGTGCCTTCAGGGCCATGGCATTCGGCTGTGTTCAAGTGCGGTGTGATCGAGTGCCTGTCTGAAGTCAGATGGTTTCAGTGCAGCAGTGCAGGCCACAATAACAATGGATGACGAGTTGgataatgtctttctctgaCAAATTCTCAGTTGGCTGCTGCATAATTTGCCCGGGCATACCAACACTATGACCACTGTAAATATTTATCGATCTATTACGAGTGTAACGGTAGACCAGTCTGAGCATGCGTAAGGCTTACAACATTACGTCATTGCCTTAGCATTTAAGCAAATTTCTATACAAGTTCTACATGTGCGGCTagatttgacagattttatcgTTCACTGGCAGAGTTCCAAAATCTAGGTAATTTGTGTCAAAGAGTGTTTCCTTTTAGGGTTAACTTAGACAAAGAGTGTTTTCGATTAGGGTTGACTCTTGGCAAACATGGACATGATCCGCCCAACATCTATAAATAGAGGTAAAATTATGAACTCTGGGTGCACTCAAGACCTTTGACACGGAAGGTCAAGGAGGTTAACCCAGCCGGCTATTAAGGTAAAAAGTAGCTTGTGTCTTTGTTAGCTTAGCTTCATTAGTAATAGAATAAGTCAAAATGTTCATCGAAAAGACGTGCTTCCCGTACATATTAATTTACTAATCGCAGAAATCATTAAGTTTTCCAGTGTGTTCCCCGAACACAAGGAGTGAACCGATGCCCTAGTATATTCGCTTGTAGTTGATTTTgtgtacgtatgtgtgtgtCGCACGGGAATTGTCTGATGCATTGAAGTGACATTGCTTTATGCTCATAATGCTGCCTGCATGTGATGAAATTGACGTAAACTCTTTTCTTTCAAGGAAAGCCTGTcttatgtgtattttttatttaatttcatttgtacAGAATGTAACCATGGACGCCGAGTGGGATGACCTGTCGCTGACAAATTCCCAATTGGACACAGTATTTGCGTTGGCGGACTAAAAGAATGAAAA
>LD389209.1_1_1123
GCTGAAGAATCGCGATCGATGCCTCCAAAGACCCAGTGTCCATCACGGTGTCGACCCCGGCTGTATTTGGACTTTCCGAACTTAGATTCATCAATTTCCACAATACAGCCGGGGCCACCAACCTGTTCGGAGGCATGATCGCGaagataaagaaaacaaatccACAACAGATTTTGAAGAGATGGACAACTGAAAAGAAGTATCAGTAACTGAAAActgaaaacaccaaaaatacaTCAACTGTAGAATGGTGACAAAAGGTAAATGGCATAAATGAAACCAACTGTCAGTGCGGACTGAAATAGCCGCGCCGCAAGAGCGGTCGGGACAGCACCAATGGTATGTATCCCGGCCACTCCGGCGACGCAACCTCATATCTCTGCCGCACTGATCACAGTTGCGCCTCTTGTGTAACAGGCCATTCTTTTGACACCATTCTACAGCGGTTTGTTCATCCG
>LD351549.1_40878_43087
acacacacatacatacagacaacacTGACTTCAAcctatacgataacctcacattggtataccaaatgtgagctaaaaaaggaGGTTAGCAATTTCCCAAAGCTACCTCAATGCTTGTCCGTTTGTGGCTCCATTATAACAAATTGGAACCTTCAACACGGTCTACACATCTTTACCAAAAATaaatgcagtctgttcagcggtttttgactttttgttgtttacggAAAAATTCCTCACTGTCTGACATGATCACCCTAACCACAATAACACAACTTTCAATCGTGTTATAAATGTGTTTGCTACCACCAAGAAGTTGCTACATCTGAATATGCCTTTCACACCTTCAGATATAAATATGGCTAACTTTTCGATTAGTAGTCACTGGTCTCTTGGCCTTCAGCTATAGTGGTATTCCTCGCGCTCTCCCTGTTCCGTTAAATTCTGTCATTTTAACTCAAGTTAGCTCTGCTTCGTTTGAAATTTTTCTAAATACATGCATTGGATTTTTTTCTAAATCGTTTAAAACACATTCCTTAACCACAAAACATTTGGTTTTATACTTAATCaaataaatttcagttttaccATGGCATTTTATCCTCAAGCTCAAGCCATCACAGTCCAGGGTACAGATGACACCATTGCTTTCTTGAAAGAGCATGGGCTTTTGCCGTCTTCTCAAAACTGTCTTTCTTGTGAAAAGCCCATGATTTGGACACCTTTAAAAATATCTCACATGGTATACACGGCGTTTCCTCGAAAAGCactgtacaaaatataaaaatagacTTTCAACAAGATACGGATCATTTTTTCCAAGTCACGTTTATGTCTgaacatgcttttcaaaattattctgaCATTGGCTATAGATTACCCAATGAAAAAGATAGTTACAGAGACTGGAGTTTCACGGCAATTGCTAGTCAATCACAGCAATTTCCTGCGAGAGGTCTGCAGCACCAAAATCCTCACCAAAGACATTCATCTGAGTGGCCGGGGCATGTGGTTGAGATCGACGAAAGTCTTTTTTGCCATAAGTGCATGCATCACCGAGGACAAGCTCCGGCAGAAGAGGGATAGGTGTTTGGAATGGTTGACCGTTTCTACGAACCGGCGATTGGGCACATGCGAATTGTGGAAAGGCGTGATGCAGCTACATTACTGCCTATCATCGAAGATAAAGTTGTACCGATCCATTTGGatccagtgtttttgctaaggacggtaagcaggtaaatgttaccggggttcccctcgGTATAATAATGCGGTCATAAAGGAGAGAGCAGCAATGTTGCaccagggttcccaaatcatttaccaatattcctcaactttagcaaaaacactgggATCAACGGGCCGCGTATAAACATTTATCAAGTAATGATAGGTTAAAGTATGCCGCAGTCAATCACAGCCGCAGCCGCCACTTCATAGAACAGATGAAGAGGCtgttcacaatattttgaagaatattgCGAAGCAGTATCTACTTAAGTAATTATATGAAAGGAGATATACCAAACCAAACTAAATAGTCCTTTTCAGGACCATTTTTCATCCCCCCAAAAGAGAGAAACCGTTAAAACACTGACACTACCGCCATTAACGCTATACTGCTAAGTTCCACGCTTCAATTATCGCGCTTATTATTTCAGCACCTCACACACGTCTGCCGCCcctaaaaataatggtacagtccactGGGTCGTTCTttggcagcatacttgacaagTACTAGGGTTAATAACCTCATAGGAAAGGCAAAAACTGAATTTGTATGAGATAAACtgaagaaaacattttgttgGAGTCCCAGACTTGTGTGACACAAAGCACCattagatgtaaaattttacatgttttttaaAGCTTTTTTTGATGTAAATTTTAGTGTTCTCTCCAGGCTCTGCCATAACTGCGTAATGTAATTTATACCACATGGTGAAGAAAACTATATAGTACACACAGATATCTGATGCAGAGTACAATTTTAGCAGCTCAGCACGCTAATAAATATACGTTTACATACAAGGGCTTCATTATTCAACTGATAGGTCATTTTACTTCTAGATATGGCATCATCTTTCACtgcaaacaaatcaacaatGGCCACACTTGATTTAATCGATCAAACAGCAAGATAAGCCAGCTGTTGGTGCTGACACTTTACCAtattagtttattttttttaacaaac
>LD411854.1_133_2513
gcagtgtacctattatgtttaggagtggtggcagtaactgaaacagcttatgagtcatttcctgtcatcgttcatgaactttacatattggcagacctgctcaaactaagagggactgagttgaaacattcctctagatctgctatgcatgttgcttaagttgacctccagtacctaaagtttcagaccttacttacttttgtcattctcggcatcattttacaagtggtatagccacaaactgatgacgttaaAACcaccgtacacaaaacacagacgccccgtgATTGCGGCACTGACTGACTAACTAATAaagttaaaataaagtaaattttcactttcttcaaatcactgtcacaatttctgactgcttagtttttgtgtcAGGTGAAGTACAGTGGAgaccaggaattggggttagctgaccaaattgtcagAACGGAGCAAGCGTAAGAGAGcggagttccgacaatttggtcagctaaccccaatttctggctcccgctgtgcttcacccgacaaaaaatcaagcaaatgaacaccatcacagactttttagggttagggttagttagttcatgtgatcgcggcaataattcAGTCTCATTCCAggtacaatatgtcccctctcacgttttattcatcaaatttgttgtcatgtacaaactcGGACCCCGtcggcaatggccatattgaccccttttcaatacagCACTAGCCAAAGACTGCAAACTGTTATGtaacagaattcagagttcattcaaatgcaggtaataatcaatatgacaaCCAAAAGAACTTTATatgtttcatttgcattacttcttctacagaccaaaaatcacacctgtacactagttcaaactctgttattgattggaataatttttgtccagaaatttgtttcctttatctttgCGATCATGCCTCCCAATAGATTTTTGGCCCGACTGTaaatggaaatttatgaatcgacgaatgttaaaaaatatctatattgaATTCAAGTTCCAGAAGTCTAAATACAGCTTGGgtcgacacagtgacagacattttgtgtttggagtcattggtcgcacaatatttgtgcttgctttttaatttctattGACCGGCGTAATATCAATGCTTTATCGATTTGTTCCTCCAGGTTCCAGTATTATTCTGATGAAAGGcaggggtgggggtgggggctTGTTCATCGTTGTCCAAGTCTTTTCAGTTCTTTCATTTCACCactaatcattgtcttcatttgtggatcctcaaaccttcgcccacaccaacaccttggaaggcatgtggatgcatgccaaGGGAACCTTGGTGGTcttcacatcttcagacttctatccaacttatctttatgagttcatGTGGTGGAGGTGTTTCGGCGACAAAAAAGCTAAGGCGAGGATGtcacttgttcaacatatttcaattctttatCCTTTGAGTTAACAGCCCCTTCATCGATTCAGCACTGCACATAACACTATATTGTGCCAAATAATTTGGgacggtctaaaaactaatatcacgCGTAAGTTTACTGCTCAGGAGGCCACCGCCGCCGACgtgtgacactgggaatgcacaaaccagacgaaAACATGAGTTCGTGCTACTGACAGTATACGGACCCTAAAGCATTATATTGGCAGCGAATTTTgtttgcttctgtacttaattcacttcaTCAATCGGTGGAATTACTATAATGTAATTTTCGTGGCATATCCAATGAATTGTTACTCccgttttcatctacaatagcaatgaaatattgcatttcatacatgttgagtgatgaaccacttttataCAAAGTGTATCATGTCAAAAACGGAACGCACACATTTCGTATTTTTtaaaaggcagcaaatgacaaaagtcaataataaatatcaaaaacaaagttttcaatatataaaatattctaAACAAGCGACAATTTTATGCgttaactgtgcaaatacaacaaataatatgtaaaaatattcaaacaataacaaatctgcacaacaaacacgacaatCCAAAGAAAAAACTAAAGACGGGCAATATAGGaatcaatgcagaggcataaattcaataaaagaaggaaaatgcgtaAAAGTCTTTCAAATCATGACAAgtaaacattataaattaatcagtccctgcttagcattatcattGTAACGTTTATATGGAACATTGCATCCCTTTCTCG
>LD358015.1_142513_144959
aaattaaaccaatcaataacagagtttgaactaatgtacaggtgtgattttcagtctgtaatagaagtaatgcaaatgaaatcatacaaagatttttgatttttttaatcatattgattattatttgcatttgaatgaactctgaattctgttatgtaactgcgtgccgtctttggcaacggctatattgaaaaggggtcaatatggcAATTGCCGTCGCGGTCAGTTTGTAGATGAcaatatttgatgaataaaacgtgagaggggacatcttgtacccggaatgagacggaattattgccgcgatcacatgaactaactaaccctaaccctaaaaagtctgtgattgtcttcatttgcttgactttgtgtcgggtgaagcacagtgggagccagcactaggggttagctgaccaaattgtcggatatccgctcgcttcgctcgctccgtttggacaatttggtcagctaaccccaattcctggccccaactgtacttcacccgatacaaaaactaagcagtcggaaattgtgacagtgatttgaagaaagtgcaaatttatattattttaaccttattagttagtcagtgccacaattacggggcgtctgtgttttgtgtacggtgattttgacgtcatcagtttgtggctataccacttgtaaaatgatgccacagttgggggccaggaattggggttaggTGACCAAATTGCCAAACTGACCCCaacggcaatggccatattgacctCTTTTCAATACAGccgttgccaaagacggcaAACTATTACGTAAaagaattcagagttcattcaaatgcaaataataatcaatatgacggcctaaaatctttgtatgttttcatttgcattacttcttctacggaccaaaaatcacacctgtacataAGTTCAAACtatgttattgattggttttattttgtccaGAAATTTGTTTCCTTCGTTATCTTTGCGATCATGCCTCCCGATGGATTTTTGGCCCggctgtattatggaaatttatgaatccatggctgtaaaaaaaaacatgtacaatgaattcaagttccgcaagtccaaatacagcttgagtCGACACAGTGACAGTCATTTGGTGTTAAGAGTCATTGATGgcgatatttgtgcttgcttttttatttctgttgacCGGCATAATGCCAGTGCTTTATCGATTTGTTCAATCATCCAGGTCCTGGTATTATTCTGATGAATGGCGGGTGGGGAAGGGGGGGGGCCTTATTTTtcgttgtccaagtctcctcGGTTCTCCCATTTCACTTCTAATCATTGTCTTCAGTTTGTggatcctcaaaccttcgcccacaccaacaccttGGAAGGTATGTGGATGCATGCCAAGTGAACTTGGGTGGgtttcacatcttcagacttatttctaacttatctttatgagttcatGTGGCGGAGGCGTGGATGtcacttgttcaacatattaCAATTCCTTATCCGTTTGAGTTAACAGCCCCCTTCATTGATTCAATACTGCATATAACACCATATTGTGCCACATGTTTTAGGACGGTTTAAAAACTAATGTCACGCCAAAGTTTACTGCTCAGGAGCCCACTGCCGCCAGTCtgtgacactgggaatgcacaaaccagactAAGAAATGAGTTTGTGCTAGTGACAGTATATGGACCTTAAATCATTATGTTGGCAACGAATCtcgtttgcttctgtacttGATTCACTGCGTCGATCGGTGCAATTTATATAATGTAATTCTCGtggcatattcaatgaattgttGCTCATGTTTTCATCTACAataatagcaatgaaatattgcatttcatacgTGTTGAGTGATGAACCTCTTTTATACAAAGTGTATCGAGTCAAAAACGgaacacacacctttcgtattttaaaaaggcagcaaatgacgaaattcaataataaatatcgaacacaaagttttcaacaataaaacatcctaaacaaTCGACAATTTTATGCGTTAACTgtacaaatataacaaataatatgaaaaaatattcaaacaataacaaatctacacaacaaacacgacaatgcaatgaaaaaaataaagacaggcaataagcaatcaatgcagaggcataaattcaataaaagaaggacaatgcgtaaaagactttcaaatcattacaagcGAACATcataaattaatcagttcctgcTCAGCACTATCATCCTAACGTTTATATGGAACATTGAATCCCTTTCTcgcaacttgttctcgtggagtTCAGGTTAGAGGTAGTGCTTCGAGTAGCGGTAATATCAGTTATGTAAAAatgtaacttaaaaaaaataacacttctCTCCCTATCATTAATCGACCGATACTTCCACATAGGCTGACTGTAGAACACGTGGATAGAGTAATAGGATACTACAAAAGGAGGGAAAGGAGTgaa
>LD357615.1_10968_13366
ttgaagaagagttttggtcaaatgacactcatgacagtgaaactcacttgtacacaagatcaggccagagagcaacatatggaagaaaacatagaaatgtttgaattctggcatatgagaataatcaaatattaaagagaaaagatggggtcaccatgcttgattttttaaattttcacactcttattataaaatgatacagaaataaaactttgaatagtaaagactaaaagaaaaaaatatgtgaccaaatggaattattttttttaactaaatttgcaattatcacacccgaaatttcagagattaaaacatttatttgatggaatattttaaccttctggtattgtcatttttgagtagcatctattcataggtcttgtagttttgaaacaattttttggtaggtcactgtgcaatacggcaattagccagaattcacaattttcctactctctcatgattgcattttgtgtgctcttcaacaggaacaattgacctggccagagttggtttaactaaagttggcttttagaccaataaatctaaaaaattcactgatgcatttaaagaacttgccttgggaatatgactatacaaagtgctcatacaggtagtgttgaacacctgtgagcagaacggtgcaatacatgtttattttttctgcgctcatgatcctttacaaatatgcgggcctgtgatagttggggggacttgaacaattttgaccatatagagggggggcatttgaaaattttttaggatacttaggggaggtcttaaaaataataagatttcaatcgagattcctccagcccccctcccctaatcgttatttgtgaacgcagccttatctactgcgaaagatggctactgaggccggagtgtcgcagcaatcgctagtcgattactgcaatttcctgcgagaggtatgcagtaccaaactactgactgaagacatccatctgggcggcccgggcactgtggttgagattgacgaaagtcttttttgccacaagtgcaagcatcatcgaggacgagtgaggcagaagagagattggtgtttggaatggttgaccgtttctacgaaccggcggttgggtacatgcgagttgtggaaaggcgtgatgcagcgacattactgcctatcatcgaagataaagttgtaccggggtccattatccattcggatcaatgggccgcgtacaagcatttatcaactgatgatacgttcatgtatgccgcggtcaatcatagcagcaacttcgttgaccctggtaccggtgtgcacacccaggccgtcgagagctactggaaccgagccaaggcaaagttgaagaggatgaatggtgtatcgaaggagatgcttcctggttacctggatgagtatatgtggcgagagcggtaccgtaggacagatgaggatgctgttcgcaatattttgaagaatattgcagagcagtatccaccagagggataagttgaaaagagatataccaaaccaaaccaaacggtccttttcaggaccatttttaatcctccaaaaagagatataccgttaaaaaaacacttatgccaataccgttatactggaaagtcccgcccttcaattagtagttaatttattcggccactcctgccaatgtattcagcccctcccaacagtcggccacccttaaaaaataatggtacagtcctccgggtacttccgtggcagcatacttgaacagatcccaacaattcaagttcatggattgaatgatatttccacattctcacagtataataacacaaaagtaaactttctaacagtaatattgacctatataaatgaaaaaaatgttactaaatgaaatacattaattttttaccaagaagccattcttacacccaaaattcagagattaaaacggtttgtgattaagtagtttagcctcaattttttaaaacttatatataagtatcatctgagtcatatatgtcttgtacttataaaaaaaccgtagatcacactgtgctacgtttttacaatttgtcaaaacgtagcaaggaatacatatacatcatttgtatactctcgcatgatcgtttttttgtgcagatgccattaacaataaaagggtcagggtagggatggattaactccagtcggattagactgataattccaagaagtcaacttatgcatttaaaaatgaatcaatttaagaacttaccttaggaatatggctctacaaactgctaatataaggtagtgtcgaacatctgcgagctaaactgcctaatacatatttatttttatgtgcgtgcatcccttataattgtgcggctaaatgataatctgggtgaaattttgatcacatggatggggtgggggactttacaatttaatgagggt
>LD344648.1_30224_32658
tacgagatcaattgaaggctaaacgtctcttttgcgaattgaagggctatttcatttgaagttctgatccggagatctatctttcttcactcttgcgacgtgagtgtgctttatttgtacggacacgattctcatgcagttagcaaaatctagatacacgaactggaataagtacgaaaaaaacatcttagagcgcatcctttaaaagtcggaaacgctcgtttagttagcttaaacttttattggctcaatttaatacgattcgcggataatttcaaggcaccattttacaagtggtatagccacaaaccgatgacgtcaaaatcgccgtacacaaaacacagacaccccgtaattgcggcaccgactaactaataaggttaaaataatataaatttgcactttcttcaaatcactgtcacaatttccgactgcttagtttttgtatcgggtgaagtacagtgggggccaggaattggggttagctgaccaaattgtcggaacggagcgagcgaagcgagcggagttccgacaaaatggtcagctaaccccaatttctggctcccactgtgcttcacccgacacaaaatcaagcaaatgaagaccatcacagactttttagggttagggttagttagttcatgtgatcgcggcgatagttccgtctcattccgggtacaatatgtcccctctcacgttttattcatcaaatttgttgtcatctacaaactgaccccgacggcaatggccatattgaccccttttcaatatagccgttgccaaagacggcacacagttacataacagaattcagtgttcattcaaatgcaaataataatcaatatgacggtcaaaaaatgttttcatttgcattacttcttctacagactgaaaatcacacctgtacattagttcgaactctgtaattgattggtttaattttttgtccacaaatttttttcctttatcgttgcggtcatgcctcccaatggatctttagccaggctgtattatggaaatttatgaatacacggatgtataaaaaacccaactctataatgaattcaagttgcggaagtccaaatacagcttgagtcgacaaagtgacagacatttggtgattggagtcattggtcgcgatatttgtgcttgctttttaatttctgtttaccggcgtagtaatgccaatgctttatcgaattgttcctccaggttacagtattcaaagtattctgatgagtgacaggggccttattcttcgttgtccaagtctcctcagttctctcatttcaccgccaatgattgttttaattttgtagatcctaaaaccttcgcccacaccaacacctttgaaggcatgtggatgcatgccatgcgaacttggattggcttcacatcttcagatttttttccaacttatctttatgagttcatgtgtcagaggcgtttcggcgataaagctaaggcgtggattttacttgttcaacatatttcaattctctgtcctttaagtttacagtccccttcatcgattcattgcaactctgcacacaacaccatattaggcaaaatgttttgagacggtctaaaaactaatatcacgcctaagtttacaactcaggaggccactgccgctgatttgtgacactggcaatgcacaaaccagacgaagttcgtgctagtgacagtgtatggaccttaaattattatatttgcagcgaatttcgtttgcttctgtacttaattcacttcgtcgatggggggaatttttatgttatttccgtggcatatccaacgaattgttgttcacgttttcatctacaatagcaatgaaatattgcatttcatacatgttgagtgatgaaccacttttatataaaagtgtatcctgtcaaaaacgaaacacacacctttcgtattgtaaaagaggcagcaaatgacaaattcattaataaatgtcaaacacaaagttttcaacatataaaacatcctaaacaagtgacaattttatattttaactgtgcaaatacaacaaataatataaaaaatattcaaacaacaacaaatctgcacatacaacaatcacgacaatgcagagaaaaaaataaagacaggcaataaagaatcaatacagaggcataaattcaataaatgaaggaaaatgcgtaaacgactttcaaatcattacaagtgaacattataaattaatcaattcctgcttaacattatcatcctaacgtttatataaaacattgcatccctttctcgcaacttgttctcgtggaatacaggttataggtagctatagtgcttcacatgctggaggtgctgggttcgacccccggcagcagtaaaagttgttgtgtaaaaaaacgtaacttaaaaataacacttctctcccttgtcattaatcaatcattgcttccacataggt
>LD345655.1_77928_80359
ggtaaaactcattttcctgaagctcaaaacactcccgttttcgccagcacgtcaatttcGCTCAGCACCAcaggacaacaacaacacaaactttgccgaacatactttcgcttaacaatcggcgaaaatccgaaaattaccgaaggatgcatggtcggcattcttcggaaaagagaggcgagagcaacctgaggcgaggcgaaaatggatgggttacgtaaccgcttcacgccttaaacaatacccgttgccactctgccTATGTTCCTCTGTGCTCTAACTctatgctctcagctgttcatactcgatcgagtttgaaatcaaacgctggcgtggcgcgagtattttgacccgattttggtggcctcataactttcacgcagggatgaggctatgtatcaaaacacgaaaacacaccaaTTTACTCACTCCAGCcgatgttttacatccaccgtcattttaaactgtCAAAGAGCAAATCttcttaaaattgtgaaaacctgtgtcgacatcgtaacatttaaattgttcgctttaaaagtgcgTGATATACCCTCTTTTGAAGTGGAacggcccaatagcggaataatatcaagaagtgatacggttgtcatcactccttagcaaccaactttttataagtacagccaggaggaagcaaggtcgatttcagttgatttcgtcgctaatttcggagcgtccgtaggaaaacagtcataaccaaagcatgcatgtatgataaaggggttattacacgaagttagggcgataccgcgtcgtattctcgtgatgtgtccgcattttgactcgttgctgcgcaactcgtcaaaatacggacatatcactcgaatacgacgcggtatcgtcCAAACTTCGTgcaataacccctaaatattaCTTCTACAGACCGAAATGACAGCTTTATATTAGTTCAGGCtttgttattgattggtttttgtccaaaaatttgtttcctttatccTCCCGATAGAATTTTGGCCTGGGTGTATTATGGAAGTTTATGAATCCACGGATGTGAAAAACATCTATGATGAGTTCAAGTTCCGGAAGTCCATATACAGCTTGGATCGACACAATGACAGACATTTAGTATTAGGGGTAattggtcgcgatatttgtgcttgctttttaatttctgttgacagACGTAGGcctaatgccaatgctttattGATTTGTTCCTCTAGGTTTCAGTATTATTCTGATGAATGGAAGGGGGCTTATTCTTCGTTGTCCAAGTCTTCTCAGTTCTCTCCTTTCACCGCTAATCGTTGTCTTTATTTTGTGGATCCTAaaaccttcgcccacaccaacacctttgaaggcatgtggatgcatgccaaGCGAACTTTGATGGGCTTCACATCTTCAGACTAatttccaacttatctttatgagttcatGAGGCGGAGGCGTTTCGGCGAGGCGTGGATGtcacttgttcaacatatttcaattatttatccTTTGAGTTTACAGCCCCTTCATTGATTCAACACTGCACATAACACCATgtgccaaatgttttgagacggtctaaaaactaatatcGTGCCTAAGTTTACAGCTCAGGAGGCCACTGCCGCTGGTGTGTGACACTGCGAATGCACAAACCTGATGAACTTCGTGCAAGTGACAGTATATGGACCCTAAGTCATTATATTGGCagcgaatttcgtttgcttctgtatttaattcacttcgtcgatcagtggaatttttataatgtaattttcgcggcatatccaacgaattgttgCTCAcattttcatctacaatagcaatgaaatattgcatttcatacatgttgagtgatgaaccacttttataCAAAGTGTATcttgccaaaaacggaacacacaactttcgtattgtaaaataggcagcaaatgacaaaattcaataataaataataaacacaaagTTTTAAACATATAAAACACCCTGGACAAGTGACAATGTTTGTGCGTTAACTGcgcaaatataacaaataatatgaaaaaatattcgaAAATAACACATCTGCACAACAAGCACGAcattgcaaagaaaaaataaaaacaggcaATAAAGAATCAATGCAGAGggataaattcaataaaagaaggaaaatgcaTAAACGACTTTCAAATCCTTACAAGTGAACTttataaattaatcagttcctgcttaCCCTTATCATCGTAACGTTTATATGGAACATTGCATCCCTTTCTcgcaacttgttctcgtggagGACAGGTTATAGGTAATGCTTCACATGTCGGAGGTGCTGGGTTCGAGGCCCGGTAATGGTTTTGGTATTGGTTGTGTAAcaaatgtgtaacttaaaatAACACTTCTCTCCCTTTCATTAATCAACCGTTGCTTCCACATAGGTATCAGGGTGGCTTAAGAAGACGTGGATAGA
>LD351958.1_44051_46203
gttgaccaaaatttcggcgaaaatttcacaaaatgtgaaagaatgttttatcggcatataaaagaagtgagcgactgcatctctaacattgtccgatctaaaatttcaagttcaaaatacaaaataacgccaatatttaaatatcaacaaacatttttgaccaatgttgtcatccattggggatctcttcaagtatgctgccacggaactacccggcggactgtaccattattttttaggggtggccgactgttgtgaggggctgaatacattggcgcgctaattgggtttctttgtaggagggacaaaagggcgggtgattgtcacgactataacacggtatcctttttcggtagccgacaaatgaaactagaaaaaaatagcgtaaatgcattaaaattggaaagaaccgacaaatgaaacagaagaaatagccgacatgaattaaaacgataacgctttcggtcgccgacaaacgtcacgattccccacgggaatctacatggcaacgagttatttatagcctgagcgttgcataaacgtacaacgtacgttatgcctcacgttgcagaaatgtacaaatcttcaacccagatcagctacgtaacgtcctaactgcccaagttaaatcctgggtgtagacgacaccattgcctttctgaaagagcatgggcttttggcatcttctcaaaattgtctttcttgtgacaagcctatggtttggaaacctgctaaaaatatctctgatgggtatacatggcgttgtcaggaaaaggactgcacaaaatttcggaacagactttaaataagacatggatcttttttttccaagtctcgtttacgtttggacgttctttttaaaataattctaacatgggctatggattatccactgcgaaagatggctactgagaccggagtgtcgcagcaatcgctagtcgattactgcaatttcctgcgagaggtatgcagtaccaagctactgactgaagacatccatctgggcggcccgggcactgtggttgagattgacgaaagtcttttttgccacaagtgcaagcatcatagaggacgagctccggcagaagagagatgggtgtttggaatggttgaccgtttctacgaaccggcggttgggtacatgcgacttgtgNNNNNNNNNNNNNNNNNNNNNNNNNNNNNNNNNNNNNNNNNNNNNNNNNNNNNNNNNNNNNNNNNattcggatcaatgggccgcgtacaagcatttatcaactgatgataggttcacgtatgccgcggtcaatcatagccgccacttcgttgaccctggtaccggtgtgcacacccaggccatcgagagctactggaaccgagccaaggcgaagttgaagaggatgaatggtgtatcgaaggagatgcttcctggtcacctggatgagtatatgtggcgagagcggtacggtaggacagatgaggatgctgttcgcaatattttgaagaatattgcagagcagtatccactaaagggataagttgaaaagagatataccaaaccaaaccaaacggtccttttcaggaccatttttaatcctccaaaaagagatttaccgttaaaaaacatttaatgccaacagttatactgcaaagtcccgcccttcaattagtagttaacttattccgccactcctgccaatgtattcagcccctcacaacagtcggccacccctagaaaataatggtacagtccgccgggtagttccgtggcagcatacttgaagagatccgcgtgatttcacaagcctaggtcagttttccatggacagatctcacacagtgctcggtcagacagcctatttaccaaatactgctttacgcttcgaacaatattctaaaccactgcagataattaacaatttcaatgatacatcatgacccctgtttctgctttcaaatgccttttgactgcaactgtacatattttaatgcccaaatgttgcattttaagtgtaaatattgaataaacctgccgtagtaattttgccaacattgctatttggggggtcttgtcaatcaatagacagaacagttagttaataatgcaaaaagcaaacaaaaacaaaaagcaaaaacagaaacagggagcttactacggtacctagaaatattgttc
>LD345121.1_93375_95788
atttctatagaggttttcttggtgaatcgtcgacttatcaatattatttgccctgttctgtttcttgaggtaacttacgatcttgaccgcttcgcgaaaagcttttctgtcttcttccgtgccatccgtaccatatgcctttctccacaatgcatttttctttctttttgctttagtcaaagtctttggttcatgcttcgataatacgaactcttttcattgtccaccagctcgagtttggaagacaaaaacccgtcaagtaacacagtgaatggcatcattttacaagtggtatagctacaaactgatgacgtcaaaatcgccgtacacaaaacacagaaccctgtaattgcggcacttactaactaataaggttaaaataatataaatttgcacttcctttaaatcactgtcacaatttccgactgcttagtttttgtatcgggtgaagtacagtgggggcaaggaattggggttagctgaccaaattgtcagaacggagcgagcgaagcgagcggagttccgacaatttggtaagctaaccccaatttctggctcccactgtgcttcacccgacacgaaatcaagcaaatgaagaccatcacagactttttagggtaagggttagttagttcatgtgatcgcagcaataattccgtctcattccgggtacaatatgtcccctctcacgtttattcatcaaatttgttgtcatctacaaactgacaccgacggcaatggccatattgaccccttttcaatatagccgttgccaaagacggcatacagttacatgacagaattcagagttcattcaaatgcaaataataatcaatatgacggccaaaaaatctttgtgtgttttcatttgcattacttcttctacagactgaaaatcacacctgtacattagttcaaactctgttattgattggtttaattttttgtccacaattttttccctttatctttgcgatcatgcctcccaatagatttttagccaggctgtattatggaaatttatgaataacgggatgtaaaaaaaaaacaactctataacgaatccaaatacagcttgagtcgacacagtgacaggcatttggttattggtcgcgatatttgtgcttgctttttaatttctgttgactgtcgtacgtaatgccaatatactttatcgaattgttccttcaggtttcagtattattctgataggtgacaggggccttattcttcgctgtccaagtctcctcagttctctcatttcaccgctaatcattgtcttcattttgtcgatcctaaaaccttcgcccacaccaacacctttgaaggcgtgtggatgcatgtcatgcgaacttggattggcttcacttcttcagacttatttccaacttatctttatgagttaatgtggcggaggcgtttcgacgataaagcttcggcgtggattttacttgttcaacgtatttcaattctcagtccttcaagtttacagtccccttcatcgattcattgcaactctgcacataacaccatattatgccaaatgttttgagacggtctaaaaactaatatcacgcctaagtttacaactcaggaggccactgccgctgatgtgtgacactgggaatgcacaaaccagacgaagttcgtgctagtgacagtgtatggaccttaaattattatatttgcagcgaatttcgttcgcttctgtacttaattcacttcgtcgatgggtgaattttttatgttatttccgtggcatatccaacgaattgttgttcacgttttcatctacaatagcaatgaaatattgcatttcatacatgttgagtgatgaaccacttttatataaatgtgtatcctgtcaaaaacgaaacacacacctttcgtaatgtacaaaaggcagcaaatgacaaattcaaaaataaatgtcgttggcaaacacaaagttttcaacatataaaacatcctaaacaagtgacaattttatactttaactgtgcaaatacaacaaataatatgaaaaatattcaaacaataacaaatctgcacatacaacaatcacgacaatgcagagaaaaaaataaagaggcaataaagcaatcaatgcggagacataaattcaataaaagaaggaaatgcgtaaaagacgttcaaatcattacaagtgaacattataaattaatcagttcctgcttagcattatcatcctaacgtttatatgaaacattgcatccctggtaacttgttctcgtggagtgcaggttataggtagtgcttcacatgcttgaggtgcagggttcgacccatggcagcggtaatagttgttgtgtaaaaaaataacacttctctcccatgtcattaattaaccattgcttccaccaaggtatcaggctggctgaagaagacatgg
>LD345177.1_99550_101936
cagggactacatcattctctcgcagggaagacggggtgggcatcatatgcagccacctaaaatacattccatccctcacgagaaaaagaaaaattgtaggcgatgtaagaaacggtgcgagaaactcttagactgtatttactaactcgtaattatatgcattttcaattctctcacaggaaaatagtgggacaactgtgcccaacatgggctaaacttgtaatagtatagtttgctgtacagctaaaatgagtagcccactgccatacacaaattgtaatgatgaagagctatgtcactgtcatcatgggtgtgcaaccatgctgtcatatggtgtctgtaatatatgacacaaaatcaatccacaatacgcggctcattctaaaaatacacgtacctgaatgctttctttaccagaggattggacatccccactaatgttggtggacgctataccggcaaacgcatgtggctcagtagggggagctgaatgcccggcataggtggccatcaacgtagcaactgctggagctggtcgttgaatctggatttctccatgcgctgaaatgcctgggcagtcgccgaggttgcacttttggtatgaagggtggaagctgaaaccatcctgagcttgttgtcgtcggcgccctggctgtgtgaggaatgacaccttgtgttccctggggtctactttatactttgttgtattcatgattatttatgagttcacacctggcggaatatttttgctatgtgcttaggctttgaataacaatcaatatgacggccaaaaaaactttgtatgtattcatttgcattacttcttttacagaccaaaaatcacacctgtacattagttcaagctttgttgctgattggttaaatttttgcccagaaatttgtttcctatatatatctttgcgatcatgcctcccaatatatttttggccaggctatattatggaaattgatgaatccacggatgtaaaaaatcatctataatgaattcacgttccggaagtccaattacagtttgggtcgacacagtgacagacatttggtgtttggagtcattggtcgcgatatttgtggttgctttttcatttctgttgacctgcgtaataccaatgctgtttcgatttgttcctccagattccagtatcattctgatgaatggcgggcggggggagggggagggggatcttattcttcgttttccaagtctactcggttctctcacttcaccgctaatcattgtcttcattttgtggctcctcaaaccttcgctcacaccaacaccttagaaggcatgtggatgcatgccaagcgaacttggatgggcttcacatcttcagacttatttcaacttatctttataagttcatttggcggaggcgtttcggcgataaagctaaggcgtgcatgtcacttgttcaacatatttcagttctttatcctttgagttaacagcccccttcatcgattcgacactgcacatgacatcgtattgtgccaaatgtttgtggacggtctaaaactaatgtcacgccaattattgctcaggaggccactgctgctaatgtgtgacactgggaacgcacaaatcagacgaaaaaaatgagctagtgacagtatatggaccctaaatcattatattggcagcagattttgtttgcttctgtacttaattcactccggctatttgtggaagttttatagtgtaattttcgtggcataacgaatagttgttcatgttttcatcttcaatagcagtgaaatattgcattgcatacatgttgcgtgatgaacaacttttataaagtgtatcgggtcaaaaaaagaacacatacctttcgtaatgtaaaaagggcagcaaacgacaaaattcgataataaatatcaaacacaaacaacatcctaaacaaatgacactttcttgcgtcaaatgggcaaatacaacaaaacatatgaaaaatattaaaacaataacaaatctgcacaaaaaacacgacaatgcgaaggaaaaataaagacaggcaataaagcaatcaaagcagatgcataaattcaataaaagaaggaaaatgcgttaaagactttcaaatcattacaagtgaacattataaatcatcagttcctgcttcgcattatcatcctaacgtttatatggaacatggcatccctttctcgcaacttgtccttgtggtgtagaggttataggtagtgctttacatgctgaaggtgctgggccagtacctctattggttgttctgtagaaatctgtaactaaaaaaaacttctctccctgtcattaatcaaccgttgctcccactcaggtatcagggtggctgaagaaaacgggttaggttaataggatactacaaaa
>LD354130.1_361_2633
taaactcacattggtaaaaccaaatgtgagctaaaaattaacatgggagttcatgctgtgataaatacacttaggagagcatttgcatagtaaatgggattacttttaatggattttggaaaaaaattgaaattttaaaatgcaaataggttactatggaaacagggcagtaaaagtggatatcatattttgtctttctaacccaaattaaccctttggtataatatttctgttgattactggattttcatactggatatttggtcttctaacccaaaatatccctttgatattacacattctattgattcctggattttagatggaatctttaaaaaaatggtaatttttactcctgaatggttgccatggaaacatctcacattacaatgagtgtgatattttttggtgtgctaaccagacaaacccttatgatcaaatttttacatcaatcaatcgttctttaataggaattaggggaaaagtaacattttcaatcccaaaatagttaccatggcaactcgaaacattaaaataagtctgttttttgtgttctctgacccgaactcccccagtagataaatttaatatcaatcaaagtaacttttcatggaatattagaaaaactgaaattttcaacccctaaaatggttaccatggaaacatgggccagtgaaatcgatatcatatttggtctttttgacccaaaatacccttatggtgaaaatttcacggaaattgaacctattattattcgtgttattatttctatataatacttatattaattatccTCTTGCGGCGCAACTATTTCAGTCTGCTCTGACAGTTGGTTTCATTAACGCCAACTACCTTTGTCACCATTCTACAGTTGATGTATTTTTGGTGTTTTAAGTTTTCAGTCGCTGATACTTCTTTTCAGATGTCTATCTCTTCAAAATCTGTTGTTGATAGGTTTAATTTCTGTCGTgagatttgttttctttacttttcGAACTGGTTGGTGGCCGTGGCTGTATTGTGGAAATTGATGAATCCAAGATCGGAAAGTCCAAATACAGTCAAAGTCAACACCATGACAGACACTGGGTCTTCAGAGGTAACGATCACAATTCTCAAGCTTGCTTTCTCAGTTCTATTGATTGGCATAAGGCAAATACTTTAATTCCTTTGCTTTATCAATTTGTTCGTCTAGCTTTCACTATTATATCTGATGAATTGAGCCCATGGCGGTACATCTTCAGAAGGAATTGTTTCTTGTTCATATCTGTTTTTAAGATTGTTTTTAGTGAAACTGTGCAAATTGTGGTATGCCCAAATGACTTTTTCTTAGTTACTCATTCCAAAggagatatatatttataaatcaCGCTTGCTCACTCACACCCTTAGCAATGAAATAAGAACAAAAAAGATGTTTTTAGGGATTCTACTTGCTGTTAAATGATAATCCTGAAAGTAGTTATGGCAGTGCTAGGTGTTGTTTACACTACAAGATAATCTGTTTGTAAATGTTGATATAGAGATCAATCCTCTGATAAACAAGTAGGGAAGtggggtattcctaagttaattgTAATGACATTGCACCCTTgcagaaattaattttggaCAAGAGATTAGCAGACAGACATGGAATGCAGAAAAAGAAAGAACTTGAGCTGGATGACTCTAGGAGAATTTTGCTTCATCTAACACCCACTGCCACTCTAGTACAAGAAAAAGTATCTAAAGGAAATTAAATATCAGAAAACTCTAAAAGCCAAAATAAATACAtcacagaaaatgttttttaggGTTCTAAATGATGACAGATGGTTGCTATTAACAAAGTATGTTATTGAAGAGACAATCACTTCAATTGAGCCAGCAACTTGGAGTAGTCACAATAACGTGACTGATCCTACCTTTTCCAGCATGTTATCACGAATAGGTTTCAAGGAGAACaataattataaattttacacagatcatttttaacagaaatagtggattttgatgacgtTGTCAAACAGTACCAGGCCATGAGTACCAGATCACATGGGAAAGGGGCTAAGCCTCAGTACAGGCTTAAGTTACACAACATTTAGTGTAATTCAGTTAACTATCACTAACAGTCAGATGTCAATgaagatttcattcaaatgtctTGCCTGCAAAATGAAGCAACGTGAATCTGGCTGAATAAAAACATATTACTTCGTGTACATGGTGAAGACGCCATATTCAAGGTGCAGCAAAGTTCACTTCAATAATTCCTTGACATCATCAT
>LD348147.1_208041_210400
AGCTGACAAGCTCATCATTCCAGCCGACAATACAACGAACTTCTACAAAGTAAGCAAAGAGCATTATGACAAACTCCTCAACGAGAACATCACCAAATCTTACAAGAAAGAGAATGACAGCAGCATTAATGACATCAACAGAGAGGCTAAATTGATCACCGAAAAACTGAAGATCGATGACAGGGTGGAAACTATGGCAGAAAAAGAAGCTTTTGTGGCACCATTTTTCaactggtatagccacaaactaatgacgtcaaaatcgccgtacacaaaactcagacgccccgtaattgcggcaccgactaactaataaggttaaaataatataaatttgcactttcttcaaatcgcTGTCACAAtctccgactgcttagtttttgtattggGTGATGTACAGTGGGGACCAGGATTGAGGTTAgttgaccaaattgtcggaaccgagcgagcgaagcgagcggagttccgacaatttggtcagctaaccccaatttctggctcccactgtgcttcacccaaCACAAAATCAggcaaatgaagaccatcacagactttttagggttagggttagttagttcatgtgatcgcggcaataattccgtctcattccgggtacaatatgtccgctctcacgttttattcatcaaatttgttgtcatgtacaaactgaccccgacggcaatggccatataaacccttttcaatatagccgttgccaaagacggcacatagttacataacagaatccagagttcattcaaatgcaaataataatcaatatgacggcAAAAAAATCTGTGTatgtttcatttgcattacttcttctacagaccgaaatcacacctgtacatttgttcaaactctgttattgattggtttaattttttgtccacaaatttgtttcctttatctttgcgatatgcctcccaatagatttttagccaggctgtattatggaaatttatgaatacacggatataaacaaaaaaaaacatctataatgaattcaagttccggaagtcaaaatacagcttgagtcgacacaatgacagacatttggtgattggagtcattggtcgcgatatttgtgcttgctttttaatttctgttgaccggcgtacgtaatgccaatgctttatcgATTTGTTCCTACAGGTTCCAATATTATTCCGATGAATGGTAGGGGGCTATTCTTCGTTGTCCAAGTCTCATCAGTTCTCTCAATTTACTGCTAATCATTGTCTGcattttgtggatcctcaaaccttcgcccacaccaacacctttgaaggcatgtggatgcatgccatGCGAACTTGGATTGGCTTCACAccttcagacttatttccaacATGTCTTTATAGAATATTATGAGTTCATGTAGCGAAGGCGTTTCGGCGAAAAAGCTAAGGCATGGATTttacttgttcaacatatttcaattctctgtccttcaagtttacagtccccttcatctgcacataacaccatattataggtgcagccaacgaacaatgctcTTTTAAGGGGGTTTTTACTACgacaagatatattgtacatgacaagtaatgtgaattgactaattttaagtcatgagggtaattgattagctgttcataatttgccctcccactgaacattttttcgacttaccctcccgcaccCAGACTTCGTTTTTACCCACtacccacttatttttgcctgtttcccctccccactgtcaattttgaaGCTCCCCGGCCCTGCCAAGTGGCGagaaaaacttgccgatttctcCTGCCCTTGAAAAAATCCCCCACAATATTtctcattccatttcccctgcagacatgaagctaccctaccctgaaATGAAGAAACCTAGCTGTCGATTTTCATctgccctgtgaaaaaaatttccatgaaaattgacattcccatgcagacacatactgcagtggccttctaccggaaacaccatggctctaCTTCCCCTGTAGCTTCCCTCTCTCCttgtttttcgccaagccctgtcctcgggacaatcaaccgatatctgctcggccctgcccgacaaaaaacctaaaatttgctcccctgccacctaaaaatatgtcccctgcccaagcaaaattaaaattttaaaatttcaaaaattgctcccacaatagctttttcaatgaatagctccgttggctgcacctgatattatgccaaatgttttgagacggtctaaaaactaatatcGATATCACGCCTAAGTTAACAACTCAGGAGGCCactgccgctgatgtgtgacactgggaatgcacaaaccagacgaaGTTCGTGCTAGTGACAATATATGCACCCTAAATCATTATATTGGCagcgaatttcg
>LD348266.1_403833_406204
GCTACCATACCATATCCTGGCTCTGTAAAGGGCGTCAGCTTTTTTACACATTGCCACGCTATTAAGTATGCATCGAAATTCCTACAAGACTCAGTGACGATCTGCTGGTGTAATTTGATTTGGACGCAACATTTTCTAGAGGATCGGTGGTAGAGTACAAATTGCCATATGTATGCATTGAAGTGAAAGGCCACAAACCAAACTTAAAGCACAATACAGCacaattttacaagtggtatagccacaaactggtgacgtcaaaatcgccttACACAAAACGCAGACGCCCCGTAATTACagcactgactaactaataaggttaaaataatataaatttgcactttcttcaaatcactgtcacaatttccgactgcttagtttttgtatcgggtgaagtacagtggaggccaggaattggggttagctgaccaaattgtcttAACTCCGCTCGCTTTgctcgctccgttccgacaatttgatgagctaaccccaatttctggctcccactgtgcttcacccgacacaaaatcaagcaaatgaagaccatcacagatGTTTTAGGGTAAGGGTTAGTTATTTTATGTCATCGCGGAAATAATTCCGTCTCATCCCAGGTACAATATCTcccctctcacatttttattcatcaaatttattgtcatgtacaaactgacctCTAaggcaatggccatattgaccccttttcaatatagccgttGGCATAGACGGCACAcagttacataacagaattcagagttcatttaaatgcaaattataatcaatatgacggccaaaaattctttgtatgttttcatttgcattacttcttctacagaccaaaaatcacacctgtacatcagttcaaactctgttattgattggtttaatttttgtccaaaaatttgtttcctcTATCTTTGCGATCATACCTCCCAATAGATTTTTGGCCAGGCTgcattatggaaatttatgaatccacggatgttaaaatacatctataatgaattcaagttccggaagtccaaatacagcttggGTCGACACAGCgacagacatttggtgattggagtcattggtaaagatatttgtgcttgctttttaatttctgttgaccggcgtacgtaatgccaatgcttaaTCGAGTTGTTCCTCCAGGTTCCAGTATTATTCTGATGAGTGCAATCTTCGTAATCCAAGTTtcctcagttctctcatttcaccgctaatcattgtcttcattttgtggatcctcaaaccttcgcccacaccaacacctttgaaggcatATGGATGCATGCGAAGCGAACTTGGATGGGcttcacatcttcagacttatttccaacGTATCTTTATGATTTCATGTGGCGGAGGCGTTTCAGCGATAAAGCTAAGGCGTGGATGTCACTTGTTCAACATAATTCAATTCTCTATCCTTCGAGTTTACAGCCCCTTCATCGATTCATATCAGGAATTTTAATGGTTgttcaacatcgcgaaagataggaaaggttactaatacctttttcatttacatctctatctttccaatgttgatCAACctttgataagtccacggattagcataattagttgtgttgactaattaattacaagatgtgtacatgagagataaacgtccttgtaatggggtgtaaaatgaataaagagtcaagaggctaggttaggttatataaccatttattttatttactccgaacagtcagagcatgaaggcACATAtcgatagagggactgtgatgaagaaaaggagaggaactgatagagaaaactgtgagaaaaCCTCAATAATAAGCTATTTAATagtgtctgggccgcctgtgcgTTTATATGGAACGTTGCATacctaagtttccaagcccccattcctaactcttaccccaaaaataatttatcgccccttcttgaacgtaacctttgacctcatttccataaatacgcacatctttgacgtcatccgtttgtggctataccacttgtaaaatggtgcccagATACATTTTGCCTTTAGAAGGGCTTACTGATCGTACACCACTGTATGTTTGCAAAGAAGTACACATCAATATAATGTCATTCACATGAAATGTTAATTCTGAGATGGCGACATTTCGTCCTTTGtttgttctttgctgttcttATCAGCTGATCGTCAGCTCTCTACGTCTGACTCACTACCATAGATAATGCCGTCCAAATCTCATGCTTTAATTCAGGGAGCCTAACAGATAGTTACAAACAAGACTTGTGGGTGATTATGATGTGAAATAGCAAAGCAGTTTCAGTAGATGATTATGTTCACTTTACATCTTCGGAGTGGAAACCAATCTTATGTAATCTGACGTTGTATTATTGG
>LD354513.1_27774_30175
taatatcgagatatgtcataatcatgaccaaataatcgcataataaagaccaaataatgacataaaaatgaccaaatcaccaaataatggaataataatgatgagataagatttcaagataattttggcggtgttctcaccccataggccgacacgggtattgcactatcgcttgtcgatgtgctcgatcacggcacagtccctctatcacagtccctctctcacgaggtcacgggttgaatttgggcataattttacaagtggtatagccacaaactgatgacgtcaaaatcgccgtacacaaaacacagacgccccgtaattgcggcactgactaactaataaggttaaaataatataaatttgcactttcttcaaatcactgtcacaatctccgactgcatgcttagtttttgtatcgggtgaagtacagtgggggccaggaattggggttagctgacaaaattgtcggaacttcgctcgctccgttccgacaatttggtcagctaaccccaatttctggcgcccactgtgcttcacccgacacaaaatcaagcaaatgaagaccatcacagactttttacggttagggttagttagttcatgtgatcgcggtaataattccgtctcattccgggtacaatacgtcccctctcacgttttattcatcaaatttgttgtgatgtacaaactgaccccgacggcaatggccatattgaccccttttcaatatagccgttgccaaagacggcacacagttacataacagagttcagagttcattcaaatgcaaatagtaatcaatatgacggccaaaaaatctttgtatgtttcatttgcattacttcttctacagaccgaaaatcacacctgtacattagttcaaactctgttattgattggtttaattttttgtccacaaatttgtttcctttatcttcgcgatatgccttccaatagatttttagccaggctgtattatggaaatttatgaatacacggatgtaaacaaaaaacaatttatattgaattcaagttccggatgtccaaatacagcttgagtcgacacattgacagacatttggtgattggagtcattggtcgcgatatttgtgcgttctttttaatttctgttgaccggcgtacgaatgccaatgctttatcgatttgttcctacaggttccaatattattccgatgaatggtagggggcttattcttcgttgtccaagtctcctcagttctctcatttcaccgctaatcattgtcttcattttgtggatcctcaaacctttgcccacattaacacctttgaaggcatgtggatgcatgccatgcgaaattggattggcttcacaccttcagacctatttccaacttatctttatgagttcatgtggcggaggcgtttcggcgataaagctaacgcgtgcttgttcaacatatttcaattctctgtccttcaagtttacagtccccttcatcgatttattgcacctctgcacataacaccatattatgccaaatgttttgagacggtctaaaaactaatatcacgcctacattgacaactcaggaggccactgctgccgctgatgtgtgaaactgggaatgcacaaaccagaccaagttcatgctagtgacaatatatgcaccctaaatcattatattggcggcgaatttcgtttgcttctgtacttaattcacttcgtcgatcggaggaattattataatgtaattttcgtggcatatccaacgaattgttgttcacgttttcatctacaatagcaatgaaatatcgcattgcatacatgttgagtgacgaaccacttttacataaatgtgtatcctgtcaaaaacggaacacacacctttcgttttgtaaaaaaggcagcaaatgacaaattcaataataaatgtcaatcaaaaagttttcaacatataaaacatcctaaacaagtgacaatttaatactttaactgtgcaaatacaacaaataatatgaaaaatattcaaaaaataacaaatctgcacaacaaacacgacaatgcagagaaaaaaataaagacaggcaataaagaatcaatgcagaggcataaattcaataaaagaaggaaaatgcgtaaaagactttcaaatcattacaagtgaacattataaattcatcagttcctgcttagcattatcatcctaacgtttatatgaaacattgcatccctctcccccaacttgttctcgtggagtacaggttatgggtggtgcttcacatgctggaggtgctgggatcgacacccggtaggggtattagttgttgtgtaaaaagaacgtaacttaaaaataacacttctctcccttgacattaatcaaccattgcttccacataggtatcaggctggctgaag
>LD417867.1_1_1355
gttggaaataagtctgaaggTGTGAAGCCAATCCAATTTCGCatggcatgcatgcatgcacatgccttcaaaggtgttgTTGTGGGCGAAGGTTTtaggatccacaaaatgaagacaatggtTATCAGTGAAATGAGAGAACCgaggagacttggacaacgaAGAATAAGCCCCCTACCATTGATCAGAGTAATATTGGAACCTGTAGGAACAAattgataaagcattggcaTTCGTACGCCGGTAaatagaaattaaaaagcaagcacaaatatcgcgaccaatgactccaatcaccaaatgtctgtcactgtgtcgactcaagctgtatttggacttccggaacttgaattcaatgtagatttttttttttggtttacatccgtgtattcataaatttccataatacagcctGGCTAAAAATCTATTGGAAGGCATATCGCgaagataaaggaaacaaatttgtggaTAAAGGaaagataaaggaaacaaatttgtggacaaaaaattaaaccaatcaataaaaGAGTTTGAAgtaatgtacaggtgtgattttcggtctgtagaagaagtaatgcaaatgaaaacatacaaagattttttggccgtcatattgattattatttgcatttgaatgaactctgaattctgttatgtaactgtgtgccgtctttggcaacggctatattgaaatagggtcaatatggccattgccgtcggggtcagtttgtacatgataacaaatttgatgaataaaacgtgagaggggacatattgtacccggaatgagacggaattattgccgcgatcacatgaactaactaaccctaaccctaaaaactctgtgatggtcttcatttgcttgattttgtgtcgggtgaGGTACAGTGGgagccaggaattggggttagctgaccaaattgtcggaacggagcgagcgaagcgagcggagttccgacaatttggtcagctaaccccaattcctggcccccactgtacttcacccgatacaaaaactaagcagtcggagattgtgacagtgatttgaagaaagtgcaaatttatattattttaaccttattagttagtcagtgccgcaattacggggcgtctgtgttttgtgtacggcgattttgacgtcatcagtttgtggctataccacttgtaaaatggtgccgaaATCTGCCGTTATCAGTGGACGACTCTGTCATACATGAGAAATTTACAGAACTCGGACTAAAAGTGAAGACAATAACAAAAGCGAAATGGAGAATTGATGGTAAATTAACAAATGTTGACAATGGTGATCGGTATGTGTTCGTTGAAAAACTGA
>LD348588.1_10457_12810
aaaatctgaaaacgaACGATCACTGTAACAACAGTGATCCCACTGAAATCAAAGGACACGGTAAGGTGATAATTCTGCTGCAGTCGTCCCTGCCAATGAAGACTGGGTACGAACCCCTGCCTCCCCCCTCCGCTGCCTTCAACTCCTGTGTTTTCTTTTGATCCGACTTCATCGTCATCGTCTTCACTCACTCAATCTCAGTCCTTAGATTTTCCTGAAACAccactttcagattttgatattgttgagttTCAGGATTTCCATTCTCAGTCTTCCAGTTAAACTTCTCGGCAAGGAAGAAGAACTGGTATGCCAGAAAGCGATGACGTCAAAATATCCGTACACAAAGTACTATAAAAATAATTTGGGCACTGACTTACTACTAATAtcgttaaaataaaataatttccacATTTATTCCAATCACATTGACAATtaccgactgcttagtttttgtgtcGGGGGAAGCACGGAGGGGCTAGGAGTTGGGGTTACCTGACCAAATTGTCAAAACGAAGCAAGCATAAGCGAGCGAAGTTCCGACACTTTGATCGGCTAACACCAACTCCTGGCTCGCACTGTCCTCCACCCGTCACAAAATCAAGTAAATGAACATCAACACACATTTCGAGGTTAGGGTTAATTAGTACATGTCATCGGGCCAGTAATTCTGTCTCATTCTAGATACAATATCACCTATCATTATCTTCACCAAAATTTGCTGCTACATACAAACTGACCCCAACAGCAATATTGACCCCTTTTCTATACTGCTTTTGCCAAAGACGGCCATTATTATGTAACGCCCGGAAGTACATTCAAATACAAATAGCAATAATGTGATGGCCAAAAaactttgtatattttgatttgCATTACTACTTCTACAGACAAAAATCACACCTATATTAGTTCAAAGTCTGTTATTAATTGGTTCTATGTTTGTCAAGACATTTGTTGCTGTTATCTTCGCGATCACGCCTCCGAACAGATTGGTGGCCCGGTTGTATTGTGGCAATTGATAGATCCAAATACGGCCGGGATCGACTTCCTGACGGTCATTTTGTCTTCGGAGACATGTGTGGCGATTCTACCGCtggctttttaatttctgttgaccaGAGTGATGCAAATGCTttaatttctttgatttatagATTTGTTTGTCCGGGTTCCACAATTATTTCTGATCAATGGAGGGCTTATTTTTCGTTGTCTAAGTGTCCTTAGTACTCTCATTTGACCAACAATCATTCTTTTCATTGTGAATCCTGGTaccttcgcccacaccaacaccATGGAAGGTATGTATTTCCATGTCAATCGAAGGTGGGGCCACGGTTTCAGATTTATTTGCaagttatatttattaattCATGTGACCGAAACGGTTTGGCGATAATGCCAAGGCGTGAGTGTCACTTGTTCATCATATTTCAGTTCTTTATCCTTTTAGTTAATAGCCCCCTTCATCGACCAAGCACAGGTATAACAgcatattttgttaaatgtttGAGAGAGTCTAATGACtaataaaatgatacaaaagttTACTGCTGAGGGAGGCCGTCGCCGCTGATGTACAAGCTAGAAGTTGAATGCACgacaccattttacaagtggtatagccacaaacttaTGGCGTCAAACATGTGTGTGCTTATGGAaatgggtcaaaggttacgttctaagaGAGGCGATAAATTCTAGGGGTAAGAGTTAGAAATGGGGGCTCTGAAACTTAGCGGGAAATGATTGtggaaaatgtcacaaaaatgaCATTATGAAAATTCCACCAATTGAAGCAGTGAATTAAATACAGAAGTCACAAAATCGGCTGCCAATGTGTTATGACAGGTCAATGTTTTGTCTCAAGCATGGAATAATTTTTGTTAGTCTAGTTTGAGCATTACAAATGTCACACATCACTGGCGGCCTCCTGAATCAGTAAACTTCTGCGTTGTCATTATTCGTCAGACTGACCCACAAATTTGCCACATGTGAATACGTGAGCTACAAATTCAAAGATTTTCGGCCGTCATATTGATTGATGTTTGCATTTGAATTAACATTGACTTCTCTTACGTAACAGGGTGCCATCTTTGGCAACTGCAGTATTGAAAATTGGTCAATATGGCCACTGCCGTCAGCGTCAGcttgaaaatgacaacaaatcTGATGAATAAAATGTGAGATAGGTGATAGCCTACCCTAAATGGGACGGAAGCATTGCCGTCATGATatgaactaactaaccctaaccctaaaatgTGTgctggtcttcatttgcttggtTTTGCGTCGGGTGAAGCGAAGTAAGGGCCAGAGTCGGGGTCacctgaccaaattgtcg
>LD344356.1_6163_8522
agaatcaacatgcagaagtgaagaaaacggaggtaattcatgggtatgtcagtttactgtcgagtggagctggctaccttctcattatgtacactgtgtagaaacactcgccgtagactgaacctgggcaatggtaactctcgccgtagactgaacctgggcaatggtgtcacttgtatattttggcatagattgtgcaactatatgagcgtttcggcaacattttacaagtggtatagccacaaactgatgacgtcaaaatcgccgtacacaaaacacagacgccccgtaattgcggcaccgacttactaataaggttaaaataatataaatttgcactttcttcaaatcattgtcactatctccgactgcttagttcttgtattgggtgaagtacagtgggggccaggaattggggttagctgaccacacagtcggaacggagcgagcgaagcgagcggagttccgacaatgcggtcagctaaccccaatttctggctcccactgtgcttcacccaacacaaaatcaagcaaatgaagaccatcacagactttttagggttagggttagttagttcatgtgatagcggcaataattccgtctcattccgggtacaatatgtcccctctcacgttttattcatcaaatttgttgtcatgtacaaactgaccccgacggcaatggtcatattgaccccttttcaatatagccgttgccaaagacggcacacagttacataacagaattcagagttcattcaaatgtaaataataatcaatatgacggccaaaatatctttgtatgttttcatttgcattacttcttctacagactgaaaatcacacctgtacattagttcaaactctgttattgattggtttaattttttgtccacaaatttgtttcctttatctttgctatatgccttccaatagatttttagctaggctgtattatggaaatttatgaatacaccgatgtaaacaaaaataaatctataatgaattcaagttctggaagtccaaatacagcttgagtcgacacagagacagacatttggtgattggagtcattggtcgcgatatttgtgcttgctttttaatttctgttgaccggcgtacgtaatgccgatgctttaccgatttgttcctacaggttccaatattattccaatgaatagagggggcttattcttcattgtccaagtctcctcagttctctcatttcaccgctaatcattgtcttcattttgtggatcctcaaaccttcgcccacaccaacacctttgaaggcatgttgatgcatgccatgcgaacttggattggcttcacaccttcagacttatttccaacttgtctttatagactattatgagttcatgtagcggaggcgtttcggcgataaagctaaggcgtggattttacttgttgaccatatttcaattctctgtccttcaagtttacagtccccttcatcgattcattgcagctctgcttataacaccatattacaggtgcagccaacgaacaatgctcttttaaaggggtctttactacgacaagatatattgtgcatgacaagtaatgtgaattgactaattttaagtcatgagggtaattgattagctgttcataatttgccctcccactgaacattttttcgacttaccctcccgcacccagacttcattttaccctctccccacttatttttgcctgtttcccctccccactgtcaattttgaagctccccggccctgccaagtggcgagaaaaacttgcctatttcccctgccctcaaaaaaatcccccacaatatttctcatttcatttcccctgcagacatggagctaccctaccctgagatgaaaaaacctagctgtcgattttccactgccctgtgaaaaaaatttccctgaaaattaacattcccacgcagacacatactgcagtggccttctaccagaaacaccatggctcaacttcccctgtaacttcccctctctcctcgtttttcgccaagccctgtccccgggacaatcaactgatatctgcccggccctgcccgacaaaaaaaccctaaaatttgctcccctgccacctaaaaatatgtcccttgcccaagcaaaattaaaatttctcctgccctcaaaaattgctcccagaatagctttttcaatgaatagctccgttggctgcacctgatattatgccaaatgttttgagatggtctaaaaactaatatcacgcctaagtttacaactcaggaggccactgccgctgatgtgtgacactagggatgcacaaaccagacgaagttcgtgctagtgacaatatatgcaccctaaatcattatatt
>LD351958.1_43762_45983
ctgtaccattattttttaggggtggccgactgttgtgaggggctgaatacattggcgcgctaattgggtttctttgtaggagggacaaaagggcgggtgattgtcacgactataacacggtatcctttttcggtagccgacaaatgaaactagaaaaaaatagcgtaaatgcattaaaattggaaagaaccgacaaatgaaacagaagaaatagccgacatgaattaaaacgataacgctttcggtcgccgacaaacgtcacgattccccacgggaatctacatggcaacgagttatttatagcctgagcgttgcataaacgtacaacgtacgttatgcctcacgttgcagaaatgtacaaatcttcaacccagatcagctacgtaacgtcctaactgcccaagttaaatcctgggtgtagacgacaccattgcctttctgaaagagcatgggcttttggcatcttctcaaaattgtctttcttgtgacaagcctatggtttggaaacctgctaaaaatatctctgatgggtatacatggcgttgtcaggaaaaggactgcacaaaatttcggaacagactttaaataagacatggatcttttttttccaagtctcgtttacgtttggacgttctttttaaaataattctaacatgggctatggattatccactgcgaaagatggctactgagaccggagtgtcgcagcaatcgctagtcgattactgcaatttcctgcgagaggtatgcagtaccaagctactgactgaagacatccatctgggcggcccgggcactgtggttgagattgacgaaagtcttttttgccacaagtgcaagcatcatagaggacgagctccggcagaagagagatgggtgtttggaatggttgaccgtttctacgaaccggcggttgggtacatgcgacttgtgNNNNNNNNNNNNNNNNNNNNNNNNNNNNNNNNNNNNNNNNNNNNNNNNNNNNNNNNNNNNNNNNNattcggatcaatgggccgcgtacaagcatttatcaactgatgataggttcacgtatgccgcggtcaatcatagccgccacttcgttgaccctggtaccggtgtgcacacccaggccatcgagagctactggaaccgagccaaggcgaagttgaagaggatgaatggtgtatcgaaggagatgcttcctggtcacctggatgagtatatgtggcgagagcggtacggtaggacagatgaggatgctgttcgcaatattttgaagaatattgcagagcagtatccactaaagggataagttgaaaagagatataccaaaccaaaccaaacggtccttttcaggaccatttttaatcctccaaaaagagatttaccgttaaaaaacatttaatgccaacagttatactgcaaagtcccgcccttcaattagtagttaacttattccgccactcctgccaatgtattcagcccctcacaacagtcggccacccctagaaaataatggtacagtccgccgggtagttccgtggcagcatacttgaagagatccgcgtgatttcacaagcctaggtcagttttccatggacagatctcacacagtgctcggtcagacagcctatttaccaaatactgctttacgcttcgaacaatattctaaaccactgcagataattaacaatttcaatgatacatcatgacccctgtttctgctttcaaatgccttttgactgcaactgtacatattttaatgcccaaatgttgcattttaagtgtaaatattgaataaacctgccgtagtaattttgccaacattgctatttggggggtcttgtcaatcaatagacagaacagttagttaataatgcaaaaagcaaacaaaaacaaaaagcaaaaacagaaacagggagcttactacggtacctagaaatattgttcttttgaaaaatcttgcatcatttttaaatcacaatactgaataaaatttcaaagctttcatcctttacgccgcagacgactaccgcatgtaatcatgtgggtgtgtgcatagcttgctaacgactgtttatcgggatacatttttagcaattattaggcagttcttactaccattattggttatcaggaagtcgtctagctgtttgagtgcaataataattgatatcagtgatgttcaacacaagtcagatgttgtctgtcaattgtgtctcagtaattgccaatttga
>LD345438.1_48974_51345
NNNNNNNNNNNNNNNNNNNNNNNNNNNNNNNNNNNNNNNNNNNNNNNNNNNNNNNNNNNNNNNNNNNNNNNNNNNNNNNNNNNNNNNNNNNNNNNNNNNNNNNNNNNNNNNNNNNNNNNNNNNNNNNNNNNNNNNNNNNNNNNNNNNNNNNNNNNNNNNNNNNNNNNNNNNNNNNNNNNNNNNNNNNNNNNNNNNNNNNNNNNNNNNNNNNNNNNNNNNNNNNNNNNNNNNNNNNNNNNNNNNNNNNNNNNNNNNNNNNNNNNNNNNNNNNNNNNNNNNNNNNNNNNNNNNNNNNNNNNNNNNNNNNNNNNNNNNNNNNNNNNNNNNNNNNNNNNNNNNNNNNNNNNNNNNNNNNNNNNNNNNNNNNNNNNNNNNNNNNNNNNNNNNNNNNNNNNNNNNNNNNNNNNNNNNNNNNNNNNNNNNNNNNNNNNNNNNNNNNNNNNNNNNNNNNNNNNNNNNNNNNNNNNNNNNNNNNNNNNNNNNNNNNNNNNNNNNNNNNNNNNNNNNNNNNNNNNNNNNNNNNNNNNNNNNNNNNNNNNNNNNNNNNNNNNNNNNNNNNNNNNNNNNNNNNNNNNNNNNNNNNNNNNNNNNNNNNNNNNNNNNNNNNNNNNNNNNNNNNNNNNNNNNNNNNNNNNNNNNNNNNNNNNNNNNNNNNNNNNNNNNNNNNNNNNNNNNNNNNNNNNNNNNNNNNNNNNNNNNNNNNNNNNNNNNNNNNNNNNNNNNNNNNNNNNNNNNNNNNNNNNNNNNNNNNNNNNNNNNNNNNNNNNNNNNNNNNNNNNNNNNNNNNNNNNNNNNNNNNNNNNNNNNNNNNNNNNNNNNNNNNNNNNNNNNNNNNNNNNNNNNNNNNNNNNNNNNNNNNNNNNNNNNNNNNNNNNNNTGAATGCTCTAATTTTTATCGAGTCATttgattcatttattttcacCATCATGCCTCCGAACAGATTGGTGGCCCGGCTGTGTTGTGGAAAGTGATGTGTCCAAGAAGATAAAAACATCCATGATGAATCGAAGTTCGGAAAGTCTAAATACAGCCGGGGTGGACACCTTGACGGACATTGGGAGTTCTGAGTCATCGGTAGCGATATTTCcacttgctttttaatttctattGACCGACGTGATGCCATTACTTGAATTCCTTTAATTTATCGATTTGTTCTTCTAGATTCCACTATTATTTCTAACGAATGTGGGGCATATTTTTCGCTGCCCACGTCTTCTTATTTCTGCTATTTTACCGTCAATCATTCATTCTTATTGTTGCTTCTCAAACCTTCGCCCGCGCCAACTTGGTGGTAGGCATGTGGATACATGCcaagaaaatgttcaaattcatTTGCATGTTATCTTTATCAGTCCATGTGGCGGAagcattttggcaaaaaaagcCTAAGCGTTGATGCCATATTAAGTTTCCAAGCCCACATTTCTAACTCTTACCCCGCAAAATATCGCCCGTTTCAGATCGTAACAtctgacctcatttccatatgtacacacacaacTTTGACGTCATCATTCTTGGCATGCCTCTTGTACAATCTTGCCATGAGTTGTTTCTTTTCTTTGCAGAGGAAAAAAGCATTGCTTTATGGTAATTATCTCCTATCGGTTACTGCCCTGCTGCCCTCTGTCTCAAAAACTGATTCCGACGACATAACGGATTTCAATTGAATTTCTCTCACATAATTATTTGGGTTGAAACACAGCGGTAATATCATCATCCTTCTCATAGAGAGACAGTCTGCTGATCATTGCGGTAGGTCATCTAAATAATCAAAGTTCAGCTAAATGAAGCGGTTatcaatttaaggtagaatgtgcctcgaggTGAGATATTTGGACTTGTTTTGCAAATGGAAGGATTTCCCCGCATTAATTTATTAAACAAAGCACTGGGATCATTCAATTTGCTTTCCATGACGAAAAAGTGTGCTAACTTGAGGATTATTAACCTGGAttcattgtcactattttgaCATATGGCTTATCTTAAGTTTGTCAAgcattttgctgaaccttccaaaatcTATTTTCCTGCCTTTAGCGAAAAATCTGCAagattgaaatttgtgcattgacaagccttggtaTAATCCTTCAAACCCGTGTCTTGTATTTCCTTTAAGggcctttgttttttgttatgcactattTGAGGTTTTAGACCGTGATTCCTTTCAGGGAATAGTAATTTtgcgccatataatttgaatggggACCACGAGAAAATATCGCAGACAAGGATTTGAAGAATATTCAATGCTGGTCAATGCATAAATTTTACCCGGAAATCTTCCAGCGTGTACACTTAAGGAAGGAAAAACAGATTTTCGGAAGGTTAAGGCTATTGtctgggctattttaaaac
>LD345815.1_484306_486716
Naaacatgaacttgtcgtctaaacgacttcacatgtttcagcgaagcatttttacaaccaagagggattgctcttaaatgtccaacaactctaccaagtttccataaacgttccttcaaaacttcatcaagaatgaaaggaggaacatttgacagaattagtttcgaagccggtttcaccatgtgttccacatcgactaactcatcaagcggcaccattttacaagtggtatagccacaaactgatgacgtcaaaatcgccgtacacaaaacacagacgccccgtaattgcggcactgactaactaataaggttaaaataatataaatttgcactttctgcaaatcactgtcacaatttccgactgcttagtttttgtatcgggtgaagtacagtgggggccaggaattgggattagctgaccaaattgtcggaatggagcgagcgaagcgagtggagttccgacaatttggtcagctaaccccaatttctggctcccactgtgcttcacccgacacaaaatcaagcaaatgaagaccatcacagactttttagggttagggttagttagttcgtgtgatcgcggcaataattccgtctcattccgggtacaatatgtcccctctcacgttttattcatcaaatttgttgtcatctacaaactgaccccgacggcaatggccatattgaccccttttcaatatagccgttgccaaagacggcacacagttacataacagcattcagagttcattcaaatgcaaataataatcaatatgatggtcaaaaaatcgttgtatgttttcatttacattatttcttctacagactgataatcacacctgtacattagttcaaactctgttaacgttattgattggtttaattttttgtccacaattttttccctttatctttgcgatcatgcctcccaatagatttttagccaggctgttatatggaaatttatgaatacacggatgtaaaaaaaacaaccccataatgaattcaagttccggaagtccaaatacagcttgagtcgacacagtgacaggcattttgtgatttgagtcattggtcgcgatatttgtgcttgctttttaatttctcttgaccggcgtgcgtaatgcctatcacagtccctccacaggacctgtgccaatactttatcgaattcttcctccaggttacagtattattctgataggtgacaggggccttattctttgttgtccaagtttcctcagttctcttatttcaccgctaatcattgtcttcattttgtggatcctaaaaccttcgcccacaccaacacctttgaaggcatgtggatccatgtcatgcgaacttgcattcgcttcacatcttcagacttatttccaacttatctttatgagttcatgtggcggaggcgtttcaacgataaagctgaggcgtggattttacttgttcaacgtatttcaattctctgtccttcaagtttatagtccccttcatcgattcattgcaactctgcacataacaccatattatgccaaatgttttttagacggtttaaaaactaatatcacgcctaagtttacaactcaggaggccactgccgctgatgtgtgacactgggaatgcacaaaccagacaaagttcgtgctagtgacagtgtatggaccttaaattattatatttgcagcaaattgcgtttgcttctgtacttaattcacttcgtcgatgggtgaattttttatgttatttccgtggtatatccaacgaattgttgttcacgttttcatctacaatagcaatgaaatattgcctttcatacatgttgagtgatgaaccacttttatataaaagtgtatcctgtcaaaaacgaaacacacacctttcgtattgtaaaaaaaggcagcaaatgacaaattcaaaaataaatgtcaaacacaaagttttcaacatataaatcatcctaaaaaaatgacaattttatactttaactgtgcaaatacaacaaataatatgaaaaatattcacacagtaacaaatctgcacatacaacaaatacgacaatgcagagaacaaaataaagacaggcaataaagcaatcaatgcagaggcataaattcaataaaagcaggaaaatgcgtaaaagactttcaaatcattacaagttaacattataaattaatcagctcctgctcagcattatcatcctgacgtttatatgaagcattgcatccccttctggcagcttgttctcgtggagtacaggttataggtagtgcttcacgtgctggaggttctgggttcgaccccaggcagtggtaaatagttgttgtgtaaaaaaagtaactaaaaaataacacttctctcccttgccattaatcaaccattgcttccacctaggtatcaggctggtt
>LD345469.1_357843_360202
GTGTTGCCCGAGGAAACACCgctggctagcgaagttgatcatcacacagTGGCGACGTTGGTGTTTTCGCAAGATACTGTAGACACAGTCTGCCTCCTCGACGTGGTGCAGTAGTCTCGTGTCACTCttttttctggttccatctttcgatctgaccaaacaatgtttattttgccgacatttttggctaatttcttccatttttactAGGCtgggcatcattttacaagtggtatagccacaaactgatgacgtcaaaatcgccatacacaaaacaaagacgCCCCGTAATTtcggcactgactaactaataaggttaaaataatataaatttgcattttcttcaaatcactgtcacaatctccaactgcttagtttttgtatcgggtgaagtacagagggggccaggaattggggttagctgaccaaattgtcggaacggagcgagcgaagcgagcggagttccgacaatttggtcagctaaacccaatttctggctcccactgtacttcacccgacacaaaatcaagcaaatgaagaccatcacagactttttagggttagggttagttagttcatgtgatagcggcaataattccgtctcattctgggtacaatatgtcccctctcacgttttattcatcaaatttgttgtcatgtacaaactgaccccgacggcaatggccatattgaccccttttcaatatagccgttgccaaagacggcacacagttacataacagaattcagagttcattcaaatgcaaataataatcaataggACGGccaaaaaatctttgtatgtttacatttgcattacttcttctacagaccgaaaatcacacctgtacattagttcaaactctgttattgattggtttaattttttgtccacaaatttgtttcctttatctttgGGATGTGCCTCCCAATAGATTTTTAGCCAGGCTGTATAATGGAAATTTATCAATACacggatgtaaacaaaaaaacatcgATAATGAATTCAATTTCcggaagtccaaatacagcttgagtcgacacagtgacagaTATTTGGTGATCGGAGtcattggtcgcgatatttgtgcttgctttttaatttctgttgatcggcgtacgtaatgccaatgctttatcgATTCATCCTACAGGTTCCAATATTATTCCGATGAATGGTAGGGGGCTTATTCTTCGTTGTCTAAGTCTCCTCAGTTCCctcatttcaccgctaatcattgtcttcattttgtggatcctcaaaccttcgcccacaccaacacttttgaaggcatgtggatgcatgccatGAGAACTTGGATTGGCTTAACACCTTCAGACTTATTTCAAACTTGTCTACATAGACTATTATGAGTTCATGTGGAGGAGGCGTTTCGGCGAGAAAGCTAAGGCGTCGATTttacttgttcaacatatttcaattctctaTCCTTCAAGTTTGCAGTCCCCTCCATCGATTCATTGCAACTCAGCACACAACATcatattatgccaaatgttttgagacgtctaaaaactaatatcgcgcctaagtttacaactcaggaggccattgccgctgatgtgtgacaccgggaatgcacaaaccagacgaaGTTCGTGCTAGTGAAAATATATGCACCCTAAATCATTATATTGGCagcgaatttcgtttgcttctgtacttaattcacATCGTCCATGGGTGgaattttcatgttatttccGTGGCATATCGaacgaattgttgttcacgttttcatctacaatggcaatgaaatattgcatttcatacatgttgagtgataaaccacttttatataaaagtgtaccctgtcaaaaacggaacacacctttcgtattgtaaaaaaggaagcaaatgacaaattcaataataaatgtcaaacacacagttttcaacatttaaaacatCCTTAACAAGTGACAAtttaactgtgcaaatacaaaaaataatatgaaaaatattcaaacaataacaaatctgcacaacaaacacgacaatgcatagaaaaaaataacgaaggcaataaagcaataaatgcagaggcataaattcaataaaagaaggaaaatgcgtaaaagactttcaaatcattacaagtgaacattataaatcaatgagttcctgcttagcattatcatcctGACGTTAATATGAAGCATTGTATCCCTTTCTCGGAACTTGTTCTCGTagagtacaggttataggtagtgcttcacatgctgGAGGTGCTGGGTTCGACCCCCGGTAGCGGTTAtagttgttgtgtaaaataaacgtaactaaaaaataacatttctctcccTTGTCATTAATCAACCGTTGCTTCCACATAGG
>LD348865.1_259201_261563
NNNNNNNNNNNNNNNattgagatgaagctcatagaaacatgccctgataagcgttatcgaaatgggaggagttctattgggccaccagtctatgcttacaatgccgttattgatcaagtgatctgaaataaggccagacataaaaaatcaaacacacttaaggcattcttataagatgccgataatctcacattgtcgaaactagatgtatcttggacaaacaaggtcattttagtatgttacgtccacggtagttaatccattgccataccggcatcattttacaagtggtaaagccacaaactaatgaagtcaaatgaaccgtacacaaaacacagacgtcccgtaattgcggcactgactaactattatgttaaaaataatatacatttgcactttcttcaaatcgctgttacaatttccgacttcaaagtttttgtgtcgggtgaagcacatgcagtggggcccaggaatttaggttagctgaatttggtcagctaaccccgattcctggctcccactgtgcttcatccgacacaaaataaagcaaatgaagaccatcacagactttttagggttagggttaattagtttatgtgatcgcggcaatgattccgtctcaatccgggtacaatatgtcccctctcacgttttattcatcaaatttgttgtcatgtacaaactgagccccacggcaatggccatattgactcattttcaatacagccgttgccaaagacggcacatagttatataacagaattcagagttcatttaaatgcaaataataatatgacggccaaaaatcttaaatctttgtatgttttcatttacatgacatcttctacagaccaaaaatcacacctttacattagctcaaactctgttattgattggtttaatttttgtccacaaatttgtttcctttatctttgcgatatattattggcctgggtgtattatgggagtttatgaatccacggatgtcaaaaacatctataatgaatccaagttccggaagtccaaatacagcttgggtcgacactgtgacagacatttggtgttaggagtcattggtcgtgatatttgtgcttgttttttaatttctgttgaccggcgtaatgccaatgctttattgatttgttcctccaggttccactatttttctgatgaatggcagggggcttattcttcgttgtccaagtctcctcgtttctctcatttcaccgctaatcattgtcttcattttgtggatcctcaaatcttcgcccacatcaacacctagctgtggcgtccaatccatgccataattactactttgattttacgacttaacatgcaactccgttttctattccactactccatatgttattctactgctctgtatcctattccacaactctgtatgctattcagttttgtatttcacaattctgtatgctgttctgaatttcatttgacaagtccacattcgattctgaatttcatttcacaacacaacatgccattccgaattctatttcactgtttaacaactcgtccacattccactctagacctagctctgcggagctgggcagtgttaatggctatcgaacaagatacataatggcggacgtgaaatggtcccctcgcacagagagagaaatgcgaactttgcataagacgcagcttagcacattgtgtatctaaacaagatgagcgtgctcgaaaactggggtcgatcacaattttaaattaaatctcggctagatttggaaaagaaactgcatgctgcaatcagcggttttgtctatggtgcacggtgggaggcttatcgtgtgccagggtcatgggaaagaccaagattcacaatggcgtctgatacggatatggtcccatcgcatagaaagagaaaagtgggctttgtgtaagtttaaaagcacagtttaaaacctggttgcgttgcaaccaggttttgcccacaggttcttgactcaatgcagacgaactgccagccgtcactgatgcaataaaatcagtgacggctggcggtttggcgtggacgtcacttgttcaacatatttcaattatttatcctttgagtttagagcccccttcatcgatttaacactgcacataacaccatattgtgcaaaatatgttttgagacagtctaaaaactaatatcacacctaagtttacagcttaggaggccactgccgttgatatgtgacactgggaatgcacaaaccagactaaattcgtgctattgacagtatatggaccctaaatcattatattagcagcgaatttatttcgtttatttctgtacttaattcacttcgtcgatcggtggaatttttataatgtaattttc
>LD345663.1_30117_32518
gtcagtgtgtgataggtccattagatagtatattcaagcatagagaaagatagatagagtggcaacgggtattgtttaaggcgtgaagcggttacgtaacccatccatgttcgcctcgcctcaggttgctctcgcctctcttttccgaagagtgtcgaccatgaatccttcggtaattttcggattttcgccaattgttaagcgaaagtatgttcggcaaagtttgtgtggcaccattttacaagtggtatagccacaaactgatgacgtcaaaatcgccgtacacaaaacacagacgccccgtaattgcggcacttactaactaataaggttaaaataatataaatttacactttcttcaaatcactgtcacaatctccgactgcttagtttttgtatcgggtgaagtacagtgggggccaggaattggagttagctgaccaaattgtcggaacggagcgagcgaagcgagcggagttccgacaatttagtcagctaaccccaatttctggctcccactgtgcttcacccgacacaaaatcaagcaaatgaagaccatcacagagtttttagggttagggttagttagttcatgtgatcgcggcaataattcagtctcattccgggtacaatatgtcccctctcacgttttattcatcaaatttgttgtcatgtacaaactgaccccgacagcaatggccatattgaccccttttcaatatagccattgccaaagacggcacacagttacataacagaattcagagttcattcaaatgcaataataatcaatatgacggccaaaaaatctttgtatgtttcatttgcattacttcttctacagaccgaaaatcacacctgtacattagttcaaatttataaattagttctattattgattggtttaattttttgtccacaagtttgtttcctttatcttcgcgatatgccttccaatagatttttagctaggctgtattatggaaatttatgaatacacggatgtaaacaaaaaaaaatctatattgaattcaagttccggaagtccaaatacagcttgagtcgacacagtgacagacatttggtgattggagtcattggtcgcgatatttgtgcttcctttttaatttctgttgaccggcgtacgaatgccaatgctttatcgatttgttcctacaggttccaatattattccgatgaatggtagggagcttattcttcgttgtccaagtctcctcagttctcttatttcaccgctaatcattgtcttcattttgtggatcctcaaaccttcgcccacaccaacacctttgaaagcatgtggatgcatgccatgcgaaattggattggcttcacaccttcagacttatttccatcatatctttatgagttcatgtggcggaggcgtttcggcgataaagctaaggcgtgcttgttcaacatatttcaattctctgtccttcaagtttacagtccccttcatcgattaattgcaactctgcacataacaccatattatgccaaatgttttgagacggtctaaaaactaatatcacgcctacattgacaactcaggaggccactgctgccgctgatgtgtgacactgggaatgcacaaaccagaccaagttcgtgctagtgacaatatatgcaccctaaatcattatattggcggcgaatttcgttagcttctgtacttaattcacttcgtcgatcagcggaatttttataatgtaattttcgtggcatatccaacgaattgttgttcacgttttcatctacaatagcaatgaaatatcgcattgcatacatgttgagtgacgaNNNNNNNNNNNNNNNNNNNNNNNNNNNNNNNNNNNNNNNNNNNNNNNNNNNNNNNNNNNNNNNNNNNNNNNNNNNNNNNNNNNNNNNNNNNNNNNNNNNNNNNNNNNNNNNNNNNNNNNNNNNNNNNNNNNNNNNNNNNNNNNNNNNNNNNNNNNNNNNNNNNNNNNNNNNNNNNNNNNNNNNNNNNNNNNNNNNNNNNNNNNNNNNNNNNNNNNNNNNNNNNNNNNNNNNNNNNNNNNNNNNNNNNNNNNNNNNNNNNNNNNNNNNNNNNNNNNNNNNNNNNNNNNNNNNNNNNNNNNNNNNNNNNNNNNNNNNNNNNNNNNNNNNNNNNNNNNNNNNNNNNNNNNNNNNNNNNNNNNNNNNNNNNNNNNNNNNNNNNNNNNNNNNNNNNNNNNNNNNNNNNNNNNNNNNNNNNNNNNNNNNNNNNNNNNNNNNNNNNNNNNNNNNNNNNNNNNNNNNNNNNNNNNNNNNNNNNNNNNNNNNNNNNNNNNNNNNNNNNNNNNNNNNNNNNNNNNNNNNNNNNNNNNNNNNNNNNNNNNNNNNNNNNNNNNNNNNNNNNNNNNNNNNNNNNNNNNNN
>LD461661.1_1_1284
gaactgccacttcatctgttctaccataccgctttcaccacatgtattcatctaggtaacctggtagcatctccttctacacaccattcatcctcttcagcttggcctttgctctgttccagaaactctccatagtctgggtgtacatgtacttggatcgatgaagtggtggccattcttggccgccaagaaaatgtcttcggtgagacagatcttcgactctagtgtaagccagggatgcttaaagccgcacttttcaatcacaggttttcgcattagtggagttctcctcccagtcaaacacatggccagtacgatgt
>LD389856.1_3381_5740
gacgtgctgaaacacgacaacgaacaagacaacgaacttctacaaaataagcaaagagtatcagacaaactcctcaacgagaacatcaccaaatcttacaagaaagagaatgacagcagcattaatgacatcaacagagaggctaaattgatcaccgaaaaactgatgatcgatgacagggtggaaactatggcagaaaaagaagcttttgtggcaccattttacaactggtatagccacaaactaatgacgtcaaaatcgccgtacactaaacacagacgccccgtaattgcggcaccgtctaactaataaggttaaaataatataaatttgcactttcttcaaatcgctgtcacaatctccgcccgactgcttatttttttgtattgggtgatgtacagtgggggccaggattggggttagctgaccaaattgttggaacggagcgagcgaagccagcggagttccgacaatttggtcagctaaccccaatttctggctctcactgtgcttcacccaacacaaaatcaagcaaatgaagaccatcacagactttttagggttagggtttgttagttcatgtgatcacggcaataattccgtctcattccgggtacaatatgtccgctctcacgttttattcatcaaatttgttgtcatgtacaaactgaccccgacggcaatggccctattgaccccttttcgatatagccgttgccaaagatggcacatagttacataacagaatttagagttcattcaaatgcaaataataatcaatatgacggccaaaacatctgtgtatgtttcatttgcattacttcttctacagaccgaaaatcacacctgtacattagttcaaactctgttattgattggtttaattttttgtccacaaatttgtttcctttatctttgcgatatgcctcccaatagatttttagccagactgtattatggaaatttatgaatacacggatgtaaacaaaaaaacatctataatgaattcaagttccggaagtcaaaatacagcttgagtcgacacaatgacagacatttggtgattggagtcattggtcgcgatatttgtgcttgctttttaacttctgtagactggcgtacgtaatgccaatgctttatcgatttgttcctacaggttccaatattattccgatgaatggtagggggctattcttcgttgtccaagtctcctcagttctcttatttcaccgctaatcattgtctgcattttgtggatcctcaaaccttcgctcacaccaacatctttgaaggcatgtggatacatgccatgcgaacttggattggcttcacaccttcagacttatttccaacttgtctttatagaatattgtgagttcatgtagcggaggcgtttcggcgaaaaagctaaggcgtggattttacttgttcaacatatttcaattctctgtccttcaagtttacagtccccttcatctgcacataacaccatattacaggtgcagccaacgaacaatgctcttttaaaggggtctttactacgacaagatatattgtgcatgacaagtaatgtgaattgactaattttaagtcatgagggcaattgattagctgttcataatttgccctcccactgaacatttattcgacttgacctcccgcacccagacttcattcttacccactacccacttatttttgcctgtttcccctccccactgtcaattttgaagctccccggccctgccaagtggcgagaaaaacttgccgatttcccctgcccttgaaaaaatcccccacaatatttctcattccatttcccctgcagacatgaagctaccctaccctgaaatgaagaaacctagctgtcgattttcttctgccctgtgaaaaaaatttccatgaaaattgacatccccatgcagacacatactgcagtggccttataccggaaacaccatggctctacttcccctgtagcttcccctctctccttgtttttcgccaagccctgtcctcgggacaatcaaccgatatctgcccggccctgcccgacaaaaaacctaaaatttgctcccctgccacctaaaaatatgtcccctgcccaagcaaaattaaaattttaaaatttcaaaaattgctcccagaatagctttttcaatgaatagctccgttggctgcacctgatattatgccaaatgttttgagacggtctaaaaactaatatcgatatcacgcctaagttaacaactcaggaggccactgccgctgatgtgtgacactgggaatgcacaaaccagacgaagttcgtgcaagtgacaatatatgcaccctaaatcattatgttggcagcgaattt
>LD445576.1_1_1705
caaaaaaaaatctatattgaattcaagttccggatgtccaaatacagcttgagttgacacagtgacagacatttggtgattggagtcattggttgcgatatttgtgcttccttttttatttctgttgaccagtgtacaaatgccaatgctatcgatttgttcctacaggttccaatattattccgatgaatggtaggaggcttattcttcgttgtccaagtctcctcagttctctcatttcaccgctaatcattgtcttcattttgtggatcctcaaaccttcgcccacaccaacacctttgaaggcatgtggatgcatgccatgcgaaattggattggcttcacaccttcagacttatttccaacttatctttatgatgagttcatgtggcggaggcgtttcggcgataaagctaaggtgtgcttgttagtccccacggacaccgtccggggggacttataggtttggtcatgtccgtgcgtgtgtgcgtgcgtccgtgcgtgcgtgcgtgtgtgcgtccgtccgtccattcacgcagatatctcagagatgcctgaagcgatatcattcaaacttggtacaaggattacttcatatgtcatacagatgcacgtcgatttgttttgtgatatgatccaatatggctgccaggcggccattttattacgatttttttcatgtacagagccataattcaggcatgtttcaactgattttattcaaagttggtacaaggacattgaccaatgtcatagatatgcacgtcgtttctttttgtgatacgatccaatatggccgccgtgcggccattttgttatcatttttttcatgtacagagccataactcaggcatatctcaaccaatttcattcaaaattggt
>LD363048.1_11818_14054
acgaagctcagattttggccccattcaactgccgatgagctggtggtaaatggcctcacaaataaattctcgccgtagattttcgcttgagtgttttttcggcacagatatgtgaaacgtggtggacaagtacagtgaaaatgcgttatggccgtaattgcggcactgactaactaataaggttaaaataatataaatttgcacttttgtcaaatcactgtcacaatctccgactgcttagtttttgtattgggtgaagtacagtgggggccaggaattggggttagctgaccaaattgtcggaacggagcgagcgaagcgagcggagttccgacaatttggtcagctaaccccaacttctggctcccactgtgcttcacccaatacaaaatcaagcaaatgaagaccatcacagactttttagggtcagggttagttagttcatgtgatcgcggcaataattccgtctctttccgggtacaatatgtcccctctcacgttttgttcatcaaatttgttgtcatctacaaactgaccctgacggcaattgccatatttaccccttttcaatatagccgttggcaaagacggcatacagttacataacaaaattcagagttcattcaaatgcagataataatcaatatgacggtcaaaaagtctttgtatgttttcatttgcattacttcttctacagactgaaaatcacacctgtacattagttcaaactctgttattgattggtttaattttttgtccacaatttattattcctttatctttgcaatcatgcctccaaatagaattttagccaggctgtattatggaaatgaatacacggatgtaaaaaaacaactctataataaattcaagttccggaagtccgaatacagcttgagtcgacacagtgacagacatttggtgattggagtcattggtcgcgatatttgtgcttgctttttaatttctgttgaccggcgtaggtaatgccaatgctttatcgaattgttcctccaggttacagtattattctgatgagtgacaggggccttattcttctttgtccaagtctcctcagttctctcatttcaccgctaatcattgtcttcattttgtggatcctaaaaccttcgcccacaccaacacctttgaaggcatgtggatgcatgccatgcgaacttggattggcttcacatcttcaaacttatttccaacttatctttatgagttcatgtggtggaggtgtttcggcgataaagctgaggcgtggattttacttgttcaacatatttaattttctgtccttcaagtttacagtccccttcatcgattcattgcaactatgcacataacaccatattatgccaaattttttgagacggtctcaaaactaatatcacgcctaagtttacaactcaggaggccactgccgctgatgtgtgacactgagaatgcacaaaccagacgaagttcgtgctagtgacagtgtatggaccttaaattattatatttgcagcgaatttcgtttgcttctgtacttaattcacttcgtcgatgggtggaatttttatgttatttccgtggcatatccaacgaattgttgttcacgttttcatctacaatagcaatgaaatattgcatttcatacatgttgagtgatgaaccacttttatataaaagtgtatcctgtcaaaaacgaaacacacacctttcgtattgtaaaaaaggcagcaaatgacaaattcaataataaatgtcaaacacaaagttttcaaaatataaaacatcctaaacaaatgacattttatactttaactgtgcaaatacaacaaataatatgaaaaatattcaaacaataacaaatctgcacatacaacaaacacgataatgcagagaaaaaaataaagacaggcactaaagcaatcaatgcagaggcattaattcaataaaagaaggaaaatgcgtaaaagactgtcaaatcattacaagtgaacattataaattaatcagtttttgcttagcattatcatcctaacgtttatatgaaacattgcatccctttctcgcaactgttctcgtggagtacaggttataggtagtgcttcacatgctggagttgctgggttcgacccccggctgcggtattagttgttgtgtaaaaaaaaacgtaactaaaaaataacacctctctctccttgtcattaatcaaccgttgcttccacataggtatcaggct
>LD353213.1_3131_5367
ACGACACGTCATCAGCCATGACAAATATGCTTTACACTGTTTTTTGCCCTTAACTTTTGCTTTACTCGTTGAAACcggcaacattttacaagtggtatagccacaaactgatgacgtcaaaatcaccgtacacaaaacacagacgccccgtaattgcggcactgactaactaataaggttaaaataatataaatttgcactttcttcaaatcactgacACAAtctccgactgcttagtttttgtattggatgaagtacagtgggggccaggaatttgggttagctgaccaaattgtcggaacggagcgagcgaagcgagcggagttcagacaatttggtcagctaaccccaatttctggctcccactgtgcttcacctgatacaaaatcaagcaaatgaagaccatcacagactttttagggttagggttagttagttcatgtgatcgcggcaataattccgtctctttccgggtacaatatgtcccctctcacgttttattcatcaaatttgttgtcatctaCAAACTGACCCTgacggcaatggccatattgaccccttttatagccgttgccaaagacagcacacagttacataacagaattcagagttcattcaaatgcaaataataatcaatatgacggtCAAAAAGTctgtgtatgttttcatttgcattacttcttctacagactgaaaatcacacctgtacattagttcaaactctgttattgattggtttaattttttgtccacaatttatttttcctttatCTTTGCGATCATGCCTCCAAATAGAATTTTAGCCaggctgtattatggaaatttatgaatacacggatgtaaaaaaACAACTCTATAATAAATTCAAGTTCCGGAAGTCCGAATACAGCTTGagtcgacacagtgacagacatttggtgattggagttattggtcgcgatatttgtgcttgctttttaatttctgttgaccggcgtacgtaatgccaatgctttatcgAATTGTTCCACCAGGTTACAGTATTATTCTGATGAATGACAGGGGCCTTCTTCTTCTTTGTCCAAGTCTCCTCGgttctctcatttcaccgctaatcattgtcttcattttgtggatcctaaaaccttcgcccacaccaacacctttgaaggcatgtggatgTATGCCATGCGAACTTGGATTGGcttcacatcttcagacttatttccaacttatctttatgagttcatGTGGCGGAGGCGTTTCGGAGATAAAGCTGAGGcgtgaattttatttgttcaacatatttcaattttctgtcCTTCAAGTTTACAGTCCCCTTCATCGATTCATTGCAACTCTGCACGTAACACCATATTATGCCAAATTTTTTGAGACGGTCTCAAAATTAATATCACGCCTAAGTTTACAACTCAGGAGGCCactgccgctgatgtgtgacactgagaatgcacaaaccagacaaagttcgtgctagtgacagtgtatggaccttaaattattatatttgcagcgaatttcgtttgcttctgtacttaattcacttcgtcgatgggtggaatttttatgttatttccgtggcatatccaacgaattgttgttcacgttttcatctacaatagcaatgaaatattgcatttcatacatgttgagtgatgatcctgtcaaaaacgaaacacacacctttcgtattgtaaaaaaggcagcaaatgacaaattcaataataaatgtcaaacacaaagttttcaacatataaaacatcctaaacaaatgacaattttatactttaactgtgcaaatacaacaaataatatgaaaaatattcaagcaataacaaatctgcacatacaacaaacacgacaatgcagaaaaaaaataaagacaggcaataaagcaatcaatgcagaggcattaattcaataaaagaaggaaaatgcgtaaaagactctcaaatcattacaagtgaacattataaattaatcagttcctgcttagcattatcatcctaacgTTTATATGAAACATTGCATCCTTTCTCGCAACtgttctcgtggagtacaggttataggtagtgcttcacatgctgGAGGTGCTGGGTTCGACCCCCGGCTGCGGTATTAgttgttgtgtaaaaaaaacGTAACTAAAAAATAACACTTCTCTCTCCTTGTCATTAATCAACCGTTGCTTCCACATAGGTATCAGGCTGGCTGAAGAAGACGTGGATAGAGTATT
>LD351939.1_31303_33602
tgtaaatgtgtCTCGTCATTGAATCAATATACAGTCGAGTACTGCTTTCAAGATTTCTTGTACAGCTGCATTCCAAAAGaatttgtatcttttcatttttgtatgcATTAAGGCAGGTGGCCTATGATATGTCAATAaagggcaccattttacaagtggtatagccacaaactgatgacgtcaaaatcgccttacacaaaacacagacgccccgtaattgcggcactgactaactaataaggttaaaataatataaatttgcactttcttcaaatcactgtcacaatttccgactgcttagtttttgtatcgggtgaagtacagtggcggccaggaattggggttagctgaccaaattgtcagaacggagcgagcgaagcgagcagagttccgacactttggtcagctaaccccaatttctggctcccactgtgcttcacccgacacaaaatcaagcaaatgaagaccatcacagagtttttagggttagggttagttagttcatgtgatcgcggcaataattccgtctcattccgggtacaatatgtcccctctcacgttttattcatcaaatttgttgtcatgtacaaactgaccccgacggcaatggccatattgaccccttttcaatatagccgttgccaaagacggcacacagttacataacagaattcagagttcattcaaatgcaaataataatcaatatgacggcCAAAAATCTGTGTATGTTTtaatttgcattacttcttctacagaccgaaaatcacacctgtacattagttcaaagtctgttattgattggtttaattttttgtccacaaatttgtttcctttatcttcGCGATATGCCTCCCAATAGATTTTTAGCCAGGTTGTATTATGGatacacggatgtaaaaaaaaatctatattgAATTCAAGTTCCGGAAGTCCAAACACAGCTTGagtcgacacagtgacagacatttggtgattggagtcattggtcgcgatatttgtgcttCCTTTTTAATATCTGTTGAACGGCGTACGTAATGCCAATACTTTATCGATCTGTTCCTACAGGTACTAGGTTCCAATATTATTCCGATGAATGGTAGGGGGCTTATTCTtcgttgtccaagtctcctcagttctctcatttcaccgctaatcattgtcttcattttgtggatcctcaaacctttgcccacaccaacacctttgaaggcatgtggatgcatgtCATGCGAAATTGGATTGGCTTCACAccttcagacttatttccaacttatctttatgagttcatGTGGCGGAGGCGTTTCGGCGATAAAGCTAAGGCGTGGATTttacttgttcaacatatttcaattctctgtccTTCAAGTTTACAGTCCCCTTCATAGATTCATTGCAACTCTGCACATAACACCATActatgccaaatgttttgagacggtctaaaaactaatatcacgCCTAAATTGACAACCCAGGAGTCCACTactgccgctgatgtgtgacactgggaatgcacaaaccagaccAAGTTCGTGCTAGTGACAATATATGCACCCTAAATCATTATATTGGCGgcgaatttcgtttgcttctgtacttaattcacttcgtcgatCGGCGGaatttttataatgtaattttcgtgccatatccaacgaattgttgttctcgttttcatctacaatagcaatgaaatatcgcatttcatacatgttgagtgatgaaccacttttatataaaagtgtatcctgtcaaaaacggaacacacacctttcgtattgtaaaaaaggcagcaaatgacaaattcaataataaatgtcaaacacaaagttttcaacatataaaacatcctaaacaagtgacaatttaatactttaactgtgcaaatacaacaaataatatgaaaaatattaaaaaaataacaaatctgcacaacaaacacaacaatgcagagaaaaaaaataaagacaggcaataaagAATCAATTcagaggcataaattcaattaaagaaggaaaatgcgtaaaagactttcaaatccttacaagtgaacattataaattcatcagttcctgcttagcatttttattatcatcctaacgtttatatgaaacattgcatccctttctcgcaacttgttctcgttgagtacaggttataggtagaGCTTCACATGCTGCAGGTGCTGGGTTCGACCCCCCGGCAGCGGTAATAgttgttgtgtaaaaaaatgtaacttaaaaataacacttctctcccttgtcattaatcaaccgttgcttcctcataggtatcagg
>LD358851.1_37985_40413
atgacgccacatactgtacctcattaattatgtgcatatctaattctgaacaaaccaatagagctggatgtctgatttttggtacatagggaataacttttgacaaaatgtcatgtgacctcgatgaccttttacctaaaatatacgtttatatcaataaataaccacatgtgctatgtcctttatatttagtaggatgggagaccttgtgacaacacacgctttacctcattaattatgcacatatctaattctgggcaagcaaatagagctagaggtctgaatttttggcatatagggattaattagcaacacaatttttttttcaaaatgtcacatgacctcgatgatctttgaccttgattatacatatatatgcataactcagtaaccacaagttctatacccttcaattttgataggatataagaccttaagatgtcacatcttgtacctcaattattgtgcgcatatgtatttcttggctggccaatacagctagaggtctgatcttttttcccgatttagaaccataacttagacatgtctcatgtgtttcaaattgggaacaacgacatagacctatgtgcccatagatctcaacatatacactccagtgatacttcttaatgaccacatttccctgcccaatgaagactaatactcctattacaagtggggactatgtcattgtcaatgacttgttcataatatttgttgtcatgtacaaactgaccccaacggcaattgccatattgacccctttccaatacagcagttaccaaagacgacacactgttacgtaacagaattcagagatcattcaaatgcaaataataatcactatgacggccaaaaaaaattctatttgcattacttcttctgcagtccaaaaatcacaccggtatatcagttcaaactctgttatagattggtttagtttttgtccagaaatttatttcctttatctttgcgatcatgcctctcaatagatttttggcccggctgtattatggaaatttatgaatccacggatgtaaaaaccatctataatttccgaaagtccgaatacagcttgggtcgacacagtgacagacatttggtgtttggagtcataggtcgcgatctttgtgtttgatttttaatttctgttgtccggcgtaatgccaattatttatcgatttgttcctccaggttagagtattattctgatgaatggcgggggttagggggggcttattcttctttgtccaagtctcctcagttctctcatttcaccactaatcattgtctttattttgtggatcctcaaaccttagcccacaccaacaccttggaaggcatgtggatgcatgccaagcgaacttgggcgggcttcacatcttcagatttatttccaacttatctttatgagttcatgtggcagaggtgttgcggcgataaagctaaggtgtggatgccacttgttcgacatatttccattctttatctttgagtttacagcccccttcatcaattcaacactgcacataacaccatattgtgccaaatgtttagggacggtctaaagcctaacgtcatgcctaagtttattgctcaggaagccactgccgctgatgtgacactgggaatgcacaaaccagacgaagaaatgagttcatgctagtgacagtatatggaccctaaatcattacattggcagcgaatttcgttggcttctgtacttaattaacttcgtcgatcggtgggatttttataatgtaattttcgtggcatatccaacgaattaattgttgttcacgttttcatctacaatagcaatgaaatattgcatttagtacatgttgagtaatgaaccacttttatacaaagtgtatcgtgtcaaaaacggaacacacaactttcgtattgtaaaaaaggcagcaaatgacaaaattcaataataaatatcaaacacaaagttttgaacaattgtgtatttttcttgcaactctttcctctaagtcagaaaatttcttggattaatccaactctgaccaggtccacacggcacttgctgatcatgtgagagtatgcaatttttgaattcctgaagtgtcaaatagtaaaaaaactccgcacagtgacctactgaacaaaagtgttttttccaaaagtacacaacatgtatgacttagatgctacaaaaaagttcacaaagtcgagaatactggaaggttaaaatattctactatataaacatgtcatgctgcccctaacccattcctatttaactagtgagggcgtgacagctccctacaaaacaagtcgttacactcttaaccaccatcagttaaatggcaaaataagcagattatgacagctgagaatactagctaacagaaaatcatagtgggtaaaatgccctagaggggatgatttcgatacc
>LD478388.1_1_1988
cctgttttcaaaatttggaatagggggggtcagccactttttgatgtcggcaaaaaataatccaccggcccccccaggccgaagaaactgaccagtcccttactactgtctgtagcttttgggtccgtccggtaacccttcatcagcactatatatcttcaaatctgggtcacaatttccgactgcttagtttttgtatcaggttaagcacagtatggggccaggtatgacaatttcgtcggctaaccccaattcctggctcccactattcttcactagacacaaaatcaagcaaatgaagaccattaggttagggttacttagttcatgtgatcgcggcaataattccgtctcattccgggtactatatgtcccctctcacgttttattcatgaaattgtttgtcatgtacaaactgaccccaaaggcaattgccatattgaccccttttcaatacaaccgttgtcaaagacggcacactgttatgtaacagaattcagatttcattcaaatgccgataataatcagtatgacgggcaaaaaaacctttgtttttatttgcattagttttctacagaccagaaatcaaacctgtacattagttaaaactttgttattgattggtttaattttttttccagaaatttgttttctttatctttgcgatcatgcctcccaatagatttttgggccggctgtattatgaaaatttatgaatccacggatgtaaagaaacatctataatgaattcaagttccggaagtccaatacaccttgggtcgacacagtgacatatatttggtgtatggagtcattggttgcgatatttgtgcttgctttttaatttaagtgaaccggcataatgccaattctttatcaatttgttcctccaggttccagtattattctgattgacggcgcggatgtgtgggcttattcatcgttgtccaagtctccttagctctctcatttcacttctaacaattctgctcattttgtggatcctcaaaccttcgcccacaccaacacctaggaaggctcgtgtatccatgccaagcgagcttgggcgggcttcatatcttcagacctctttccaacttatctttatgatttcatgtgatggaagcgtttcggcgaaaatgctaaggcgtggatgtcacttattcaacatatttcaattcttaatcctttgagttaacagcccccgtcatcgattcaacactgcacacaacacaatattgtgccaaatgttttgggacagtctaaaagctaatgtcacgccaaagtttactgctcaggaggccactgctgctgatgtgtgacactgggaacgcacaaatcagacgaagaaatgagtttgtgcttgtgacagtatatggaccctaaatcattatattggcagcgaatttcgtttgcttctgtacttaattcacttcttcgaacggtggaatttttataatgtaattttcgtagcatatccgccttcatctacaaaagcaaagaaatattgcagttcatacatgttgagtgatgaaccacttttatacaaagtgcattgtgtcaaaaacggaacacacatttttcgtgttttaaaaaaggcagcaaatgacaaaattcattgataaatatcaaacacaaagtttccaacatataaaacatcctaaacaagcgacaattttatgtgttaactgtgcaaatacaacaaatcatataaaaacattaaaacgataacaaatatgcacaagaaacacgacagtgcaaagaaaaaataaggacaggcaataaagcaatcaatgcagaggcataaattcaataaaagaaggaaaatgcgtaaaagactttaaaatcattacaa
>LD358978.1_41973_44185
ttgaagtGTGAATACATCGGTTGGAAAAGAGTCCTGTAAGAAATttcggcaccattttacaagtggtatagccacaaactgatgacgtcaaaatcgccgtacacaaaacacagatgcCCCGTAATTGCGGtactgactaactaataaggttaaaataatataaatttgcactttcttcaaatcactgtcacaatttccgactgcttagtttttgtttcgggtgaagtacagtgagggccaggaattggggttagctgaccaaattgtcggaacggagcgagcgaagcgagcagagttccgacaatttggtcagctaaccccaatttctggctcccactgtgcttcacccgacacaaaatcaagcaaatgaagaccatcacagactttttagggttagggttagttagttcatgtgatcgcgacaataattccgtctcattccgggtaaaatatgtcccctctcacgttttattaatcaaatttgttgtcatctacaaactgaccccgacggcaatggccatattgacccctttttcaatatagccgttgccaaagacggcacacaGTTACATAACAGAAGTCAGggttcattcaaatgcaaataataatcaatatgacggtcaaaaaatctttgtatgttttcatttgcattacctGTTCTACAGGctgaaaatcacacctgtacattagttcaaactctgttaattgattggtttaattttttgtccacaatttttttccctttatcTTTGCGATCATGTCTCCCAATAGATTTTTAGCCaggctgtattatggaaatttatgaacacacggatgtaaaaaaacaactgtataatgaattcaagttccggaagtccaaatacagcttgagtcgacacagtgacagacatttggtgattggagtcattggtcgcgatatttgtgcttgctttttacTTTCTGTTGACCGGCGTACGTAATACCAATGCTTTATCGAATTGTTCCTCCAGGTTACAGTATTACTTTGATAGGTGACAGGGGCCTTATTCTtcgttgtccaagtctcctcagttctctcatttcaccgctaatcattgtcttcattttgtggacCCTAGAACCTTCTCACACActaacacctttgaaggcatgtggatgcatgccaaGCGAACTCGGATTGgtttcacatcttcagacttatttccaactCATCTTTATGAGTTCATGTGGCGGAGGCCTTTTGGCGCTAAAGCTGAGGCGTGGATTttacttgttcaacatatttcaattctctgtccTTCAAGTTTACAGTCCCCTTCATCGATTCATTGCAACTGtgcacataacaccatattgtgccaaatgttttgagacggtctaaaaactaatatcacgcctaagtttacaactcaggaggccactgccgctgatgtgtgacactgggaatgcacaaaccagacaAAGTTCGTGCTAGTGACAGTGTATGGACCTTAAATCATTGTATTTGCAGTgaatttcgtttgcttctgcacttaattcacttcgtcgatgggtggaatttttatgttatttccctggcatatccaacgaatagttgttcacgttttcatcaacaatagcaatgaaatattgcatttcatacatgttgagtgatgaaccacttttatataaaagtgtatcctgtcaaaaacgaaacacacacctttcgtattgtaaaaaaggcagccaatgacaaattcaataataaatgtcaaacacaaactttttagtccccacggacaccgtccagggggacttataggtttcgtcatgtccgtgcgtgcgtgcgtgcgtccgtctgtccgttcatgcagatatctcagatacgccttgagcgatttcattcaaacttggtacatagattacttcatatgtcatacatatgcaccttgatttgttttttgatacgatccaatatggccgccaggcggccattttattacgatttttttcatgtacagagccataactcaggcatatctaaaccgattttattcaaatttggtacaaggacattgaccaatgtcatacatatgcacgtcgatttgttttgtgatacgatccaatatggctgccaggcggccattttattacgatttttcatgtacagagccataactcaggcatatctcaactgatttttttcaaagttggcacaaggacatcgacctatgtaatacatatgcacgttgat
>LD351958.1_75815_78123
aaatgcattctgaagaaaaaaaatgttgcaatttgtggtgggttaggtgccaaatctcgtagattgactggactataatgcatatttatatatacctACCCAGGTCATGCGACCTATTGTTCTTGTCCTCCACTTATTTCCCAAAAACACGATTGGCTGGTCCCTGcttcagtgacaagcacaaagaggcacGTAATAGGAAACCACcattacgaaatctgattggttgaaccatggggcgctgtcattggctgttcaattttacttggaagtaaagctaaaattatcacagtttcatgatgcgaacgtggctagaatttaacGAAGGATTTAATAACCACACTTACAAGTATTGAAACATAGGCAGCTACCACACTAGACTAAGAGCACGCGACAAAAAGAGACTCACTATGTGTGGACATGCGCAATTAACAACTCTCGGGAGACCAAAAACTCGCACATTTCAAATGGCGGTTTGGCtgtatctgcgtcttactacGTGCTGAGACGCAATGATCAGCAAAAAAACACGACTGCCACCTATTGTTCTAATGCAAATTACTAATCGGTCATACTTTTAtccatatgtaaataagtaatcgccacactttaatgaaagaaaatcattatcatatcaatacaagtgtagtgattacttatctaaatatgaaaaaaaggaTGACCGATTACTACTTTGCATGAGAAAAATAGTACCAGTCGAGATGTCTATTGCACTCGCACACATTCATTAACTCAATGAAGACAATTTATTCAACTGAAGAAATAACACCTGTACATaagttcaaactctgttattgattggtttactttttgttcacaaatttgttTGCGTTACCTTTGCGCTCATGCTTCCCAATATATTTTGGTCCGGCTGTATTATGGAAAAAATCACGAATTCACAGATGTAGAAAAAACATCTCAAGTTCcggaagtccaaatacagcttggGTCGACACAGTGACATACATTTGGTGTTTGGAGTCATTGGTTGCGATACttgtgcttgctttttaatttctcttGACCggcgtaatgccaatgctttatcgATTTGTTCCTCCAGGTTCTAGTATTATTCTGATGAATGGGGGGACTTAATCTTCGTTATCCAAGTCTCCTCCGTTTTCTCATTTCACggctaatcattgtcttcattttgtggatcctcaaACCTTAACCAACACCAACACTTTGCGTggcatgtggatgcatgccaaGCGAACTTGGATGGGcttcacatcttcagacttatttccaacttatctttatgagttcatGAGGCGGAGGCATTTCGGCAATAAAGCTAAGGCGTGGATGtcacttgttcaacatatttcgaTTCTTTATCCTTTGAGTTTACAGCCCCTTCATCAATTCAACACTGCACATAACACTATATTgtgccaaatgttttgagacgCTCGAAAAACTAATATCACGCCAAGCTTACAGCTCAGGAGGCCACTACCTCTGATGTGTGTCACTGGGAATGCACAATTCAGACGAAGTTCGTGCTAGTGACAGTATATGGACCATAAATCATCATATTGGCAAcgaatttcgtttgcttctgtacttaattcacttTGTCGATCGGtggaatttgtaaaatgtaattttcgttgcatatccaacgaattgttgttcacgttttcatctacaataggaatgaaatattgcatttcatacatattgaGTGATGAACCACTTTAATTATATAAAAGTTCATCCTGTCAAAAACGGAACGCACACCTTTCGCATTGCAAAAAAGGTagcaaatgacaaaattcaataataaatatcaaacacaaagttttcaacatataaaacatcctaagcaagtgacaattttatgcTTTAACTGtccaaatacaacaaataatatgaaaaaataataaaacaataacaaatctgctCAAAATATACgacaatgcaaagaaaaaataaagaaggcaataaagaaatgaatgcagaggaaaaattcaataaaagaaggaaaataggtaaaagactttcaaatcattacaagggaacattataaattaatcagttcctACTTAACATTATCATCGTAATGCTTATACCGAACATTGCATCCCTTTCTcgcaacttgttctcgtggagtacagatcataggtagtgcttcacatgctggagatgcaggggttgagccCTGGTAGCGGTATTAGTTgttgtgtaaaatgtaaaactaaAATATAACACTTCTCTCCTTGTCATTAATCAACCATTGCttccacatagatatcagtgcATCTGAAGAAGACGT
>LD344315.1_2023_4193
gcgtaagtgtagacgtcgctatactctacatctgattttaatcaaattgggcttcctggtgctaatacggtgctactatcgcaaatttctgaccccaaaaaagattcaatcgatgtgcagactggaccacaaatagtatgtgttgaaggacactgtggtatggtgaaccaaaactaatgtcagacctacaggttgcttgctataaactcttacactctattaaaacttatcaattatgatcgcctcctgctacgcgtgcctgtacccacagtccctctggcctctatagaggatagagggactgtgctgtacccttcaaaggtagaagtaaacgccctctgtagctcggtctcaattttctttcactttattacgtttcaaatccaccttgcctaccttttgtccggcagtttgaacaaaatacaggtaatcacgcaaaatggttttaatagcagaatattgtgaaaagacgagaaaaagcaatataccatatcagtgctttgtaaggagtttgggaaaatgcaaaatgaaaacattaccgtcattctgacactttacaaacaaaaacgaggtgacgccttgatcttgaaatctcatctaccctgataccgcagtcacgcaatcatccacgatgcatcaaagttagagttcacatacaacaaatgacatcatcacagtagcatttcattggattgaagattgtcctttagtcctatgtttcgtactgggacgatgtagagagcccccttctatcgtgaccataaatcactgggcagtctctccaggcgatggaagagcagtgcataaatcgatcatttttaatcctaaactcttgatgaatagccttgtttatctgacaaactgtgcgggcaagaaaaggcgacggatggatgttcctggagtttgaatttgtcagagctgctgccgcatgccgagtggtttacgacggtaaacttgtttaggcctagatgcaggcgactcactaccattttaccaataagggatagagatggatagttctcccaaaaaactatttcttgtcaccatggagaacagagacacagcaaccctgctacctttgatacagaagtggataagaccagagaaaacaatcatgtcagactgctggaatgtgtatatcacatcggaagaaagaaaacatctggcagtcgaagtttttctggtggaacttttatagacccgtgcgggataaagcctatgcagtaacaatattaaatactgaacaataatgttccctcgcatacattctacaaaatgatttttactgtcttcgtaaccatccagccatgacgtatttttcaccatttatcagttatataaatctgtaccatcctcatcctcatttatctatcatttaagcctatgtcgcgattcagtcaataaaaattgatgacagcgtatcaaagaattatgtttatataatggactaacaaaggataaattaattgaatcaaaaaggcagatgtttcataaagagaagggccgtaacagcgatctccaaggccctgctaaagaggtaaatttatgagaagtaagctgacctcattcatctacccttggataaagagagagaaaatttattactatgtaaaacctccattgtcattcacataaaatgcgcgtaaaatccgttttaaaatgtcacgtgtcatttgcatgtcacaccttgcagctgtgtaaagcagtgtaaaggcttaacaactataataaaatgtgtatgaacagtgcgttatacactttgagaattgtttaaaaagcactttcaagtccatctattcctccaaacaaaaggaagcatggtgatatcattgtgataaatactggcgtttttcggtgatcatatggtcatgtggtggcatatatctatagtaaaagtgagaatacgctgcccacataacaaaattaagctgtcgagaatttcaatctcaatgaaagtcgatatatttacatgttaccgtaattaatgttcttttaaatctttttgtgaagcattttaacattctttctcaattattgtattacctccttagaatttccacacgatgatgtatggtttactatattgttgactgaaattcgtgatatcgatgctgccgaccttacagtagcaagccacttcattcaaagtttgctgcactagccgtttcga
>LD348631.1_286067_288447
TGGTAGAAAAGCAAAAGAAACAGGAACCTTTCTTCTGTACATCTATCAAATATGGCGAAAGAATTAGAAGAATAGAAGGAGGAAGAAGAAGGATATTTATCGCCTATATAAACAATAGGGGCTCAGTCAATAGGCTTGTGGGTCCCTTTTACTACTCATATACTTCAACAAGGTATGTTACTTAATGGCCGCCCACGCCATGACATTGCCAGTAATATGATTTTTcctggcaccattttacaaatggtatagccacaaactgatgacgccAAAaccgccgtacacaaaacacagatgcACTGTAATTACGGCACCgactaactaataaggttaaaataagataaatttgcactttcttcaaatcattgTCACAATTTCTGACTGCTTAGTATTTTTGTCGGGTGAACTACTGTGGGGGCCAGGAAtcggggttagctgaccaaattgtcggaattCAGCTCGCTCCGTTCAGACAATATGGTCAGCTAACCCCGATTCctggctcccactgtgcttcatccgacacaaaatcaagcaagtgaagaccatcacagactttttagggtTGGGGTCAGTTAGTGcatgtgatcgcggcaataattccATCTCATCCCGGTGACAATATGCCCCCTCTCAcgtttcattcatcaaatttgttgtcatgtacaaacttACCCAAAGACAATGGCCATAatgaccccttttcaatacagCACTTACCAAAGACGGCGCACTGTCACGTAACAAAATTCACAGTTCATTCAAATACagataataatcaatatgaccGCCATAAAACTTTGCATGTTTCATTTGtattacttcttctacagaccaaaaatcacaccattacattagttcaaactatgttattgattattttaatttttgaccagaaatgtGTTTCCTTTATTTTTACGATCATGTATCCAAATAGATTTTTGGTTCGACtgtattatgtaaatttattaataCACGGATGTAACAAAACCCACATATAATGAATTCAAATTCcggaagtccaaatacagcttggGTCGACACAGTGACTGACATTTGGTGTTTGTAGTCATTAGTAGCGATATTTGcgcttgctttttaatttctgttgaccggcgtAATGTCAAAAATGCTTTATGGATTTGCTTCTCCAGGTTCCAGTATTATTCTGAtgaaggggggggggcttgTTCATCGTTGTCCAAGTGTCCTCAGTACTCTCATTTCAGCGCTAATCACTGTCTTTATTGTGTggatcctcaaaccttcgcccacacAGACACCTTGGAAGGGAAGTGGATGCATGTCAAGCGAACTTGGCTGGGCTTCAGATATTCAGACTTATTTGCAACTTATCTCAATGAGTTCGTGTGGCGGAGGCGTTTTGGCGACAAAGCTAAGGCATGGATGTCACTTATTTCGATTCTTTATCCTTTGAGTTAACAGCCCGCTTCATTGATTCAACACTGCAAATAACACCATAATGTGCCAAATATTTTGgacggtctaaaaactaatGTCACGCCTACGTTTATTGCTCAGGAGGCAGctgccgctgatgtgtgacactggcaatgcacaaaccagacgaaAATATGAGTTCGTGCTTATGACAGTATATGGACCCTACATAATTATATTGGCAAcgaatttcgtttgcttctTTACTTAATGCACTTCGTCCATCGGTGGAATTACTATAAGGTAATTTTCATGGCATGTCCAAAGATTTGTTGCTCACGTTTTCATCTAcgatagcaatgaaatattgcatttcatacatgttgagtgatgaaCTACTTTTATACAAAGTGTATCTTGTCAAAAACGGAACGCACTGCACAACGttcttatttttaaaaaggCAGCCCAAATGACAAAAGtcaataataaatatcaaacacaaagttGTAACATATAAAACATTCTAAACAAGCGTCAATTTTATGCCTTtactgtgcaaatacaacaaataatatgaaaaaaaaatattcaaacaattacaaatctgcacaacaaacGCGACAAtgcaagaaaaaaaagacaagcaATATAGCAATCAATGCAGtggcataaattcaataaaagaaggaaaatgcgtaaaaagactttcaaattattACAAGTAAACAGAAAAATCAATCAACTCCTGCCTAGCATTATCATCGTAACGTTTATATGGAACATCGCACCTCTTTCTCGCGACTTGGTCTCTTGGAGTACAGGTTGTAAGTAGTGCTACACTCGTGGAGGTGCTGGGTTCGAGCCCCGGTAGAGGTACTGCTTGTTGTGTATAAATGTGTAACTAAAAGCTAACCCTTTTCTCGATATCATTCATCATCCTTTGCTTTCGTTATGAGGGTGAAAGATTGGGACCCTT
>LD349134.1_71361_73564
aatagtttcatattatagtatcttcaatgtacatagcaagtttcatcaacttcggtcgagtcaatttagatcatatccctgatcgggaaaatttatcaaatatgcaaattaaaatatactttcatccacccctttatatcttttaagactgacaattccaatctaatcaacatttgcagcaaatctcatccaattctttgcagacattctcgatgtataactttgttttcttaaatcattatgtatccaaattagcctgaaatatgcaagccacatccttaaaaatctaatcagatcttgccattcccaaacaaagtcaatttaccagacttaattcacatctgatatgatgagccgctcttgaaatatcgcgcctagagacacgaagacacacagacatcggtgcgacattagctcatttgtatgaacacgtgagcaaaaatactacaaagtgtaactctccagacatcttgacctggtcgtgtgaatatggcctagtatatacctcttaatgctctcgtacgtcatctattctaattggagtgtcctttgacacaccgcataccttcctccctaccgcaggagaagtgataatgtatgtttttttattttcttgttcaaaacgcagtccaaactttcttatttacttgtttatttaagggcagttggccctgactaccagagcgacacgcaagccagagactatagacacatatctagttggctgcagaactatgtatggaatttgcgtttaccaaaacccctctggctgtcaattaaaaatttgctataaaatctatctagccttagatcacaacatacactctcacatttatcttatatcaagtgaaggtcagactcacctgaagactatatattattgcccgaatacatgggttattgtaccgaagagcgggtgacaatttgcccgacgccaggagggcaaattgtctcctgctgcgatggcacataaactacataaaattaatttttaaacacgttaaaattaatggaacataattttaaccagaacaggcctccgtgttaattccgtacgttgattcgtccgggttcgactattatttccgatgaatggaaggcttattctccatcgaacaggttacatcagttctctaatttgactattaatcattctctgcattttgtggatccccaaacctttgcccacaacaacaatgtggaaggcatgcaatgcatgccaagcaaaggttggagtacacatcttgagatttatttgaaagctctctttatgagttcatagggcggaggcgtttcggtgactgatgcgtggatgtcactttgttcaacatatttcacttttttatcctttgagttaacaaccccctttatcgacccaacactgcaaatgccagcacattgtgctaaatgtttgggacggtctttcaactaatgacacgccaaagtgtgccactgagagggctaggccgctgatgtgtgacactgggaatgcacaaaccagatgaagaagtaagttacaagcgctagtgactaaacctggatcaagtaaattgaacacaatataattctaataaaggtgctctacttttccttgaagtgaattctcatgcgctggaaaccgagatcagtatttgtacggttcttattacctagatgggccgaatgaggtgaacatgaactgactcatttgaacaaaatttagggccgacggactctcataagaaccccatcccctgatgtttatttgaactgtagttttcatgtttgtaggtctcttatttaagatcggcgttatctctctctttgaaaaactcccagtattttacctcttgtttctctgcagtggtaattgaccttaaatcttgtgaataattctgtacctttagaaatcgtttactctgtcagaggtcccaatagtgatggtaaaaaactgtaaatctttgaacgcctttatacacataaaatcccttactgtgttggatttctcaactgtagtaaacacctataaatctttttgatgccattacactttcaaagagtctcttacactgactggtaaatgcttcactaaatttactttcagaaaaacgttggccctactggaacctttactgacaacatggtggatatcgtctcgatcagtggtcagagggcattggcagctgcatacatcaaggttaattaccagtacgttctagaaaag
>LD349840.1_17709_20026
AGTTCACCCTGTGCGCTTTCTCATGTATGCGAGCTGTGCCGCGCCTTCGGAATGCTCTCCCTCTGCAGTGAAACGACGAAAGTCAGCAACGTGAAATAGCTTCAAAACAACTAAAATTGCATCCTTTGAGAAAAAAGCCCACTacggcaccattttacaagtggtatagccacaaactgatgacgtcaaaatcgccgtacacaaaacacagacgccctgtaattgcggcactgactaactaataaggttaaaataatataaatttgcactttcttcaaatcactgtcacaatctccgactgcttagtttttgtatcgggtaaagtacagtgggggccaggaattggggttagctgaccaaattgtcggaacggagcgagcgaagtgagcggagttccgacaatttggtcagctaaccccaatttctggctcccactgtgcttcacccgacacaaatcaagcaaatgaagaccattACAGagtttttagggttagggtttgttagttcatgtgatcgcggcaataattccgtctcattccgggtacaatatgtcccctctcacgttttattcatcaaatttgttgtcatgtacaaactgaccccgacggcaatggccatattgaccccttttcaatatagccgttgccaaagacggcacacagttacataacagaattcagagttcattcaaatgcaaataataatcagtATGACGGCCAAAAAGTCTTTGTAtgatttcatttgcattacttcttctacagaccgaaaatcacacctgtacattagttcaaactctgttattgattggtttaattttttgtccacaaatttgtttcctttatcttcGCGATATGCCTTCCAATAGATTTTTAGTCaggctgtattatggaaatttatgaatacacggatgtaaacaaaaaaaaaatctatactGAATTCAAGTTCCGGAAGTACCCAAATACAACTTGagtcgacacagtgacagacatttggtgattggagTCATTGGTAGCGATAATAATTTGTGcttcctttttaatttctgttgaccggcATTTGCCAATACTTTATCGATTTGTTCCTACAGGTTCCAATATTATTCCAATCGATGAATGGTAGGGAGCTTATTCTtcgttgtccaagtctcctcagtgctctcatttcaccgctaatcattgtcttcattttgtggatcctcaaaccttcgcccacaccaacacctttgaaggcatgtggatgcatgccatGCGAAATTGGATTGGCTTCACAGCTTCAGACTTATTTCTaacttatctttatgagttcatGTGGTGGAGGCGTTTCGGCGATAAGGCTAAGGCGTgattgttcaacatatttcaattctctgtccTTCAAGTTTACAGTCCCCTTCATTGATTAATTGCAACTctgcacataacaccatattatgccaaatgttttgagacggtctaaaaactaatatcacgCCTACATTGACAACTCAGGAGGCCACTGctgccgctgatgtgtgacactgggaatgcacaaaccagaccAAGTTCGTGCTAGTGACAATATATGCACCCTAAATCATTATATTGGCGgcgaatttcgtttgcttctgtacttaattcacttcgtcgatCGGCGAaatttttataatgtaattttcgtggcatatccaacgaattgttgttcacgttttcatctacaatagcaatgaaatattgcattgcatacatgttgagtgacgaaccacttttatataaaagtgtatcTTGTCAAAAACGGAGCACACAccttttgtattgtaaaaaagacagcaaatgacaaattcaataataaatgtcaaacacaaagttttcaacatataaaacatcctaaacaagtgacaatttaatactttaactgtgcaaatacaacaaataatataaaaaatattcaaaaaataacaaatctgcacaacaaacacgacaatgcagagaaaaaataaagacaggcaataaagaatcaatgcagaggcataaattcaataaaagaaggaaaatgcgtaaaagactttcaaatttacaagggaacattataaattcatcagttcctgcttagcattatcatcctaacgtttatatgaaacattgcatccctctctcgcaacttgttctcgtggagtacaggttataggtagtgcttcacatgctgCATGTGCTGGGTTCGCCCCCCGGTAGCGGTAATAGTTGTTGTGTAAAAAAACGTAGCTTAAAAATAGCACTTCTCTCCCTTGTCATTAATCAACCGTTGCTTCCACATAGATATCAGGCTGGCTGAAGAAGACATG
>LD351582.1_41625_43969
atttgacatagatgtaaccattgcactgtcccgtttttcggccaaattttacaagtggtgtagccaaaatgtgattatgtcattaggaattttgggctagctgaccacatttgtcggaacatggtcagccaatcccacgcaaaaatcaagcaaaatgaagaccaacatacattttaggtttaggataagttacttcatgtcacccagctgacagtttatatgtcatatttcttattattattaacgacccaaaagaaatggccatattcactacttttcattaatgcacttgccaaagacggcacactatataatatttacatacaagaggtcagtgtacatccaaatgcaaacaacaatgggtgaatcgatatgacgcctgcgtataaaactttgtatgttttcgtttacattacgttttgtacaaaccaaaaaatcacacctgcactctaagtgcaaacactatcaaaagccagcatatctgtgctctctctctttcatgcttttgtcttacggtcataagctttactatgaaacgaaaattgtcatcactgtcgtcattgtgccattttgtcaacattttcaatatgtaactagcacacttcatacttagacctaacatctatgcttcacaaaaaaaactatcttcaataattgcctgcaaagattcaccattggtcttgtctgatagctcttgctgcgccaatatttcagtcccgctctgacagttgctttcatttatctcaattaccgtttgtcagcacatcatttattttggtttgtgttgaccagcgtgattctaccattccgatttacatgttcaggtaatcttagtgttccacgttttcagttgttgatccaagttgtcttttcaaaatctgttgttgattggttcaatttttcgacagatttgtttcctctatctttgcgattacgcctcggaacagattggtggcttcggctgtattgtggaaaacgatcgaattttggaaagtccaaatacatccgggttagacaccgtgacggacatcggttgtcttgaggcatagatcgcaattcttccgtttgcttttttggtttatgttaagcggcgtgaggcaaatactttaatttcttttattatcgataagtctgtccttatatcaatattacttctgatgaatggagtgtttattcttcgttgtgaaagtctcctcagttctctcatttgaccgttaatcattctcttcattttgtggatcctcaaaccttcgcccacaccaacaccttggaaggcatgtgaattcatgctaagcgaaaaatgggttctacatctgcgtaactgtgcaaatatagcaaataatatgaaagcatatcaacacattaataaacctacacaccaagcaccacgatgaaaaacaattaaggaaaataaaattgaaaattaaatgcgaggccataaattgaaaaaatgcataaatcaatttaggcttagccattacaagtgaatagtacatgtataaaccaatcatgccctgtgtagcattatcatcttgatcttcatacgaaacattgaaacctgttctagcaactttttctctttgagtacatttcataggtagtgcttcacatgttaaaagtacttgggtcaagtctcagcagggctaaaaaataattcctctgctctctccttgtattaccaactcttccttcaacacaggcataagaatggtaaagaggacatggatagagtcaggatgagacaatacgaaggaataaggtaaaaattggaacccgtcttttcaagcatttccctcaagcccatatgcctaattcatacccctaaaataatttatcgttcgttccagaacgtagtaggtacacacctttgacatcatcacttagtggctataccacttgtaaaattttgcccgtttttcaacaaaaaatttgcccgtttttcaacattcaattcttttcctttctcaaattaaaaaaacaactttgagaaatccatacatatatatttctgatgattctgaccttaaataatttcaaaacactagttgcatttcatacatcttctagccttattaaattgcgatatgtcgcgaaNNNNNNNNNNNNNNNNNNNNNNNNNNNNNNNNNNNNNNNNNNNNNNNNNNNNNNNNNNNNNNNNNNNNNNNNNNNNNNNNNNNNNNNNNNNNNNNNNNNNNNNNNNNNNNNNNNNNNNNNNNNNNNNNNNNNNNNNNNNNNNNNNNNNNNNNNNNNNNNNNNNNNNNNNNNNNNNNNNNNNNNNNNNNNNNNNNNNNNNNNNNNNNNNNNNNNNNNNNNNNNNNNNNNNNNNNNNNNNNNNNNNNNNNNN
>LD342590.1_486344_488502
ggagggggctctgaaacatttgtcttattatcaactgaatgatgaaatttatggctggcacgatgcattttaggcaagtatgagcccgtgccgaaattcaaaaacacactgacccctattgggtatttcaaaaacgtgatgacccccctatcaccaaagtaaagaacagggtgaccccgcattaatcccccaaggcccaagaaactgaccagtcccttacaacgcatttacgatacatctccgtgatacgtagtcctgttcgaagcatgtgtaaatgactgatacaggcgacgtgtaagcttatgtttagcaacaaattcttgtgtcgtcgccagcgttgtgtatagagtatttgtgcgtgtgtgtttgccaacaagcttgtgcgtcctgtgttaacatttatctccagcagaactgttcagagccgtctgcacacagtcctttcagcacggtcctctgtatgtcctgtactgcacgtctatgtactcgtgtattctcacagataccaacgtataagtacgttaccgcgtatgtatgtccgtatatacatgtaaaaacatatgtatgtatgtatgtatgtatgtatgtatgtatgtatgtatgtatgtatgtatgtatgtatgtatgtatgtatgtatgtatgtacgtgttatgtatatatatgtatgtatatacatatgagtgtgtgtatacatgaatgtatacgtatgtatatatatatatatatatccatgcagagagactatgatgtatgtgtgtacatgtaaatgtgtgcgcgtaaacgttggtaagtgtggaaactaattattttactttcgccgcctcatatcgaagaaatctttgtgattcttccgcttgcttttttaatttttgttaaccggtgggatttattcgaccaggtttcactattatttctattaatattactattaccatttctattattattacattattattgtttatggaagcttattcttttatgtccaagtctcctcagttttgtcatttgaccgttaatcattctcttcaatttgcgtttactcaaaccttcgctcacaccaacgccgtggaaggcatgtggatgcatgtcaagtgaagggtggggttcacatctccagatttatttccaacatatctttatgaggtcatgtagcgtaagtgtttcagcgataaagctgaggggtgggtgtctcttgttcaacatacttcaatgctttgtcctttgggttaaccgtacgtaccgccccttcatcatccaacaacgcacataatacaatattgtgccgagggggttctgaaggcatgtggatgcatgtcaagtgaagggtggggttcaaatctcaagatttatttccaacttatctttatgaggtcacgaagcgtaagtgtttcagcgacaaagctgaggcgtgagtgtctcttgttcaacatacttcaatgctttgtcctttgagtacaccgccccttcatcaaccaacgccgcacataacaccatattttgccgagtgtttttggacggtctgaaattaaagtaatgtcatgccttactgctcaggaggcaagtgccgctgatgtgagacactgggaatgcacaaaccagacgaagaaatgagttcgtgcttgtacagtgtatggacatcttgatattggcagcttatttttgtgagcttctgtacttactagtaattcactttgtcaatttgttgaaaatcattacaaacaaacgagcccatgcaagtggcagtatggaccctacatcatgacatcgacagccgattttgtccacttctatacataagtcacttcgtcaattgatggaattttttataatgtaaaaaagtgtcaaaaagggaacacttgtcttttgttttgaaaggctgcaaacgacaaattcagctataaatatcaaacaaaaacttttcaacatataaaacatccaaaacaaatgacattctttgattaactaaagaaacacttcaaatagtatagaacaaaatattaaacaaataacaaatctgcgcaacaagcacgacaatgcaaaaaatagaagcaaacaataagcaaacaatacacaagcataaatttatacgaggcgccaaatgtaaaaaaaaaaaattacatacatacatacttacacacatgcacatatatatat
>LD349245.1_26_2313
TTTACGAgaaaacctaaccctaaccctaaccctaacccctaaccctaaccctaaccctaaccctaaccctaacgcTCTAACTTCATAATttagtaagtacgcaactttgTACATCGGCCGGGTTAATCAGACTAGGTAAGGTAGTAATGTAGGTGTACCAACAATGTCGCTTCTAGGCACcgttttacaagtggtatagccaaaaactgatgacgtcaaaatcaccgtacacaaaatacagacgccccgtaattgtggcactgactaactaataaggttaaaataatataaatttgcactttcttcaaatcactgtcacaatctccgactgcttagtttttgtatcgggtgaagtacagttggggccaggaattggggttagctgacaagctaaccccaatttctggctcccactgtacttcacccgacacaaaatcaagcaaatgaagaccatcgcagagtttttagggttagggttagttagttcatgtgatcgcggcaataattcAGTCTCATTCAgggtacaatatgtcccctctcacgttttattcatcaaatttgttgtcatgtacaaactgaccccgacggcaatggccatattgaccccttttcaatatagccattgccaaagacggcacacagttacataacagaattcagagtttattcaaattcaaataataatcaatatgacggccaaaaaatctttgtatgttttcatttgcattacttcttctacagaccgaaaatcacacctgtacattagttcaaactctgttattgattggtttaattttttgtccgcaaatttgtttcctttatcttcGTGATATGCCTTCCAATAGATTTTTAGCCAGGCTGTATTATGGATATTTATGAATACAtggatgtaaacaaaaaaacatctatattgaattcaagttccggaagtccaaatacagcttgagtcgacacagtgacagacatttggtgattggagtcattggtcgcgTTATTTGTGcttcctttttaatttctgttgaccggcgtacgaatgccaatgctttatcgATTTGTTCCTACAGGTTCCACTATTATTCCGATGAATGGTAGGGAGCTTATTCTtcgttgtccaagtctcctcagttctcttatttcaccgctaatcattgtcttcattttgtggatcctcaaaccttcgcccacaccaacacctttgaaggcatgtggatgcatgccatGCGAAATCGAATTGGCTTCACAccttcagacttatttccaacttatctttatgagttcatGTGGCGGAGGCGTTTCGGCGATAAAGCTAAGGCGTGCTTGTTCAACATAATTCAATTCTCTGTCCTTCAAATTTACAGTCCCCTTCATCGATTAATTACAACTctgcacataacaccatattatgccaaatgttttgagacggtctaaaaactaatatcacgCCTATATTGACAACTCAGGAGGCCACTGctgccgctgatgtgtgacactgggaatgcacaaaTCAGACCAAGTTCATGCTAGTGACAATATATGCACCCAAAATCATTATATTGGCGgcgaatttcgtttgcttctgtacttaattcacttcgtcgatCGGCGGaatttttataatgtaattttcgtGGCATATGcaacgaattgttgttcacgttttcatctacaatagcaGCGAAATATCGCATTGCACACATGTTGAGTGACGAACCACTTTTATGTAAAAGTGTATCCTGTCAAAACAgaacacacacctttcgtattgtaaaaaagacagcaaatgacaaatgcAATAATtaatgtcaaacacaaagttttcaacatataaaacatcctaaacaagtgacaatttaatactttaactgtgcaaatacaacaaataataacataacaaatattaatctgcacaacaaacatgacaatgcagagaaaaaaataaagacaggcaataaagaatcaatgcagaggcatatattcaataaaagaaggaaaatgcgtaaaagacttttaaatcattacaagtgaacattataaattcatcacttcctgcttagcattatcatcctaacgtttatatgaaacattgcatccctctctcgcaacttgttctcgtggagtaTAGGTTGTACgtagtgcttcacatgctgCAGGTGCTGGGTTCGACCCCCGGTAGCGGTATTATTTGTTGTGTAAAAAAGTGTAACTTAACAATAACACTTCTCTCCCTTGTCATTAATCAACCGTTGCTTCCACATAGGTATCAGGCTGGCTGAAGAAGATATGGATA
>LD350372.1_143530_145856
GACATAGTTTTTGACTACGACATAGATGTAACCATTGCACTGTCCCGTTTTTCGGCCAAATTTTACAAGTGGTGTAGCCAAAATGTGATGATGTCGTTAGGAATTTTGGGCTAGCTTACCACATTTGTCGGCCAATCGCACACAAAAACCAAGCAAAATGAAGACCAACACACATTTAAGATTTAAGATAAGTTAGTTAGTGTCACCTGGCTGACAGTTTATATGTCATATTTGTTGTAATGGATTCATGACCCAAAAGAAATGGCCATATTCACTACTTTTCAATACTGCAGTTGCCGAAGACGACACTCTATATAACATTTACGTACAAGAGGTCAGTGTACATGCAAACAACAATGGGTGAATCGATATGACGGCCGCGTATAAAACTTTGTATGCTTTTGTTTACATCACGCTTTGTacaaaccaaaaatcacacccGCACTCTTTGTGCAGACACTATAAAAAATCAGCATATCTGTGCTTTCCCTTTCCTACTACTTTTGTCTTGCGGTCATAAGCTTCACTATGAAACGAAAATTATCATCACTGTCGTCATTGTGCCATTTTGTCAACACTTTCAATATGTAAGTTGCACACTTCATACTTAGACTTAACATCAATGCTTAACAATAAACTATCTTCAATAATTGCCTGCAAAGATTCACCATTGGTCTTGTCCGTCAGCTCTTGCTGCGCCAATATTTCAGTCCCGCACCGACAGTTGCTTTCATTTATCTCAATTACCTTTTGTCAGCACATCAtttattttggtttttgttgACCAGCGTGATTCTACCATTCCGATTTACATGTTCAGGTAATTTTGGTGCCGGGTTTTGGTGTCGTACGTTTTCAGTAGTTGACCCCATTTCTTTTCAGTTGTCTATTCAAAATCTGTTGTTGATTGGTTGAATTTTTTCGACAGATTTGTTTCCTCTATCTTTGCGATCATGCTTCCGAACAGATTGGGGGCTTCGGCTGTATTGTGGAAAACGATCCAATTTTTGAAAGTCCACATACATCCGGGGTAGACACCGTAACGGACATCGGTTTTTTGGAGGTACGGACCGCAATTCTTCCATTTGCTTTTTTGATACTGTTAAGCGGCTTGAGGCAAATACTTTAATTTCTTTTAAGTCTGCCCTTGTATTAATATTACTTCTGATGAATGGAGTGTATATTCTACGTTGTGCACGTCTCCTCCGTTCTTTCATTTGACTGTTAATCATTCTCTTCATTTTTGTGCATCCTCAAACCTTCTCCCACACCAACACCGTGGAAGGCATGTGAATGCACGCTAAGCGAAAAATGGGGTCTACATCTGCGTAACTGTGCAAATATAGCAAATAATATGAAAGCATATCAACGCATTCATAAACCTACACACCAAGCACCACGATGAAAAACAattaaggaaaataaaattgaaaattaaatgcgaggccataaattgaaaaaatgcatGAATCAATTTAGGCTTACCCATTACAGGTGAATAGTACACGTATAAACCAATCATTCCCTATGTAGCATTATCATCTTGACCTTCATACGAAACATTGAAACCTGTTCTTGCAACTTTTTCTCGTTGAGTACATTTCATAGGCAGTGCTTCACATGTTAAAAGTACTTGGGTCAAGtctcagcagggctaaaaaATAATTCCTCTGATCTCTCCTTGTATTACCAACTCTTCCTTTAACACAGGCATAAGAATGGTAAAGAGGACGTGGATAGAGTCAGGATGAGACAATACGAAGGAATAAGGTAAAAATTGGAACCCATCTTTTCAAGCATTTCCCTCAAGCCCAAATGCCTAATCCATACCCCTAAAATAATTTATCGTACGTTCCAGAACGTAGTAGGCACACACCTTTGACATCATCACTTAGTGGCTAtaccaaatgtaaaattttacccGTTTTTCAATATTGAATTCTTTTCCTTtctcaaattaaaaaaagagtATGGGAAatccatacatatatatttctgATGATTCTGAccttaaataatttcaaaacactagttgcatttcatacatcttctaGCCTTATTAAATTGCGATNNNNNNNNNNNNNNNNNNNNNNNNNNNNNNNNNNNNNNNNNNNNNNNNNNNNNNNNNNNNNNNNNNNNNNNNNNNNNNNNNNNNNNNNNNNNNNNNNNNNNNNNNNNNNNNNNNNNNNNNNNNNNNNNNNNNNNNNNNNNNNNNNNNNNNNNNNNNNNNNNNNNNNNNNNNNNNNNNNNNNNNNNNNNNNNNNNNNNNNNNNNNNNNNNNNNNNNNNNNNNNNNNNNNNNNNNNNNNNNNNNNNNNNNNNNNNNN
>LD358015.1_141019_143399
tccgtagaagaagtaatgcaaatgaaaacatacaaagattttaggccgtcatattgattattatttgcatttgaatgaactctgaattcttttacgtaatagtttgccgtctttggcaacggctgtattgaaaagaggtcaatatggccattgccgttggggtcagtttggcaatttggtcacctaaccccaattcctggcccccaactgtggcatcattttacaagtggtatagccacaaactgatgacgtcaaaatcaccgtacacaaaacacagacgccccgtaattgtggcactgactaactaataaggttaaaataatataaatttgcactttcttcaaatcactgtcacaatttccgactgcttagtttttgtatcgggtgaagtacagttggggccaggaattggggttagctgaccaaattgtccaaacggagcgagcgaagcgagcggatatccgacaatttggtcagctaacccctagtgctggctcccactgtgcttcacccgacacaaagtcaagcaaatgaagacaatcacagactttttagggttagggttagttagttcatgtgatcgcggcaataattccgtctcattccgggtacaagatgtcccctctcacgttttattcatcaaatattgtcatctacaaactgaccgcgacggcaattgccatattgaccccttttcaatatagccgttgccaaagacggcacgcagttacataacagaattcagagttcattcaaatgcaaataataatcaatatgattaaaaaaatcaaaaatctttgtatgatttcatttgcattacttctattacagactgaaaatcacacctgtacattagttcaaactctgttattgattggtttaattttttgtccacaattttttccctttatctttgcgatcatgcctcccaatagatttttagtcaggctgtattatggaaatttatgaatacacggatgtacaaaaaaaacaactctataatgaattcaagttccggaagtccaaatacagcttgagtcgacacagtgacaggcatttggtgattagagtcattggtcgcgatatttgtacttgctttttaatttctcttgactggcgtgcgtaatgccaatactttatcgaattgttcctccaggttacagtattattctgataggtgtcaggggcctcattcttcgttgtccgactttcctcagttctcttatttcaccgctaatcatttctccattttgtggatcctaaaaccttcgcccacaccaacacctttgaaggcatgtggatgcatgtcatgcgaacttggattggcttcacatcttcagacttatttccaacttatttttatgagttcatgtggcggaggcgtttcgacgataaagctaaggcgtggattttacttgttcaacgtatttcaattctctgtccttcaagtttacagtccccttcatcgattcattgcaactctgcacataacaccatattatgccaaatgtttttagacggtttaaaaactagatatcacacctaagtttacaactcaggaggccactgccgctgatgtgtgacactgggaatgcacaaaccagacgaagttcctgctagtgacagtgtatggacctcaaattattatatttgcagcaaatttcgttcgcttctgtacttaattcacgtcgtcgatgggtgaaatttttgtgttatttccgtggtatatccaacaaattgttgttcacgttttcatctacaatagcaatgaaatattgcatttcatacatgttgagtgatgaaccacttttatataaaagtgtatcttgtgaaaaacgaaacacacacctttcgtattgtaaaaaaggcagcaaatgacaaattcaaaaataaatgtcaaacacaaagttttaaacatataaaacatcctaaacaagtgacaattttatactttaacagtgcaaatacaacaaataatatgaaaaatattcaaacaataacaaatctgcacatacaacaaacacgacaatgtagagaaaaaataaagacaggcaaaaaagcaatcgatgcagaggcataaattcaataaaagcaggaaaatgcatgtaaaagactttcaaatcattacaagtgaacattataaattaatcagttcctgctcagcattatcatcctaacctttatatgaaacattgcatccctttcttgcaacttgttctcgtggagtacaggttataggtagtgcttcacatgctggaggttctgggttcgaccctcggcagtggtaatagttgttgtgttgtgtcattaattagccattgcttccacataggcgtcaggctggccgaagaagacgtggatagagtaaatggatactaca
>LD349245.1_1_2322
ctcttactctatccatatcttcttcagccagcctgatacctatgtggaagcaacggttgattaatgacaagggagagaagtgttattgttaagttacacttttttacacaacaaataataccgctaccgggggtcgaacccagcacctgcagcatgtgaagcactacgtacaacctatactccacgagaacaagttgcgagagagggatgcaatgtttcatataaacgttaggatgataatgctaagcaggaagtgatgaatttataatgttcacttgtaatgatttaaaagtcttttacgcattttccttcttttattgaatatatgcctctgcattgattctttattgcctgtctttatttttttctctgcattgtcatgtttgttgtgcagattaatatttgttatgttattatttgttgtatttgcacagttaaagtattaaattgtcacttgtttaggatgttttatatgttgaaaactttgtgtttgacattaattattgcatttgtcatttgctgtcttttttacaatacgaaaggtgtgtgttctgttttgacaggatacacttttacataaaagtggttcgtcactcaacatgtgtgcaatgcgatatttcgctgctattgtagatgaaaacgtgaacaacaattcgttgcatatgccacgaaaattacattataaaaattccgccgatcgacgaagtgaattaagtacagaagcaaacgaaattcgccgccaatataatgattttgggtgcatatattgtcactagcatgaacttggtctgatttgtgcattcccagtgtcacacatcagcggcagcagtggcctcctgagttgtcaatataggcgtgatattagtttttagaccgtctcaaaacatttggcataatatggtgttatgtgcagagttgtaattaatcgatgaaggggactgtaaatttgaaggacagagaattgaattatgttgaacaagcacgccttagctttatcgccgaaacgcctccgccacatgaactcataaagataagttggaaataagtctgaaggtgtgaagccaattcgatttcgcatggcatgcatccacatgccttcaaaggtgttggtgtgggcgaaggtttgaggatccacaaaatgaagacaatgattagcggtgaaataagagaactgaggagacttggacaacgaagaataagctccctaccattcatcggaataatagtggaacctgtaggaacaaatcgataaagcattggcattcgtacgccggtcaacagaaattaaaaaggaagcacaaataacgcgaccaatgactccaatcaccaaatgtctgtcactgtgtcgactcaagctgtatttggacttccggaacttgaattcaatatagatgtttttttgtttacatccatgtattcataaatatccataatacagcctggctaaaaatctattggaaggcatatcacgaagataaaggaaacaaatttgcggacaaaaaattaaaccaatcaataacagagtttgaactaatgtacaggtgtgattttcggtctgtagaagaagtaatgcaaatgaaaacatacaaagattttttggccgtcatattgattattatttgaatttgaataaactctgaattctgttatgtaactgtgtgccgtctttggcaatggctatattgaaaaggggtcaatatggccattgccgtcggggtcagtttgtacatgacaacaaatttgatgaataaaacgtgagaggggacatattgtaccctgaatgagactgaattattgccgcgatcacatgaactaactaaccctaaccctaaaaactctgcgatggtcttcatttgcttgattttgtgtcgggtgaagtacagtgggagccagaaattggggttagcttgtcagctaaccccaattcctggccccaactgtacttcacccgatacaaaaactaagcagtcggagattgtgacagtgatttgaagaaagtgcaaatttatattattttaaccttattagttagtcagtgccacaattacggggcgtctgtattttgtgtacggtgattttgacgtcatcagtttttggctataccacttgtaaaacggtgcctagaagcgacattgttggtacacctacattactaccttacctagtctgattaacccggccgatgtacaaagttgcgtacttactaaattatgaagttagagcgttagggttagggttagggttagggttagggttaggggttagggttagggttagggttaggttttctcgtaaagtgtctacttcaccctcaacctctt
>LD345527.1_26836_29261
tcacagtaaccgacttagatgttgcaattctgtgcgcgaccgaacaacacggtgtgcgtggatcgagcagacgacacacagacacagtacacacacagacacagtagacacacatatagtaatcggaaaagcacgaagctttttactgagctatcagacagactcggggacaagtaaatatccaccagcaatactgtccactcaggttaaagaatataaattttactataacccaaacgggattcgaaacgttttgcaactatgatacttcgacatcattttacaaatggtatagccacaaactgatgacgtcaaaatcgccgtacacaaaacaaagacgccccgtaattgcggcactgactaactagtaaggttaaaataatataaatttgcactttcttcaaatcactgtcacaatttcccactgcttagtttttgtatcggatgaagtacagtgggggccaggaattggggttagctgaccaaatggtcggaacagagcgagcgaagcgagcggagttccgacaatttggtcagctaaccccaatttctggctcccactgtacttcacccgacacaaaatcaagcaaatgaagaccatcacagactttttagggttagggttagttagttcatgtgatcgcggcaataattccgtatcattccgggtacaatatgtcccttctcacgttttattcatcaaatttgctgtcatgtacaaactgaccccgacggcaatggccatattgaccccttttcaatatagccgttcccaaagacggcacacggttacataacagaattcagagttcattcaaatgcgaataataatcaatatgacggtcaaaaaatctttgtattttttcatttgcattacttcttctacagaccgaaaatcacacctgtacattagttcaaactctgttattgattggtttaattttttgtccacaaatttgtttcctttgtcttggcgatatgcctcccaatagatttttagccaggctgtattatggaaatttatgaatacacggatgtaaacaaaaaaaacatctataatgaattcaagttccggaaatccaaatacaactttggtcgacacagtgacagacatttggtgattggagtcattggtcgcgatatttgtgcttgcttttcaatttcgtacgtaatgccgatgctttatcgatttgttcctgcaggtttcaatattattccgatgaatggtacggcttattcttcgttgtccaaatctcctcagttctcccatttcaccgcaaatcattgtcttcgttttgtgaatcctcaaaccttcgcccacaccaacacctttgaaggcatgtagatgcatgctatgcgaacttggattggcttcataccttcagacttatttccaacttatctttatgagttcatgaggcggaggcgtttcggcgataaagctaaggcgtggattttacttgttcaacatatttcaattactctatccttcaagtttacagtccccttcatcgattcattgcaactctgcacataacaccatattatgccaaatgttttgagacggtctaaaaactaatatcacgcctaagtttacaactcaggaggccactgccgctgatgtgtgatactgggaatgcacaaaccagacgaagtatgtgctagtgacaatatatgcaccctaaatcattatattggcagcgaatttcgtttgcttctgtacttaattcacttctcgacgggtggaatttttatcttatctccgtggcatatccaacgaattgttgttcacgttttcatctactctagcaatgaaatattacatttcatacattttgagtgatgaacaactttttttataaagtgtatcctgtcaaaacggaacacacacctttcgtattttaaaaaaggcagcaaatgacaattcaataataaatgtcaaacacaaagttttcaacatataaaacatcctaaaaaagtgacaattgtatactttatctgtgcaaatacaacaaataatatgaaaaatattcaaacaataacaaatctgcacaacaaacacgacaatgcagagaaaaaaataaagacaggcaataaatcaatcaatgcagaggcataaattcaataaaagaaggaaaatacgtaaaagactttcaaatcattacaagtgaacattataaattaatcagttcctgcttagcattatcatccttacgtttatataaaacattgcatccctttctggcaacttgttctcgtggagtacaagttataggtagtgcttcacatgctggaggtgctgggttagacccccggcagcggtaatagttgttgtgtaaaaacacgtaactaaaaaataacacttctctcccttgtccttaatcaaccgttgcttccacataggtatctggctggctgaagaaga
>LD354839.1_133995_136402
aagggttagggttagtttgTTCATGTCATCCCGGCAATAATTCCTCCTCATTCCGGGAACAATATCACCTATCTCacattttatttatcaaattcgTTGTTATGTACAAACTAACCCGGACAGCAACGGTCATGTTTACCCCTCTTCAATACAGAAGTGACCAAAGACGGCAtattgcacagtaagtgaggctacccacaagtCCCCTTAATTTGTTCACTCAGAAATTTTTtactaaaggctttttcaattttatcagtttcttaacaatttttaacttacaatttaagttcaggattatttgttaaaattatattccaaaattattgattatgtttaaaattcaagagcaaattgaatgagaagtcgatgttttgaggtactaaaaattgcacacttttcaagatagagttatcagcaactaagatggtctcatcataccacctgtcagacatacAAATTTCCTATGTTgcaaacatttaacaaaaattaataccctttcttttgccaacacagatgcaacttattcccttagtttccctGAAAATATAGTGTATGGCTGTCataatctatgtcgacaaaattgcaaaattgctatctcctccgcggaaaaggggttgatcttctcattattcacagtgagaaatcagaaaattacgGTTATcagaaatatggaccgagttgttctgtgtacagaagaaatttgcttcagttcagtgagtgatctccgtgtgtacagatcatggagaattgtgggtagcctcacttactgtgtattgTTATGTAACTGAAGTCAGGgtacattcaaatgaaaatagcaATCGAAACTGaactttgtatgttttcaattGCATTACTACTTCCTacaaaccaaaaatcacacttatacattagttcaaattttgttgttaatcggtttaatttttgtccagaattttttatcttttatctttgCGATCATGCCTCCCAACAGATTGATGGCCCGATTGTATTGTGAATATTGATGaatccatggatgtaaaaaaatattcgtGATACAGAAAGTCAAAATACAGCCGGGGTCGACACTGTGGGAGACATTTGGTATTCGGAGTCATCGGTCGCGATATATCTGCTTGCTTTATAATTTCTGTTGATGGGCGTGATGCCAATGCTTTTAATTCTTTGAATACTCGATTTGTTCTTTCAGGTTCCACTATTATTTCTGAAGAATGGAGGGTGTATTCCTCGTTGTTCAAATCTCATTAGTTCTCTCATTTGACCGTCAGTAattcttttcattttgtcaaccctcaaaccttcgcccacaccaacaccATAGAGggcatgtggatgcatgccaaGCGAATCTTCAGATTTATTTGCAAGTTATCTTTTAGTTCACGTGGCGTTGTGAAGGTAGCACTTTGGCAATAAAGCCGAGGCATGGATGTCTattgttcaacatattttaacttGGGTTAACAGTGCCATCATCTCAACGCTGGCATGATAGCATATCGTGAATTGATATTTGTGACAGTCTGACAACTAATGACACGCCATATTTAGCTGCTTAGGAGGCCgccgctgatgtgtgacacttGGACTGCACAAACTAGACGAAGAAATGGTTCTGTGCTTGTTACAGCATATTGACCCAACATAACACATTGGCAGCCGGTTTGTGCGCTTCTGTATTTAATTCACTGCATCAattagtgaaattttcataatgtaATTGTTGTGACATCTTCAACAGTTGgtgtaaacattttcatatacaacaacaatgaaatatttgattttatcatatacccatgaccgtatccgtgtctcctctgacgcgtcgtgacgtgaacgtaaaacatcagtctgatacggcacgttatacgtcatcaattgttgtttatttccgattttgatgttatgatgttcatcttgcatttaacgatccaatccatctttttcacttcaatcaaaattcaccaatataaaacgaaacatattactagtacatatgaatttaactttcttttatttcagatctaaagagagttacaggacaggttgttttagaaaattaaaagttgatgtttacaatctgtcgtatttcgcgctacttcgtcgttcctgttcacgtcagccatgtttcagcaagagtcattaaagtgaattcaaacttacaatattgtccgtgtaataattatccaccagaacaccgggacggtgaccagaataagtaaattggctccattccttttctgaactNNNNNNNNNNNNNNNNNNNNNNNNNNNNNNNNNNNNNNNNNNNNNNNNNNNNNNNNNNNNNNNNNNNNNNNNNNNNNNNNNNNNNNNNNNNNNNNNNNNNNNNNNNNNNNNNNNNNNNNNNNNNNNNNNNNNNNNNNNNNNNNNNNNNNNNNNNNNN
>LD345065.1_137803_140075
gagggagaatgtaggctacaggccaaaagcaaaccatctgaaattttactatttttttctccatatatcgtcgatctgcgggctccgcgttaggcttgtagaatggttggcatcattttacaagtggtatagccacaaactgatgacgtcaaaatcgccgtacacaaaacacagacgccctgtcattgcggcactgactaactaataaggttaaaataatataaatttgcactttcttcaaatcactgtcacaatctccgactgcttagtttttgtatcgggtgaagtacagtgggggccaggaattggggttagctgactaaattgtcggaacggagcgagcgaagcgagcggagttccgacaatttggtcagctaaccccaatttctggctcccactgtgcttcctccgatacaaaatcaagcaaatgaagaccatcacagagtttttagggttagggttagttagttcatgtgaccgcggcaataattccgtctcattccgggtacaatatgtcccctctcacgttttattaatcaaaattgttgtcatgtacaaactgaccccgacggcaatggctatattgaccccttttcaatatagccgttgccaaagacagcacacagttacataacagaattcagagttcattcaaatgcaaataataatcaatatgacggccaaaaaatctttgtatgttttcatttgcataacttcttctacagaccgaaaatcacacctgtacattagttcaaactctgttattgattggtttaattttttgtccacaaatttgtttcctttatcttcgcgatatgccttccaataaatttgtgccaggctgtattatggaaatttatgaatacacggatgtaaacaaaaaaaatctatattgaattcaaaatccggaagtccaaatacagcttgagtcgacacagtgacagacatttggtgattggagtcattggtcgcgatatttgtgcttgcttttcaatttctgttgaccggcgtacgtaacgccaatgctttatcgatttgttcctgcaggttccaatattattccgatgaatggtagggggcttattcttcattgtccaagtctcctcagttctctcatttcaccgctaatcattgtcttcattttgtggatcctcaaaccttcgcccacaccaacacctttgaaggtatgtggatgcatgccatgcgaaattggattggcttcacaccttcagacttatttccaacttatctttatgagttcatgtggcggaggcatttcggcgataaagctaaggcgtgcttgttcaacatatttcaattctctgtcctttaagtttacagtccccttcatcgattaattgcaactctgcacataacaacatattatgccaaatgttttgagacggtctaaaaactaatatcacgcctacattgacaactcaggaggccactgctgccgctgatgtgtgacactgggaatgcacagaccagaccaagttcgtgctagtgacaatatatgcaccctaaatcattatattggcggcgaaattcgtttgcttctgtacttaattcacttcgtcgatcggcggaatatttataatgtaattttcgtggcatatccaacgaattgttgttcacgttttcatctacaatagcaatgaaatatcgcattgcatacatgttgagtgacgaaccacttttatataaaagtgtatcatgtcaagaacggaacacacacctttcgtattgtaaaaaaggcagcaaatgacaaattcaataataaatgtcaaacacaaagttttcaacatataaaacatcctaaacaagtgacaatttaatacttcaactgtgcaaatacaacaaataatataaaaaatattcaaaaaataacaaatctgcacaacaaacacgacaatgcagagaaaaaaatagagacaggcactaaagcaatcaattcagaggcattaattcaataaaagaaggaaaatgcgtaaaagactttcaaatcattacaagtgaacattataaattcatcagttcctgcttagcattgtcatcctaacgtttatgtgaaacgttgcatccctctctcgcaacttgttctcgtggagtacaggttataggtagtgcttcacattctgcaggtgctgggttcgacccccggtagcggtaatagttgttgtgcaaaaaaacgtaacttaaaaataacacttctctcccttgtcattaatcaaccattgcttccacataggtatcaggctggctgaagaag
>LD342752.1_377352_379549
aagtggtatagccacaaactgatgacgtaaaattcgccgtacacaaaacacagacgccccgtaattgcggcactgactaactaatgAGGTTAAagtaatataaatttgcattttcttcaaatcactgtcataactgcttagtttttttgtcgggtGAAAGACAGTGGGAGCTAGGAATTTGGGTAAGCTGACCAAATTGTGGAAACTCCGCTCGCATCGCTCGCCCCGTTCCGACAATTTAGTCAGCTAACCCAAATTCCCACTGTGCTTCACacgacacaaaatcaagcaaaggaagACGGACACAAACGTTTTAGGGTAAGGGTTGGTCAGTTCGTGTGGCCGCGACAATAATTCCTTCTCATTTCTGGTACCATATCACCTATCTcacattttattcatcaaatcgttgtcatgtacaaactggCCATATTGCCCCTTTTCAATACAGTATTTGCTAAAGACGGCATGCTATTACGTAACAGACACCAGCGTTCATTGAATGCAAATAGCAATCGACATGACGGCCAAAAAAAACTTTGTCtgctttcatttgcattacttttCCTGCAGCCTAAAATTCACACCAGTTTTGTTTCAGCCTACACTCTAAAAAGCTGGCATATGCTGCACACTGTCTCTTTCTGGCAGCTTTGCTGCTCCAAATAAAAGCTTGTCTGCCAAATATGAAACTCTCACTATATTTTCAACACCTACGATATAAGTAAATCAAACACTAATAATATTCGTCTCCAGGATTTCTTTTTTATACTAAATAACTCACTCCTGGCGCTGTAATGTTTCATGCATTCCTAGCTTTTCTCTTTTGGATGCACTATGGCACAACGTAAAGTGTTGGGAGCAATTTGACTGTTGTTCCGAACAGATTGGTGGTCCCGGCTGTATCGTGGAAATTGATGAATTCGAGGTTGGAAAGTCCAAATACAGTCAGGGTCGACACCGTGACGGACACTGGGTCTTCAGAGGTATATCGCGATTCTTCAGCATCCTTTCtaatttctgttgaccggcgtGATGCGAATACTTTAAATTCCTTTGATTTATCAATTTGTTCTTCCAGGTTCTATTATTTCTGATGAATGGAGGGCTTATTCTTCGTTGTCTAGgtctcctcagttctctcatttcaccgTTAATCATTCTTTTCATTTTGTGGGTCCTCAACCCTTCTCCCATATATGGAgctccgtttctagctccatgcccTCACCAACACCGTggaaggcatgtggatgcatgcaAAGCGAAGGATGGGGTACACATCTTCAgatttatttccaacttatctttatgagttcatGTGGCGGAAGCGTTTCGGCGATAAAGCTGAGGCGTGGATGtcacttgttcaacatatttatgTTGTATATCCTATCAGAGCCCCCTTCATCGATCCAACACTGCACATTAAACAGCATATTGTGCCAAATTTTGGGACGATGTCAAAACTAATGTCACGACAAAGTCTACAGTTCAGGAGGCCactgccgctgatgtgtgacactggcaatgcacaaaccagacgaaGAAATGTGTTCATACTATAGTGACAATATGGACATCATGATATTGGCAGCGGATTTTGTCTGCTTCTTCTGTCGTCAATTGGTAGAAAACCGAAGTAAGCGAAGCCCCTGAAAGTGACAGTATGGACCGTACATCGTGACATAATCAGCCGACTTTTTCCCAGGCCGCCTCTGTACTGAATTCACTTCgtcattttgtaaacttttagaATGTAATTGTCGTAGCATACTTAACAAATTGTTTTCACGTTTTCATCCACAATaggaatgaaatattgcatttcatacatgctaAGTGATGAACATCTTTTATATAAAGTGTATTATGTCAGAAATTGAATACgtatcttttatattgtaaaatagGCAGCAAATAACAACATTCAAcgataaatatcaaacacaaacgTTGCAATAAATAAACCATTCTAAAGAAGCTACAGTATTTTAGTAACTGTGCAAATACAccaaatgatatgaaaaaaaattatgtgcaCAACAAATgcgaaaatgcaaaaaaaaatcaagacaaaCAATAAAGCAATGGCTGCAACTACTATTAATTCAACAAAAGAAGGAAAATACGCTGATGAATTTCTCGTGGCGTACAGGTTATAGGTAATGTGTCAAATGCTGAAGGTGCTgggttc
>LD350612.1_64470_66727
ttaacactgataatatcagctttatgtgctttcatgatttctgttctcaaatcgttattggcttcggtcaagctacaaacattcaaatgtgctattttaaggggcaccatttaacaagtgatatagcaacaaactgatgacgtcaaaatcgccgtacacataacacagacaccccgtaattgaggtactgactaactaataaggttaaaataatataaatttgcacttttttcaaatcactgtcacaatttccgacggcttagtttttgtatcgggtgaaatacagtgggggccaggaattggggttagctgaccaaattgtcggtatggagcgagcgaagcgagcggagtgccgacaatttggtcagctaaccccaatttctggctcccactgtgcttcacccgacacaaaatcaagcaaatgaagaccatcacagattttttagggttagggttagttagttcatgtgatcgcggcaataattccgtctcattccgggtacaatatgtcccctctcacgttttattcatcaaatttgttgtcatctacaaactgacccgacggcaatggccatattgaccccttttcaacacagccgttgccaaagacggcacaaagttacataacggaattgagagttcattcaaatgcaaataataatcaatatgacggtcaaaaaatctgtgtatgtttcaatctgcattacttcttctacagactgaaaatcacacctgtacattagttcaaactctgttattgattggttaaattttttgtccacaatttttttccctttatctttgcgatcatgcctcccaatagattttagtcaggctgtattatggaaatttatgaatacacggatgtaaaaaaacaacaactctataatgaattcaagttccggaagtccaaatagcgcttgagtcgacacagtgacaggcattttgtgattggagtcattggtcgcgatatttgtgcttgctttttaatttctgttgaccggcgtacgtaatgccaatactttatcgaattgttcctccaggttacagtaggtgacaggggccttattctccgttgtccaagcctcctcagttctctcatttcaccgctaatcattgtcttcattttgtggatcctaaaaccttcgcccacaccaacacctttgaaggcatgtggatccatgtcatgcgaacttggatttgcttcacatcttcagacttatttccaacttatctgtatgagttcatgtggcggaggtgtttcgacgagccgaggcgtggattttacttgttcaacgtatttcaattctctgtccttgaagtttacagtcctcttcatcgattcattgcaactctgcacataacaccatattatgccaaatgttttgagatggtctaaaaactaatatcaagcctaagtttacaactcaggaggccactgccactgatgtgtgacactgggaatgcacaaaccagacgaaggtcgtgctagtgacagtgtatggaccttaaattattatatttgcagcgaatttcgttcgcttctgtacttaattcacttcgtcgatgggtgaaatttttatgttatttccgtggcatatccaacgaattgttgttcacgttttcatctacaatagcaatgaaatattgcatttcatacatgttgagtgatgaaccacttttatataaaagtgtatcctgtcaaaaacgaaacacacacctttcgtattgtaaaaaggcagcaaatgacaaattcaaatataaatgtcaaacacaaagatttcgacatataaaacatcctaaacaagtgccaattttatactttaactgtgcaaatacaacaaataatatgaaaaatattcaaacaataacaaatctgcacatacaacaaacacgacaatgcagagaataaaataaagaggcaataaagcaatcaatgcagaggcataaattcaataaaagaaggaaatgcgtaaaagattttcaaatcattacaagtgaacattataaattaatcagttcctgcttagcattatcatcctaacgtttatataaaacatcgcatccctttctggcaacttgttctcgtggagtacaggttataggtagtgcttcacatgctgggggtgctgggttcgacccccggcagcggtgatagttgttgtgtaaaaaaaaaaacgtaactataaaataacacttcttatccccaaaataatttatcgccccttttagaacgtaacctttgacctcatttcca
>LD357324.1_1_1387
CCAAAACGCCTCCGCCACatgaactcataaagataagttggaaataagtctgaTTGTGTGAAGCCAATCCAATTTCGCatggcatgcatccacatgcctttaaaggtgttggtgtgggcgaaggtttgaggatccacaaaatgaagacaatgattagcggtgaaatgagagaactgaggagacttggacaacgaAGAATAAGCCCCCTACCATTCATCGGAATAATATTGGAACCTGTAGGACGAATcgataaagcattggcattacgtacgccggtcaacagaaattaaaaagcaagcacaaatatcgcgaccaatgactcaaatcaccaaatgtctgtcactgtgtcgactcaagctgtatttggacttccggaacttgaattcaataaagatttttttggtttacatccgtgtattcataaatttccataatacagcctGGCTAAAATCTATTGGAAGGCATATCACGaagataaagaaaacaaatttgtgtacaaaaaattaaaccaatcaataacagagtttgaactaatgtacaggtgtgatttttggtctgtagaagaagtaatgcaaatgaaaacatacaaagatttttaggccgtcatattgattattatttgcattttaatgaactctgaattctgttatgtaactgtgtgccgtctttggcaacggctatattgaaaaggggtcaatatggccattgccgtcggggtcagtttgtacatgacaacaaatttgatgaataaaacgtgagaggggacatattgtacccggaatgagacggaattattgccgcgatcacatgaactaactaaccctaaccctaaaaactctgtgatggtcttcatttgcttgattttgtgtcgggtgaagtacagtgggggccagaaattggggttagctgaccaaattgtcggaactccgctcgcttcgctcgctccgttccgacaatttggtcagctaaccccaattcctggcccccactgtacttcacccgatacaaaaactaagcagtcggagaTTGTGACAGTGacttgaagaaagtgcaaatttatattattttaaccttattagttagtcagtgccgcaattacggggcgtctgtgttttgtgtacggcgattttgacgtcatcagtttgtggctataccacttgtaaaatgatgccttGGCGGCTTTCTGAGGCACTACCAGCGGTTTTGTCTATACTATGGCAGTCAGCGGGGGTGTTGTGGGAGGCCGTAGAACGCTGGTATAGCCCTGCCACGTAGAGCTAGGGTTGTCAGCGTGAAGCGAATAACATCGATTCTGAGGGCAACTGAGAAGAGCATGTAAATAGGGATATTTGTTGGGTTCAACAATGCCATATTTGAGGAGAAAGT
>LD349808.1_199222_201482
NNNNNNNNNNNNNNNNNNNNNNNNNNNNNNNNNNNNNNNNNNNNNNNNNNNNNNNNNNNNNNNNNNNNNNNNNNNNNNNNNNNNNNNNNNNNNNNNNNNNNNNNNNNNNNNNNNNNNNNNNNNNNNNNNNNNNNNNNNNNNNNNNNNNNNNNNNNNNNNNNNNNNNNNNNNNNNNNNNNNNNNNNNNNNNNNNNNNNNNNNNNNNNNNNNNNNNNNNNNNNNNNNNNNNNNNNNNNNNNNNNNNNNNNNNNNNNNNNNNNNNNNNNNNNNNNNNNNNNNNNNNNNNNNNNNNNNNNNNNNNNNNNNNNNNNNNNNNNNNNNNNNNNNNNNNNNNNNNNNNNNNNNNNNNNNNNNNNNNNNNNNNNNNNNNNNNNNNNNNNNNNNNNNNNNNNNNNNNNNNNNNNNNNNNNNNNNNNNNNNNNNNNNNNNNNNNNNNNNNNNNNNNNNNNNNNNNNNNNNNNNNNNNNNNNNNNNNNNNNNNNNNNNNNNNNNNNNNNNNNNNNNNNNNNNNNNNNNNNNNNNNNNNNNNNagaaaactatatggaaatatttcgtgataattagttacgtttaatccatggacgacgcaactatatttcaacgtgtatagcgcttagatattggacacgggctgtccttgtgtgttccgttcgacacctcgtatcgtacggtgtggctaacttcaccaagtttgtagcgcccgaaatagcttctacaaaaaaaatccaaaacgggacggcagcttcacctgacttaatatgctgtagcatgacttgtaaaacgctatcaaaacggagcgaagtgagtataacgaacagcatgtcatgtaaatgtctgaaaactgaggtcatccaaaaactgtctcactgagtgtattgttatgcaaattaaccaatatgcagaaaatcagggaaagttaggtccggttcccacagactttgaaattctccacagttttttttttatgtgcgattttatctcatgccgttcttgagccagggtaatccctggtaatgccaatgctttatcgaattgttcctccaggttacagtattattctgatgagtgacaggggccttattcttcgttgtccaagtctcctcagttctctcatttcactgctaatcattgtcttcattttgtggatcctaaaaccttcgcccacaccaacacctttgaaggcatgtggatgcatgccatgcgaacttggattggcttcacatcttcagccttatttccaacttatctttataagttcatgtgacggaggagtttcggcgataaagctaaggcatggattttacttgttcaacatatttcaattctctgtctgtcaagtttacggtccccttcatcgattcattgcaactctgcacataacaccatattatgccaaatgttttgagacggtgtagaaactaatatcacgcctaagtttacaactcaggaggccactgccgctgatgtgtgatactgggcatgcacaaaccagacgaagttcgtgcttgtgactgtgtatggaccttaaattattatatttgcagcgaatttcgtttgcttctgtacttaattcacttcgtcgatggatggaatttttatgttatttccgtggcatatgcaacgaattgttgttcacgttttcatctacgatagcaatgaaatattgcatttcatacatgttgagtgatgattagagccacttttatataaaagtgtatcctgtcaaaaacgaaacacacacctttcgtactgtaaaaaaggcagcaaatgacaaattcaataataaatgtcaaacaaagttttcaacatataaaacatcctaaacaagtgacaattttatactttaactgtgcaaatacaacaaataatatgaaaagtattcaaacaataacaaatctgcacatacaacaaacacgacaatgcagagaaaaaaaataaagacaggcaataaagaatcaatgcagaggcataaattcaataaaagaaggaaaatgcgtaaaagactttcaaatcattacaagtgagcattataaattcatcagttcctgcttagcattatcatcctaacgtttatataaaacactgcatccctatctcgcaacttgttctcgtggagtacaggttataggtagtgcttcacatgctgaaggtgctgggttcgacccccggcagaggtaatagttgttgtgtaaaaaaaaccgtaactaataaaataacacttctctccctggtcattaatcaaccgttgcttccacatagg
>LD366519.1_2793_5170
tagactatgAGGACCCTCCACAAGTATCTAAATATGCTGGCGGTGCCAATCTTACTCCTGCATTGTTATCGGGTGGCAAGTATTCTGTCCCCAGAAACATATCTACTCAGCGACGGCCATCTCATCAGCGAAAATATGTAGTTGGCAACCAGAAACATACTGGTCTGATACCAGTTGTTTCACAGCGAAAATCGGTTTTTGTTAGCCGActgggcaccattttacaagtggtatgcCCACAAAcagatgacgtcaaaatcgccgtacacacaacacagacgccccgtgattgcggcactgactaactaataaggttaaaaaataatataaatttgcactttcttcaaatcactgtcacaatctccgactgcttagtttttgtatcgggtgaagtacagtgggggccaggaattggggtaagctgaccaaattgtcggaactccgctcgcttcgctcgctccgttccgacaatttggtcagcttaccccaatttctggctcccactgtgcttcacccgacacaaaatcaagcaaatgaagaccatcacagagtttttagggttagggttagttagttcatgtgatcgcggcaataattccgtctcattccgggtacagtatgtcccctctcacgttttattcatcaaatttgttgtcatgtacaaactgaccccgtcggcaatggccatattgacgccttttcaatatagccgttgccaaagacggcacacagttacataacagaattcagagttcattcaaatgcaaataataatcaatatgacggccaaaagatctttgtctgttttcatttgcattacttcttctacagaccgaaaatcacacctgtacattagttcaaactctgttattgattggtttaatttttggtccacaaatttgtttcctttatctttgCGATATGCTTTCCAATAGATTTTAGCCaggctgtattatggaaatttatgaatacacggatgtaaacaaaaaaatctatattgaattcaagttccggaagtccaaatacagcttgagtcgacacagtgacagacatttggtgattgAAGTCATTTTtcgcgatatttgtgcttgctttttaatttctgttgaccggcatacgtaatgccaatgctttatcgATTCGTCCTACAGGTTCCAATATTATTCCGATGAATAGTAGGGGGCTTATTCTtcgttgtccaagtctcctcagttctctcatttcaccgctaatcattgtcttcattttgtggatcctcaaaccttcgcccacaccaacacctttgaagacatgtggatgcatgccatGCGGAATTGGATTGGCTTCACAccttcagacttatttccaacttatctttatgagttcatGAGGCGGAGGCGTTTCGGCGATAAAGATAAGGCGtgcttgttcaacatatttcaattctctgtccTGCAAGTTTACAGTCCCCTTCATCGATTAATTGCAACTCTGCACAAAACACcatattatgccaaatgttttgagacggtctatcagctaggcgatgttgtcGTGAGTGTGatggggttcgaatcccgtttgggttatagtaaatttagatttctttaacctgagtggacagtattgctggtggatatttactgtccccgagtctgtctgatagctcagtaaaaagcttcgtgcttttccgattactatatgtgtgtactgtgtgtgtgtgtactgtgtctgtgtgtcatctgctccacgcacaccgtgttgttcggtcgcgcacagaattgcaatatctaagtcggttactgtgaccaactcttttgggttggaagcagtggccgactggttttgtgtgaggcctatcagctaggcgatgttgccgtgagtgtgtgggggttcgaatcccgtttgggttatagtaaattTAGATTTCTGAAAACTAATTTTACGCCTACATTGACAACTCAGGAGGCTACTGctgccgctgatgtgtgacactgggaatgcacaaaccagaccAAGTTCGTGCTAGAGACAATATATGCACCCTAAATCATTATATTGGTGgcgaatttcgtttgcttctgtacttCATTCACTTCGTCGATCGGCGGAATtattataatgtaattttcgtggcatatccaacgaattgttgttcacgttttcatctacaatagcaatgaaatatcgcattgcatacatgttgagtgacgaaccacttttatataaaagtgtatcctgtcaaaaacggaacacacacctttcgtattgtaaaaaaggcagcaaatgacaaattcaataataaatgtcaaacacaaagttttcaacatataaaacatcctaaacaagtgacaatttaatactttaactgtgcaaatacaacaaataatatgaaaaa
>LD343349.1_197239_199619
TGAATTTCACAGAATTTTACGCCAATTGGCAGTGAGTGTCTATAGCATGTATTTGAATGcaatgcaattttcttttccgTAAGATATATATAAAGTTGGCGTCGGGAGAGAACTTGGTAATGTCAAAGACTAATCCCTTCAAAGACAAAGTGCCAAACTACAGACATTTATCATGGCTTCCAGGCAACCATCCACAGTTACGAAGTACAAGCagtggcatcattttacaagtggtatagccacaaactgatgacgtcaaaatcgccgtacacaaaacacagacgccccgtgATTGCGGCACTGACGAACTAATAAGgctaaaataatataaatttgcactttcttcaaatcactgtcacaatctccgactgcttagtttttgtatcgggtgaagtacagtgggggccaggaattggggttagctgaccaaattgttggaacggagcgagcgaagcgagtggagttccgacaatttggtcagctaaccccaatttctggctcccactgtgcttcacccgacacaaaatcaagcaaatgaagaccatcacagagttttcagggttagggttagttagttcatgtgatcgcggcaataattccgtctcattccgggtacaatgtgtcccctctcacgttttattcatcaaatttgttgtcatgtacaaactgaccccgacggcaatggccatattgacccctttttAATATAGCCGTTGCCAAAGACGGTACACACttacataacagaattcagagttcattcaaatgcaaataataatcaatatgacggcaaaaatatctttgtatgttttcatttgcattacttcttctacagaccgaaaatcacacctgtacattagttcaaactctgttattgattggtttaattttttgtccacaaatttgtttcctttatctttgCGATATGCCTTCCAATAGATTTTTAGCCaggctgtattatggaaatttatgaatacacggatgtaaacaaaaaaaatctatattgaattcaagttccggaagtccaaatacagcttgagtcgacacagtgacagacatttggtgattgTAGTCATTGGTCGCGTTATTTGTGCTTCCTTGTCAATTTCTGTTGACCGGCCTACGaatgccaatgctttatcgATTTGTTCCTACAGGTTCCGATATTATTCCGATGAATGGTAGGGGCCTTATTCTTTgttgtccaagtctcctcagttctctcatttcaccgctaatcattgtcttcattttgtggatcctcaaaccttcgcccacaccaacacctttgaaggcatgtggatgcatgccatGCGAAATTGGATTGGCTTCACAccttcagacttatttccaacttatctttatgagttcatGTGGCGGAGGCGTTTCGGCGATAAAGCTAAGGCGTGTTTGTTCATTTCAATTCTCTGTCCTTCAAGTTTACAGTCCCCTTCATCGATTAATTGCAACTCTGCACAGAACACcatattatgccaaatgttttgagacggtctaaaaactaatatcacgCCTACATTTACAACTCAGGAGGCCACTGctgccgctgatgtgtgacactatgaatgcacaaaccagaccAAGTTCGTGCTAGTGACAATATATGCACCCTAAATCATTATATTGGCGgcgaatttcgtttgcttctgtacttaattcacttcgtcgatCGGCGGAATTTTTATAATATAATTTTCgtggcatatccaacgaattgttgttcacgttttcatctacaatagcaatgaaatatcgCATTGCATACATGTCGAGTGACgaaccacttttatataaaagtgtatcctgtcaaaaacgGAACAC
>LD346644.1_20520_22693
TGAACTTGtaaagataagttggaaataagtctAAAGATGTGAAGACCATCCAAGGTCGCTTGGCATGCATCCACTtgccttcaaaggtgttggtgtgggcgaaggtttgaggatccacaaaatgaagataATGATCAGCGGCGATATGAAAAaactgaggagacttggacaacgaAAAATAACCCCCCGGGCCCCTATCATTCATCAGAATAATACTGTAACCTGTAGGAACAAATcgataaagcattggcattacgtacgccagtcaacagaaattaaaaagaaagcacaaatatcgcggccaatgactccaatcaccaaatgtatgtcactgtgtcgactcaagctgtatttggacttAGGGAATTCATTGTAGAtgtttgttgggtttttttacaTCTGTGGAtccatacatttgcataatacaGTATGGCCAAAAATCTATTGGGAGGCATGATCGcaaagataaaggaaacaaatttgtggacaaaaattaaacaaatcaataacagagtttgaactaatgtacaggtgtgattttcggtctgtagaagaagtaatgtcaatgaaaatatacaaagattttttggccgtcatattgataattatttgcatttgaatgaactctgaattctgtttTGTAATTCtgtgccgtctttggcaacggctatattgaaaaggggtcaatatggccattgccgtcgGTTTGTACattacaacaaatttgatgaataaaatgtgagaggggacatattgtacccagaatgagacggaattattgccgcgatcacatgaactaaccctaaccctaaaaagtctgtgatggtcttcatttgcttaaTTTTGTGTCGGGCGATGCACAGTGGGAGCCAGAAAttgggttagctgaccaaattgtcggaacggagcgagcgAAGCGAGCGGAGTTTCAACAATTTGGTCATCTAACCCCAGttcctggcccccactgtacttcaccccatacaaaaactaagcagtcggaaaaaattgttctctcatttcaccgctaatTATTGTCTTCATTTCGTGGATCCTCAAACCTTCACCCACGCCAACACCTTGGAAGGCATGTGGGTGCATATCAAGCGAATTTGGGCGGGCTTCTCATCTTTAGACTTATTTCCAGCTTATCTTTATGCGTTCATGTGGCGGAGGCGTTTCGGCGATAAAGGTGAGGCGTTGATGtcacttgttcaacatatttcaattctttatCCTTTGAGTTAACAGCCCTCTTCATCGATTTAACACTGAACATAACACCATAATGTGCCAAATATTTTGGgacggtctaaaaactaatTCACGACTTAGTTTACTGCTCAGGAGGCTACCGCCGCTGATGTGAGAATCTGGGGATGCACAAACCAGACGTAAACATGAGTTCGTGCTAGTGACAGTGTATTAACCCTAAATCATTATATTGGCAGCGAACTTCGTTTGCTTCAGAAtctgtacttaattcacttTGTCGATCGGGGGAAATACTATAATGTGATTATCGTGACATAAccaacgaattgttgttcacgttttcatctacaatagcaatgaaatattgcatttcatacatgttgagtAATGAAAGACTTTTATAAAAagtgtatcctgtcaaaaacgGAACGCACACCTTTCGTACTTTTtaaaaggcagcaaatgacaatagtaaataaaacatatcaaacacaaagttttcaatatatatacCATTCTAAACAAGCGACCATTTTAAGCgttaactgtgcaaatacaacCAATTAGatggaaaaatattcaaacaataacaaatcggcacaaaaacacaacaatgcggagaaaaaataaagacaggcaataaagcaatcaatgcagaggcataaattcaatgaaaaaggaaaatgcgtaaaagacTTTTAAATCTTTACAAGTGAACTTTATAAATTAATCATCTTAACATTTATATGGAACATTGCATCCCATTCTCGCAACTTGTCTCatggagtacaggttataggtagtgcttcacatgctggaggcgctgagttcgagccccggtaGCGGTATCGCTTCTTTAGAAAAATGTGTAACTGAAAACTAACACTTCTCTCATTGTCAGTAATCAACAGTTGCATCCACATAGGTTTCAGGGTGGCTGAAGAAGACGTGGATAGAG
>LD378762.1_1_1990
acaagaagttgcttaattatgtcagtggtcatatttcagggcaggtataacaccttcttcatatctaaaagattgtctgtgtgatgtttcatttattgaacataaacagtgtgtgatgatattagtgtgtaatttttttgtgtgtactcacagtgaattgttttacagattacagtacatgtttcaatactttggagatgttgtaaaatgtttcaaatgttagtattggtatgtaggaagttatttttgcgcatggtaaggttttattagctgctgtaccttgtatatatctatgtatcaattttgcatcatggcacacagtctagtgcccggtactcaggtgaaccagacactttaatatgtatagaagatgaagtgcctgtgcaaattatagtcagtcagaccaacagttgtccacccagcaataaaattctaatgtcccacatgtgtttcgtacgtacaagatgagataattttattggagaaacgacagatgaacaatcgaacgcgaacatctcgcgagagggccctacaagacatttatttgcagtcttcagaagcgtggcgaaaatggtggaacttggagtgaactgcataagattacaaaatccttcataagtatcactgaaatcgcttgatttcaaacatttcgaagtactttcttttacaatggattatcatttgaccattttgatcgaaatgcacgggtgtgcatcacgtatgtcgtccgacattgatattatggacatacacaacgagtgagtggtgcaagcccctgtacatccaaacacccccgaaccaacaatacggtgttcgaaaatcttttgtgtcgactctcatcggcattatggctgtattatggaaatttatgaaaaaacatttactatgaattcacgttctggaagtccaaatacagcttgagtcgacacagtgacagacatttggtgattggagtcattggtcgcgatgtttgtggttgctttttaatttctggtgaccgagctacgtaatgacaatgctttatcgagtttttcctccaggttccagtattattctgatgagtggtggggtggggctgggggttaaatcctcattgaagtctcgccagttctttcatttcaccgctaatcattgtcctcgttttgtggatcctcaaaccttcgcccacaccaacacctttgaaggcatgtggatgcatgccatgcgagcttggatgggcttcacatcttcagacttatttccaacttatctttatgagttcatgtggcggaggcgtttcggcgataaagcaaaggcgtgtatgtcccttgttcaacatatttcaatatccttcgagtttagggagccttcagtaattacaagggggggtgggccgggggaatttcgcgaacacctgtaccgtaaaatgtgaccctcccccttgtccgacattctaaaacttgaccctccccccccaacctctgcggtattctccccgtgaataactaaaacagtatcagctagtttacataacaattggttcaattgttaagttagggacaaattacagaggggagggctggtgtttttggagggacagtcgcaatttatcacgcaataatttttgaagagatatggtatttcatacattttagggagggtcaccatattttgtgcaactataagaaggcaagatgtagctgatttagtgcttcatccaaaaatatcaaatcataatacatggagtctatcaggcaaagtattgacaatttacccccacaaaacatgctatatctgtattttatatatttttgataatgtatttaaatgtactttgcttgaataggaaagtaaaatgaacatttgtgtacaagaaattgatttctgaatttcatctaaaaagttggttcactatccatggtgtttatgatgaagttatgaatagttttttccaatacaaaataggtaaatctttgcatttgtgtactcttgattattgatattaatttt
>LD345507.1_115366_117647
catgctacccttccaaatttaacaatgctatatgatcggagactggttattaggtgagcttttatatgtacatattgttacatgggctcaggtaagccaaaatttctgttagagagggtgttactcaaagtcatcatggttggctggtgtgtgactcaaaatttcggagtttctaatctaattcctccgacccccaggtcgtaaataatgacggctccctaaacagctgtgaacgcccgagtcagaacgaccgggaccagtatgcgcacggttgatatctcagcgaaactttagaaaaaaaacaatggagctactgctaagaaatttacagactcttggcttttgatgcatcagtttttgagctttaataccgataaaaaggcattctgaataagcggtaaatttcctcccaaacgcgaaaggcgaacacgcgggcattctgccatggacgctgtcaactttaccttgctgcaggccccacgccaatctcggcacttgtacagtctactacctacatgtagtacagccttacaggactagtagccgaccaaacgcaaaaaaaaaacaaaaacaaaacaacaacaccgcagtgtaaaatccgtaggtcagaaccgttgatcataaattttcaaaaccaatgatgtttaaaagttttgtattgatcacttcatttaggtttatgtgaatgactttctcatcgagctgcgtgtataatgcaaatttcgggcctgccttagctccctccgatcatctgtagactacagccaaaatcacagtcttacgcaaattgtacagttgtgaaagtcagatattgacacagatccttgttgagcttgaaactgtcggggtagcctgccagtctacatatatttgtttgtgtgtatttcactgaggcaaaaggcggctaattaattcaagttccggaagtcaaaatacagcttggatcgacacagtgacagacatttggtgttggagtcattggtcgcgatatatgtgcttgttgttgaccggcttaatgccaatgctttatcaatttgttcctccaggtttcagtatcattttgaagaaaggggggggggggcgcgcttgttcatcattgtcaaagtctcctcagttctctcatttcaccgataatcattgtcttcattttgtggatcctcaaaccttcgcccacaccaacaccttggaaggcatgtggatgcatgccaagtgaacttaagcgggcttcacatcttcagacttaaacgtatttccaagttatatttatgcgttcatgtggcggaggcgtttcggcggtaaagctaaggcatcgatgtcatgtggtcaacatattttaattctttatcctttgagttaaccgtagaccgacgacaaaaacagccctcttcatcgattcaacactgcacataacactatattgtgcaaaatgttttggcacggtctaaaactaatgtcacgcctaagtttactgctcaggaccccactgcagctgatgtgtgacactgggaatgcacaaacaagacgaaaacatgagttcgtgctagtgacagtatatggaccctaaatcattatattggcagagaatttcctttgctatgtatcatgaattttagacaaaaaataagtaaacaacggaatgataatcaaaccaagaggttagtttgctgtcaggcctggtgcgcaggggacgactttgcagtgaggtcgggatctctctggtgttcgaacttctactatgcctggagctccatcacatcgcagttagccgataattgtactactgtagtccttgtgaggattagatacccgttacgttcgatattatttggaaatacttttaaatttaataagtaaaacttttgtattgcattcaagatataattttcctttctgagcgttttcaattacggcaacgatatgcgaagttgataggctgtgttgcctgcagcgtagcttgaccgtacacaaaacttcgtttgagtagacggagaggaatcagttccgtcatttattttcaacgaaattttcatttcgttagtttagctgttcaagacgtttgtttgcacggctcattatagtcggaacaatctgtacacacttacatatttatatcttttcggtatttcacccaacttttgcgggtttttagctgagtctccagtttcgattgatcagaccttttcgaagagagtaagtttctgtggacgccacaagtaaaacgtttcgtttgtcaacaaagcctgacttctggtccggacaagaaatcatttttcactccttt
>LD344823.1_39363_41521
NNNNNNNNNNNNNNNNNNNNNNNNNNNNNNNNNNNNNNNNNNNNNNNNNNNNNNNNNNNNNNNNNNNNNNNNNNNNNNNNNNNNNNNNNNNNNNNNNNNNNNNNNNNNNNNNNNNNNNNNNNNNNNNNNNNNNNNNNNNNNNNNNNNNNNNNNNNNNNNNNNNNNNNNNNNNNNNNNNNNNNNNNNNNNNNNNNNNNNNNNNNNNNNNNNNNNNNNNNNNNNNNNNNNNNNNNNNNNNNNNNNNNNNNNNNNNNNNNNNNNNNNNNNNNNNNNNNNNNNNNNNNNNNNNNNNNNNNNNNNNNNNNNNNNNNNNNNNNNNNNNNNNNNNNNNNNNNNNNNNNNNNNNNNNNNNNNNNNNNNNNNNNNNNNNNNNNNNNNNNNNNNNNNNNNNNNNNNNNNNNNNNNNNNNNNNNNNNNNNNNNNNNNNNNNNNNNNNNNNNNNNNNNNNNNNNNNNNNNNNNNNNNNNNNNNNNNNNNNNNNNNNNNNNNNNNNNNNNNNNNNNNNNNNNNNNNNNNNNNNNNNNNNNNNNNNNNNNNNNNNNNNNNNNNNNNNNNNNNNNNNNNNNNNNNNNNNNNNNNNNNNNNNNNNNNNNNNNNNNNNNNNNNNNNNNNNNNNNNNNNNNNNNNNNNNNNNNNNNNNNNNNNNNNNNNNNNNNNNNNNNNNNNNNNNNNNNNNNNNNNNNNNNNNNNNNNNNNNNNNNNNNNNNNNNNNNNNNNNNNNNNNNNNNNNNNNNNNNNNNNNNNNNNNNNNNNNNNNNNNNNNNNNNNNNNNNNNNNNNNNNNNNNNNNNNNNNNNNNNNNNNNNNNNNNNNNNNNNNNNNNNNNNNNNNNNNNNNNNNNNNNNNNNNNNNNNNNNNNNNNNNNNNNNNNNNNNNNNNNNNNNNNNNNNNNNNNNNNNNNNNNNNNNNNNNNNNNNNNNNNNNNNNNNNNNNNNNNNNNNNNNNNNNNNNNNNNNNNNNNNNNNNNNNNNNNNNNNNNNNNNNNNNNNNNNNNNNNNctcatttcaccgctaatcattgtcttcattttgtggatcctcaaaccttcgcccacaccaacaccttggaaggcatgtggatgcatgccaaGCGAACTTGGGTGGGCTTCACGtcttcagacttatttccaacttatctttatgagttcatGTGGCGGAGGCGTTTCGGCGATAAAGCTAAGGCATGGGTGtcacttgttcaacatatttcaattctttatCCTTTGAGTTCACAGCCCCCTTCGTCGATTCAACACATCACATAACACCATATTGTGCCAAATGTTTTTGGACGATCTAAAAACTAATGTCACGCCTAAGTTTACTGCTCAGGAGGCCACTGCCGCTTatgtgtgacactgggaatgTTCAaaccccaaaataatttatcgccccttttataCCGTAaccttgacctcatttccataagtacacACATCTtagacgtcatcagtttgtggctataccgcttgtaaaatggtgcctatttttgtattggaaaaaaatattcatagtttcatcatagactaatatgtaatatgtatagtgaaccaacattttagatgaaattccaaaatcaatttcttgtacacaaatgcacatgctttgtgggggaaaattatcaataatttgcctgatagactccatgtatcatgatttgatatttttgatgaagcactatgtcagccacatcttgccttcttataatTGCATAAAATATGGTTCTTGCGTGGCATATTGCAACTGTCCCTCAAAAAACACCACCCCTCCCCTCCGtaaaacttacataacaattgaactaattgttatgtaaattagctgatactgttttagttattctcagggagaatactgcagtggttggggaggatcaagttttagaatgtcggacaagtgggttgggggtcacattttagacggGAGGATTAGGGGAGGAtaacattttacggtacaggtgcgCGCGGAATCCCCCCTCCGTAATTACTGATGGCTCCCTAACTGTGGTAATACTGAACAAAATCAATcgcatattttttgacaagtttctCGCGGATTCAGTCATTGAGTAGTCGCCGTTCTTCATCACAGTGTTATGTTGTTTCGAGGTTTTGGAATTTTCCATTATGATTAAAGGATGTTCTATTaggtaaaatgtgaccc
>LD352203.1_68203_70415
TTTTAAAACGTTGATGTAGCAGTGACCAGCATCCCTCCGGCGAGTGTCTAATTCGTAATTTCAGCCAGTTTCACCATTTCTATACCTACCTTGTCATTTAACATGCAAGTGAGAATGTAtaattactgatttttttttatttggcatcaTTTTAAAAGTGGTATAGTATAGCCACAAactaatgatgtcaaaatcgccgtacacaaaacacagacgccccgtaattGTGGCAATGTCGACTAcctaataaggttaaaataatataaatttgcactttcttcaaatcactgtcacaatttgcgactgcttagtttttgtatcgagtgaagtacagtgggggccaggaattggggttagctgaccaaattgtcggaacggagTGAGCGAAGCAAGcggagttccgacaatttggtcagctaaccccaatttctggctcccactgtgcttcacccgacacaaaatcaagcaaatgaagaccaacacgttttattcatcaatcatctacaaactgaccccgacggcaatggccatattgaccccttttcaatatagccgttgccacagacggcacacagttacataacagaattcagagttcattctaatgcaaataataatcaatatgacggtcaaaaaatctttgtatgttttcatttgcattacttcttctacagactgaaaatcacacctgtatattagttcaaactctgttattgattggtttaattttttgtccacaattttttttcctttatctTTGCGATCATGCCTCCCAATAGATTTTAAGCCAGGCTGTATAATGGAAATACAAGGATGTAAAAAAACAACTCTTtaatgaattcaagttccggAAGTTCAAGTACACCTTGagtcgacacagtgacagacatttggtgattggaATCATTCgtcgcgatatttgtgcttgctttttaatttctgttgaccggcgtACGTAATTCCAATGCTTTATCGAATTGTTACTCCAGGTTACAGTATTATCCTGATGAGTGACAGGGGCCTTATTCTtcgttgtccaagtctcctcagttctctcatttcaccgctaatcattgtcttcattttgtggatcctaaaatcttcgcccacaccaacacctttggaggcatgtggatgcatgccatGCGAACTTGGATTGGcttcacatcttcagacttatttccaacttatTTTTATTAGTTCATGTGGCGGAGGCGTTCAGTCGACGATAAAGCTGAGGCGTGGATTttacttgttcaacatatttcaaatctctgtccttcaagtttacagtccccttcatcgattcattgcaactctgcacataacaccatattatgcaaaatgttttgagacggtctaaaaactaatatcacgcctaagtttacaactcaggaggccactgctgctgatgtgtgacactgggaatgcacaaaccagacgaagttcgtgctagtgacagtgtatggaccttaaattattacatttgcagcgaatttcgtttgcttctTTACTTAATTCACCTCGTCGATGGGtggaatttttatgttatttccgtggcatatccaacgaattgttgttcacgttttcatctacaatagcaatgagatattgcatttcatatatGTTGAGTGATGAATCACTTTTATATAAAACTCTATCCTGTCAAAAACGAAACACACATctttcgtattgtaaaaaaggcagcaaatgacaaatttaataatcaatgtcaaacacaaagttttcaacgtATAAAACATCCcaaacaagtgacaattttatactttaactgtgcaaatacaacacataatatgaaaagtattcaaacaataacaaatctgcacatacaacaaacacgacaatgcagagaaaaaaataaagaccggcaataaagcaatcaatgcagaggcataaattcaataaaagaaggaaaatgcgtaaaagactttcaaatcattacaagtgaacattatacattaatcagttcctgcttagcattatcatcctaacgTTTATATGAAACATTGCATCCCTTTCTCGCAACTGTTCTCGTagagtacaggttataggtagtgcttcaTATGCTGGACGTTATGGATTCGACCCCCGGCTGCGATAATAGTTGTTGTGTAAAACAAAACGTAACTAAAAATAACACTTCTCTCCCTTGTCATTAATCAACCGTTACTTCAACATATGTAtcgctggc
>LD345438.1_2814_5083
cacaaaacacaaatgCCTTTTAACAACGGCACTGGCTAAGTAATAACATTAAtgtaaatttctattttcttcCAATCAATTTCCGACTTCCTATTTTTGTGTCCGTTAAATACATTGTAGGGCCCAGAATTGGCGTAAGCTGACCAAATCGTCAGAACTGAGCGAGCGTAACTTTGCTTGCTTACGATCGCTCTGTTCCTACAATTTGGTCAGCTGATCCTAATTTTAGGCTCCCACAGTGCTTAATCcttcacaaatcaaacaaatgaaGACCAACACACACATTATAGGTAAGAATCGTACGTTCATGTCATCGCGGTAATGATTTCATCTCTCCCCAGGTAATATATCCCCTGACAACAAAGGCCATATTGACCGTACGCCTTTGCAATACTGCATTTGCCAAAGATGGCATTGTGTCATATAACAGAATTCGGCgtttattcaaatgcaaatcGCACTCTATGTGATGGTCGAAAAAACTTGGTATATTTGCAATACTTCTTCTAGAGAGCAAACTAACAGCTGTGTATCATCAGACAGTACAACCCTCAAAATCGATAGTATGACCACACAAAATAAACTAATACAAATTTGATTTacattgaaataacatgtttACTACTAGCAAAATATATGATTGTACATATAAAGATTAAAAAAACGACTCACATCGATATTCTGTACACATATATTTATTCAAAGTATAATTTATCCAgggattttgtaaaatttttgttaTTGTGACACTTAAGTACTAtttgctgttattgtttattttgcctACTTTGTGATAACTTATTGTCATGTTACCATCGCCTATTCCAAAAAGGCAATGACAAAAAAGTGCAATAATAGATCAAACTCTGTCATTGAATGCTTCAATTTTTATCGAGTCATTTGTTTCGTTTATTTTCGTCATAGTGCCTCCGAACAGATTAGCGGCTCGGCAGTGTTGGGAAAATTGATGCctcaaagtaaataaaaaacatcCATGGTGAATCGAATGTCGGAAAGTCTAAATACAGCCGGGGTCGACACCTTGACGGACATTGGGAGTTCTGAGTCATCGGTAGCGATATTTCcacttgctttttaatttctattGACCGACGTGATGCCATTACTTGAATTCCTTTAATTTATCGATTTGTTCTTCTAGATTCCACTATTATTTCTAACGAATGTAGGGTATATTTTTCGCTGCCAACGTCTTCTCATTTCTACTATTTTACAGTCAATCATTCATTCTTATTGTTGCTCCTCAAACCTTCGCCCGCACCAACACGGTGGTAGGCATGTGGATACATGCCAAGCGAATGTTCAAATTCATTTGCATGTTATCTTTTATCAGTTCATGTGGCGGAAGCATTTTGGCAAAAAAGCCTAAGCGTGGATGCCATCTTAAGTTTCCAAGAacccattcctaactcttaccccgCAAAATATCGCCCTTTTTAGATCGTAACATCTAACCTCATTtccatatgtacacacacaattttgacgtcatcacttctTGGCATGCCTCTTGTACAATCTTGCCATGAGTTGTTTCTTTTCTTTGCAgagggaaaaaaaacattgctttATGGTAATTATCTCCTATCGGTTACTGCCCTGCTGCCCTCTGTCTCAAGAACTGAATTTCTCTTACATAATTATTTGTGTTGAAACACAGCGGTAATATCACCATCCTTCTCATAGAGAGGCAGTCTGCTGATCATTGTGGTAGGTCACCTAAATAATCAAAGTTCAGCTAAATGAAGCGGTTATCAAtttgaggtagaatgtgcctcgaggAGAGATATTTGGACTAGTTTTGTGGTtgtctctgtggcctctccgccaggcgactgatgctgtatgttgtgggcTGGAACCCGATtaaaaactagccgtattttttaccctgggttggtaactcttcTGGTGgtcagaattgtccccgaggttatcgttcacccagttaaagcgatgaaattcgtttcttcgcttcgataaagtttgtatgtgcgatgtgtgatagtgagcatgcgtgcgtgagtgcttcacaaactctgcaaagtgttgagcggtctcagtctgaaaaatgtaacaacttagccggctattgaaccactctttttgggagtggaaatttagccgagcggttctctctgtggcctctccgccacgcgactgatgccgtatgttatgggttcgaacctgattgaaaactagccgtatttgcaGATGGAAGGATTTCCCCACATTAATTTATGTAACA
>LD343316.1_56186_58527
cattcatcaggaataaaagtggaacctgcacgaacagatcgagagataaaagcaactaaagtattggcataacgcccgtcaagataaattaaaaaaccagcaaaaatatcgcgactgatgactccgatcacccattgtctgtcacgttgtcgttgtatttagaatcgccgaacttgatttcagcattgatgtttttacatttatggtttcaatatccacaatacagccgggccacaatctgttcggagttcggaagcatgatcgcgaaatgaagggaaaaataagaatataacagagtttgaattaatgtgaaggtgttggcacaattttacaagcggtacataaaacacaaagtttttacggcactgactaactgaaaacattaaaatgaaaataaatttacacttccaatcactttcacaattttcgactgcttagattttgtgtctcgtgcattacagtgggggccaagactgggggttagctaaccccattccttcccccaactgtgcttcacccgaaacaaaattactagtaagcattgccaaatgaagaccaacacaaaatttagggtaagggttggttagctcaagtcatggcggccataatcccgtctcattccggttactatatatcctatctcacactttattcatcaaatgtgttgcaattgtacaaaatgactccgacagaaatggccatattgacccatttcagtacagtgttgccgaagagagcacactcatgtaacagaagtcagggcacattccaatgcaaatgcaaatgacggccaagaaaaactttgtatgtattcatttgcattgctccttctacagaccaaaattgacacctgtacattagtcgaaactctgctatcgattggtttaatttttgtcgcgaaatttgtttcctttatctttgcggtaatgcctacgaacagattggtggcttggctgtattgtacaaatttatgaattcatggatgtcaaaaaacaaatatgataaatccaaattcggaaagtccaaaaacagccggggtcgacacccgcgcagacattggtgttcggagtcatcggtcgtgaaatttttgcttgctttttttttcttttgaccagtgtgatgccaatgcattatcgatttcgttcgtcctgcaggttccactataatgctggtgaatggagggcttattcttcattgtccaagtctcaattagttctctcatttgactgtcaatcattctcttaattttcttgatcctcaaacctccacccacactaaaagcatcgaaggcacgcatgcggtgcatgccacgcgaatcttaagatatatcatgaggttatctttattagttcatgtggaggaaaaaaaatgagataaagctgcggcgtggctgtcactatttcaaaatgtttcagttctttttcatttcatcgtcccgacgctggaatagcacattgtgccaaattttcgggtagatctgacaactaataacacgtcaaagcttactgctaaggaagccgccgctgatgtgtgtcactttgaattcacaaaccagacgaacaaaagattcagtgatagtgacaatacatggacccttcatagcatattaagagccgttttatctttttataaactttattttggactcagtgtccatgtaacagcgaataaaaatatggtgataaatgcacaaagcatcactgttcttaattcactgcatcaattggcggaattttcataatgtcatttttgtaacgattgttgttaacattttcatttgcagtatcaatgaaatattacgtttcatatgtgttcagtgatgggcaaccttcataaaagctgcattatgacaaaaatgaacatataacgttgctattgtaaaaaggcagcaaaagacaacaatcaataataaatatcaaacttgatgtattcaacacatataacatcccagatagtcacacttcttattaaagaatgcatgcgcatcaccagcaatataacggtcgattccaagaagcagaagagctttgaagcaatgttttatgcagttttgatgatcaaaccggaaattagattattagtattattacacttcattttcagaaggtagtctgagttacaaagtaaattgcgattcccatcagagccctcaaaatacaggaaaaaaataattaaatagttacaaaaaagtgacaatacagtaacaatatcagagcagtaaagaactctaatccagtgaagagtctcaaattataaatctagagtgtagaaaatgagccttggattgagaatggcttgtggaaaaaggaatatcattccaaatgttcgcttcacgatacgg
>LD363430.1_1_1573
ttaagaccctaacacaaggttcagggcaaaaagtggatttggctgccggactataacaaggaacatgtaaaccgaatgctcggctaatattacgatacaaaccatatatttagtgcaggctgagaaaatgctgtcgaatttgcgtgaaaatgtagacggaaaaaagacgtttgcataggacacacagacagcggactttgaacgaaacgtcatggctccctgatttatcgccctttagccaacattcgctgtccgcacacttgtttgtaaacacgattgtaattttgtcgagttgattaccgaagccaaagtctatttatgacctggtgctgttgacacagtttcggtgtaactgaagggcgtcattcagctgttccctgccttgtaacgtttctgacaaaatttagtacagggtcttatactgtggactattatctttttggtgacaccatgaaggaaattgtacaattagattagaaacgtgcaatttacttcaccaacatgatgcgaatacttaacagttactttgatttctcgatttgttcgtccaggttctacggttatttctgatgaatcgacgcattattctttgtttttcaagtctcaccagatctcttatttcactgtcaatcattctgttcattttgtaaacctaaaaccttcgcccaacaccatggaaggcatgtggatacatgccaggggaagaatggggacaagtcttcacggttaatttgcaagctatctttatttgcttatgtggtggacgcgtttaggcgattaagtcgaggcgtggatgtcacttttcaaccaaattcagttctttatccattgagttaacagctcccttcatcggctcaactgcacataacagcatattgtgcccatttttgggacgggttaaatactagtgacaagccaaagtttactactcagcatgctaccgccgctgatgtatgacatgggaatacacaaactaggcgaagaaatgaattgtaagtgccagttgcagtatatggacccaacatatgacatagacagctgatttcgtgcactgctgtactttattcacttcatcaatgg
>LD343989.1_78620_80886
cggcaaaaattcatttgtaaaactagttaaggctcacttgttttcctcaagaaaaaattgaaattcattaagtagttgaaattttcactattcaaataattcaatttcacacttatcacacaaatatttacgtctgttgtcaccaaagataccttgacaaaggcagtctaaccacttaaagcattactgacattgaatacattcttcctctgcttcagcatcatagaaattaacatcacacgagctacaataattctcaagatcatccaaatcatcaggtacctgctcaatttttgtattcttacttttcttatttgctgtatcggtcttactcttttctctttattttgctcctttctttcttttcaaattctcttttcccttttttcttctccaattccagtttcttttcctgttttatttttcaatcttttccttttctgccttttgcagtaactttttctcagcttcctttgtttcttttagctattttttaaatctgattacacgctttttctccctttccctcttacggttttctttttcctccttttgctctatttcttgagcctctttctcctccatttcttaaattaattcatcctgagttaacactctggattcactcaccctttctgccttttaccccttttgttatttttgggaatctactgatagtaccaagtggtttgttattaagatctggagtcttttctttttaacacgcattagcactgctgttttgatcatgtacatcagagtccccttgcttgttttccacctctgtaacctttgaaggggcaagcatccccattgttatctggtctggatcaactgaacaatgatgtattatgatgtatctgaatacatttgtgtctgtattgtggaaatttatcaatccatggatataaaaaacacatccatgatgaatccaaagtttgaaagtttgcaaatacagctttggtcaacaccctgacagacatgtcatcgtgtgttctgagtcatcggtggcgatatttctgcttgctgtttaatttttgttgaccgtcgtgatgccagttctttatttatttcttctcatgaatggagggcttattctatgttgtttaagtgtcatcagttctctcatttgaccttcaatcattctcttcattttgttgatcctcaaaccttcgcccacaccaacacaatggaaggtatgtggatgcatagtgcatgcccagcgaatcttcagatttattagcaagttacctttattacttcatatgaaggaagcattttcgcgataaagccgaggcgcggatgttcaacatatttgagttctttatcctttgagttgacagttcctttcatcgccctaatgctggtataatggcacattgtgccaaattttgggacggtctgagaactaatgacatgcctaaatttacaactcaggaggccgccgctaaagtgtgacagttagaattagaggttataaacggcaagcgagggtatttggttgcggatataagacctcttgggtgaaaattagcatatttggcgggaaataatcaccgagcgaagcgagttgattatttcacccagaggtcttatatccgcaaccaaatacccgagcgcaccgtttataacctcattataatatgctaaagtgaaaaacaagtcgacaatgtcgttatttagggccgaatttggaacgagagttcaggagcgcccagcctcatacaaactctaagatagaacatttcagaacgggcgcgcgtgcaattgaattcataaaatacggttacgcaacgaatcaatatcgcgattctgcaagtacatctgatgaaggagactgttgtctccgaaagcttatgtcatactaaaaaagttgatctacagtgtgctaccctcaacaatattcacaatatcgcgattagacatccaacttcaagaattttacttcaaaaaaacgctcaaaaaacttttacaaattatgttgttgttacatagcctccgctgcttacagaaactcttcatttgttgattcgtcaagctgcactagactgaaatttaacaatcaaaatcaatctgaagccatcgacttgttcgacattatggcgcgttgagctctcaaattggcgttcgaagtttgcgtgagctcaaaaatgttacgcggcgcgcagatcttcttgttgagaatataaaccccagctccagccaatcagattgccggattccagctaagcatatgataattagaggttataaacggcaagcgagg
>LD353807.1_78089_80523
ATTACGTCATTAACATATCTAATGCATTTACCCTTTGCCGACAGTATCTGATCATCTCCATATATATGCAAAGTAGATGAGTCAAGGAATAAAGACATGAATAAAAGTGGGCCTAAAATTGAACTTTGTTGAACTCCAATTGTGACAGAATGTTTAACAGAAAGAGTACCCTTATAGTCAAGTACTTGTTGGCGATTTGTAAAATAAGAACAAAACCAGTTATCTGAACAATCAGACAATCCGTGGACAGATACCTTTGTCAATAAAAaaggcatcattttacaagtggtatagccacaaactgatgacgtcaaaatcgccgtacacaaaacacagacgccccgtaattgcggcactgactaactaataaggttaaaataatataaatttgcactttcttcaaatcactgtcacaatctccgactgcttagtttttgtatcgagtgaagtacagtgggggccaggaattggggttagctgaccaaattgtcggaacggagcgagcAAAGCGAGTggagttccgacaatttggtcagctaaccccaatttctggctcccactgtgcttcactcgacacaaaatcaagcaaatgaagaccatcacagagtttttagggttagggttagttagttcatgtgatcgcagcaataattccgtctcattccgggtacaatatgtcccctctcacgttttattcatcaaatttgttgtcatgtacaaactgaccccgccggcaatggccatattgaccccttttcaatatagccgttgtcaaagacggcacacagttacataacagaattcagagttcattcaaatgcaaataataatcaatatgacggcTAAAAAacctttgtatgttttcatttgcattacttcttctacagaccaaaaatcacacctgtacattagttcaaactctgttattgattggtttaattttttgtccacaaatttgtttcctttatcttcGCGATATGCCTTCCAATAGATTTTTAGCCaggctgtattatggaaatttatgtacacggatgtaaacaaaaaaaaatctacattgaattcaagttccggaagtccaaatacagcttgagtcgacacagtgacagacatttggtgattggagtcattggtcgcgatatttgtgcttcctttttaatttctgttgaccggcgtacgaatgccaatgctttatcgATTTGTTCGTACAGGTTCCAATATTATTCCGATGAATAGTAGGGAACTTATTCTTCGTTGTCCAAGTGtcctcagttctctcatttcaccgctaatcattgtcttcattttgtggatcctcaaaccttcgcccacaccaacacctttgaaggcatgtggatgcatgccatGCGAAATTGGATAGGCTTCACACCTTCAGACTTATTTGcaacttatctttatgagttcatGTGGCGGAGGCGTTTCGGCGATAAAGCTAAGGCGTgcttgttcaaaatattttaattctcTGTCCTTCACGTTTACAGTCCCCTTCATCGAtgcacataacaccatattatgccaaatgttttgagacggtctaaaaactaatatcacgCCTACATTGACAACTCAGGAGGCCACTGctgccgctgatgtgtgacactgggaatgcacaaaccagaccAAGTTCGTGCTAGTGACAATATATGCACCCTAAATCATTATATTGGCGgcgaatttcgtttgcttctgtaTTAAATTCACTTCGTCGATCGGCGGAattttataatgtaattttcgtggcatatccaacgaattgttgttcatgttttcatctacaatagcaatgaaatattgcattgcatacatgttgagtgacgaaccacttttatataaaagtgtatcctgtcaaaaacggaacacacacctttcgtattgtaaaaaaggcagcaaatgacaaattcaataataaatgtcaaacacaaagttttcaacacataaaacatcctaaacaactgacaatttaatactttaactgtgcaaatacaacaaataatatgaaaaatattcaaaaaataacaaatctgcacaacaaacacgacaatgcaaagaaaaaaataaagacaggtaATAAAGaatcaatgcagaggcataaattcaataaaagaaggaaaatgcgtaaaagactttcaaatcattacaagtgaacataataaattcatcagttcctgcttagcattatcatcctTACGTTTATATGAAACATTGCATCCCTCTCTcttggagtacaggttataggtaaTGCTTCACATGCTGCAGGTGCTGGGTTTGACCCCCGGTCGCGGGTTAAAGTTGTTGTGTAAAAAAACGTAACTTAAAAATAACACTTCTCTCCCTTGTCATTAATCAACCGTTGCTTCAGGCTGGCTGAAGAAGACATGGATAGAGTAATAGGATACTGCAAAATGAGGGAAAG
>LD374234.1_37501_39731
TCATGGTATATTGAACGATATTATTACACGTAAACCGCATTATTTAACACTTTAGTTAAGTTAACGTATAACACCGAAAAAAggggcatcattttacaagtggtatagccacaaactgatgacgtacTCAAAACACAGACGTcccgtaattgcggcactgactaactaataatgataaaataatgtaaatttgttctttctttaaattactatcacaatttccgactgcttagtttttgtgtcgagtGAAGCACAGTGAGGGAAAGGAATTTGAGTTAGCTGACAaaattgtcggaacggagcgagcgaagcgagcggagttccgacaatttgctaaccccaatttctggctcccactgtgcttcgccggatacaaaattaagcaaatgaagaccatcacagacttAGGGTTAGagttagttagttcatgtgattgcggcaataattccgtctTATAGTgtacaatatgtcccctctttatttatcaaatttttcatggaaaaaaCTGACCCCaacggcaatggccatattgaccccttttcaatacagTCGTTGCCAAAGACGGTACCCTGTTACGTTACATAATTCAGAGCTCATTCAAATGCAGATAATTATCAAAATGATGGCCaaaaatctttgtatgtttttatttacattacttcttctacagaccaaaaatcacacctgCACATTAGTTCAAATcctgttattgattggtttatttttgtcCACAAGTTTATTTCCTCTGTCTTTGCGATCATGCCTACCAACAGATTTCTGGCCAGGCTGtgttatggaaatttatgaatccACGGATGTGAAAAAACATCTTTAATGAATTCAAGTTCAggaagtccaaatacagcttgagtcgacacagtgacagacatttggtgattggagtcattggtcgcgatatttgtgcttgctttttaatttctgttgaccagcgtacgtaatgccaatgctttatcgATTTGTTCCTCCAGGTTCCAGTATTATTCTGATgagtggtgggggggggggggggcttattTTTCGTTGTTGAAGTCTCCTCAGTTCTTTCATAACACCACtaaacattattttcatttggttTATCCTTAAACCTTCGTCCAcaccaacacctttgaaggcatgTTGATGCATGGCAAGCATGGCAATCTCGCTTGGATTGTCTTTACatcttcagacttatttccaacttatctttatgagttTATGTGGCGGAGGCGTTTCAGCGATAAAGCTAAGGCGTGGATGtcacttgttcaacatatttcaattctctcTCGTTCGAGTTTACAGTCTGGAAATGCACAAACCTGACGAAGTTCATGCTAGTGACACTATATTGACCCAAATCATTATATTTGCagcgaatttcgtttgcttctgtacttaattcacttcgtcgatCGGCGGAATTTTTATAGTGTAATTTTCGTGGCATATCTAACGAATTGTTGTTCAtgttttcatctacaatagcaatgaaatattgcatttcgtACATATTCGAGCATCACGGTgcaaatgtgaacaagataatgTAGGTAAGAAATACCTAAATTTTACCGGTATTTGATCTTCAATGGCTTTTATACGCGATGTTCATATCTCTACGGGGAACATAACTTGTCGAAgttcatgaaaacaatataatACGATGTCAAAATTGCCTATTTCACGGAAACAGCAGACCAGCAAACAATTTTAGGATGTATCCGTTTAacaatgcacattttacctttGACAGCGTTTGCTTCCGCAAATTTTAATACGCTGAATGTGTGCGCTAAGtgtgaaatatataatatattgaattaGCTTATAATTTCTTTGCGACGACCACGCCACATAGTTCTTATTTTCATTCTATTGTTTTCGTAAGTGCTTGATCAATTGTATGAATTGTCATTGAAAAGGAGAGTCCGGGACTGTTCTGTTTTGCACAATCTATTAAACAGCACCCCGGTAAGGCCTCTATCCGAGCGACAGAGATAGCTAGGAGAGTTTTCTATCAACCGCTAAGCAACAACAATCTGCTGATTATTTTCTGCATTCATATTTCTGTAATGTCTCTGTTGCTTGTTTAATAATAGTTGTCCTTACCTATGTATCATCTTTAATTTTGGTGAAtaataaagagaaaaaaatattgttctgaAAATATTCGCTATTTCTATTCAATCTAAGCATTGTAAGTGATAACATTCTTACTGAATGA
>LD352493.1_78476_80739
aaaataaaaaattgtacctgtctaccctgtactacatccagaacgttcaagccccacctcgaattcctcccgcccccagtatttgtgaatgcaatcttatattactatacaccctagagggtcaatgatggtacatgcaatcccgctaaagaagctgcaatgttctcgtagaacagtgcctggcatcatttaaaaagtggtatagccacaaactgatgacgtcaaaatcgccgtacacaaaacacagacgccccgtaattgcggcactgactaactaataaggttaaaataatataaatttgcactttcttcaaatcactctcacgatctccgactgcttagtttttgtatcgggtgaagtacagtgggggccaggaattggggttagctgactaaattgtcggaacggagcgagcaaatgaagaccatcacagactttttagggttagggttagttagttcatgtgattgcggaaataattcagtcttattccgggtacaatatgtcccctctcacgttttattcatcaaatttgttgtcatgtacaaactgaccccgacggcaatggccatattgaccccttttcaatatagccgttgccaaagacggcacacagttacataacagaattcagagttcattcaaatgcaaataataatcaatatgacggccaaaaattctttgtatgttttcatttgcattacttcttctacagaccgaaaatcacacctgtacattagttcaaactctgttattgattggtttaattttttgttcacaaatttgtttcctttatctttgcgatatgcctcccaatagatttttagccaggctgtattatggaaatttatgaatacacggatgtgaacaaaaaaaacatctataatgaattcaagttcccgaaatccaaatacagctttggtcgacacagtgacagacatttggtgattggagtcattggtcacgatatttgtgcttgctttttaattttgttgaccggcatatgtaatgccaatgccttatagatttgttcatacaggttccaatattattccggtgaatggtagggcttattctttgttgtccaagtctcctcagttctctcatttcactgctaatcattctcttcgttttgtggaccctcaaacctttgcccacaccaacacctttgaaggcatgtggatgcatgccatgcgaacttggattgacttcacaccttcagacttatttccaacttgtctttatgagttcatgtggtggcgtttcggcgataaagctaaggcgtggattttacttgttcaacatatttcaattctctgtccttcaagtttacagtccccttcatcgattcattgcaactctgcacataacaccatattatgccaaatgttttgagacggtctaaaaactaatatcacgcctaagtttacaactcaggaggccactgccgctgatgtgtgacactgggaatgcacaaaccagacgaagttcgtgctagtgacaatatatgcaccctaaacctttatattggcagcgaatttcgtttgcttctgtacttaattcacttcgtcgatgggtggaatttttatgttatttccgtggcatatccaaagaattgttgttcacgttttcatctacaattgcaatgaaatattgcatttcatacatgttgagtgatgaaccactttttttataaaagtgtatcctgtcaaaaacagaacacacacctttcgtattgcacaaaaggcagcaaatgacaaattgaataataaatgtcaaacacaaagttttcaatatataaaacatcctaaacaagtgaaaattttatactttcactgtgcaaatacaacaaataatatgaaaaatattcaaacaataacaaatctgcacaacaaacacgacattgcagagaaaaaataaagacaggcaataaagcaatcaatgcagacgcataaattcaataaaataagaaaaatgcgtaaaagactttcaaatcattacaagtgaacattataaagtgatcagttcctccttagcattatcatcctaacatttatatgaaacattgcatccctttctcgcaacttgttctcgtggagtacaggttataggtacagcttcacatgctggcagcggtaatagttgtcgtgtaaaaaaacgtaactatataacacttctctcccttgtcattaatcaaccgttgcttccacataggtatcaggctggctgaagaagacgtagatagagtaataggacactaca
>LD389209.1_1_1099
cggatgaacaaaccgctgtagaatggtgtcaaaagaatggcctgttacacaagaggcgcaactgtgatcagtgcggcagagatatgaggttgcgtcgccggagtggccgggatacataccattggtgctgtcccgaccgctcttgcggcgcggctatttcagtccgcactgacagttggtttcatttatgccatttaccttttgtcaccattctacagttgatgtatttttggtgttttcagttttcagttactgatacttcttttcagttgtccatctcttcaaaatctgttgtggatttgttttctttatcttcgcgatcatgcctccgaacaggttggtggccccggctgtattgtggaaattgatgaatctaagttcggaaagtccaaatacagccggggtcgacaccgtgatggacactgggtctttggaggcatcgatcgcgattcttcagc
>LD344899.1_161087_163479
caattcctggcccattgtgcttcatccgacacaaaatcaagcaagtgaagaccatcacagactttttagggttagcgttagttagttcatgtgatcgcggcaataattccgtctcattccgggtacaatatgtcccctctgacgttttattcatcaaatttgttgtcatgtacaatgcgaccccgacggcattgaccatattgaccgctttttaaatacagcagatgccaaagacggcacacggttacgtaagagaattcagagttcattcaaatgcagataataatcaatatgacgggcaaattatttcttcttcagacaaaaaatcacacctgtacatatacttcaaactctgttatttatttgtattattttgtccagaaatttgtttcctttatctttgggatcatagtgcctccctatagattttggcccgactgtataatggaaatttatgaatccatggatgtaaaaaacatatacaatgaattcaagaaatttgtttcctttatctttgggatcatgcctctcaatagattttggcccggctgtattatggaaatttatgaatccatggatgtaaaaaacatatacaacgaattcaagttccagaagtccaaatggagcttgggtatgtaataaagggaaagcggctccacacatcgcctacactattttttcgttctctgtgttcatgtttaattttgtgtgttcggctattagtgtagatataagccatggcgagacgtagccgtaatctggctgtcgaatgaaagtgtgatctcctttgatttttgtttcactgtttgtggattaatcattgtcggtgttttgttcgtccagtaaggaggctagaatacgtatatttgggtcagtttgttgtgtttcattttgttcggtcgtttctgcacaattgtgtacttgtgcacttatgagtgtgtcgccaatgtttggatttcatttgtatgcgatgatctgtttcttcgtgaataaattatttagtgtttggtatttttctatttcttaccagttcttcaggagtgcttgtttgtcttttgacacagtgacagacattttgtgtaggtcattggtcgcgatatttgtgcttgccttttaatttctgttgaccggcgtaatgccaatgctatatcgatttgttcctccaggttctagtattattctgatgaatggggggtagggggcttattcttcgttgtctgagtctccttggttctctcatttcacagctaatcattgtcttcattttgtggatcctcaaatctttgcccacatcaacaccttggaatgcgtatggatgcatgcaaagcgaacttggatgggcttcacatcttcagacttatttccaacttatctttatgagttcatgtggcgatatataagcgaaggtgtgatgtcacttcttcaacatatttcaattctttatccgtgtgagttaacagccccttcatcgatttaacactgcacatagcacaatgttgtgccaaatgttttgtctagaaactcatgtcacgccaaatatactgctcaggagcccactgccgctgatgtgtgacacttggaatgcacaaaccagaagaagaatgagttcgtgcttgtgacagtatatgcaccctaaatcattatattggtagcgaatttcgtttgcttaattcacttcgtcgattggtggaatttataaagtagttttcgtggcatatccgacgattttttgttcatattttcatctacgatagcaatgaaatattgcatttcatacgtgttgagtcatgaaacctctttatacaaaatgtaccgtgtcaaaaacggaacacaccttttgtattataaaaaagcagcaaatgacgaaattcaatgataaatatcaaacacagttttcaaagataaaatatccttaaacaagcaacaattttatgcgttaactgtgcaaatacaacaaatactataaaaaaatattcaaacaatagcaaatcttcacaagaaacacgataatggaaagaaaatataaagacagccaataaagcaatcaatgcagaggcataaattcaataaaagaaggaaaatgcgtaaaagacgttcgaatcattacaaacgaacattataaattaatgagttcctgcttagtattatcatcctaacgtttgtatggaacattgcatccctttctcgcaacttgttcgcgtggagtacaggttgctgggtttgagttccggtagcggtaatgtttgttatgtgaaaaagtttaactaaataaaaacacttctctccctgtcatcaatcaaccattgcttgcacataggtttcagggtggctgaagaagaggtggatagtgtaataggatactaaaaaagggacaggattgaagatagtaaaa
>LD350128.1_20553_22762
atatatgcatacatatactgAGAACGCGTCTTATATGACACAAAAttcggcaccattttacaagtggtatagccacaaactaatgacgtcaaaatcgccgtacacaaaacacagacgccccgtaattgcggcactgactaactaataaggttaaaataatataaatttgcactttcttcaaatcactgtcacaatttccgactgcttagttcttgtatcgggtgaagtacagtggggggccaggaattggggttagctgaccaaattgtcggaacggagcgagcaaagcgagcggagttccgacaatttggtcagctaaccccaatttctggctcccactgtgcttcacccgacacaaaatcaagcaaattaagaccatcacagactttttagggttagggttagttagttcatgtgatcgtGGCAATAATTCCTTCTCATtccgggtacaatatgtcccctcttacgttttattcatcaaatttgttgtcatttacaaactgaccccgacggcaatggccatattgaccccttttcaatatagccgttgccaaaaacggcacacagttacataacaaaattcagagttcattcaaatgcaaatataatcaatatgacggtcaaaaaaatctgtgtatgttttcatttgcattactttttctacagactgaaaatcacacctgtccattagttcaaactctgttattgattggtttaattttttgtccacaatttttttccctttatcTTTGCGATCATGCCTCCCAATAGCTTTTTAGCCaggctgtattatggaaatttatgaatacacggatgtaaaaaaaaccctctataatgaattcaagttcccgaagtccaaatacagcttgattcgacacagtgacagacatttggtgattggagtcattggtcgcgatatttgtgcttggtttttaatttctgttgaccggcgtacgtaatgccaatgctttatcgATTTGTTCCTCCAGGTTACAGTATTATTCTGATGAGTGAAAGGGGCCTTATTCTTGgttgtccaagtctcctcagttctctcatttcaccgctaatcattgtcttcattttgtggatcctaaaaccttcgcccacaccaacacctttgaaggcatgtggatgcatgccatGCAAACTTGGATTGGCTTCACATCTTCAAACTTATTTCAaacttatctttatgagttCAAGTGGTGGAGACGTTTCGGCGATAAAGCTTTGGCGTGGACTttacttgttcaacatatttcaattctctgtccTTCAAGTTTACAGTCAGTCCTTTTCATCGATTCATTGCAACTCTGCACATAACACAATATtattatgccaaatgttttgagacggtctaaaaactaatatcacgcctaagtttacaactcaggaggccactgccgctgatgtgtgacactgggaatgcacaaaccagacgaaGATAGTGCTAGTGACAGTGTATGGAccttaaattattatatttgcagcgaatttcgtttgcttctgtatttaattcacttcgtcgatgggtggaatttttatgttatttccgtggcatatccaacgaattgttgttcacgttttcatctacaacagtaatgaaatattgcatttcatacatgttgagtgatgaaccacttttatataaaagtgtatcCTGTCGAAAACGaaacacacacctttcgtattgtaaaaaaggcagcaaatgacaaattcaataataaatgtcaaaaacaaagttttcaaacttataaaacatcctaaacaagtAACAATTATATACTTTAACagtgcaaataaacaaataatatgaaaaatattcaaacaataacaaatctgcacatACAGCAAACACGACAAAgtagagaaaaaataaagacaggcaataaagcaatcaatgcagaggcataaattcaataaaagaagtaaaatgcgtaaaagactttcaaatcattacaagtgaacattataaattaattagttcctgcttagcattatcatcTTAACGTTTATATTAAACATTGCATCCCTTTCTCGCAACTTGCTCTCGTGGAGTATaggttataggtagtgcttcacatgctAGAGGTGCTGGGTTCGACCCCCGGCAGCGTTATagttattgtgaaaaaaaaataactaaaaaataacacttctctcccttgtcattaatcaaccattgcttccacataggtatcag
>LD349013.1_17601_19708
NNNNNNNNNNNNNNNNNNNNNNNNNNNNNNNNNNNNNNNNNNNNNNNNNNNNNNNNNNNNNNNNNNNNNNNNNNNNNNNNNNNNNNNNNNNNNNNNNNNNNNNNNNNNNNNNNNNNNNNNNNNNNNNNNNNNNNNNNNNNNNNNNNNNNNNNNNNNNNNNNNNNNNNNNNNNNNNNNNNNNNNNNNNNNNNNNNNNNNNNNNNNNNNNNNNNNNNNNNNNNNNNNNNNNNNNNNNNNNNNNNNNNNNNNNNNNNNNNNNNNNNNNNNNNNNNNNNNNNNNNNNNNNNNNNNNNNNNNNNNNNNNNNNNNNNNNNNNNNNNNNNNNNNNNNNNNNNNNNNNNNNNNNNNNNNNNNNNNNNNNNNNNNNNNNNNNNNNNNNNNNNNNNNNNNNNNNNNNNNNNNNNNNNNNNNNNNNNNNNNNNNNNNNNNNNNNNNNNNNNNNNNNNNNNNNNNNNNNNNNNNNNNNNNNNNNNNNNNNNNNNNNNNNNNNNNNNNNNNNNNNNNNNNNNNNNNNNNNNNNNNNNNNNNNNNNNNNNNNNNNNNNNNNNNNNNNNNNNNNNNNNNNNNNNNNNNNNNNNNNNNNNNNNNNNNNNNNNNNNNNNNNNNNNNNNNNNNNNNNNNNNNNNNNNNNNNNNNNNNNNNNNNNNNNNNNNNNNNNNNNNNNNNNNNNNNNNNNNNNNNNNNNNNNNNNNNNNNNNNNNNNNNNNNNNNNNNNNNNNNNNNNNNNNNNNNNNNNNNNNNNNNNNNNNNNNNNNNNNNNNNNNNNNNNNNNNNNNNNNNNNNNNNNNNNNNNNNNNNNNNNNNNNNNNNNNNNNNNNNNNNNNNNNNNNNNNNNNNNNNNNNNNNNNNNNNNNNNNNNNNNNNNNNNNNNNNNNNNNNNNNNNNNNNNNNNNNNNNNNNNNNNNNNNNNNgtattgaggtaattctactgaaacattacctgtctagctcaacctccaaatattgagttttgaaaatattacctgttaacttaaatgtgattgacgaaagtctttttcgccacaagtgcaagcatcaccgaggacgagctccagcagaagagagatgggtgtttggaatggttgactgtttcagcggtggaaaaatagtcagggagaacggaaaacgaagctgaggatttaaatacgaaatcttcgacaaaacgtgaattggtcaactatattttattcaatatagataatgtctcgtgtttactctactagcctactgcagaatgtgtcgatgtagagttgttatgtaggaggcgtacaaacgaccttacaagtagctgaccttaccagaggtcatgtcagcactgttgaaataatttatgggatatcaagctgtagtagtcgtttccatggacggaataggtatttttgctaactttacacaccatgcagcctacgtttttttatacaccaagattaaaatatcaatcaaaaaccgacgagctcgacagtaaaaatattcaaatgacgatctccagaaattctctacttatattcttctctttatattacagcagcacgttactttcggtttgatattttctgttgtaatggtcatgtagtcttttatattgaatgtagttcaacgccctctgtggggccttctttgcagacaatgaatacatgaaaattttccagtaaacaggctacactaatgtgctggtaattattattttagggtgcgttgcctagatttcatgatgttgtttccattcaaggaaacgctcatctgctcattgttgatgcgcggacattgaggtcgtcaggaaaccagtacgtgtttggaatagtctcaaccactctgacgtcaacctatcaatgagaggggatccaaaaaaattgtacatgcgggtcatttagccgaacttaccagcgctaataatatatgctcagatcactgagataatgaaaataaatcaagggtgacttttatttatatgttcaacttatgagcgacgaaactctgcatcaaacaccggttatatcgcatcgatgtcatacggaataataaactgaattttatcattttagaataaatgtatttcgtttatattgtattctatgagatgtgacaaaggtaattaaaacctgcaata
>LD344320.1_52078_54479
TTGGCGAAGCTATCGTGAAATTGTTGTTGCAGAAGAACGCAAGGGTTAGTCTATTGTTACAGGAATGTCTACACTGTTTTCGCCGAATAATTAATACACGGTTTTGTTGAACTGTCAGTGTCTGCACGTCTGTATAGTGGTGACCTCATCTCACATGACCTTGTCCAGTTTCGCGGACAAATAAAGAACACTGAACGCACAGGCGCTATACACATTTTTAGTTCGTCATAAGATAAtatggcatcattttacaagtggtatagccacaaactgatgacgtcaaaatcgccgtacacaaaacacagccGCCCCGTAATTGCGGCGCTGACcaactaataaggttaaaataatataaatttgcactttcttcaaatcactgtcacaatctccgactgcttagtttttgtatcgggtgaagtacagtgggagccagaaattggggttagctgaccaaattgtcggaacggagcgagcgaagcgagcggagttccgacaatttggtcagctaaccccaatttctggctcccactgtgcttcacccgacacaaaatcaagcaaatgaagaccatcacagagtttttagggttagggttagttagttcatgtgatcgcggcaataattccgtctcattccgggtacaatatgtcccctctcacgttttattcatcaaatttgttgtcacgtacaaactgaccccgacggcaatggccatattgaccccttttcaatataaccgttgccaaagacggcacacagttacataacagaattcagagttcattcaaatgcaaataataatcaatatgacggccaaaaaatctttgtatgttttcagttgcattacttcttctacagaccgaaaatcacacctgtacattagttcaaactctgttattgattggtttaatttttgcccacaaatttgtttcctttatcttcGCGATATGCCTTCCAATAGATTTTTAGCCaggctgtattatggaaatttatgaatacatggatgcaaaaaaaaaaaaatctatattgaattcaagttccggatgtccaaatacagcttgagtcgacacagtgacagacatttggtgatttgagtcattggtcgcgatatttgtgcttcctttttaatttctgttgaccggTGTACGaatgccaatgctttatcgATTTGTTCCTACAGGTTCCAACATTATTCCGATGAATGGTAGGGGGCTTATTCTtcgttgtccaagtctcctcagttctctcatttcaccgctaatcaatgtcttcattttgtggatcctcaaaccttcgcccacaccaacacctttgaaggcatgtggatgcatgccatGCGAAATTGGATTGGCTTCACAccttcagacttatttccaacttatctttatgagttcatGTGGCGGAGGCGTTTCGGCGATAAAGCTAAGGCGtgcttgttcaacatatttcaattctctgtccttcaagtttacagtccccttcatcgattcattgcaactctgcacataacaccatattatgccaaatgttttgagacagtctaaaaactaatatcacgCCTACATTGACAACTCAGGAGGCCACTGctgccgctgatgtgtgacacttggaatgcacaaaccagatGTAGTTCGTGCTAGTGACAATATATGCACCCTAAATCATTATATTGGTGgcgaatttcgtttgcttctgtacctaattcacttcgtcgatcggtggaatttttataatgtaattttcgtggcatatccaacgaattattgttcacgttttcatctacGATAGCAATGAAATATCGCATTGCATACATGTTGAGTGACGAACCACTTTTAAATAAAagtgtatcctgtcaaaaacgaaacacacacctttcgtattgtaaaaaaggcagcaagtgacaaattcaataataaatgtcaaacacaaagttttcaacatataaaacatcctaaacaagtgacaatttaatactttaactgtgcaaatacaacaaataatatgaaaaatattcaaaaaataacaaatctgcacaacaaacacgacaatgcagagaaaaaaataaagacaggcaataaagaatcaatgcagaggcataaattcaataaaagaaggaaaatgcgtaaaagattttcaaatcattacaagtgaacattataaattcatcagttcctgcttagcattatcatcctaacgtttatatgaaacattgcatccctctctcgcaacttgttctcgtggagtacaggttataggtagtgcttcacatgctgCAGGTGCTTGGTTCGACCCCCGGTAGCGGTATTAGTTGTTGTGTAAAAAAACGTAACTTAAAAATAACACGTCTCTCCCTTGTCATTAATCAACCGTTGCTTCCACATAGATATCAGGCTGGCTGAAGAA
>LD345393.1_67955_70119
atgtgatagttaaataatcctatgaagtttttctttgtttgatgtcatcgtacactcgtgtttttctctggtccgcacaacttcgaaccgaaggcgagaggttgtgcggctccaagaaactcgtgttcgatgacgtcaaacaaagaaaaaaaatcatggatttatatatagttattatgtttgaattcgagcactacttgagctgaatttcgaataaccacgcaacatcacatatgttgtaaatgaagacggccccaacaacctatctatttttattctctttcgcacatgtcgcttgccaaaatgaaagatcatagccgagggcatgtttatgcaatgggcttgaggcgttcacgggcacattttacaagtggtagagccacaaactgatgacgtcaaaatcgccgtacaaaaaaaacaaacaaaaaaaccaaccaaacaaacaaacaaacaaacaaacatagacgccccgtaattgcggcactgactaactaataaggttaaaataatataaattttcgctttcttcaaatcactgtcacaatttccgactgcttagtttttgtgtccgatgaagcaaagtgtgggcagaaatcggcgttcgcagaccaaattgtcggaacggagcaagcgtaacagagttccgacaatttggtcagctaattgctggcttccactgtgcttcacccaatacaaaattaagcaaatgaagaccatcacagactttttagggttagggttaatagttcatgtgatcgccgcaataattccgtctcattctgggtaacatgtgtcccctctcacgttttattcatcaaaattgttgtcatgtacaaactgacaccgacggcaatggctatgatattggccccttttcattacagcagttgccaaagacggcacattgttacgtaacataattccgagtttattcaaatgcgaatgacaatcaagatgatggggggggggggcttaatcttcgtcgtccaagtctcctcggttctctcatttcacagctaataattgtttttattttgtggatcctcaaacctccgccaacaccaacacctttgaaggcatgtggatgcatgcaaagcgaactttggtgtgtttcacgtcttcagatttatttccaccttatctttatgagtttatgtggtggaggcgtttcggcgataaagctaaggtgtagatgtcacttgttcaacatattttaattctttatccgtttgagttaacaccccctcccccctttatcgattcaacacagcatataacaccatattgtgccaaataccgctgatgtgtgacactgggaatgcacaaatcagacaaagaaattagctcgtgctagtgaaagtatatggatactaaatcattatattgacagcaacaaataatatataaaatattcaaacaataacaaatctgcacaaaaactcgacgttgcaaagaaaaaaatagacaggcaatcaatacagaggcattaattcaataaaagaaggaaaatgcgtaaaagactttcaaatcaatacaagtaaacattataaattaatcagttcctgcttcgcattatcatcctattgttatatggaacattgcattcctcttctcgcaacttattctcgtggagtacaggttataggtaatacttcacatgctggaggtgttggtttcgagtcccagtcatggaaatgttcattatttaaacatgtgtaactgtaaactaacacttttctccaagtccattaattatattgcttccatacacataggtatcaaagtggctgaagaagacgtaaatagagtaataggatactaaaaaagaaggaaaggagtgaagatagtaaaacgtttcgaccctacttttcaatcatccccccaagttttcaagcccgctttctaactcttaccctcaaaataatttatcgccccttttggaacgttacctttgcatcatttccataagtacgcacatctttaatgtcatcagtttgtggctataccacttgtaaaatgttgcccgttcatgtttaataaatggaattttcaaaataaatgcatctgaggcagattcatgtggtttatcaccaagtacgattgtttcacgaacatacagacaccataaagtaaacgtcacgccctatattcacattaaaatagc
>LD373974.1_69322_71588
TACCCGAATCCTCCACATCGCTCGTACATGGGCCATCATTGACAGTAAGTAGTGTCTTTgacacaaaccaaacggcccttttcaggacCACCACATTGCCCAAAAAGAGAACTGCCGTTAACAGTACACCTGCTTTTGGGCCTaagtacacacacataccttATACCTCATGCGCATTGTCACAAGAATATtccaataaaaatatgaaaaaaaaaaactttcgtAACTATACAATCGCGGCAGTATGCATTTGCCTGTTTTCGGGTTTGTATGGATTGAATGTTCTTTATTTGAGGATTTTGTTGCATTGTGTATATCGTAGGTGATCCAGAgtacacagcaaatgtttggtCATTAGCACCTTCTACGCCACACTTTGTGATTGGCAGCAGTTTGAAATGGTCAACGGCTATGTTGTCGATGCCACTGACCGTGTACGGAAACGAAATTTCCATCAATAACGCACTTGAAACTGTAAAATAGACAGTATATAGCTCACAACGCTATGTCCAAAGTATTCACAAAAGGTACTGTGGTGGCACGGAGCTATATTAATCTACATGGAAAAGATTTATGCCAGTTTTCTGAAATAGCTGCTCGCGTTGCTTCCATATGTCAGTCATTCGAAACAATGAACCCAAGGAATGGCTTAAAATACAGCAGTTGTCAAAGACGGCACGCTGTAACGTAACAGAATCCAGAGCTCATTCAAACGCAAATAGTAATTAATATGACGGCCAAAAAACtttgtctgttttcatttgcattacttgtTCTacggaaaaaaatcacacctgtacattaaTTCAAACTCTGCTATTGATTCGTTTAATTTTTGTACAGaaatttctttccttttctAGCGACCATGCCTCCCAATAGATTTTCGGCCCggctgtattatggaaatttattaaTCCACGGATGTAAAAATCACCTATAATGAAACCAAATTCAggaagtccaaatacagcttggATCGACACAGTGACAGACTTGATGTttggagtcattggtcgcgatatttgtgcttgctttttcatttctgttgaccggcgtACGTAATGCAAATGCTTTATCGATTTGTTCCTCCAGGTTCCAGTATTATTCTGATGAATTGTGAGGGTTGGGGCTTATTCATCGTTGTCCAAGTCTActcagttctctcatttcaccgctaatcattgtcttcattctgtggatcctcaaaccttcgccTACAGCAACACCTTGGAAGGCAAGTGGAAATGAATGCCTAGCGAACTTGGGTGGGCTTTACatcttcagacttatttccaacttatctttaCGGGTTCATGTGGAGGATGCGTTTCGCCAATAAAGCTAAGGCGTGTATGTctcttgttcaacatatttcaattcctTATCCTTTGAGTTAACAGCCCCCTTCATCGATTCAACACTGCACATAAAAGCATACTGTGCAAAATGTTTTTGgacggtctaaaaactaatGTCACGCCGACGTTTACTGCCCAGGAGGCCACTGCCGCTGATATGTGACACAGGGAATACACAAACCAAACGAAAAGATGAGCTCGTGCTAGTGACAGTACAGTGATGGGGACACTATGTCATTATATTTGTAAcgaatttcgtttgcttctgtacttTATACACTTCGTTGATCGGTGGAATTTTTATAATGTTATCTTCGTGGCATATTCAACGAAgtgttgttcacgttttcatctaTAATAGCAATagaatattgcatttcatgttgagtgatgaaccacttttataCAAAGTGCTTCGTATCAAAAACAgaacacacacctttcgtattgtaaaaaggcagcaaatggcaaaattcaagaataaatatcaaacacaaagttttcaacatataatACATCCTTAACAAGCGACACTACTATGAGTTAACCTTGCAGATACAacaaataatcttaaaaaaaattattcaaacagcAACAAATCTGCAAACAAACACGAccatgcaaagaaaaaaaaagatagccaataaagcaatcaatgcagTGGCATATAttaataaaagaagaaaaatgcgTAAAGgctttcaaatctttacaattgaacattatacattaatcagttcctgcttagcattatcattCCAACGTTTTTATGGAACATTGCATCCTTTTCTCGCAAATTGTTCTCGTGGAATACAGGTCATAGGTAGTGCTGCACATGCTATAGGCACTGGGTTCGAACCCAGCTAGcggtattttatttttttgtgtaaaaatgtgtAACTAAA
>LD347293.1_187607_189948
cgtacgcattgcaaacagggtcaggcgcgacgtttacagcgttggcgccgtcgagattcagtcgatatttgttcccgaaaaatagcgtatcttcgtctgtgataaatttctaggactatactatctttgaaatagagtataactttgcggaaggtagcctacgtgtagaccgagagctgtcatttgctccacacacgaacgaacgtgagcgctaacgcacacgacggacgactggaaatgattgagaacttgtgcacggcgtactgatatttattcctaaagtagttcaaaactttaaacgcggaatcgtcatgtaaaacttattttattttgcaaaaaataacgaattcttggcttgtgcatgtgataagtatattattccctaatatttttcttcgttcagctcggaaaatactcgtgacgtaatgaccatgtcaccactcgtcttcgactcgtggtgacacggtcattacgtcacgagtattttcctagctgaacgaagaaaaatattagggaataatatctaaatacacaaaaattcattacgtatactattaacgctgtgttccatatacgtccatatacgtaaatatactagggcgtttatcaagtattttacccaatgaattccgtttcatcttatcacctttctcacattttattcatcatatttgtttccatgtacaaactgaccccgacggcaatggccgtattgaccctttttcaatacagtagagttgcaacagaagtcagggtacattcaaatgcaaatagcaatcagtatggcggcaaaaaactttgtatgttattgtttgcattaattcttctacagaccaaaaatcacacctgtacactaattcaaactctctttttgatcggtttaacttttgttgagaaattcctttcctttacctttgcaattatgcctccgaacagattggtaggccggctgtgttgtgaaaatttatgaatcaacggacgatgtaaaaaaaatatctgtgatgaatccaagttcggaaaattcaaatacagctggggtcgacaccgtgtcagacattgggtgtgcggagtcattggtagtgatatttctgcttgcttgttaatttttgtttaccggcatgatgccaacactgaatgctttatcgatttgttcgtaaaggttccagtattattatgatgaatggagggcttatttttcgttgtcaaagtctcattagttcttcatttcaccgtcaatcattctcttcattttgtggatcctaaaacctacgcctacatcaacactgaagaaggatgtgatgcatgcaagcgaagggtggggatcacgtcttcagatttattatttttccaacttatctttatgacttttgaaacgtttcgctgataaagctgaggtgtggatgtcactcgttcaacagatttcagttctttgtcctttgagctgcagcggtattggttgttgtataaagaaatagtgtaactaatacatgaaagttctctccatgtcaataatttcacctttccttacacataggtatcagaatgactgacgaagacgtggatagagtcaggatactacagtaagaggaatagagtgaagatagtcaaaattgggacccttcttttcagtcattcccccctaaatttccaagcccccattcctaattcttaccccgaaataatttatcgccccttttagaacataatttttaacctcatttccataagtgcacacatctttgacgtcatcagctggttataccacttgtaatatagtgccagtcatttactctaaagcatatttcacaatgaatttgaggaatttttttgtctttccacgtatgatttcatgctaccaatgacgtgtcaatgagcgggacaaggccatgtccgaaacgatacaaattaatgtttggtttggtttttttttctggtaaagatcgtaccttacgagattcagaagatgttgtggacgaagatttcatttagaaattttacatgtaacacaatgctcatacatatgttcgtttaaattaccaatcaaccatatgtaaacggcgtccacgaggctacttgctttcttgtttaaccttgaaaatgacagaaaatttcatgtagtgagtataacttgtagaaaaacaaccattggtgataatgaagataatttactgtcacagaatgtaaaaaccttaaatgtctctttttcatactcataaatgaaatgctacgaattgatcgattagatatcgtaagggtcgaacaataatacaaaactagttaggacatatttcaaacaattatacgatgcagcacattttactatgtttattctttgaacaaa
>LD357110.1_30506_32766
caatagattttcagccaggctgtattatggaaatttatgaatacaaggatgtaaacaaaaaaaaatctatattgaattcaagttccggaagtccaaatacagcttgagtcgacacagtgacagacatttggtgattggagcaaagggtcctcaggctccgatgatgatgatgttgttgtttttattattgttgttgttgttgttgatagtatttgcagaaaagaacaaagtatgcgctgcgaaatgtttttattattgttgttgttgttgttgatagtatttgaagaaaagaacaaagtatgcgctgcgaaattcaatacagcctatctatacatgtgcgttgcagcctaactatactatgcgttgcaaattcaatacagcctaactatacatgtgcgttgcagcctaactatactatgcgttgcaaattcaatacagcctaactatacatgtgcgttgttgcctaactgtacatgtgcgttgcaaattcaatacagcctaacattacccaagggttgtcacttcattgccacacactttttttcaatcgccaNNNNNNNNNNNNNNNNNNNNNNNNNNNNNNNNNNNNNNNNNNNNNNNNNNNNNNNNNNNNNNNNNNNNNNNNNNNNNNNNNNNNNNNNNNNNNNNNNNNNNNNNNNNNNNNNNNNNNNNNNNNNNNNNNNNNNNNNNNNNNNNNNNNNNNNNNNNNNNNNNNNNNNNNNNNNNNNNNNNNNNNNNNNNNNNNNNNNNNNNNNNNNNNNNNNNNNNNNNNNNNNNNNNNNNNNNNNNNNNNNNNNNNNNNNNNNNNNNNNNNNNNNNNNNNNNNNNNNNNNNNNNtttcgcagcgcatactttgttcttttctgcaaatactatcaacaacaacaacaacaataataaaaacaacaacatcatcatcatcggagcctgaggaccctttgatcggagtcattggtcgcgattatttgtgcttcctttttaatttctgttgaccggcgtacgtaatgccaatgctttatcgatttgttcctacaggttccaatattattccgatgaatggtagggggcttactcttcgttgtccaagtctcctcagttctctcatttcaccgctaatcattgtcttcattttgtggatcctcaaactttggcccacaccaacacctttgaaggcatgtggatgcatgccatgcgaaattggaatagcttcacaccttcagacttatttccaacttatctttatgagttcatgtggcggaggcgtttcggcgataaagctaaggcgtgcttgttcaacatatttcaattctctgtcctttaagtttacagtccccttcatcgattaattgcaactctgcacataacaccatgttatgccaaatgttttgagacggtctaaaaactaatatcacgcctacattgacaactcaggaggccactgctgccgctgatgtgtgacactgggaatgcacaaactagaccaagttcgtgctagtgacaatatatgcacccgaattttgtttgcttatgtacttaattcacttcgtcgatcggcggaatttttataatgtaattttcgcggcatatccaacgaattgttgttcacgttttcatctccaatagcaatgaaatatcgcattgcatacatgttgagtgacgaaccacttttataaaaaagtgtatcctgtcaaaaacggaacacacacctttcgtattgtaaaaaaggcagcaaatgacaaattcaataataaatgtcaaacacaaagttttcaacatataaaacatcctaaacaagtgacaatttaatactttaactgtgcaaatacaacaaataatatgaaaaatattcaaaaaataacaaatctgcacaacaaacacgacaacgcagagaaaaaaataaagacaggcaataaagaatcaatgcagaggcataaattcaataaaagaaggaaaatgcgtaaaagactttcaaatcattacaagtgaacattataaattcatcagttcctgcttagcattatcatcctaacgtttatatgaaacattgcatccctctcttgcaacttgttctcgtggagtacaggttattggtagtgcttcacatgctgcaggtgctgggttcgacccccggtagtggtaatagttaatgtgtaaaaaaaacgtaacttaataataacacttctctcccttgtcattaatcaaccgttgcttccacataggtatcaggctggctgaagaagacatggataggatatagagt
>LD373136.1_47987_50169
tgttacagccctttgaacgcgtaaatgcgttcaattttttgaacacatttcatgtgcaacgtgtgttcagtcattgaacaccaatgtgttcagtttaatgtctggtgaacacgtagtgttcaaaatctgcacacgtatgttcaaaaatgaatgttggataaacacgtagtgttaaatttctgaacgtctagacgcgttcaaaaagtgttacaaaaaggcgtttaattggtgttctatcctttaaaacttaactttatagtgtgcctttgcctacggctacaaactgaactcagaaagtcatggctgtcgctgtacagtattattttcaacgcacactcaatatgtaagtcgcaccatggatctcttttttactcctatggttgcacacacttcaagcttgcacttaacctccatgattcacaacaaactttttgtaggcaagttatctttactaattgactacaatatttcatgtgctcctatctttttacttacatcaatcatggcacaatttgcagcgttgggagaagttgcttgcttttcggttgaatctttgtgattttttcttcaagtcacgttgtatgaacaaactaccgtacaatggtgttaagtgaatttgacttttgcacaagagacgcaactgtcagcacgggagaggtaaatatgaccttacattgttggagtggccgaaagacatatcattggtcctgtccgaccgctcttgcggggcaactatgatcagtccgtgcagacagtttgtttcatttatgtcactcattttttgttaccattgtacagttattacagttgatatatttttgatgtcgtaagtttttaagttggtgacacttcttttaagttgcctattacttcaaaatctaatatcgattggtttaatttttatccagagatttgtttctttatcttcgcgatcatggctccgaacagattaatggccgctgctgtactgttgaaatcgattaatccaagatcggcgtccaaatacagccggggtcgataccgtgacggatattgggtgttcggagtcatcgatcatgattcttccgcttgctttttgatttctattgactgtcgtaatgcgaacaccttaaaaatgatttaattttccgatctgttcgtccaggtaccactattaccaactgtaatatttcttatgaaaggagggcttattcttcattgttaaattcttttcagtctctaatttgacctttaatcattctcttcattttgtggatcatcaaacatacacccataccaacaccgtggaaggcatgtggattcatgccatgcgaagggtgagagccacatcttcagatctattttaagagttcatggggcgcaagcgtttctgcgataggcaataaattgaataaaaagaaaccaaagtggctaagtaaatttaatgtcaatacaagtggagagtataaatcaaccagttcctgcatagcattaccatcccgaccttaatctggaacattgaacacctttcttcttcattttatgccacagtccctctatccaccggggtatgctaatgatatcacgctgataagcaacggatgtatgtaggttagagttcatttagttgacactaagtcgtaaaaacccttaaaaacccttaaagtgtaatgcatatcaaaatgtcattactattatgtatgtacgtatatgtatagacgctatattaaatgtaaggcttcattttgactatgaaatgtctataccaagcttatgtgactttatttccttaaccactgaattgttgtcaatatcctatattccgcacatccaattattgtgaaaaatattaccagcatattgaattggtgtagtcactacttcaaatagattaaccttttgtaaaattttaataatttcaataaacgtgtaactttctagatgataagggttctcaaatgtcctatccctaacactcgcaatatcgttagctgtcgctttacttaaacatagtatcttctagatatcgtagttaatttatgacccatcaatgtaatccaacgggatgtgtagcttttatgctcaaccggaaggatagcaatattgaagaataagccgtaaatctgcaacaacaaaaaaaacaacaacaacaacaacaacaacaaccaaacatcaacaaaagtatgtacaaatgtaccagcta
>LD343342.1_177968_180159
aaacttcgcgtctgggacccggaccggcatctttttacaagtggtatagccacaaactgatgacgtcaaaatcgccgtacacaaaacacagacgccccgtacttgtggcactgactaactaataaggttaaaataatataaatttgcactttcttcaaatcactgtcacaatttccgactgcttagtttttgtatcgggtgaagtacagtgggggccaggaattggggttagctgaccaaattgtcggaacggagcgagcgaagcgagcggagtttcgacaatttggtcagctaaccccaatttctggctcccactgtgcttcacccgacacaaaatcaagcaaatgaagaccatcacagactctttagggttagggttagttagttcatgtgatcgcggaaataattccgtctcattccgggtacaatatgtcccctctcacgttttattcatcaaatttgttgtcatctacaaactgaccccgacggcaatggccatattgaccccttttcaatatcgccgttgccaaagacggcacacagttacataacagaattcagagttcattcaaatgcaaataataatcaatatgacggtcaaaaaatctttgtatgtgttcatttgcattacttcttctacagactgaaaatcacacctgtacattagttcaaactctgttattgattggtttaatttttggtccacaatttttttccctttatctttgcgatcatgcctcccaatagatttttagccaggctttactatggaaatttatgaatacacgaatttgaaaaaaaaacaactctataacgaaaaagttccggaagtccaaatacagcttgagtcgacacagtgacagacatttggtgattggagtcattgatcgcgatatttgtgcttgctttttaatttctgttgaccggcgtacgtaatgccaatactttatagaatttttcctccaggttacagtatcattctgataggtgacaggggccttattcttcgttgtcaaagtttcctcagttctctcatttcaccgctaattattgttttcattttgtggatcctaaaaccttcgcccacaccaacacctttgaaggcatgtggatccatgtcgtgcggacttggatttgcttcacatcttcagacatatttccaacttatctttatgagttcatgtagcggaggcgtttcgacgagctgaggcgtggattttacttattcaacgtatttcaattctctgtccttcaagtttacagtccccttcatcgattcattgcaactctgcacataacaccatattatgccaaatgttttgagacggtcggaaaacttatatcacgcctaagtttacaactcaggaggccactgccgctgatgtgtgacactgggaatgcacaaaccagacgaactttgtgctagtgacagtgtatggaccttaaattattatatttgcagcgaatttcgttcgcttctgtacttcatccacctcgtcgatgggtgaaatttttatgttatttccgtggcatatccaacgaattgttgttcacgttttcattttcaatagcaatgaaataatgcatttcatacatgttgagtgacgaaccacttttatataaaagtgtatcctgtcaaaaacggaacacacacctttcgtattgtaaaaaaggcagcaaatgacaaattcaaaaataaatgtcaaacacaaagttttcaacatataaaacatcctaaacaagtgacaattttatattttaactgtgcaaatacaacaaataatatgaaaaatattcaaacaataacaaatctgcacgtacaacaaacacgacgatgcagagaataaaataaagaggcaataaggcaatcaatgcagaggcattaattcaataaaagaaggaaaatgagtaaaagcctttcaaattattacaagtgaacattataaattaatcagttcctgcttagcattatcatcctaacgtttatattgaacattgcatccctttctggcaacttgttctcgttgagtacaggttagaggtagtgcttcacatgcttcacatgcttcacatgctggaggtgctgggttcgacccccggcagcggtaataaatgttgtgtaaaaaaacgtaattaaaaaataacacttcactcccttgtccttaatcaaccattgctttccacctaggta
>LD354680.1_12484_14741
ATCCTCCACATCGCTCGTATATGGGCCATCATTGACAGTAAGTAGTGTCTTTGACGCAAACcgacggcccttttcagggccaccacattgCCCAAAAAGAGAACTGCCGTAAACAGTACACCTGCTTTTGGGCCTaagtacacacacataccttGTACATCATGCGCATTGTCACAAGCATATTcccataaaaatatgaaaaaaaaaactttcgtAACTATACAATCGCGGCAGTATGCATTTGCCTGTTTTCGGGTTTGTATCGATTGAATGTTCTTTATTTGAGGATTTTGTTGCATTGTGTATATCGTAGGTGATCCggtgtaccatggaggtagtagctactacctccatgggtgTACATAGCAAATGTTTGATCATTAGCTCCTTCTACGCCACACTTTGTGATTGGCAGCAGTTTGAAATGGTCAACGGCTATGTTGTCGATGCCACTTACCGTGTACAGAAACGAAATTTCCATCAATAACGCACTTGAAACTGTAAAATAGACAGTATTTAGCTCACAACGCTATGTCCAAAGTATTCACGAAAGGTACTGTGGTGGCACGGAGCTATATTAATCTACGTGGAAAAGATTTATGCCGGTTTTCTGGAATAGCTGCTCGCATTGCTTCCATGTGTCAGTCATTCGAAACAATGAACCCAAGCAGTTGTCAAAGACGGCACGCTGTTAGGTAAtagagttcattcaaatgcaaatagtaattaatatgacggccaaaaaactttgtctgttttcatttgcattacttcttctactGACAAAAcatcacacctgtacattaaTTCAAACTCTGATATTTATTCgtttaatttttgtccagaaatttctttccttttcttaGCGACCATGCCTCCAAATAGATTTTTGGCCCTactgtattatggaaatttatgaattcaCGGATGTAAAAATCACctatatatataatgaattcaaattcaggaagtccaaatacagcttggATCGACACAGTGACAGACTTGGTGTTTGAAGTCatttgtcgcgatatttgtgcttgctttttcatttctgttgacTGGCGTAATGCAAATGCTTTATTGATTTGTTCCTACAGGTTCCAGTATTATTCTGATGAATGGCGTGGGTGGGGGTTGGGGGCTTATTCATCGTTGTCCAAGTCTCttcagttctctcatttcaccgctaatcattgtcttcattctgtggatcctcaaaccttcgccTACAGCAACACCTTGGAAGGCAAGTGGTAAAGAATGCCTAGCGAACTTGGATGGGCTTAACAgcttcagacttatttccaacttatctttaCGGGTTCATGTGGAGGATGCGTTTCGCCAATAAAGCTAAGGCGTGTATGTctcttgttcaacatatttcaattctttatCCTTTGAGTTAACAGCCCCCTTCATCGATTCAACACTGCACATAACAGCATACTGTGCAAAATGTTTTTGgacggtctaaaaactaatGTCACGCCGAATTTTACTGCCCAGGAGGCCactgccgctgatgtgtgacactgggaatACACAAACCAAACGAAAAGATGAGTTCGTGCTAGTGACAGTACAGTGATGGGGACACTATATCATTATATTTGCAAcgaatttcgtttgcttctgtacttTATACACTTCGTCGATCGGTGGAATTTTTATAATGTCATCTTCGTGGCATATTcaacgaattgttgttcacgttttcatctacaatagcaatagaatattgcatttcatgttgagtgatgaaccacttttataCAAAGCGCTTCGTATCAAAAACGgaacacacacctttcgtattgcaaaaaggcagcaaatggcaaaattcaagaataaatatcaaacacaaaattttcaacatataaaacatcctaaacaagCGACACTACTGTGAGTTACCTTACATGACAATGCAAAGAAAAACATAAAGATAGccaataaagcaatcaatgcagTGGCATATATTAAATAACAGAAGAAAAATGCGTAAAGgctttcaaatctttacaattgaacattatacattaatcagttcctgcttagcattatcattCTAACGTTTATATGGAACATTGCATCCCTTTCTCGCAAATTGTTCTcttggagtacaggttataggtagtgcttcacatgctgTAGGCGGTGGGTTCAAGCCCCGCTAgcagtattttaattttttgtgtaaaaatgtgtAACTAAAAACTAACACTTCTCTCCCTGTCATTAATCAACCGTT
>LD357324.1_1_1393
aagcctactttctcctcaaatatggcattgttgaacccaacaaatatccctatttacatgctcttctcagttgccctcagaatcgatgttattcgcttcacgctgacaaccctagctctacgtggcagggctataccagcgttctacggcctcccacaacacccccgctgactgccatagtatagacaaaaccgctggtagtgcctcagaaagccgccaaggcatcattttacaagtggtatagccacaaactgatgacgtcaaaatcgccgtacacaaaacacagacgccccgtaattgcggcactgactaactaataaggttaaaataatataaatttgcactttcttcaagtcactgtcacaatctccgactgcttagtttttgtatcgggtgaagtacagtgggggccaggaattggggttagctgaccaaattgtcggaacggagcgagcgaagcgagcggagttccgacaatttggtcagctaaccccaatttctggcccccactgtacttcacccgacacaaaatcaagcaaatgaagaccatcacagagtttttagggttagggttagttagttcatgtgatcgcggcaataattccgtctcattccgggtacaatatgtcccctctcacgttttattcatcaaatttgttgtcatgtacaaactgaccccgacggcaatggccatattgaccccttttcaatatagccgttgccaaagacggcacacagttacataacagaattcagagttcattaaaatgcaaataataatcaatatgacggcctaaaaatctttgtatgttttcatttgcattacttcttctacagaccaaaaatcacacctgtacattagttcaaactctgttattgattggtttaattttttgtacacaaatttgttttctttatcttcgtgatatgccttccaatagattttagccaggctgtattatggaaatttatgaatacacggatgtaaaccaaaaaaatctttattgaattcaagttccggaagtccaaatacagcttgagtcgacacagtgacagacatttggtgatttgagtcattggtcgcgatatttgtgcttgctttttaatttctgttgaccggcgtacgtaatgccaatgctttatcgattcgtcctacaggttccaatattattccgatgaatggtagggggcttattcttcgttgtccaagtctcctcagttctctcatttcaccgctaatcattgtcttcattttgtggatcctcaaaccttcgcccacaccaacacctttaaaggcatgtggatgcatgccatgcgaaattggattggcttcacacaatcagacttatttccaacttatctttatgagttcatgtggcggaggcgttttgg
>LD357775.1_25500_27658
AAGTTAAACTGCGGACAAGTTCAACTTTCTCAACTATGTTCAACTACACTATCAAAAAGATGCCGCAGTAATAGTGTGTGAAGTGGGGTGCCAAAACGACAAGCTTGTCGCAGTACCCGCAACATGCCGACAGCTTTTTTAACAAAGTGTTCTGTGCGGTTAGAATGTGTGAAGTGGGGTGCCAAAACGACAAACTTGTCTAAGTACCCGCAACATGCCGACAGCTTTTTTAAAAAAGGTGTTCTTTGCGTAAGAATGTGCGAAGTGGGGTGTCAAAAACGACAAACTTGTCCCACAATCTGTAACATGCCGACAGTCTTTGTATTTATTACCGACAAAGACATAATGTTAGTGGGTAAACTTTGCATTGAGTGAATATGTCTTTCACACCATCGGGTTTAAATATGGCTTACTTTTCGACTTTTGGTCACTGGTCTCTTGGCCTTCAGTTCAGCGATAGTGGTACTCCTCACGCTCTTCCCTGTTCTGTTAAATTCTGTCATTTTGACTCAAGTTCTGCTTCGTTTGGAATCTTTCCGAATACATACGTTTGGATTTTTGTCTAAATCATTCTAAACATATTCCTAAAACACAAAACTTTTGGTTTTATTCCAATATAGACATCAATTTAGTTTCGGAATGGCATTTTATCGGCAAGCGCAAGCCATTGCAGTCCAGGGTGTAGACGACACCATTGCCTATCTGAAAGAGCATGGGCTTTTGGCATCTTCTCAAAATTGTCTTTCTTGTGACAAGCCTATGGTTTGGAAACCGGCTAAGAATATCTCTGATGGGTATACATGGCGTTGTCGGGAAAaggactgcacaaaatttcggAACAGACTTTCAATAAGGCATGGATCTTTTTTTTCCAAGTCTCGTTTACGGTTGGACgttctttttaaaataattttaacatgGGCTTTGGATTATCCACTGCGAAAGATAGCCACTGAGACCGGAGTGTCGCAGCAATCGCTAGTCGATTACTGCAAATTCCTGCGAGAGGTATGCAGTACCAAGCTACTGACTGAAGACATCCACCTGGGCGGCCCGGGCACTGAGGTTGAGAACCGAGCCAAGGCAAAGTTGAAGAGGATGAATGGTGTATCGAAGGAGATGCTTCCAGGTTACCTGGATGAGTATATGTGGCGAGAGCGGTACGGTGGGACAGATGAGGAGGCTGTTCGcaatattttgaagaatattgCAGAGCAGTACCCACTAAAGTAAGTTGAAAAGAGATataccaaaccaaaccaaacggtccttttcaggaCCATTTTtaatcctccaaaaagagatataccgttaaaaaaaacatatgccATTAGCGTTATACCGCAAAGTCCCGCCCTTCAATTAGTAGTTAATTTATTCGGCCACTCCTGCCAATGTATTCAGCCCCTCACAACAATCGGCCACCCccaaaaataatggtacagtccgccGGACTCTTGcgtggcagcatacttgaaCAACATCTGGTGAGATGTAAAACTCTGTCAAAATAGCATCCATTATGTTCTATTTATTTCAGGCCACATATGAGCATGTTCAGTCTTTCAATATCCATCTTTGATTGACACATAAGGGCGGACTTCTTACAAAATTGAATACTGGtattattcattcattacaTGATGGATATTCAGCTCGATAAAGGGATAATTGTCGGTTGATCTGATTTTTGGACCCAATACTGTGTCAAGTCTGCAACAGTCAGTGCATAACTAATTACCGGGTCTGTTTAGTATTCATTGCAGGTTGTCAAAAATTATCTGTTGTTGCAGAAATTGTTGTGCAGAAATTACGAGAATTTGTAAGGTATTTAATGAAACCACGGTTTTCCAGTCATTTCACTGGAGTTGATCTTGGTATACCATAGTAATAAATCGGTGACCGCACCAGTTTTACAGTTGTTCATAAAACACTAACCTATGTTCCTGAACTTCAAATAATTGCTAAGTAAAACTGTTGATGTAGTGTTACAGCAAATATTTAAACAACTTTTGATCACACTTTTCATTTGGTAAATTTAACATACACATGCCAATGGAGAGTTTCCATAGCAGCATTAATTTACATACTGCAagaatttacatttaaaaaaaattgtacacagCAGCATGTCTGAAGATTTTTGATTTACTCACTG
>LD344997.1_221807_224181
caactatgctttgtccaagtaaaatagaatagacacatactatactatagtggcataaggtattaatgttttggcatcattttacaaatggtatagccacaaactgatgacgttgaaatcgccgtacacaaaacacagacgccccgtaattgcggaactgactagctaatgaggttaaaataatataactttgcactttcatcaaatcactctcacaatttccgactgcttagtttttgtatcaggtgaagggcacattttacaagtggtatagccacacactgatgacgtcaaatcgccgtacacaatacgcagtgccataattactaggcgtctgtgttttttgtacggcgatttgacgtcatcagtttgtggctataccacttgtaaaatgatgccgggtgaagtatagtgggggccaggaattgcggttggctgaccaaattgtcgaagcgagcagagttccgacaatttgatcaattacttaccccaatttctggctcccactgtgcttcatccgacacaaaatcaagcaaatgaagaccatcacagactttttggggttagggttagtcagttcatgtgatcgcggcaataattccgtctcattccgggtacaatgtgtcccctctcacgttttattcatcaaatttgttgtcatgtacaaactgacccgacagcaatggccatattgaccccatttcatcatagccgtttccaaatacggcacacagttacataaaagaattcagagttcatcaaaatgcaaataataaattataatatgacggccaaaaaatctttgtatgttttcatttgcattatttcttctacagaccgaaaatcacacctgtacattagttcaaactctgttattgattgtttaatttttgtccacaaatttgtttcttctatctttgcgatcatgccttccaacagatttttggccaggctgtattatagaaatttatgaatccacggattaaaaaaaaacatctataatgaattcaagttccggaagtccaaatatagcttgggtcaacacagagaaagacatttggtgatttgagtcgcgatatttttgcttgctttttaatttctgttgaccggcatacgtaatgctaatgctttatcgatttgttcctccaggttccaatattattctgatgagtggtacgggggggcttattcttcgttgtccaagtctcctcagttctctcatttcactgctaatcattgtcttcattttgtggctcctcaaaccttcgcccacaccaacacctttgaagatatgtggatgcatgataagtgaacttggatggggttcacatcttcagacttacttccaacttatctttatgagttcatatggcggaggcgtttcgccgataacgcttaggcgtggatgtcacttgttcaacatatttcaattctcaatccttcgagtttacagcccccttcatcgattcaacactgcaaataacgccatattgtgccaaaggttttgagacggtctaaaaactaatatcacgcctaagtttacagctcagaaggccactgcagctgatgtgtgacactgggaatgcacaaaccagataaagttcgtgctagtgacagtatatggaccctaaatcattatattggcagggaatttcgtttgcttctgtacttaattcacgtcgtcgatcggtggaatttttgtaatgtaattttcctggcatatccaacaaattgttgttcacgttttcatctacaatagcaatgaaatattacatttcatacatgttgggtgatgaatcacttttagataataatgtatcccgtcaaaaacggaacacacatcttgcgtattgtaaaaaaagcagcaaatgacaaattcaataataaatgtcaaacacaaagttttcaacataattataaaacatcctaaaaaagtgacaattttatgctttaactgtgcaaatacaacaaataatatgaaaaatattcaaacaataacaaatctgcacaaccaacacgacaatgcaaagaaaaataaagacaggcaataaagcaatcaatgtagagtaatatattcaataaaagaaggaaaaaacgtaaaagactttcaaatcattacaagtgaacattataaattaatcagttcctgcttagcattatcatcctaacgtttatatcgaacactgcatccctttctcgcaacttgttctcgtggagaacaggttataggtagtgcttcacatgctggaggtgctgggttcgagcctcggcagcgatattagttgttgtgtaaatgataaataacacttctcttcctggcattaataatcaaccattgcttccacataggtatcagggtggctgaagaagacat
>LD350719.1_4112_6384
ccggccgggagccgacgcacctctcccgtcgaggcttctaccatcaccgtgttctggtatgcccttgctctctatttcaagaaaagccgtggcaccattttacaagtggtatagccacaaactgatgacgtcaaaatcgccgtacacaaaacacagacgccccgtaattgcggcactgactaactaataaggttaaaataacataaatttgcactttcttcaaatcactgtcacaatctccgactgcttagtttttgtatcgggtgaagtacagtgagggccaggaattggggttagctgaccaaattgtcggaacggccggagcgagcgaagcgagcggagttccgacaatttggtcagctaaccccaatttctggctcccactgtacttcacccgacacaaaatcaagcaaatgaagaccatcacagagtttttagggtaagggttagttagttcatgtgatcgcggcaataattccgtctcattccgggtacaatatgtccccactcacgttttattcatcaaatttgttgtcatgtacaaactgaccccgatggcaatggccatattgaccccttttcaatatagccgttgccaaagacggcacccagttacataacagaattcagcgttcattcaaatgcaaataataatcaatatgacggccaaaaaatctttgtatgttttcatttgcattacttcttctacaggccgaaaatcacacctgtacattagttcaaactctgttattgattggtttaatttttggtccacacatttgttttctttatcttcgcaatatgccttccgatagattttttgccatgctgtattgtggaaatttatgaatacacggatgtaaacaaaaaaaaatctatattgaattcaagttccggaagtccaaatacagcttgagtcgacacagtaacagacatttggtgattggagtcattggtcgtgatatttgtacttcctttttaatttctgttgaccggcgtacgtaatgccaatgctttatcgatttgttcctaaaggttgcaatattattccgatgaatggtagggggcctattcttcgttgtccaagtctcctcagttctctcatttcaccgctaatcattgtcttcattttgtggatcctcaaaccttcgcccacaccaacacctttgaaggcatgtggatgcatgccatgcgaaattggattggattggattggattggattcacaccttcagacttatttccaacttatctttatgagttcatgtggcggaggcgtttcggcgataaagctaaggcgtgcttgttcaacgtatttcaattctctgtccttcaagtttgcagtccccttcatcgattaattgcaactctgcacataacaccatattatgccaaatgttttgagacggtctaaaaactaacatcacgcctacattgacaactcaggaggctacagctgccgctgatgtgtgacacttggaatgcacaaaccagaccaagcttgtgctagtgacaatatatgcaccctaaatcattatattggcgtcgaatttcgtttgcttctgtacttaattcacttcgtcgatcggcggaatttttataatgtaattttcgtggcatatccaacgaattgttgttcacgttttcatctacaaaagcaatgaaatatcgcattgcatacatgtttagtgacgaaccacttttatataaaagtgtatcctgtcaaaaacggaacacacacctttcgtattgtaaaaaaggcagcaaatgacaaattcaatgataaatgtcaaacacaaagttttcaacatataaaacatcctaaacaagtgacaatttaatactttaattgtgcaaatacaacaaataatatgaaaaatattcaaaaaataacaaatctgcacaacaaacacgacaatgcagagaaaaaaataaagacaggcaataaagaatcaatgcagaggcataaattcattaaaagaaggaaaatgcgtaaaagactttcaaatcattacaagtgaacattataaattcatcagttcctgcttagcattatcatcctaacgtttatatgaaacattNNNNNNNNNNNNNNNNNNNNNNNNNNNNNNNNNNNNNNNNNNNNNNNNNNNNNNNNNNNNNNNNNNNNNNNNNNNNNNNNNNNNNNNNNNNNNNNNNNNNNNNNNNNNNNNNNNNNNNNNNNNNNNNNNNNNNNNNNNNNNNNNNNNNNNNNNNNNNNNNNNNNNNNNNNNNNNNNNNNNNNNNNNNNNNN
>LD347604.1_171766_174029
NNNNNNNNNNNNNNNNNNNNNNNNNNNNNNNNNNNNNNNNNNNNNNNNNNNNNNNNNNNNNNNNNNNNNNNNNNNNNNNNNNNNNNNNNNNNNNNNNNNNNNNNNNNNNNNNNNNNNNNNNNNNNNNNNNNNNNNNNNNNNNNNNNNNNNNNNNNNNNNNNNNNNNNNNNNNNNNNNNNNNNNNNNNNNNNNNNNNNNNNNNNNNNNNNNNNNNNNNNNNNNNNNNNNNNNNNNNNNNNNNNNNNNNNNNNNNNNNNNNNNNNNNNNNNNNNNNNNNNNNNNNNNNNNNNNNNNNNNNNNNNNNNNNNNNNNNNNNNNNNNNNNNNNNNNNNNNNNNNNNNNNNNNNNNNNNNNNNNNNNNNNNNNNNNNNNNNNNNNNNNNNNNNNNNNNNNNNNNNNNNNNNNNNNNNNNNNNNNNNNNNNNNNNNNNNNNNNNNNNNNNNNNNNNNNNNNNNNNNNNNNNNNNNNNNNNNNNNNNNNNNNNNNNNNNNNNNNNNNNNNNNNNNNNNNNNNNNNNNNNNNNNNNNNNNNNNNNNNNNNNNNNNNNNNNNNNNNNNNNNNNNNNNNNNNNNNNNNNNNNNNNNNNNNNNNNNNNNNNNNNNNNNNNNNNNNNNNNNNNNNNNNNNNNNNNNNNNNNNNNNNNNNNNNNNNNNNNNNNNNNNNNNNNNNNNNNNNNNNNNNNNNNNNNNNNNNNNNNNNNNNNNNNNNNNNNNNNNNNNNNNNNNNNNNNNNNNNNNNNNNNNNNNNNNNNNNNNNNNNNNNNNNNNNNNNNNNNNNNNNNNNNNNNNNNNNNNagccaatgaatgaacgcagctatgggacatagggacataagacccaccaatcaacgtgagcgacgctgAGGTTtgggacacaaatttatgtcctaaatggtaTACGTCTAATACAGCTTGAGTCGACACAGTGACAGGCATTTGGTAattggagtcattggtcgcgatatttgtgcttgctttttaatttctgttgaccggcgtACGTAATGCCAATACTTTATCGAATTGTTCCTCCAGGTTACAGTATTATTCTGATAGGTGACAGGGGCCTTATTCTtcgttgtccaagtctcctcagttctctcatttcaccgctaatcattgtcttcattttgtggatcctaaaaccttcgcccacaccaacacctttgaaggcatgtggatgcatgtCATGCTGCGAACTTGGATTGGCTTCACATCTTTAGACTTATTTCCAACGTATCTTTATGAGTTCATGTGGCGGAAGTGTTTCGACGATAAAGCTGAGGCGTGGATTTTACTTGTTCAACGtatttcaattctctgtccttcaagtttacagtccccttcatcgattcattgcaactctgcacataacaccatattatgccaaatgttGTGAGACGGTCTACAAACTAATATCACGCCTAAGTTGACAACTCAGGAGGTCactgccgctgatgtgtgacactgggaatgcacaaaccagacgaaATTCGTGCTAGTGATAGTGTATGGACCTTAAACGTTCgcttctgtacttaattcacttcgtcgatgggtgaaatttttatgttatttccgtggcatatccaacgaattgttgttcacgttttcatctacaataacaattaaatattgcatttcatacatgttgagtgatgaaccacttttatataaaagtgtatcctgtcaaaaatgaaacacacacctttcgtattgttaaaaaggcagcaaatgacaaattcaaaaataaatgtcaaacacaaagttttcaacatataaaacatcctaaacaagtgacaattttatactttaactgtggaaatacaacaaataatatgaaaaatattcaaacaataacaaatctgcacatACAACAAACATGACAATGCAGAGAATAGAATAAAGaggcaataaagcaatcaatgcagaggcataaattcaataaaagaaggaaaatgcgtaaaagactttcaaatcattacaagtgaacattataaattaatcagttcctgTTTAACATAATCATCCTAACGTTTATATGAAACATTGCATCCCTTTCTGgcaacttgttctcgtggagtacaggttataggtagtgcttcacatgctgGAGGTGCTGGGTTCCACCCCTGGCAACGGTAATAGTTGTTGAGTAAAAAAATTTAACTAAAAAATAACACTTCTCTCCCTTGTCATTAATCAACCATTGCTTCCACCTAGGTATCAGGCTGGCTGAAGGAGACGTGGATAGAGTAATAGGA
>LD343708.1_225732_227914
acactgtgatgtcggccattttgaaatttaaatctctgtaatctttggtaatttgtgtcTGTAGTATAAAACATTGGGTACCATTTTACAattggtatagccacaaactgatgacgtcaaaatcgccgtacacaaaacacagacgcccccGTAATTGCTGCACTGACTAAAtataaggttaaaataatatagatttgcactttcttcaaataactgtcacaatttaCGACTACTTCGGGTGAAGAACAGTaggggccaggaattgggggTTCTTCGCTTGCTCCGTttcgacaatttggtcagctgaCCCCTAATTtctggctcccactgtgcttcacctgacacaaaatcaagcaaatgaagaccatcacagatTTTTTAAGGTTAGGATTAGTTAGatagttcatgtgatcgcggaaataattccgtctcattccgggtacaatatgtccgctctcacgttttattcatcaaatatgttgCCATCTACAAACTTACCCcgacggcaatggccatattgaccccttttcaatatagccgttGCCAAAGACGGTACACAGTTATATacagaattcagagttcattcaaattcaaatgataatcaatatgacggccaaaattctttgtatgttttcatttgcattacttcttcttTTACTTTGCATTACTACTTCTTCttttttgtccacaaatttgtttcctttatctttgCGATTATGCCTCTCAATAGATTTTTGGCCaggctgtattatggaaatttatgtatccacggatgtaaaaaaaaaacatctataatgaattcaagttccggaagtccaaatacagcttgagtcgacacagtgacagacatttggtgattggagTCATTGGTCACTATGtttgtgcttgctttttaatttctgttgaccggggcgtacgtaatgccaatgctttatcgATTTGTTCCTCTAGGTTACAGTATTATTCTGATGAGTGGTAGGGAGGAGGGGGCTTATTTTTTCGTTGTGcaagtctcctcagttctctcatttcaccgctaatcattgtcttcatttaatggatcctcaaaccttcgcccacaccaacacctttgaaggcatgtggatgcatACCAAGCGAGCTTGGATGGGCTTCACACCTTCAGACTTATTTCTAGCTTATCTTCACGAGTTCATGTGGCGGAGGCGTTTCGGCGATAAAGCTAAGTCGTGGATGtcacttgttcaacatatttcaattctctaTCCTTCGAGTTTACAGCCCCCTTCATCGATTTAACActgcacataacaccatattgtgccaaatgttttgagacggtctaaaaactaatatTAAACCTAAGTTTACAGCTCAAGACTCGGAGGCCACTGCCCCTGATGTGCGACACTGGaaatgcacaaaccagacgaaGGTCGTGCTGGTGATAGTATATGGAGCCTAAATCATTATATTGGCAGCAaatttcgtttgcttctgtactCAGTTTACTTCGTCGATCAGCGGaatttttataatgtaattttcgtggcatatccaacgaattgttgttcacattttcatctacaatagcaatgaaatattgcatttgatATATATTGGGTGATGAActatttttatataaaagtgtatcctgtcaaaaacgGAACATACAccttttgtattgtaaaaaaggcagcaaatgacaaattcaataataaatgtcaaacacaaagctttgaacatataaaacatcctaaacaagtgacaattttatggtttaactgtgcaaatacaaaacaatatctgcacaacaaacacaacaatgcagagaaataaaataaagacaggcaataaagcaatcaatgcagaggcataaattcaataaaagaaggaaatgcgtacaagaatttcaaatcattacaagtgaacattataaattaatcagttcctgcttagcattatcatcctaacgtttatatggaacattgcatccctttctcgcggcttgttctcgtggagtacaggttataggtagtgcttcacatgctgGAGGTGCTGGGTTCGATCTCCGGCAGCGGTATTAGTTGTTGTGTAAAAAGATTCTCCCTTTCATTAATCAACCGTTGCTTCCACACAGGTATAagcacaggctacccagacagtattaatgaagtcattattgagtttttctcactgtttt
>LD356597.1_7155_9346
ctacagactgaaaatcacacctgtacattagttcaaactctgttattgattggtttaaattttttgtccacaatttatttttcctttatctttgcgatcatgcctccaaatagaattttagccagtaaatttatgaatacacggatgtaaaaaaacaactctataataaattcaagttcctgaagtccgaatacagcttgagtcgacacagtgacagacatttggtgattggagtcattggtcgcaatatttgtgcttgctttttaatttctgttgaccggcgtacgtaatgccaatgctttatcgaattgttcctccaggttacagtattattctgatgagtgacaggggccttattcttctttttccaagtctcctcagttctctcatttcaccgctaatcattgtcttcattttgtggatcctcaaaccttcgcccacaccgacacctttgaaggcatgtggatgcatgccacgcgaatttggattggcttcacatcttcaaacttatttccaacttatctttatgagttcatgtggtggaggcgtttcggcgataaagctgaggcgtgaattttacttgttcaacatatttcaattttctgtccttcaagtttacagtccccttcatcgattcattgcaagtctgcacataacaccatattatgccaaattttttgagacggtctcaaaactaatatcacgcctaagtttacaactcaggaggccactgccgctgatgtgtgacactgggaatgcacaaaccagacgaagttcgtgctagtgacagtgtatggaccttaaattattatatttgcagcgaatttcgtttgcttctgtacttaattcacttcgtcgatgggtggaatttttatgttatttccgtggcatatccaacgaattgttgtttatgctttcatctacaatagcaatgaaatattgcatttcatacatgttgagtgatgaaccacttttatataaaagtgtatcctgtcaaaaacgaaacacacacctttcgtattgtaaaaaggcagcaaataacaaattcaataataaatgtcaaacacaaagttttcaacatataaaacatcctaaacaaatgacaattttatactttaactgtgcaaatacaacaaataatatgaaaaatattcaaacaataacaaagctgcacatacaactaacacgacaatgcagagaaaaaaataaagacaggcactaaagcaatcaatgcagaggcataaattcaataaaagaaggaaaatgcgtaaaagactttcaaatcattacaagtgaacattataaattaatcagttcctgcttagcattatcatcctaacgtttatatgaaacatagtaccccttcgcatcttgttctcgtgaagtacaggttataggtagtgcttcacatgctggaggtgctgggttcgacccccggcagcggtattagttgttgtgttaaaaaaacgtaactaaaaaataacacttctctctccttgtcattaatcaaccgttgcttccacataggtatcaggctggctgaag
>LD344806.1_782407_784799
NNNNNNNNNNNNNNNNNNNNNNNNNNNNNNNNNNNNNNNNNNNNNNNNNNNNNNNNNNNNNNNNNNNNNNNNNNNNNNNNNNNNNNNNNNNNNNNNNNNNNNNNNNNNNNNNNNNNNNNNNNNNNNNNNNNNNNNNNNNNNNNNNNNNNNNNNNNNNNNNNNNNNNNNNNNNNNNNNNNNNNNNNNNNNNNNNNNNNNNNNNNNNNNNNNNNNNNNNNNNNNNNNNNNNNNNNNNNNNNNNNNNNNNNNNNNNNNNNNNNNNNNNNNNNNNNNNNNNNNNNNNNNNNNNNACgccccgtaattgcggcactgactaactaataaggttaaaataatataaatttgcactttcttcaaatcactgtcacaatctccgactgcttagtttttgtatcgtgtgaagtacagtgggggccaggaattggggttagctgaccaaattgtcggaacggagcgagcgaagcgagcggagttccgacaatttggtcagctagccccaatttctggctcccactgtgcttcacccgacacaaaatcaagcaaatgaagaccatcacagagtttttagggttagggttagttagttcatgtgaccgcggcaataattccgtctcattccgggtacaatatgtcccctctcacgttttattcatcaaattcgttgtcatgtacaaactgaccccgacggcaatggccatattgaccctttttcaatatagccgttgccaaagacggcacacagttacataacagaattcagagttcattcaaatgcaaataataatcaatatgacggcTAAAAAAtctttgtgtgtttttatttgcattacttcttctacagaccgaaaatcacacctgtacattagttcaaactctgttattgattggtttaattttttgtccaaaaatttgtttcctttatcttcGTGAGATGCCTTCCAATAGATTTTTAGCCaggctgtattatggaaatttatgaatacacagatgtaaacaaaaaaaaaaatctatattgaattcaagttccggaagtcaaaatacagcttgagtcgacacagtgacagacatttggtgattggagtaattggtcgcgatatttgtgcttgctttttaatttctgttgaccggcgtacgaatgccaatgctttatcgATTTGTTCCTACAGGTTCAAATATTATTCCGATGAATGGTAGGGGGCTTATTCTTTgttgtccaagtctcctcagttctctcatttcactGCTAaccattgtcttcattttgtggatcctcaaaccttcgcccacaccaacacctttgaaggcatgtggatgcatgccatGCGAAATTGGATTGGCTTCACAccttcagacttatttccaacttatctttatgagttcatGTGGCGGAGGCGTTTCGGCGATAAAGCTAAGGCGtgcttgttcaacatatttcaactttCTGTCCTTCAAGTTTACAGTCCCCTTCATCGATTAATTGCAAGTctgcacataacaccatattatgccaaatgttttgagacggtctaaaaactaatatcacgCCTACATTGACAACTCAGGAGGCCACTGctgccgctgatgtgtgacactgggaatgcacaaaccagaccAAGTTCGTGCTAGTGACAATATATGCACCCTAAATCATTATATTGGCGgcgaatttcgtttgcttctgtacttaattcacttcCTCGATCGGCGAaatttttataatgtaattttcgaggcatatccaacgaattgttattcacgttttcatctacaatagcaatgaaatatcgcattgcatacatgttgagtgacgaaccacttttatataaaagtgtttcctgtcaaaaacggaacacacacctttcgtaATGTaaaaaaaggcagcaaatgacaaattcaatagtaaatgtcaaacacaaagttttcaacatataaaacatcctaaacaagtgacaattaaatactttaactgtgcaaatacaacaaataatatgaaaaatattcaaaaaataacaaatctgcacaacaaacacgacaatgcagagaacaaaataaagacaggcaataaagaatcaatgcagaggcatgaattcaataaaagaaggaaaatgcgtaaaagactttcaaatcattacaagtgaacattataaattcatcagttcctgcttagcattatcatcctaacgTTTATATGAAACATTCCATCCCTCTCTCCcaacttgttctcgtggagtacaggttataggtagtgcttcacatgctgCAGGTGCTGGGTTCGACCCCTGTTAGTGGTAATAGTTGTTGTGTAAAAAAACGTAACTTAAAAATAACACTTCTCTCCCTTGTCATTAATCAACCGTTACTTCCACATAGGTATCAGGCTGGCTGAAGAAGA
>LD343613.1_150674_153054
tatgtttcccgtctcgtgtgccaatgtttttggtttggataccagtgttcgaacataattctgatccagtcgaattttgaccggcgttttcatggtagcagccatatttgttgcggcatgttctctcaggtgaccaacctccaccatcttgaacaaaattctgttcaagatggctacccggtacctgaccctatatttccccaccccctctaacggggaaatgggtcagggaaccagactacagaaatcacagacgccccgtaattgcggcactgactaactaataaggttaaaataatataaatttgcactttcttcaaatcaatgtcacaatttccgactgcttagtttttgtatcgggtgaagtacagtgggggccaggaattggggttagctgaccaaattgtcggaacggagcgagcgaagctacaagtactgctggtcaggttagctgaccaaattgtcggaaaggagtgagcgaagcgagcggagttccgacaatttggtcagcgaaccccaatttctggctccaacgtgcttcacccaacacaaaatcaatcaaatgaagatcatcacagactttttagggttagggttagttagttcatgtgatcgcggcaataatctcgtctcgttccgggtacaatatgtcccctctcacgttttattcatcaaatgtgttgtcatgtacaaactgaccccgacggcaatggccatattgaccccttttcaatattgccgttgccaaagacggcacacagttacataacagaattcagagttcattcaaatgcaaataataatcaatatgacggcgcaaaaatcttcgtatgttttcatttgcattacttcttccacagaccgaaaatcacacctttacattagttcaaactccacagatttgtttcctttatctttgcgatcatgcctcccaatatatttttagccaggctgtattattgaaagtaatgaatacacggatgtaaaaaaccccatctataatgaattcaagttccggaagtccaaatacagcttgagtcgacacagtgacagacatttggtgattggagtaattggtcgcgatatttgtgcttgctttttaatttctgctgaccggcgtagtaatgccaatgctttatcgatttgttcctacaggtttcagaattattccgatgaatggtagggggcttattcttcgttgtccaagtcttcccaatcctctcatttcatcgcttatcagtgtcttcattttgtggatcctcaaaccttctcccacaccaacacctttgaaggcatgtggatgcatgccatgcgaacttggattggcttcacatcttcagacttatttccaacttatctttatgagttcatagggcggaggcgtttcagcgataaagctaaggctcggattttacttgttcaacatatttcaattctctgtccttcaagtttacagtccccttcatcgattcattgcaactctgcacataacaccatattatgccaaatgttttgagacggtcttaaaactaatatcacgcctaactttacaattcaggaggccaaagccgctgatgtgtgacactgggaatccacaaaccagacaaagttcttgctagtgacagtatatggaccctaaatcattatattggtagcgaatttcgtttgcttttgtacttaattcacttcgtcgatggatggaatttttatgttatttctgtggcatatccaacaaagtgttgttcacgttttcatctaaataacaatgaaatattgcatttcatacacgttgagtgatgaaccacttttacataaaagtgtatcctgtctaaaacggagcacacacctttcgtattgtaaaaaaggcagcaaatgacaaattcaattttaaatgtcaaatacaaagttttcaacatataaaacatcctaaacaagtgacaatttcatactttaactgtgcaaatacaacaaataatataaaaaaatattcaaacaataacaaatctgcacaacaaacacgaaaatgcagagaaaaaataaagacaggcaataaagcaatcaatgcagaggcataaattcaataaaagaaggaaatgcgtaaaagactttcaaatcattacaagtgaacattataaattaatcagttcctgcttagcattatcatcctaacgtttatacgaaacattgcatccctttctcgcaaattgttctcgtggagtacaggttataggtagtgcttcacatgctggaggcagcggtcatatttattgtgtaaaaaaacgtaaataaaatataacacttctctcccttgtcgtcaaccgttgcttccacaataggtatcaggcttgctgatgaagatatggatagagtaataggatac
>LD347178.1_108321_110641
taaaagacaCATTCACGACTCTGAGTAAAACctgcaaaaacggccatgtatgcaacattgataaaatttgtccgcatttcaggttgcgtgtccgatgtcgcatgtgtacagctatatttagtaacaaacctgtaaccgtgaacagtgCTATTGCAAAATtaggcatcattttacaagtggtatagccacaaactgatgacgtcaaaatcgcagtacacaaaacacagacgccccgtaattGCGGCTGGGACaaactaataaggttaaaataatataaatttgcactttcttctaatcactgtcacaatctcCGACagcttagtttttgtatcgggtgaagtacagtgggggccaggatttggggttagctgaccaaattgtcggaactccgctcgctttgctcgctccgttccgacaatttggtcagctaaccccaatttctggctccaactgtgcttcacccgacacaaaatcaagcaaatggagaccatcacagactttttagggttggggttagttagttcatgtgatcgcggcaataattccgtctcattccgggtacaatatgtcccctctcacgttttattcatcaaatttgttgtcatgtacaaaatgaccccgacggcaatgaccatattgaccccttttcaatatagcctgtgccaaagacggcacacagttacataacagaattcagagttcattcaaatgctaataataatcaatatgacggcCAAAAATCGTTGTatgtttcatttgcattacttcttctacagaccgaaaatcacacctgtacattagttcaaactctgttattgattggtttaattttttgtccacaaatttgtttcttttatctTTGCGATATGCCTCCCAATAGATTTTTAGCCAGGCTGTATTATGAAAATGTATGAATACacggatgtaaacaaaaaaaatcaattataatgaattcaagttccggAAATCCAAATACAGCTTTGgtcgacacagtgacagacatttggtgattggagtcattggtcgcgatatttgttcttgctttttaatttctgttgaccggcgtacgtaatgccaatgttttatatatttgttcCTACAGGTTCCAATATTATTCCGATGAATGGTAGGGCTTATTCTTCGTTTTCACAGTCTCCCaagttctctcatttcaccgctaatcattgtTTTCGTTTTGTggatcctcaaaccttcgcccacaccaacacctttgaaggcatgtggatgcatgccatGCGAACTTGGATTGGCTTCACACCTTCAGACTTTtttccaacttatctttatgagttcatGTGGTGGAGGCGTTTCGGCGATAAAGCTAAGGCGTGGATTTTACCTTCAAGGTTACAGTCCCCTTCATTATTTAATTGCAACTctgcacataacaccatattatgccaaatgatttgagacggtctaaaaactaatatcacACCTACGTTTACAACTCAGGAGGCTACAgccgctgatgtgtgacactgggaatgcacaaaccGGACGAAGTTCGTGATAGTGATAATATATGCACCCTAAATCATTATATTGGAAAcgaatttcgtttgcttctgtacttaattcacttcgtcgaAGGGtggaatttttatgttatttccgtAGCATATCCAACGgattgttgttcacgttttcatctacaatagcaatgaaatattgcatttcatacatgttgagtgacgaaacacttttatataaaagtgtatcctgtcaaaaacgGATCACACACATctttcgtattgtaaaaaaggcagcaaatgacaaattcaataataaatgtcaaacacaaagttttcaacatataaaacatcctaaataagtgacaattttatactttaactgtgcaaatacaacaaataatatgaaaaatattgaaacaataacaaatctgcacaacaaacacaacaatgcagaaaaaataaagacaggcaataaagaatcaatgcagaggcataaattcaataaaagaaggaaaatgcgtaaaagactttcaaatcattacaagtgaacattataaattaatcagttcctgcttagcattatcatcctaacgTTTATAAGAAACATTGCATCCCTTTCTGGCTACTTGTTCTCGTGGAGAacaggttataggtagtgcttcacatgctAGAGGTGCTCGGTTCGACCCATGGCAGTAATAGTTGTTGTGTAAAAAAACTTATCTAAAAAATAACACTTCTCTCCCTTGTCATTAATCAACCGTTGCTTCCACATAGGTATCAGGCTGGATGAAGAAGACATGGATAGGGTAATAGGTAGGATA
>LD358380.1_1_1902
AACCCCAATTtctggctcccactgtgcttcacccgacacaaaatcaagcaaatgaagacaatcacagactttttagggttagggttagttagttcatgtgatcgcggcaataatttcttctcattccgggtacaatatgtcccctcttacgttttattcataaaatttgttgtcatgtacaaactggCCCCaacggcaatggccatattgaccccttttcaatatagccgttgccaaagacggcacacagttacataacagaattaagagttcattcaaatgcaaataataatcaatgtgacggtcaaaaaatctttgtatgtttttatttgcattacttcttctacagactgaaaatcacacctgtacattagttcaaactctggtattgattggtttaattttagTCCACAAATTTTTTCCTTTATCTTTGCGATCATGCCTCCCAATAGATTTTAAGTCaggctgtattatggaaatttatgaatacacggatgtaaaaaaaacaactcTATATACaatgaattcaagttccggaagtccaaatacagcttgagtcgacacagtgacagacatttggtgattggagtcattggtcgcgatatttgtgcttgctttttaatttctgttgaccggcgtacgtaatgccaatgctttatcgAATTGTTCCTCCAGGTTACAGTATTATTCTGATGAGTGACAGGGGCCTTATTCTTGgttgtccaagtctcctcagttctctcatttcaccgctaatcatggtcttcattttgtggatcctaaaaccttcgcccacaccaacacctttgaaggcatgtggatgcatgccatGAGAACTTGGATTGGCTTCACATCTTCCgacttatttccaacttatctttatgagttcatGTGGTGGAGGCGTTTCGGCGATAAAGCTGTGGCGTGGATTTTACTTGTTCAGCATATTTCAATTCTCTGCCCTTCAAGTTTACAGTCAGTCCTTTTCATCGATTCATTGCAACTCTGCATATAACACcatattatgccaaatgttttgagacggtctaaaaactaatatcacgcctaagtttacaactcaggaggccactgccgctgatgtgtgatactgggaatgcacaaaccagacgaaGTTAGTGCTAGTGACAGTGTATGGACCTTGAATTATTATATTTGCAGTgaatttcgtttgcttctgtaATTCACTTCGTCAATGGAtggaatttttatgttatttccgtggcatatccaacgaattgttgttcacgttttcatctacaatagtaatgaaatattgcatttcatacatgttgagtgatgaaccacttttatataaaagtgtatcCTGTCGAAAACGaaacacacacctttcgtatcgtaaaaaaggcagcaaatgacaaattcaataatgaatgtcaaaaacaaagttttcaaacatataaaacatcctaaacaagtaacaattttatactttaactgtgcaaataaacaaataatatgaaaaatattcaaacaataacaaatctgcacatACAGCAAACACGACAATGTAGAGATaaaataaagacaggcaataaagcaatcaatgcagaggcataaattcaataaaagaagtaaaatgcgtaaaagactttgaaatcattacaagtgaacattataaattaatcagttcctgcttagcattatTATCCTAACGTTTATATTAAACATTGCATCCCTTTCTCGCAACTTGCtctcgtggagtacaggttataggcAGTGCTTCACATGCTAGAGGTGCTGGGTTCGACCCCCGGCAGCGTTACAgttgttgtgaaaaaaaaagtaactAAAAAATAACACTTCTCTCCCTTGTCATTAATCAACCATTGCTtctagtccgtgggctagagggggtctac
>LD348853.1_145330_147611
ccactcctaggtcattaattgaattaacatgacgtaatacggtatcattcatgctatatgagtagataatgggatttttacgacgagtgattgaaatgatttgacacttgatggggtgaaagcaaaggttccaagtattaccccacttcagtaaggaattaatatcgttctgcagatactcataggcagcaacactatttataactctataacacttaataaggatactggtctatagttgtcaaccagtcatccggcaatatacctgttgtaagtgataaattaaagatgtaacatagtggttcaagtagttgcctggcacactgtttaaggacaagtggagaaataccatctgggccgattgctgtacaaaggtcaaggtttagaaggctattaagaatgtcatccaaagtaactgaaacatttcccaaagagatattcttaaatatgaaaatatcagggaaagtaacatgaggattagactgaataaaaccagaataaaagtagttattgaaaagagtggccttatctgttgcagtagtagtcatgtacaagctgaccccgacagcaatggccatattgaccccttttcaatatagcagttgccaaagaaggtacactgttacgtaacataattcagagttcattcaaatgcaaataataatcaatatgacgtccaaaaaagttttgtatgttttcatttgcattatttttactactgacaaaaaatcacacctgtacattagttcaaactgtgttattgattggttttatttttgtctagaaatttgtttcctttatctttgtgatcacgcctcccaatagattttttccaggctgtactatagaaatttagtaatccacggatgtaaaaaaccaaatataatgaattcaagttccggaagtccaaatacagcttgggtcgacacaatgacagacatttggtgtttagagtcattggtggtgatatttgtgcttgctttttaatttttgttgaccggcgtacgtaatgccaatgctttatcgatttgttcctctaggttctagtattattctgatggatggcggggggtgggggggggcttattcttcgttgcccaagtctcctcggttctatcatttcaacgctaataattgtctttattttgtggatcctcaaaccttcgcccacaccaacaccttggaaggcatgtggatgcatgccaagcgaactttgctcagggcttcacatcttcagacttcagactctctaacttatctttatgagttcatgtggtggaggcgtgggtgtcactcgttcaacatatttaattctttatcagtttgagttaacagcccacctaatcgattcaacgctgcacataattaccattttgtgcaaaacattttgaaacggtctaaaaactaatatcacgccaaagtttactgcccaggagcccactgccgctgaattgtgacactgggaatgcacaaccagttccacacaagtctggttcggcaattgatacatggcagtgttcaatacaatggcagaccgttccattgcaaaacacaagcagcaattgcaagtcgctgagcgggacgagaaacatttaaaaacacccagaacagtataagacagcagcttgtagaagtttggtatctccaggtcaggatagttgccgatgttccactataacggtacataagacgaaaacatggctagagcgaggagcgaataagaaacacgtctgaccgccacagctgcgcaatgttgctcaatcacccatcctaatgcaaagtccaatctcagtcaacaaaataatatcaagcatatcagactgtgaagctacattcaaaaatgcctccgctcaatacgaaacagcacttaagaggagcggccttcagcacaacgcgatatataatcaaccatcgaccggcagcgcccccaaaagatcaagatataccatttactggcttctgctttagtcttgcctttgtattgctcaactgtggtgcaaagggttttgtcttgcagtctagttgttttattatttttggtgtctatgttcagtcttataatctttgaatgcaagtgaggaagtataataaataaataaataaatagataaataaaataaaataaaaagaagcagccggataatttggcattggtgacattggaccttagttagtgaccactacctatctgacttatagattgatatatggcgggtgccacatgtgggggcaggatgcgcttactattttcgaaacacctgacatcacttcttggtcttct
>LD347108.1_109957_112217
tatggcattagcccacgtgtaaacacgtgagctaaaatggtgagcaataaatcagttgggcaccattttacaagtggtatagccacaaactgatgacgtcaaaatcgccgtacacaaaacacagacgccccataattgcggcactgactacctaataatattagtaaaataatataaatttgcactttcttcaaatcactgtcacaatctccgactgcttagtttttgtatcgggtgaagtacagtgggggccaggaattggggttagctgaccaaattgtcggaaccgttccgacaatttggtcagctgaccaaattgtcggaacggagcgagcggctccgttccgacaatttggtctgctaaccccaatttctggctcccactgtgcttcacccgacacaaaatcaagcaaatgaagaccatcacagagtttttagggttagggttagttagttcatgtgatcgcggcaataattccatctcattccgggtacaatatgtcccctttcatgttttattcatcaaatttgttgtcatgtacaaactgaccccaacggctatggccatattgaccccttttcaatatagccgttgccaaagacggcacgcagttacataacagaattcagagttcattcaaatgcaaataataatcaatatgacggccaaaaaatctttgtatgttttcatttgcattacttcttctacagaccgaaaatcacacctgtacattagttcaaactctgttattgattggtttaattttttgtccacaaatttgtttcctttatcttcgcgatatgccttccaatagatttttagccaggctgtattatgcaaatttataaatacacggatgtaaacaaaaaaaaatctatattgaattcaagttccgtaagtccaaatacagcttgagtcgacacagtgacacacatcgggtgattggagtcattggtcgcgatatttgtgcttcctttttaatttctgttgaccggcgtacgtaatgccaatgctttatcgatttgttcctacaggttccaatattattccgatgaatggtagggggcttactcttcgttgtccaagtctcctcagttctcttatttcaccgctaatcattgtcttcattttgtggatcctcaaaccttcgcccacaccaacgcatttgaaggcatgtggatgcatgccatgcgaaattggattggcttcacaccttcagacttatttccaacttatctttatgagttcatgtggcggaggcgtttcggcgataaagctaaggcgtgcttgttcaacatttttcaattctctgtccttcaagtttacagtccccttcatcgattaattgcaactctgcacataacaccatattatgccaaatgttttgagacggtctaaaaactaatattacgcctacattgacaactcaggaggccactgctgccgctgatgtgtgacactgggaatgcacaaaccagaccaagttcgtgctagtgacaatatatgcaccctcaatcattatattgcggcgaattttgtttgcttctgtacttaattcacttcgtcgatcagcggaatttttataatgtaattttcgcggcatatccaacgcattgttgttcacgttttaatctacaatagcaatgaaatatcgcattgcatacatgttgagtgacgaaccacttttataaaaaagtgtatcctgtcaaaaacggaacacacacctttcgtattgtaaaaaaggcagcaaatgacaaattcaataataaatgtcaaacacaaagttttcaacatataaaacatcctaaacaagtgacaatttaatactttaactgtgcaaatacaacaaataatatgaaaaatattcaaaaaataacaaatctgcacaacaaaaacgacaacgatcaatgcagaggcataaattcaacaaaagaaggaaaatgcgtaaaagactttcaaatcattacaagtgaacattataaattcatcagttcctgcttagcattatcatcctaacatgaaacattggatccctctctcccaacttgttctcgtggagtacaggttataggtagtgcttcacatgctgcaggtgctgggttcgacccccggtagcggtaatagttgttgtgcaaaaaaaacgtaacttcaaaataacacttctctcccttgccattaatcaaccgttacatccacataggtatcaggctggctaaagaagacatggataggatatagagtggataggatactgcaaat
>LD404516.1_1_1877
ggaatacgattgaattttcttgctgtctatgtgggactcattttggcaccatttcacaagtggtatagccacaaactgatgacgtcaaaatcgccgtacacaaaacacagacgccccgtaattgcggcactgactaactaataaggttaaaataatataaatttgcactttcttcaaatcactgtcacaatctccgactgcttagtttttgtatcgggtgaagtacagtggggccaggaatcggggtaagctgaccaaattgtcggaacggagcgagcaaagcgagcggagtcacgataatttggtcacctaaccccaatttctggctcccactgtgcttcacccgacacaaaatcaagcaaatgaagaccatcacacacattttagggttagggttagttagttcatgtgattgcagcagtaattccgtttcatttcaggtaaaatatgtcccctctcacgttttattcatcaaatttgttaccatccacaaactaaccccgtcggcaatggccaaattgaccccttttcaatatagccgttgccaaagacggcacacagttacataacagaattcagagttcattcaaatgcaaataataatcaatatgacggtcgtaaaatctttgtatgtttcatttgcattacttcttctacagactgaaaatcacacctgtacattagttcaaactctgttattgattggttaaattttttatccacaatttttccctttatcttcgcgttcatgccttccaaaagacttttagccaggctgtattatggaaatttatgtatacacggatgtaaaaacaactatataacgagtccaaatacgagtcaaagtccaaatacagcttgcgtcgacacagtgatagacatttggtgattagagtcattggtcgcgatatttgtgcttgctttttaatttctgttgaccggcgtacgtaatgccaatactttatcgcattgttcctccacgttacagtattattctgataggtgacaggggccttattattcgttgtccaagtctcctcagttctctcatttcaccgctaatcattgcctgcattttgtggatcataaaaccttcgcccacaccaacacctttgaaggcatgtggatgcatgtcatgcgaatttggattggcttcacatcttcagacttatttctaacttatctttgtgagttcatgtggcggaggcgtttcgacgataaagctgaggcgtggattttacttgttcaacgtatttcaattctctgcccttcaagtttacagtccccttcatcgattcattggacccttctttttcaatcatttccccctgtttccaagcccccattcctaactgttacccccaaaataatttatcgccccttttagaacttaacctttgaccttatttccataagtatgcagatctttgacatcatcagtttatggctataccacttgtaaaatggtgcctcatatttgtttccatcacttacataaacataactgtaatgatctttcagccattaaatctgaatgcgcagacaattgtaaataagaagtaagaaagctttgaaaaggaaaaagaaaatctgaagaatgttagaatgttaggaggcaggcattggaggatatagataatttgtacactgagcaggaaagggttcttgaaaagcacaatcaaactatcattggacaactgcatgctgaaacatgaactgtcaaatactgaaaatttcgcatgccagaagcaaagataatattgaaaaggaagcagccgaatggcattcctgggagaattcaatcgatgaagattaaggatgataaataccttttagacactttcagatttttatttttttctcaatt
>LD347092.1_22797_25225
CTCCGAGTCACAGTCGGCatcaataatttttcatttaatcTTTGAACTTTCAGAGAATACTatttaacctttacaaataatcacttttatgcGAGGTTcaaataatttaatgaaaagGAGATCACAAATCACAATAAATAATTCTGTCAACTACTTTAAGTACAAATCAAAATCATGACAAGAATGACTTCGGTTATACTTTGGCCTATAATTGTACAGACAACACAATTATATATTACTGTTTGTCAAGAATCTTATTACAGCCTAAAcgtcaatatttaacaacacaTGTAAATTCACATGTATAGCACGTTTGGTAgtgggaaaatatttaataatcaCTCCCTAGACTACAATGAATAgtgtattaatatttttttccatgggtgaaattccaatatcgtcatatttgttgttctcaTCTGCCCTTTTAAACACCCTATTCCTTATCacgtatatttatatcaattgtcaaacatttataaaagtaaagatttagctagttttgtattgcaaaaacattattcatagtttcctcgtaCACTACACTGTATACAACGTTTTCAGTGATCaacttccaaaatcaaatttcttgcatatgTATGCACTTGTAACAACCCTGTTCCGAAAAGTTCATGCGATCGCGGCAATAATTCAATCTCATTCCgggtacataaatacatagctCACATTTTATCCATCAAATTTGTTCTCATGTACAATTAAACTGACCTCGACAGCAATGGCCATATTCACCCCTGCAGTTTCCAAAGGCGGCATACTACTACTTAACAGATGTCAACGTACATTGACATGCAAATAGCAATAGATATGACAGTCAAAAAACTTAGTCTgcttcatttgcattacttctaCCTACCAAATATAACACCTGtacatttgttcaaactctattattgattggtttaatcTTTGTCCAGACATTTCTTTCCTTTATCTTTGCGATCATGCCTCCCAACAGATTGGTGGCGCAGCTGTATTGTGGAAATTGATGAGTCCATTGGTGTAAAAAAGCATCCATGATGAATCCAACTTCGGAAAGTTCGCTGTCGACACCGTGATAGCCATTGGGTGTTTGGAGTCACCGGTCGCGACATTTATGCTCGCTTTTTAATATCTGTTGACCAGCGTGATGCCAATGCTTTAATTCTTTTGAATAATCGATTTATTTCATCCAGATTCCACTATTATTTCTAATAAATGGGCGGCTTATTCTTGGTTGTCAAAATCTCATTAGTTCTCTCATTTGACCGTCAATCATTCTCTTCATTTGCTGATCCTCAAACATTCGTCCACACCAACACCATAGAAGGCATTTGGAAGCACGTCAAATGAATCTTCAGGTTTATTATATCTTTAACACTTCATGTATCTTTATTACTTCATGTGGCTGAAGCATTTTGGCGATAAAGTCGAGGCGTTGATGTCACGTGTTCAACATTGTTTCAGTTCTCTATCTTTCGAGTGAACAGCCCCTTTCATCACCCCAACGCCAGCATTATAGCATACCTTGCCAAATTTTTGGTACGGTCTGACAACTAATGACATGCCAAAGTTTTCTGCTCAGGAGGTCGCCGCTGATGTGATTTagaatgcacaaaccagacgaaGAAATGATTCCGTGCCAGTGATAATATGGACcctacatacatgtaacacatTGGCCGCCGATTTTGTGCGCTTCTGTATTTAATAGAATGCATcaattggtgaaattttcataatgtaatttttgtgacatcTTCCACGTTTgttgttaacattttcatttacagtggcaatgaaatattgcattccATACGTGTTCAGTGATGGACAACTTTCATATAACCTGGATTATGACAAGTGAACACATAACTTTGGTATTGTAAAAAAAGCGGCAAACGACAAAAAGTAaacatcaaatatcaaacacGAAGTATTCAAGATACATAGCATCCTCAAAAAACACACTTGTAAATATCTGTGCAAATGCGACAGATGATATGAAAGTACATGCATATTAAACCAATAATAAAACTGTAGAACAAACAGggaaatgcaaacaaaataacgaacagaaacaaaataaataaattaaatgataaaGCTGCATAACAGAAACGGTAATGAAAAAAaggagcaaaattaaaatatagaaAGAAAGTAATGCAAGGGTAGATATTAAATTCATATCCATtagtacacacacacatctttgacgtcatcagtttgtgtctataccacttgtaaaacgGTGGTACatagaaattatcaaacatacggatatagcttgttttgtagggGGAAATATTTAATAGCTAATAGACTCAAATgtattgtgatttgatatttttggatgaagcactatatcgacCACCCATTTCCTTCTTATAGTTGCGATAGTTGCAAAAAGAAATGATGACCT
>LD347507.1_58923_61192
tttcgtgccgggcagtgccctgtgtgtcgccgggcagtgctgggcagtgccgggcagtttttagtagtaccggtttgggtaatgccgtttgcaattgcaggcaatggcaccattttacaagtggtatacccacaaactgatgatgtcaaaatcgctgtacacaaaacacagacgccccgtaattgcggcactgactaactaataaggttaaaataatataaatttgcactttcttcaaattactgtcacaatctccgactgcgtagtttttgtatcgggtgaagtacagtgggggccaggaatttgggttagctgaccaaattgtcagaacagagcaagcgaagcgagcggagttccgacaatttggtcagctaaccccaatttctggctcccactgtgcttcacccgacacaaaatcaagcagatgaagaccatcacagagtttttagggttaggttgagttagttcatgtgatcgcggcaataattccgtctcatttcgggtataatatgtccccactcacgttttattcatcaaatttgttgtcatgtacaaactgaccccgacggcaatggctatattgaccccttttcaatatagccgttgccaaagacggcacacagttacaaaacagaattcagagttcattcaaatgcaaataataatcaatatgacggccaaaaaatctgtgtatgttttcatttgcattacttcttctacagaccgaaaatcacacctgtacattagttcaaactctgttattgattggtttaattttcggtccacaaatttgtttcctttatgttcgcgatatgccttccaatagattttttgccaggctgtattatggaaatttatgaatacacggatgtaaacaataaaaaaatttatattgaattcaagttccggaagtccaaatacagcttgagtcgactcagtaacagacatttggtgattggagtcattggtcgcggtatttgtgcttcctttttaatttctgttgaccagtgtacgtaatgccaatgctttattgatttgttcctacaggttccaatattattccgatgaatggtagggggcctattcttcgttgtccaagtctcctcagttctctcatttcaccgctaatcattgtcttcattttgtgaatcctcaaaccttcacccacaccaacaccattgaaggcatggggatgcatgccatgcgaaattggattggcttcacaccttcagacttatttccaacttatctttatgagttcatgtggcggaggcgtttcggcgataaagctaaggcgtgcttgttcaacatattacaattctccgtccttcaagtttgtagtccccttcatcgattaattgcaactctgcacataacaccatattatgccaaatgttttgagacggtctaaaaactaacatcacgccaacattgacaactcaggaggccactgctgccgctgatgtgtgacacttggaatgcacaaactagaccaagtttgtgctagtgacaatatacgcatcctaaatcattatattggcggcgaatttcgtttgcttctgtacttaattcacttcgtcgatcggcggaatttttataatgtaattttcgtggcatatccaacgaattgttgttcacgttttcatctacaatagcaatgaaatatcgcattgcatacatgttgagtgacgaaccacttttatataaaagtgtatcctgtcaaaaacggaacacacacctttcgtattgtaaaaaaaggcagcaaatgacaaattcaataataaatgtcaaacacaaagttttcaacatataaaacatcctaaacaagagataatttaatactttaactgtgcaaatacaacaaaaaatatgaaaaatattcaaaaaataacaaatctgcacaacaaacacgacaatgcagagaaaaaaaagacaggcaataaagcaatcaatgcagaggcataaattcaataaaagaaggaaaatgcgtaaaagactttcaaatcattacaagtgaacattataaattcatcagttcctgcttagcattatcatcctaacgtttatatgaaacattgcatccctctctcgcaacttgttctcgtggagtacaggttataggtagtgcttcacatgctgcaggtgctgggttcgacccccggtagcggtaaaagttgttgtgtaaaaaacgtaatttaaaaataacacttctctcccttgtcattaatcaaccgttgcttcacataggtatcaggctggatgaagaaga
>LD345613.1_249313_251678
ttagatagttcatgtcatccccgcaatagttccatcacattttgagtacaatatcacctatctcacattttatgcatcaaatttgttgtcttatacagactgaccccaaaagcaatgaccacattctctccttttcaatacagttcccaaaggtggtacattattatgtaaaagaagtcaatgtacattcaaatgcaaaatgcaattgatatgattgccgtgcataaaactgtggatgcatccatttacattacttttttacaaaccaaaaatcacccctgcactgtttgagcatacactatcaaaagctagcatatgttgccctcctctttcctgctgcctttgccctacagctagaagcttattatgaaactaaatatgtcatcgctgttgtcatgacagcattattttcgacactttcttaacatttgatttgcattcagttcagggtttggacctaacatccatgcttcataataaatattttgtcgttggcaagttatctaattgactgctttgtttcatgccctcctatcttttatcttttacatccaccatggcacaacacacggtgtagaagcaattggtcgtccctatcctttgactctttgtgattatgtcttcagacttcaagtagcactgaatgaacaaacagctgtagaatagtgtcaaaagtatggactttgtataagaggcggaactgtcagtgtggaagagcgatatcactgcatcagtggagtggccggcagacataccattggttcttacctggctaccattggttcttgccaactatttctgtccgcactgacagttggtttcatttatgtcacctattccaccgtcgatgtttttttggtgttttcagttttcagttgttggcacttccttccagtcgtctatttttttcaaaatctgctgtagatttgtttaatatttgttgaaagatttctttccttcatcttcatgatcatgtgctagaacagatggcagtattgtggaagttgatgaatccaagtttggaaagtcctatttcagccagggtagacattgtgactgacattgggtattcagaagcatcgatcatgattcgtccacttgctttttgatttttattgaccggcgtgttgtgaacacaccttaattcctttgattttatagatttgtttgacctctttccacagttatttctgatgaatgaagggctaattcttcattgtctaagtctcctcggttctctcatttgaccaatgctcttcctgtttttctgcaggctttcaacactagtaagagaaatacaaacacatattaaaagatgccaatctggtactatgagaagagtgaactgagaaagacgccaagcaaagatgatggtatagaattctctacagaagcaagatacagaaaagaaggtgccaggtttatcattgatgcaggcactagccttggactgtatcctttcaaagaaacgctaatcaccatttgtgcatttgaggtcattatctgtggaagaatgctcattattacacatattccttttcatgttaataactttataaaacttatgtggtatactactatcaaaccacctgtacacatgaatacatgtatgtacggtatgtttatgtacaacacgcttttttcacggtgcatgcttgagctgatgagggacaaggcaattcccatcactgagttttgttgactgtgtcagtgttatattttccttgactcaatgccatacaacaggagatatgatacacttgccacaggagtggtctacttccacagattttacatgttccattctttcaagactttcccaagatatgtgagtatatatacattgaagctgttttctagtttgaaagtacagcatccctgatcaatttcagaagaaaggcaccatatggtagaattattgagatgatgtttttctcctggtgggatttccaatagttccaataatagttgaagaccaaagaagttccttcttatacctgttcctttgtcctttctctttgttgtttattctttgcttcaagatgttataagcttgcagtagcccgcaaacctacagatgcctctcttgagtcataactctattacccaatatctgagcagctgtaattctaatgtgctgaacttgcggcgcttgtttacgtgtgactccagatttaaatgaatagctaatggttgatttccccagtccttcatccatcaaatgtatgatcagatgtacaaaatttgttgtggctccctaggctgcacgaacctcaaatacaccaacacagtaatgatcacatgtcagtctcagggtacatgtaccggaagttcagtctctaactgctcaagctaacagctgcct
>LD346644.1_19516_21782
gatgaagagggctgttaactcaaaggataaagaattgaaatatgttgaacaagtgacatcaacgcctcacctttatcgccgaaacgcctccgccacatgaacgcataaagataagctggaaataagtctaaagatgagaagcccgcccaaattcgcttgatatgcacccacatgccttccaaggtgttggcgtgggtgaaggtttgaggatccacgaaatgaagacaataattagcggtgaaatgagagaacaattttttccgactgcttagtttttgtatggggtgaagtacagtgggggccaggaactggggttagatgaccaaattgttgaaactccgctcgcttcgctcgctccgttccgacaatttggtcagctaacccaatttctggctcccactgtgcatcgcccgacacaaaattaagcaaatgaagaccatcacagactttttagggttagggttagttcatgtgatcgcggcaataattccgtctcattctgggtacaatatgtcccctctcacattttattcatcaaatttgttgtaatgtacaaaccgacggcaatggccatattgaccccttttcaatatagccgttgccaaagacggcacagaattacaaaacagaattcagagttcattcaaatgcaaataattatcaatatgacggccaaaaaatctttgtatattttcattgacattacttcttctacagaccgaaaatcacacctgtacattagttcaaactctgttattgatttgtttaatttttgtccacaaatttgtttcctttatctttgcgatcatgcctcccaatagatttttggccatactgtattatgcaaatgtatggatccacagatgtaaaaaaacccaacaaacatctacaatgaattccctaagtccaaatacagcttgagtcgacacagtgacatacatttggtgattggagtcattggccgcgatatttgtgctttctttttaatttctgttgactggcgtacgtaatgccaatgctttatcgatttgttcctacaggttacagtattattctgatgaatgataggggcccggggggttatttttcgttgtccaagtctcctcagttttttcatatcgccgctgatcattatcttcattttgtggatcctcaaaccttcgcccacaccaacacctttgaaggcaagtggatgcatgccaagcgaccttggatggtcttcacatctttagacttatttccaacttatctttacaagttcatgtggtggaggcgtttcggcgataaatctaaggcgtagatgtcacttgttcaacatatttcaattctatgtacttcgaatttacaacccccttcatcgattcaacactgcataacaccatattgtgtcaaatgttttcaggcggtctaaaaacgaatatcacgcctcagtttacagctcagaaggccactgccgctgatgtgtgacacttggaatgcataaaccagacgaagtttgtgctagggacagtatctggaccctaaatcattatattggcagcgaatttcgtttgcttctgtacttaattcacttcgtcgatcggcggaatttttacaatgtaattttcgtggcatatctaacgaattgttgttcacgctttcatctacaacggcaatggaatattgcatttcatacatgttgggagagaaaccacttttatataaaagtgtatcgtgaaaaaaaggaacacacacctttcgtattgtaaacaaggcagcaaatgacacattcaataataaatgccaaacacaaagttttcaacatatgaaacatcctaaacaagtgacaattttatgctttaacgctacaaatacaacaaataatatgaaaaatattcaaacaataacaaatctgcacaacaaatatgacaatgcagagaaaaaaataaagacaggcaataaagcaatcaatgcagaggcataaatttaataaaagaaggaaaatgcttaaaaaactctcaaatcattgcaagtgaacattataaattaatcagttcctgcttagcattatcatcctaacatttatatggaacattgaatcccttcctcgcaacttgttctcgtggagtaccagttctaggtagtgcttcacatgcttgaggtgcttggttctatccctggcagcgatattagttgttgtgtaaaaaagtgtaactaataaataacacttctctccctagcattaccgttgcttccacataggtatcaggctagctgaagaagacat
>LD373974.1_108817_111203
CGCTAAACatgttacttttttaaaatcgctgatttaaatattatattgacatgtttGTCATTATCATGCTGACAATTCTTTTTCACAGAAAGCAAGTGCAGACACAGTTTGACCCCAATTACGCTCGTTTTGGAGGTCGTCCGGCAAGGGtcagctgatattttgtggAGAGTTATTAATTGGGGTGCGAAATTTCTTACAGTATAGGTGGTACTAGTGATGGAAAGTGGGGTCAACGCGGACAATGTGGTTGTTTACAGGATCTGGGGGAGTCTAGCGGCTGGATTCTATGCTCGAACTGACAATACCATTTTCGAACCAAAAATACCGTTATTTAGTCAAATTAATAACTATTTCGTGGATTTCATCAACATAATACTATTTTGCGGAGTCGTTTTTTATAAAATgcatatacaaagtttgacttataCTGAAGGATGTGTCGATTTAGCCTGTAAAACCGAAACGCACTCgtcgatagagggcgcccttgcgGGAGCCGTGCCTTAACATGCTCGAGTTGTCGATGCCACTGACCGTGTACAGAAACGAAATTTCCATCAATAACGCACTTGAAACTGTAAAATAGACAGTATTTAGCTCACAACGCTATGTCCAAAGTATTCACGAAAGGTACTGTGGTGGCACGGAGCTATATTAATCTACGTGGAAACGATTTATGCCAGTTTTCTGGAATAGCTGCTCGCGTTGCTTCCATATGTCAGTCATTCGAAACAATGAATTCAAGGAATGGCTTTAAATACAGCAGTTGTCAAAGACGGCACGCTGTTACGTAACAGATtttcagagttcattcaaacGCAAATAGTAATTAATATGACGACCAAAAAACtttgtctgttttcatttgcattacttcgTCTACGGACAAgaaatcacacctgtacattaaTTCAAACTCTGCTATTGATTCGtttaatttttgtccacaaatttctttccttttcttaGCGACCATGCCTCCCAATAGATTTTTGGCCGggctgtattatggaaatttatgaatccACGGATGTAAAAATCACCTATAATGAATTCAAATTCAggaagtccaaatacagcttggctcgacacagtgacagacatttggtgattggagtcattggtcgcgatatttgtgcttgctttttaatttatgttgaccggcgtacgtaatgccaatgctttatcgAATTGTTCCTACAGGTTACAGTATTATTCTGATGAATTGCGCGGGTGAGGGTGGGGGCTTATTCATCGTTGTCCAAGTCTActcagttctctcatttcaccactaatcattgtcttcattctGTGGATCCTCAAACCTTAGCCTACAGCAACATCTTGGAAGGCAAGTGGAAATCAATGCCTAGCGAACTTGGGTGGGCTTAACAgcttcagacttatttccaacttatctttaCGGGTTCATGTGGAGGATGCGTTTCGCCAATAAAGCTAAGGCGTGTATGTctcttgttcaacatatttcaattctttatCCTTTGAGTTAACAGCCCTCTTCATCGATTCAACACTGCACATAACAGCATACTGTGCAAAATGTTTTTGgacggtctaaaaactaatGTCACGCCGAAGTTTACTGCCCAGGAGGACGCTTCactgatgtgtgacactgggaatACACAAAACCAAACGAAAAGATGAGTTCGTGCTAGTGACAGTACAGTGATGGGGACAGAATGTCATTATATTTGTAACGAATTTCGTTTGCTTTTGTACTTTATACACTTCGTCGATCGGTGGAATTTTTATAATGTCATCTTCGTGGCATATTcaacgaattgttgttcacgttttcatctacaatagcaatagaatattgcatttcatgttgagtgatgaaccacttttataCAAAGTGCTTCGTATCAAAAACGgaacacacacctttcgtattgtaaaaagGCAGCCAATGgcaaaattcaagaataaatataaaacacaaagtttacaacatATTAAACATCCTAAACAAGCGACACTACTATGAGTTAACTTTGCAGATACAacaaataatcttaaaaaaatattcaaaccgtaacaaatctgcacaacaaCCACgacaatgcaaagaaaaaaaataaagatagccaataaagcaatcaatgcagtggcatatattaaataaaagaagaaaaatgtgtaaaggctttcaaatctttacaattgaacattatacattaatcagttcctgcttagcattatcattCCAACGTTTATATGGAACATTGCATCCTTTTCTCGCAAAttgttctcgtggagtacaggttataggtagtgcttcacatgctCTAGGCGCTGGGTTCGAGCCCCGCTAGCGgtattataattttttatgtaaaaaatgtgtAACTAA
>LD346016.1_198438_200674
tttatttaatgaAGTAGGCCATGCAAATACACTAACGCTTTGAATTATCCACAATAAAACCTGACTTTAAATATCATTATacggcaccattttacaagtggtatagccacaaactgatgacgtcaaaatcgcctacgcaaaacacagacgccccgtaattgcggcactgactgactaaaatgttaaaataatataaatttgcactttcttcaaatcactgtcacaatttccgactgcttagtttttgtatcgggtgaagtacagtgggggccaggaattggggtgagctgaccaaattgtcgaaATGAAGCAAGCGCAGCGAGCGGAGTTCCGACAATTAGCTAAGCCTACCCCAATTtctggctcccactgtgcttcatccgacacaaaatcaagcaaatgaagaccatcacagactttgtagggttagggttagttagttcatgtgatcgcggcaataattctgtctcattccgggtacaatatgtcccctctcacgttttattcatcaaatttgttgtgatgtacaaactgaccccggcggcaatggccatattgaccccttttcaatatagccgttgccaaagacggcacacagttacataacagaattcagagttcattcaaatgcaaaaaataatcaatgtgACGGCCAAAAaaactttgtatgttttcatttgcattacttcttctacagaccgaaaatcacacctgtacatttgttcaaactctgttattgtttgatttaattttttgtccacaaatttgtttcctttatctttgCGATCATGCCTCCTAATAGATTTTTAGCCAGGATGTAttatgaattttatgaaatttatgaatacacggaggtaaaaaaaacaaaaaaaaatcatttataattaaTTCAAGTTCGGGAAGTCGAAAAGACAGCTTGAGTAGACACggtgacagacatttggtgatatgagtcattggtcgcgatatttgtgcttgctttttaatttctgttgaccagcgtacgtaatgccaatgctttatcgATTTGTTTCTACAGGTTCCAATATTATTCCGATGAATGGTAGGGGGCTTATACAAGTCTCCTCACTTCTCTGATTTCACCGCTTCATTTTggatcctcaaaccttcgcccacaccaacacctttgaaggTATGTGGATGCATGCTATGCGAACTTGGATTTgtttcacatcttcagacttttttccaacttatctttatgagttcatGTGGTGGAGGCGTTTCGGCGATAAAGCTAAGGCGTGGATTttacttgttcaacatatttaaaTTCTCTGTCCTTCAAGTTTGCAGTCCCCTTCATCGATTCATTGCAACCCTGCACATAACACCACATTATGCAAAATGTTTTGAGATggtctaaaaactaatatcacgcgtaagtttacaactcaggaggccactgccgctgatgtgtgacactggcAATGAACAAACCAGACGAAGTTCGTGCTAGTGACGGTATATTGGACCTAAATCATTATATTGGCAGCGAATTTCAtttgcttctgtacttaattcacttTGTCCACGGGTGGAATCTTTATGTTATTTCCgtggcatatccaacgaatGTTGTTCAAGTTTTTATCTACAATaccaatgaaatattgcatttcatacatgttgagtgatgaaccacttttatataaaagtgtatcctgtcaaaaacggaacacacacctttcgtattgtaaaaaaggcagcaaatgacaaattcaataataaatgtcaaatacaaagttttcaacatataaaacatcctaaacaagtgacaatgTTGTTCTTGAACtgtacaaatacaacaaataatataaaaaatattcaaacaataacaaatctgcagAAAAAACACgacaatgcagagaaaaaataaagacaggcataaagcaatcaatgcagaggcataaactcaataaaagaaggaaaatgtgtaaaagactttcaaatcattacaagtgaacattataaattaatcagttcctgcttagcattatcatcctaacgttaatttgaaacattgcatccctttctcgcaacttgttctcgtggttataggtagtgcttcacatgctgGAGATGCAGGGTTCGACCCCCGGCAGCGGTAATTGTTGTTGTGTATAAAAACTTAGCTAAAAAATAACCGTTGTTATTAATCAACCATTGCTTCCATAATAGGTATCAGGCTGGCTGAAGAAGACGTGGATAGAGT
>LD343316.1_57358_59582
GCATTATAGTGGAACCTGCAGGACGAACGAAATCGATAATGCATTGGCATCACACtggtcaaaagaaaaaaaaagcaagCAAAAATTTCACGACCGATGACTCCGAACACCAATGTCTGCGCGGGTGTCGACCCCGGCTGTTTTTGGACTTTCCGAATTTGGatttatcatatttgttttttgacaTCCATGAATTCATAAATTTGTACAATACAGCCAAGCCACCAATCTGTTCGTAGGCATTACCGcaaagataaaggaaacaaatttcgcgacaaaaattaaaccaatcgaTAGCAGAGTTTCGACTAATGTACAGGTGTCAATTTTGGTCTGTAGAAGGAGCAATGCAAATGAATACATACAAAGTTTTTCTTGGCCGTCATTTGCATTTGCATTGGAATGTGCCCTGACTTCTGTTACATGAGTGTGCTCTCTTCGGCAACACTGTACTGAAAtgggtcaatatggccatttcTGTCGGAGTCATTTTGTACAATTGCAACACATTTGATGAATAAAGTGTGAGATAGGATATATAGTAACCGGAATGAGACGGGATTATGGCCGCCATGACTTGAGCTAACCAACCCTTACCCTAAATTTTGTGTTGGTCTTCATTTGGCAATGCTTACTAGTAATTTTGTTTCGGGTGAAGCACAGTTGGGGGAAGGAATGGGGTTAGCTAACCCCCAGTCTTGGCCCCCACTGTAATGCACGAGACACAAAATCTAAGCAGTCGAAAATTGTGAAAGTGATTggaagtgtaaatttattttcattttaatgttttcagtTAGTCAGTGCCGTAAAAACTTTGTGTTTTATGTACCGCTTGTAAAATTGTGCCAACACCTTCACATTAATTCAAACTCTGTTATATTCTTATTTTTCCCTTCATTTCGCGATCATGCTTCCGAACTCCGAACAGATTGTGGCCCGGCTGTATTGTGGATATTGaaaccataaatgtaaaaacatcAATGCTGAAATCAAGTTCGGCGATTCTAAATACAACGACAACGTGACAGACAATGGGTGATCGGAGTCATCAGTCGCGatatttttgctggttttttaATTTATCTTGACGGGCGTTATGCCAATACTTTAGTTGCTTTTATCTCTCGATCTGTTCGTGCAGGTTCCACTTTTATTCCTGATGAATGGCAGGCTTGTTCTTTGTGTTTCAAGTCTCCTCATTCTCTTATTTCACCGTCTATCATTCTTTTCATTTTGTGGATCATCAAACCTGCGCCTACACCAACACCATGGAAGGAATTTGGAAGCTAATCTTCAGATTTATTATTCTTTATTGCTTCATGTGGTGGAGGCGTTTAGGCGATAAAGCCGAGGCGTTGATGTCACTTGTTGGACATATTTCAGTTCTTTCTAAATTAAACAGTCCCTTTCATCAACGCAATGCTAGCATAATTAGCATATAGTAAAAAATTCTGGGCACGGCCTGACAACCAATTACACTTCAAAAGTTGCCGCTCGGGAGGCGGCTACCTCTGATGTGTGACATTTGGAATGCAAAAACCATGATTCTATGCTAGTGGCAGTATATGGATCCTAAAAAAGGACATTGGCGGGTAATCTTGAGCGCTTCTGTACTTAATCAATTCACTTCATCAATAAGTTCAATTTTCATAATGTATTTTGGTGCCATCTTCCATGATTGTTGTTaacattacatttacaatggCAATGGAATATTGCATTTAAtaagtatttattgtttgacaaCTTTTCTATTAGCTGTATAATGACGAAAAGTGAAAACGAGCAACAAACGACAAAATTCAACAAGTCAAACACGACGTATCCACCATATTTAACATTCTCAACCTCAACAACTACACTTTGGCTATATTGGCAAATGCGGCAAATGATATGAGAGTATCATAGTGTATatagttaatttcaaaatagcttggaattagaACGTGCTTGGGTGAGAAGAGAAAACGTTTCTtgcgatagaaaatgacgccaccTGCATTCATTATGAAAGTTCTCCTTCGATAAACATTGCAACAATTTTAACTCAGTACGACGTTCACTGAGCTACAGTCAACATTGTCAATGTTACAGCGTTCCCACTGCAAAAGTCACGCGTACACTGTCTGCTTGATTATTCTTCATTGCCTTTATCGCATTTTCCGGCGATGGATCTGCACAGAACGCAAACGATAGGGGTTTGTTTGGTACAGTGTTTATG
>LD360712.1_12539_14832
tcaataccgttatttcacggtgactgtaattgattttgagatgtacagtcatgcaaaattaattcagtccggtgattcttttaaagtgtctttactctgtacttgatggtgaaataaagtccttctggttaatgtctcgcgtttgtttttttggcaccatttaacaagtggtatagccacaaactgatgacgtcaaaatcgccgtacacaaaacacagacgccccgtaattgaggcactgactaactaataaggttaaaataatataaatttgcactttcttcaaatcactgtcacaatctccgactgcttagtttttgtatcgggtgaagtacagtgggggccaggaattggggttagctgaccaaattgtcggaacggagcgagcgaagcgagcatagttccgacaatttggtcagctaaccccaattcctggctcccactgtgcttcacccgacacaaaatcaagcaaatgaagaccatcacagagtttttagggttagggttagttagttcatgtgatcgcggcaataattctgtctcattccgggtacaatatgtcccctctcacgttttattcatcaaatttgttgtcatgtacaaactgaccccgacggcaatggccatattgaccccttttcaatatagccgttgccaaagacggcacacaattacataacagaattcagagttcattcaaatgcaaataataatcaatatgacggccaaaaattctttgtatgttttcatttgcattacttcttctacagaccgaaaatcacacctgtacgatagttcaaactctgttattgattggtttaatttgttgtccaaaaatttgtttcatttatcttcgtgatatgccttccaatagatttttagccaggctgtattatggaaatttatgaatacacggatgtaaacaaaaaaaatctatattgaattcaagttccgtaagtccaaatacagcttgagtcgacacagtgacagacatttggtaattggagacattggttgcgatattcgtgcttcctttttaatttctgttgaccaatgctttatcgatttgttcctacaggttccaatattattccgatgaatggtagggggcttattcttcgttgtgcaagtttcctcagttctctcatttcaccactaatcattgtcttcattttgtggattctcaaaccttcgcccacaccaacacctttgaaggcatgtggatgcatgccatgcggaattggactggcttcacaccttcagacttatttccaacttatctttatgagttcatgtggcggaggcgtttcggcgataaagctaaggcgtgcttgttcaacatatttcaattctctgtccttcaagtttacaatccccttcatcgattcattgcaactctgcacagaacaccatattatgccaaatgttttgagacggtctaaaaactaatatcacgcctacattgacaactcaggaggccactgccgccgctgatgtgtgacactgggaatgcacaaaccagaccaagttcgtgctagtgacaatatgcaccctaaatcattatattggcggcgaatttcgtttgcttctgtacttaattcacttcgtcgatcggcggaatttttataatgtaattttcgtagcatatctaacgaattgttgttcacgtttttatctacaatagcaataaaatatcgcattgcatacatgttgagtgacgaaccacttttatgtaaaagtgtatcctgtcaaaaacggaacacacacctttcgtattgtgaaaaaggcagcaaatgacaaattcaataataaatgtcaaacacaaagttttcaacatataaaacatcctaaacaagtgacaatttaatactttaactgtgcaaatacaacaaataatatgaaaaatattcaaaaaataataaatctgcacaacaagcacgacaatgcagagaaaaaattaaagacaggcaataaagaatcaatgcagaggcataaattcaataaaagaaggaaaatgcgtaaaagactttcaaatcattacaagtgaacattgtaaattaatcagttcctacttagcattatcatcctaacgtttatatgaaacattgcatccctctctcgcaacttgttctcgtggagtacaggttataggtagtgtttcacatgctgcaggtgctgggttcgaccccggtagaggtaatagttgttgtataaaaaaatgtaacttaaaaataacacttctctcccttgtcattaatcaaccgttgattccacataggtttcaggctggctga
>LD350479.1_13119_15406
tttaaatatacttgatacatgaaaacaataaaGCACGCTAAAATCGGGTATACAGCGAGATTTTTATAGATGACTCAGCATAACACTCATGCGTATATGCCGCGAACTGGtccaaaatctcgtggtatagtCGTCGATTAGGGTGCTTTATTGTTCACACGggaaactgatgacgtcaaaatcgccgtacacaaaacacagacgccccgtaattgcggcactgactaactaataaggttaaaataacataaatttgcactttcttcaaatcaccgTCATaatttccgactgcttagtttttgtagcgggtgaagtacagtgggggccagaaattggggttagctgaccaaattgtcggaatcgagcgagcgaagcgagcagagttccgacaatttggtcagcttaccccaatttctggctcccactgtgcttcacccgacacaaaatcaagcaaatgaagaccatcactagattagttagttcatgtgatcgcggcaataattccgtctcattccggGTACTATATGTCCCCTCTaacgttttattcatcaaatttgttgtcatctacaaactgaccccgacgGCAATGGCCACATTGACCActtttcaatatagccgttgccaaagacggcacacagttacataacagaattcagagtttattcaaatgcaaataataatcaatatgacggtCAAcaatctttgtatgttttcatttgcattacctCTTCTACAGActgaaaatcacacctgtacataAGTTCAAACcctgttattgattggtttgattttttgtccacaattttttttccttaatCTTTCCGATCATGCCTCCCAATCGATTTTTAGCCaggctgtattatggaaatttatgaatacacgaatgtgaaaaaaaacccaactctataatgaattcaagttccggaagtctaaatacagcttgagtcgacacagtgacagacatttggtgattggagtcattggtcgcgatatttgtgcttgctttttaatttctgttgaccggcgtacgtaatgccaatgctttatcAAATTGTTCCTCCAGCTTACAGTATTATTGTAATGAGTGACAGGGGCCTTATTCTTCCTTTTtccaagtctcctcagttctctcatttcTCCGCTAATCatattcttcattttgtggatcctaaaaccttcgcccacaccaacacctttgaaggcatgtggatgcatgccatGCGAACTTGGATTGGcttcacatcttcagacttaattccaacttatctttatgagttcatGTGGCGGAGGCGTTTCGGCGATAAAGCTGAGGCGTGGATTTtatttgttcaacatatttctatTCTCTGTTCTTCAAGTTTACAGTCCCCTGCATCGATTCATTGCAACTCTGCACATAAGACCATATGTTTTGAgacggtctaaaaactaatatcacgcctaagtttacaactcaggaggccacttccgctgatgtgtgacactgggaatACACAAACCAGACGAAGTTTATGCTAGTGACAGTGTATGGAccttaattttttatatttgcagcgcatttcgtttgcttctgtacttaattcacttcgtcgatgggtggaatttttattatttctgtggcatatccaacgaattgttgttcacgttttcatctacaatagcaatgaaatattgcatttcatacatgttgagtgatgaaccacttttatataaaattgtatcctgtcaaaaacggaacacacacctttcgtattgtaaaaaggcagcaaatgacaaattcaataataattgtCAAACACAAggttttcaacatataaaacatcctaagcaagtgacaattttagactttaactgtgcaaatacaacaaataatatgaaaaatatcgaaacaataacaaatctgcacatGCAGCAAACACgacaatgcacagaaaaaaataaagacaggcaataaaACAATCAATGGAGAGGCatgaattcaataaaagaaggaaaatacgtaaaagactttcaaatcattacaagtgaacattataaattaatcagttcctgcTAAGCATTATCATCCTAATGTTTATATGAAACATTGCATTCCTTTCTCGCAACTTGTTCGcgtggagtacaggttataaGTAGTGCTTTACATGCTGGTGGCGCTGTGTTCGACCCCCGGCAGCGGTAATAattgttgtgaaaaaaacacgttactaaaaaaaaacaacttctCTCCATTGTCATTAATCAACCGTTGCTTCCACATAGGCATCAGGCTGGCCGAAGAAGACGT
>LD346712.1_106375_108743
tgtgcttttataattgtttaaaatttaatacaaatgttcttgatcaaaattgggtgtttgacagtgcagatgtgaactacaaatatgatagtggaatccacaagtttcaattatgtatttctcatcatattatatcggaaaattattaaacattttacccgacaaaacttgctatgtctgtgcatctacaggtaaatgttattcaattgtgacttttaggctgtgataaatttcttgacaatcaataatattctctctgtgcaatggcaaaccacactcagtctattaataaaggtaaacattacagatattttaccttttgattttaaatagccaattgtactgcaagtagttgacagaattatttgtgaaatgtgaaacattgcataaaagttatcatttgtaaggttaaaaagtattcgctgaaagttcaaaggccaatgagaaataatgtgtcaattaagatattattgatatggactgtaatgcgcagggggggggggggttactgcttttgagcatgaaaatttgggagggtaacctttcttgtaaacacttttgaagggtcactatttttttgcagcgacattttgaaaaacaccgccccctttaatttctgcccggtccctaataacgacaaagatgctttgcctgttactaggggtcaaggataattgacgtaaactgtagcagacatcgcacgccgtagaatacaagacctacacactagtattaacctcatatatcgtacattatatattggacattaaatttgcaaggatggagaagcggcatgccagaaagtgatgacgtcaaaatcgccctacacataacacagatgccttgttattgccgcaatgactagttaatcacattcaaataaaataattttccactttcttctaatcactttcaaaatttccgaccgcttattttttgtgtcgggtgaagcacagttgggcatgaaatttgggttagtctcgctccgttccgattggtgcccggctgtattgtgaaaactaatgaatccatggatgtcataaatcttccatgatgaatccaagttcggaaattgcaaatacaaacgggtcagcaccatggtgaacgtagggtgttcggagtcatcggtcgcgatatttccgcatgctttttaatttctgtcgaccgtagtgatgccaatactttgattcctttgatttatcgatttgttcgtcaaggttcaactattattgctgatgaataaagggcttaatcttcattgtccaagtctcctcagttctgatatttgaccgtcaattattctctttattgtttctgatcgtcaaaccttcgcccaaaccaataccttgttcatgcctcagcgatagagcgtaggcgtgaatgtcattcttcaacacgtttcagttatttatcctttgagtcaacagcccccttcattgatccaacactggcataagagcatattgtgtcaaattttgggacggtctgagaactaatgagacgccaaagtttactgctaaggaggccgccgcccctgatgtactttttagtaactgtgcaaatgcgaaaaatgatatgaatgtatattaaacgtgcacaacaaacacggcgatgaaaaaatacagaacaaaaataatgtaaatgaagcaatgcaaggtcaaacttgaatataaagaaaccaaatatgtctatatcaatttaaactcaatacaaatgcagagtataaatcaaccagtatttgcatatcattaccatcctaacctttatgtggaacattgcaccccttcttgcaacttgttcttttggattacaggttatagatagtgcttcacatgctgaaggtgatggattcgagcagcggtattggtttttatatgaaacatagcataactaatgaataacattttctctctctgtatagttaattaacagttcctgtaacgcaaaggtataaggacagcggaagaagatgtggatagagttcggataacacaattagagggaatgaagtgaaaattgggacccttcctttcaatccttcccccctaagtttccaagcccaaattcctaactcttaccctaaaataatttatcgccccttttggatcctaacctttgacctaatctccataagtacacacacaactttgacgtcatcacttcttagcttgccacttgtacaatcttgccataacttaccctatatattctccatataatcgttataatcgttgaatttttactcattctactaactatgatattacattgtattgtatttttgttgagtttctgttcatacttgttgaatatcgtttgattttagcatttaagttgacacatcatatggaaggcaggaaattcgtaa
>LD363139.1_1_1342
agctcggttattgaaccaatctttaaataggattggggatttagtcgagcggtttgtctgttgtcctctgcgctaggtgattgggtgccgtgcgttgtgggttcgagtcccggttgataccatcgtatttaTCGAATTGTTCCTCCACGTTACAGTATTATTCTGATGAGTGACAGGGGCCTTATTCTTGGTTGTCCAAGtcttgtcttcattttgtggatcctaaaaccttcgcccacaccagcacctttgaaggcatgtggatgcatgccatGCGAACTTGGATTGGcttcacatcttcagacttatttccaacttatctGTATGAGTTCATGTGGCGGAGGCGTTTCGGCGATAAAGCTGTGGCGTGGATTttacttgttcaacatatttcaattctgtgtccttcaagtttacagtcagtccccttcatcgattcattgcaactctgcacataacaccatattataccaaatgttttgagacggtctaaaaactaatatcacgCCAAAGTTTACAACTCAGGAGGCCACTGCCtctgatgtgtgacactgggaatgcacaaaccagacgaaGTTCGTGCTAGTGACAGTGTATGGACCTTAAGTTATTATATTTGCagcgaatttcgtttgcttcttaacttaattcacttcgtcgatgggtggaatttttatgttatttccgtggcatatccaacgaatGCTTGTTaacgttttcatctacaatagtaatgaaatattgtatttcatacatgttgagtgatgaaccacttttatataaaagtgtatcctgtcaaaaacgaaacacacacctttcgtattgtaaaaaaggcagcaaatgacaaagtcaataataaatgtaataaaagttttcaaacatataaaacatcctaaacaagtgacaattttatactttaacagtgcaaatacaacaaatagtaagaaaaatattcaaacaataacaaatctgcacatccaacaaacacgacaatgcagagaacaaaataaagacagacaataaagtaatcaatgcagaggcataaattcaataaaagaaggaaaatacgtaaaagactttcaaatcattagaagtgaacattataaattaatcagttcctgcttagcattatcatcctaacgTTTATATGAAACATTGCATCCCTTTCTCGCAACTTGTTCTcttggagtacaggttataggtagtgcttcacatgctgGAGGTGCTGGGTTCGACCCAGTTTGGGTTGGAAAAGTTTGGGTTGGGTAATCGTGGGGTATTGAATCTAAATAGTGATTTACATCATCGGCAAAATGGCCAtgcaacaaatcaaaaatatac
>LD347158.1_48548_50757
agggaatatgctacagtttttagggatattaatgcttatgaatattaatgagccgtaacagtgatacctaaatttgttgaattttgaaaaaatcttatagaggatggtgtttggagccagcagcttggattgtgtaagcaagtgatttatggcttgtagtatgtatatcacaagtgacatcactgcaacattaaaacttacatataagatatcattaaatgtttccattaaatccccccaaaaattttaaaaaccccctcaaaaattccagtagagggggaccaatcccccctggtatcgtatcctagataaaacactgcattgatgacagtaaatattgtgttgtgtcagttcttacaagtcagacttacctgtggataaacagttcactttcctgtcaaagagttgtaattcagccatatcaatttccaaggcagtctaaaaccacacacttcaattctactggtgaatattttattttaataaattggtattcaatttgagtgcgtttcatgaggaaattgttcactggtagtttgtttgaatgtgtacaaaatgcacattgagaaataaaaaaaaatgaaaaaaaaaaaaatttccctacctacctaccctatttttgaaaaccatgtaatcggaacagcacaatttttttttttggccttactgttcatcgtagatttgtataagatcaagcatggtgacccaatcttttttctctaatatttgatgtttctcatatgccagaattcaaaaatccatggtaactgtttagaatacgattggaactaatttgggatgattggattttcatattttttaagtttcccaaaagtgtttggtgccagacagttgaatgttgcaataatacaaattactcataaaacaagtgcattatgtaaaaagaaaagcacatgaggttatatttgtagattaaaatcgacattacttcatcatccaattatcccaaatgagttccaatcgtgtttaagtctagatgtttaccggcgtacgtaatgccaatgctttatcgatttgttcctacaggttccaatattattccgatgaatggtagggggcttactcttcgttgtccaagtctcctcagttctcttatttcaccactaatcattgtcttcattttgtggatcctcaaaccttcgcccacaccaacacctttgaaggcatgtggatgcatgccaagcgaacttgggtgggcttcacatcttcagacttagggagcgttcagttattatggccgggggtgggccggcaaaatccagggggtcacctcaaatttgaaaactgcaaaggggggggggtcatgtatttttcaaacagctcagagggtggtcacttaattttcataagcatccgccccgtcaaaaagcagtttcagtgttcagaaatattctgggagatgaaaatgattcactgcatgatttcattctctgaagttattcaactgtaaatctgaacaacagtatataattatctgtcacatgaacatcttgaattgacaactctgaggcttgccttattgtcactgattgtaaatcaagctcactgcactgagggcaatgaacaattcctatcacttacatataagagatatcaggaaaattaattaacagttacctgtactgagactactagtaccatgaaaagttaaataatactttaaggtaaaattaaaaaatcataattgttgtccacatctgaacttttaaatttcctatttgaatcaagtacatttgcatcaattatcaaacacctataaaagcaaaaattaattttatagtttagcattgtaaaaaaattattcttagttttctcatagactccaatgtatagtgaatcaacatttcggtgaaattccaaaatccaatttcttgcacacatatcaacctttaaccaaccttaatccaatttctggagatcacatccatttgttaccaccctaatctaatcaagtacattaatatcaataatcgagagaacataaatacatgggtttacgtatttttgtattggaaaaaaaataattcatactttcctcatagactcccatgcatagtggatgaatattttcagtgaaattccataatcagatttcttgtacacataatatgcaccttcaaccatcatattctaatcaagtacaagtatttaattattgaacgtctatatatgcacaagtatacctctt
>LD352522.1_257042_259233
NNNNNNNNNNNNNNNNNNNNNNNNNNNNNNNNNNNNNNNNNNNNNNNNNNNNNNNNNNNNNNNNNNNNNNNNNNNNNNNNNNNNNNNNNNNNNNNNNNNNNNNNNNNNNNNNNNNNNNNNNNNNNNNNNNNNNNNNNNNNNNNNNNNNNNNNNNNNNNNNNNNNNNNNNNNNNNNNNNNNNNNNNNNNNNNNNNNNNNNNNNNNNNNNNNNNNNNNNNNNNNNNNNNNNNNNNNNNNNNNNNNNNNNNNNNNNNNNNNNNNNNNNNNNNNNNNNNNNNNNNNNNNNNNNNNNNNNNNNNNNNNNNNNNNNNNNNNNNNNNNNNNNNNNNNNNNNNNNNNNNNNNNNNNNNNNNNNNNNNNNNNNNNNNNNNNNNNNNNNNNNNNNNNNNNNNNNNNNNNNNNNNNNNNNNNNNNNNNNNNNNNNNNNNNNNNNNNNNNNNNNNNNNNNNNNNNNNNNNNNNNNNNNNNNNNNNNNNNNNNNNNNNNNNNNNNNNNNNNNNNNNNNNNNNNNNNNNNNNNNNNNNNNNNNNNNNNNNNNNNNNNNNNNNNNNNNNNNNNNNNNNNNNNNNNNNNNNNNNNNNNNNNNNNNNNNNNNNNNNNNNNNNNNNNNNNNNNNNNNNNNNNNNNNNNNNNNNNNNNNNNNNNNNNNNNNNNNNNNNNNNNNNNNNNNNNNNNNNNNNNNNNNNNNNNNNNNNNNNNNNNNNNNNNNNNNNNNNNNNNNNNNNNNNNNNNNNNNNNNNNNNNNNNNNNNNNNNNNNNNNNNNNNNNNNNNNNNNNNNNNNNNNNNNNNNNNNNNNNNNNNNNNNNNNNNNNNNNNNNNNNNNNNNNNNNNNNNNNNNNNNNNNNNNNNNNNNNNNNNNNNNNNNNNNNNNNNNNNNNNNNNNNNNNNNNNNNNNNNNNNNNNNNNATTTCTGTTGACTGGCgtacgtaatgccaatgctttatcgATTTGTTCCTACAGGTTGCAGTATTATTCTGATGAGTGGTAGGGGCCCGGTGGCTTATTCTtcgttgtccaagtctcctcagttctcCCATTTCACCGCTAATCGTTGTCTTCATTTTGCGGATTCTCAAACCTTCGCCAAcaccaacacctttgaaggcatgtggatgcatgccaaGCGAACTTAGATGGGcttcacatcttcagacttatttccaaTTTATTTTGATGAGCTCGTGTGGCGGAGGCGTTTGGCGATAACGCTAAGGCGTGGGTTTAATTgttaaacatatttcaattctctgtccTTCGGGTTTACAGCCCTTTCATCGATTCAACTCTGCACATAACACCTtattatgccaaatgttttgagacggtcTAAAAATTAATATGACGCATAACAACTGCCGCTGATGTATGACACTTGGAATGCACAAACCTACTTTTGTCTTATATTTATCGATTTCTGTGGCTGTTTGTTCACACTGTTTAAATTTACTGTTCCTCGTATCAAATGAGTCTATTCAGGCTGAGACATGAATGCAGGCTTCTCTTGTAAAAATTACTCATGGTATCAGTTAAACTTGAATGTATTCTGCCATCGAGAAATGAAATCCTCTGGTACAAGCAGGTACAAAGCTATAAAATCGAAGGCAGGTTGATATGTTAGTCCTGATAAAACAAAGGAGCACTCATATCTGTTCTATGAATCTTTTAATAGCTTTTTTCGGAATGTCAAACAACCACCAACACCGACTTTGTCTTATACTTATTGATTTCTATGCCTGTTTGTTTACACTGTTTAAATTTACTTATCTTCGTATCAAATGAGTCTATTCAGGCTGAGACATGAATGCAGGCTTCTCTTGTATAAATTACTCATGGTATCAGGTAAACTTGAATGTATTCTGCCATCGAGAAATGAAATCCTGTGGTACAAGCAGGTACAAAGCTATAAAATCAAAGGCAGGCTGATATGTTAGTCCTGATAAAACATATGAGCACTCATATCTGTTCTATAAATCTTTTAATAGCTTTTTTTAGGAATGTCAAACAACTACCAACACCGACTTTGTCTTATACTTATTGATTTCTATGCCTGTTTGTTTACACTGTTTAAATTTACTGTTCTTCGTATCAAATGAGTCTATTCAGGCTGAGACATGAATGCGGGCTTCTCTTGTATAAATTACTCATGGTATCAGGTAAACTTCAATATATTCTGCCATCGAGAAATGAAAT
>LD348605.1_15481_17663
tcacacgctcgtacgagacaaatattcgcgacattgataaactatcttatgtgcacatgataatatctcatgggtacaagatcatatatttagtcttttcttccaaaccgataatagacctaactggcagcttccacatacacgggctctaaagccgattagtttgttttttctcatgaaataagttacattagtgcttgaagtcttcacatttgttccctgaatatataagcaccagcaataatgtagaagtggtaaaatcaccgtacgtataacacaagcgcccagtatttgcggcactggctaatgaataaaattaaaataaaatgaatattcaattcctttgagtcatttcacaatttccgactgctcagtgtttgtgtctggtgcaacacagttggggccatgaatggggttaggtgacaaatttcaaattggcgaaacagagtggggtaaacaagctaaggttagtaagttcgagggttagtaaactcatgtaatcgctgcaataattccactctgacattttgcatcaaattttgtcgtatacaaaacgaccctgaaagctattgccatattcacgccgtttcaatactgcagtagccagagatgacacactattacgtaagagaagtcagcgaacatccaatggaaatagaaatcgatgtcatggacgtgtataaaactttgatctctttgatttgcataacattttgaaatcaaaaatgttaccttcactgtttgtgccgacacaaaatagactactttgtgcttggcccgaaagccgtctttgcactgtcacttagtgtcatttatttcacagacctatatttatttcaccattctactgctgacgtattttttttattttttgttgttcaatttttcagttgttgacatttcttttcagttgtccattttctccaaatctgttgttcattagtgtaatttttgtccacgcattttcttcctgtatctttgtgaccatgcctccgaacagattggtggcccgactgtaatacggaaatcgataaatctaagtttaacaattccaaaatacagtcagggaaaacaccgtggcggacactggatgtttgcaggcatcgatcgcgattattccgcttgctttttgatttctgtcgactggtgcgatactttatttccttgactttataaatttttatcttctagatttgactattacttcctatgaatggaaagtttattttcctttgaccaagtttcttcagttgcatttctatcatttgactgttcattattctttccattttgtggctcctcaaaccttcgtccaaagtaacaccgtactggaaatgtgaatgcatgccaacatcttcagatttaattgcaagttatcattgtgagttcaggcggcggaagcgtatggacctaacataagacatgtacagcttattttgtgcactgctgtactttattcactacgtcaattgcttgaaattttataaattaaatgtaatgtttgggacatcttcaaccattaatgttcacatttttcatttataatagcgatgggattttgcaatggatacatattgagcgatgaataacttttatataagctgttttatgataaaatcaacacaatacccttggtatagtatgaaaggcagcaaacataataaaattcaatagtaattatcaaatgcgaagtattcaactttttaagtacgctagaaaacatttatccaatgaagataacaagtttatcgcgagtaactgtaaattacatgtggatgattcactaaactctgccaacaagaaattcactgatatcgtcaactcatttgttttaatgcagtgaatatacaacccaacccatgattgaatttatatacatgacttattcaccacgaattctgacgaagttaatgagacaatttccgttgctcaccaaaccctttcggtcattccctgttcctgcttgtcttgtgtttaagaagcctttacttttcagacgtcaaggtagtgtcgctgtgtagcgtccatctctggaagtgagttcatggaagatgtcagttccatttcagagttttgacgtcaacctgtggacatacagactgctaaacattccaagctctcttagcttatggataaacgtgctcctatcaggaagagggccataactgttcgtcgcaacaca
>LD344870.1_172272_174640
aaaaaatgtacatacagcgacatgaacatttgacaccaaCCTATACCCGATGTATtgccaatgggagaatgatatcaaataagtgatctcccaaattgttattgaaagagtcataatAGGGGACaattatgcacaatagaggagttggataagtagaaatcatgacaacttaaatcaatgtggctgcttggatcatcaagacattgtttattatacccctTAAAAttgcgcccgaagggtgcgccgaaaatggaaatggcagaaaatgaaagcgccaggaggtattttttcttttttcaggattccatattcttcaatacgtgcacatgcaagttcagctttgatgcataaaaaaggtaaccctcccccataggcataCACAAagttttatgacccttcaaaaatgcttgcgcgaaaaatggcgacccacccccaaaaaacaccggcccaccccccacccccctgtaatttgtgtccagtcccttagctggccaaattgtcggaactccgttcgctcgctccgttccgacaatttggtcagctaaccctaattcctggcccccactgtacttcacccgacacaaaatcaagcaaatgaagaccatcacagactttttagggttagggttagttagttcatgtgatcgcgacaataattccgtctcattccgggtacaatatgtcccctttcacgttttattcatcaaatttgttgtcatgtacaaactgaccccgacggcaatggccatattgacccctttcaatatagccgttgccaaagacggcacacagttgcacagaattcagagttcattcaaatgacaataataatcaatatgacggccaaaaaatctttgtatgttttcatttgcatcacttcttctacagaccgaaaatcacacctgtacattagttcaaactctgttattgattggtttaattttttgtccacaaatttgtttcctttatctttgCGATATGCCTCCAATAGATGTTTAGCCaggctgtattatggaaatttatgaatacacggatgtaaacaaaaaaatcatctctaatgaattcaagttccggAAATCCAAATACAGCTTTGgtcgacacagtgacagacatttggtgattggagtcattggtcgcgatattttcgttcttgctttttaatttctgttgatcGGCGTACGTAATGCAAATGCTTTATCGATTTGTTCCGACAGGTTCCAATATTATTCCGATGAATGGCAGGGGGCTTATTCTTCGTTGTCAaagtctcctcagttctctcatttcaccgctaatcattCTCTCCGTTTTGTggatcctcaaaccttcgcccacaccaacacctttgaaggcatgtgtagttttgtaactttttattgagttttttatttatttttatcctgtatatttgcatgtattttattcaatgcatgaaaatccatttatggatgcattgacttgGAGTAATAAAATTACCAATGTGGATGCATGCCATGTGAACTTGGATTGGcttcacatcttcagacttatttccaacttTTCTTTATGAGTTCATGTGGCGGAGGCGTTACGGCGATAAAGCTGAGGCGTGGATTTTACTTgctcaacatatttcaattctctgtccttcaagtttacagtccccttcatcgattcattgcaactctgcacataacaccatattatCCCAAATGTTTTCAGACGGTCTAAAAACTTATATCACGCCTAAGTTTACAACTCAGGAGGCCactgccgctgatgtgtgacactgggaatacacaaaccagacgaagttcgtgctagtgacagtgtatggaccttaaattattatatttgcagCGAATTTCGTTGTTCGAtggaatttttatgttatttccgtGGCATATccaaaacagaaaataacaTTTGAATATCACAGGTACAAAGCAACTGACGATGCTGCTCTTTTTGAGAGCATCTTTGCTCAAAATAATGTACTTGTTACTATGAAAGATTTTGACTTTACctttaatttgtaaacaatCTTCTTGTCCAGTGGTTTCCTTGTAGTCACCTCGTATTTGAACCTGTAATAACAAGTTTCTtgtaatatgcaaaaatttttttaatagGGCAAGCCAGTGAGCCTGTCCTTTTTAAtaaaagatagaaaaaaaaggtagtgcttcacatgctgGAGGTGCTGGGTTCGACCCACGGCAGCggtaatataaaaaaaaaccgtAACTAAAATTAACACTTGTCTCCCTTGTCATTAATCAACCATTGCTTCCACATAGGTAGCAGGCTGGCTGAAGAAGACGTGGATAGAGTAATAGGGTACtacaaaatgaaggaaaagagtgcagatagtaaaaaattggaaccc
>LD353494.1_535_2738
gaaaagttgaacttggtactactttccatatctggactatgttcgtgggtaaccaaagcacccttcatgacagtgaatacatctccataaaggttctatcattggacattgggaaaagggcatcatttcacaagtggtatagccacaaactgatgacgtcaaaatcgcctacacaaaacacagacgccccgtaattgcggcacagcctaactaataaggttaaaataatataaatttgcactttcttcaaatcactgtcacaatctccgactgcttagtttttgtattgggtgaagtacagtgggggccaggaattggggttccgacaatttggtcagctaaccccaatttctggctcccactgtgcttcacccaacacaaaatcaagcaaatgaagaccatcacagactttttagggttagagtttgttagttcatgtgatcgcaacaataattccgtcttattccgggtacaatatgtcccctctcacgttttattcatcaaatttgttgtcatggacaaaatgaccccgacggtaatggccatattgaccccttttcaatatagccgttgccaaagacggcacatagttacataacagaattcagagttcattcaaatgcaaataataatcaatatgacggcctaataatctttgtatgttttcatttgcattacttcttctacagaccgaaaatcatgcctgtacattagttcaaactctgttattgattggtttaattttttgtccacaaatttgtttcctttatcgttgcgatatgcctcccaatagatttttagccaggctgtattatggaaatttatgaatacccggatgtaaacaaaataaacatctataatgaattcaagttccggaagtccaaatacagtttgagtcgacacagtgacagacatttggtggttggagtcattggtcgcgatatttgtgcttgctttttaatttctgttgactggcgtacgtaatgcaaatagtttatagatttgttcctacagggtcaaatattattccgatgaatggtagggggcttattcttcgttgtccaagtctcctcagttctctcatttcaccgctaatcattgtcttcattttgtggatcctcaaaccttcgcccacaccaacacctttgaaggcatgtggatgcatgccttgcgaacttggattggcttcacacgttcagacttatttccaaccatgtctttatagactatgatatgagttcatgtagcggaggcgtttcggcaataaagctaaggcgtggattttacttgttcaacatatttcaattctctgtccttctgtcgttcatcgattcattgcaactctgcacataacaccatattatatatataattatgccaaatgttttgagacggtctaaaaactaatatcacgcctaagtttacaactcatgaagccactgccactgatgtgtgacactgggaatgcacaaaccagacgaagttcgtgctagtgacaatatatgcaccctaaatcattatattggcagcgaatttcgtttgcttctgtacttaattcacttcgtcgatgggtggaatttttatgttatttccctggtatatccaacgaattgttggtcacgttttcatctacaacagcaatgaaatattgcatttcatacatgttgagtgatgaaccacttttatataaaagtgtatcctaacaaaaacggaacacacacctttcgtattgtaaaaaaggcagcaaatgataaattcaataataaatgtcaaacacaaagttttcaacatataaaacatcctaaacaagtgacaattttatactttaactgtgcaaatacaacaaataatatgaaaaatatccaaacaataacaaatctgcacaacaaacacggcgatgcagagaaaaaaataaagacaggcaataaagaatcaatgcagaggcataaattcaataaaagaacgaaaatgtgtaaaagacttttaaataattacgaatgaacattataaattaatcaattcctgcttagcattatcatcctattgttaatatgaaacattgcatccctttctggcaacttgttctcgtggagtacaggttataggtaatgcttcacatgctggaggttctgggtttgacccccggcagcggtacttgttgttgtgtaaaaaaaaaaaacgtgactaaaaaataacgtttctc
>LD461661.1_1_1284
acatcgtactggccatgtgtttgactgggaggagaactccactaatgcgaaaacctgtgattgaaaagtgcggctttaagcaTCCCTGGCTTACACTAGAGTCGAAGATCTGTCTCACCGAAGACATTTTCTTGGCGGCCAAGAATGGCCACCACTTCATCGAtccaagtacatgtacaccCAGACTATGGAGAGTTTCTGGAACAGAGCAAAGGCCAAGCTGAAGAGGATGAATGGTGTGTAGAAGGAGATGCTACCAGGTTACCTAGATGAATACATGTGGTGAAAGCGGTATGGTAGAACAGATGAAGTGGCAGTTC
>LD352574.1_52174_54425
NNNNNNNNNNNNNNNNNNNNNNNNNNNNNNNNNNNNNNNNNNNNNNNNNNNNAGCCagacatcgagtacgttttatatctgggcgaataatggcatcaagttcgtatatcaaccgcgttttacaactgatcggtcgaccatcgctaatcatgcgagatttagaaagcttgttgagagttacactgagggaaaagatgtgttagtctgcgcaccaaccggcagtggaaaatcactgacatacgaagtcgccccacattgttttgatttccatcgctttgggcacgaaagagaacaggctacaactgtaaggacggtgtctttttccgtccttgaataaccggcgacgattttcgcattttgcaacatgggccccacaaacaacacagacattttcatgcattttcGGTGAcacaacagaggtcgtgctgacttttgtgggagtgattgcactcgacattttgtcaacaacgccacGTGAGTTTGATGCACGTCTCATTTGGGTTCATTACcaactcctcccaatgtgtaaaatttagtgatgtcatcttatgaataatatatgagtaaagaaaacgtcatctcatgaataatttatagcaacgcaggtcctgcaagaaagccaagtctgtgattccgggtgaaactccgctgtatagcgttcactccactcatcgcgttcactcatgcgcgcgtttcacatgaaagcagaatacaaatcattgcgttcactccactcaaacattcacaaatcacagacttgaaccaagtctatccACAAAGttgtttcctttatctttgcgatcatgcctcccaatagatttttagccaggctgtattatggaaatttatgaatacacggatgtgaaaaaaaaatctataattcattcaagttccggaagtctaaatacagcttgagtcgacacagtgacagacagtTGGTGACTGGAGtcattggtcgcgatatttgtgcttgctttttaatttctgttgaccggtgtacgtaatgccaatgctctatTGATTTGTTCCTACAGGTTCCAATATTATTCCGATGAGTGGTAGGGGGCTTAGTCTTCATTAtccaagtctcctcagttctctcatttctccgctaatcattgtcttcattttgtggatcctcaaaccttcgcccacactaacacctttgaaggcatgtggatgcatgccatGCGAACTTGGATTGGcttcacatcttcagacttatttccaacttatctttatgagttcatAGGGCAGAGGCGTTTCAGCGATAAAGCTAAGGCGTGGATTttacttgttcaacatatttcaattcacTATCCTTCAAGCTTACAGTCCCCTTCATCGATTCACGGCAACTCTACACATAACATCATATTATACCTAATGTTTTGAgacggtctaaaaactaatatcacgcctataagtttacaactcaggaggccactgccgctgatgtgtgacactgggaatgcacaaaccagacgaaGTTCTTGCTAGTGACAGTATATGGACCCTAAATCATTATATTGGCagcgaatttcgtttgcttTTGTTCTTAATTCACTTCGTCAATGGGTGGAATTTTTATCTTATTTCTgtggcatatccaacgaattcttgttcacgttttcatctaccggtacaatagcaatgaaatattgcatttcatacatgttgagtgatgaaccacttttatataagtgtatcgtgtctaaaacggagcacacacctttcgtattgtaaaaaaggcagcaaatgacaaattcaataataaatgtcaaacacaaagttttcaacatataaaacatcctaaacaagtgacaattttatactttaactgtgcgaatacaacaaataatatgaaaaatattcaaacaataacaaatctgcacaacaaacacgaaattgcagaaaaaaaaaacgtaaataaaaattaacacttctcTCCCTTGTCATTAATCAACCGTTGCTTCCACATAGGTATCAGGCTGGCTAAAGAAGACGTGGATAGAGTAATAGGATACTGCAAAATGAGGGAAAGGagtgaaaactgtaaaaaattgggacccttcttttcaatcatttccccctaagtttccaagcccccgttcctaactcttacccccaaaataatttatcgccccttttagaacgtaacctttgacctcatttccataagtacgcacatctttgacgtcatcagtttgtggctataccacttgtaaaatgatgcctaaacgggtgctat
>LD347814.1_176914_179189
gaagggtacttttatttgattttaaattaattccaggatggtgacatagcattacacattgcagtagagcgtggtctcgatcatatggtgaaagtattacttgaatataaagcgtcagttgatattcagaatgaggtaagttaaaatatcctctaactctaagcttattagggtaatatttgtcagctttttacaagtggtatagccacaaactgctgacgtcaaactcgcagtacataaagtacagacgccctataattgcggcactaactaataatgttaaaataatataactttacacgttcataaatcattttcacaatttgcttaggctttgtgttagttaaagtacactggcggccaggaattgcggttagctgaccaaattgacggatcggtgctaatgaagcaagcggagttccgacaatgtggtcagcttatcccaatttcaggctccaactgtgcttcactatggttagggttagttagtttatgtgatcgcggcaataattccaactcgtttcgggtacaatatgtcccttttcgggttttattcatcaaatatgttgatatgtacaaactaaccccaacggcaagggtcgtattgaccccttgtcaatacagcagttgccaaagacagcgcattattacgttacagaattgagagatcatataatgcagatgataatcaatatgaagccccaaaaaactttgtatgtttcatatgcattgcttcttttacagaccaaaagtcacacctgtgcatcagttcaaactctttaattgattggttgaatttttgtcgagagatttgtttcctttatctttgcgaccatgcctcccaatcgatttttagcccggctgtgtaatggaaatctatgaatccacgggtagaaaacgtctgtaaagaattcaagtaacggaagtcccgatacagcttggatcaacacagtgacagacatatggtgtttggagtcatttgtcgcaatatttgtggaagtttttaatttctgttgaccggtgtaatgccaacctttatcgatttgttcttcaagattctagtattattctgatgaatgaccggggagacttgtttatcgtcgtccaagtctcctcatttctcattcacttcaccgctaatcattgtcttcattttacggatcctcaaacctttgctcacaccaacacattgaaaggaatgtggatgaatgtcaagcgaacttctgagggcttcacatcttcagacttatttccaactcatatttatgagttcattgtcggaggcgtatcggcgataaagcttaggcgtcgatgtcacttgttcaacatattttaattctttatactttgagttaacagccccttcatcgattcaacactgcaaataacacctagtgtgccagatgttttgggacggtctaaatagcaaatgtcacgcgtaagtttactgctctgctcaggaggccactgtcgctgatgtatgacatcaggaatgcacaaaccagacgaagaaatgttttcgtgctagtaacagtagatggaccaaacatcattatattgacagcaaaattcgtttgcctctttacttaattcatttcgtcgatcggtggaatctttgtaatgtaattttcgtggcatatccaacgaactgttgttcgtgttttcatttgcaattacaatgaaatattgcatttcatacatgatgagtgatgaaccatttttatacaaagtgtatcgtgtcaaaaacagaacacacacatttcgtattgtaaaaaaaagcagcaaattacaaaactcgataataaatatcaaacacaaagttttaaacatatagaacaccctaaaaagtgacaattttatgcgttaactgtacaaatacaccaatgatatgaaaaaaaaaaatattcaaacaataacaaatatgcacaacggacacgtcaatgtaaggaaaataaagataggcactaaaagaatgaatgcagaggaacagattcaataaaaggagacaatgcgtaaaagactttcaaatcattacaagtgaaaattgtaaattaatcagttcctgcttagcatcaagcttatcatcgtacagattatatggaacattgcatcactttctcgcaacttgttcccgtggagtacaggttataaagtgtaactagatgtgtaactttcacacttctttctctttcattaataaaccgtttcttccacataggtatgagggtggctgaaaaagacttggatagagttatataattctacaaaaagaggg
>LD347775.1_24340_26600
cttggtgctcagcacgacacagcgttcactgttgacgaagagcgcgcaatgtgtaaatgtttaatgtttttggactcaaccgctctattcacaccaaaaagacgccactgatggcatcatttaacaagtggtatagccacaaactgatgacgtcaaaatcgccgtacacaaaacacagacgccccgtaattgcggcactgactaactaataaggttaaaataatataaatttgcactttcttcaaatcactgtcacaatttccgactgcttagtttttgtatcgggtgaagtacagtgggggccaggaattggggttagctgaccaaattgtcggaacaccaaattgtcacaatttagtcagctaaccccaatttctggctcccactgtgcttcacccgacacaaaatcaagcaaatgaagaccatcacagactttttagggttagggttagttagttcatgtgatcgcggcaataattccatctcattccaggtacaatatgtcccttctcacgttttattcatcaaatttgttgtcatctacaaactgaccccaacggaaatggccatattgaccccttttcaatatagccgttgccaaagacggcacacagttaaataacaaaattcagagttcattcaaatgcaaataataatcaatgtgacggtcaaaaaatctttgtatgttttcatttgcattacttcttctacagactgaaaatcacacctgtacattcgttcaaactctgttattgattggtttaattttttgtccacaatttttttccctttatctttgcgatcgtgcctcccaatatatttttagccaggctgtattatggaaatttatgaatacacggatgtaaaaaacaactctataatgaattcaagctccggaagtccaaatacagcttgagtcgacagagtgacaggcatttggtgattggagtcattggtcgcgatatttgtgcttgctttttaatttctgttgaccggcgtacgtaacgccaatactttatcgaattgttcctccaggttacagtattattctgataggtgacaggggccttattcttcgttgtccaagtctcctcagttctttcatttcaccgctaatcattgtctgcattttgtggatcctaaaaccttcgcccacaccaacacctttgaaggcatttggatgcatgtcatgcgaacttggattggcttcacatcttcagaattatttccaacttatctttatgagttcatgtggcagaggtgtttggacgataaagctgagacgtggattttacttgttcaacgtatttcaattctctgcccttcaagtttacagtccctttcatcgattcattgcaactctgcacataacaccatattatgccaaatgttttgagacggtcttaaaactaatatcacgcctaagttaacaactcaggaggccactgccgctgatgtgtgacactgggaatgcacaaacaagacgaagttcgtgctagtgacagtgtatggaccttaaattattatatttgcagcgaatttcgttcgcttctgtaattaattcacttcgtcgatgggtgaaatttttatgttatttccgtggcatatccaacggattattgttcacgttttcatctgcaatagcaatgaaatattgcatttcatacatgttgagtgatgaaccacttttatataaaagtgtatcctgtcaaaaacgaaacacacacctttcgtattgtaaaaaaggcagcaaatgacaaattcaaaaataaatgtcaaacacaaagttttcaacatataaaacatcctaaacaagtgacaattttatactttaactgtgcaaatataacaaataatatgaaaaaaaaatattcaaaaaataacaaatctgcacatacaacaaacacgacaatgcagagaaaaaaataaagaggcaataaagcaatcaatgcagtggcataaatttaattaaagaaagaaaatgcgtaaaagactttcaaatcattacaagtgaacattataaattaatcagttcctgcttagcattatcatcctaacgtttatatgaaacattgcatccctttctggcaacttgttctcgtggagtacaggttataggtagtgcttcacatgctggaggtgcttggttcgacccccggcagcggtaacagttgttgtgtaaataaaacgcaactaaagaataacacttctctcccttgtcattaatcaaccattgcttccacctaggtatcaggctggc
>LD346739.1_22151_24591
gtttttgatgcattgcatagaaatattggaaaaaattatcaactttTGCATATTCTCCTTGGTTACCATGCTAACTTGTTTTTACTATCATTTATTGGCGTTTGtacattttttagatttttcgagATTGAAGTCATACAATGCGAAAAAGAGTCCtagattttgtttcattattgctaacattagaaccatcgGGTGATATCAAAATGTTTGGAACTAACATATGCTAGGTCCCCCTCCTTGTTaaaaaagttgcaaacatgACCTTCCcaggcaccattttacaagttgtaTAGGCACAAACTGATGACGCCAAAACCgccatacacaaaacacagacgccccgtaaGTGCGGCTCTTACTTGTTAATaaggtcaaaataaaataaattggcACTATCTTCgaataactgtcacaatttctGACTGCTAAGtttttgtgtcgggtgaagtacagtgggggccaggatttggggttagctgaccaaattgtcggaacggagcgagcgTAAGCGAGTtgagttccgacaatttggtcagctaaccccaattcctggctcccactgtacttcaccagacacaaaatcaagcaagtGAAGACCATCACACactttttagggttagggttagttagtgCATGTGATCGCGGCGATAATTCCGTCATATTCCGGGTATaatatgtcccctctcacgttgtattcatcaaatttgttgtcatgtacaaactgaccccgacgGCAATGTCCATATTGATCCTTTTTCAATACAGCACTTGCAAAAGACGGCACACTGTTACGTAAATAATTCccagttcattcaaatgcagatATAATCAATATGACGAGCAAAaactttgtatgtttatttgcattacttcttctacagacaaaaaatcacacctgtacattagttcaaagtagattattgatttgtttaatttttgtccGGAAATGTGTTTCCTTTATCTTTGCTATCATGCCTCCCAATAGATTTTCGGCACGactgtattatggaaatttatgaatccACGGAtgtaaaaaacacacacatctATAATGAATTTAAGTTCCGGAAGTCGAAATACAGCTTGGgtcgacacagtgacagacatttggtgtTTGGAGTCATTGGTCACGATATTTatgcttgctttttaatttgtGTTCACCGGCGCAATGTTAATTCTTTATCGATTTGTTCATCCAGGTTCCAGTATTATTCTGATGAACGGCGGGGGGGGNNNNNNNNNTGTTCATCGTTGTCCAAGATTCatcagttctctcatttcaccgctGATCactgtcttcattttgtggatcctcaaaccttcgcccacaccaacaccttggaaggcatgtggatgcatgccaaGCGAACTTGGATGAGcttcacatcttcagacttatttccaacttatctttatgagttcatGCGGCGGAAGCGTTTCGACGACAAAGCTAAGGCATGGATAtcacttgttcaacatatttcaattatCCGTGGAGGTAACAGCCACCTTCATCGATTCAACACTGCACATAACACCATAACGTGCCAAATATTTTGGGACGGTCTAAAAAAACTAATGTCACGCCTAAGTTTGCTGCTCAGAAGGCCACTGCCGCTGATGTGTGCACTGGGAATGCACAAGCCAGACGAAAACATGAGTTCGTGCTAGTGACTGTATATGGACCCTAAATCATTATATTGGCAGGGAATTTCGTTCACTTTTGTACTTAATTAACTTCGTCGATTGGTGGAATTACAATAATGTAATTTTCGTGGCATATCCGACGAATTATTGCTCAcgttttcatttacaatagaaatgaaatactgcatttcatacatgttgagtgatgaaCCATTTTTATACAAGGTGTATCGTGTCAAAAGTGGAACGCACACCTTTCGTATTATTATTAAGACAGCAGAATGTCCCAGTGTTTGAGACACAATCATGCAAAAGGTTTCTCCATTAAATAGCATTgcgtatttttttattttgcaagtaTTGTAAAGTTGAAACTAATTAGGGAGAATTGGTAAGTGGGTGCTCATATTATTCACATTTCTCGGAAGTGTTAAcgtgccctacagctgaatgttgcaatagtcctgtttcataagtcaggtccacgacatatgtaccaacatcagtgattggttcatctggtaatttaaggtccatttgcgttacgctgattggtgggacctcatgcgttaggtctcattactatgtattattcactttacagctccctgattggttaatgtgtaggtccggtcctccagtgttcactgcctcattatgcaatgtctcacgtgcttcctggctacccctgaagtaatacgttattcgtgatgttcacggatcggtcgaaagttacaacgaaaattGCCCGACAAACCTTCATACGTTAAATAtccatgtttttact
>LD350807.1_92476_94664
tatctcctatttaataggaaatgtcaactatggcagcattttacaagtggtatagccgcaaactgatgacaacaaaaccgccgtacacaagacacagacgccccgtaattgcggcactaactaataaggttaaaataaaatataaatttgcatttttcttcaatcactgtcacaatttctgactgcttagtttttgtgtcgggtgaagtaaagtggaggccaggaattggggttagctgagcagattgtcgaaacggagcgagcgtaagcgagcggagttccaacaattaggtcagctaaccccaattcctggttcccactgtacttcacccgatacaaaatcaagcaaatgaagaccatcacagacatttgagggttagggttagttagtgcatgtgatcgcggcaataattccgtctcgttccgggaacaatatgtcccctctcacgttttattcatcaaatatgttgtcatgcacaaactgaccccgacggcaatggccatattgacctattttcagtatagcacttgccaaagacggcacactgttacgtaacagaattctcagttcattcaaatgcagataataattaatatgacggccaaaaaaactttgtatgtttcatttaaatttgcattacttcttctacagaccaaaagtcacacctgtacattagttcaaactctgttatcgattggtttaattttttccagaaatttgtttcctttatctttgcgatcaagcctcccaatatatttttcgcccgactgtattgtggaaatttataaatccacggatgtaaaaaatcgtcaataatgtattcaagttccttaagtgcaaatacagcttgagtcgacacagtgacagacatttggtgattggaatcattggttgcgatatttgtgcttgctttttaatttctgttgaccgacgtaatgtcaatgctttatcgatttgttcctccaggttccagtattattttgatgaaggggagggggggcttgtacatcgttgtccaagtctcctcagttctttcatttcaccgctaatcattgtcttcattttgtggatcctcaaaccttcgcctacaccaacaactttgaaggcatgtggatgcatgccaaacttgggcgggcttcacatcttcaaacttatttccaacttatctttatgagtttcatgtggcggaagcgtttgggcatcaaagctaaggcgtggatgtcacttgttcaacatatttcattcctttatcctttgagttaacagcccccttcatcgattcaacactgcacataacaccatattatgctagatgttttgggacggtctaaaaactaatgtcacgcctaagtttacggctcaagaggcaactgccgctgttgtgtgacactgggaatgcacaaaccagacgaaaaaatgagttcgtggtagtgacagtatatgcatcctaaatcattaaattggcagcgaatttcgtttgcttctgtacttaattcacttcgtcgatcggtggaaattttaaaatgtaattttcggggcatatccaacgaattgttgctcacgttttcatctacaatagctatgaaatattgcatttcgtaaagtaaagtaagcctttattgaaatcgtatcccagttgggatcttgatcataaagtacaataaaggttttgcaaaaaacaacaataaaagagtgtatgtatgtatatatatatatatatatatatatatatatatatatatatatatatatatatatatatatatatatatatgatatatatatatatgaggtcaacatattacaggttcataaatagtttactttgtttttttcattttgtcttgtttgagtttaaaacatgtatgtatgtattttcccaattcacatagtgatgctttatctgtccttgaaaagatgcttataaggtcttgtgtacctctgaatgcgtttttacaaatgtttagtttactgaaaaaatcgtgtctaatgtctgtgtagcctttgcaatgaaagagaaaatgtatctcatcttctacttgtttgttttggcaaattgggcatggtctgtctatgacatcaaggtttctatatctacctgtttctatgtgtagtatgtgtgcactaatgcgtaacttgcacagggctgatctgtgatctgggttttttataaccttaaggtagctt
>LD370586.1_71843_74070
CTCTATGAAGTCCACCATATCTACCGTCTGTAAACAAAATCCTGGccaagttgtaaaaattctgaaaacatactTTGGCCTCATTTTTCAAGTGGTATAGCCAAAAACTGATgtcgtcaaaatcgccgtacgcAAAACATACACGCCCCGgaattgcggcactgactaactagtaaggttaaaataatataaatttgcactttcttcaaatcactgtcacaatttccGACTGTTTAGtttttgtgtcgggtgaagcatAGTGGGAGCCAGGAATTGGGGTAAGCTGACCAAATTGTTACGCTCGCTTCGTTCCGACAATTTGTTCAGCTtaccccaattcctggcccccaatgtgcttcacccgacacaaaatcaagcaaatgaagaccatcatAAACTTTTTAGGGTGagggttagttagttcatgtgacGCGGCAATATTTCCGTCTCATTCCGGGTACAATGTGTCccctctcacgttttattcatcaaatttgttgtcatgtacaaactgacccagacggcaatggccatattgaccccttttcaatacagCATTGCCAAAGAGGGCACACTGTTAGGTAACAGAATTCAGAGGTCATTCAAATGCagataataatcaatatgacggcCAAAAAATTTTGTATGCTTTCGTTTGCATTACTTCCTCTACACaccaaaaatcacacctgtacacCTCTGTTAtcgattggtttaatttttgtccagaaatttgtttcctttgtcTTTGTGATTTCCATAACAAAGCCTCCAAATAGATTTTTGGCCCggctgtattatggaaatttatgaatccAAGGATGTAAAAACCATCTTTAATGAATTCAAGTTCCAGAAGTGCAAATACTGCTTGGGTCGACATAGTGACTGACATTTGGTGTttggagtcattggtcgcgatatttgtgcctgctttttaatttctgttgaccggcgtaatgccaatgctttatcgATTTGTCCCTCCGGTTCCAGTATTATTCTGATGAATGGCCGNNNNNNNNNNNNNNNNNNNNNNNNNNNNNNNNNNCCCAGTCTCCTTAGTTCTCTCATTTTACCCCTAATCATTGTCTTCACTTTGTGGATCCTTGaaccttcgcccacaccaacaccttCGAAGGCATATGGCTGCATGCCAAGCGAACTTGGGTGGActtcacatcttcagacttatttccaacttatctttatgaATTCATGTGGCGGAGGCGTTTCGGCGATAAAGCTTAGACGTGTATGTCACTTATACAACACATTTCAATTCTTTATCCTCCTTTTCAATCACTTCCCCATAATTTTCCAAGCtcccattcctaactcttaccccgAAAATAATATATCGCCCCTTTCAGAACGTAAActatgacctcatttccatacgTACACACATCTTTGACATGACGTCATCAGTGTGTGGCTATACCATTTGTAAAATGCTGCCCGTACTTTCAAGGACACCATACTcctcaatttcaattttaaatgatttagaaaTGTATACCCGATGGAGAGGAAgcagcatttttgtaaaatttcaactaGCTGTGTCCCAAGCGATAGataataatgtgatggaaaataGGGGACtatttgcacctgttttattAAACGAAAGAATGTTGatgttttttccaaatagaaaagacaaaggAAATTTTCATGCTGATTTTTTCCCAGAGAATGACCCCCTCAGTTTGTCGTAACTTTCTTCCctaaagtatggcatttgtagtacttgaagattgtttcttttatggttatttaacgggttctttgaaatttatactgcaATATCTCAACGTACTTTCaaaaaacataactaattaGTTATCTTGAGACTtaacattattgcttttatgcagaGCTGAAAAGGTTATAAGAATACTAACGTTGttgatacaaatcaaacagaattgtgggtaatttaatTTACTATTCCTGAAACTTTAATAAGTTAATTTAGTCTCGAAGAAAACTATTTAGAATTGAAGCTGCAAGCAGATTCACAGGGTCCAAGCATTTGCAAACACTGGCAAAGGGTACCAGAGTGATAATTCATAATCCTCTAATGCCGTTAGGTGCTTTTCCCATCAAATTCAACGGGTGTAGCACTTGCAGTAACTGGTCTGTCTTGaggatttttacaaaaacatttattcCCAAATTAATCCATGTatacaaaaatcagacctctagctctattggt
>LD363222.1_80667_82867
CAATGGAGGAGGCACTAGATCAAAATATTGCAGTTGATGTATCGAATGGAACTTACACGTGTGTTAATTATTTATTGACTATGGAATGGTATTCAAAGGCGTTCACGGTACTTGTCAATCATTAGCATGCATAATGTTGATGGTGAGTTGTGCGTGTTTGATTGGCTGTTCGGAACTGTAATCACGCCCTCTACGTTTTTAGATTGGGTAGTAAGATTGGACTCGAAACTATTCATCAACATATTGCACGCAGATGTCTCCATAGTTACACATGTAATGTAAGTGTGGTATACCTTCATAGCAGGCGTCGCATGGCAACTTGAGTACCATTGCCAGGGCAACCGTAAATTTACACCTTGTCTGCGATCTTCGTGCAAAACGTAAAACGAGTTCACACCAAACGTGTACGTGCTTCACTCTCTCTGAACCCAATGTCAGGTACTGCTACACTTTTCATGACATTCTTCTACAAATGTGACTTGGACGGGAAATTCGGTTTCAAGACGTAGTCAAGTTGAAACTACAGTTCGATCTTATGACAAACATTTCTACTCAAAGATTGGGTGGTTTGAGTTTTAACAACGACTTACACTGCATGCGCTTTAACATggaacatttttattatatatgtAACTGTTTGTCTTTCACAAGAAGTCACGCCAGATGAACAGACCGCTGTAGTATTGTGTCAAAAGAAGACACTTATTCGCAAGACACGCGGCAAGTATATGAGGTCGCTGATAGACATGCATGTGCCCTTGGTACTACTTGCGGGGCGATTATTTCAGTCTGCACTGACAGTTGGTTTCACTTCTCTAACCTACTTTTGTCCCCATTCTGcagttgatgtatttttgttgttttcagtttttcgTTGTTGACATTTCTTTCCAGTTGTCTGTTAGTTCAAAATCCGTTActgattggtttattttttgtcgACAGATTTGTTGTCTTTTTATCTTCGTGATCACGCCTCCGAGCAGGTTGTGGTGGCCCCCTTGCTGTATCGCGGAAATCGGTGAATCCAATTACTCAAAGTCCAAATACAGCCTGGGTGGACACCGTGGTGACCATTAGACGTTTTGAGGCATCGGTTGAGAATCTTCCGCTTGCTTTTTGATTAATGATAACCGGCGTGAGGCGAACACTTTAATTCCTATTATCGATTTGTCCGTCCTCAGTGGACGGCTTATTCTTCGTTGTGCAAGTAtcgtcatttttttatttcacttattgtcttcattttgtggatcctcaaaccttcgcccacacTAACACTGTGGAATGCATGTGGATACATACCAAGCGAAGGATGGGGTTCACATTGTCAGATTAATTGAAAATTATCTTTATAAGATCGTATGGCGAAAGCTATAGCATGAAAACCTTTGAAAGTAAAACCTAAAAGACAATTTCGATGATGAACAATTTTGGTCACAGCGTATGTAAAGTTTCTTATCTTTACATACGCTGTGAGGATGGATGTGAAAGAGGTGACAAGCCAGGAGATACGATCAGCCAAATAGCACGAGCTATACCCTCGGTGAGGTATCAGCGATGCAAACAGGTTGGGGTTAACCCTCTGGGACCTCAAAAAATCAAGATATTCATACTTTTGATTGtatctttgatatttcaaataaagaacTGGATTCTTCTATCGATGGTCCCCTCTCTCGTTACTCTATACTTCAATTAAAACCCTTCAAGTTGACTTAGTACGAAACAACAGGACATAGTGACGATGCCGGTTCTGCATCTGTGACGGTCAAAATGATTGCGGGGTAAGAAATACTATAATTACCGTATTGAATGCAGAAAttacaacagaaaatatattattttcacaCTCCGAAGGGTTTATTTGTATTGCCAAAAGTCCCTTATTCCTTTCATGTACGTTCAAACTATGTCGGTGGAACTAAATGCGTATAGCTGTCACAACCTTTGATTTTTGCCAGGTACAATTCTATCTGTAACCGTGTGAATCTTAGAAATTTGCGTTCACATCCATCCGCAGCTTCTATTCTACTTAAGCCGTAAGCGAGAAAAGTCCCCTTTAGCCCTTAGCACAGTAGATTACCCAGCAGTTTGAGAATTATATGCGCCCTCTGGCGTATGAAATAAATGGAAAAGGATTCTGGAAGACTAATCATTCCAGCAACGTCACAAATTAAAGCAACAACATCTATATGCT
>LD352652.1_146575_148850
aggtgtgatgggctgttttgtttgcaacagtgctgttgctcgaggttttgtgatggtatgttgatcgaatggtttggccgtcagaccctcatagccaaggcaaaagctggaggaacaccaccggcatcattttacaagtagtataaccacaaactgatgacgtcaaaatcgccgtacacaaaacacagacgccccgtaattgcggcactgacaaactaatacagttaaaataatataactttgcattttcttcaaatcacagtcacaatttctgactgcttagttcatttgttgggtgaagcacagtggggccaggaattggagttagctgaccaaattgtcggaaccgagcgaccttaaacgagctgagttccgacaatgtggtcagctaacttcaattcctggccccacatgtgcttcataaattcaccagacgtataaatcaagcaaatgaagaccatcacagacgttttaaggttagggttaatcagttcatgtgacctcggcaataattctgttttattcggggtacaatatgttccctctcacgttttattcatcaattgttttgtcatgtaaaaactgaccccgacggcgatggccatactgaccccttttcaatacacagttgccaaagacagcagagtgttaggtaatagaaattaagagttcattcaaatccaaataataatccgtatgacggccaaaaaatccatttgcattattacttctacagacttaaaatcacattcgtacattcaaactctgttattgattggttttatctttgtccggaaatttgtttcctttatttttgcgatcatgcctcccaatacattggcccggctgtattatggatatttatgaatccacggacgttaaaaaacatgtgtaatgaattcacgttccggaagtccaaatacagcttgggtcgacacagtgacagataatttatgtttagagtggtggcgatatttgtgcttgatttgcttcttaatttttgttgaccggcgcaatgccaatgctttatcgatttgttcctccgggttctagtattattctgatgaattggggggggggggcaaattctccgttgtctaagtctcctccgctctgtcatttcaccgctaataattgtcttcattttgttgatcctcaaaccttcgctcacactaacaccttgaaaggcatgtggatgcatgccaagcgaattttgtgggtgggtttcacatcttcagacttatttccaaaatagctttatgagttcatgtggcggaggcgtggatgtcacttgttcaacatatttcaattgtttgtccgtttgagttaacagccacttcatctattcaacactgcatataacactatattgtgccacatgtttgtgccggtctaaaaactaatgtcatgccaaagtctgctactcaggagcccactgccgttgatgagtgaaaatgggaatgcacaaaccagacgaaaaaataagttcgcgctagtcacagtatattgaccctaaatcattatattggcagcgaattccgtttgcttctgtacgtacttcacttcatcgattcgtggcatttatataatgtaatcttcctggcatatccaacgaattgttgttcttttttttttctacggtagccatgggtgttgagtggggaattacttttatacaaagtgtatcatgtcaacaacggaacacattttccgtattataaaaagacagcaaatgacgaaattcaatgataaatataaaatataaagcttcgaaacattctaaacaggcaacaatgttatgcgttaactgtgcaaatgcaacaaataaaatgaaaaaaaaatattcaaacaataacaaatctacacaacaaacacgacaatacaaggaaaaaaagacaggcaataaaataatcaatgcataggcataaattcaataaaacaaggaaaatgcgtaaaagacttcaaatcattacaagcgaacattgtaaattaatcagttcctgcttagcattatcatcgaatcctaacatttatatggtacattgcatccctttctcgtaactttttctcgtgaagtacaggttaaaggtagtgttttacatgctggaagtgctggattcgagtgccgtagcggtaatgtttgtcatgttaaaatgtgtaactaaaataacacttttctccttgtcatttaacaaccattgcttcgacatatgtatcagtgtggctgaacaagaggatagtgtaaaagaatactttaaaaaaagagggaaaggag
>LD343591.1_112490_114726
TTGAACTTCAGGTTTGTGTGTAGCAGATACCGAATGAATCTGCAAGACTGATCAAATTAAtaggcaaaaacaaaaatatcaacaaaatctTTGTGTGCAGCAAACACTGAACGACAATTTTCTGAAATAGCAATCACATTCAGTGTCCGTTTTGACAGAACAAATCACCTGAAGACttcataaaaatagaaaattgcagAAACAGCATCTACACTACCACGTGAAgacacctttgacctcagcAACTCTATCGATTAGTTTCGTCGGACTAAtttcattctcgcgagccagagcataatttccgctccgcttacctacgcaaaaatcaagatTCCTTTGCCGGTAGCACCAAGCTGTTGCCGCAAGAGGGCGCGTGGCTTACGACGATGACTTATTCAGAGGTGATCGAACTGTGGAGTTAAaggcagtggtcgtcgcgctgcttttttgataaatataattttttgtaaacaaaagtcttctcaacttcaatctgaGTGAGATGAgagcggtccctcactttgttaacgcctttgttagactcaacatcatgcaatagtaaaatattaagatcggaaacgaacttgagtggtgtatttctatttataaacttatgtaaggctacgaacatcgTGACACTcgacatattacatgtatattggcaaAGATGTAGAAGTGGTGAAGCCAataagtgatgacgtcaaaatcgaaGTACGCAAACCACTTTCACCCAGTAATTGCGGCACTAACTACTAacgttaaaataaattttcacttaCTTCCAACCACTTTCACAATTTGCGACTGCCTAGTTTTCGTTCTGGGTGAAGCACGGTGGGAGTCAGGAATTTGGGTCAGCttaccaaattgtcggaacgggATGAGCACAGTTCTGACAATTTGGTTAGCTATTTTGTGGAATTTGGTTAGTTTTATTGTGGAAATTGATGAATCGAAGTTTGGAAAGTCTAAATACAGCCGGGGTCAACACAGTGACATATATTGGGTGTTCGGAGGTATCAGTCGCGACTTTTCGACTTGTTTGTTAATTTCCGGTGACTGGCATGATGGGAATACTTAATTCCTttcatttattgatttgttCGTTAAGGTTAAACCATTATTTCTGATGAATGGAGGGCATATTCTTCGTTTTCCAAGTCTCCCCGGTTCTCTCATTTGACTGTTAATCATTCTCTTCAGTTTTGGAGCCTCGAACCTCGCCCAAAACAACACCGTGGAAGGCCTGTAAATGCAAATATGCCAAGTGAAGGGTGGGGCTACAGCTTCAGATTTATTTACAAGTTATCTTTATAAGTTCATGTGAGGGGGAAGCGTTTCGGCGATAATGCAGATAAAGCTGATGCGTTGATGtcacttgttcaacatatttcagtCCTTTATTCTTTGAGCCCCCTTCATCAACCCAACACTGCACATAACAGCCAAATTTTTTGGGATGGCCTATTAAACAACTAAAGACATGCCAAAGTTTATCGCTCAGGAGATCACTGCCGCTGATGTACGacactgggaatgcacaaaTCAGACGAAGAAATGAGTCCGTGCTAGTGACAGTATATGGACCCTACATAAGACATTGACAGCCGATTTTGTGCGCTTttgtacttaattcacttcgtcaatagtttgaatttttatgtaatttttgtgGCATTAGGAATGATTGTTGTTCTCATTTACATTAACGAtataacaatgaaatattgcatttcatacatattgaGTGATGAACAACTTTATAGCTGTATTGTGACAAAAAGTTAACACAATATCGTTGATATTGTAAAAAGCCAGGTATCGACACAattcaacaagaaatatcaaacgcTAAGTCTTCAACATACATAACATCCTAAACAACCACAGTTCTTGAGTAACTGTGCAAATGAgacaaatgatatgaaaataaatcaaaccaATAAACCTACACAATAAACACagcaatgaaaaaatataaagaaaaaaagtaaaataaataaagaaataaatgcaaGGCCATAAATTCAATAAGAAGTCCAAAATGCCTAATCAAGTTAAAGTCATTACAAGTGAAGAGTATAAAATAACCAGTACCTTCATAGTATTACAATCCTAACTCTTATATGGAACATCGCACCCTCTTCTCGCAACTTTTTCTCGTGGAGCGTATAGGTAGTGCTTTCACATGCCAACGATGCTGGGTCCGAGCCCGGCAGGGTTATTGGTTGTTTAT
>LD342819.1_798546_800695
CTAGATTGTGTGTTTATATAATTTTCTTGGGAGTCTGGAAGACCAAACTAAATCTTGActactaaatataaagtttACAAGCAGTGTAGCTACATGTTTACAAGCAGTGCTACATGTATTGCAGTTGCTATGATGCAACATAcatgaaaggcattaagcagttttacttcagccaattccttatttgcatatttaatgaactttccttattagggatatgtatctgaattgaccctaccaaagttgacaaaacttgccacatatattgaagatactatgacacAATttaattgaaagtcattaagcatttttacttcagccaattccttttttgcatatttaatgaactttcctaatttggaatatttatctgaattgactggaccaaagttgatggcTGTGCGTATTTGGATTACTATTGTTTATGTTAAAGTTTAAAGCAAAACCAACAAACGGTGAGCCTCCAAATTGTACTTGATCTAATATGAGATTGTTGAGATATTTTGGCAGAATGCAATTGGTTTGAGAACTTCTGCATTAAGTTACATGAACAAACTCGTGGATAGTATTTGCATCTATTTGCAATACATAACACTGgttaattttgtataatttagtTTACCACTTGTGCTACCAGGACATATTCATACGTATGTAAATGGCGTGTGTTAATTCACTGAATGCAAATAGGGCCACATAAGTACTGAAAGGTGGATGATACTGGAACATACATAATATTCATAGAATTTCCATGTGCCCCATACTTCCCTGTACAATGATGTAAGGTCAGATCCATGAACAAATGTTTTCTTGATGTAGAAGTGGTGATAAAGGCAATGGAATCACAAGCTTTCATTTTGAACTCACTGCTGTGTGTATatgatttgttgttttttaaagcCATATGAGCCGGGTGGAGATGTTGTCATGGATTCCTGTCCTAGGACACTACCATGGATCCCAATTCTGTGGTCGCAGTCATGAATTTCTGTCCCGAGGACCGccaatcattgtcttcattttatggatcctcaaaccttcgcccacaccaacacctttgaaggcatgCGGATGCATGCCAAGCGAACTTGGATGGGCTTCACATCTTCAGATTAatttccaacttatctttatgagttCAAATGGCGGAGGCGTTTCGGCGATAAAGCTAGCTACGGCGTGGATTTTACtcgttcaacatatttcaattctatATCCTTCGCGTTTACAGCccccttaaggtagtacgctaccattctatataggagagcgccctctgttgtccagaagatgtacatgttccttttagactacctaacctggtgagcATGAATAACAGAACNNNNNNNNNNNNNNNNNNNNNNNNNNNNNNNNNNNNNNNNNNNNNNNNNNNNNNNNNNNNNNNNNNNNNNNNNNNNNNNNNNNNNNNNNNNNNNNNNNNNNNNNNNNNNNNNNNNNNNNNNNNNNNNNNNNNNNNNNNNNNNNNNNNNNNNNNNNNNNNNNNNNNNNNNNNNNNNNNNNNNNNNNNNNNNNNNNNNNNNNNNNNNNNNNNNNNNNNNNNNNNNNNNNNNNNNNNNNNNNNNNNNNNNNNNNNNNNNNNNNNNNNNNNNNNNNNNNNNNNNNNNNNNNNNNNNNNNNNNNNNNNNNNNNNNNNNNNNNNNNNNNNNNNNNNNNNNNNNNNNNNNNNNNNNNNNNNNNNNNNNNNNNNNNNNNNNNNNNNNNNNNNNNNNNNNNNNNNNNNNNNNNNNNNNNNNNNNNNNNNNNNNNNNNNNNNNNNNNNNNNNNNNNNNNNNNNNNNNNNNNNNNNNNNNNNNNNNNNNNNNNNNNNNNNNNNNNNNNNNNNNNNNNNNNNNNNNNNNNNNNNNNNNNNNNNNNNNNNNNNNNNNNNNNNNNNNNNNNNNNNNNNNNNNNNNNNNNNNNNNNNNNNNNNNNNNNNNNNNNNNNNNNNNNNNNNNNNNNNNNNNNNNNNNNNNNNNNNNNNNNNNNNNNNNNNNNNNNNNNNNNNNNNNNNNNNNNNNNNNNNNNNNNNNNNNNNNNNNNNNNNNNNNNNNNNNNNNNNNNNNNNNNNNNNNNNNNNNNNNNNNNNNNNNNNNNNNNNNNNNNNNNNNNNNNNNNNNNNNNNNNNNNNNNNNNNNNNNNNNNNNNNNNN
>LD343829.1_183754_185993
agacagacagacatcgctgcgacatatgcccacgtgtgtgaacacgtgagcaaaaaaatgaTATCGCTGACGGcacccattttacaagtggtatagccacaaactgatgaggTCAAAGTCGccgtacaaaataaaaacacagacgccccgttatggcggcactgactaactaataaggttaataatataaatttgcactttcttcaaatcactgtcacaactTCTGACTGTTTAGTTTTTGTGTCGGGTGTAGCACAGTGGGGCCagaaattggggttagctgaccaaattgttgGAATGGAGTGAGCATAAGCGAGcggagttccgacaatttggtcagcaatgaatgtaaaaaatagaccatgggtcAGCTTACCCTAATTCctggctcccactgtgcttcacccgacccaaaatcaagcaaatgaaaatcatcacagatattttagggttagggttagttagttcatgtaTTCGCGGCAATAATTCTGTCTCATTCCAGTACAATATGTCCCTCTCACataatattcatcaaatttgttgtcatatacaaactgaccccgacggaaatggccatattgaccccttttcaatacagcagttgccaaagacggcacacTGTTACGtaacagaattcagagttcattcaaatgcaaataataatcaatattatGGCGAAAAAATTGtatgtttcatctttcattatttcttctacagaccgaaaatcacacctgtacattagttcaaacggtgttattgattggtttgaTTTTCGTCCAGAAATTTGTTTGCTTTACTTTGCGATCATGCCTCCCAATAGGTTTTTGGCCCGGCTgtattattgaaatttatgaattCTCAGATGTGAAAAAAGCCTGtataatgaattcaagttccggaagtccaaatacagcttaggtcgacacagtgacagacatttggtgtTTAGTGTCATTGGTGGCGATATTTGagcttgctttttaatttctgttgaccggcgtaatgccaatgctttatcgATTTGTTCCTCCAGGTTCTAATATTATTCTGATGAATGTCGAGGGGAGGGGGGCTAATTCTTCGTTGTCCAAATCTACTTGGTTCTCTCATTTCACggctaatcattgtcttcattttgtggatcctcaaaccgtcgcccacaccaacaccttGGACGGCATTTGGATGCATACCAAGCGAACTTGGGTGGGcttcacatcttcagacttatttccaacATAAACTTTTTGAGTTCATGTGGCGGAGGCGTGGATGTCACTTGtttaacatatttcaattctttatCCATTTGAGTTAGCAGCCCCCTTCATCgattcaacactttacataaaAACCATGTTGTGCTTTCGCCCATTTTAAGCGatgtatgtattcattgcttcgatataaagtttgtgtgcgatgtgtgatagttgagtgtgcgagcgtgagtgcttctgaactctacaatgtgtggGGAGGTcaaagtcagaaaaatgtaacaacttagctcggtgaTTGAACCACTATTTtaagagtggggatttggccgagcggttctgtctgttgcttctccgctacgTGACTAGGTGCCGTGtattgtgggttcgaaccccgaATGAAGATAAAATGTCACGCCTAAGTTTACTGCTCAGGAGTCCCCTGCTGCTGATGTGTGCCACTctgggaatgcacaaaccagacgaaGAAATGAGTTCGTGCTAGTGACAGTATACGGACCCTAAATCATTATATTAGCAGCAAATTTCGTTTGCGTCTGTACTTAACTCACTTCGACGatcggtgaaattttcataatgtaattttcgtggcatatccaacgaattgttgttcaTGTTTTCATCTACAacagcaatgaaatattttaaactcTTTTATACAAAGTGTATTGAGTCGAAAACGGAACACACACCTGTCCTATCTATTAATCATCCTAAACAAGCGACAATTTTATGTGTTcactgtgcaaatacaacaaattatatgaaaaaaatattcaaacaataaaaaatctgcacaacaaacacaacaatgcaaaggaaaaaaagacaggcaataaagcaatcaatgcagaGGTATAAATTCAATAAAGGAGGGAAAATGCGTCAAAAGGAGTGAAGATAGTAAAAAATAGGGAACcttattttcaatcattttcccCTAAGTTTCAAAGCCCctattcctaactcttaccccaaaataatttatcgcccctttt
>LD358608.1_4076_6480
cacctttttggaaaagctctatatatcactatgcacaaaaatggccgagaaaaattgccaaaagtccataggcttctaaggacttgtacctgtttttcttctgaagtctatcgaaaaacacaattccttagaactcaatagaatatttttggtaagggcacagccatcgactcattggagagcacagaaattttgaacaaggacaatgtggtctgtgtaattatatagatatagagatgtatgtttggcaccattttacaagtggtatagccacaaactgatgacgtcaaaatcgccgtacacaaaacacagacgccccgtaattgcggcactgactaactaataaggttaaaataatataaatttgcactttcttcaaatcactgtcacaatctccgactgcttagtttttgtatagggtgaagtacagtgggggccaggaattggggttagctgaccaaattgtcggaacggagcgagtgaagcgagcggagttccgataatttggtcagctaaccccaatttctggctcccactgtgcttcatccgacacaaaatcaagcaaatgaagaccatcacagagttgttagggttagggttagttatttcatgtgatcgcggcaataattcactctcattccgggtacaatatgtcccctctcacgttttattcatcaaatttgttgtcatgtacaaactgaccccgacggcaatggccatattgacccttttcaatatagccattgccaaagacggcacacagttacataacagaatttagagttcattcaaatgcaaataataatcaatatgatggccaaaaaatctttgtatgttttcatttgcattacttcttctacagaccgaaaattacacctgtacattggttcaaactctgttattgattggtttaattttttgtccacaaatttgtttcctttatcttcacgatatgccttccaatagatttttagccaggctgtattatggaaatttatgaatacacggatgtaaacaaaaaaaaatctatattgaattcaagttccggaagtccaaatacagcttgagtcgacacagtgacagacatttggtgattggagtcattggtcgcgatatttgtgcttcctctttaatttctgttgaccggcgtacaaatgccaatgctttatcgatttgttcctacaggttccaatattattccgatgaatggtagggggcttattctttgttgtccaagtctcctcatttctctcatttcaccgctaatcattgtcttcattatgtggatcctcaaaccttcgcccacaccaacacctttgaaggcatgtggatgcatgccttgcgaaattggattggcttcacaccttcagatttatttccaacttatctttatgagttcatgtggctgaggcgtttcggcgataaagctaaggcgtgcttgttcaacatatttcaattctctgtccttcaagtttacagtccccttcatcgattaattgcatctgcacataacaccatattatgccaaatgttttgagacggtctaaaaactaatatcacgcctacattgacaactcaggaggccactgctgccgctgatgtgtgacactgggaatgcacaaaccagaccaagttcgtgctagtgacaatatatgcaccctaaatcactatattggcggcgaatttcgtttgcttctgtacttaattcacttcgtcgatcggcggaatttttataatgtaattttcgtggcatatccaacgaattgttgttcacgttttcatctacaatagcaatgaaatatcgcattgcatacatgttgagtgacgaaccacttttatgtaaaagtgtatcctgtcaaaaacagaacacacacctttcgtattgtaaaaaaggcaggaaatgacaaatgcaataataaatgtcaaacacaaagttttcaacatataccggtaaaacttcctaaacaagtgacaatttaatactttaactgtgcaaatacaacaaataatatgaaaaatattcaaaaaataacagatctgcacaacaaatacgacagtgcagagaaaaaaataaagacaggcaataaagaatcaatgcagaggcatatattcaataaaagaaggaaaatgcgtaaaagactttcaaatcattacaagtgaacattataaattcatcagttcctgcttagcattatcatcctaacgtttatatgaaacattgcatccctctctcgcaacttgttctcgtggagtacaggttataggtagtgcttcacatgctgcaggtgctgggttcgacccccggtagcggtaatagttgttgtgtaaaaaaacgtaacttaaaaataacacttctctcccttgtcattaatcaaccgttgcttccacataggtatcaggctgg
>LD351504.1_5495_7815
cccaatgcaaaggctttatgtataaatatcgtagactaccgaggggatatccatgatatcaaccgaggacgaagtccgaggttgatatcccggacaacgcctctgtagtctacgatatttgacatacacaactagtgagtggtgcaagcccctctacagctaaacatggcaccattttacaagtggtatagccacaaactgatgacgtcaaaatcgccgtacacaaaacacagacgccccgtaattgcggcactgactaaataataaggttaaaataatataaatttgcactttcttcaagtcactgtcacaacttcccactgtttagattttgtatcgggtgaagtacagtgggggccaggaattggggttagctgaccaaattgtcagaacggaacgagcgaagcgagcggagttccgacaattttgttagctaaccccaattcctggctccctctgtgcttcacccgacacaaaatcaagcaaatgaagacatttacagactttttaaggttatggttagttagttcatgtgatcgcggcaataattcctctcaatctgggtacaatatgtcccctctcacgttttattcatcaaatttgttgttatgtacaaattgaccccgacggcaatggccatattgacccttttgcaatatagccgttgccaaagacggcacacaattacattacataattcagagttcattcaaatgcaaataataaccaacatgacggcccaaaactctttgtatgttttcacttgcattacttctaaagaccgaaaatcacatctgtacattagttcaaactttgttattgattggtttaatttttgtccacaaatttgttttctttgtctttgcgataatgcctccaaatagactttggcaatgctgtatatggaaatttatgaatgcatggatgtaaaacccatctaaaatgaattcaagctccggaaatctaaatacagcttgagtcgacacagtgacaacatttggtgattggagtcataggtcgcgatatttgtgcttgcttttttaatgtctgctggctagcatacgtaatgccaatgctttatcgatttgttcttccaggttccagtattattctgatgaatgataggggccaagggtcttattcttcgttgtccaagtctcctcagttctctaatttcatcgccaatcattgtcttcattttttggatcctcaaaccttcgcccaaaccaacaccttttaaggcatgtggatgcatgccaagcgagcttggatgggcttcacatcttcagacttgtttccaacttatctcatgagttcatgtggcggaggcgtttcggcgataaagctagctaaggcgtggatttttcttgttcaacatatttcaattctctatccgtcgagtttacagcccccttaatcgattcaaatctgcacataacaccatattatgccaaatgttttaagacggtctcaaaactaatatgacgcctaagttcacaactcaggaggccactgcagctgatgtgtgatactgggaatgcacaaaccagacgcagttcgtgctagtgacagtatatggaccctaaatcattatattggcagcgaattccattttgcttttgtacttcacgaatgcacttcgtcgattggtggaatttttatgtcattttcatggcatatccaacgaattgttgttctcatattcacctacaatagcaataaaatattgcatttcatacatgttgagcgatgagccatttttatataaaagtgtattcaaaaacggaacacacacctttcgtattgtaaaaaaggtagcaaatgacaaattcaaaaataaatgttaaacacaaagttttcaacatataaaacatcctaaacaagtgacaattttatgcttaactgtgcaaatacaacaaataataggaaaatattcaaacaataacaaatctgcacaccaaacacaacaaagcaaagaaaaagaagaaagacgggcaataaagcaatcaatgcagaggtataattcaataaaagaaggaaaatgcgtacaagactttcaaatcgttacaagtgaacattataaactaatcagctcctgcttaacattatcatcctaacgtttataggaaacattgcatccttttctcgcaacttgttctcattgagggcaggttataggtagtgcttcacattttggaggtgctgggttcgacccccggcagcggtatttgtcgttgtgtaaaaattgtaactaaaaaattcacacttctctccctgtcattaatcaaccgtttcttccatgcaggtatcagggtgtctg
>LD344861.1_146939_149133
cattttagctcccgtcaaagtccaacgccgtcgcatgaaaaccgattgcacgcccaattcgtatcgatcatcggtggtcgacagggccagggtagttttaaatgtaatatattacagagtatgtacctataactcataatcctaaccgaaaagataaacgctgataacatgaaaaccaattgcacgcccacaaacttcgccgtctatcattggcggacgacagtgccagggtagttttaaacgagaatatatgcatatggcagagtatttccaaagaactccaatcctaaccgaaaaccatggtttaaaatgaacaaaaccgttcgtcgaattctgaccgtacatttattactttccataatttttcgtttttcttcgtaatttaaaagagcgcagagaagacccaagtcaatttcttcgcctttccatcgtgttttcataaagacaaacttttcatttcgtgtctacgttggtatttacagaagtagccgaacacttaccttacagaggaaaacgccattactgccggaagcagcttttcgtcacttttagtgatccgtgcaagacacactcataaaaatcttgttaaccgaattctcgactaatatttagtgcaggctgagaaatttatgttgaatgtgcgtgagatggtagacggaacaagtcgttggaaaacaggcaaacgacacacagacagtggactttgaacgaaacgtcaatggctcatcgccctttagccatctcctttgtcagctaagtactttgtaaacgtgcatgcagtttcgttgagtagattactggagccaatctctttgacttgctgctcgtaccagaggttgaaatgatttcggtgtttttgaaaagcgttattcagctgtaccctaccttgcaacgtttctgacaaaatttaatgcagggtctaagactcttttacttcgggccattgcctgttttggctgactccatgaaggaatcgaaattgcacgattagatctgattagaagcatgcttctttcatcggcgttctgcgaatactttaattactttgatgtgtgaatttgttcgtgcaggttccattgttatttctgataaatggacggcttattcttcgtactccaagtctcatcagttctctcatattaccgtcaaacatttcttcattttgaggccggggtcctcacccttcacccccacccatcaacaccatggaaggcatgtgcttatatgctaggggaagagtttgagccacatcttcaaagttatttgcaagttatctatattagttcaagtggcggatgcgttttggcaataaagccgaggcttgggtgtcacttttcaacacattgcacatggtggtcacgtgaccctgcccggtggagtgacttggagaagtcgttctctgtaaaatacttattttattgtggctaaagcaccgtcttctcggctacatctttgttgcgatgaatacatctacagatgcgggtactgctacatagttttgtgctacatctgcactgccacgcacacgttaaaaagatattggttaaataaattgcttcaaatgcgttcctgataggtccaaagtctgcaagatgatcatcgaaaacttttggaagaaaatgaacaacttagtcagaaaattgacagcgtgcgaagaaagttgtgacaaactgcgtgaccatagtggcagaaataatattataatctaaggaatacctgatgataaaaatggaaaggaacatgggatgactgcgaagttaaattacaccacctttgaaagaaaacttgtagattgaaaaagctgataatgaaaatagtttgtacatcgaaagagccaacaggttgcctgagagaaacaccaatggcaatccccgaagaattattgttaatttcctatcatataaagtacaatgccgtgtactgcaagcagtcactgccttgttgaaaggctcgaataatgaagtcatggagcattttccaccatcggttcgggccagacgaagaaatcttatcccatttctgcagagaacgggagtgccacgttgatatacgacactatcctcatcgaaggtgaggagttcaagttcgatgaaacaaagcaagaactcactaagatgtaggggcacggcaggctcactgcatctttaccgcaatgttggctatccatccggagcgtcaactcaaaatttcctat
>LD343603.1_18525_20713
CACGTATCCCAAACGGCATCATTCTATGGATAATTTGGGTGCAATGTTAAAAGTGCATCAGTATTGCATGTATATTTTCTGTATGAGacattgacaaactgaatatacaaCTTTATTCagaattttgcttattttgagCAAATCATCAATGCAATACCATGAAGAGACGATGTCAGTCGTCTCCCAACCATGGTATTGCAAACTCTAAGACTGCTTACCTTTAATTGTCTCCATATGGCAGAGGCAGATCTCGAAAACGGGTGTTAATAACTCGAAAACGATCCATATCCCAGAAAGATTTATGACTTTCAATTACGacctgaccaaattgtcggaacggagcTCGCGAAGCTAACCCCCATTTCTGGCTCCCACTTTGCTTCACCCAACACAAAAttaagcaaatgaagaccatcacagagTTTTTAGGattagggttagttagttcatgtgatcgcggcaataattccgtctcattccgggtacaatatgtcccctctcacgttttattcatcaaatttgttgtcatgtacaaactgaccccgacggcaatggccatattgaccccttttcaatatagccgttGCTAAAGACGGCACATACttacataacagaattcagagttcattcaaatgcaaataataatcaatatgacggctaaaaaatctttgtatgttttcgtttgcattacttcttcaacagaccgaaaatcacacctgtacattagttcaaactctgttattgattggtttcattttttgtccacaaatttgtttcctttatctttgCGATATGCCTCCCATTAGATTTTTAGCCaggctgtattatggaaatttatgaatacacggatgtaaacaaaataaacatctataatgaattcaagttccggaagtccaaatacagcttgagtcgacacagtgacagacatttggtgattggtgattggagtcattggtcgcgatatttgtgcttgctttttaatttctgttgaccggcgtacgtaatgccaatgctttatcgATTTGTTCCTACAGGCTCCAATATTATTCCGATGAATGGTAGGGGGCTTATTCTTTgttgtccaagtctcctcagttctctcatttcaccgctaatcattgtcttcattttgtggatcctcaaaccttcgcccacaccaacacctttgaaggcatgtggatgcatgtCATGCGAATTTGGATTGGCTTCACAccttcagacttatttccaacttCTCTTTATAGACTATTATGAGTTCATGTAGCGGAGGCGTTTCGGCAATAAGCTAAGGCGTGGATTttacttgttcaacatatttcaattctctgtccttcaagtttacagtccccttcattgattcattgcaactctgcacataacaccatattatgccaaatgttttgagacggtctaaaaactaatatcacgCCTAAGTTTACAACTTATGACGTCactgccgctgatgtgtgacactgggaatgcacaaaccagacgaaGTTCGTGCTAGTGACAATATATGCACCCTAAATCATTATATTGGCagcgaatttcgtttgcttctgtacttaaCACTTCGTCGATGGGTggaatttttatgatatttccctggcatatccaacgaattgttgttcacgttttaatctacaatagcaatgaaatattgcatttcatacatgttgagtgatgaaCCACTTTTGTATTAAagtgtatcctgtcaaaaacgaaacacacacctttcgtattgtaaaaaaggcagcaaatgacaaatccgataataaatgtaaacacaaagttgtcaacatataaaacatcctaaacaagtgacaattttatactttaactgtacaaatacaacaaataatatgaaaaatattcaaacaataacaaacctgcacaacaaacacgacaatgcagagaaaaaataaagacaggcaataaagcaatcaatgcagaggcataaattcaataaaagaaggaaaatgtgtaaaagGCTTTCTAATCTTTACCAGTGAgcattataaattaatcagttcctgcttagcattatcatcGTAACGTTAATATGAAACATTGCATCCCTTTCTCAcaacttgttctcgtggagtacaggttataggtagtgcCTCACATACTGGAGGTGCTGGGTTCGACACCTGGCAGCGGTAATAGTTGTTTGTGTATAGAAAAA
>LD353055.1_68163_70342
TGCAGGTTTGGTAAGGGATTCCTTACACTGGAGATCACGaattgaaacacaaaaaaaatattactttaatcatcagatttttgaaattgcGCACATCTTACCCAAAATATTATGTCAGATGCGATGATGTCTTACTCGTCACTTGCTAATTGGGCCAGCAAGAATGCGCCTGCAGGGATGCAGAAGAATATGAGAGTTAATCCACTGTGTAGGGACCGTGGTTAATCTTATCATACTTTATCGTCGTTAAATGCATTATATCTTACATGGTCTGGAAACACGGAAAATGTAATGATGAGTAGGCACAGTCTTCTCTTTTTTCACTGCAAGcttcttattttcattttcattttcattaaaaattacttttttcatcCGTCAAACATTGCCGTAGTAGGCAACACTTAACTTTGTACTTAGGCAACCGACAAAATTAGACACTCACAggttagttcatgtgatcgcggcaataaataattccgtctcattccgggtacaatatgtcccctctcacgttttattcatcaaatttgttgtcatgtacaaactgactccgacggcaatggccatattgacccccCTTCAATATAGCCGTTGCCAAAGATGGCACATagttacataacagaattcagagttcattcaaatgcaaataataatcaatatgacggccaaaaaatctttgtatgttttcatttgcattacttcttctacagaccgaaaatcacacctgtacattagttcaaactctgttattgattggttaattttttgtccataaaattgtttcctttatctttgcatatgcctcccaatagatttttagccaggctgtattatggaaatttatgaatacacggatgtaaacaaaaaaccatctataatgaattcaagttccggAAGTCCATGGCAGCTTGAGTagacacagtgacagacatttggtgattggagtcattggtcgcgatatttgtgcttgctttttaatttctgtcgaccggcgtacgtaatgccaatgctttatcgATTTGTTCCTACAGGTTCCAATATTATTCCGATGAATGGTAGGGGGCTTATTCTtcgttgtccaagtctcctcagttctcacatttcaccgctaatcattgtcttcattttgtggatcctcaaaccttcgcccacaccaacacctttgaaggcatgtggatgcatgccatGCGAGCGTGGATTGGCTTCACAccttcagacttatttccaacttgtCTTTATAGACTATTATGAGTTCATGTAGTGGAGGCGTTTCGGCGATAAAGCTAAGGCGTGGATTTTACtcgttcaacatatttcaattctctgtccttcaagtttacagtccccttcatcgattcattgcaactctgcacataacaccatattatgccaaatgttttgagacggtctaaaaactaatatcacgCCTAAGTTTACAACTCGGGAGGCCactgccgctgatgtgtgacactgggaatgcacaaaccagacgaaGTTCGTGCTAGTGACAATATATGCACTCTAAATCATTATACTAGCAGCAAATTTCGTTTGCTTttgtacttaattcacttcgtcgatGGGTGCAATTTTTATGTTACTTCCgtggcatatccaacgaattgttgttcacgttttcatttacaatagcaatgaaatattgcatttcatacatgttgagtgataaaccacttttatataaaagtgtatcctgtcaaaaacgGAACACACACCTTTCGTTTCGTtaaaaggcagcaaatgacaaattcaataataaatgtcaaacacaaagttttcaacacataaaacatcctaaacaagtgacaattttatactttcaaggtgcaaatacaacaaataatatgaaaaatattcaaagaataacaaatctgcacaacaaacacgacaaagcagagaaaaaaataaagacaggcaataaagcaatcaatgcagaggcataaattcaataaaagaaggaaaatacgtaaaagactttcaaatcattacaagtgaacattataaattaatcagttcctgcttagcattatcatcctaacgttaatatgaaacattgcatccctttctcgcaacttgttctcgtggagtacaggttaCAGGTAGTAGTTCACATGCTGGAGGTTCTGGGTTCAACCCCCGGCAGCTGGTAATTGTTGTT
>LD381114.1_1_1939
caaaatcaagcaaatgaagaccatcacagactttttagggttagggttagttagtttatgtgatcgcggcaataattccgtctcattccgtgtacaatatgtcccctctcacgctttattcatcaaatttgttgtcatctacaaactaaccccgacggcaatggccatattgaccccttttcaatatagccgttgccaaagacggcacacagttacataacagaattcagagttcattcaaatgcaaataataatcaatatgacggtcacaaaatctttgtatgttttcatttccattacttcttctagagactgaaaatcacattattatgttattgattggtttaattttttgtccacaatttttttccctttatctttgcgatcatgcctcccaatagatttttagccaggctgtattatggaaatttatgaatacacggatgtaaaaaaaacaactctataatgaattcaagtccaaatacagcttcagtcgacacagttacagacatttggtgattagagtcattggtcgcgatatttgtgcttgctttttaatttctgttgaccggcgtacgtaatgccaatactttatcgaattgttcctccaggttacagtattattctgataggtgacaggggccttattcttcgttgtccaagtctcctcagttctctcatttcaccgctaatcattgtcttcattttgtggatcctaaaaccttcgcccacaccaacacctttgaaggcatgtggatgcatgtcatgcgaacttggattgacttaaaggcagggggagcctataaataccccctatctccctgggcattcataatccaacatgagtggcacatgatagcagcgtcaacgaatgctcccgaaaatctggagctttcaacaaccatggtgtaaattaaagcattgttccaacatattacgttttgtgaataattgtggcatcaccttgttggcgaaattctctcattttttccattttaagttgatttttgatgccaaaactgcttcgatgccgtgttcgaagcgtccaacaaacaatagatgaaagcattcaaacagctgccaatcacgaggggacgcgcaaaggtgcaaaacgatcaaacatttgttgtgtacatccgatcgattacgatgtcaacaatgaataaacgataacacattggtcgtaatcttgtctaattctgccccgccttttgtaccgtccagaaatttcaaaactagattttgtttaccctgacatattatacagcgaccttgcacactaatgatcattccactgtttctgttgggatttgttggttttttaatttgttccgtggccccggtaagattttttcaatacgatacacagtttgaatttttttcaaggtaaatttagtatattcccagtttgtggggtaaagttgtctggagcgaaagttgctgatcgagtagacgtcgagcccggcacagttgactgagatccggtcggtttgggg
>LD353807.1_101844_104203
TCTCAATGCAAAGGTGATATTTGGCATCGACAGTTATACTGTAAAACGATCGCTACGCAAACGTTGAACGTGAATGAGGCCTTTTATATATTGAGTGAGGTTTCGGTTTTGTCCTTGTATAATAACTTTATAACGAGGGCAGCTCTGTCTCTGCAGACCTACTGGGAACGAATCGATGTTTTCTTTGAGGCAACAAATTCTGGTTCTTTCAATACAGATGCAACGgcagcattttacaagtggtatagccacaaactgatgacgtcaaaatcaaaacgtaaaaacaGAGACGCCCagtaattgcggcactgactaactaataaggttaaaataatataattttgcactttcttcaaatcccTGTCACAATTttcgactgcttagtttttgtattgggtgaagtacagtgggggccaggaattggggttagctgaccaaattgtcggaactccgctcgcttcgctcgctccgttccgacaatttggtcagctagcCCTAATTtctggctcccactgtgcttcattcgacacaaaatcaagcaaatgaagatcatcacagactttttagggttagggttagttagttcatgtgatcgcggcaataattccgtctcattcctggtacaatatgtcccctctcacgttttattcatcaaatttgttgtcatgtacaaactgaccccgacggcaatggccatattgaccccttttcaatacagCCGAtgccaaagacggcacacagctacataacagaattcagagttcattgaaatgcaaataataatcaatatgacagctaaaaaatctttgtatgttttcatttgcattacttcttctacagaccaaaaatcacacctgtacattagttcaaactctgttattgattggtttttgtccacaaatttgtttcctCTATCTTTGCGATCATGCCTCCGAATAGATTTTTGGCCAGGctgtattatgcaaatttatgaatccacggatgtaaaaaaacatctataatgaattcaagttccggaagtccaaatacagcttgggttgacacagtgacagacatttggtgattggagTCGCTGCCATTGGTCGCGACatttgtgcttgctttttaatttctgttgaccggcgtAATGCAGTGCTTTATCGATTTGTTCATCCAGGTTCTGGTATTATTCTGATGAATGGTAGGGGAGCTTATTCTTCGTTGTTcaagtctcctcagttctctcatttcaacgctaatcattgtcttcattttgtggatcctcaaACCCTCGCCCATGCAAaccaacacctttgaaggcatgtggatgcatgccaaGTGAACTTGGATGGgtttcacatcttcagacttatttccaacttatctttatgagttcatGTGGCGGCATTTCGGCGATAAAGCTAAGGCGTGGATGTCACTTGTTCAACATAGTTCAATTCTCTATCCTTCGAGTTTACAGGTCCTTTATCGATTCAACActgcacataacaccatattgtgccaaatgttttgagacaGTCTAAAAACCAATATCACGCCTACGTTTACAACTCAGGAGGCCactgccgctgatgtgtgacactgcgaatgcacaaaccagacgaaGTTCGTGCTGGTGACAGTGTATGGACCCAAAATCATTACATTGGCCgcgaatttcgtttgcttctgtacttaattcacttcgtcgaACGGTGGAGTATTTGTAATGTCATTTTCgtggcatatccaacgaattgttgttcacgttttcatctacaatagcaatgaaatattgcatttcatacatgttgagtgatgaaccacttttatataaaagtgtatcctgtcaaaaaacggaacacacacctttcgtattgtaaaaaaggcagcaaatgacaaattaaataatatcaaacacaaagttttcaacatataaaacatcctaaacaagtgacaatttcATGCTTTAATTGTGCAAATGCAACAAATaatagtaaaaaatattcaaacaacaacaaatgtgcacaacaaacacgacaatgcagagaaaaattaaagacaggcaataaagcaatcaatgcagaGTCATAAATTcgataaaagaaggaaaatgcgtaaaagactttcaaatcattaaaagtgaacattgtaaattaatcagttcctACTTAGCATTGTCATCCTAATGTTTATATGGAACACTGCATCCTTTTCTCGCAACTTGTTCTCAaggagtacaggttataggtagtACTTCACATACTGGTGGTGCTGGGTTCGAGTTAGTTGTTGTGTAAAAAATGTTACTAATAAATAACACTTTTCTCCTTGTCATTACTCAACCGTTGCTTCCACAAAGGTATcagcatagacagtc
>LD344611.1_72050_74307
tgtgcatggcatttgatatgttgtgctgggcattcgaCATGTTGGGCTGGGCATTCAATGTCTTGTGCTGgacatttgatatgttgtgctgggcattcaatatgttgttctgggcaTTCACTATATTGTGCTGggtatttgatatgttgtcctggGAATTTAATATATGgtaccattttacaagtggtatagccacaaactgatgacgtcaaaatcgccgtacacaaaacacagacgccccgtaattgcggcactgactaactaataaggctaaaataatataaatttgcactttcttcaaatcactgtcacaatttccgactgcttagtttctGTATCGGGTGAACAACAGTGGGGACCAGGAATAACCCAAATTtctggctcccactgtgcttcacccgacacaaaatcaagcaaatgaagacaatcatagattttttagggttagggctagttagttcatgtgatcgcggcaataattccgtctcattccgggtacaatatgtcccctctcacgttttattcatcaaatttgttgtcatgtacaaactgaccccgacggcaatggccatattgaccccttttcaatatagccgttgccaaagacggcacacagttacataacagaattcagagttcaatcaaatgcaaataataatcaatatgatgGCCAAAAAATCTtggtatgttttcatttgcattacttcttctaaAGACCAAAAgtcacacctgtacattagttcaaactctgttattggttggtttaatttttgtccacaaatttgtttcctCTATCTTTGCGATCATGCCTCCAAAAAGATTTTTGGCCAGGCTGTATTATGGAAAATTATGAATCCacggatttaaaaaaaaacccatctataatgaattcaagttccggAAGTCGGAATACAGCTTGGgtcgacacagtgacagacaattggtgattggagtcattggtcgcgGTATTTGTGCGtgatttttaatttctgttgaccagcgtacgtaatgccaatgctttatcgAGTTGTTCCTCCAGGTTCCAGTATTATTCTGATGAGTAGTAGAAGGGGGGGGCCTTATTTTTCGGtgtccaagtctcctcagttctctcattGTCTTCATTTAGTGGATCGTCAAACCTTCGCCTAcaccaacacctttgaaggcaCGTGGATGCATGCCAAGCGAACGTGGATGGGCTTCACATCTTaagacttatttccaacttatctttatgagttcatGTGGCGGAGGCGTTTCTCCGATAAAGCTAAGGCGTGGATGtcacttgttcaacatatttcaattctctaTCCTTCGAGTTTACAGCCCCCTTCATCGATTCAACGctgcacataacaccatattgtgccaaatgttttgagacggtctaaaaactaatatcacgCCGAAGCTTACAGTTCAGGAGACCACCgccgctgatgtgtgacactgggaatgcacaaaccagacgaaGTTAGTGCTGGTGACAGTATATGGACCCTAAATCATTACATTGGCAGCGAATTTCGTTTTCGTttgtacttaattcacttcgtcgatcggtggaatttttataatgtaattttcgtggcatatccaacgaattgttgttcatgttttcatctacaatagcaatgaaatattgcatttcatacatgtttgGTGATGAACCACTTTTATGTAAACGTCTATCCTGTCTAAAACGgaacacacacctttcgtattgtaaaaaaggcagcaaTGGATGAATTCAATAGTAAATGTCAAACACAATGTTTTCAACTATAAAATATCCTAAATAAGAggcaattttatgaattaacTGTGCAAATGCaacaaatgatatgaaaaatattcagacaataacaaatctgcacatcaaacacgacaatgcagagacaaaaataaagacaggcaataaGGCAATAAATGCAGAGGCATAAATCTAATACAAGAAGGAATGtgcgtaaaagactttcaaatcattacaaatcagttcctgcttagcattatcatcctaacgTTTATATGGAACATTGCATCCCTTTCTTGCTCTACATGCCGGAGGTGCTAGCgctgggttcgagtcccggtaaCGGTATTAGTTGTAGTGTAAAATAGTGTAACTAATAAATAACACTTCTCTCCCTGTCATTGATCAACCGTTGTTTCCATTCAGGTATCAGGACGTCTGAAGAAGACGTCGCTAGAGTAAAAGGACACTACAAAATGAGGGAAAGAGGGAAAGTAG
>LD353055.1_68208_70414
aacacaaaaaaaatattactttaatcatcagatttttgaaattgcGCACATCTTACCCAAAATATTATGTCAGATGCGATGATGTCTTACTCGTCACTTGCTAATTGGGCCAGCAAGAATGCGCCTGCAGGGATGCAGAAGAATATGAGAGTTAATCCACTGTGTAGGGACCGTGGTTAATCTTATCATACTTTATCGTCGTTAAATGCATTATATCTTACATGGTCTGGAAACACGGAAAATGTAATGATGAGTAGGCACAGTCTTCTCTTTTTTCACTGCAAGcttcttattttcattttcattttcattaaaaattacttttttcatcCGTCAAACATTGCCGTAGTAGGCAACACTTAACTTTGTACTTAGGCAACCGACAAAATTAGACACTCACAggttagttcatgtgatcgcggcaataaataattccgtctcattccgggtacaatatgtcccctctcacgttttattcatcaaatttgttgtcatgtacaaactgactccgacggcaatggccatattgacccccCTTCAATATAGCCGTTGCCAAAGATGGCACATagttacataacagaattcagagttcattcaaatgcaaataataatcaatatgacggccaaaaaatctttgtatgttttcatttgcattacttcttctacagaccgaaaatcacacctgtacattagttcaaactctgttattgattggttaattttttgtccataaaattgtttcctttatctttgcatatgcctcccaatagatttttagccaggctgtattatggaaatttatgaatacacggatgtaaacaaaaaaccatctataatgaattcaagttccggAAGTCCATGGCAGCTTGAGTagacacagtgacagacatttggtgattggagtcattggtcgcgatatttgtgcttgctttttaatttctgtcgaccggcgtacgtaatgccaatgctttatcgATTTGTTCCTACAGGTTCCAATATTATTCCGATGAATGGTAGGGGGCTTATTCTtcgttgtccaagtctcctcagttctcacatttcaccgctaatcattgtcttcattttgtggatcctcaaaccttcgcccacaccaacacctttgaaggcatgtggatgcatgccatGCGAGCGTGGATTGGCTTCACAccttcagacttatttccaacttgtCTTTATAGACTATTATGAGTTCATGTAGTGGAGGCGTTTCGGCGATAAAGCTAAGGCGTGGATTTTACtcgttcaacatatttcaattctctgtccttcaagtttacagtccccttcatcgattcattgcaactctgcacataacaccatattatgccaaatgttttgagacggtctaaaaactaatatcacgCCTAAGTTTACAACTCGGGAGGCCactgccgctgatgtgtgacactgggaatgcacaaaccagacgaaGTTCGTGCTAGTGACAATATATGCACTCTAAATCATTATACTAGCAGCAAATTTCGTTTGCTTttgtacttaattcacttcgtcgatGGGTGCAATTTTTATGTTACTTCCgtggcatatccaacgaattgttgttcacgttttcatttacaatagcaatgaaatattgcatttcatacatgttgagtgataaaccacttttatataaaagtgtatcctgtcaaaaacgGAACACACACCTTTCGTTTCGTtaaaaggcagcaaatgacaaattcaataataaatgtcaaacacaaagttttcaacacataaaacatcctaaacaagtgacaattttatactttcaaggtgcaaatacaacaaataatatgaaaaatattcaaagaataacaaatctgcacaacaaacacgacaaagcagagaaaaaaataaagacaggcaataaagcaatcaatgcagaggcataaattcaataaaagaaggaaaatacgtaaaagactttcaaatcattacaagtgaacattataaattaatcagttcctgcttagcattatcatcctaacgttaatatgaaacattgcatccctttctcgcaacttgttctcgtggagtacaggttaCAGGTAGTAGTTCACATGCTGGAGGTTCTGGGTTCAACCCCCGGCAGCTGGTAATTGTTGTTGTGTGAAAAAAAACGTAATTAAAAAATAACGTTTCGCTCTCCTTATTAAACAACCCTTGCCTTACTCATAGG
>LD343772.1_226360_228566
tctgtacgccacagtcattccactcatatttgtggaatgaccgtgcatacgtcgttcgaccagcttcagcttttgtgccaggtgttagggcaccattttacaagtggtatagccacaaactgatgacgtcaaaatcgccgtacacaaaacacagacgccccgtatttgcggcaccgactaactaataaggttaaaataatataaatttgcactttcttcaaatcaccgtcacaatctccgactgcttagtttttgtatcgggtgaagtacagtgggggccaggaattggggttagctgaccaaattgtgggaacggagcgagcgaagcgaaccccaatttctggctcccactgtgcttcacccgaaacaaaatcaagcaaatgaagaccatcacagactttttagagttagggtagttagttcatgtgatcgcggcaataattccgtctcattcttgtacaatttgtcccctctcacgttttattcatcaaatttgttgccatgtacaaactgaccccggcgacaatggccatattgacctcttttcaatatagccgttgccaaagacggcacacagttacataacagaattcagagttcattcaattgcaaataataatcaatatgacggtcaaacaatctttgtatgttttcatttgcattacttcttctacagaccgaaaatcacacctgtacattagttcaaactctgttattcattggtttaattttttgtccagaaatttgtttcctttatatttgactcccaatagatttttagccaggctgtattatggaaattcatgaatacagtgatgtaaacaaaaaaacatctataatgaatttaagttccggaagtccaaatacagcttgagtcgacacagtgacagacatttggtgattggagtcattggtcatatttgtgcttgctttttaatttctgttgatcggcgtacataatgccaatgctttgtcgatttgttcctactggttccaatattattccgatgaatggtagggggcttattcttcattgtccaagtctcctcagttctctcatttcaccgctaatcattgtcttcattttgtggatcctcaaaccttcgcccacaccaacacctttgaaggcatgtggatgcatgctatgcgaacttggattggcttcacaccttcagacttatttccaacttgtctttatagactattatgagttcatgtagcggaggcgtttcggcgttaaagctagggcgtggattttacttgttcaacatatttcaattctctgtccttcaagtttacagtccccttcatcgattcattgcaactctgcacataacaccatattatgccaaatgttttgagacggtctaaaaactaatatcacgcctaagtttacaactcaggaggccgctgccgctggtgtgtgacactgggaatgcacaaaccagacgaagttcgtgctagtgacaatagatgcaccctaaatcattatattggcagcgaatttcgtttgcttctgtacttaattcacttcgtccatgggtggaatttttatgttatttccgtggcatatccaacgaattgttgttcacgttttcatctacaatagcaatgaagtattgcatttcatacatgtttagtgatgaaccacgttaatataaaagtgtatcctgtcaaaaacggaacacacacctttcgtaatttaaaaaaggcagcaaatgacaaattcaataataaatgtctaacacaaagttttcaacatataaaacatcctaaacaagtgacaattttatactttaacggtgcaaatacaacaaataatatgaaaaatattcaaacaataacaaatctgcacaacaaacacgacaatgcagagaaaagaacaaagacaggcaataaagcaatcaatgaagaggcataaattcaataaaagaaggaaaatgcgtaaaagactttcaaatcattacaagtgaacattataaattaatcagttcctgcttagcattatcatcctaacatcaatataaaacattgcatccctttctcccaacttgttatcgtggagtacaggttataggtagtgcttctcatgctggaggtgctgggttcgacccccggcatcggttattgttgttgtgtaaaaaaacgtaactaaaaaaaaacatttctctccctggtcattaatcaaccgttgcttccacctagc
>LD371697.1_1915_4070
CCTTTTAACAACGGCACTGGCTAAGTAATAACGTTAAtgtaaatttctattttcttcCAATCAATTTCCGACTTCTTATTTTTTGTGTCCGTTAAATACATTGTAGGGCCCAGAATTGGCGTAAGCTGACCAAATCGTCAGAACTGAGCGAGCGTAACTTTGCTTGTTTTCGATCGCTCCGTTCCTACAATTTGGTCAGATCCTAATTCTTGGCTGCCACAGTGCTTAATCcttcacaaatcaaacaaatgaaGACCAACACACACATTATAGGTAAGAATCCGTAGGTTCATGTCATAGCGGTAATGATTTCGTCTCTCCCCAGGTAATATATCCCCGACAACAAAGGCCATATTGTCCGTACGCCTTTGCAATACTGCATTTGCCAAAGATGGCATTGTGTCATATAACAGAAGTCGGCgtttattcaaatgcaaatcGCACTCTATGTGATGGTAGAAAAAACTTGGTATATTTGCAATACTTCTTCTAGAGAACAAACTAACTGCTGTGTATCATCAGACAGTACAACCCCCAAAATCGATAGTATGACCACACAAAATAAactaatacaaaattgatttacattgaaataacatgtttACTACTAGCAAATATGTGAATGTACATATAAAGATTAAAAACGACTCACATCGATATTCTGtacacatatatttatttaaaatgtaatttatccAGGGATTACTCCTTTtccttttgtaaaatttttgttaTTGTGACACTTAAGTATTATTGttttgctgttattgtttattttgtctacTTTGTGATAACTTTTTGTCATGTTATAATCATTGCCTATTCCAAAAAGGCAATGACAAAAAAGTGCAATAATAGATCAAACTCTGTCATTGAATGCTTCAATTTTTATCGAGTCATTTGTTTCAGTTATTTTCGCCATAATGCCTCCGAACAGATTAGCGGCCCGTCAGTGTTGGGAAAATTGATGCGTCcatgtaaataaaaaacatcCATTGTGAATCGAAGTTCGGAAAGTCTAAATACAGCCGGGGTCGACACCTTGACGGACATTGGGAGTTCTGAGTCATCGGTAGCGATATTTTCGCTTGCTTTTTAATGTCTTTTGACCGAAGTGATGCCAttacttgaattcaatttatcGATTTGTTCGTCTAGATTCCACTATTATTTCCAATGAATGTGGGGCTTATTCTTCGCTGTCCACGTCTTCTCATTCTCTCATTTTACCGTCAATCATTCATTCTCATTGTAGCTCCTCAAACCTACGCCCGCATCAACACGGTGGGAGGCATGTGGATACATGCCAATAGAATTTTCAAATTCGTTTGCATGTTATCTTTATCAATTCATATGGCAGAAAAAGCCTAAGCGTGGATATCATCTTAAGTTTCAAAGCCCCCATTCCAAACTCTCACCCCCAAAATATCGCCCGTTTTAGATCGTAAAATCCGACCTCATTTCCATATGTACACACAGaactttgacgtcatcacttctTGGAATGCCTCTTGTACAATATTGCAGTGTGTTGTCTCTTTTCTTTGAATAGGAAAAAGTATTGCTTTATGGTAATTAGCTCCTATCGGTTACTGCCCTGCTGTCCTTTGTCTCAAAGACTGATTGCTACGACATAGCGGATTTTAACTGAATTTCTCTCACATAATTATTTGGGTTAAAATAAGGCGGTAATATCATTCATCCTTCTCATAGAGAGACAGTCTACTGATCATTGGGATAGGTCAGGTCAATGATCAAAGTTCCGCTCAGTAAAGCGGCTATAAATTCGATGTAGAATACTCCTCGAGGAGAGATATTTGGACTAGCATGTTCCAAATGGAAGGATTTTCCCACTGTATTAATTTGTGTGACAAAGCACTTGGATcaatcaatttgttttcaatgacgAAAAAAGTGTGATTACTTGAGGATTATCAACTTGGAttcattgtcactattttgaTGCACGACTCGTCTTCATTTGGACTTACGTTCACGGAATTCTTGTGTAACAATACGTCATATCGACCCGTGTCACTTGTTTTTAGAATTTAATATAGCGAATTTGTCTGTTAAAGCATGAATGCTTCTGCAGAATTCACAGCCCTTTCAGAAACTCGCAAACGCCAGGTGTCCCAATACAATGTTCGTCATA
>LD350705.1_82455_84559
atcaggatttcaaaggtctttactgttaaattgctctattttgtaaattttacaaatacatgtatttgtatttaacttttctaagtggggggggatcagtcaaaatttcagagttagagaggggagttactcaaattcatcatggttgacgggggggggggggtgtcacttgaaatttctgagtttcaggccgtaaataattacggctcccttatatacaacgcatcacaaacttgatgacaaagaaaaaaaaatttgcattgctactccatttgaaaaaaaaaaattgatgcagctctgacagtagacaaaaaaaattgctgtcactgtgacaggaaaaaaaaatttgctcccatacccatttcctccatacccccccccaaaaatcaaatggttctcccctaaaataaaattgatttcCACTTTGATTCTTTCAACCACATTCACaatttccgactgcttagttttcgTGTCTGGTGAAGCACAGTGAAGGCCAGGAATCGGGGTTAGCTGACTTATCCTTTTTTAGCTTCATAGCTGATGTTGTCGGAACAGCGCGAGCGTACATGCAAGCGAAGTTCccacaatttggtcagctaaccccattCGCCCGTCAGCAAAGTTAGTTCATGTCATTGCAGAGACAATTCATTCTCATTCTGGGTACAATATAACCtgtctgaaattttacacatcaaatttgttgtcatgtacaaacttACCCCGACAGCAAGAgtgaccccttttcaatacagAAATCACCAAAGACGGCACACTGTTACGTAACAGAAGTCAGAGTTCGTTAAAATGGAAATAGAAATCGATATGACACcgacgccccccccccctccccgcccatgtatgtttttatttgcattacttcttcttcagaccaaaaatcacacctgtatgcattagttcaaactctgttattgattggtttaatttttgtccacacatttgtttcctttatcttcGCCATCATGCCTCCGAACAGATGGCTGCATCCTGGAAATTGATGAAGCCAAGTTCGGAAAGTCCGAATACAGCCGATGTCGACAACTTGACGGACATTGGGTGTTCGGACGCGATCCTTCTGCTTGCTGATGTCTGTTGACTGGCGTGGTGcgaagggagccgtcattatttacgacccgGGGGTCGAAGGAATGTTAAGGGGGGTCACTTAAAAATTGGAAACTACAAGGAGGGTTGCTCAAAATGCGGAGAGAAAGAAAGTACGTTCAGCTGAGAGTTGTATCGGGCCAAGTAATGGCAGAGTCCTTGtggcgtttcttatgacatctacattacgtctgaaacaacaacaacaacaacaacaacaacaacaacaacaacacaacagttatgttcgttgaattttattggtcaacaacaacaacaacaacaacaacaacacgactaataaacacaaacaacaatacaaacaacaacaacaatgatttGACCGTCAGTCATACTCTTCATTTTATGGATCCTCCAACGTTAAACCTTCACCCTCACCACCACGATGGAAGGCGTGTGGATGCGTGCCAAGTGAAGGGTAGGGGCCACATCTTCCGCCAGACTTATTCGCAAGTTATGATCGTACGTTTTATAGACGAAATGACGGTGAACAAGCTGGAATTAGGTCATCTCTAGGGACTTTAACATGACAGACATGgtttttagctattatagactatagtctatagaagccaTTAGGATGgatatccgtccggcgtccgtcgccagtctgtatgtatatgtatgtatgtacgtatgtatttccgtttgtgaggatgtccgtccactcacCTATCTTGAGAACAGCAGTACTTCCAGACCTGATATTTGTTATGTAGATGCAAACTATGATTATGACAAATTGTTGTTcgtttttgatattgttgaaaataagcaaattagCTCCAAAAAGTCgtgtttggtaaaaaaatcttcttcataaccgctggtcagacagctttcatatttggtatacaagtctCTAGGGGTGACcttatttagatttgttcaaattgtgatgaaatatgcaaatttgtatttttaaggcattttttgtcgtttttggtcaaaaattctt
>LD349099.1_25643_27900
AACTCGCAACATATCTACTCACCTAGCAATGAGATCAGCGATCAAAACAAGcagtgaaaagaaaaataaacaaacaaacaaattgcattatagggcaccattttacaagtggtatagccacaaactgatgacgtcaaaatcgccgtacacaaaacacaggcgccccgtaattgcggcactgactaactaataaggttaaaataatataaacttgcactttcttcaaatcactgtcacaatctccgactgcttagttttcgtatcgggtgaagtacagtgggggccaggaattggggttagctgaccaaattgtcggaactccgctcgcttcgctcgctccgttcaaacaatttggtcagctaatcCTCATTtctggctcccactgtgcttcacccgacacaaaatcaatcaaatgaagaccatcacagagttttagggttagggttagttagttcatgtgatcgcggcaataattccgtctcattccggGCACAATATGTCCCTtctcacgttttattcatcaattttgttgtcatgtacaaactgaccccgacggcaatggccatattgaccccttCTCAATATAGCCCTGGCCAAAGACGGCACAcagttacataacagaattcagagttcattcaaatgcaaataataatcaatatgacggccaaaaaatctttgtatgttttcatttgcattacttcttctacagaccgaaaatcacacctgtacattagttcaaactctgttattgattggtttaattttttgtccacaaatttgtttcctttatcttcGCGATATGCCTTCCAATAGATTTTTAGCCAGcctgtattatggaaatttatgaatacacggatgtaaacaaaaaaaaaatctatattgaattcaagttccggaagtccaaatacagcttgagtcgacacagtgacagacatttggtgattggagtcattggtcgcgatatttgtgcttccttattaatttctgttgaccggcgtacgcaatgccaatgctttatcgATTTGTTCCTACAGGTTACAATATTATTCCGATGAATGGCAGGGGGCTTATTCTtcgttgtccaagtctcctcagttctctcatttcaccgcttatcattctcttcattttgtggatcctcaaaccttcgcccacatcaacacctttgaaggcatgtggatgcatgccatGCGAAATTGGGTCGGCTTCACAccttcagacttatttccaacttatctttatgagttcatGTGGCGGAGGCGTTTCGGCGATAAAGCTAGACGtgcttgttcaacatatttcaattctctgtccttcaagtttacagtccccttcatcgattaattgcaactctgcacataacaccatattatgccaaatgttttgagacggtctaaaaactaatatcacgCCTACATTGACAACTCAGAAGGCCACTGCTGCCGAtgatgtgtgacactgggaatgcacaaaccagaccAAGTTCGTGCTAGTGACAATATGTGCACCCTAAATCATTATATTGGCGgcgaatttcgtttgcttctgtacttaattcacttcgCCGATCGGCCGaatttttataatgtaattttcggagcatatccaacgaattgttgttcacgttttcatctacaatagcaatgaaatatcgcattgcatacatgttgagtgacgatccacttttatataaaagtgtatcctgtcaaaaacgGATCACACACCTTTCGTATGGAAAAAAAGGTagcaaaatgacaaattcaatagtaaatgtcaaacacaaagttttcaacatataaaacatcctaaacaagtgacaatttaatactttaactgtgcaaatacaacaaataatatgaaaaatattcaaaaaataacaaatctgcacaacaaacacaacaatgcagagaaaaaaataaagacaggcagTAAAGaatcaatgcagaggcataaattcaataaaagaaggaaaatgcgtaaaagactttcaaatcattacaagtgaacattataaattcaTCACTTATAATGTATCGCCCCTTTAGAACGTatcctttgacctcatttccataagtacgcacattATCGTTATCAGTTtatggctataccacttgtaaaatggtgctcATTATAGACACTACCAATTTTAAATCATGAGCGATCCCTACCCGCCGATTCCTTTTTGCATCGGGGTAACTACTTATATTGTATAACTTTGACAGTTCCAAACACAGTGCTCCGGTTGCTACATTTGGAC
>LD342999.1_198886_201074
gtagagtacgacgacgtctacttacgcgtacgctgtattctcttgctgtcatgagaggcgacagcaagagaatatcgcgtacccgtaagtagacgtcgccgtactctacatctgatttggcaacattttacaagtggtatagccacaaactgatgacgtcaaaatcgccgtacacaaaacacagacgccccgtaattgcggcaccgactaactaataaggttaaaataatataaatttgcactttgttcaaatcactgtcacaatcgccgactgcttagtttttgtattgggtgaagtacagtgggggccagaaattggggttagctgaccaaattgttggaacagagcgagcgaagcgagtggagttccgacaatttggtcagctaaccccaatttctggctcccactgtgcttcacccaacacaaaatcaagcaaatgaagaccatcacagactttttagggttagggttagttagttcatgtgatcgcggcaataattccgtctcattccgggtacaatgtgtcccctctcccgttttattcatcacatttgttgtcatgtacaaactgaccccgacggcaatgaccatattgaccccttttcaatatagccgttgccaaagacggcacatagttacataacagaattcaaagttcattcaaatgcaaataataatcaatatcagggccaaaaaatctttgtatgttttcatttgcattacctgtacattagttcaaactatgttattgattggtttcattttttgtccacaaatttgtttcctttatctttgccatatgcctccaaatagatttttaaccaggctgtattatggaaatttatgaatacacggatgtaaacaaaataaacatctacaatgaattcaagttccggaagtccaaatacagcttgagtcgacacagtgacagatatttggtgattggagtcattggttgcgatatttgtgcttgctttttaatttttgttgaccggcgtacgtaatgccaatgctttatcgatttgttcctacaggctccaatattattccgatgaatggtagggggcttattcctcgttgtccaagtctcctcagttctctcatttcaccgctaatcattgacttcattttgtggatcctcaaaccttcgcccacaccagcacctttgaaggcatgtggatgcatgtcatgcgaacttggattggcttcacaccttcagacttatttccaacttatttttatagactattatgagttcatgtggcggaggcgtttcgacaataaagctaaggcgtggattttacttgttcaacatatttcaattctctgtccttcaagtttacagtccccttcatcgattcattgcaactctgcacataacaccatatgccaaatgttttgagacggtctaaaaactaataccacgcctaaatttacaactcaagacgccactgccgctgatatgtgacactgggaatgcacaaaccagacgaagttcgtgctagtgacaatatatgcacccgaaatcattgtgtaacccggttacgaagtaagtcacgtgatttgatcttccatcccatcttacagttaagtaatcagatggaattccttgattgcccttatctcccacaatgcactgtggacagatactgcgtggagtggtggcttgtgcgggcagagactcggtctaagggaattagttcttcttgccagtaaccaagacgacgtggttggtctttttgcatggcttatgaacttctaggtaggttttcacatttgttgcaatactaaatttgtaacgtgttttcatggtgtattttttgaagtttgagaccacacccattgtgaggcaaatttgagaggccatgtgctttcccgattggactgtgagccattctgaatctcaaacttccacagcaatagattgatttgtttagtagttttgtactttttgttttgattcctgaataccaatagttcaacagaaaatgaacttgttcaacttgacatagtgactagaatggcattgccatgccatggattaagatccagttgatatcacgatctgctgactcaaagagcttatatgtaacttgtaagtgctcttttctttttgcatggcttatgaacttctagttccccgacataccaacccattgacggaagcgtttggactgctaatgagtt
>LD350128.1_16717_18851
cattccagaaatttattcgaaggatacactgaattcattcaacttttaacttgctttatggtcttattttacaaattcgtgcacttatattttaacattcttggcaccattttacaagtggtatagccacaaactaatgacgtcaaaatcgccgtacacaaaacacagacgcccgtaattgcggcactgactaactaataaggttaaaaaaatataaatttgcactttcttcaaatcactgtcacaatttccgactgcttagtttttgtatcgggtgaagtacagtgggggccaggaattagggtaagctgaccaaatttggtcagccaaccccaatttctggctcccactgtgcttcacccgacacaaaatcaagcaaatgaagaccatcacagactttttagggttagggtgggttagttcatgtgatcgcggcaataattccgtctcattccgggtacaatatgtcccctctcacgttttattcatcacatttgttgtcatctaccccgacagcaatggccatattgaccccttttcaatatagccgttgccaaacacggcacacagttacataacagaattctgagttcattcaaatgcaaatattatcaatatgacggtcaaaaaaatctgtgtatgttttcatttgcattactttttctacagactgaaagtcacacctgtacattagttcaaactctgttattgattggtttaattttttgtccacaatttttgtccctttatctttgcgatcatgcctcccaatagctttttagccaggctgtattatggaaatttatgaatacacggatgtagaaaaaactctataatgaattcaagttcccgaagtccaaatacagcttgattcgacacagtgacagacatttggtgattggagtaattggtcgcgatatttgtgcttggtttttaatttctgttgaccggcgtacgtaatgccaatgctttatcgaattgttcctccaggttacagtattattctgatgagtgacaggggccttattcttcgttatccaagtctcctcagttctctcatttcaccgctaatcattgtcttcattttgtggatcctaaaaccttcacccacaccaacacctttgaaggcatgtggatgatgccatgcgaacttggattgggttcacatcttcaaacttatttccaacttatctttatgagttcatgtggtggaggcgtttcggcgataaagctgaggcgtggattttatttgttcaacatatttcaattctctgtccttcaagtttaccgtccccttcatcgattcattgcaactctgcacataacaccatattatgccaaatgttttgagacggtctaaaaactaatatcacgccttagtttacaactcaggaggccacttccgctgatgtgtgacactgggaatgcacaaacgagacgacgttcgtgctagtgacagtgtatggaccttaaattattatatttgcatcgaatttcgtttgcttctgtatttaatccacttcatcgatgggtggaatatttatgttatttccgtggcatatcaaacgaattgttgttcactttttcatctacaatagcaatgaaatattgcattgcatacatgttgagtgatgaatcacttttataaaagtgtatgctgtcaaaaacgaaacacacacctttcgtattgtaaaaaggcagcaaatgacaaattcaataataaatgtcaaacactaactgtgcaaacacaacaaataatatgaaaaatattcaaacaataacaaatctgcacatacaacaaacacaacaattcagagaaaaaaaataaagacaggcaataaagcaatcaatgcagaggcataaattcaataaaagaaggaaaatgcgtaaaagactttcaaatcattacaagtgaacattataaattaatcagttcctgcttagcattatcatcctaacgtttatatgaaacattgcatcccattctcacaacttgttctcgtggagtataggttatagatagtggttcacatgcttgaggtgctgggttcgacccccggcagcggttatagtcattgtgtaaaaataaaacttctctcccttgttgttaatcaatcattgcttccacataggt
>LD363811.1_52940_55134
GTCTGTCACGGTGTCGGTTGTATTTGGCATTGGTTTCATCattgattttcacatttatggctGCAATATCGACAATACAGCCGGGCAACAATCTGTTCGGACTTGGGAAGCACGATCGCGAAGATGAAGGAAATAACTTTATCGACAGAAATTAAACGAATAGCagaattttaattaatgtaaAGGTGTGGGCACTATTTTACAAGCGgcatagccacaaactgatggtGTCAAAATCACGGTACATTAAACACAAACGCTTTTACGGCACTGACAAACTAAAAAcgttataataaaataaattttcacttcCTTCCAAGCACTTTCACAATTTTCGACTGCTTAGATTTTTCGTCTGGTGCAGCACAGTGGGGCAAAAACTATGGGTTAGCTAACCCCATTTCTGGCCCCGATTAcgcttcacccgacacaaaatcaagcaaatgaagaccaacACATAATTGAGGGTTAGGGTTACTTACAAATGTAGTTCATgtcatggcggccatattcCCGTCTCATTCCGTGTACTATATATCCTATCTCACActttattcattaaatttgcatggCCATTATTGACCGTTTTCAATACAGTAGTTCCAAAGACAGCACACTATCATGTCACAGAAGTCATCTACATTCCAGTGCAAATGCAAATGACGGTCAAGAAAAACTTTGTATGTTTTATTGCATTGCTTCCTCTACAGACCAAAATTGACACTTGTACATTAGTTGAAACTctgatattgatttgtttaatttttgtagCGAAATTTGTTTACTTTATCTTTGCCGTAATGCCAACGAATAGATTTGTGGCTTGGCTGTATTGTACAAATTAATGAATCCACGGATGTCAAAAAACATATATGATAAATCCAAGTTCGGAAAGTCCAAATACAGCTGAGGTCGACACGCTGACAGGCATTTGATGTTCGGAGTCATCGATCGAGAAATATTTGcttgcttttttatttctgttgacCAGTGTGATGCCGATGCGTTATCGATTTCGTTCGTCCTGCAGGTTCCATTATCATTCTGGTGAATGGAGGGCTTATTTTTCATTGTCTAAGTCTCAATTAGTTCTCTCATTCTTCCGTCAatcattcatttaattttgttgaTCCTCAAACCTCCACCCACACTAAAAGCATGGAAGGCATGCATGCGGTGCATGCCACGCGAATCTTAAAATTTATCATAAGGTTATCTTTATTAGTTCATGTagaggaaaaaaaatatagatAAAGCTGCGATGTGGCTGTCActatttcaacatgtttcagTTCTTTATCATTTCATCGTCCCGACGCTGGAATAGCACATTGTGCCAAATTTTCGGGTAGATCTGACAACTAATAACACGTCAAAGCTTAATGCTCAGGAGGTCGCTGATGTGTGTCACTTTTAATGTACAAACCAGACGAACAAAAGATTCAGTGATAGTGGCAATACATGGACCCTTCATAGCATATTATGTGCCGTTTTATCTTTTTATAGACTTTTTTCGGACTCAGTGTCCATGTAGCAGCGAATGAAAATCTGGTGATAAATGCACACAGCATCACTGTACTTAATTCACTGCATCAATTGGCGGAATTTTCATAATGTCATTTTTGTAACGATTgttgttaacattttcatttgcagTATCAATGAAATAATACGTTTCATACGTATTCAGTGATGGGCAACTTTCATAAAAGCTGCATtatgacaaaaatgaacataTAACTTTGGTATTgtaaaaagacagcaaaagATAACACTCAACAATATATATCAAACACGATGTATTCAATATATGTAACATCCCCGATAGTCTCACTTCGAAGTATCTGTGCAAATGCGACAAAAAAGTATACTTAGCGAAAAATTACTTGCTCAACGaacataatgaaaacaaaataaagaggaaggaaaaataatagaaaataagaaataacaaaCATGCACAACAAACACGGCGATGCAAAAAGGACAgcagccaaaaaaaaaaaagaaataaacctGCACAGCAGACATGGcagtaaaaatcaaaacaaaattaaataaataaatttttcatttttaaactgATAGCTCCATTTTAACTTCACATCTTGTTAACTTGCTACAGGCTCAAGGTTATTTATATTGAATTTGTTTAAAGTCGGGTAAAGAGGAAAAATAAAAGCAGAATAAATTC
>LD345018.1_12633_14779
tacatgtcagacgcacacactttaggcttggacctaacatccatgcggtttcaggataaactatttttgtaggcaaacttatcaacaataattgaatgcaaggtttcatgtcttactatcttttatcttttacgtccaccatggcagaacgggaagtgttgagagaagttggttgtacttctgttgacttttcgtaattaatttcttcaagtcacgacagatgaacaaactgggcaaggatgaagcagtggcatgccacaaaattatgacgacaaagctccgaacacaaaacaaagacgctttgtaatagcggcactgactagatagtaacgatgaaatatcatacgaaattttcactttcttccaattactctcataatttccgactgcttagtgtttgtatcgagtgaagcagaataagggccagtaattgggccttgctgaccaaattgttggaacggagaaagcgtaagcaagtgaagttcgaaaacaagcaagtttataaatccatcgcacacatttgagggttagggttagtttgttcatgtcatcgaggcagaaattccgtctaatgggtattatatcacctctctcacattctgtatatcaaatttgttatcatagacaaaatagaccgacagaaatggccacattgaccccgttttaatagtgcagttgccaaaatagtagcctcttacgtaacagagatcagagtatattcaaattcaaagagcgatcgtaaagatagccaaaatgatttttatgttctcatttgcattacttattctacagaccaaaaatcacacgtatattagaacacactctgttgatttctttcatatttgtccagaaatttgtttcttttgtctttgcgattatgcctccgtacagatttgtgacccggaaagtcaacctacagctggggtcgacactgtgagagacgtttggtgttcagagtaatcggtggcgatatttctgcttgctttctaatttgtgataactacagcgtgatggcaatattttaattcctttgatgtatcgacttgttcgtccaggttcgactattgtttccaatgaatgaagggctcattcttcgttgtccaagtctcctcaatgctctcatttgatcgtgaatcattctcttcattccacagggcacagctgagtcccctggttgggaaggggtggggttctttttgcaacggtttatctcattttattttattaattttgactgtgaaattcaaattaagatttcgactccaaactgtctgactgctttctatattgcctacaagtgcttatctcctctccaacccagtgtacacacaattgctccgcaaacatgcgtatcagcggattagctgatcaagtcaacagcgtagccatcccacacgtagtaaaatatcaaagtacattatactagttgtgaagtttaactcgttttgctcttaaatattatttagcagtgagtctcttaaagtacaaatttcatctatttcctaaagcatttattaaaaaggagatatgcacaattcacacacacggatatgcaaaagaaaaatagaacttgctttaaaacagtgtgattgaattttgtttgagaaaacaagtttcaattctctctctctctctctctctctctctctctctctctctcttgaatagtatgtaagtatacccaaaaggagtttaggttgacgatacttgtagtcggaccaggcttaaatagaacaatatacttttaaaatgttattgttcattacaatttttcatttctaacggtgaatgccaatcagtttcatcatctaatgctctactagatatgaatttaaattgtttctgcccttcattgttatttagtagttatcctgttaaaataaaaagttcaactcatttttgaggcatttattttaaaaaaggcgaaatacacaacacaaagataggactttgcgaatgaaaaatacaacttgctttacaacagtgtgattgaagttttttgaaaaaacaagttttaactctctctctctctctctctctctctctctctctctctctctctctctggaatagtatgtaagtatacccaaaagcagtttaggttgaggaaacttgttgtcagaccagagttaaatagaacaatata
>LD388943.1_1110_3238
tttgtggatcctcaaaccttcgcccacaccaacaccgtggaaggcatgtggatgcatgctaagcgaagggtggggtacacatcttcagattcatttccaacttatctttatgagtttatgtggcggaagcgtttcggcgataaagctcacgcgtggatgtcacttgttcaacatatttcagttctttatcctttcagttaacagccccttcatcgacccaacactgcactttaaacagctagcgtattgtgccaaagttttcagacggtgtcaaaactaaaacgacaaagtcaacagttcaggaggccactaacgtcgatgtgatgtgtgacactggtaatgcacaaaccacatgaagaaatgagttcatactactgacaatatggacgctacatcatattggtagcggattttgtctacttctgtacttcatgcacttcgtcaattggtagaaaaccgaagtaacaagcccctgatagtgactgtatggaccgtgcattgtgacattgacagccaatttatttttcgcttcagtactgaattgacttcgtcattttgcggaattttataatgtaattgtcgtagtatgtttcacgaattgttcttcacattttcatccacaataggaatgaaatattgcatttcacatatgctaactgatgaacatcttttatataaattatattatgtcaaaaatggaacacatatcttttatattgtaaaaaaaaggcagcaaacaattcaacaataaatatcaaacacacatgtaacaataaataaagtatcttaaagaagctacagtttttcaataactgtgtgaatacaccaaataatatgggaaaaaaatcacaaaattatgtgcacaacaaagacgaaaataaaaaaaaatcaacacaaacaataaagaaacgaatacactaccatgaattcaataaaagaaagaaaatacttaaatgaatttaaatgtgcattaaatgtgaacattataaattaaccagttcctgttcaccattatcatactaatgtttatattaaacattgcatccccttcctgcaacttgttctcgtggagtacaggttataggtatagtggttcacatgctgaaggtcctgggttcgagtcccggc
>LD347789.1_100288_102461
attaccttcaagctatcaaactaatcacatctgaaaaatcacagtttggctgttacgttagattggtaaccctccgatacctttcagctgccaaaaatcttgagtaattgttaggctaaccatttaaaattactttcctttgcctggcaaattaaattgcatcgtgagctgcaagcacccagatgccttgcgattaacggtactactgcacttagcggtactgaccaagtaagtattttaaaaataaaagaaattttcatttttttatccaatcactttcactattttcgactgcttagtttttttgtcgtgtgaagcaatgtagggccagtaattagggttagctgaccaaattgacggaatggagcaagcgtaagcgagcgaagttcaaaagcaagtaaatgaaatccaacacacattttaggtttagggttagttagtgcacgtcatcacgacagtaattccgtctcatccgggtatcacctctgaaacattttatgcatcaaatttgttgtaacgtacagaacgtacgaactcgccccacagcagtggccatatcgacccctttccaatactgcagttgccaaagacagcacccttacataacagaaatcagagtacattcaaatgcaaatagcaatcatcatggcagcaaaaaatattgtatgctcatttgcgttacttgttctacagaacaaaaatcacacgtatattagtcaactctgttattacttgctgtaatacttgtccagaactttgtttcttttgtctttacgatcatgcttctgaacacatttgtgacctggctgtattgtagaaattgatgaatccatggatgtaaaaatcatccatgataaatccagttcggaaagtcaaactacagctggggtcgaaactgtgagagacatttggtgttcggagtcatcggtcgtgatatttttgcttgctttttaatttatgataactggcgcaataccaatattttaattcctttgattatcgatttgttcgtccaggttccactattatttctgatgaatgaaggggccattcttcgatgtccaagtctactcagtgctctcatttgaccgtcaattattctcttcattttgtggatcctctgatctttgccctcatcaacaccatgaaaggcatgctgatacatgcaaagcgaatcttcttatttttttgcaagttgtctttattagttcatgtggcggaagcgtgttagcgataagccgaggcgtgaatgtcaccttttcaacaaatttcagttcttatcctttgagtttacagcctccttcatcgccccgacactggcataacaccatattatgccaaatgtttgggatgatctgacaactaataatacgctaaagtttacttcacggatggctttcgcagctaatgtgtgacacttgcaagtaacaaaccagaagaagaaatgagttcacgccagtgatagtatgaggacgctgcgtaagacattgacagctgatttagcgcgcttctgtatataaatctcttcatcaattgatggaattttcataatgtaacttttttgaactcttacattattgcagttcacattgaactttacaatagcaatgaaatattgcattttatacgtattaaataatgcacctgtattatgacaaagttaacatatatcgttggtattgtaaaaagtagcaaacgacaaaattcaacaataaatatcaaacactttcatttctaggcattcattacaaaaggaaaaatgcctaatacagttgcaggaacatagttaaaccccgtgcggaattaatccaaaaatctagcaacatatttatataatgactgcaatttcaaaagaagacacaagacaaaaacgcctcataatcttcttagcacaacagttaatcccgacctcgggccttttcgagccgggctttagcaaaaatactgtatatgcattaaaacatcgcgatttcatttaccttaagatatataggaatctctctctctctctctctctctctctctctctctctctctctctcaaatagatggtaagtataccataagggagattttgcattgatgggataggcatttgatcgggcttgaacaatttcctttcaaaacatttatgtgtattataattttttttctgtccgtaaatgccaatttt
>LD345129.1_20471_22830
gggttgcatcctaactttttttaggaattagatgaatattcatacattgctgtctcgcgaggcttcaaaatgtcaaaatattagccttgtctggccaggtactgttggcagatccgtcttgaattacagtcccacgttttcaaaggagatgatatcgcgtcgtcctttcttgacttctgcaagtcacgacttacacaatcaattactggatagtatgtgacatgttgttcagacaacatttagtatcgccatttggagatatcaaactaacctgctactactattaaatctaggtgtccttgtttgttggcaacatctacataacagttccaacaagcgacaattttttaagtaaaatcaacgacccttcttaccttgctgttattattcctcactggagttccttcgagctgttggtctaacgacgatgacatcaatacacctacctttttggaagaggtcttgtgtagaatgtatggtgccaattgggcgaacggagcgagcgtaagcgagcgaagttccgacaatatggtcagctaaccccaattcctggctcccactgcttcacccgatacaaaatcaagcaaaggaagattaatacacacttagggttagggttagttacttcatgtcatcacggcaatgattccgtctcattccgggtacaatatcatctatctcacatttattcatcaaatgatcatatggactcattttcaatacagcagttgtttgatacctaatagacgtcacggtacattcaaatgcaaaaaaaaaatcaatatgatggccaaaataaaattttctatgttttcatttgcatttcttcttctacagaccaaaaataacacctgcacatcagttcattctgttattgattggtttaatttttgcagagaaatgtggttcctttatctttgggatcatgcttctgaatagattggtggactggctgtattttggaaatttatgaatccacggatgtaaaaaaactatctatgatgaatccaagttctgaaagtccaaatacagctggggtcgacatcctgatagacattgggtgtttggagtcatcggtcgcgatatgtttggcatctttttaatttctgatgacttgcgtgatgccaatgctttttcgtccaggttccactctaattctgatctatggagggcttattcttcgttgtccaagtctcatcagtcttctcatttgaccgtcaatcattcgcttccttttattcatcctcaaaccttagcccacaccaacaccatggaatgcatgtggacgcattagcaagttatctttattagttcatgtggcagaagcattttggcgataaagccgagatgtggatgtcacttgttcaacatatttcagttctataccctttgacttaacagcccctttcatggccacaacgctggcataatagcacatgtgccaaaattttgggacggtctgacaactaatgacgcacgtcgaagtttactgtttcaggaggccaccgctgctgtgtgacacttggaatgcacaaaccagacgaacaaatgattccgtgctggtgacagtatatggaaccctacattggcaaccgattttgtgcacttcaagttctgtatttaattcactgcatcaactgatcggattttcataatgtaatttttgtgacatcttccacgattgttgttaacatttttagttacatagcaattgaatattgcatttcataggtactgagtgatgaacaactttcatataagctgtattatgacaagaagtgaacacaaaactttggtattgtaaacagctgcaaacgagaaaatttaacaagaaatatcaaacacgaagtattcaacatatataatatccccaacaaccacacttttgagtatctgtgcaaatgcaacaaatgatatgaaagtatatattgaaccaataataacctacataacaaacatggcaatgaaacaaataaagaacaaaaataaaataaatgaataaaaaagaaacgcaaaatgatgaaatcaatttcaagtcaatacaaatgaagactataaatcaaccagtaccttgcatagcattatcatcctaacctttatatggaacattgcatccccttcatgcaacttgttctggtggagtacaggttaaggttgtaggcacagggacacgttattttccgagttgtgttatgcgcacgctgcaacctctggcgaatttgggtactacgaatagttgtacacacactcttactcataagaacagcggcaatgcacttaatcttgaaaatactatttttacaatcagacggaaatataaatattcattaataattaatatgttattatgaacaagcaa
>LD351391.1_223750_225995
atctgtattgtttcctgttgaagtttgtacaccttgacccgaggccattactactgaataaaccaactctaagcttatccaaattttatctacagatattgatttgagaactgttttgcacggtattaaaaagatactgcatgtcatctagatctggatttgaggttccgataattcaccatacaaggctatcacagccgcaagggcctttcagtttatggaagaaagtatcaaattagctagctttcaggagaataaaggcaatgacttcagacttatggggctacagtggcttttgagtaacccggacatggcttcgaattaagatcgcttgaaaactagatcagttgtcatggcttattattcagcacattctcaacagtggagtcttacacctcaaatgtattcttattcattttatactattcatcgttcacttgttgtaaagcgcggcaccattttacaagtgatatagccacaaactgatgacgtcagacgccccgtaattgcggcactgactaactagtaaggttaaaatagcataaatgtgcactttcttcaaatcactgtcacaatttccgactgcttagtttttgtattgggtgaagtacagtggggaccaggaattggggttagctgaccaaatcgtcggaacggagcgagcgaagcgagcggagttccgacaattaggtcagctaaccccaatttctggctcccactgtgcttcacccgacacaaaatcaagcaaatgaagaccatcacagactttttagggttagggttaattagttcatgtgaccgcggcaataattccgtctcactccgggttcaatatgttccctctcacgttttattcatcaaatttgttgtcatttacaaactgaccccgacggcgatggccatatttaccccttttcaatatagtcgttgccaaagacggcacagttgcataacaggattcagagttcattcatatgcaaatgataattctgttgaccggcgtacgtaatgccaatgctttttatcgatttgctcctccaagtatcagtattattctgatgagtggtggggggcttattcttcgttgttgaagtctcctcagttctttcatttcaccgctaatcattgttttcatttggtggatcctcaaaccttcgcccacaccaacaccttggaaggcatatggatgcatgccaagcgaacttggatgggcttcacatcttcagacttatttccaacttatcttatctttatgagttcatgtggcggaggcgtttcagcgaaaaagctaaggcgtggatatgatgtcacttttgttaaacatgttttaattctctctcgttccagtttacagccccctttatcgattcactactgcacataacaccatatcgtgccaaatttttgagacggtgtaaaaaataatatcgcgcctacgtttacagctcaggaggccactgccgctgatatgtgacactgggaatgctaaaaatctgacgaagttcgtgctagtgacagtatatggacctaaatcattatattggcagcgtatttcgtttgcttctgtaattaattcacttcgtcgatcggcggaattgttataatctaattttcgtggcatatctaacgaattgttgttcacgttttcacctacaatagcaatgaaatattgcatttcatacatgtttggtgatgaaccacttttatctaaaagtgtatcctgtcaaaaacggaacacataacgttcgtatcgtaaaaaaggcagcaaatgacaaattcaataataaatgtcaaacacaaagttttcaacatataaaacatcctaaacaagtgacaattttatactttaactatgcaaatacaacaaataatatgaaaaatattcaaacaataacaaatttgcacaacaaacacgacaatgcagagaaaaaataaagacaggcaataaagcaatcaatacagaggcataaattcaataaaaaaggaaaacgcgtaaaagactttcaaatcattacaagtgaatattataaattaatcagttcctgcttagcattatcatcctaacgtttatatgaaacattgcatccctttctcgcaacttgtactcgttgtgtacagattataggtagtgcttcacatgctggaggtgctgggtttgatccccggcagtggttttagttgttgtgtaaaaaaagcgtaactgataaataacacttctctccctgtcattaatcaatcgttgctt
>LD362682.1_4785_6955
gatcaagtttgttctaagtctgtaagaggattatgaaggtgtcatagccttttgttttccattgaaatcaTAGTCTAgtagtaagtaaattttcagGCAAGACAATCTGATACCTTAATCATGCCTTTTAAGCCTTAAAGATGAATTACTTTATTTTAACTAGGTATGAGAAGCTTCAATTTATGTTATTAGTGGAAAAGTGGCAACAAATTCAGGTAGTAATAAGAGGCAAAAGATACGTATCAGAGCATTATGAGTGAGTGTTTTTTCAGATGCTGAATagacttttaaaaaattaagaAGCCTGGCCTATTGTTACTTTCATCTGTTTTCAGCTCCCACTCATCAAATTTATGTTACATGTTACTGTTGAAGCTTACTACGGTATAAGTGGAAAAATCCAGTGTCAGTTCAAGAAAAAGTCTTGTCCAGTagattgtttcttttttcatcatcaCAGCCATTATATACCAGTATAACATTGGGGCCATGAAAGtcttactttgatatttttgagtaAGAGTCTGTACATTACATAACAGAATTcaaagttcattcaaatgcaaataataatcaatatgagggccaaaaaatctttgtttgtatgttttcatttacatgaCTTAACTCTTCTacaaaccaaaaatcacacgtGTACATTAGTTaaaactctgttattgattggtttaatttttgtccacaaaTCTGTTTCCTTTATTTTTGCAATCATGCCTCCCAATAGATTTTTGGCCAGGCtgtattatgaaaatttatgaatccACGAATGTAAAAACACATctataatgaattcaagttcaGGAAGTGCAAATACAGCTTGGgtcgacacagtgacagacatttggtgtTTGGTCGTgatatttgtgcttgctttttaatttctgttgaccggcATATTGCCAATGCTTTTTTGATTTGTTCCTCAAGGTCCCATTATTATTCAGATGAATGGCAGGGGAGGGGCGCTTATTCTtcgttgtccaagtctcctcagttctATCATTTCataatcattgtcttcattttatgGATCCTCAAACCGTTGCCCACACCAATACctttgaaggcatgtggatgcatgGCAAGCAAACATGGATGGGCTTCATATCATTagacttatttccaacttatctttatgagttcatGTGGCGTAGGCGTTTCGGCGATAAAGCTAAGGCATGGATGTCACTTgctcaacatatttcaattcttagttccagagaccagctctggaactgttagtttttgctcactttccttctttctttctttcttaaatttctttctctctctattTCTCGTGTCACTACCATAGAACATcctatatacaaattttaccctcattacccagaatgcattgcgacatgcttatgacgtcatcgctcagctcagACGGGTttcacgggcatttcttgtttgtttatttatttatttttattttgcattgcacaaatatcaaattgcgttcagctattaataattctagctttctttcgctttgtttttgttgctttttgattttatttttctctaaatacccACCGTACTtggcgctatactgttacgTCATACGCCTTCCATACAGACTGGCCTGGCGATGGCGGACATGTTGAGGTTTTGCCTTGCGATGATTCCAGCATAGCGACCGATCGTTCAAGAGCTTAGATATTGCGATGTTTCGGAGAGTGATCACATTTTTGAACGTggattttataactttattatAAGTTTTGCCGAAGATATTTGGCAGTGTTCTCCCCAAGCCGTTTAACAGGATTGGCCCCGATCCTTaatttttttcgcccgatcctttatttttcatgctttTCAAGTGTGAAACAGCCGTGTTGCCAATGAATATAGGCTAAGATGGATGAaacttcaattcaaaaagcatgatgtgttaaagggaaacctaagtccagcgcaTGTCACcctttatcccttccaaaatcacccctGAATAAAATGCAGCCGGAATTTTCAACGTGCTCGCACGCGCAAACGACTActgcgcgacgaaaagagaatttgaagtagacgacatttatgaaaatgagctccGAATCCCATGGGTAcaaaagggctcatgggagaagcgggcgtgacgtcatcggcgatacacagACGTGTGTTACAACGCTCTACAGCG
>LD403346.1_4347_6607
ACTGAAGAACTTTTTGGCACGTTCAGAAAGAAAGGCATGATAAAAAAAAGTTATTGCGATGTTTAATCCTATGTTAAAAATGAGGAACAAATTAGGTACCATTTTACAaatggtatagccacaaactgatgacgtcaaaatcgccgtacacaaaacacagacgccccgtaattgcggcactgactgactaataaggttaaaataatataaatttgcactttcttcaaatcactgtcaaaatctccgactgcttagtttttgtattgggtgaagtacagtgggggccaggaattggggttagctgaccaaattgtcggaacggagcgagcgaagcgagcggagttccgacaatttggtcagctaaccccaatttctggctcccactgtgcttcacccgatacaaaatcaagcaaatgaagaccatcacagactttttagggttagggttagttagttcatgtgatcgcggcaataattccgtctctttccgggtacaatatgtcccctctcacgttttattcatcaaatttgttgtcatcttCAAACTGACCCTgacggcaatggccatattgaccccttttcaatatagccgttgccaaagacagcacacagttacataacagaattcagagttcattcaaatgcaaataataatcaatatgacggtCAAAAagtctttgtatgttttcatttgcattacttcttctacagactgaaaatcacacctgtacattagttcaaactctgttattgattggtttaattttttgtccacaatttatttttcctttatCTTTGCGATCATGCCTCCAAATAGAATTTTAGCCAGGCTTTATTatataaatttatgaatacacggatgtaaaaaaACAACTCTATAATAAATTCAAGTCCGGAAGTCCGAATACAGCTTGagtcgacacagtgacagacatttggtgattggagtcattggtcgcgatatttgtgcttgctttttaatttctgttgaccggcgtacgtaatgccaatgctttatcgAATTGTTCCTCCAGGTTACAGTATTATTCTGATGAATGACAGGGGCCTTATTCTTCTttgtccaagtctcctcagttctctcatttcaccgctaatcattgtcttcattttgtggatcctaaaaccttcgcccacaccaacacctttgaaggcatgtggatgTATGTCATGCGAACTTGGATTGGcttcacatcttcagacttatttccaacttatctttatgagttcatGTGGCGGAGGCGTTTCGGAGATAAAGCTGAGGCGTGAATTTtactatttcaacatatttcaattttctgtccttcaagtttacagtccccttcatcgattcattgcaactctgcacataacaccatattatGCCAATTTTTTTGAGACGGTCTCAAAACTAATATCACGCCTAAGTTTACAACTCAGGAGGCCACTGCtgctgatgtgtgacactgagaatgcacaaaccagacgaaGTTCGTGCTAGTGACAGTGTATGGACCTTAAGTTATTATATTTGCagcgaatttcgtttgcttctgtacttaattcacttcgtcgatGGGTGGAATTTTAATGTTATTTCCgtggcatatccaacgaatttttgttcacgttttcatctacaatagcaatgaaatattgcatttcatacatgttgagtgatgaaccacttttatatGAAAGTGTATCCTATCAAAAACGaaacacacacctttcgtattgtaaaaaaggcagcaaatgacaaattcaataataaatgtcaaacacaaagttttcaacatataaaacatcctaaacaaatgacaattttatactttaactgttcaaatacaacaaataatatgaaaaatattcaaacaataacaaatctgcacatacaacaaacacgacaatgcagagaaaaaaataaagacaggcactaagcaatcaatgcagaggcattaattcaataaaagaaggaaaatgcgtaaaagactttcaaatcatgacaagtgaacattataaattaatcagttcctgcttagcattatcatcctaacgTTTATATGAAACATTGCATCCCTTTCTCGCAACtgttctcgtggagtacaggttataggtagtgcttcacatgctgGAGGTGCTGGGTTCGACCCCGGCTGCGGTATTAgttgttgtgtaaaaaaaaGTAACTAAAAATATATGGGTCAAAAGATCAGTAAAATCATACAATCATTCATTATGTATTACCATGCTATAGACATCT
>LD344315.1_2056_4220
atgctcttgctttcgcctctaacttccgcgtaagtgtagacgtcgctatactctacatctgattttaatcaaattgggcttcctggtgctaatacggtgctactatcgcaaatttctgaccccaaaaaagattcaatcgatgtgcagactggaccacaaatagtatgtgttgaaggacactgtggtatggtgaaccaaaactaatgtcagacctacaggttgcttgctataaactcttacactctattaaaacttatcaattatgatcgcctcctgctacgcgtgcctgtacccacagtccctctggcctctatagaggatagagggactgtgctgtacccttcaaaggtagaagtaaacgccctctgtagctcggtctcaattttctttcactttattacgtttcaaatccaccttgcctaccttttgtccggcagtttgaacaaaatacaggtaatcacgcaaaatggttttaatagcagaatattgtgaaaagacgagaaaaagcaatataccatatcagtgctttgtaaggagtttgggaaaatgcaaaatgaaaacattaccgtcattctgacactttacaaacaaaaacgaggtgacgccttgatcttgaaatctcatctaccctgataccgcagtcacgcaatcatccacgatgcatcaaagttagagttcacatacaacaaatgacatcatcacagtagcatttcattggattgaagattgtcctttagtcctatgtttcgtactgggacgatgtagagagcccccttctatcgtgaccataaatcactgggcagtctctccaggcgatggaagagcagtgcataaatcgatcatttttaatcctaaactcttgatgaatagccttgtttatctgacaaactgtgcgggcaagaaaaggcgacggatggatgttcctggagtttgaatttgtcagagctgctgccgcatgccgagtggtttacgacggtaaacttgtttaggcctagatgcaggcgactcactaccattttaccaataagggatagagatggatagttctcccaaaaaactatttcttgtcaccatggagaacagagacacagcaaccctgctacctttgatacagaagtggataagaccagagaaaacaatcatgtcagactgctggaatgtgtatatcacatcggaagaaagaaaacatctggcagtcgaagtttttctggtggaacttttatagacccgtgcgggataaagcctatgcagtaacaatattaaatactgaacaataatgttccctcgcatacattctacaaaatgatttttactgtcttcgtaaccatccagccatgacgtatttttcaccatttatcagttatataaatctgtaccatcctcatcctcatttatctatcatttaagcctatgtcgcgattcagtcaataaaaattgatgacagcgtatcaaagaattatgtttatataatggactaacaaaggataaattaattgaatcaaaaaggcagatgtttcataaagagaagggccgtaacagcgatctccaaggccctgctaaagaggtaaatttatgagaagtaagctgacctcattcatctacccttggataaagagagagaaaatttattactatgtaaaacctccattgtcattcacataaaatgcgcgtaaaatccgttttaaaatgtcacgtgtcatttgcatgtcacaccttgcagctgtgtaaagcagtgtaaaggcttaacaactataataaaatgtgtatgaacagtgcgttatacactttgagaattgtttaaaaagcactttcaagtccatctattcctccaaacaaaaggaagcatggtgatatcattgtgataaatactggcgtttttcggtgatcatatggtcatgtggtggcatatatctatagtaaaagtgagaatacgctgcccacataacaaaattaagctgtcgagaatttcaatctcaatgaaagtcgatatatttacatgttaccgtaattaatgttcttttaaatctttttgtgaagcattttaacattctttctcaattattgtattacctccttagaatttccacacgatgatgtatggtttactatattgttgactgaaattcgtgatatcgatgctgccgaccttacagtagcaagccac
>LD352522.1_256964_259170
NNNNNNNNNNNNNNNNNNNNNNNNNNNNNNNNNNNNNNNNNNNNNNNNNNNNNNNNNNNNNNNNNNNNNNNNNNNNNNNNNNNNNNNNNNNNNNNNNNNNNNNNNNNNNNNNNNNNNNNNNNNNNNNNNNNNNNNNNNNNNNNNNNNNNNNNNNNNNNNNNNNNNNNNNNNNNNNNNNNNNNNNNNNNNNNNNNNNNNNNNNNNNNNNNNNNNNNNNNNNNNNNNNNNNNNNNNNNNNNNNNNNNNNNNNNNNNNNNNNNNNNNNNNNNNNNNNNNNNNNNNNNNNNNNNNNNNNNNNNNNNNNNNNNNNNNNNNNNNNNNNNNNNNNNNNNNNNNNNNNNNNNNNNNNNNNNNNNNNNNNNNNNNNNNNNNNNNNNNNNNNNNNNNNNNNNNNNNNNNNNNNNNNNNNNNNNNNNNNNNNNNNNNNNNNNNNNNNNNNNNNNNNNNNNNNNNNNNNNNNNNNNNNNNNNNNNNNNNNNNNNNNNNNNNNNNNNNNNNNNNNNNNNNNNNNNNNNNNNNNNNNNNNNNNNNNNNNNNNNNNNNNNNNNNNNNNNNNNNNNNNNNNNNNNNNNNNNNNNNNNNNNNNNNNNNNNNNNNNNNNNNNNNNNNNNNNNNNNNNNNNNNNNNNNNNNNNNNNNNNNNNNNNNNNNNNNNNNNNNNNNNNNNNNNNNNNNNNNNNNNNNNNNNNNNNNNNNNNNNNNNNNNNNNNNNNNNNNNNNNNNNNNNNNNNNNNNNNNNNNNNNNNNNNNNNNNNNNNNNNNNNNNNNNNNNNNNNNNNNNNNNNNNNNNNNNNNNNNNNNNNNNNNNNNNNNNNNNNNNNNNNNNNNNNNNNNNNNNNNNNNNNNNNNNNNNNNNNNNNNNNNNNNNNNNNNNNNNNNNNNNNNNNNNNNNNNNNNNNNNNNNNNNNNNNNNNNNNNNNNNNNNNNNNNNNNNNNNNNNNNNNNNNNNNNNNNNNNNNNNNNNNNNNNNNNNNNNNNNNNNNNNNATTTCTGTTGACTGGCgtacgtaatgccaatgctttatcgATTTGTTCCTACAGGTTGCAGTATTATTCTGATGAGTGGTAGGGGCCCGGTGGCTTATTCTtcgttgtccaagtctcctcagttctcCCATTTCACCGCTAATCGTTGTCTTCATTTTGCGGATTCTCAAACCTTCGCCAAcaccaacacctttgaaggcatgtggatgcatgccaaGCGAACTTAGATGGGcttcacatcttcagacttatttccaaTTTATTTTGATGAGCTCGTGTGGCGGAGGCGTTTGGCGATAACGCTAAGGCGTGGGTTTAATTgttaaacatatttcaattctctgtccTTCGGGTTTACAGCCCTTTCATCGATTCAACTCTGCACATAACACCTtattatgccaaatgttttgagacggtcTAAAAATTAATATGACGCATAACAACTGCCGCTGATGTATGACACTTGGAATGCACAAACCTACTTTTGTCTTATATTTATCGATTTCTGTGGCTGTTTGTTCACACTGTTTAAATTTACTGTTCCTCGTATCAAATGAGTCTATTCAGGCTGAGACATGAATGCAGGCTTCTCTTGTAAAAATTACTCATGGTATCAGTTAAACTTGAATGTATTCTGCCATCGAGAAATGAAATCCTCTGGTACAAGCAGGTACAAAGCTATAAAATCGAAGGCAGGTTGATATGTTAGTCCTGATAAAACAAAGGAGCACTCATATCTGTTCTATGAATCTTTTAATAGCTTTTTTCGGAATGTCAAACAACCACCAACACCGACTTTGTCTTATACTTATTGATTTCTATGCCTGTTTGTTTACACTGTTTAAATTTACTTATCTTCGTATCAAATGAGTCTATTCAGGCTGAGACATGAATGCAGGCTTCTCTTGTATAAATTACTCATGGTATCAGGTAAACTTGAATGTATTCTGCCATCGAGAAATGAAATCCTGTGGTACAAGCAGGTACAAAGCTATAAAATCAAAGGCAGGCTGATATGTTAGTCCTGATAAAACATATGAGCACTCATATCTGTTCTATAAATCTTTTAATAGCTTTTTTTAGGAATGTCAAACAACTACCAACACCGACTTTGTCTTATACTTATTGATTTCTATGCCTGTTTGTTTACACTGTTTAAATTTACTGTTCTTCGTATCAAATGAGTCTATTCAGGCTGAGACATGAATGCGGGCTTCT
>LD356233.1_48036_50227
NNNNNNNNNNNNNNNNNNNNNNNNNNNNNNNNNNNNNNNNNNNNNNNNNNNNNNNNNNNNNNNNNNNNNNNNNNNNNNNNNNNNNNNNNNNNNNNNNNNNNNNNNNNNNNNNNNNNNNNNNNNNNNNNNNNNNNNNNNNNNNNNNNNNNNNNNNNNNNNNNNNNNNNNNNNNNNNNNNNNNNNNNNNNNNNNNNNNNNNNNNNNNNNNNNNNNNNNNNNNNNNNNNNNNNNNNNNNNNNNNNNNNNNNNNNNNNNNNNNNNNNNNNNNNNNNNNNNNNNNNNNNNNNNNNNNNNNNNNNNNNNNNNNNNNNNNNNNNNNNNNNNNNNNNNNNNNNNNNNNNNNNNNNNNNNNNNNNNNNNNNNNNNNNNNNNNNNNNNNNNNNNNNNNNNNNNNNNNNNNNNNNNNNNNNNNNNNNNNNNNNNNNNNNNNNNNNNNNNNNNNNNNNNNNNNNNNNNNNNNNNNNNNNNNNNNNNNNNNNNNNNNNNNNNNNNNNNNNNNNNNNNNNNNNNNNNNNNNNNNNNNNNNNNNNNNNNNNNNNNNNNNNNNNNNNNNNNNNNNNNNNNNNNNNNNNNNNNNNNNNNNNNNNNNNNNNNNNNNNNNNNNNNNNNNNNNNNNNNNNNNNNNNNNNNNNNNNNNNNNNNNNNNNNNNNNNNNNNNNNNNNNNNNNNNNNNNNNNNNNNNNNNNNNNNNNNNNNNNNNNNNNNNNNNNNNNNNNNNNNNNNNNNNNNNNNNNNNNNNNNNNNNNNNNNNNNNNNNNNNNNNNNNNNNNNNNNNNNNNNNNNNNNNNNNNNNNNNNNNNNNNNNNNNNNNNNNNNNNNNNNNNNNNNNNNNNNNNNNNNNNNNNNNNNNNNNNNNNNNNNNNNNNNNNNNNNNNNNNNNNNNNNNNNNNNNNNNNNNNNNNNNNNNNNNNNNNNNNaggtaattctactgaaacattacctgtctagctcaacctccaaatattgagttttgaaaatattacctgttaacttaaatgtgattgacgaaagtcttttttgccacaagtgcaagcatcaccgaggacgagctccagcagaagagagatgggtgtttggaatggttgaccgtttcagcgttggaaaaaatagtcaggcagaacggaaaacgaagctgacgattttaatacgaaatcttcgacaaaacgtgaattggtcaactatattttattcaatttagatgtctcatgtttactctattagcctactgcagaatgtatcgttgtagagttgttatgtaggaggtgtacaaacgaccttacaagtagctgaccttaccaggggtcatgttagtactgttgagttaatttatggggtttcaagctgtagtagtcgtttccatggacggaataggtattgttgctaagtttacacaccgtgaagccaacgtttttatatataccaagattaaaatatctctcaaaaatcgacgagcttgacagtaacaatattcaaataacgatctccagaaattctcgacttatattcttctctttatattacagcagcacgttaactttcggtttgatattttctgttgtactggtcatgtggtcttttattttgaatgcagatcaacgcccactgtggggccttgtttgcagacaatgaatacatgaaaattttccagtaaacaggctacactaatgtgctgtaattattattttagggtgcgttgcctagatttcatgatgttgtttccattcaaggtaacgctcctctgctcattgttgatgcgcggacactacggccgtcagaaaaccaatacgtgtttggaatagcctcaaccactctgacgtcaacctatcgataagaggggatccaaaaataatgtacatgcgggtcatttagccgaacttatcagcactaataatatatgctcagatcactgagataatgaaaataaatcaagggtgacttttatatatatgttcaacttatgagcgacgaaccggaaacagtgttagtctaagagtataaaaacgttaacaatctgtgacttttccgtctcttttttgacaggtggggttcatatagcggtaacgttctttctatgttgacataatgaaggtattcaaattcaaaagaactgtcattatttattaatcatgccgactcctttttgcaccatactttaacagattaaacaggaaaatattttagggcaaactca
>LD367643.1_625_2819
tgtacccAGAACgagacggaattattgccgcgatcacatgaactaactaaccctaaccctaaaaagtctgtgatggtcttaatttgcttagtttttgtatcgggTGAAGCACAATGGGAGCCAGAAATTTGGGTTAgatgaccaaattgtcggaactccgctcgcatcgctcgctccgttccgacaatttAGTACactaaccccaattcctggcgCCAACAATACCTCACCCGATACACAATCTAAGCAGTAGGAAATTGTAACagtgatttgaaaaaagtgcaaatttatattattttaactttaTAAGTAAGTCAGTGCCGCAATTTCGGgacgtctgtgttttgtgtacggcgattttgatgtcatcagttcgtggatataccacttgtaaaatgatgccgatcgcggcaataattccgtctTATTCCGGGTACAAGGTGTGcctctcacgttttattcatcaaatttattgtcATGTACAACATGAGTCAGACGGCAATGTCCATATTGACCCCATTTCAATACAGCACttgccaaagacggcacacTGTTATGTAACAGAATTTacagttcattcaaatgcagataataatcaatatgacggtcaaaaaaattttgtatgtttcatttgcattacttcttctactAGCCAACGATCACACCTGCACATTAGTATAAACtttgttattgattggtttaatttttgtccaaaaatttgtttcctttatctttTCGATCATGCCTCCCAATAGATTTTTGGCCCGGTTGTATTATGGACATTTATGAATCAACGGATGTAAAAAACATctataatgaattcaagttccgcaagtccaaatacagcttggGGCGACAAAGTAGCAGACATTTGGTGTTTGGAGTCATTGGTAgcgatatttgtgcttgcttgttaatttctgttgaccggTGTAATGCCTATACTTTATCGATTTGTTCCTCAATGTTCCAGTATTATTCCGATTAATGGCGGGGGGGGGCGCTTGTTCATCGTTGTCTAAGTCCcctcagttctctcatttcaccgctaatTATTGTCTTCATTTCGTggatcctcaaaccttcgcccacaccaacaccttggaaggcatgtggatgcaCGCCAAGCGAACTTGGGCGGGCTTCACATTTTTAGACTTATACCCAACTTATCTTTATGCGTTCATGTGGCGGAGGCGTTTCGGCGATAAAGATGAGGCGTGGATGttacttgttcaacatatttcaattctttatCCGTTGAGTTAACAGCCCTCTTCATCGATTTAACACTTAACATAACACCATAATGTGCCGAATATTTTGGGACGGTNNNGATGAGTTCGTGCTAGTGACAGTGTATGAACCCTAAATCATTATATTGACAGCGAATTTCGTTTGTGTCTGTATGAATTCACTTTGTCGATCGGTGGAAATACTACAATGTAATTATCGTGAcatatccaacgaattgttgttcacgttttcatgtaaaatagcaatgaaatattgcatttcatacatattgagtaataaaaaaacttttataCAAAGTGTATCGTGTCACAAAACGGAACGCACACCTTTCGTATTTTTTAAAAGGCAGCAAATGGCAATAGTCAATAAAACATGTCAAACACAatgttttcaacatataaaacattcaTACAAGCGACCATTTTAAGCGATGACTGTGCACATACAAccaattatatgaaaaaatattcaaacaataacaaatctgcacaacaaacacgacaatgcggagaaaaaaataaagacaggcaataaagcAGTGAATGCTGAGGCATGAATtcaataaaaaaggaaaatgcgtaaaaaactttcaaatcattaaaagtgaacattataaattaatcatCCTAACATTTATATGGAATATTGCATCCCATTTTCGCAACTTGTTCTCatggagtacaggttataggtaaTGCTTGACATGCTGGAGGCgctgagttcgagccccggtaGCGGTATTGCTTGGTGTGTTAAAATGTGTAACTGAAAACTAACACTTCTCTCAATGTCAGTAATCTACCGTTGCTTCCACATAGGTATCAGGGTGGCTGAAGACGACGTGGATAGAGTAAGAGGACACTACAAAAGAGGGAAAGCAGTGATGATAGTAAAAATTTTAGgcccttcttttcaatcatttccctaAGTTTCTAAG
>LD343278.1_225127_227387
TAAAATAGTTAGGGAAGAACCGTTTGATTTCCGGGGGGGGGTCCGAAGAAGTGGATAGTGGatatggcagcaattttttcgTCTTAAGCCctgggcaccattttacaagtggtatagccacaaactgatgacgtcaaaatcgccgtacacaaaacacagacgccccgtaattgcggcactgactaactaataaggttaaaataatataaatttgcactttcttcaaatcactgtcacaatctccgactgcttagtttttgtatcgggtgaagtacagtggggccaggaattggggttagctgaccaaagtgtcggaacggagcgagcgaagcgagcggagttccgacaatttggtcagctaaccccaatttctggctcccactgtacttcacccgatacaaaatcaagcaaatgaagaccatcacagagtttttagggttagggttagttagttcatgtgatcgcggcaataattccgtctcattccgggtacaatatgtcccctctcacgttttattcatcaaatttgttgtcatgtacaaactgaccccgacggcaatggccatattgaccccttttcaatatagccgttgccaaagacggcacacagttacataacagaattcagagttcattcaaatgcaaataataatcaatatgacggccaaaaaatctttgtatgttttcatttgcattacttcttctacagacctaaaatcacacctgtacattagttcaaactctgttattgattggtttaattttttgtccacaaatttgtttcctttatcttcGCGATATGCCTTCCAATAGATTTTCAGCCaggctgtattatggaaatttatgaatacacggatgtaaacaaaaaaaaaatctatattgAATTCAAGTTTCGGAAAtccaaatacagcttgagtcgacacagtgacggacatttggtgattggagtcattggtcgcgatatttgtgcttcctttttaatttctgttgaccggcgtacgtaatgccaatgctttatcgATTTGTTCCTACAGGTTCCAATATTATTCCGATGAATGGTAAGGGGCTTACTCTTCGTTGTCCATgtctcctcagttctctcatttcaccgctaatcattgtcttcattttgtggatcctcaaaccttcgcccacaccaacacctttgcaggcatgtggatgcatgccatGCGAAATTGGATTGGCTTCACAccttcagacttatttccaacttatctttatgagttcatGTGGCGGAGGCGTTTCGGCGATAAAGCTAAGGCGtgcttgttcaacatatttcaattctctgtccttcaagtttagagtccccttcatcgattaattgcaactctgcacatgacaccatattatgccaaatgttttgagacggtctaaaaactaatatcacgCCTACATTGACAACTCAGGAGGCCACTGctgccgctgatgtgtgacaatgggaatgcacaaaccagaccAAGTTCGTGCTAGTGACAATATATGCACCCTAAATCATTATATTGCGGCAAATTTTgtttgcttctgtacttaattcacttcgtcgatCAGCGGaatttttataatgtaattttcgcggcatatccaacgaattgttgttcacgttttcatctacaatagcaatgaaatatcgCATTGCATACATGTTGAGTGACGAACCACTTTTATAAAAAagtgtatcctgtcaaaaacggaacacacacctttcgtattgtaaaaaaggcagcaaatgacaaattcaataataagtgtcaaacacaaagttttcaacatataaaacatcctaaacaagtgacaattttacactttaactgtgcaaatacaacaaataatatgaaaaatattcaaaaaataacaaatctgcacaacaaaTACGACAACGCAGAgacaaaaataaagacaggcaataaagaatcaatgcagaggcataaattcaataaaagaaggaaaatgcgtaaaagactttcaaatcattacaagtgaacattataaattcatcagttcctgcttagcattatcatcctaacgtttatatgaaacattgcatccctctctcgcaacttgttctcgtggagtacaggttataggtagtgcttcacatgctgCAGGTGCTGGGTTCGACCCCCGGTAGCGGTAATAGTTAATCTGTAAAAAAACGTAACTTAATAATAACACTTCTTTCCCTTGTCATTAATCAACCGTTGCTTCCACATAGGTATCAGGCTGGCCAAAGAAGACA
>LD343752.1_350378_352653
tgtacagtgttaattgaagaatgaagattacataaactgtatgtcgacaaacacgtgtcaaagcgctcaagccttgtaattagtaaattaccacgattaatgcttgccctttactccaagttacctctgcagcaaacctaatttactaggcaccattttacaagtggtatagccacaaactgatgacgtcaaaatcgccgtacacaaaacacagacgccccgtaattgcggcactgactagtaaggttcaaataaataaatgtgcactttcttcaaatcactgtcacaattttcgactgcttagtttttgtatcgggttaagtacagtggggccaggaattggggttagctgaccaattcgtcggaacggagcaagcgacgcgtgcggagttccaacaactttttcagctaaccccaatttctggctcccactgtgcttcacccaacacaaaatcaagcgaatgaagaccatcacagactgtttagggttagggttagatagttcatgtggtcgcggcaataattccgtctcattccgggtacaatatgtcccctctcacgttgtattcatcaaatttgttgtcatatacaacctgaccccgacggcgatggccatattgacctcttttcaatatagccgttgccaaagacggcacagtcacagaacggaattcagagttcattcaaatgcaaataataatcaatatgacggccaaaatttctttgtatgttttcacacctgtacgatagttcaaactctgttattgattggtctaatttttgtccacaaatttgtttcctcttctttgcgatcatgcctcccaatagattttttgccaggctgtattatgaaaatttattaatccatggatgtgaaaaaaaaacaacatctataatgaattcaagttccggaagtccaaatacagcttgagttgacacagtgacagacatttggtgattggagtcattggtcgcgatatttgagcttactttttaatttctgttgaccggcgaacgtaatgccaacgctttatcgatttgttcctccaggttccaaaattattttgatgagtggtagggggcttattcttcgttgtccaagtctcctcagttctttcatttcaccgctaatcattgttttcattttgtggatcatcaaaccttcgcccacaccaacaccttggaaggcatgtggatgcatgccaagcgaacttggatgggcttcacatcttcagacttatttccaacttatctttattagttcatgtggcggaggcgtttcagcgataaagctaaggcgtggatgtcacttttgttcaacattttttaattctctctcgttcgagtttaaagccccttcatcgattcaacactgcacataacaccatatcgtgccaaattttttgagagggtctaaaaaataatatcgcgcctaaatttacagctcagatggccactgccgctgatgtgtgacactgggaatgctaaaaacctgatgaagttcgtgctagtgacagtgtatggaccctaaatcattgtattggcattgaattttgtttgcttctgtagttaattcactttgtcgatcggcggaaattttataatgtaattttcatggcatatccaacgaattgctgttcacgttttcatctacaatagcaatgaaatattgcatttcatacatgttgggtgatgaaccagttttatttaaaagtgcatcctgtcaaaaacggaacacatacctttcgtattataaaaaggcagcaaatgacaaattcaataataataattgtcaaacacaaagttttcaacatataaaacatcctaaattttatgcttgaactcaattttatcctcaattttatgcttgaactgtgcaaatacaacaaataatatgacaaatattcaaacaataacaaatctgcacaacgacacgacaatgcagagaaaaaataaagacaggcaataaagcaatcactgcagaggcataaattcaatagaagaaggaaaatgcgtaaaagactttcaaatcattacaagtgaacattataaattaatcagtccctgcttagcattatcatcctaacttttatatggaacattgcatccctttctcgcaatttgttctcgtggagtacagtttataggtagtgcttcatatgctggaggtgctgggttcgatccccggcagcgatattagttgttgtgtaaaaaagtgtaagtaataaataacacttctctccttgtcattaatcaatcattcctttcacataga
>LD342618.1_449485_451751
ctggctccatgcaagtatatccgataatgaaatcctaaatggactctacactgtatacagaaaggacagagattctacagaaactgctacttcaagaaaacagcgaggcggaggagggcacaattttacaagtggtatagccacaaactgatgacgtcaaaatcgccgtaattgcggcactgactaactaataaggttaaaataatataaatttgcactttcttcaaatcactgtcacaatctccgactgcttagtttttgtatcgggtgaagtacagtgggtgccaggaattggggttagctgaccaaagtgtcagaacggagcgagcgaagcgagcggagttccgacaatttggtcagctaaccccaatttctggctcccactgtacttcacccgacacaaaatcaagcaaatgaagaccatcacagagtttttagggttagggttagttagttcatgtgatcgcggcaataattccgtctcattccgggtacaatatgtcccctctcacgttttattcatcaaatttgttgtcatctacaaactgaccccgacggcaatggccatattgaccccttttcaatatagccgttgccaaagacggcacacagttacataacagaattcagagttcattcaaatgcaaataataatcaatttgacggccaaaaaatctttttatgttttcatttgcattacttcttctacagaccgaaaatcacacctgtacattagttcaaactctgttattgattggtttaattttttgtccacaaatttgtttcctttatcttcgcgatatgccttccaatagattttcagccaggctgtattatggaaatttatgaatagtatgatgtaaaccaaaaaaaatctatattgaattcaagttccggaagtccaaatacagcttgagtcgacacagtgacagacatttggtgattggagtcattggtcgcgatatttgtgcttcctttttaattactattgaccggcgtacgtaatgccaatgctttatcgatttgttcctaaaggttccaatattattccgatgaatggtagggggcttactcttcgttgtccaagtctcctcagttctctcatttcaccgctaatcattgtcttcattttgtggatcctcaaaccttcgcccacaccaacacctttgaaggcatgtggatgcatgccatgcgaaattggattggcttcacaccttcagacttatttccaacttatctttgactttatgagttcatgtggcggaggcgtttcggcgataaagctaaggcgtgcttgttcaacatatttcaattctctgtccttcaagtttacagtccccttcatcgattaattgcaactctgcacataacaccatattatgccaaatgttttgagacggtctaaaaactaatatcacgcctacattgacaactcaggaggccactgctgccgctgatgtgtgacactgggaatgcacaaaccagaccaagttcgtgctagtgacaatatatgcaccctaaatcattatattgcggcgaattttgtttgcttctgtacttaattcacttcgtcgatcggcggaattttttataatgtaattttcgcggcatatccaacgaattgttgttcaccttttcatctacaatagcaatgaaatatcgcattacatacatgttgagtgacgaaccacttttataaaaaaaagtatcctgtcaaaaacggaacacacacctttcgtattgtaaaaaaggcagcaaatgacaaattcaataataaatgtcaaacacaaagttttcaacatataaaagatcctaaacaagtgacaattttatactttaactgtgcaaatacaacaaataatatgaaaaatattcaaaaaataacgaatctgcaaaacaaacacgacaatgcagagaaaaaataaagacaggcaataaagaatcaatgcagagacataaattcaataaaagaaggaaaatgcgtaaaagactttcaaatcattacaagtgaacattataaaatcatcagttcctgcttagcattatcatcctaacgtttatatgaaacattgcatccctttctcgcaacttgttctcgtggagtacaggttataggtcatgcttcacatgctgcaggcgctgggttcgactcgacccccggtagcggtaatagttaatgtgtaaaaaaacgtaacttaataattaaataacacttctctcccttgtcattaatcaaccgttgcttccacataggtataaggctggc
>LD372438.1_3978_6169
NNNNNNNNNNNNNNNNNNNNNNNNNNNNNNNNNNNNNNNNNNNNNNNNNNNNNNNNNNNNNNNNNNNNNNNNNNNNNNNNNNNNNNNNNNNNNNNNNNNNNNNNtacagagccattactcaggctcgtttcaaccgattttattcaaagttggtacaagcttattgacaaatgtcatagctgtgcacggcaatctgttttgtgatacaatcaaaaatggccgctgtgcggccattttattacgattttttcatgtacaaagccataactcaggcatatctcaaccgtttttattcaaagttggtacaaggacattgaccgatgtcatacatatgcacgtcaatctgttttgtgatacgatccaatatggccaccaggcggccattttattacaatgttttcatgtacagagccatttctcaggcatatccgcatgtttcgaccaattttattcaaagctggtacaaggacatcgaccaatgtcataggtatacacatcaatttgttttgtgatgcgatcccatatggccactgtgcgaccattttgttacgattttttcatgtcctgaaccataactcagacatgtatcaagcgaattcattcaaaagtatttttatcacagacctaatgaagaggactctatcctctctgaggacctgtaatcaaaatacccattaacaagtggggactgtgtcatcaacgatgacttgtcttcTACAGACCGAAATCACACCTGTTATTAGTTCTAACTCTGTTACtgattggttttatttttgtccagAAATTTGTTTCCCTTATCTTTGCGATCATGCCTTTTTATAGATTTTTGGCCCGGTTGTATTACGGAAATTTTTTAATCCACGGATGAAAAAAACAGAGATAATAAATTCAAGTTCAggaagtccaaatacagcttgggtcgacacagtgacagacatttggtgtTTGCAGtcattggtcgcgatatttgtgtttgccttttaatttctcTTGACCGGCGTAATACCAATGCTTTATCGATTTGTTCCTCCAGGTTCTACTATTATTCTGatgaatgggggggggggggcactttCTTGTTCTTTGCTGCAAAAGTCTCCCGGGATCTCTTATTTCAAcgctaatcattgtcttcatttttcgGATCCTCAAACCTTCACCCATACCAACACCTTTAAAGGCATGtggaggtcacgtgacattttgtaacaaaaattgcattgctgCGTAATCcccatatatcaaaattcagACCTATAGCTCTATTGGcaggctcaaaattagatatgtgcataattaatgaggtacatgatATAGTgtataaggtctcccatcataccaaatatcaagaatGTAGCTATTGTGGTGACTGAGTTTAtggacatgtatgtatgtctgaggtcaaaagtcatcgagGCACATGATATTTTGTGGAAGAAAATCTAGTCCTAAGTAATCCCTATGTTCCAGAAATCAGACCTCCACCTCTCCTGGCAGGCGCAGAactagatatgcacataataagtGAGCAACAAGATGTGGCTTCAAAAGGTCACCATTCGTACCATATAGTAAGGGTGTAGTACCTGTGGTTAATTAGTTAtagacatgtatgtatatttgaggtcaaaggtcatcaagttcacatgacattttgtcaaaaaagttataTTGCCAcattatccctatataccgaaaagcAGACTAGCTTTATATGCAGGTTCAAAATTAAATGTATGCATTATGTGGCGTcacaaggtctcccatcataccaaatgtcAAGGATGTAactcttgtggttactgagttatggacaaatatgtatatttaaggttaAAAAAATGTATACCATAGTTATCCCttcataccaaaaatcacacttCAAGCCCTCTAGGCTCTCTTGCCTTGAGGCAAGGAAGTTgtttgtcatgtgacatatgtcaaaaaattttgttttcttacatacctctaaataccaaaaatcactCTTGAAGCTTTATCTGGTACTCCAGAATTACCCATGTGCATATGCAATAATGTGCTAAATGATgccgaggtcaaaggtcaatggtCATTTTTCAAGACACACCAGTCCATTTGGGCCCATACAGAGGCCTGACAAAGCCTTTAGCATAGCATAGCTGCAGAGCTATAGGGCAGGTCAATAGTCatagaaaatttagaaaaaaat
>LD343591.1_112562_114795
aaaatatcaacaaaatctTTGTGTGCAGCAAACACTGAACGACAATTTTCTGAAATAGCAATCACATTCAGTGTCCGTTTTGACAGAACAAATCACCTGAAGACttcataaaaatagaaaattgcagAAACAGCATCTACACTACCACGTGAAgacacctttgacctcagcAACTCTATCGATTAGTTTCGTCGGACTAAtttcattctcgcgagccagagcataatttccgctccgcttacctacgcaaaaatcaagatTCCTTTGCCGGTAGCACCAAGCTGTTGCCGCAAGAGGGCGCGTGGCTTACGACGATGACTTATTCAGAGGTGATCGAACTGTGGAGTTAAaggcagtggtcgtcgcgctgcttttttgataaatataattttttgtaaacaaaagtcttctcaacttcaatctgaGTGAGATGAgagcggtccctcactttgttaacgcctttgttagactcaacatcatgcaatagtaaaatattaagatcggaaacgaacttgagtggtgtatttctatttataaacttatgtaaggctacgaacatcgTGACACTcgacatattacatgtatattggcaaAGATGTAGAAGTGGTGAAGCCAataagtgatgacgtcaaaatcgaaGTACGCAAACCACTTTCACCCAGTAATTGCGGCACTAACTACTAacgttaaaataaattttcacttaCTTCCAACCACTTTCACAATTTGCGACTGCCTAGTTTTCGTTCTGGGTGAAGCACGGTGGGAGTCAGGAATTTGGGTCAGCttaccaaattgtcggaacgggATGAGCACAGTTCTGACAATTTGGTTAGCTATTTTGTGGAATTTGGTTAGTTTTATTGTGGAAATTGATGAATCGAAGTTTGGAAAGTCTAAATACAGCCGGGGTCAACACAGTGACATATATTGGGTGTTCGGAGGTATCAGTCGCGACTTTTCGACTTGTTTGTTAATTTCCGGTGACTGGCATGATGGGAATACTTAATTCCTttcatttattgatttgttCGTTAAGGTTAAACCATTATTTCTGATGAATGGAGGGCATATTCTTCGTTTTCCAAGTCTCCCCGGTTCTCTCATTTGACTGTTAATCATTCTCTTCAGTTTTGGAGCCTCGAACCTCGCCCAAAACAACACCGTGGAAGGCCTGTAAATGCAAATATGCCAAGTGAAGGGTGGGGCTACAGCTTCAGATTTATTTACAAGTTATCTTTATAAGTTCATGTGAGGGGGAAGCGTTTCGGCGATAATGCAGATAAAGCTGATGCGTTGATGtcacttgttcaacatatttcagtCCTTTATTCTTTGAGCCCCCTTCATCAACCCAACACTGCACATAACAGCCAAATTTTTTGGGATGGCCTATTAAACAACTAAAGACATGCCAAAGTTTATCGCTCAGGAGATCACTGCCGCTGATGTACGacactgggaatgcacaaaTCAGACGAAGAAATGAGTCCGTGCTAGTGACAGTATATGGACCCTACATAAGACATTGACAGCCGATTTTGTGCGCTTttgtacttaattcacttcgtcaatagtttgaatttttatgtaatttttgtgGCATTAGGAATGATTGTTGTTCTCATTTACATTAACGAtataacaatgaaatattgcatttcatacatattgaGTGATGAACAACTTTATAGCTGTATTGTGACAAAAAGTTAACACAATATCGTTGATATTGTAAAAAGCCAGGTATCGACACAattcaacaagaaatatcaaacgcTAAGTCTTCAACATACATAACATCCTAAACAACCACAGTTCTTGAGTAACTGTGCAAATGAgacaaatgatatgaaaataaatcaaaccaATAAACCTACACAATAAACACagcaatgaaaaaatataaagaaaaaaagtaaaataaataaagaaataaatgcaaGGCCATAAATTCAATAAGAAGTCCAAAATGCCTAATCAAGTTAAAGTCATTACAAGTGAAGAGTATAAAATAACCAGTACCTTCATAGTATTACAATCCTAACTCTTATATGGAACATCGCACCCTCTTCTCGCAACTTTTTCTCGTGGAGCGTATAGGTAGTGCTTTCACATGCCAACGATGCTGGGTCCGAGCCCGGCAGGGTTATTGGTTGTTTATGCTTATTAGTGATGtttttgttgaccaataaaaattCAACGAACGTAACTGTTGTGTTATTGTTgcttc
>LD346874.1_96220_98600
gacatcatcttttataataatttgattctcagaggttttctttgacagggctcgagtaacaatacacgaaggaaataaaccaggcattttttcctcaattggcggtggatccggatctaaactaggtttatcagtcacaagttgattggtaatgaccttgtccctagcaaggtcgtttccaaggagaaggtgaatcccttcaaaaggcaaaaaaggcctaagacctaaagtcaaaggtccagaaacaaagtccgaagacaaatagacaggcatcattttacaagtggtatagccacaaactgatgacgtcaaaatcaccgtacacaaaacacagacgccccgttattgcggcacttactaactaataaggttaaaataatataaatttgcactttcttcaaatcactgtcacaatttccgactgcttagtttttgtatcacgtgaagtacagtgggagcaaggaattgtcagctaactccaatttctggctcccactgtgcttcacccaaaacaaaatcaagcaaacgaagacaatcacagactttctagggttagggttagtcagttcatgtgaccgcggcaataattcagtctcattccgggtacaatatgtcccctctcacgttttattcatcaaattgttgtcatctacaaactgaccccgacagcaatggccatattgaccccttttcaatatagccgttgccaaagacagcacacaattacataacataattcagagttcattcaaatgcaaataataatcaatatgacgatcaaaaatctttgtctgttttcattttcattacttcttctacagactgaaaatcatacctgtacattagttcaaactcttttattgattagtttcattttttgtccacaacttttttcctttatctttgcgaccatgcctcccaatagtgcctcccaatagatttttagtcaggctgtattatggaaatttatgaatacacggatgtaaaaaaacaactctataatgaattcaagttccggaagtccaaatacagcttgagtcgacacagtgacagacatttggtgattggagtcattggtcgcgatatttgtgcttgctttttaatttctgttgactggcgtatgtaatgccaatgctttaccgaattgttcctccaggttacagtattattctgatgagtgataggggccttattcttcattgtccaagtctcctcagttctctcatttcagtgtagatgacaacttcattttgtggatcctaaaacctttgcccacaccaacacctttgaaggcatgtggatgcatgccatgagaacttggattagcttcacatcttcagacttatttccaacttatctttgtgagttcatgtggcggaggcgtttcggcgataaaactatggcatggattttacttgttcaacatattttaattctctgtccttcaagtttacagtccccttcatcaattcattgcaactctgcacataagtatgctccatatagagtcaatgttcttttgtccctttgtttttcggccattttgattcatggaactgttcctagacaattgatgaccactgttttagttcctattccaaaaaatccaggtggcaacatttgtgacaaatctaactaccgccctgttgctgttgcaacaacaatttccaaactgttcgaaagggtctggttaaatcgttgtatggaatgtttaacaaccactgatcaccagtttgggtttaaaccagaccatggtactgatatgtcaatttttgttttgaaagaaattttgaattactataaacgttgcaatactcctgttttcaNNNNNNNNNNNNNNNNNNNNNNNNNNNNNNNNNNNNNNNNNNNNNNNNNNNNNNNNNNNNNNNNNNNNNNNNNNNNNNNNNNNNNNNNNNNNNNNNNNNNNNNNNNNNNNNNNNNNNNNNNNNNNNNNNNNNNNNNNNNNNNNNNNNNNNNNNNNNNNNNNNNNNNNNNNNNNNNNNNNNNNNNNNNNNNNNNNNNNNNNNNNNNNNNNNNNNNNNNNNNNNNNNNNNNNNNNNNNNNNNNNNNNNNNNNNNNNNNNNNNNNNNNNNNNNNNNNNNNNNNNNNNNNNNNNNNNNNNNNNNNNNNNNNNNNNNNNNNNNNNNNNNNNNNNNNNNNNNNNNNNNNNNNNNNNNNNNNNNNNNNNNNNNNNNNNNNNNNNNNNNNNNNNNNNNNNNNNNNNNNNNNNNNNNNNNNNNNNNNNNNNNNNNNNNNNNNNNNNNNNNNNNNNNNNNNNNNNNNNNNNNNNNNNNNNNNNNNNNNNNNNNNNNNNNNNNNNNNNNNNNNNNNNNNNNNNNNNNNNNNNNNNNNNNNNNNNNNNNNNNNNNNNNNNNNNNNN
>LD342999.1_198823_201029
ctgtcatgagaggcgacagcaagagaatatcgcgtacccgtaagtagacgtcgccgtactctacatctgatttggcaacattttacaagtggtatagccacaaactgatgacgtcaaaatcgccgtacacaaaacacagacgccccgtaattgcggcaccgactaactaataaggttaaaataatataaatttgcactttgttcaaatcactgtcacaatcgccgactgcttagtttttgtattgggtgaagtacagtgggggccagaaattggggttagctgaccaaattgttggaacagagcgagcgaagcgagtggagttccgacaatttggtcagctaaccccaatttctggctcccactgtgcttcacccaacacaaaatcaagcaaatgaagaccatcacagactttttagggttagggttagttagttcatgtgatcgcggcaataattccgtctcattccgggtacaatgtgtcccctctcccgttttattcatcacatttgttgtcatgtacaaactgaccccgacggcaatgaccatattgaccccttttcaatatagccgttgccaaagacggcacatagttacataacagaattcaaagttcattcaaatgcaaataataatcaatatcagggccaaaaaatctttgtatgttttcatttgcattacctgtacattagttcaaactatgttattgattggtttcattttttgtccacaaatttgtttcctttatctttgccatatgcctccaaatagatttttaaccaggctgtattatggaaatttatgaatacacggatgtaaacaaaataaacatctacaatgaattcaagttccggaagtccaaatacagcttgagtcgacacagtgacagatatttggtgattggagtcattggttgcgatatttgtgcttgctttttaatttttgttgaccggcgtacgtaatgccaatgctttatcgatttgttcctacaggctccaatattattccgatgaatggtagggggcttattcctcgttgtccaagtctcctcagttctctcatttcaccgctaatcattgacttcattttgtggatcctcaaaccttcgcccacaccagcacctttgaaggcatgtggatgcatgtcatgcgaacttggattggcttcacaccttcagacttatttccaacttatttttatagactattatgagttcatgtggcggaggcgtttcgacaataaagctaaggcgtggattttacttgttcaacatatttcaattctctgtccttcaagtttacagtccccttcatcgattcattgcaactctgcacataacaccatatgccaaatgttttgagacggtctaaaaactaataccacgcctaaatttacaactcaagacgccactgccgctgatatgtgacactgggaatgcacaaaccagacgaagttcgtgctagtgacaatatatgcacccgaaatcattgtgtaacccggttacgaagtaagtcacgtgatttgatcttccatcccatcttacagttaagtaatcagatggaattccttgattgcccttatctcccacaatgcactgtggacagatactgcgtggagtggtggcttgtgcgggcagagactcggtctaagggaattagttcttcttgccagtaaccaagacgacgtggttggtctttttgcatggcttatgaacttctaggtaggttttcacatttgttgcaatactaaatttgtaacgtgttttcatggtgtattttttgaagtttgagaccacacccattgtgaggcaaatttgagaggccatgtgctttcccgattggactgtgagccattctgaatctcaaacttccacagcaatagattgatttgtttagtagttttgtactttttgttttgattcctgaataccaatagttcaacagaaaatgaacttgttcaacttgacatagtgactagaatggcattgccatgccatggattaagatccagttgatatcacgatctgctgactcaaagagcttatatgtaacttgtaagtgctcttttctttttgcatggcttatgaacttctagttccccgacataccaacccattgacggaagcgtttggactgctaatgagttaatcccaaaggagaactgtctggaggatgttttgtgtgaatcagtttcccacccgaactggaa
>LD345329.1_114000_116248
cttaatcggatttatgaatgaaagtaaacctgtaaacatttgacagtaatcGGCGCAAATAATACACCAAATTGCGAAAAAAATCATGCACTTTGTTACTATAATTTTGGgcagcattttacaagtggtatagccacaaactgatgacgtcaaaatcaccgtacacaaaacacagacgccccgtaattGCGACACCGACTAAttaataaggttaaaataatataaatttgcactttcttcaaatcaatgTCACAAtctccgactgcttagtttttgtattgggtgaagtacagtgggggccaagaattggggttagctgacgacattgtcggaacggagcgagaggagttccgacaatttggtcagctaaccacAATTTCTtgctcccactgtgcttcacccaaTACAAAATCAAGCtaatgaagaccatcacagactttttagggttagggttagttagttcatgAGATCGCCGCAATAATTCCGTCTTATTCAGGGTACAATATGTCTGctctcacgttttattcatcaattttgttgtcatgtacaaactgaccccgacggcaatggccatattgaccccttttcaatatagccgttgccaaagacggcacatagttacataacagaattcagagttcattcaaatgcaaagaaTAATCGATATGACGGCCAAAagatctttgtatttttttatttgcattacttcttctacagaccgaaaatcacacctgtaccttagttcaaactctgttattgattggtttaatttttgtccacaaacttgtttcctttatctttgCGATATGTCTCCCAATAGATTTTTAACCCggctgtattatggaaatttatgaatacacggatgtaaacaaaaaaaaacatctacaatgaattcaagttccggaagtccaaatacagcttTAGTCTACAgagtgacagacatttggtgattggagtcattggtcgcgatatttgtgcttgctttttaatttctgttgatcGGCGTACGTAATGCCCATGCTTTATCGCTTTGTTCCTACGGGTTCCAATATTATTTCCGATTGATGGTAGGGGGCTTATTCTtcgttgtccaagtctcctcagttctctcatttcaccgctaatcattgtcttcattttatgGATCCTCCAACCTTCGCCCACATCAACACAtttgaaggcatgtggatgcatgccatGCAAAATTGGATTGACTTCACAccttcagacttatttccaaaTTGTCTTTATAGACTTTTATGAGTTCATGTAGCGGAGGCGTTCGGCGATAAAGCTAAGGCGTGGATTtgacttgttcaacatatttcaattctctgtccTTCAAGTTTACAGTCCCCTTCATCGATTCATTGCAACTCTGCACATAACATCATATTACAGatattatgccaaatgttttttgagacggtctaaaaactaatatcacgcctaagtttacaactcaggaggccactgccgctaatgtgtgacactgggaatgcacaaaccagacgaaGTTCGTGCTAGTGACAATATATGCACCCTAAATCATTATATTGGCagcgaatttcgtttgcttctgtacttaattcacttcgtcgattggtgaaatttttatgttatttccgtGGTatatccaacgaattgttgttcacgttttcatctacaatattgcatttcatacatgttgagtgatgaaccacttttatataaaagtgtaccctgtcaaaaacggaacacacacctttcttattgtaaaaaaagcagcaaatgacaaattcaataataaatgtcaaacacaaagtttccaacatataaaacatcctaaacaagtgacaattttatcCTTTAAGaatgcaaatacaacaaatgatataaaaagtattcaaacaataacaaatctgcatAACAAACCTgacaatgcagagaaaaaataaaaaaacaggcaataaagcaatcaatgcagaggtataaattaaataaaagaaggaaaatgcgtaaaagactttcaaatcattacaagtgaagATTATAAATTAATCAGCACCTGCCTAGCATTATCACCCTAACGTTAATATGAAACAGTGCATCCCTTTCTCGCAACTTGTTCTCGcggagtacaggttataggtagtgcttcacatACTGGAGGTTCTGGGTTCGACCCTCGGCAGTGGTAATAGttgttgtgtaaaaaagtaactaaaaaataacacttctctcccttgtcattaatcaaccgttgctt
>LD356481.1_46408_48683
CGCTCCATGTACCCAAATTCTCGACATCGCTCGTACATGGGCCATCATTGACAGTAAGTAGTGTCTTTgacacaaaccaaacggcccttttcagggccaccacattgCCCAAAAAGAGAACTGCCGTAAACAATGCACCTGCTTTTGGGCCTAAGTACACACACATACCCTATACCTCATGCGCATTGTCACAAGAATATtccaataaaaatatgaaaaaaaaacctttcgTAACTATACAATCGCGGCAGTATGCATTGGCCCATTTTCAGGTTTGTATCGATTGAATGTTGTTTATTTGAGGATTTTGTTGCATTGTGTATATCGTATGTGATCCGGTGTACACAGCAACTGTTTGATCATTAGCACCTTCTACACCACACTTTGTGATTGGCAGCAGTTTGAAATGGTCAACGGCTATGTTGTCGATGCCACTGACCGTGTACAGAAACGAAATTTCCATCAATAACGCACTTGAAACTGTAAAATAGACAGTATTTAGCTCACAACGCTATGTCCAAAGTATTCACGAAAGGAACTGTGGTTGCACGGAGCTATATTAATCTACGTGGAAAAGATTTATGCCAGTTTTCTGGAATAGCTGCTCGCGTTGCTTCCATATGTCAATCATTCGAAACAATCAACCCAAGGAATGGCTTTAAATACAGCAGTTGTCAAAGACGGCACGCTGTTACGTAAtagaattcagagttcattcaaacgcaaatagtaattaatatgacggcaaaaaaactttgttttcatttgcattacttcttctacagacaaaaaatcacacctgtacaaTAATTCAAACTCTGCTATTGATTCgtttaatttttgtccagaaATTTCTTTCCTATTCTTAGCGACCATGCCTCCCATAGATTTTTGGCCaggctgtattatggaaatttatgaatccTCGGATGTAAAAATCACCTATAATGAATTCAAATTCAGGAAGCCCAAATACAGCTTGGATCGACACAGTAACATTTTGTGATTGGTGtcattggtcgcgatatttgtgcttgctttttaattcCTGTTGACCGGCGTACGTAATGCCAATACTTTGTCGAATTGTTACTCCAGGTTCCAGTATTATTCTGATGAATTGCGTGGGTGAGGGTGGGGGCTTATGCATCATTGTCCAAGTCTActcagttctctcatttcaccgctaatcattgtcttcattctgtggatcctcaaaccttcgccTACAGCAACACCTTGGAAGGCAAGTGGAAATGAATGCCTAGCGAACTTGGGTGGGCTTAACAgcttcagacttatttccaacttatctttaCGGGTTCATGTGGAGGATGCGTTTCGCCAATAAAGCTAAGGCGTGTATGTctcttgttcaacatatttcaattctttatCCTTTGAGTTAACAGCCCCCTTCATCGATTCAACACTGCACATAACAGCATACTGTGCAAAATGTTTTTGgacggtctaaaaactaatGTCACGCCGAAGTTTACTGCCCAAGCGGCCACTGCCGCTGAAGTGTGACACCGGGAATACACAAACCAAACGAAAAGATGAGTTCGTGCTAGTTGACAGTACAGTGATGGGGACACTATATCATTATATTTGTAAcgaatttcgtttgcttctgtacttTTTACACTTCGTCGATCGGTGGAATTTTTATAATGTCATCTTCGTGGCATATTcaacgaattgttgttcacgttttcatctacaatagcaatagaatattgcatttcatgttgagtgatgaaccacttttataCCAAGTGCTTCGTATCAAAAACGgaacacacacctttcgtattgtaaaaaggcagcaaatggcaaaattcaagaataaatatcaaacacaaagttttaaacatataaaacatcctaaacaagCGACATTATTGTGAGTTAACTTTGCAGATACAAcaaataatctttaaaaaaattattcaaacagtaacaaatctacacaacaaacacgacaatgcaaagaaaaaaaaataaagatagccaataaagcaatcaatgcagtggcatatattaaataaaagaagaaaaatgcgTAAAGgctttcaaatctttacaattgaacattatacattaatcagttcctgcttagcaATATCATTCTAACGTTTATATGGAACATTGCATCCTTCTCGCAAATTGTTCTCGTGGAGTGCAGGTTATAGGTAATGATTCATATGCTGTAGGCGCTGGGTTCGAGCCCCGCTAGcggtattttaattttttgggtAAAAATGTGTAA
>LD355924.1_134011_136259
tagTGACGCCGCGCCATCGGCTTACTGACTACACATTCGAAGGTTCATAATATACTTTACGAGTAACTGGAAGTGTTCCCGACTAAATTCcggggcgccgccatgttttttttgagtgctcataaataaacaaatacgaaacatgaaaagtacaagtggtatagccacaaaatgatgacgtcaaatcgccgtacacaaaacacagacgctccgtaattgcggcactgactaactaataaggttaaaataatataaatttgcactttcttcaaatcactgtcacaatttccgactgcttagtttttgtatcgggtgaagtacagtggggcCAGGAATCgaggttagctgaccaaattgtcggaacggagcgagcgaagcgagcggagttccgacaatttggtcagctaaccccaatttctggctcccactgtgcttcaccggacataaaatcaagcaaatgaagaccatcacagacttttaagggttagggttagttagttcatgtgatcgcggcaataattccgtctcattctgggtacaatatgtcccctctcacgttttattcatcaaatttgttgtcatctaCAAACTGACCAAgacggcaatggccatattgaccccaTTTCAATATAGCCGTTGCCAAATTCGGCACAcagttacataacagaattcagagttcattcaaatgcaaataataatcaatatgacggtcaaaaaatctttgtatgttttcatttgcatcacttcttctacagactgaaaatcacacctgtacattagttcaaactctgttattgattggtttaattttttgtccacaattTTTTTACCTTTATCTTTGCGATCATACCTCCCAATAGATTTTTAGCCaggctgtattatggaaatttatgaatacacggatgtaaaaaaaacaactctataatgaattcaagttccggaagtccaaatacagcttgagtcgacacagtgacagacatttggtgattTGTGATTGGTGCCAATACTTTATCGAATTGTTCCTCCAGGTTACTGTATTATTCTGACAGGTGACAGGGGCCTTATTCTtcgttgtccaagtctcctcagttctctcattacaccgctaatcattgtcttcattttgtggatcctaaaaccttcgcccacaccaacacctttgaaggcatgtggatCAATGTTATGCGAACTTGGATTTGcttcacatcttcagacttatttccaacttatctttatgagttcatGTGGTGGAGGCGTTTCGACGAGCTGAGGCGTGGATGTTACTTGTTCAACGTGTTTCAATTCTCTGTCCTTCAAGTTTACAGTCCCCTTCATCGATTCATTGCAACTCTTcacataacaccatattatgccaaatgttttgagacggtctaaaaactaatatcacgcctaagtttacaactcaggaggccactgccgctgatgtgtgacactgggaatgcacaaaccagacgaagttcgtgctagtgacagtgtatggaccttaaattaatgtatttgcagcaaatttcGTTCGCTTttgtacttaattcacttcgtcgatgggtgaaatttttatgttatttccgtggcatatccaacgaattgttgttcacgttttcatctacaatagcaatgaaacattgcatttcatacatgttgagtgatgaaccacttttatataaaagtgtatcctgtcaaaaacgaaacacacacctttcgtatcgtaaaaaaggcagcaaatgacaaattcaaaaataaatgtcaaacacaaagttttcaacatataaaacatcctaaacaagtgCCAATCTTATactttaactgtgcaaatacaacaaataatatgaaaaatattcaaacaataacaaatctacacatacaacaaacacgacaatgcaGAGAATAAAATAAAGAGGCAATAAGGCaatcaatgcagaggcataaattcaataaaagaaggaaaatgcgtaaaagactttcaaatgattacaagtgaacattacaaattaatcagttcctgcttagcattatcatcctaacgTTTATATGAAACATTGCATCCCACTTGAtctcgtggagtacaggttataggtatCGCTTCACATGCTGGAGGTGCTGGCTTCGACCCCCGGCAGTGCTAATTGTTGTTGTGTAAAAAAACGTAACTAAAAATGTCACTTCTCTCCATTGTCATTAATCAACCATTGCTTCCACCTAGGTATCAGGCTGGCTGAAGAAGACGTGG
>LD347854.1_7685_10155
CAGTCCAAGTTTTGCACATGTATATACCCCTGAGTGTATTAATTTTGCTGAACTGAACCTGATTGCATGATAGAATGTCTTAATAAATCATATCTCATAATTATGATATGCCTGTGGTATTTATAGTTGTTATCACTGACTGGTGGATGCGTCTGTGCATAGATAAACCGCCAGAAAGGGCAGATGCCAGCATGTTGTTGTCTGCTGCGCTGCACATCCGGTATCGCGATATCGCGCGTGATCAACTATGAAGATGAGATATGTCAGATCTCGCGTTATTTTAATGAGTTCTCGTGGTTGCATGGCTTCTCCTTTCCTGGGGAGCGTGAGTGTTAAATATAATCAAGGTAAAGCAGTGAGGGTACAAAAGAAGCTGTTCGGCGCCGTTCAGTAGTTGTCTGAATCATGGCTGAGGGTCAGGATGCTGGTACGATGGATGAGAACATGGAGACATCGACTCAAGACACAAGTACCGGTGAAAGCATGGAGGGACAGGACTCCCAGGAGGAGGGTGCCCAGGGACAAGATCAACCGCATCAGGATATGCAGGAAGCGAATGATGAATCGAAAGCTGTGACCCCTGCTAGGGATGAACCCAAAATCATAACACACGAGTGGCTGGTGAAAAACGTGTTTAAAGACACAGAAACATGTCTCCTCTGGTGCGTTGATCGAGGACTGCTTTGTTGGGAACGCATATGCACAAAGTGCAGGGACAAACAGACGTGGACTAAGGATATTACGGCTTCAAAACAGGACGGCTTTGTCTTTAGATGTGGACGTCCATGCAGAAGCAAAAATGGACTTCGTAAAGGTACTTGGTTTGAAGGTTCCAAACTTTCGATTAAAGATATTCTATCAATCATTTACTGGTGGTGTTTCAACTTGCCCCAAACGTATGTTCAAGTGCAGCTCAATATAACCGAACATTCAACCGTTGACTGGTATAGCTATTGTCGGGAAGTATGTGCCATGACACTTGAACGCTGTAGTGAACATATCGGTGGACCTGGAAAGGTAGTTGAAATCGACGAATCAAAACTAGGGAAACGAAAACATGTCCGGGGCCAGCAGACGACCAAAAAGTGGGTTTTCGGCGGTGTCGAGGTGGACAGTCACGCGAAAAAGTTGTTTCTCGTAACTGTTGGgaatacagacacagacacctTGTTGCCAATAATTTTGCACTGGGTCGCACCAGGAACAACCATTATATCAGACTTCTGGAAGGACAAAGAAACCCTTGAAGGACATGGTTACACGCACGTCTCATCAAACAGCAAAGCCTTCAAGGATTTGAGAACAGAAACATGTACTGACACCAGAGGGCGATGGCTTAATGTGAAGAGGGGTCTGCCTAAGTTTGGTACACCTGATGAACATCACACCACCGGTCGCTTTGCTGAATGGCTGTACCGCCAAAGGTTTGGTCCCAAAGCTACCATGTTCCAGACCTTTCTTGACCATATCCATGAACTACATCCCGGAAGTTAACGATATGTGGGAAAATGGCATTCGAGTTTCCATCCGTGCAATGTATGAGAGCCGCATCACCTCATGACttacaataaaatttgcattttcatgactGAATGATGAGAGCGGTACCTCCATAGTGTTTCCACTCTTCTTGCAATTACTAACCCTAGTGATTGACTGGCTTACTGGAAAACCTGGCCCGAGATGAGACACCCAAGACGACAAAGGCCCTTTGTGTCATGATCAGAAAATCGCAGATTTGCGCCCCCATGATCATGGTCTCACATATTCCCAAACCATGTAGGAAAAGTGTTTATGCCTAGTCCTTTGCACTACCAGTAATATTGTTTCAATATGACACAATATGTTGAAAAGATTGTATCAAACAGACAGTGCATGTCAAGGAAATGAACTAcatatagctgcaataattgtagcccggCCAAAAGCCATACACCTGCTTTTTCTGTCGTGTTGTGTAATGCCAAGCTCCTGCCGGCCAGTGCTACAGCCAACATGACAGAAAAAGCCGTCGCACGGCCCTATGGCTTCAATTATTACACCTAACCTGCATAAGGAGTAATGCATTGAACTCTGGGCTGTGATGGTTATTGTATAGAAGAGGTGGTGCATCCGAGTAGGTTTGAATCTCATGTCAGACTTGCGTAAAAGTGGACGGGTAATTTTCAGCTAGCTCTTGTTCAGCAGTAGATCATGCTGGAGTCTTATTTTCTTTGGTTCAcatgaaatttctttcacattttgctGTGAACGGTCCTCCGCCGTGCTCTGACATCAGACTTGCTATCACGACATGTGTCAAAACTGGACTTACAACTGTTGACTAAGGCTGTTAGGTTATCCAGAATTCTTCTCAGGTCAACTTGGGTCAGGCCAGGTTTTCTGGTAGACCATGATTGACCCACTCATGgtcccttgtggagggaccgtgacccACTTTAGCCGCATGAGGACTGTAGCAGTCACTTAC
>LD345663.1_42614_44844
TACATGGACTGGTAAGGTATCATGGGAGTCAACCTGTTGAACTAAAAGTCCGTTTTTGAGCTTCGCTATCTTGGATTCGAAGTAGGTGAGAAATTCGGATGGCAAGTCCGTGAGAGGGATGTTGTTTGGCAATGCATTGGTGTTACTTGCATTTGCATTGGAAAGTTTACCGATTTTTTAGAGTTCCgcggcatcattttacaagtggtatagccaaaCTGATGGCGTCAAAATCGCCgaacacaaaacacagacgccccaTAATTacggcactgactaactaataaggctaaaataatataaatttgcactttcttaaAATcaccgactgcttagtttttgtgtaGGGTGAAGTACAGTGAGGCCAGGAATTGTGGTTAGCTGATCAAACtgtcggaacggagcgagcgAAGCGAGCGGAGTTCCGACAATGCGGTCGGCGAACCCTAATTCCTGGTTtccactgtgcttcacccgacacaaaatcaagcaaatgaagaccatcacagacttttaagggttagggttagttagttcatgtgatcgcgaCGGCAATCATTCCGTCTCATTCCGGGTACACTGTGCCCCTTCCtacgttttattcatcaaatttgtcatgttcaaactgaccccgacggcaatggccatactgaccccttttcaatacagTAGTCGCAAAAGACGGCACACTGTTACGTAGCAGAATTCATTGATCATTCAAATGCAGAAAATTGTATGTTGTCATTTGCATTGCTTCTTCTGCAGACCAAAAGTCACACCTGTACATTAATTCAAACTCTGTTGTTGATTGGTTTGATTTTTGTCCagaaatttgtttcctttatctttgCTATCATGCCTCACAATAGATTTTTGGCTCGGCTGTATTATGAACATTTATGAATCCACGGATGTATAAAAAAATCCATGATGAATTCTTCTTCCGGAAGACGACACAGTGATAGATATAGTGTTTGGACTCatttgtcgcgatatttgtgctttttaatttctgttgactgGCGTACTGCCAATGCTTTATCGATTTGTTTCTCAAGGTTTCAGTGTTATTCTGATGAATGGCGAGGTTGGATTGGGGGGGGGCTGTTCATCGTTTTCCAAGTCTCCTCATTTTTCCCTCATTTCACTTCTAATTAATGTCTTCATTTTTTggatcctcaaaccttcgcccacaccaacCCATTGGAAGGAATATGGATTAATGCCAAGCGAACTTGGGTGAGACTGATTTCCAACTAATCTTTATGAGTTCATGTGGCGAAGGCGTTTCGGCGATAAAGCTAAGGCATGGATTtcacttgttcaacatatttcagttCTTTATCCTTTGAGTAAACAACCCCCTTCATCGATTCAACACTGCAAAATACACCATATTATGCAAAATGTTTTGGGACGGTCTAAAAAGCAAATGCCACGCCTAAGTTTACTGCTCAGGGGCCACTGCCGCTGTTGTAtgacactgggaatgcacaaaccagacgaaGAAATAAGTTCGTGCTAGTGACAGTATATGAACCCTAAATCATAATTATATTGGCAGTGAATTTTGTTTGCTTCTTTACCTAATTCACTTCGTCGACCGGTGGaatttttatgatgtaattatcgtggcatatccaacgaattgttCTTTACGTTTTCATCTttaatagcaatgaaatattgcatttcatacatgttaaGTGATGAACcatatttatgcaaagtgtatcgtgtcaatgaaaaatatcaaacaaagttttcaacatataaaacatcctaaatAAGCGATAATTTTATGctttaactgtgcaaatacaccaataatatgaaaaagtattcaaacaataacaaatctgcacaacaaacacgacaatgcaaagaaaaaaaagacaggcaataaagcaaccaatgcagaggcataaattcaataaaagaagggaaatgcgtaaaagactttcaaatcattacaagtgaacattataaacTAATCAGTTCCTTCTTAGCATTAAGCTTATTATTCTAACGATTCTATGGTTGCAACtgttctcgtggagtacaggttataggtagtgGTATTGCTTGTTGTACAAAAATGTGTAACTAAAATCTAACACTTCTCTCCCTGTCATTAATCAACCTTTGCTTCCACATAGGTATGAGGGTGGCTAAGGGGAAGGAGTGAAgatagtaaaaaattgggaccctattttcaatcatttccccc
>LD353317.1_66173_68448
CCTTGCCTCTTGAAGCAAACAGTGTAGACCTGGTGACGATTGGTTCTGCAATACACTGGTTGGACGATTTGACAACAGTTTACTCTGAAGTTGACCGTGTGTTAAAacggcatcattttacaagtggtatagccacaaactgatgacgtcaaaatcgccgtacacaaaacacagacgccccgttATTGCGGCACTCACTAActaataaagtaaaaataatataaatttgcacgttcttcaaattactgtcacaatttccgactgcttagtttttgtatcgggtgaagtacagtggggaccaggaattggggttagctgaccaaattgtcggaacggaacggagcgagcgaagccagcggagttccgacaatttggtcagctaaccccaattttTGGCTGCCACTGTtcttcacccgacacaaaatcaagcaaatgaagaccatcacagactttttagggttagagttagttagttcatgtgatcgcagcaataattccgtctcatttcgggtacaatatgtcccctctcacgttttattcatcaaatttgttgtcatctaCAAACTAACCCCGACGGCgatggccatattgaccccttttcaatatagccgttgccaacgacggcacacagttacataacagaattcagagttcattcaaatgcaaataataatcaatatgacggtcaaaaaatctttgtatgttttcatttgcattacttcttctaaagactgaaaatcacacctgtacattagttcaaactctgttattgattggtttaaattggtccacaatttttttccctttatctttgcgatcatgcctcccaatagatttttagccaggatgtattatggaaatttatgaatacacggatgtaaaaaaaacaactctataatgaattcaagttccggaagtccaaatacagcttgagtcgacacagtgacagacatttggtgattggagtcattggtcgcgatatttgtgcttgctttgtaatttctgttgaccggcgAACGTAATGCCAATACTTTATCGAATTGTTCCTCCGGGTTACAGTATTATTCTGAGAGGTGACAGGGGCCTTATTCTtcgttgtccaagtctcctcagttctctcatttcaccgctaatcattgtcttcattttgtggatcctaAAACCTTCGCTCAcaccaacacctttgaaggcatgtggatgcatgtCATGCGAACTTGGATTGGCTTCACATTTTCAGACTTATTTCTAACTTATCTTTGTGAGTTCATGTGGCGGAGGCGTTTCGATGATAAAGCTGAGGCGTGGATTTTACTTGTGTTTCAATTCTCTGTCCTTCAAGTTTACAGTCCCCTTCATTGATTCATTGCAACTCTGCACATAACATcatattatgccaaatgttttgagacggtctaaaaactaatatcacgCCTTAGTTTACAACTCAGGAGGCCactgccgctgatgtgtgacactgggaatgcacaaaccagTCGTGCTAGTGACAGTGTATGGAccttaaattattatatttgcagCGAATTTCGTTCGCTTCTGTGcttaattcacttcgtcgatgggtgaaatttttatgttattttcgtggcatatccaacgaattgttgttcacgttttcatctacaatagcaatgaaatattgcatttcatacatgttgagtgatgaaccactttcatataaaagtgtatcctgtcaaaaacgaaacacacacctttcgtattgtaaaaaggcagcaaatgacaaattcaaaaataaatgtcaaacacaaagttttcaacatataaaacatcctaaacaagtgacaattttatactttaactgtgcaaatacaacaaataatatgaaaaatattcaaacaataacaaatctgcacatacaacaaacacgacaatgcagagaaaaaataaagacaggcaataaagcaatcaatgcagaggcataaattcaataaaagaaggaaaatacgtaaaagactttcaaatcattacaagtgaacattagaaattaatcagttcctgcttagcattatcatcctaagtttatatgaaacattgcatccctttctggcaacttgttctcgtggagtacaggttataggtagtgcttcacatgctgGAGGTGCTGGGTTCGACTCCCTGCAGTTGTAATAGTTGTTGAGTAAAAAAAACGTAACTAAAAACTAACTCTTCTCTCCCTTATCATTAATCAACCGTTGCTTCCACCTAGGTATCAGGCTGGCTGAAGAAGACATGGATA
>LD358799.1_6433_8705
caatggctctcctaggagctggaccggattctggcactacattgcagggatacacacagccctgcacagctatatcggatgttgttgctgttgttttttgtcaccattttacaagtggtatagccacaaactgatgacgtcaaaatcgccgtacccaaaacacagaagccccgtaattgcggcactgactaactaataaggttaaaataatataaatttgcactttcttcaaatcactgtcacaatttccgactgcttagtttttgtatcgggtgaagtacagtgggggccaggaattggagttagctgaccaaattgtcggaatggagcgagcgaagcgagcggagttccgacaatttggtcagctaacccaaatttctggctcccactgtgcttcacccgatacaaaatcaagcaaatgaaaaccatcacagactttttagggttagggttagttagttcatgtgatcgcggcaataattccgtctcattccgggtacaatatgtcccccttcacattttattcatcaaatttgttgccatctacaaactgaccccgacggcaatggccatattgaccccttttcaatatatccgttgccaaagacggcacacagttacataacagaattcagagctcattcaaatgcaaataataatcaatatgaccgtcaaaaaatctttgtatgttttcatttgcattacttcttctacagactgaaaatacctgtacattagttcatactctgttattgattggtttaattttttgtccacaatttttttccctttatctttgcgatcatgcctcccaatagatttttagccaggctgtattatggaaatttatgtatacacggatgtaaaaaaacaactctataatgaattcaagttccggaagtccaaatacagcttgagtcgacacagtgacgcgaccaatgactccatttggtgattggagtcattggtcgcgatatttgtgcttgctttttaatttctgttgaccggcgtacgtaatgccaatactttatcgaattgttcctccaggttacagtattattctgataggtgacaggggccttattcttcgttgtcaaagtctcctcagttctctcatttcaccgctaatcattgtcttcattttgccgatcgtaaaaccttcgcccacaccaacacctttgaaggcatgtggatgcatgtcatgcgaacttggattggcttcacatcttcagacttatttccaacttatctttatgagttcatgtggcggaggcgtttcgacgataaagctgaggtgtggattttacttgttcaacatatttcaattctctatccttcaagtttacagtccccttcatcgattgattgcaactctgcacataacaccatattatgccaaatgttttgagacggtctaaaaactaatatcacgcctaagtttacaactcaggaggccactgccgctgtgtgacatttggaatgcacaaaccagacgaagttcgtgctagtgacagtgtatggaccttaaattattatatttgcagcgaatttcgttcgcttctgtacttaattcacttcgtcgatgggtgaaatttgtatgttatttccgtggcatatccaacgaattgttgtttacgttttcatctacaatagcaatgaaatattgcatttcatacatgttgagtgatgaaccacttttataaaaaagtgtatcctgtcaataacgaaacacacacctttcgtattgtaaaaaggcagcaaatgacaaattcaaaaataaaagtcaaacacaaagttttcaacatataaaacatcctaaacaagtgacaattttatactttaacagtgcaaatacaacaaataatatgaaaaatattcagacaataacaaatctgcacaacaaacacgacaaggtaaagaaaaaataaagataggcaataaagcaatcaatgcagaggcataaattcaataaaagaaggaaatgcgtaaaagactttcaaatcattacaagtgaacattataaattaatcagttcctgcttagcattatcatcctaacgattatttgaaacattgcaaccccttctggcaacttgttctcgtggagtgcaggttataggtgtgcttcacatgttggaggtgctgggttcactcccgatgaggggaaggagtgaagatagtaaaaaattgggacccttctttttcaatcatccccctaagtttccaagcccccattcctaactcttaccccaaaataatttatcgcccctttt
>LD352597.1_75703_77921
NNNNNNNNNNNNNNNNNNNNNNNNNNNNNNNNNNNNNNNNNNNNNNNNNNNNNNNNNNNNNNNNNNNNNNNNNNNNNNNNNNNNNNNNNNNNNNNNNNNNNNNNNNNNNNNNNNNNNNNNNNNNNNNNNNNNNNNNNNNNNNNNNNNNNNNNNNNNNNNNNNNNNNNNNNNNNNNNNNNNNNNNNNNNNNNNNNNNNNNNNNNNNNNNNNNNNNNNNNNNNNNNNNNNNNNNNNNNNNNNNNNNNNNNNNNNNNNNNNNNNNNNNNNNNNNNNNNNNNNNNNNNNNNNNNNNNNNNNNNgagctgtaaatcttacatgcctctcacagtttattgctaggagtatccagaaacaatatattgtcctcagagatagatacattgtattttagcagttatgtagtacaggtcttgtctgttcaatcacagtccctccactgtggttcaatgtcagtccttcaaccccactccactactcaactgagtgttcctttaaatagacaatgtctctctttgttttactgtttactgctatgattattgtgataaaatctgcaaacgttgaataacatctcctagcaaatttcgtctatagtcattaaagtgacacatacaaaacttcatgatagtccaaaaaaatgcaataattgccatgttatacaagcagtaattgtcatttctttattacacagtaattctgtcaaaacttaaaatctgtaactcaagtcctttgcatataaccagtctggcagtcagtcagtcactcatgcagtagtcaagttgatctgtaaatgactgaaaatttttccagtggatttactgggcatccacatacattacatgtaaaccaacttaacatgtgtagcagcatggtgaaatggttccaaagcagcatgtacagcccactattcacccccatggaccccaacctccacaagaattacactgtgatattactaattttttggaccaccaaattttgcaattgaccaccagaatttgaatctggtggtcaaacttgaccaccaaacaaaaaaattaatttcgaaccctgtcagttctctcatttcaccgctaatcattgtcttcattttgtggatcctcaaaccttcgcccacaccaacacctttgaaggcatgtggatgcatgccatgcgaaattggattggcttcacaccttcagacttatttccaacttatctttatgagttcttgtggcggaggcgtttcggcgataaagctaaggcgtggattttacttgtttaacatatttcaattctctgtccttcaagtttacagtccccttcatcgattcattgcaactctgcacataacaccatattatgccaaatgttttgagacggtttaaaatctaatatcacgcctaaattgacaactcaggaggccactgctgccgctgatgtgtgacactgggaatgcacaaaccagaccaagttcgtgctagtgacaatatatgcaccctaaatcattatattggcggcgaatttcgtttgcttctgtacttaattcactttgtcgatcggcggaatttttataatgtaattttcgtggcatatccaacgaattgttgttcacgttttcatctacaatagcaatgaaatatcgcatttcatacatgttgagtgatgaaccacttttatataaaagtgtatcctgtcaaaaacggaacacacacctttcgtattgtaaaaaaggcagcaaatgacaaattcaataataaatgtcaaacacaaagttttcaacatataaaacatcctaaacaagtgacaatttaatactttaactgtgcaaatactacaaataatatgaaaaatattcaaaaaataacaaatctgcacaacaaacacgacaatgcagagaaaaaaataaaggcaggcaataaagaatcaatgcagaggcatacattcaataaaagaaggaaaatgcgtaaaagactttcaaatcattacaagtgaacattataaattcatcatttcctgcatagcattatcatcctaacatttatatgacacattgcatccctttctcgcaacttgttcttgtggagtacaggttataggtagtgcttcacatgctgcaggtgctgggttcgagccccggcagtggtaatagttgtgtgtaaaaaaacgaaacttaaaaataacacttctctccaagcccccattcctaactcttacccccaaaataatttatcgcccc
>LD345831.1_235598_237918
acactctttgtcgtgtcttctgttattgacatttgagcagctacattggtataaacctacgtcagtgtaacataacgatgctgcaaaagataaataaactggcttttagaaattaattctatacatatttttcgctcagggacaaacgctatctaaccgtactgtgcaaatatttcagtgataaggcaatgctacatatttttaaggccttaaaagatatggaaataaacacaggaaaatgtagggcaccattttacaagtggtatagccacaaattgatgacgtcaaaatcgccgtacacaaaacacagacgccccgtaattgcggcactgactaactgataaggttaaaataatatacatttgcactttcttcaaatcactgtcacaatctccgaccgcttagtttttgtatcgggtgaagtacagtgggtccaggaattggggttagctgaccaaattgtcagaacggagcgagcaaagtgagcggagttccgacaatttggtcagctaaccccaatttctggctcccactgtgcttcacccgacacaaaatcaagcaaatgaagaccatcacatacttttaagggttagggttggttagttcatgtgatcgcggcaataatttcgtctcattccgggtacaatatgtcccctctcacgttttattcatcaaatttgttgtcatgtacaaactgaccccgacggcaatggccatattgaccccttttcaatatagccgttgccaaagacagcacacagtcacataacagaattcagagttcattcaaatgcaaataataatcaatatgacggacaaaaattctttgtattttttcatttgcattacttcttctacagaccgaaaatcacacctgtacattagttcaaggtacacggatgtgaaggtacacggtacacggatgtgaacaaaaaataatctataatgaattcaagttccagaaatccaaatacagctttggtcgacatagtgacagacatttggtgattggagtcattggtcgcgaaatttgttcttgctttttaatttctgttgaccggggtacgtaatgccaaggctttatcgatttgttcctacaggttcaaatattattccgatgaatggtatggcttattcttcgttgtccaagtctcctcacttctctcatttcaccactaatcattgtcttcgttttgtggatcctcaaaccttcgccaataccaatacctttgaaggcatgtggatgcaagccatgcgaacttggattggcttcgcaccttcagacttatttccaacttatctttatgagttaatgtggcggaggcgtttcggcgataaagctaaggcgtggattttacttgttcaacatatttcaattctctgtcctttaaggttacagtccccttcatcatttcattgcaactctgcacataacaccatattatgtcaaatgttttgagacggtctaaaaactaatatcacgcctaagtttacaactcaggaggctactgccgctgatgtgtgacactggaaaagcacaaaccgaacgaactttgtgctggtgacaatatatgcaccctaaatcattatattggtgacgaatttcgtttgcttttgtacgtaattcacttcgtcgatgggtggaatttttatgttatttccgtgtcacatccaactaattactgttcacgttttcatctccaatagcaatgaaatattgcatttcatacatgttgagtgatgaaccatcttttttataaaagtgtatcctatcaaaaacggaacacatacacctttcgtattgtaaaaaaggcagcaaatgacaaattcaataataaatgacaaacacaaagttttcaacatataaaacatcctaaacaagtgacaattttatacttaaactctgcaaatacaacaaataatatgaaaaatattcaaacaataacaaatctgcacaacaaacacgacaatgcagagaaacaaataaagacaggcaataaagcaatcaatgcagaggcataaattcaataaaagaaggaaaatgcgtaaaagactttcaaatcattacaagtgaacattataaattaatcagttcctgcttagcattatcatcctattgtttatatgaaacattgcatcccttttcgcaacatgttctcgtggagtacaggttataggtagtgcttcacatgctggaggcgatgggttcgacccccggcagtaatagttgttgtgtcaaaaaaacgtaactaaaaaaataacttgtcattaatcaaccgttgcttccacataggtatcagggtggctgaagaagacgtgg
>LD344812.1_233986_236174
tacctgaggactgcccgagtAAAATGTAGGTcaaatttcgccaattttaacactaagccaatagGTTCAACTTATATCATGCCCggctaaccaaaaatatcattgatttggcgttaacctgatgttttctctgGCGGTTTTGGAACCCGGAAGACGCTGGATTATCGACGAGAAAGACGTACTCAGCTTGattgtgagatcataccattcagtgcaaggggtgTTAAGCTGTTAAGATGCACTCGCGCGGCTCCGATATCGTACCACCTCTTGCAccgaatggtatgatctcattATTAAGCTGGCGACGTCATTCAAGTCCAGCGTCTTCAGAGTTCCAAAATagccggagaaaacatcaggttaacaccaaatcaatgatatttttggttggctgggcatgatataaattgaacctattggcctagtgggcaacattttacaagtggtatagccacaaactgatgacgttaaAATCGCcctacacaaaacacagacgccccgtaattgcggcactgactaactaataaggttaaaattcctggcccccactgtgcttcacccaaCGCAAAGGAAATCAAGCAAATTCAGACCATCACAGACATTTTAGGGTTAgagttagttcatgtgatcgcggcaataattccgCCTCATTTcgggtacaatatgtcccctctcacgttttattcatcaaatttgttgtcatgtgcAAACTGACTTCAATGGCAATGGCCATTTTAACCCCTTTTCAATGCAGCAGTTGCCAAAAACGGCACACAGTTACGTAAtagaattcagagttcattcaaatgcaaataataatcaatatgacggccaaaaaactttgtatgttttcatttgcattacttcttctacagacGAAAAATGACAtctgtacattagttcaaaccTAGTTTAACCTGCTATTGATTGGTTAAATTTTTGTCCAGAAATTTGATTCCTTTATCTTTGCGATCATGCCTCTCAATTGATTTTTGGCCCggctgtattatggaaatttattaaTCCACAGATGTAAAAAGAACCATCTATAAAGAATAAAAGTTCTGaaagtccaaatacagcttgggtcgacacagtgacagacatttggtgtttggagtcattggtcgcgatatttgtgcttgctttttaatttccgTTGACCGGCGTACTGCCAATGCTTTATCGATCGGTTCCTCCATGTTCCAGTATTATTCTCAATGNNNNGGGGGCTTACTCTTCGTTGTCCAAGTCAGTTCTCTCATTTTACCGCTAAgcattgtcttcattttttggatcctcaaaccttcgcccacaccaacaccttggaaggcatgtggatgcatgtCAAGCGAACTTGGGTGGGCTTCACATCTCCCGGACTTATCTTTTTGAGTTCATTTGGCGGAGGCGTTTCGGCGATAAAGCCACAGGCAGCCCAATCATAAGcttatttttgagtttttctcagttttctctgtcactgtcagtccctctccttttcttcatgctctgactgatcgtagtaaatNNNNNNNNNNNNNNNNNNNNNNNNNNNNNNNNNNNNNNNNNNNNNNNNNNNNNNNNNNNNNNNNNNNNNNNNNNNNNNNNNNNNNNNNNNNNNNNNNNNNNNNNNNNNNNNNNNNNNNNNNNNNNNNNNNNNNNNNNNNNNNNNNNNNNNNNNNNNNNNNNNNNNNNNNNNNNNNNNNNNNNNNNNNNNNNNNNNNNNNNNNNNNNNNNNNNNNNNNNNNNNNNNNNNNNNNNNNNNNNNNNNNNNNNNNNNNNNNNNNNNNNNNNNNNNNNNNNNNNNNNNNNNNNNNNNNNNNNNNNNNNNNNNNNNNNNNNNNNNNNNNNNNNNNNNNNNNNNNNNNNNNNNNNNNNNNNNNNNNNNNNNNNNNNNNNNNNNNNNNNNNNNNNNNNNNNNNNNNNNNNNNNNNNNNNNNNNNNNNNNNNNNNNNNNNNNNNNNNNNNNNNNNNNNNNNNNNNNNNNNNNNNNNNNNNNNNNNNNNNNNNNNNNNNNNNNNNNNNNNNNNNNNNNNNNNNNNNNNNNNNNNNNNNNNNNNNNNNNNNNNNNNNNNNNNNNNNNNNNNNNNNNNNNNNNNNNNNNNNNNNNNNNNNNNNNNNNNNNNNNNNNNNNNNNNNNNNNNNNNNNNNNNNNNNNNNNNNNNNNNNNNNNNNNNNNNNN
>LD352893.1_1093_3455
CATTTAATCTTTGAACTTTCAGAGAATACTATTTAAcgtttacaaataatcacttttatgcGAGGTTCAAATACTTTAATGAAAAAGAGATCACAAATCACAATAAATAATTCTGTCAACTAGTTTAAGTACAAATCAAAATGGACAATGACTAGAATGACTTCAGTTATACTTTGGCCTATAATTGTACAGACAATACTTTTActgtttgtcaagaaacttattacagcctCAATATTCAACAACACATGTAAATTCACGTGCATAGCACGTTTGGTAgtgggaaaatatttaataatcaCTCCCTAGACGACAATGAGAAGGGTATTAATattttttgggtgaaattccaatatcatcatatttgttgttctcaTCTGCCCTTTTAAACACCCTATTCCTTATCacgtatatttatatcaattgtcaaatatttatacaagtaaagatttagctagttttgtattgcaaaaacattattcatactttcctcgtACACTTCACTGTATACAACGTTTTCAGTGATCAACttccaaaatcgaatttcttgcatatgcatgcacttgtaaccaccctattccgAAAAGTTCATGCGATCGCGGCAATAATTCAATCTCATTCCGGGTACATTAATACATAGCTCACATTTTATCCATCAAATTTGTTCTCATGTACAATTAAACTGACCTCGACAGCAATGGCCATATTCACCCCTGCAGTTGCCAAAGGCGGCATACTGTTACGTAACAGATGTCAGCGTACATTGAAATGCGTAGAGCAAGAGATATGACAGTCAAAAAACTTAGTCTgcttcatttgcattacttctaCCTAGACCAAATGTCACACCTGtacatttgttcaaactctattattgattggtttaatcTTTGTCCAGACATTTCTTTCCTTTATCTTCGCGATCATGCCTCCCAATAGATTGGTGGCCCAGCAGTATTGCGGAAATTGACGAGTCCATTGATGTAAAAAAGCATCCATGATGAATCCAACTTCGGAAAGTCCAAATGCAGCCGCTGTCGACACCGTGATAGCCATTTGGTGTTTGGAGTCACCGGTCGCGATATTTATGCTCGCTTTTTAATATCTGTTGACCAGCGTGATGCCAATGCTTTAATTCTTTTGAATAATCGATTTATTTCATCCAGATTCCACTATTATTTCTAATAAATGGGCTGCTTATTCTTGGTTGTCAAAATCTCATTAGTTCTCCCATTTGACCgtcaatcattctctttatTTGTTGATCCTAAAAActtcgcccacaccaacaccATATAGAAGGTATTTGGAAGCATGTTCGATGAATCTTCAGATTTATTATATCTTTAACACTTCATATATCTTTATTACTTCACGCGGCGGAAGCATTTTGGCGATAAAGTCGAGGCGTCGATGTCACGTGTTCATCATTGTTTCAGCTCTCTATATTTCGAGTGAACAGCCCCTTTCATCACCCCAACGTCAGCATAATAGCATACCTTGCCAAATTTTTGGTACGGTCTGACAACTAATGACATGCCAAAGTTTTCTGCTCAGGAGGCCGCCGCTGATGTGATTTAGAATGTACAAACCAGGCGAAGAAATGATTCCGTGCCAGTGACCTACATGTAATACATTGGCCGCCGATTTTGTGCGCTTCtatacttaaggtagaacgcacctcggggacagacattcggactctcaaacttttacaattctcttctgatataccacatgtgggggttcattttaaagctcttggtgaaagaaaacttttcactggcttagtttttcgaaattcgaaaatttttatttttctccatagagttaacacagggatggcggccattttgaatttcaaatatcggtaaatcttgggtaatttctttctctagtaccaaaatttgcacggtgaccccctatttttattcttgattttgaaagagaatgattgaaagattccttgaggaaagttagagcgaaagtttaagtctttcactttcgaggtgcaatGCATAAATTGATGGAATTTTCataatgtaatttttgtgacatcTTCCACTATTgttgttaacattttcatttacagtgGCAAtgtaatattgcatttcataagaATTCAGTGATGGAAAACTTTCATATAACCTGGATTATGACAAATAGTGATAACTTAActttcgtattgtaaaaaagcagaaaacgacaaaaagtcaacatcaaatatcaaacaagAAGTATTCAACATACATAGCATCCTCAACAAACACACTTATGAATATCTGTGCAAATGCGACAGATGAtatgaaagtacatgtatattaaaccAATAATAAACCTGTAGAACAAACAGggaaatgca
>LD343006.1_775549_777674
cagcaaatcacatcgaaacaactgattttacgagtatccattgaacattatattatatcatgctaccatgcgccattctgattggacgagagctcattccaccgatgctaaaatactgttttaaccatagaccctcgagaaaaacgagggtctatgttttaacactgatagcagtggtaaaacgacccctcaaccagcattttaaaaaaggttgcccagtcagtgcatttgaacgttcctgtctaaacttcatccgaagcactcagctttgtttcaatgaccaagtccgaatttcgacacacagattaagtatgggtctgtaactcacctcttgatgaaaataagtttgggtcgatggtgaaaggcacatctgaagcagtacatttgggtgtgatgtacacaaatcgttgcatcagggcaacagcgcaccgtgcactgtgcttgagagtcgggacgcgacataccgctctttagaatgaagctcgtattcgttcatacgcaagtaagttgatacgcaagtaagttgactgttaaatatcctttgccaaagttgggactctaacagacgagggtgttttaatgatatagaccaagaagttcaaaaaagcaatgggatgaatcctggcgatcgacggcgacgaaagttgacattagatgcaacgagctgtcagcgtccagttctggctcacattctgcgcaactgttcattacagttgcagtcatcaacatccgggttattttaaaactgcactgtttctgttgcaattaacgtccaacttatcaatcaaaaaagctcatgtaacctgttgcgatggtcgacgcataaatctatttttagtgtgcaaaacagcgaggactgttgttcttatgtaaatttacgaaaacattgttcctttttccttttgatttgaactcttgacccattttcagtgtctgcagcaggtatatttttacaagtcatagtgttcgccttgcatgtgaatatatgcaatgatgatgaaaattcaaatacactcagaatagacaccgtcaggaacattcggtgttttaagccatcgatcgtgatttttccctttgttttttaatttctgttgaccgacgggatgcgaaaactctaattcctttgacagaattaagatgaaacaatagtaagagtgaaagaaggggaaaaatggactcttcttttcaatcacttccttcctatattaccaagccgaaattcctaactccgagtcctatccctgaaataatttgccgcccctcttagaaagtaatctttgacatcgtttccatgagcacgcccttgacgccacttattgctgataccacttgtaaatataatgtaatttttgtgacatcttcaacgattgttaacatttcactgacaatagcgatcaaatattgcacttcataaaaattgagtgatgaacaatttatatgtaagccgtcaatatatatccttggttttgtaagaaatgcagcaagtatgaaaaaaatcaacattaaatatcaaatacggagtattcagcacatataacaccttaaacaaccctggttcttgagtaactgtgcaaaaacgcatcaattgatatgaagataccttaaaacaataataaatttgcacaccaaacacaacaatgaaaaaaatacagagactaaaattaaaaataaatgtaagatcataaattgaattaaaagaaataccaagactgcttatatcaatttacaagagtcaaatcaacactgtctcagctgatctacgtagatgcttcaacaacggcatcttcaagtaaaataacaaatataaaatattctctaacatgaaatttctccataacttggtacacaaagagtcacttttactcatcgtgactatacacagttccctttaaatctcttaaaactcagcttcttgataaacaaaaaattgtaccgagacaatgttctcttttttcaagtactgcttacaaagacaatacgtcttgctcaaatacgtgttgcaccaaataattaaatattaacgtaaattattaaatcattaaaataccgttgcatgaatcagttttcaatatattgtttttagttagatcacgatcggagttgatcgggagtttgtctttgatgc
>LD348588.1_47044_49373
GGGGTTGTACAAGAGAGAATGTGCAAGAGAAAACAGACGCTAATGAAAACGCCGGTGAACTCGACTGAACAAAGGAGAGAAGAAAGACAACAATGACCTTAAAACGCTATAAACACTGTAATCTCTAAGAAGCAGGAACAAGAGGCACCAAATTGAAACAACGCAACGTGATGTATCCTAACACGAGCTCCAACCTCAACGAGAATATGGACTTTacggcaacattttacaagtggtatagccacaaactgatgacgtcaaaatcgccctACACAAAAAAGACGCCCCGTtattgcggcactgactaactaatataactaaaataatataaatttgcactttcttcaaatcactgtcaatTTCCAACTACATAGCTTTTGtatcgggtgaagtacagtggggggccaggaattggggttagctgaccaaattgttgGAATGGAGCAAGCGAAGCGCACCGAGTTCCGataatttggtcagctaaccccaatttctGGCTCCCGCTGTGCTTCAtccgacacaaaatcaagcaaatgaagaccatcacaaAGTTTTTTGAGGGTTAGGGTTAGTaagttcatgtgatcgcggcaataattccgtctcttccgggtacaatatgtcccctctcacgttttattcatcaaatttgttgtcatgtacaaactgacccccaacggcaatggccatattgacccaatttcaatatagccgttgccaaagacggcacacagttacataacataattcagagttcattcaaatgcaaataataatcaatatgacggccaaaaaatctttgtatgttttcatttgcattacttcttctacagaccgaaaaatcacacctgtatattagttcaaactctgttattgattggtttactTTTTTGTCCACAAATTCGTTTCGTTTGTCTTTGTGGTTATGCCTCCCAATAGATTATTAGCAaggctgtattatggaaatttatgaatccACGTATGTAAAAAAAGACCTATAATGAATTCAACTTCTGGAAGTCCAAATATAGCTGGAGTCGACACAATGACAGACATTAGGTGattggagtcattggtcgcgatatttgtgcttcctttttaatttctgttgaccggcgtacgtacaatgccaatgctttatcgATTTGTTCGTATAGGTTCCAATATTATTCCGATGAATGGTAGAGGGCTTATTCTTCGTTGCccaagtctcctcagttctctcatttcaccgctaatcaCTGTCTTTATTTTGTGGACCGtcaaaccttcgcccacaccaacacctttgaaggtatgtggatgcatgccatgcttcacatcttcagacttatttccaacttatctttatgagttcatGTGGCGGAGGCGTTTCGGCGATAAAGCTAAGGCGTGGATTttacttgttcaacatatttcaattctctgtccttgaagtttacagtccccttcatcgattcattgcaactctatacataacaccatattatgccaaatgttttgagacggtctaaaaactaataCCATGCCTAAGTTCactgccgctgatgtgtgacactgggaatgcacaaaccagacgaaGTTCGTGCTAGTAACAGTATATGGACCCtaaatcattatattggtagcgaatttcgtttgcttctgtacttaattcacttcgtcgatgggtggaatttttatgttattttcgtggcatatccaacgaattgttgttcacgttttcatttacaatagcaatgaaatattgcatttcatacatgttgagtgatgaaccacttttatatAACGTTTATCCTGTCAAAAACGgaacacacacctttcgtattgtaaaaaggcagtaaatgacaaattcaataataaatgtcaaacacaaagttttcaaaatataaaacatcctaaacaaATGACAATTTATACTTTAACTGTGCGGATACAacaaacaatatgaaaaatattcaaacaataacaaatctgcacaacaaacacgacaatccagagaaaaaaacaaagacaggcaataaagcaatcaatgcagaggcataaattcaagagaaggaaaatgcgtaaaagactttcaaatcattacaagggaacattataaattaatcagttcctgcttagcattatcatcctaacgTTTATATTAAAAATTGCATCCCTTTCTcgcaacttgttctcgtggagtacagATTATCggtagtgcttcacatgctgGAGGTGCTGGTTTGACCCCCAGCAGCAGTAATAgttgttgtgtaaaaaaaacGTAACTGAAAAATAACACTTCTCTCCCATGTCATTAATCAACTGTTGCTTCCACATAGGT
>LD344221.1_197379_199627
ttcattttacagttttagtatgaagggacctgtgtgaaataaagatatttgaaaaactactactactactactactactactactactactactactactactactactgctactgctactactgctactgctactgcaccattttacaagtggtatagctacaaactgatgacgtcaaaatcgccgtacacaaaacacagacgccccgtaattgcggcactgactaactaataaggttaaaataacataaatttgcactttcttcaaatcactgtcacaatttccgactgcttagtttttgtatcgggtgaagtacagtgggagccaggaattggggttccgacaatttggttcagctaaccccagtttcttgctcccactgtgcttcacctgacacaaagtcaagcaaatgaagaccatcacataatttttagggttagggttagttagttcatgtgatcgcggcaataattccgtctcattccgggtacaatatgtcccatctcacgttttattcatcaaatgtgttgtcatctacaaactgaccccgacggcaatggacatattgacccttttcaatatagccattgccaaagacggcacacagttacataacagaattcagagttcattcaaattcaaataataatcaatatgacggtcaaaaaatctttgtatgttttcatttgcattacttcttctacagactgaaaattacacctgaacattagttcaaactctgttattgatttgtttaatttttgtccacaatttttttccctttatctttgcgatcatgcctccatatagatttttagccaggctgtattgtggaaatttatgaatacactgatgtaaaaaaacaactctataattaattcaagttctggaactccaaatacagcttgagtcgacacagtgacaggcatttggtgattggagtcattggtcgcgatatttgtgcttgctttttaatttcttttgaccggcgtatgtcttgccaatactttatcggattgttcttccaggttacagtattattctgataggtgacaggggccttattcttcgttgtccaagtctcctcagttctctcatttcaccactaatcattgtcttcattttgtggatcctaaaaacttcgcccacaccaacaccattgaaggcatgtggatccatttcatgcgaactgggatttgcttcacatcttcagacttatttccaacttatctttatgagttcatgtggtggaggcgtttcgaccagctgaggcgtggatttcacttgttcaacgtatttcaattctttgtccttcaagtttacagtccccttcatcgattcattgcaactctgcacataacaccatattatgccaaatgttttgagacggtctaaaaactaatatcacgcctaagttcacaactcaggaggccactgccgctaatgtgtgacactgggaatgcccaaaccagacgacgttctgctagtgagagtgtatggaccttaaattattatatttgcagcgaatttcgttcgcttctgtacttaattcacttcgtcgatgggtgaaatttttatgttatttccgtggcatatccaacgaattgttgttcacgttttcatctacaatagcaatgaaatattgcatttcatacatgttgagtgatgaaccacttttatataaaagtgtatcctgtcaaaaacgaaacacacacctttcgtattgtaaaaaaggcagcaaatgacaaattcaaaaataaatgtcaaacacaaagttttcaacatataaaacatcctaaacaagtgccaattatatactttaactgtgcaaatacaacaaataatatgaaaaatattcaaacaataacaaatctgcacatacaacaaacacgaaaatgcagagaaaaaataaagaggcaataaaggttataggtagtgcttcacatgctggaggttctcggttcgacccccggtagtggtaaatagttgtagtgtaaaaaagtaactaaaaataacacttctctcccttgtcattaatcaacaatcgcttccacctaggtatcaggctggctgaagaagacgtggatagagtaataggatcctacaaaatgagggaaaggagtgaagatagtaaaaaattgggacccttctttgtcaatcaatccccctaagtttccaagcccccattcctaactcttacccctaaaataatttatcgccccttttaaaacgtaacctttgacctca
>LD345140.1_275295_277474
TAATGAGTCGGGAAGGGGCACGTCACACATATGCATCTCTCTATTCACTCCCTGCTGCAAGTGTTTTCCTGAAAAATAATGGATGTCTACTGATACTAACATTGTgtggcaacattttacaagtggtatagccacaaactgatgacgtcaaaatcgccgtacacaaaacaccgGCACCgactaactaataaggttaaaataatataaatttgcactttcttcaaatcactgtcacaatctccgactgcttagtttttgtatcgggtgaagtacagtgggggccaggaattggcgttagctgaccaaattgtcggaacggagcgagcgaagcgagcggagttccgacaatttggtcagcttaccccaatttctggctcccactgtgcttcacccaacacaaaatcaagcaaatgaagaccatcacagacttgttagggttagggatagttagttcatgtgatcgcggcaataattccgtctcattccgggtacaatatgtcccctctcacgttttattcctcaaatttgttgtcatgtacaaactgaccccgacggcaatggccgtattgaccccttttcagtatagccgttgccaaagacggcacaTAGTTACATAACAtaattcagagttcattcaaatgcaaataataatcaatatgacggccaaaaaatctttgtatgttttcatttgcattacttcttctacagaccgaaaatcacacctgtacattagttcaaactctgttattgattggtttaattttttgtccacaaatttgtttcctttatctttgcgatatgcctcccaatagatttttagccaggctgtattattgaaatttatgaatacacggatgtaaacaaaaaaacccatctataatgaattcaagttccggaagtccaaatacagcttgagtcgacacagtgaaagacatttggtgattggagtcattggtcgcgatatttgtgcttgctttttaatttctgttgaccggcgtacgtaatgccaatgctttatcgATTTGTTCCTACAGGTTCCAATATTATTCCGATGAATGGTAGGGGGCTTATTCTtcgttgtccaagtctcctcagttctctcatttcaccgctaatcattgtcttcatttagtggatcctcaaaccttcacccacaccaacaccttggaaggcatgtggatgcatgccGTGCGAAATTGGATTAGCTTCACACCTTCAAACTTATTTCCAATGTGTCTTTATAGACTATTATGAGTTCATGTAGCGGAGGCGTTTCGGAGATAAAGCTAAGGCGTTGATTttacttgttcaacatatttcaattctctgtccttcaagtttacagtccccttcatcgattcattgcaactctgcacataacaccatattatgccaaatgttttgagacggtctaaaaactaatatcacgTTTACAACTCAGGAAGCCactgccgctgatgtgtgacactgggaatgcacaaaccagacgaaGTTCGTGCTTGTGACAATATATGCACCCTAAATCATTATATTGGCagcgaatttcgtttgcttctgtacttaattcacttcgtcgatGGGTGGacttttttatgttatttccatggcatatccaacgaattgttgttcacgttttcatcaacaatagcaatgaaatattgcatttcatacatgttgagtgatgaaccacttttatataaaagtgtatcctgtcaaaaacggaacacacacctttcgtattgtaaaaaaggcagcaaatgacaaattcaataataaatgtcaaacacaaagttttcaacatataaaacatcgtaaacaagtgacaattttatactttaactgtgcaaatgcgacaaataatatgaaaaatattcaaacaataacaaatctgcacaacaaacacaacaatgcagagaaaaaaataaagacaggcaataaagcaatcaatgcagtggcataaattcaataaaagaaggaaaatgtgtaaaagactttcaaatcattacaagtgaacattataaattaatcagttcctgcttagcattatcatcctaacgttaatatgaaacattgcatccctttctcggaacttgttctcgtggagtacaggttatagggAGTGCTTCACATGCTGGAGGTTCTGGGTTCGACACCCGGCAGCGGTTATTgttgttgtgta
>LD347153.1_80667_82930
aaagacattcaaaatagaaCCTGACAAGCGGGAAGATGCAAGCGAGGATGACTGGCTTTTCCAGAACTTCGATGAACTTTTTGACGGGAAGAGCTTGCAAGAGTGCATTGGCAGAAacggcaccattttacaagtagtatagccacaaactgatgacgtcaaaatcgccgtacacaaaacacagacgccccgtaactgcggcactgactaactaataaggttaaaataatattaatttgcactttcttcaaatcactgtcacaatctctgactgcttagtttttgtatcgggtgaagtacagtggggccaggaattggggttagctgaccaaattgtcggaacggagcgagcgaagcgagcggagttccgacaatttggtcagctaaccccaatttctggctcccactgtgcttcacccgacacaaaatcaagcaaatgaagaccatcaaagagtttttagggttagggttagttagttcatgtgatcgccgcaataattccgtctcattccgggtacaatatgtcccctctcacgttttattcatcaaatttgttgtcatgtacaaactgaccccgacggcaatgcccatattgaccccttttcaatatagccgttcccaaagacggcacacagttacataacagaattcaAAGTTCATTcgaatgcaaataataatcaatatgacggccaaaaatctttgtatgtttaaatttgcattacttcttctacttcacacctgtacattagttcaaactctgttattgattggtttaattttttgtccacaaatttgtttcctttatcttcGCGATATGCCTCCCAATAGATTTTTAGCCaggctgtattatggaaatttatgaatacacggatgtaagcaaaaaaaaaatctatattgAATTAAAGTTCCGGAAGTCCAAATACATCTTGagtcgacacagtgacagacatttggtgattggaatcattggtcgcgatatttgtgcttgttttttaatttcttttgacCGGCGTACGTGCTTTATCGATTTGTTCCTACAGGTTCCAGTATTATTCTGATGAATGGTAGGGGGCTTATTCTtcgttgtccaagtctcctcagttctctcatttcaccgctaatcattgtcttcattttgtggatcctcaaaccttcgcccacaccaacacctttgaaggcatgtggatgcatgccatGCGAAATTGGATTGGCTTCACACcttcagatttattttcaaCTTATCTTTATGAAGTCATGTGGCGAAGGCGTTTCGGCGATAAAGGTAAGGCGTTGATTttacttgttcaacatatttcaattctctgtccTTCAAGTTTACAGTCCCCTTCGTAGATTCATTGCAACTctgcacataacaccatattatgccaaatgttttgagacggtctaaaaactaatatcacgCCTAAATTGACAACTCAGAAGGCCACTactgccgctgatgtgtgacactgggaatgcacaaaccagaaCAAGTTCGTGCTAGTGACAATATATGCACCCTAAAACATTATATTGGCGgcgaatttcgtttgcttctgaacttaattcacttcgtcgatCGCCGGaatttttataatgtaattttcgtggcatatccaacgaattgttgttcacgttttcatctacaatagcaatgaaatatcgcatttcatacatgttgagtgatgaaccacttttatataaaagtgtatcccgtcaaaaacggaacacacacctttcgtattgtaaaaaaggcagcaaatgacaaattcaaaaataaatgtcaaacacaaagttttcaacatataaaacatcctaaacaagtgacaatttaatactttaactgtgcaaatacaacaaataatatgaaaaatattcaaaaaataacaaatctgcacaacaaacacgacaatgcagagaaaaaaaataaagacaggcaataaagAATCAATTcagaggcataaattcaatTAAAGGaggaaaatgcgtaaaagactttcaaatcattacaagtgaacattataaattcatcagttcctgcttagcattatcatcctaTCGTTTATATGAAACATTGCATTCCTTTCTGgcaacttgttctcgtggagtacaggttataggtagtgcttcacatgctgGAGGTGCTGGGTTTGACCCCCGGCAGCGGTGATAGTTGTTGTGTAAAAAAACGTAacttaaaaataacatttctctcccTTGTCATTAATCAACCATTACTTCCTCATAGGTATCAGGCTGG
>LD345438.1_91254_93490
NNNNNNNNNNNNNNNNNNNNNNNNNNNNNNNNNNNNNNNNNNNNNNNNNNNNNNNNNNNNNNNNNNNNNNNNNNNNNNNNNNNNNNNNNNNNNNNNNNNNNNNNNNNNNNNNNNNNNNNNNNNNNNNNNNNNNNNNNNNNNNNNNNNNNNNNNNNNNNNNNNNNNNNNNNNNNNNNNNNNNNNNNNNNNNNNNNNNNNNNNNNNNNNNNNNNNNNNNNNNNNNNNNNNNNNNNNNNNNNNNNNNNNNNNNNNNNNNNNNNNNNNNNNNNNNNNNNNNNNNNNNNNNNNNNNNNNNNNNNNNNNNNNNNNNNNNNNNNNNNNNNNNNNNNNNNNNNNNNNNNNNNNNNNNNNNNNNNNNNNNNNNNNNNNNNNNNNNNNNNNNNNNNNNNNNNNNNNNNNNNNNNNNNNNNNNNNNNNNNNNNNNNNNNNNNNNNNNNNNNNNNNNNNNNNNNNNNNNNNNNNNNNNNNNNNNNNNNNNNNNNNNNNNNNNNNNNNNNNNNNNNNNNNNNNNNNNNNNNNNNNNNNNNNNNNNNNNNNNNNNNNNNNNNNNNNNNNNNNNNNNNNNNNNNNNNNNNNNNNNNNNNNNNNNNNNNNNNNNNNNNNNNNNNNNNNNNNNNNNNNNNNNNNNNNNNNNNNNNNNNNNNNNNNNNNNNNNNNNNNNNNNNNNNNNNNNNNNNNNNNNNNNNNNNNNNNNNNNNNNNNNNNNNNNNNNNNNNNNNNNNNNNNNNNNNNNNNNNNNNNNNNNNNNNNNNNNNNNNNNNNNNNNNNNNNNNNNNNNNNNNNNNNNNNNNNNNNNNNNNNNNNNNNNNNNNNNNNNNNNNNNNNNNNNNNNNNNNNNNNNNNNNNNNNNNNNNNNNNNNNNNNNNNNNNNNNNNNNNNNNNNNNNNNNNNNNNNNNNNNNNNNNNNNNNNNNNNNNNNNNNNNNNNNNNNNNNNNNNNNNNNNNNNNNNNNNNNNNNNNNNNNNNNNNNNNNNNNNNNNNNNNNNNNNNNNNNNNNNATACAGCCGGGGTCGACACCTTGACGGACATTGGGAGTTCTGAGTCATCGGTAGCGATATTTCcacttgctttttaatttctattGACCGACGTGATGCCATTACTTAAATTCCTTGAATTTATCGATTTGTTCTTCTCGATTCCACTATTATTTCTAACGAATGTGGGGCATATTCTTCGCTGCCCACGTCTTCTCATTTCTGCTATTTTACCGTCAATCATTCATTCTTATTGTTGCTCCTCATACCTTCACCCGCACCAACACGGTGGTAGGCATGTGGATACATGCCAAGCGAATGTTCAAATTCATTTGCATGTTATCTTTTATCAGTTCATGTGGCGGAAGCATTTTGGCAAAACAAGCCTAACCGTGGATGCTATCttaagtttccaagcccccattcctaactcttaccccgCAAAATATCGCCCTTTTTAGATCGTAACAtctgacctcatttccatatgtacacacacaattttgacgtcatcacttctTGGCATGCCTCTTGTACAATCTTGCCATGAGTGGTTTCTTTTCTTTGCAGAGGAAAAAAACATTGCTTAATGGTAATTATCTCCTATCGGTTACTGCCCTGCTGCCCTCTGTCTCAAGAACTGATTCCGACGACATAACGGATTTCAATTAAATTTCTCTCACATAATTATTTGGGTTAAAACTCAGCGGTAATATCATCATCCTTCTCATAGAGAGACAGTCAGCTGATCATTGTGGTAGGTCACCTAAATAATCAAAGTTCAGCTAAATGAAGCGGTTATCAAtttgaggtagaatgtgcctcgaggAGAGATATTTGGACTAGTTTTGCgattctctctgtggcctctccgctaggcgactgatgccgtatgttgttggTTGGAACCCGATtaaaaactagccgtattttctaccctgggttggtaactctgctggtggtcagaattgtccccgaggttatcattcgcccagttaaagcgatgaaattcgtttcttcgcttcgataaagtttgtatgtgcgatgtgtgatagtgagcatgcgtgcgtgcgtgagtgcttcacgaactctgcaaagtgtggagcggtctcagtctgaaaaatgtaacaacttagccggctattgaaccactctttttgggagtggagatttagccgagtggttctctctgtggcctctccgctaggcgactgatgccgtatgttatGGGTTtgaacctgattgaaaactagccgtat
>LD343236.1_128481_130798
ccggtttactagtaaatcggacacttttaaaaaaagaacttgtaaaatggacactttttaaacaaaagaaagtcacgtggcgacgagtaaaaaaaccaaatgcgagacattaaccagaagaaatgtatttcaccatcaagtacagagtaaagacacggcaccattttacaagtggtatagccacaaactgatgacgtcaaaatcgccgtacacaaaacacagacgccccgttactgcggcactgactaactaataagattaaaataatataaatttgcactttcttcaaatcacagtcacaatctccgactgcttagtttttgtattgggtgaagtacagtgggggccaggaattggcgttagctgaccagattgtcggaacggagcgagcgaagcaagcggagttccgacaatttggtcagctaaccccaatttctggctcccactgtgcttcacccgacacaaaatcaagcaaatgaagaccatcacagagtttttagggttagggttagttagttcatgtgatcgcggcaataattccgtctcattccgggtacaatatgtcccctctcacgttttattcatcaaatttgttgtcatgtacaaactgaccccgacggcaatggccatattcaccccttttcaatatagccgttgccaaagacggcacacagttacataacagaattcagagttcattcaaatgcaaataataatcaatatgacggccaaaaaatctttgtatattttcatttgcattacttcttctacagaccgaaaatcacacctgtacattagttcaaactctgttattgattggtttaattttttgtccacaaatttgtttcctttatcttcgcgatatgccttccaatagatttttagccaggctgtattatggaaatttatgaatacacggatgtaaaaaaaatctatattacattcaagttccggaagtccaagtacagcttgagtcgacacagtgacagacatttggtgattggagtcattggtcgcgatatttgtgcttcctttttcatttctgttgaccggcctacataatgccaatgctttatcgatttgttcctacaggttccaatattattccgatgaatggtagggggcttattcttcgttgtccaagtctcctcagttctctcatttcaccgctaatcattgtcttcattttgtggatcctcacaccttcgcccacaccaacacctttgaaggcatgtggatgcatgccatgcgaaattggattggcttcacaccttcagacttatttccaacttatctttatgagttcatgtggcggaggcgtttcggcgataaagctaaggcgttcttgttcaacatatttcaattctctgtcctttaagtttacagtccccttcatcgattaattgcaactctgcacataacaccatattatgccaaatgttttgagacggtctaaaaactattatcatgcctacattgacaactaaggatgccactgctgccgctgatttgtgacactgggaatgcacaaaccagaccaagttcattctagtgacaatatatgcacccttattcattatattggcggcgaatttcgtttgcttctgtacttaattcacttcgtcgatcggcggaatttttataatgtaattttcgtggcataaccaacgaattgttgttcacgttttcatctacaatagcaatggaatatcgcattgcatacatgttgagtgacgaaccacttttatataaaagtgtatcctgtcaaaaacggaacacacacctttcgtattgtaaaaaaggcagcacatgacaaatccaataataaatgtcaaacacaaagttttcaacatataaaacatcctaaacaagtgacaatttaatactttaactgtgcaaatacaacaaataatatgaaaaatattcaaagaataacaaatctgcacaacaaacacgacaatgcacagaaaaaataaaaacaggcaataaggaatcaatgcagaggcataaattcaataaaagaaggaaaatgcgtaaaagactttcaaatcattgcaagtgaacattataaattcatcagttcctgcttagcattatcatcctaacgtttatatgaaacattgcatcccttctcgcaacttgttctcgtggagtacaggttagaggtagtgcttcacatgctgcaggtgctgggttcgacccccggtagcggtaatagttgatgtgtacaaaaacgtaacttaaaaataacgcttctctcccttgtcattaatcaaccgtgtcttccacataggtatcaggctggctgaagaagaca
>LD402488.1_1611_3691
gatttgtttttgtcattgtttgaagtttagggtacttttttgtttgtttaaattttagtgtattttatctttttctttATATTCCCGTCTATAAGAGGCTGCCTGATGGCActgttgatgagcaaataaatacaaaaataacaataaagttTATGGGATCGAATAGATCCATGTagtgtttgtttctttatttttgttgttgttgttgctggatggctggtaggtttttcaaaaatcctagGACGGTaaacaaagatttttttgaaagtactgagatattaaaatgtagcTTAACTAACGCAGCGACATATAACATTTTATATACCAGGGTGATTAAGCGTAAAGAATGacagacaaataaaaaataaaaaacgaaACGAATTCGGTTCACCTCTACTCTACTGCAACGTAAGTTGATAATAATTAAgggcccgatagctgtatctttttcgcattatttttgtgattttacttccaaactaaaacaagttcattggGATATGCTCTTCGAGGGGTATTTATACAAGTGGAATAAGCTGTCCGctgggactacatgtgcaaGTCTAAGCAAGATAAATTataaatgtttgcaaaaaacataaaattacgCCCTcgtgcaaataaagcaaaaatacAGTACGAAGTGCATATATGGAagattggaatcttcacagaaacaacagagtagtcaaaaatataatgcatagtgctgaatgttttccacagGGACACCATATGctgtgttttctttgtaatggTAGAATTTACAAATTGCGGGAAATCAAACGAACGATTTAAATTTGCGTGTCCAATTTTTCAatggtaaaagactatatcctttaaatttgtagaatttaaacaaaaccagagaaaaaagaaagctTTTTTCAGGTCCACAGAGCCGTAATTACTATATGTATGTGTTttgcgatttgacgtcatcagtttgtggctataccacttgtaaaatgatgcccatCGTTGTCAAAGTCTTctcagttctctcatttcaccgttaatcattgtcttcattttaaggatcctcaaaccttcgccCACAGCAACACCTTGGAAGGCATGTTGATATGCATGCCAAGCGAACTTGGTTTGGcttcacatcttcagacttatttccaacttatctttaCGAGTTCATATGGCTGAGGCGTTTCGGCGATCAAGCAAAGGTGTGATGTCACttgttcaatatatttcaattcTTTATCCTTTGAGTAACAGCCCCATTCATCGATTCAATActgcacataacaccatattGTGCAAAATGTTTTGGGACggtttaaaaataatgtcacgCCTAAGTTTACTGCTCATAAGGCCACTGCGGCTGATGTGTAAGactgggaatgcacaaaccGGACGAAGAAATGAGTTCGTGCTGGTGACAGTATATGGACCATAAATCATTATATTGGCAGTGAATTTCGTTTGTTTCTGTAATTAATTCACTTCGTTGATTGGTGGACtttttataatgtaattttcgtGGCATATCCAACcaattgttgttcacgttttcatctacaattatgcaatgaaatattgcattttatacatgttgtgtgaTGAAGcacttttatataaagtgtATCGTGTCAAAAATGGAACACACATCTTTCCTTTCGTTTTGTAAAAcaggcagcaaatgacaaaatcaataataaatatcaaacacaaagtttcaaacatataaaacatcctaaacGAGCGATAATTTTATGCGTTAACTgtgcaatttcaaaaaaataatgtgaaaaaaaatttaaaacaataacaaatctgtacaacaaacacgacaatgcaaagaaaaaataaggcaaaaaagcaatcaatgcagaggcataaattcaataaaagaaggaaagtgCGTTAAAGACTTTTAAGTTTCCAAacccccattcctaactcttacctcaaaaataatttatcgctcCTTCCATAACGTAACCTGTGACCTCATTTTTATAAATACgcgcacatctttgacgtcatcagtttgtgactATACCTCTTGTAAATTCTTGTAaattgctctctctctctctctctctctctctct
>LD352203.1_68143_70346
GATATCTCTTATGAGGCGTTACTTTACTCACAAGCAGCAGAATATTTGTACTAGCTTGACTTTTAAAACGTTGATGTAGCAGTGACCAGCATCCCTCCGGCGAGTGTCTAATTCGTAATTTCAGCCAGTTTCACCATTTCTATACCTACCTTGTCATTTAACATGCAAGTGAGAATGTAtaattactgatttttttttatttggcatcaTTTTAAAAGTGGTATAGTATAGCCACAAactaatgatgtcaaaatcgccgtacacaaaacacagacgccccgtaattGTGGCAATGTCGACTAcctaataaggttaaaataatataaatttgcactttcttcaaatcactgtcacaatttgcgactgcttagtttttgtatcgagtgaagtacagtgggggccaggaattggggttagctgaccaaattgtcggaacggagTGAGCGAAGCAAGcggagttccgacaatttggtcagctaaccccaatttctggctcccactgtgcttcacccgacacaaaatcaagcaaatgaagaccaacacgttttattcatcaatcatctacaaactgaccccgacggcaatggccatattgaccccttttcaatatagccgttgccacagacggcacacagttacataacagaattcagagttcattctaatgcaaataataatcaatatgacggtcaaaaaatctttgtatgttttcatttgcattacttcttctacagactgaaaatcacacctgtatattagttcaaactctgttattgattggtttaattttttgtccacaattttttttcctttatctTTGCGATCATGCCTCCCAATAGATTTTAAGCCAGGCTGTATAATGGAAATACAAGGATGTAAAAAAACAACTCTTtaatgaattcaagttccggAAGTTCAAGTACACCTTGagtcgacacagtgacagacatttggtgattggaATCATTCgtcgcgatatttgtgcttgctttttaatttctgttgaccggcgtACGTAATTCCAATGCTTTATCGAATTGTTACTCCAGGTTACAGTATTATCCTGATGAGTGACAGGGGCCTTATTCTtcgttgtccaagtctcctcagttctctcatttcaccgctaatcattgtcttcattttgtggatcctaaaatcttcgcccacaccaacacctttggaggcatgtggatgcatgccatGCGAACTTGGATTGGcttcacatcttcagacttatttccaacttatTTTTATTAGTTCATGTGGCGGAGGCGTTCAGTCGACGATAAAGCTGAGGCGTGGATTttacttgttcaacatatttcaaatctctgtccttcaagtttacagtccccttcatcgattcattgcaactctgcacataacaccatattatgcaaaatgttttgagacggtctaaaaactaatatcacgcctaagtttacaactcaggaggccactgctgctgatgtgtgacactgggaatgcacaaaccagacgaagttcgtgctagtgacagtgtatggaccttaaattattacatttgcagcgaatttcgtttgcttctTTACTTAATTCACCTCGTCGATGGGtggaatttttatgttatttccgtggcatatccaacgaattgttgttcacgttttcatctacaatagcaatgagatattgcatttcatatatGTTGAGTGATGAATCACTTTTATATAAAACTCTATCCTGTCAAAAACGAAACACACATctttcgtattgtaaaaaaggcagcaaatgacaaatttaataatcaatgtcaaacacaaagttttcaacgtATAAAACATCCcaaacaagtgacaattttatactttaactgtgcaaatacaacacataatatgaaaagtattcaaacaataacaaatctgcacatacaacaaacacgacaatgcagagaaaaaaataaagaccggcaataaagcaatcaatgcagaggcataaattcaataaaagaaggaaaatgcgtaaaagactttcaaatcattacaagtgaacattatacattaatcagttcctgcttagcattatcatcctaacgTTTATATGAAACATTGCATCCCTTTCTCGCAACTGTTCTCGTagagtacaggttataggtagtgcttcaTATGCTGGACGTTATGGATTCGACCCCCGGCTGCGATAATAGTTGTTGTGTAAAACAAAA
>LD348588.1_111709_113981
[truncated: 670,563 more chars]
