# Supplementary material for: Distribution of Merlin in eukaryotes and first report of DNA transposons in kinetoplastid protists
Source: PLoS One. 2021 May 6;16(5):e0251133. doi: 10.1371/journal.pone.0251133 (PMC8101967; doi:10.1371/journal.pone.0251133)
Supplement: S2 Appendix — Contigs containing positive hits and protein sequences are provided as fasta files. The results of the CD-search are also provided. A README file is provided with additional information about files. (ZIP) [file pone.0251133.s008.zip › S2 Appendix/Reticulomyxa_filosa_Rhizaria_proteins_contaminants.fasta]

>ASPP01015220.1_3210-4100 
MNIITIFKQFPDQESCIKYLEQKRWNNKPICPYCQSDNTNPLKSENRFRHHCNGCRKSFS
VTIGTIFHDSRLPLQKWFLAIALILNAKKGISSRQMARDLDLPVKTAWSINHRIRKAMMQ
DTGLLSGIIEMDETYVGDKPRKEAKKKDKDGNDDDKGNTRGRATKKECVVGMIERGGKVK
AETVKKIDSFKLCELVRKNADRNSSTLMTDEFRGYNLMRYLLNHLKINYQEAFAVGEIHT
NTIENFWAILKRGMIGQFHKVSKKYLNAYIDEFCWRFNERKNGNAFDKLVGNILKVC
>ASPP01049656.1_631-2
MNIITIFKQFPDQESCIKYLEQKRWNNKPICPYCQSDNTNPLKSENRFRHHCNGCRKSFS
VTIGTIFHDSRLPLQKWFLAIALILNAKKGISSRQMARDLDLPVKTAWSINHRIRKAMMQ
DTGLLSGIIEMDETYVGDKPRKEAKKKDKDGNDDDKGNTRGRATKKECVVGMIERGGKVK
AETVKKIDSFKLCELVRKNADRNSSTLMTD
>ASPP01004742.1:3528-2740
MNILEITKKFSTQKKCLDHLERVRWNGEIKCGYCDSDKVCKHTEKNKERLQCWNCKKSFS
VTVGTIFHHTHIDLQKWFLVMSLMLNARKGVSSSQIARDLGMRQPTVWSMMLRIRNAMKG
GQAELLNVIVEMDETYIGGKPRKRNNDKDDDGNLPTIKRGRGTKKECVVGMIERGGKVKT
VIQKRLRFLDLRGIVKDNIDVSKTVLMTDDFKGYIPFKGLMPHHTVKHSAKQYVVGDIHT
NTIESFWAIVKRGMMGQFHWVSK
>ASPP01011106.1:620-114
MNILEITKKFSTQKKCLGHLEKVRWNGEIKCVYCGSDKVCKHTEENKERLQCWGCKKSFS
VLVGTIFHHTHIELQKWFFVMSLMLNARKGVSSSQIARDLGMRQPTVWSMMLRIRNAMEG
SQAELLEGIVEMDETYIGGKPRKRNNDKDDDNNFPPLKRGRGTKKQCVV
