# Supplementary material for: Distribution of Merlin in eukaryotes and first report of DNA transposons in kinetoplastid protists
Source: PLoS One. 2021 May 6;16(5):e0251133. doi: 10.1371/journal.pone.0251133 (PMC8101967; doi:10.1371/journal.pone.0251133)
Supplement: S2 Appendix — Contigs containing positive hits and protein sequences are provided as fasta files. The results of the CD-search are also provided. A README file is provided with additional information about files. (ZIP) [file pone.0251133.s008.zip › S2 Appendix/Saccoglossus_kowalevskii_Hemichordata.xlsx]

## Sheet: CD_search
Query	Hit type	PSSM-ID	From	To	E-Value	Bitscore	Accession	Short name	Incomplete	Superfamily
Q#1 - >NW_003130893.1_3353_2544	superfamily	382559	102	238	4.01449e-23	91.9703	cl01481	DDE_Tnp_IS1595 superfamily	-	-
Q#2 - >NW_003139817.1_399978_398962	superfamily	382559	174	293	3.86009e-25	98.9039	cl01481	DDE_Tnp_IS1595 superfamily	-	-
