# Supplementary material for: Distribution of Merlin in eukaryotes and first report of DNA transposons in kinetoplastid protists
Source: PLoS One. 2021 May 6;16(5):e0251133. doi: 10.1371/journal.pone.0251133 (PMC8101967; doi:10.1371/journal.pone.0251133)
Supplement: S2 Appendix — Contigs containing positive hits and protein sequences are provided as fasta files. The results of the CD-search are also provided. A README file is provided with additional information about files. (ZIP) [file pone.0251133.s008.zip › S2 Appendix/Saccoglossus_kowalevskii_Hemichordata_contigs.fasta]

>NW_003114484.1_317_2736
taatacagtgagttaacacacgtataacgaaatcgtcgttcaggagaatagtacaatcgctgcagtgttagtgcaagcattcttacgcttagaaatcacttttggtaatgttggctccagtgacctttaaccatcagaactaacaacacaagaacaacaaacctggtcagcaataaataaatagatagatatgcgtctgctgcggttagtccggcacgtatcaagttcaaactattatattattaattagcagtcaaatagcaaacagacattcggacgccacaaacaatgtacttagaagtggggtgggataactgatgttcattggtccagccccgcaaacagatcaggccacaaataatagaaacacttgccaaacagatgcaacgaattgcaggggcacatgtcacagacgcacagatatataaagcatcgacaaacaagtaactttcgttgcatcagaaatagaaacttatttcatgttcaagttctatactactacagcaaggaccagtctcactcaaaaatggctcaagcatccatcaacaagattggccagatcgacggaaaacagcctactctgcctgttctgttttcactaacttctaacccgcagagaactgtggaatggtgtcagcaaaacggactgattgcgaaatcacgttcctgtgatgcatgtggcagaaacatgactctctgcaagcgcacaccagctctggaaccactggagtggcggtgtaaccatcgcgcttgcggaaagcgtgtttctgctcgcaacggaacgtggttttcaaacagccatctttctgttgctacatgtaccactctacagttactgtatttttggtgtattaagtttccggttactgcgactaaaactcacttgggtgtttctgttactactgctattgactattataatttctgcagagaggtttgtttcgcgattctggccgatgaaacgtacaatcaccagtattttgcggagaacccggtgcaattaggaggccctggttgtattgtcgaaatcgacgaatccaaattcggcaaaaacaaatacaaccggggcagatggcgagaggggcagtgagtttttggcgccattgaacgggggacgggtcgttgtattttagttcccgtcaaacaacgggacgctgatactctcattcctcttattaacaaatttattttaccgggtactacaatcatgtccgaccaatggaaggcttattctgctttgagttctcctgattctccgtattatcatttaactgttaaccattcaatgcattatgtagatccgaacagcggcgcatgtaccaacaccgccgagggcatgtggagtcatgtcaaaaaacatgtcacgactacctctaaggcattgtttccttcttatttatatgagtttatgtggcgaaaacgttttggtaataatatcgaagcgtggtcgccacttcttcagcatatccgttttctttatcctcttcattctttggaggatgagagttcagactaatttttgttctagttattggctatacaaattgtatagccctgtcaaggtccagttggcccggctggtagtcccttgttccgggtccctactcggggttacgagttgtatatatatatatatatatatatatggggccgttttaggtcccaagcccgtctcccaaacaataaagccttaaccccccctcctaaacaagaacgcacacgcaaacacacgcggtttcacccagagggtggccgcaccaaatcaaatccaaaaatagagtataaataacacaagttcattaatgtgctttgcatccacatttccattacattaaatccaaacgcgcgcacacacacacacacacacacacactcactcactcactcactgaaaacaactgcattacataaagtctcacgcaagtaacatgaaattaacaccgaatttatacacaactatagaataagtgtaagtggccatattaaacatttgcccaaagttgaattccatctcaaacaacccacaataggtttattctcacaacctgcaatggtgacaattaattaaacactgtgtctacacccaaataagttcaaattatgtccacacatttagtgtcacaatttaaccacttgttaatggttgaaattaattaaacgagagttgtctacaccaaaatcagtctcacatatgtgtccacttatttagtctcacaatttaaccacttgttaatagtggaaattgcttaaacgcaacttgtttaatcagttgacatcaatgcaacttactctcagacagtgcacaacagagtatcattattgagcaattattaacaggaacgtgtcttggcattagggttagggtcgggtcaggtatgggcaacgcagatggcaaatacccaattggcaaaatgtacac
>NW_003140816.1_406138_408575
NNNNNNNNNNNNNNNNNNNNNNNNNNNNNNNNNNNNNNNNNNNNNNNNNNNNNNNNNNNNNNNNNNNNNNNNNNNNNNNNNNNNNNNNNNNNNNNNNNNNNNNNNNNNNNNNNNNNNNNNNNNNNNNNNNNNNNNNNNNNNNNNNNNNNNNNNNNNNNNNNNNNNNNNNNNNNNNNNNNNNNNNNNNNNNNNNNNNNNNNNNNNNNNNNNNNNNNNNNNNNNNNNNNNNNNNNNNNNNNNNNNNNNNNNNNNNNNNNNNNNNNNNNtttttttttcaatcatacCAAAAAGGCAATTAATATTGGTTGGAAGGAGTAGTACCTCCATTGCCATTGGTTCAAAGGGTGTATAAAAATGCAAGTTTTTCACATTACCATCATTGGTCTTTTGGCCTTCTGCAACTCGGGTACTCCTAGTAGCAAACACGCTTGTTTATTTTACCAGGCATACTTTTAGATTTGTTATTCAAACTCTTTATTTCATTCTACTACATTGTACTAATTCCATAACTTTTAATTCGATTCCACTCGGCTTCAGATTTGCTGTTTAATTCAACTTTAAATTTGATATTCCATTTGACGTATTTCATTTAGTTAAAAATGGCCTTTTATCGACAGGCTAACGCAATCCGTGTTATTAACGAAACAATATCATTCCTCAAGGAACATAGGCTTTTGGCAACAGAACAAAATTGTCTTTCTTGTGTTCGACCTATGATTTTGGCAAACGCTAAAAACTGTACTGACGGATTTACTTGGCGATGTCTAAATAAGGATTGTGCAAAATTTCGAAACCGATCATCAATTAGACATGGATCTTCTTTTTCCCAAGTCATGTTTACGTTTGGACATTCTTTTAAACATTATACTAAAATGGGCTATGGATTACCCGACACGGAAGATTAGTACTGAGACTGGAGTCTCTCGCCAGTCTCTTGTAGATTATTGCAACTTTTTGCGTGAAGTGTGCAGTAAAAATCTGATGGGCGGAGACATCGAGTTGGGCAGTCCAGGCACCGTGGTTGAAATAGACGAAAGTTTATTTTGCCACAAGTGCAAGCATCATCGCGGAAGGGCCCCAGCTGAAGAAAGATGGGTGTTTGGTATGGTTGATAGGTTTTATAAACCATCCATAGGTTATATGCAGATCGACGAATGCAGTGATGCCACCACCCTTCTTCCAATAATCCAAGACAAGGTTGTTCCTGGGACCACTATCCATTCGAACCAGTCGGCAGCCTACCAACAGCTAGCGAACGACGACCGTTATTCATATGCCGCCGTTAATCATAGCCGCCATTTCGTCGACCCAGTCACCGGAGTCCATACCCAGGCAATTGAGAGTTACTGGTATAGAGCCACGACAAAGCTGAAAAGAATGAACGGAGTGTCGAAAAGCATGTTGCCTGGGTATTTGGACGAGTTCATGTGAAGGGAGCGGTATGGAAGAACCGACGACGAGGCAGTCACGAACATTTTACGCCATATTTCGGAACAGTACCCCCAAAATTAAAACCCGAATCCTATCTCTAACCCTCCCACCAATTCAATTGTAAATGCGCCTTTAGATAAATAGGATTAGGGTTGCGTTGAGNNNNNNNNNNNNNNNNNNNNNNNNNNNNNNNNNNNNNNNNNNNNNNNNNNNNNNNNNNNNNNNNNNNNNNNNNNNNNNNNNNNNNNNNNNNNNNNNNNNNNNNNNNNNNNNNNNNNNNNNNNNNNNNNNNNNNNNNNNNNNNNNNNNNNNNNNNNNNNNNNNNNNNNNNNNNNNNNNNNNNNNNNNNNNNNNNNNNNNNNNNNNNNNNNNNNNNNNNNNNNNNNNNNNNNNNNNNNNNNNNNNNNNNNNNNNNNNNNNNNNNNNNNNNNNNNNNNNNNNNNNNNNNNNNNNNNNNNNNNNNNNNNNNNNNNNNNNNNNNNNNNNNNNNNNNNNNNNNNNNNNNNNNNNNNNNNNNNNNNNNNNNNNNNNNNNNNNNNNNNNNNNNNNNNNNNNNNNNNNNNNNNNNNNNNNNNNNNNNNNNNNNNNNNNNNNNNNNNNNNNNNNNNNNNNNNNNNNNNNNNNNNNNNNNNNNNNNNNNNNNNNNNNNNNNNNNNNNNNNNNNNNNNNNNNNNNNNNNNNNNNNNNNNNNNNNNNNNNNNNNNNNNNNNNNNNNNNNNNNNNNNNNNNNNNNNNNNNNNNNNNNNNNNNNNNNNNNNNNNNNNNNNNNNNNNNNNNNNNNNNNNNNNNNNNNNNNNNNNNNNNNNNNNNNNNNNNNNNNNNNNNNNNNNNNNNNNNNNNNNNNNNNNNNNNNNNNNNNNNNNNNNNNNNNNNNNNNNNNNNNNNNNNNNNNNNNNNNNNNNNNNNNNNNNNNNNNNNNNNNNNNNNNNNNNNNNNNNNNNNNNNNNNNNNNNNNNNNNNNNNNNNNNNNNNNNNNNNNNNNNNNNNNNNNNNNNNNNNNNNNNNN
>NW_003125391.1_55837_58244
gcatattcagtgggttttaaattcacggtttcgtcatttagataatgtgttctatgctaaattttacatattcactgggttttaatttagcgcattttccagtcagcgaaataagctaaattaaaacccagtgaataattaccccctttacagtaactgaagcctaaaaaaagcagtagtatagtggtacacaaacacatatttaacttacacaatttaattcagagggaaaccgaagcccaaggaaagcagtagtggtacataaacacgcatctgaaaaaaagtcgaattcccaagacgacagtagtggacgcagacttacaaaaagcccgccattttatgttaattaccaacgacaaaggatcacgagacgcggtcagtgaaacctatgaaaagcagtagtggtacacaaacacacatctaacttacacaatgtagagggaaacaattcgatggtgttattatctcaccataagagaaaacaagtcgaatatctaggacgacagtggtggtcgcagacttacaaaaagcacgccattttatgttaattaccaacgacaaaggatcacttgcgggtcacaggacgccgtcactgacctctaccggatgtcatcaatacgcaacacacaacataagaaatggacatataaataaactcaatgcatatgcatgtataaaaaccaagatgtaagatgaatcaaaaacaacttttctagtatctttgggtaaatgtacgattcctcgattgtgtctcaccaaacgtagtcagatatgaatgagcccgtcattttaacgccataagtagtgtgaaattaagtgcgaagcagggcgcggcgctgggcggcagcgtctgacgcgccgcctcgattagcaagcattgtttgaggtgttatattctttgttggaggtgttgcattctttgttacattcatttttttttcaatcataccgaaaaggcaagttattttcacggaaaaattccgccaaagacattaataaacaattggttgaaatagacgaaagtttattttgccacaagtgcaagcatcatcgcggaagggccccagctgaagaaagatgggtgtttggtatggttttataaaccatccattggttatatgcagaacgccgtgatgccgccacccttcttccaataatccaagacaaggttgttcctgggaccactatccattcggaccagtgggcagcctaccaacagctagcgaacgacgaccgttattcatatgccgccgttaatcatagctgccatttcgtcgacccagtcaccggagtccatactcaggcagttgagagttactggaatagagccaaggcaaagctgaagagaatgaacggagtgtccaaaagcatgtttcctgggtatttggacgagttcatgtggagggagcggtatggaagaactgacgacgaggcattaaaaaattaaaaccatttcgatacggcgttctaaattaaaaccatttcgatacggtgttctaaattaaaaccatttcaatacggcgttctaaattaaaaccatttcgatacggcattctaaattaaaaccatttcgatacggcattctaaactaaaaccatttcgatacggcattccaaactaaaaccattttggtacggcattctaaattaaaaccatttcggtacggcatttaaacaaaacaaacccaaacaaaacggcccttttcagggccaaaacatcctccaagaagggatataccgtaaaaaaatgacacataatcacacacattatttgtctcaataaacatattttttttttagcaagcgtttgccctgaaagagagataaaagtaaatgattagtacttgagtaagtgcgaacagcagtgattaacgcaagctagctcctccccttctttgaacactcaaccacccattcccgcagccacctctcccacacctaaatggtatagtccgacacgcaagttattggcaaatcctcaattgtactactatatattgacctgtctaccaacccacgaatgttgcaacagttcgtgtactttgtgcggtaccactacacacgtacatttatatatacttgtgatttacactttgtatatacaatttaattgtcgttgtgtcagttggtgcgctccaacttcttgacccctgtgaaaaaacaactatcacagacgtatgtgtatataaaacagtagcacaagtcgtaaatcgtcccaacacaggacatgaatgcgattggagtatacataatattcacagtaacactgatcactgcacattctactacattagttccctttaggataagcgtaaaaaaaacaaaaaaacactgctagtaattctcgtacaagtttgtgttttctacgagtgcacgatgcggaaatagacatgaattcataatcattt
>NW_003158724.1_166166_168378
GGTGCGTCTGGTAGCTTCAAGTTGAAAGCTAAAGTTACGGCTGAGAAGAAGGCAAAGAAGCCTAAGACACCAAAGAAACCCAAGGCAAAGAAACCAAAAGCCAAAACACCAAAGGCAGCGACGAAGAAGCCAAAGGCAAAGAAACCAAAGGCCAAGACCCCAAAGAAAGCAAAAAAGTCGCCAGCAAAGAAACCACAGGTAGCAAAGAAGCCCGCCAAGAAAACGCCAACAAAGAAGGCAAAGAAGCCAGCAAAGAAAGCTGCTCCCAAAAAGAAGTGAGCGAGCTTGCTTGCAAACAAACctaaccaaacggcccttttcagggccaccacatcctccaaaaagagaataCCGTAAACAATAGGTTTTAATTTACGTGTGAGTGGATGAATGTCGTTGCTATGTAAATTATCACGTTAAAACAATACACGTCACTGTATCGTAACCACTTTGCCTGGTTGAAACGATACAACACAGTAATGCAATGAGCATGGCGTTGGTTGTTGGAGAGACAAGTGGGGAATGGGCCATTAGGGACGAGGTGGGTATTGGGAAATCTACAAACTTAAAACGTAGTCAGGTCGCTTCCGATTTTGATTCTgctaatatgttttaataatgaACGGGGGAAAAAACAAATGTTCGCCGCTCACTACTATAGAGTTTATAAAGATTTTCCCAATTTGCGTTACAAGTAATTGTTCCATGTACTAAATATTCTCTCAAAAGTCAACATTTCAGCATTATCAGATGATTAAAGAAAACTCTCACTCGAGGATTACGCAAAATTTCGAACCCGATTTTCAATTAGACATGGATCTTTTTTTTGAGTCACGTTTACGTTTGGACATTCTTttaaaaattattctaaaatggGCTATGGACTACCCGGCAAGGAAAATTGGTACTGAGACTGGAGTGTCTCGCCAGTCGCTAGTAGACTATTGCAACTTTTTGCGTGAAGTGTGCAGTACAAAGATGATGGGCGAAGACATCGAGTTGGGCGGTCCAGGCACTGTGGTTGAAATTGACGAAAGTTTATTTTGCCATAAGTGTAAGCATCATCGTGGAAGGGCCCCAGCTGAAGAAAGATGGGTGTTTGGTATGTTGGATAGGTTTTTTAAACCATCCATTGGATATATGCAGATAGTCGAACGCCGTGATGCCGCCACCCTTCTTCCAATAATTCAAGACAaggttgttcctgggacaaNNNNNNNNNNNNNNNNNNNNNNNNNNNNNNNNNNNNNNNNNNNNNNNNNNNNNNNNNNNNNNNNNNNNNNNNNNNNNNNNNNNNNNNNNNNNNNNNNNNNNNNNNNNNNNNNNNNNNNNNNNNNNNNNNNNNNNNNNNNNNNNNNNNNNNNNNNNNNNNNNNNNNNNNNNNNNNNNNNNNNNNNNNNNNNNNNNNNNNNNNNNNNNNNNNNNNNNNNNNNNNNNNNNNNNNNNNNNNNNNNNNNNNNNNNNNNNNNNNNNNNNNNNNNNNNNNNNNNNNNNNNNNNNNNNNNNNNNNNNNNNNNNNNNNNNNNNNNNNNNNNNNNNNNNNNNNNNNNNNNNNNNNNNNNNNNNNNNNNNNNNNNNNNNNNNNNNNNNNNNNNNNNNNNNNNNNNNNNNNNNNNNNNNNNNNNNNNNNNNNNNNNNNNNNNNNNNNNNNNNNNNNNNNNNNNNNNNNNNNNNNNNNNNNNNNNNNNNNNNNNNNNNNNNNNNNNNNNNNNNNNNNNNNNNNNNNNNNNNNNNNNNNNNNNNNNNNNNNNNNNNNNNNNNNNNNNNNNNNNNNNNNNNNNNNNNNNNNNNNNNNNNNNNNNNNNNNNNNNNNNNNNNNNNNNNNNNNNNNNNNNNNNNNNNNNNNNNNNNNNNNNNNNNNNNNNNNNNNNNNNNNNNNNNNNNNNNNNNNNNNNNNNNNNNNNNNNNNNNNNNNNNNNNNNNNNNNNNNNNNNNNNNNNNNNNNNNNNNNNAAAAAAACCAAAccaaacaaaacggcccttttcagggccaaaaCATCCTCCAAGAAGGGATACACCGTAAAAAATACACAGAAAACATAATCACACACATTATTTGTctcaataaacatatttttgttagCAAATGCTTGACCTGAAAGAGAGATAAAAGtaaatgattagtacttgagtaAGTGAGAACAACAGTGATCAACGCACGCTAGCTCCTCCCCTTTTTTGAACCACCCATACTCATAACCACCACCCCACAC
>NW_003116449.1_686953_689165
CTTTGAATCATTCTAGTTACGAtttaggtttaaaaataaagatcagagATAGGATATTTTACAGGCTGCAAATATCCTTAAATAAAGGATATTTTTTGGATGTTTTTCAAGACCAACGACgattgctgatttttttttatttggggaAAAAATAACCGAAGTCTAAGGAAAGCAGTAGTGGCACACAAACACGTACATGTATCTGAAAAAAAAGTCAAGTTCCCAGGTTGACAGTAGTTGACGCAGACTTACAAAAAGTCCaccattttatgttaattaccaACGGCAAAGGATCACTTGCAGGTCACGAGACGCGGTCACTGACCTCTACCGGATGTCATCAATATGCAACACACAACCACAGTCCCTATAGGGACTGTGACACAACATAAGAaatgtcttttgaccacagataatgtaacaaaatatattatttagtgtcaaataaaatatactatactaagAAATCATAACACGTATCAATCATAACACTTACCAAAGTACCTGAAATTCACTCATTCACATGTGCATTTTTAATTCGATTCCACTCGGCTTCAGATTTGCTGTTTAATCCAACTTTAAATTTTCCATTCCATTTGACTTATTTCCATTTCGTTTAGTTCAATATGGCCTTTTATCGACAGGCTAGCGCAATCCGTGGTATTGACGAAACCATATTATTCCTCAAGGAACATAGGCTTTTGGCAACGGAACAAAATTGTCTTTCTTGTGTTTTGGCAACCGCTAAAAAATGTACTGACGGATTTAATTGGCGATTGCGCAAAATTTCGAACCCGATTTTCAATTAGACATGGATCCTTTTTTTCCAAGTCACGTTTACGTTTAGACATTCTTttaaaaattattctaaaatggGCTATGGACTACCCGACAATGAAAATTAGTACTGAGACTGGAGTGTCTCGCCAGTCGCTAGTAGACTATTGCAACTTTTTGCGCGAAGTGTGCAGTACAAAGCTGATGGGCGAAGACATCGAGTTGGGCGGTCCAGGCATTGGGGTTGAAATTGACGAAAGTATATTTTGCCATAAGTGTAAGCATCATCGCGGAAGGGCCCCAGCTGAAGAAAGATGGGTGTTTGGTATGGTTGATAGGTTTTTAAAACCATCCATTGGATATATGCAGATAGTCGAACGCCGTGATGCCGCCACCCTTCTTCCAATAATTCAAGACAAGGTTGTTCCTGGGACCANNNNNNNNNNNNNNNNNNNNNNNNNNNNNNNNNNNNNNNNNNNNNNNNNNNNNNNNNNNNNNNNNNNNNNNNNNNNNNNNNNNNNNNNNNNNNNNNNNNNNNNNNNNNNNNNNNNNNNNNNNNNNNNNNNNNNNNNNNNNNNNNNNNNNNNNNNNNNNNNNNNNNNNNNNNNNNNNNNNNNNNNNNNNNNNNNNNNNNNNNNNNNNNNNNNNNNNNNNNNNNNNNNNNNNNNNNNNNNNNNNNNNNNNNNNNNNNNNNNNNNNNNNNNNNNNNNNNNNNNNNNNNNNNNNNNNNNNNNNNNNNNNNNNNNNNNNNNNNNNNNNNNNNNNNNNNNNNNNNNNNNNNNNNNNNNNNNNNNNNNNNNNNNNNNNNNNNNNNNNNNNNNNNNNNNNNNNNNNNNNNNNNNNNNNNNNNNNNNNNNNNNNNNNNNNNNNNNNNNNNNNNNNNNNNNNNNNNNNNNNNNNNNNNNNNNNNNNNNNNNNNNNNNNNNNNNNNNNNNNNNNNNNNNNNNNNNNNNNNNNNCGGTAcggcattaaaaaaaaaccaaatcaaacaaaacggcccttttcagggccaaaaCATCCTCCAAGAAGGGATATACCGTAAAAAATACACAGAAAACATAATCACACACATTATTTGTctcaataaacatatttttgttagCAAATGCTTGACCTGAAAGAGAGATAAAAGtaaatgattagtacttgagtaAGTGTGAACAACAGTGATCAACGCACGCTAGCTCCTCCCTCTTTTTTGAACCACCCATACCCATAACCACCACCCCCACACCTAAATGGTATAGTCCGGCACGCAAGTTGTTGGCGCTTAAATTGACAACATCCACTTCATGGCTGACACTGGTTTCGACGGGGAAATCCGTTCTGTACGAACCCAGCATCGTctctttcaacatttttttgacGGGAGTGATCATTCTTTTGACggttttcttctttcttcctcgctttcttttttttttttttttttttt
>NW_003154740.1_110102_112557
ggtactacatgtggacctctctcagatttgttcgttttgtgatgatatcttcaattctctaattaatttattttggtgaatatttttgtaatttttggtaaaaagtgatattttcgacttcttgttaaaaactgtaagtccgattgctttgatactattcatattgttcattttctaatgatgtcttcacttctttaattgaaatgtgcattgctaacagcggagctatctcagccgataggctgcttgtttttcaatcataccgaaaaggcaagttattttaacggaaaaattccgccaaagacattaataaacaattaatattggttggaaggagtagtcaaagggtgtataaaaatgcaagtttttcacattaccatcattggtctaatggccttctgcaactcgggtactcctagtggcaaacaagctcgtttattttaccaggcatacttttagatttgttattcaaactctttattccattctacaactaattccataacttttaattcgattccacttggcttcagatttgctgtttaattcaactttaaatttaatattacatttgacttatttccatttcgtttagttcaatatggccttttatcgacaggctagcgcaatccgtggtattgacgaaaccataccattcctcaaggaacataggcttttggcaacgaagcaaaattgtctttcttgtgttcggcctatggttttggcaaacgctaaaaactgtactgacggatttacttcgcgatgtttaaataaggattgcgcaaaatttcgaaaccgattatcaattagacatggatctttttttttccaagtcacgtttacgtttggacattcttttaaaaattatactaaaatgggctatggactatccgacacggaagattagtactgagactggagtctttcaccagtctcttgtagattattgcaactttttgcgtgaagtgtgcagtacaaagctgatgggcgaagacattgagttgggtgtccaggcaccgtggttgaaatagacgaaagtttattttgccacaagtgcaagcatcatcgcgaaagggccccagctgaagaaagatgggtgtttggtatggttgataggttttataaaccatccattggttatatgcagatcgtcgaacaccgtgatgccgccacccttcttccaataatccaagacaaggttgttcctgggaccactatccattcggaccagtgggcagcctaccaacagctagcgaacaacgaccgttattcatatgccgccgttaatcatagccgccatttcgtcgacccagtcaccggagtccatactcaggcaattgagagttactggaatagagccaaggcaaagctgaagagaatgaacgggagtgttggaaagcatgttgcctgggtatttggacgagttcatgtggagggagtggtatggaagaacttacgacgaggcagtcacgaacattttacgccatatttcggaacagtaccgccgaaattaaaaccaaattcgatacggcgttctaaattaaaaccatttcgatacggcgttctaaatttcactgacatgaaatactacaaatatctggtggtaaggtaaggatcagtggagcatgctcccccggacattttgaaatctaaaccctctgaaacgctatttcctgtattttgagggacaaattttgctgacacaaaagggtttcagcttgtttgggggcgaagctagtaaggttgtgcctttgacgctagggatgtggtgagcagacccaaacaatgtaattttgttcatctcatactgaaacatatttggagaatcattctttatagtacttggaaatctacatagaatccctaattttgttgggtgacgaagactacccatgtctgttaaacttccttatcttggtagcaatatatatcagtgaaggaatagaaaacaaaagttaaacttcattgcttataaatggtatgttcaatcacagtccctcaacactgtctgagggactgtggttcaatatactccaagggatggaatataatattgcctccaggagaaaccagctgaactctcacaccaagaaaaggggtaaattgttgaaatgcattattttaatcccttcaccaaatatatgctttaaacttttttttttaaaaatgtttaaattgttaaaaaatatataaaaacataaaagcttgccaaaaacaactgggattttacactcgctcgttttatgaaggcatgaacaccttaaataaaatgctcataaatgttatatataattttaaataatggttgaaaacaaatcacttcctttatcatgcagtaaagtgaccataatataactgattggaagatctagattttgaatcttagtgttcccaataaaatgtatctttatttaaaagttgtgagaaaggttcactctttattctaattgtgtca
>NW_003121288.1_1_1796
TAAATTTGATATTCCATTTGACGTATTTCTATTTCGTTTAGTTAAAAAATGGGCTTTTATCGACAGGCTAGCGCAATCCTTGGTATTAACAAAACAATACCGTTCCTCAAGGAACATAGGCTTTTGGCAACGGAACAAAATTGTCTTTCTTGTGTTCGGCCTATGGTTTTGGCAAACGCTAAAAACTGTAATGACGGATTTACTTAGCGATGTCTAAATAAGGATTTCGCAAAATTTCGAAACCAATTATCAATTAGACAtggatcttttttttttcaagtcacattcttttgaaaattattctaaaatggGCTATGGACTACCCGACAAGGAAGATTAGTACTGAGACTGGAGTATTTCGCCAGTCTCTTGTAGATTATTGCAACTTTTTGCGTGAAGTGTGCAATACAAAGCTGATGGGGGAAGACATTGAGTTGGGCGGTCCAGGCACTGTGGTTGAAATAGACGAAAGTTGAAGAAAGATGAGTGTTTGGTATGGTTGATAGGTTTTTAAACCATCCATAAAATATATGCCACCTGCCAGCCGCCACCAATAATCCAAGACAAGGTTGTTCCTGGGACCACCATTCGGACCAGTGGGCAACCTACCAACAGCTAGCAAACGACGACCGTTATTCATATGCCCCTGTTAATCATAGCCGCCATTTTGTCGACCGAGTCACCGGAGTCCATACCCAGGCAATTGAGAGTTACTGGAACAGAGCCAAGGCAAAGCTGAAAAGAATGAACGGAGTATCGAAAAGCATGTTGCTTGGGTAATTGGACGAGTTTATGTGCCCCGGTATGGAAGAACTGACGACGA
>NW_003139817.1_398043_400459
actttttcaaagaaaataaatacaacaatcgcttgcagtgtttagtgcaagcatttcttacgccttagaaatcactgttggtaatgttgcctccagtgaccttttaaccatcagaactaacaacacaagaacaacaaacctggtcagcaataaataaatagatagatatgcgtctgctgcggttagtccggcacgtatcgagttcaaactattattactaattagcagtcaaatagcaaacagacattcggacaccacaaacaatgtacttagaagtggggtgggataactgatgttcattggtccagccccgcaaacagatcaagccacaaataatagaaacacttgccaaacagatgtaacgaattgcaggggcacacgtcacagatgcacagatatataaagcatcgacaaacaagtaactttctttgcatcagaaatagaaacttatttcatgttcctatactactactactacttcgcagcaaggaccagtctcactcaaaaaatggttcaagcgtccatcaacaagattggccagatcgacggaaaacagcctactctgcctgctctgttttcactaacttctaacccgcagagaactgtggaatggtgtcagcagaacggactgattgcgaaatcacgttcctgtgatgcatgtggcagaaacatgactctctgcaggcgcacaccagctcttgaaccactggaatggcggtgtaaccatcgcgcttgcggaaagcgtgtttctgctcgcaacggaacgtggttttcaaacagccatctttctgttgctaccactctacagttactgtatttttggtgtattaagtttccggttactgacactaaaactcgcttgcgtgtttctgttactactgctattgactattataatttctgcagagaggtttgtttcgcgattctggccgatgaaacatacaatcaccagtattttgtggagaacccggtgcaattaggaggccccgattgtattgtcgaaatcgacgaatccaaattcggcaaaaacaaatacaaccggggcagatggcgagaagggcagtgggtttttggcgccattgaacgggggacgggtcgttgtattttagttcccgtcaaacaacgggacgctgatactctcattcctcttattaacaaatttattttaccgggtactacaatcatgtccgaccaatggaaggcttattctgctttgagttctcctgattctccgtattatcatttaactgttaaccattcaatgcattatgtagatcctgacagcggcgcctgtaccaacaccgccgagggcatgtggagtcatgtcaaaaaacatgtcccgactacctctagggcatatatatatatatggggccgttttaggtcccaagcccgtctcccaaacaataaagccttacccccccccctaaacaagaacgcacacgcaaacacacacggtttcacccagagggtggccgcaccaaatcaaatccaaaaatagagtataaataacacaagttcattaatgtgctttgcatccacattgccattacattaaatccaaacgcgcgcgcgagcacacacacacacacacacacactcactcactcactgaacactgcattacataaaatctcacacaagtaacatgaaattaacaccaaatttatacacaactatagaataagtgtaagtggccatattaaacatttgcccagagttaaattccatctcaaacaacccacaataggtttattctcacaacctgcaatgatgacaattaattaaacactgtgtctacaccaaaatcagtctcaaatatatgtccacttatttagtctcacaatttaatcacttgttaaaagtggaaattgcttaaacgcaacttgtttaatcagttgacatcaatgcaacttactcacagacagtgcacaacagagtatcattattgagcaattattaacaggaacgtgtcttggcattagggttagggtcgggtcaggtatgggcaacgcaaatggcaaacacccaattggcaaaatgtacactaacgggttatgtcatgtatatagtttacacaagtaaaaacacaaaattgcaaattttttgcacaattgtaattgtaatatgttgtatttctatatatatacacactatatactcttatcaaatgcaaacacaaccagtcaatccatcgtggtcttgtgggtcagttctctacgtagtgatcaggaggacccgggttcaattcccttgcctacccatctttttctcgaaaacactatttggcaataaagctaaatatgacaacaaattattcaattttcatgactacccacatagctcagttgatttgtactatgtcagcaatgtgagcgatcgctggttcgaatccagtatgtttagttagattttt
>NW_003151264.1_369286_371453
tcagcgtcttcactttctttcttttcctcttcattgcgttagcaaaatgatgtggaaaaataaaacaatttaaaagaaagttgcgcaaagttatggccatgttttttttgtagttgtagttatttgtgttagtgtttaaaacactattttgagcagcgtctttacgaaattttgatcttttggaaaactgggatgacgtatcggatctcgtcaatcaacaacttgagtgccagactataccatttaggtgtgggggtggtggctgtgggatagttagcatgatgtggttgattgacaggtcaattagttagcatgatttggttgattgacaggtccttaagtaacatgctgcctttgttttattttacaggctgctttgaatcattctagttacgatttaggtttaaaaataaagatcagagataggatattttacaggctgcaaatatccttaaataaaggatattttttgggtgtttttcaagaccaacgacgattgctgatttttttttatttgtggaaaaaataaccgaagcctaaggaaagcagtaatggcacacaaacacgtacatgtatctgaaaaaaagtcaagttcccaggttgacagtagtgataggcttttggcaacgaaacaaaattgtctttcttgtgttcggcctatggttttggcaaccgctaaaaaatgtactgacggatttaattggcgatgtttaaatagggattgcgcaaaatttcgaacccgattttcaattagacatggatcctttttttccaagtgacgtttatgtttggacattcttttaaaaattattctaaaatgggctatggactacccgacaaggaaagttagtactgagactggagtgtctcgccagtcactagtagactattgtaactttttgcgtgaagtgtgcagtacaaagctgatgggcgaagacatcgagttgggcggcccaggcactgtggttgaaattgacgaaagtttattttgccataatgtaagcatcatcgcggaagggccccagctgaagaaagatgggtgtttggtatggttgataggttttttaaaccatccattggatatatgcagatagtcgaacgccgtgatgccgccacccttcttccaataattcaagacaaggttgttcctgggaccaccattcaaggcattcggatcagtgggcagcctaccaacaactagcgaacgacgaccgttacttatatgccgccgttaatcatagccgccactgtggatcaaggtctaaagtaaccattttataaatttttgaacaagcagcctgacggctgagatagctccgctgttagcaatgcacatttcaattaagaactgaagatatcattagaaaatgaacaatatgtatagtatcaaaacaatcggatttgctgttttcaacaagaagtctaaaataccactttttaccaaaaatgacaaaatattcacgaaaattagagaattaaagatatcatcacaaaattaacaaatctgagagaggtctacctgtagtacctatatatatatatacaagcgacctgacggtcgaaataggtcagctgtcttcattttcatggaacaagaatcagtacaatgacattgtggttgacggttttggactaattgtcgaaaataacattttttaccaaaaatgacaaaaatatttactaaaaatccaaatttgcatattttgacacaaattcaacaaatcttacagagaaccaccccaagtaccattgctgcaaatatcaaggcatttggacttacggtttcgaactaggtgtcgaaaataacattttttatcaaaaatgacaaaaatgttcactaaaaattcaaatttgcatatttcgacacaaatctgacagaggaccaccccaagtacctttggtacaaatatgaatgtaattgctcaagtacttttgaagaagaaatcgtttaaaggaaacttcacgtggacaacgccggagagacctccataccaacagctgcgctgggtcatctgcgatgacagcggggctataatagcaagcaatcagacttacggttttcaacaagcagtcgaaaatatcacttttttaacaaaaattacaaaaatattcattaaaattagagaattgaagatatcatcatgaaatgaacaaatctaagagaggg
>NW_003106103.1_47519_49752
aataataataccacNNNNNNNNNNNNNNNNNNNNNNNNNNNNNNNNNNNNNNNNNNNNNNNNNNaaaagcccgccattttatgttaataccaacgacaaagatcacttgttaatcatgagacgcggtgagtaaaacctatgaaaagcagtagtggtacacaaacacacatctaacttacacaatgtagagggaaacaattcgttggtgttattatctcgccataaaaaaagtcgaatatctaggacgacagtggtggtcgcagacttgcaaaaagcccgccattttatgttaattaccaacgacaaaagatcacttgcgggtcacaggacgcggttactgacctctaccggatgtcatcaatacgcaacacacaacataagaaatggacatataaataaacaatgcatatgcatgtataaaaaccaagatgtaagatgaatcaaaaacacttttctagtgtctttgggtaaatgtacgattcctcgattgaggctcaccaaacgtagtcagagatgaatgagcccgtcattttaacgccataagtagtgtgaaattaagtgcgaagcagggcgctggcggcagcgtctgatgcgccgcctcgattagcaagcattgtttgaggtgttatgttctttgttggaggtgttgcattctttgttacattcattttttttttcaatcataccgaaagggcaagttattttcacggaaaaatttcgccaaagacattaataaacaattactattggttggaaggagtagtacctccattgccattggttcaaagggtgtataaaaatgaaagtttttcacattaccatcattggtctgttggccttctgcgactcgggtactcctagtagcaaacacgcttgtttattttaccaggcatacttttagatttgttattcaaactctttatttcattcttctactaattccataacttttaattcgattccgctcggcttcagatttgctgtttaattcaactttaaatttgatattccatttgacgtatttctatttcgtttagttaaaaatggccttttatcgacaggccgttattcatatgccgccgttaatcatagccgctatttcgtcgacccagtcaccggagtccatacccaggcaattgagagttactggaatagagcaaaggcaaagctgaaaggaatgaacggagtgtcgaaaagcatgttgcctgggtatttggacgagtttatgtggagagagcagtatggaagaactgacgacgaggcagtcacgaacattttacgccatatttcggaacagtaccccctaaattaaaaccaaattcgatacggcattctaaattaacaaaaaaacaaacaaaacggctcttttcagggccaaaacatcctccaagaagggatataccgtaaaaaaatgacacataatcacacacattatttgtctcaataaacatatttttttagcaaatgtttgccctgaaagagagataaaagtagatgattagtacttgagtaagtgtgaacagcagtgattaacgcaagctagctcctccccttttttgaacactcaaccacccattcccgcagccacctcccccacacctaaatggtatagtccgacacgcaagttattggcagttcaattgaccatgtccgcctcacttgcggtacttaactgtacagcagcaattttcttggggcactgttgtggcgtcacaaacacgtgaccgttcaatcgagcctcgatcgagcgggtatctttttcttccgtgtatacacgtatatgtatgccagtatgtcacccttgtcacccctgggtaatttatctttctttctatgtgtttctttataagatggtggtatttgaaactaggtgtcgcattttgtagttctggagatatagttcgtcgaactttacggactaaatttcatgaatgtatccatgatcttgtgtccagaacacagacaaaaacaactcacagggacgtccatatacctctttcttaagtcgagcgccctttatttctatgttgacccagtgccatgctgaaagatgaaatctgcgctatgtttatgaagttttcatgattggtttgtgttagtagctgtagacccaatttggaacaatattttagttttatgtactggaaaataaacgcatacaactgatttgttttgtatttaagaggaattaaagggcggtaatggtgaatgcctataatgtaatggtgaatcc
>NW_003132368.1_38638_40988
NNNNNNNNNNNNNNNNNNNNNNNNNNNNNNNNNNNNNNNNNNNNNNNNNNNNNNNNNNNNNNNNNNNNNNNNNNNNNNNNNNNNNNNNNNNNNNNNNNNNNNNNNNNNNNNNNNNNNNNNNNNNNNNNNNNNNNNNNNNNNNNNNNNNNNNNNNNNNNNNNNNNNNNNNNNNNNNNNNNNNNNNNNNNNNNNNNNNNNNNNNNNNNNNNNNNNNNNNNNNNNNNNNNNNNNNNNNNNNNNNNNNNNNNNNNNNNNNNNNNNNNNNNNNNNNNNNNNNNNNNNNNNNNNNNNNNNNNNNNNNNNNNNNNNNNNNNNNNNNNNNNNNNNNNNNNNNNNNNNNNNNNNNNNNNNNNNNNNNNNNNNNNNNNNNNNNNNNNNNNNNNNNNNNNNNNNNNNNNNNNNNNNNNNNNNNNNNNNNgaataataggtcttttgattatcggagacgcatttcaatggacttgattacggacaatgcataacttaaatttcaccagaaaattccacagtgtgctctcgcaatcgcgtacttagtcatttttaaaaggttcgccatttttgatgtcacgtgataattatgtaaacaatgtctgtccagtttgtgcgaacttgcacctctatacttagtcttttgatatatataacctaaattactgttctgaacgagacaacagacagagaatgttttatttaaaaacgtcacaaaaccttctcgctaccttaatttgttgaaagcaatttcccacgttaaaaaaacagtaatttagatgcttaattacagtgcaccataaatctaatattggtattgtctgaacaatttatcgagtatactggactagaaaaaaaatgttaaataattctttttccctatgtacactatcaatattttagacacatcgatgcaattatcaatgcaattgagaatatatgtcacaatcatcgagctcgagcattcaatgtggccagcaaatgcgttctaccccaccgcgtcgtccaaaaagagtgcgaaaaaggaaaatttataaagatactgaaagtttggtaaaagaaaatacaatagaggcagagtagtagatggaagttgggttttggtggtatatgccgtgaaaccgaagattttttttttggaaattgtaactaatcgtaccaagaaaactttaattccaattattctaaaatatgtcgaaagagcacaattataattactgactgctggacctcgtataattgttcagacaaggactttgaacatcataaagttaaccattcttacaattttgtggatccagataccggtgcatatacccaaaacattgaatgtagatggtggcagattaaaagacaattaccaacaacacatagcagaagagagaacagaatacatgaggagataccaaactttgaaaaagggtgaagaattgtttgttagctttttaaaagcaatcgcagatgtatataaggttcaaacaatgctgatatctagtaagtgcattattatttttgtaagtctcaaatacaaaggttttattcatttctatcaaaactgttgacacctcccccgctttgagaaaatttacaaagtttagtacccctttaaattgattatcagttgattgttcctctcaaaattatgttatccctctccaaaataatattgggaggggtacaaaaagaactgttttcaaatcgagatcgaaagtgttgcattatcactaagatgtgttcaaacactctccaaacggcagaaatatcagatcaactgtcgaacaatctagacacggagtttggtacattggatattaacaatcccaatgcgtgtgaatatatgtatttaaccttaaactaaattgaatagcgcatagtctcccattaaaagctaattacgtgtgtatttagactatctaggattcattcaagttcgtaccacacaactaaactatacacagaaatgcacactttgaaaggcatcatttttgttgtattgtatggtgtttgagaaattatgcttctctacatgtgtctggcctattgtatctattcatattaggcttctgaaatacactaatattaacatctcaacttacataacaataatgcaagtgttattaactttcatctcaacacttcagtagtattaataacatgtcttgcataaccgtcgattgttggtggttcaatgtatttgtgtacatgcacgcactttcatagcagtggatgactcgttgatacagtgatgaaaatacatttcaatgcatgtttacaccaaacaaatttgaaatactacacaatgtattctgtgtatttcgtggttttacaaatcatacataatattcatagacagacagaacat
>NW_003123414.1_228302_230451
ttaccaggcatacttttagatttgttattcaaaccctttattccattctactactaattccataacttttaattcgattccactcggcttcagatttgctgtttaattcaactttaaattttctattccatttgacttatttttattttgtttagttcaatatggccttttatcgacaggcttgcccaatccgtggtattgaggaaaccataccattcctcaaggaacataggcttttggcaacggagcaaaattgtctttcttgtgttcggcctatggttttggcacccgctgacagatttaattggcgatgttcaaatagggattgcgcacaatttcgaacccgattttcaattagacatggctctttttttttccaagtcacgtttacgtttggacattcttttaaaaattattctaaaatgtgaagtgtgcagtacaaagctgatggcgaagacatcagttgggcggtccaggcactgtggtttgaaattgacgaaagtttattttgccacaagtgaaggcatcattgcgaaagggccccggctgaagaaaggtgggtgtttgtaatggtggataggttttttaaaccatccatccatatatgcagatagtcgaacgccgtgatgctgccacccttcttccaataattcaagacaaggttgttcctgggaccaccattcattcggccagtggacagcctaccaacaactNNNNNNNNNNNNNNNNNNNNNNNNNNNNNNNNNNNNNNNNNNNNNNNNNNNNNNNNNNNNNNNNNNNNNNNNNNNNNNNNNNNNNNNNNNNNNNNNNNNNNNNNNNNNNNNNNNNNNNNNNNNNNNNNNNNNNNNNNNNNNNNNNNNNNNNNNNNNNNNNNNNNNNNNNNNNNNNNNNNNNNNNNNNNNNNNNNNNNNNNNNNNNNNNNNNNNNNNNNNNNNNNNNNNNNNNNNNNNNNNNNNNNNNNNNNNNNNNNNNNNNNNNNNNNNNNNNNNNNNNNNNNNNNgttaatcatagccgccacttcgtcgaacgagtcaacggagtccatacccagacaattgagagctactggaatagagccaaggcaaagctgaaaaaaatgaacggagtatcgaaaagcatgttgcctgggtatttggatttatggagttattggagtttatgtagagggagcggtatggaagaactgacgacgaggcagtcactaacattctacgccacatttcggaacagtaccccctaaattaaaactaaaccattttgatgcggcaatcaaaaaaaataaataaaccatttcgacacggcattctaaattaaaaccattttggtacggcaatcccaaaaaaactaaaccattttgttgcggcgttctaaattaaaaccaaaccacatttcggtacggcatactaaattaaaaccaaaccattttggtacggcattcgaaaaaaaacaaaacaaacaaaacggcccttttcagggccaaaacatcctccaagaaggcatataccgtaaaaaatacacagacacataatcacacacattatttgtctcaataaacatatttttgttagcaaacgcttgacctgaaagagagataaaagtaaataattagtacttgagtaagtgtgaacaacgcaagctagcttctcccctttttagaaccacccatacccacaaccaccacccccacacctaaatggtatagtccggcacgcaacatcctttcagactaatacattgtaattgtaagtggagcaatacagcagaaaaataatatagtatatctttgtgttgacatttacagattttgatcttggtaagctgcaatctaatgagactataaatgatgtcgtgttgccaaggtgggcggagtctccaaatgatttcatctacaagcacaggttggcattggtaagtcagtgattgtcaaaaatatgcctgcatacaatgcagacttgatatttctaattgaaaactgaaatcaggcgcagtaatgactgctattttatctaatatctatctccaaagcaacattggtgtttgtcatgactttactttcaaccattggagagtatgaatgctcatttgcatattgcaagtcctactatttggcagaggtgtatgtatagttgtagatgtatcaaataaaaat
>NW_003130854.1_787905_790015
ccaccttcgatcttgNNNNNNNNNNNNNNNNNNNNNNNNNNNNNNNNNNNNNNNNNNNNNNNNNNccgagccctactaagtttaaacagtgccactctaaattatcccatcgccaccacccgtattggagataggagaaaaactgtctttttcaagacaacaaaaaaccgtctctccggaggcacctagtcaactgtcttttttaagacaaaccaccaaaaaaagcaacacacacaatacttttttttataattagttttaaagttttgacccttcaaacattattttatttatatttactgttattgcgatgtttttttcaaaaacgtgcacgtttataaaaataatggatgttagaccgtctatgacgaaagaagcaatcaaggcactcaactctgaatttctcgctccttccgcagaggaaaagaagctactgctcaacaaattatcatctctacgttctcgagttgatattatctaaaatgcaaattagacgatcgtgaatgaagttatcgacttctttctaatgaaccaccatgtcaactccgatgatcgccgcactgatgatggtagcaagcatggtgcaactttcgacggaccggtttatcagctatgcaacaaaaacaaaacgaaacgccacccttccaataacctaagacaaggttgttcctgggacaccgttcattcggacaagtgagcagcctactaatagctagcaaacgacgaccgttacccaagtcctctctcactacttcagttgtaagagaatagaactctctcccccagcaagtatgtaatcacgatatgtttgctggtttttaagaagtcatgttctcagtctaatatattttacaaaatactggtaatttttaaaaaaatattctaatgtaattgttgtttgtatatatttttatagttttttttctatgtaatattttaaaatggctccttgtaaaacagcatttagctgacagattccgaataaactttgatatgccgccatttcgtcgatccagtcactggagtccatacctaggcaattgagagctattgaaaccgagccaagggaaagctgaaaagaatgaacggagtatcgaaaagactaattaatgtattatacttgcaaaagaagttgaagtaaaacaagcccattaagatcttattttaatcagattctcacatctagtggccaaacagatttgccttttccattttttcccacttacctgataggtacattgcaatattcagacagttgaccataagtattgtaagttacatggcagtgatgtagaaaatagggggaatggtgaaaaatgaccatgtgtaggacaatttccacctgtgaaaatagaaactgatagtggatcatatggcaaaatcacatcttttactaaaacacttccgtctgccagtgtctaaatttgatcccaaaattgtctacatccctgtttgaagctctacttgaaggacatttaaacaattaacagctcgtaattcacatacatgtaggaaccaaaccccaaataacattattcttatgttattttatctttttctagtttccatggaaaggacagaccaatcgttttctacagggctcagtttgaatggaaccgaattgaattcagtcagaagttttcaggaatcagggattcagataatttgtaaccaaatgtaatgcattgctcaaccctgaaccaggtaatgaggatatcaatattctcacccataatgtagatacatgtaacagttcatttgaaagtgatacaacagtagatagatgtgcaagtgtatctccagcatcatctgcgatatcatctgttctttaaattgatgttaataatgacgtggatgcaaaatatagatattattttaactttcgaaactgaatatatttccctatctattgagtgctttcaagttgtttaaaagccttaggcaagggtggtcgacattgtcaacacttgcatgaacacttgtttggcaaaaaagcatacttaaacatcagtactttgtcagaggtaaatcagtttgataatttggattaaccatcaacagtgcaaggtttggctttactagttaaattatgttttcaatcatacatgta
>NW_003136858.1_1024_3119
NNNNNNNNNNNNNNNNNNNNNNNNNNNNNNNNNNNNNNNNNNNNNNNNNNNNNNNNNNNNNNNNNNNNNNNNNNNNNNNNNNNNNNNNNNNNNNNNNNNNNNNNNNNNNNNNNNNNNNNNNNNNNNNNNNNNNNNNNNNNNNNNNNNNNNNNNNNNNNNNNNNNNNNNNNNNNNNNNNNNNNNNNNNNNNNNNNNNNNNNNNNNNNNNNNNNNNNNNNNNNNNNNNNNNNNNNNNNNNNNNNNNNNNNNNNNNNNNNNNNNNNNNNNNNNNNNNNNNNNNNNNNNNNNNNNNNNNNNNNNNNNNNNNNNNNNNNNNNNNNNNNNNNNNNNNNNNNNNNNNNNNNNNNNNNNNNNNNNNNNNNNNNNNNNNNNNNNNNNNNNNNNNNNNNNNNNNNNNNNNNNNNNNNNNNNNNNNNNNNNNNNNNNNNNNNNNNNNNNNNNNNattattattatttattattcaagttctttattccattctactactaattccataacttttaattcaattccactcggcttcaggtttgctatttaattcaattttaaatttgctaaattcatttctatttcgtttagttcaatatggccttttatcgacaggctagcgcaatccgtggtattgacgaaaccataccattcctcaaggaacataggcttttggcaacggaacaaaattgtctttcttgtgttcggcctatggttttgtctcccgctaaaacctgtactgacggatttaattggcgatgtttaaatagggattgcgaaaaatttcgaaaccgattctcaattagacatggatcttttttttccaagtcacgttcacgtttggacgtttttttgaaaataattttaaaatgggctatggactatccgacaaagaagatcagtgctgagactggagtttctcgtcaatcacttgccaattattgcacctgtttacgtgaagtctgcagcaccaagctaaagaatgaagacacagagatggtcggtccagatgaaagttattccaataaggtcaaggggaagctgaagaggatgaagggagttcctaagcatatgttaccaggctatttgcacgaatttaagtggaggaatctatatggaaaaaccgatgatgaggcagttattaacatcattcgggacatttctgaacagtaccctctccagtaaaattcctatacttcaaccaaatcaaacggcccttttcagggccaaaacacccttcaagaagagttataccgttacaaatgactgtgtccttgtcttaaaaatgtgtattacataacgatccattatatggaaacggcagcaacaggatacatactattcatatttgttaaaatggtaatgctgcggtcagctgaaatacgccattttccgtcagttcatttcgagatcccgcggtatgcgttaaatcacacgttacataaagcatagtagacatttgggctgcgtcgttcgcacaatacgcgagatttcgcaagaataacgacaacgaggtaaagcgtacgtactgcgtaccaagcaggccaataacgataaccaggttttgacgtaggcatattttatgaatattgtttgaaagtattgatcataagaaaccacagccacatattcggcctcaacttgcaaactgactattgtagtatttagaagactgtaaacgcttcatatcatacatcatcgtaagtctttatacgggtatcagtggcaatctacaaagaaattgtatactagtagctcaaaaattgaatactaataagacgcgatctcaaatttacctgaaataatttatttggcaagtgttggccacgcttcatagaggccattacattattggtacgagatcatcgtcaaatgtattgaattcgttgctaaaacgtaacgttacgtcttggctgaaaattgacccaaaaagtgtgaaacccgaaaagaaattatagaatatttgagttttccgcttatggttatgataatatatcacagtgtaacaatgcgccctctgtgtttgaccatggcatgccacataaacccaagtgggcttggcagtaacgaaatgaacaccgtgatagtgtactgtagtacaaatca
>NW_003130854.1_3047070_3049291
tgtggtcatttgagacttgccacattaatatagaaagcgttgaaacagttgataatacattgtcataacaatgtcatttcaagagcattatgttttcaactcttgtattgtaatatagttactcatggataagtctactgccgagcttttagatgtttttcgtcttgtttgtatatacatctaaattctttggcgtttcatattctacttcttcaatttctgtattggttgcatatctaaagtaaatgcacgtataactaccgtttttccctctgctaaaattttgcctattttatgaatcgaacaaaagtaatttaaaagtaataatatatatatattgtataatatatgaactaacatacgctagatttattgtgataagtgaatttaccttggcactcacaaggagtgattagacatgcaatactagctatttcaatttctcagttgaagatgtgcttttaacagaataaatatttctagctattgcaatagtcggatgccatgattatttgataaagaagcttcaacgagttcagaattcagcagctcgtcttgtctgcaagcaagttttatcttctcatatttcaccacattcacttgctttcagtgaacagtaccatcccgctagacaagggcgttcgtcatcagatgaacatatatggcatcgtacgcaggggccaagacgtttcttcaatacggaaaatattcaataaattttagtaaccaagacaacacgattgcgacagctcatccaaataaattattcgccgtacctattcgaatcgggtataacggtcacacattcacgagggataagaacggcagggaactgctcgcctgggcatgtcatacgaaagagcccggtaagtttctcaccgactttatcaatagaggcaaaacaaggaaaatgtactagtgtgtccgacagctgttatttttcgtttaccctagacgacaactcttcgtggaaaaatcgcgacaaatgatcgccgaatgtcgtggtgctgctatctttctatcaatctaagacaaagttcctatggatcagtgggcagcctatcaacagctagcgaacaacgacagttattcttatgccgtcaaccacagtcgccatttcgtcaatccagtcagttattgattggaacagagccaagggaaagctgaaacagtttcgaaaagcatgttgcctgggtatttggatgagtttatgtggagggagcagtacggaagaactgacgacgaggcagtcactaacattttacgccatattgcgaacactacaccctacattaaaaccaaactatttcggaacggcattctaaattaaaaccaaactgcccttttaatggccaaaacatcctccaagatacgatataccgtagaatatagacacataatcacatacattgttgaattatttactggcgagtttaaatgttatttacccccacccccacactttaaccaaaattatttgtaaatcaaaaattactatacgatcttctctttaggttgcaatgaaatttactcgcacaagaaaagtcgtgttgggcgagaggagattttgtcagtatattttgtattgcatgaatgtgaatatccacgctgttagaaacttgtgcaactctgcactcaaacaggaattcagcacgtagcaacacaaagttaacatacatttgaaaataaggcaatggtttgattgcattttggtttactaaaaccatacatgacttatttgcatacttgttataccatgcaaaagatatacactcaaggttaacaaatattgacgagaacgttgaagattatcaaagcactgtctttttgaagaattaaatttacaggccaactaaataaaattatttgctcaaaaccacattgtaagccaaaacatggctcataggaagcaggattggctattcagtaacttaagttcaatgatgaggtttctttaaggctgtccagggagtatagggctgtatcaaatgtattcagtaaggaccgagtcggcgatggatatgttgctatgtgaaggggaaacacgcaggtatcttcaacaattataacacacggatttgaaggatgaaaaaaattgtatatttggaaactgatgaacctattgactttgggtcatgagacttacttgaagaaacagtatacagactttaatggcaagtatttttgaaactatagtcatgcgacatttctgtaagtctgt
>NW_003120427.1_68431_70685
ggaaaacttgatatggcacaaatagatttataaaacagggctatgaaagcaagtttcaagattaaacaattacttatttctgaaaacaatttccctataaaaatatatttgaaaatgtttgattcaaatgttcattggtccaggcccgcaaagacatcatgccacaactaatctaaacacttgcaaaacagatgcaacaaactgcaggggtccacgtcacaaacgcacacatatacgtagctacttatgaaatactctatcattatacaatgataatattttaaaattaccaaaacaagatatgtttgtgcatattacgggaataaaagacagtttcattgcctcggaaagtttatcaacataattttacaatgtaatacctaatagttgttagtgttatctgttttaacattgttatcgtgtttttttgtgtatgattattgaccatggttaatgtattttcaattcattaatttgagtcaaataaaatatactataaaagcatcgacaaaccagtaactttccttgcatcagaactagaaagttcttactacaaggacaagttcagctaggaccagttcaaaaatggctcaagcatccatccacaagattggtcagatcgacagcctactctgcctgctctgttttcactaacttctaacccacagagaactgtggaatggtgtcagcagaacggactgattgtgaaatcatgttcctgtgatgcatgtggcagaaatatgactctctgcaagcgcacaccagctctggaaccacaaacagccatctttttgttgctaccactctacagttatggttatggttacggttactgacactaaaactcacttgggtgtttccgttactactgctattgactattataatttcagcagagaggtttgtttcggattctggccaatgaaacgtataatcatcagcattttagagtgaagaatccaacaaaattagaaggctccgattgtattgtcgaaatagactaatcaaaattcggcaaaaataaatacagacgggtactacaatcaaagctgaccaatgaaaggcttattctgatttgagttctcctgattctccgtattatcattcaaccgttaaccattcaatgcattatgtaaatcctgacagtagcgcctgtaccaacatcaccgagggcatgtggagtcatgtcaaaaaatatgtcccgactacctctaaggcattcaaagaaatctacctttcatatggtgtactgaaagtagtaggcaatgaggattctgtatctagtggccaaaatgcacatttcgtatccagttttgaaaaaatggtagcatttgccatatttgctgctNNNNNNNNNNNNNNNNNNNNNNNNNNNNNNNNNNNNNNNNNNNNNNNNNNacagtgcgcataggatagtgtggacgctgaattgtctttttaagcatattaattcattgctactctttcttggcagcaaccattgacgacacccattcagtaggttctgttacaggagcgattatacccatgctagtcattctactccactcagctttgaccagcagatcattcattgctttggacattctttaagcaggtttaatgaggtacaactatgattgacttttattttgtaaaagcaaagtaatttaccaatctcatcatttaaaagatcagagtaatctttgagaatagaatcagagaatgattgtacagtttctatttgatgaacttcttggccaagtgagatttatgatacatttgtaggcaatcttgtgagccaagtagtggtttgatattcttgtcaacaatgtggaattccaaattgtaagtatggttaccactgcaacttgtcaaatttgtggttcctacagtgttcatactatcacctccatatgcatttaaatgtacttttttacgtgtatcaatttgttctttgtgtcctgcacacacatgttggtatacttcatgggcaagacattacatttagcacctgtgtcaactttaaagtctgtcatgtccgtcattgatatatacacaactatggattccatctttgtttgcagcagaattcataccaatagtttctatgtcaaaatcttcaatcaccaactaataccggtacatgtcgtcacatttttcaaattcatgaattgctgtgttgaatccatgattttttttcacccgatcgacaacatttctcaaaatgattcattttatggcaaccatgttttaccaaatttcctaacaggat
>NW_003130861.1_229811_232191
ATCAGGCTTCTGGTTACTCTGCATTGGGTCAGCAACAGGCAGGTGACTTCTTCATTTAGCCTGCTTCTGCTTAGCTGCAAGCCTGCTAAAATAACTTTCTATTTGTCTGGTTGTTTTCACTCTGATGAAGTGAACATCAGATCTCCATCATCCCTCTTCAAGAACCGCATTTCTTTGGAGACTTGAGCTGGATCAGCTTTACGGCCTGTTTTGTTACCGGTTTTAAACTTCTCAATTAGATAGGATCTTACACCTTGAGTTACTTTCTGGTGTTTTTTCAGTCCTTTCAAAGCACAGCCCTTTTCAGCAACCTTCACTGCAGCGATCTCTTCTCGACTAGAATCGATTGTTGGCAttagttttcattttgaaaggTGACACCTTAGCTGCCCACTTTTTTCTGATGGCATCATACATTGTTCTTTTGGCACTTCTCGTTGGTGTTTCTCGGTGTCCATATGGTTTTTGAAAGATGTGAATGTCTGTATATATAAAGCATCGACAAACAAGTAACTTTCGTTGCATCAGAAATAGAAACTTATTCCATGTTCAAGTTTCTATACTACTACTACTTCGCAGCAAGGACCAGTCTCACTCAAAAAATGGCTCAAGCATCCATCAACAAGATTGGCCAGATCGACGGAAAACAGCCTACTCTGCCTGCTCTGTTTTCACTAACTTCTAACCCGCAGAAAACTGTGAAATGGTGTCAGCAGAACGGACTGATTGCGAAAACACGTTCCTGTGATGCATGTGGCAGAAACATGACTCTCTGCAGGCGCACACCAGCTCTGGAACCACTGGAGTGGTGGTGTAACCATCGCGCTTGTGGAAAGCGTGTTTCTGCTCGCAACGGAACATGGTTTTCAAACAGCTATATTTCTGTTGCTACCACTCTACAGTTGCTGTATTTTTGGTGTATTTTGCGAAGAACCTGGTGCAATTAGGAGGCCCCGGTTGTATTGTCGAAATCAACGAATCCAAATTTGgcaaaaacaaatacaaccGGGGCAGATGGTGAGAAGGGTTTTTGGCGCCATCAAACAACGGGACGCTGATACTCTCATTCCTCTTattaacacatttattttaccGGGTACTACAATCATGTCCGACCAATGGAAGGCTTATTCTGCTTTGAGTTCTCCTGATTCTCTGTATTATCATTTAACTGTTAACCAATCAATGCATTATGTAGATCCTGACAGCGGCGCCTGTACCAACACCGCCGAGGGCATGTGGAGTCATGTCAAAAAACATGTCCCGACTACCTCCAAGGCATTGTTTCCTTCTTATTTATACGAGTTTATGTGGCAAAAACGTTATGGTAATAAGATCGAAGCGTGGTCGCCACTTCTTCAGCATATCCGTTTTCTTTATCCTCTTCATTCTTTGGAGGATGAGCGTTCAGACTAATTTTCTTTCAAGTTATTGGCTATACAGACTGTATAGCCCTGTGAAGGTCCAGTTGGCCCGGCTGGTAGTCCCTTGTTCCGGGTCCCTACTCAGGGTTAcgagttatatatatatatatatatatatggggcCGTTTTAGGTCCCAAGCCCGTCTCTCAAACAATAAAGCCTTAAACCCCTAAACAAGAACGCACACGCAAACACACACGGTTTCACCCAGAGGGTGGCCGCAccaaatcaaattcaaaaataGAGTATAAATAGCACAAGTTCATTCATGTGCTTTGCATCCACATTACCATTACATAAAGTCTCACACAagtaaaatgaaattaacaccaaatttatACACAACTATAGAATAAGTGTAAGTGGCCATATTAAACATTTGCCCAAAGTTGAATTGCATCTCAAACAACCCACAATAGGTTTATTCTCACAACCTGCAATGGTGACAATTAATTAAACACTGTGTCAACACCCAAATAAGTTCAAAGTATGTCCACACATTTagtgtcacaatttaaccacttgttaatggttgaaattaattaaacgagagttgtctacaccaaaatcaGTCTCAAATATATGTCCACTTTTTTATTGCCACAATGTAACCctttgttaatagtggaaattgcTTAAACGcaacttgtttaatcagttgacatcaatgcaacttacccacAGACAGTGtacaacagagtatcattattgagcaattattaacaggaacgtgtcttggcattagggttagggtcgggtcaggtatgagCAACGCAgatggcaaacacccaattggcaaaatgtacactaacgggttatgccatgtatatagtttacacaagtaaaaacacaaaattgtcaATTTCTTGGACAATTGAAACTCAAAAATATTTCTAGTGGTATTTCTagatatatacacactatataggttcatcaaatgcaaacaaaaCTAGTC
>NW_003150786.1_75447_77539
AAAAACACTTCTCTAGCGTCTTTAGGTAAATGTACGATTCTTCGATTGAGGCTCACTAAATGTAGTCAGAGATGAATGAGCCCGTCATTTTAACGCTATAAGTAGTGTGAAATTAAGTGTGAAGCAGGGTGCTGGGCGGCAGCGTCTGACGCGCCGGCTCGATTAGCAAGCATTGTTTGAGGTGTTATGTTCTTTGTTGGAGGTGTTACATTCTTTgttactttcattttttttcaatcataccgaagatgtatattattttcacgGGAAAATACCGCCAAAGATATTAATAATCAATAACTATTGGTTAGGTATGGAATAGCACCTCAATTGCCTTTGGTTCGAAGGGTGTATAAAAATGCAAGTTTTTCATATTACCATCATTGGTCTTTTGGCCTTCTGCGACTCGGGTACTCCTAGTAGCAAACACGCTCGTTTATTTTTTCAGGCATACTTTTAGATTTGTTATTAAAACTCTTATTCCATTCTACTACTAATTCCATAACTTTTAATTCGATTCCACTCGGCTTCAGATTTACTGTTTAATCCAACTTTAAATTTTCTATTCATTTGACTTATTTCCATTTCGTTTAGTTCAATATGGCCTTTTATCGACAGGCTAGCGCAATCCGTGGTATTGACAAAACCATACCATTCCTCAAGGAACATGGGCTTTTGGCAACGGAACAAAATTGTCTTTTTGTGTTCGGCCTATGGTTTTGGCAACCGCTAAAAAATGTACTGACGGATTTAATTGGCGATGTTTAAGTAGGGATTGCGCAAAATTTCGAACCCGATTTTCAATTAGACATGGATCTTTTTTTTCCAAGTCACGTTTACGTTTGGacattcttttaaaaaaatattctaaaatgGGCTATGGACTACCCGACAAGGAAAATTAGTACTGAGACTGGAGTGTCTCGCCAGTCGCTAGTAGACTATTGCAACTTTTTGCGTGAAGTGTGCAGTACAAAGCTGGTGGGCGAAGACATCGAGTTGGGCGGTCCAGGCACTGTGGTTGAAATTGACGAAAGTTTATTTTGCCATAAGTGTAAGCATCATCGCGGAAGGGCATCAGCTGAAGAAATTTCGACGCGGCactctaaattaaaaccattttcGGTACTAAATAAACCATTTTCTTGcggcgttctaaattaaaaccaaaccACATTCCGGTGCAGcatactaaattaaaaccaaaccatttcgatacggcatactaaattaaaaccaaaccATTTCGGTACGGCATTCAAAAAAAACCAAAccaaacaaaacggcccttttcagggtcAAAACATCCTCCAAGAAAGGATATACCGTAAAAAATACACAGAAAACATTATTTGTCTCAATAAGAGAGATAAAAGTAAATGATTGGTACTTGAGTAAGTGTGAACAACAGTGATCAACGCACGTTAGCTCCTCCCCTTTTTTGAACCACCCATATCCATAACCACCACCCCACACCTAAATGGTATAGTCCGTCGTACATTTATCTTCGGTAATAACTCCGAAAGTGAAGTCATTTTTTTACTCGCTTTTGCAACCGCTTGTTGaataatttccgctttatttttcGACCACGCGAACCCAGAATTATCGCCCGTCTGCTCGCtcacattttaaatacatggccGTGACACCAATATGTTCCTGGTTTCTCTGCTCTTTGCCACGAGGAGTTAGTAATTTCTGTATCACATAAATGTCTCGATAATCATATTGTTGAAAAGAGGTAGCAGCCCTGGATTCAAACGGAACACAGTCTCGCGTTACACTTTGTATCGTTCGCGAATGCAActtgaactatgacctcttGTTATGTGAACGTTCCACAGCAAGCTGATAAAGCATTGGAAGTGTCATTCGGAATTAATTGATGGTTAATACTCGTTGAATCCTCAAACGTTAGCGCTAAAACAACcatttcgacaactcatgtgccagtgttcagtgtttgaacaagcggtcagtgtttttaataagcgaGCGAGAAAAGAAAGGGATAAAAAtatggtcgttttccggtcggaaattaagcgatatgcGGTTGATTAAAATGCGATAAAAGCAAGAGATTTGG
>NW_003130893.1_1637_4071
gtgtattacagtgagttagcacacgtagaacgaaatcgtcgtttcaggagaatagtactttttcaaagaagaaaatgcagcaaccgattgcagcgtaaagtagggcaagcatttcatacgccttgggaatcagtgttggtaatgttggctccacaacattagtattgtgtaggtggcaaaggtgaccttttaaccatcagaactgacaaacctgatgagcaataaataaataaatagatatgcgtctgttgcggttagtccggcacgtatcgagttccaactattattactaattaccagtcaaatagcaaacacacattcggacgccacaaacaatgtactctgaagtcaggtggaataactgatgttcattggtccaggcccgatgtttttacaaacacttgcaaaacagatgcaacgaattgcagggccccgcgtcacacacgtacatatatataaagcaccgacaaaccagcaaccttcgttgcatcagaactagaaacctatttcatgttcccatactactacttcgcagcaaggaccagtttcactctaaaatgactcaagcatccatcaacaagattggtcagatcgacggaaaacagcctactctgcctgctctgttttcactaattctaacccacagagaactgtggaatggtgtcagcagaacggactgattgcgaaatcacgttcctgtggtgcatgtggcagaaacatgactctctgcaagcgcacaccagctctggaaccactggagtggcggtgtaaccatcgcgcttgtggaaagcgtgtttctgctcgcagcggaacgtggttttcaaacagccatctttctgttgctaccactctacagttactgtatttttggtgtattaagtttccggttactgacactaaaactcacttgggtgtttctgttactactgctattgactattataatttctgcagagaggtttgtttcgcgattctggccgatgagacgtacaaccaccagtattttacagagaacccagcgcaattgggaggccccggttgtgttgtcgaaatcgacgaatccaaattcggcaaaaataaatacaaccggggcagatggcgagaagggcagtgggtttttggcgccattgaacgggggacgggtcgttgtattttagttcccgtgaagcaacgggatgctgatactctccttcctcttattaacaaatttattttaccgggtactacaatcatgtccgaccaatggaaggcttattctgctttcagttctcctgattctccgtattatcatttaactgttaaccattcaatgcattatgtagatcttgacagcggcgcatgtaccaacaccgtcaagggtcatatcaaaaaacatgtccagactacctctaaggcattgtttccttcttatttatatgagtttatgtggcgaaaacgttttggtgataagatcgaagcgtggtcgccacttcttcagcatatccgttttctttatcctcttcattcttgggagggggagagttcagactaaatttgtttcattttattggctatacaaattgtatagccctgtcaaggtccagttggcccagctggtagtcccttgttccgggtccctactcggggttacgagttgtatatatatatatatatatggggccgttttaggtcccaagcccgtctcccaaacaataaagccttaaacccccccctaaacaagaacgcacacacaaacacacgcggtttcacccagagggtggccgcaccaaatcaaatccaaaaatagagtataaatagcacaagttcagtaatgtgctttgcatccacattaccgttacattaaatccaaacgcacgcacacacacacacacacacacacactcactcactcactcactcactgtattcatcgggaaactgaacactgaaaacaactgcattacataaagtatcgcacaagtaacatgaaattaacaccaaatttatagacaactatagaataagtgtaaatggccatattaaacaacatttgcccaaagttgaattcaaactcaaataacctacaataggtttattctcgcaacctgcaatggtggaatttaattaaacactgcttgtttacaccaaaaaaaaaaagtctcaaatatatgtcgcccatattatttgcttcacattgaagccgacgaacatcaaaggattgccaattctccctttctaactctttccccccaaacgttcattgcattcaagataaagtagcatgggtaccatgaaaaacaagatggccgccagtcggccatatttgttcgattcacggaaaaaatgacatgcacccacaacccaatatgtatgatcatcataccaactttgatccaaatcggcccagtcatctccgagaaactgctgcggacatgttttggtatcagaaataaca
>NW_003122419.1_30765_32884
NNNNNNNNNNNNNNNNNNNNNNNNNNNNNNNNNNNNNNNNNNNNNNNNNNNNNNNNNNNNNNNNNNNNNNNNNNNNNNNNNNNNNNNNNNNNNNNNNNNNNNNNNNNNNNNNNNNNNNNNNNNNNNNNNNNNNNNNNNNNNNNNNNNNNNNNNNNNNNNNNNNNNNNNNNNNNNNNNNNNNNNNNNNNNNNNNNNNNNNNNNNNNNNNNNNNNNNNNNNacaaattaaccgccccgactgcgccagtctaagctgaacgctataacttcgtctgtgacgttgcttgccggtagtggattgaatgagccttggttaccggttaaaattttgctcatttggggttagtaatctttatttgtaactaagtattaaacgccaacgtcgtttttgcattggcgtttggggccaattaatgcatgttagtgcccctttgagaagataccttttgttttatgttgtggagctgtattgttaatatcaaacaatctacctaaactaaaataattattcgtcgggtatgagtgcgccctcagaccacgatggtcgatataacggcagtgtcctagcggtggcgctctctacaaaatggccgccgtctgacatagagcaagtttattcttttactgccttcagtttttgtcaatttacccttgtatctcagtttatgtgaacacatctcttttatatcttgatagagaatatcaggtaaacaacgtttcgaaaacatggcttcgaaaatggctgcaaaaacctgggaattgtcgaataatatggagaccgtacagagcgtggatgaaatttacaaatacgataagaaacaacaacaagaaattcttgcagccaaaccttggacgaaagagtgagttcttcattattgtattattattgattattttctatggcaacgtaccttaaagcagactcattttgataatcaattactattggttggaaggaatagtacctccattgccattggttcgaagggtgtgtaaaaatgcaagtcgatacccaggcaattgagagctactggaatagtgccaaggcaaagctgaaaagaatgaatagagtatcgaaaagcatgttgcctgggtatttggacgagtttatgtggagggagcggtatggaagaactgacgacgcggcattctaaattaaaaccattttggtacggcaatccaaaaaaactaaaccattttggtgctgcgttctaaattaaaaccaaaccacatttcagtacggcatactaaattaaaaccaaaccattttggtacggcaatcaaaaaaacactaaatcatttcaacacagcaatctaaattaaaatcaaaccacatttcggtgcggcatactaaattaaaaccatttcagtatggcaatccaaaaaaaactaaacaattttgatgcggcgttctaaagtgtgaacaacagtgatcaacgcacgctagctcctccccttttttgaaccacccataccccacagccaccacccccacacctaaatggtacagtctggcacgcaagttgttggcgcttaaattgacaacgtccctcattttcagttttttttttttgttgagtggaaaacactagaactgattttatggcaggaacgataataaacgctgacctagcctgcttttttcggggggtatcgaccactgtcagctggcatcagtgtcgctgggtgtatatgatagagggaagttgtgcaaccaaatttgccgagctcgcagtttttcaccgataaaaaaataactaaggcaaaaactcacggtttttcatcatttttgtaataaagatattattctctatcaataatccgcccaaaacaggaacatttctactaattcttgtgttttttcgacgatttttcaaaaaacctgtgataaggctgcgaaagtagaacattccagagtgggtgaaacaagatatctgattggctgtttatttttgttgcatctcctctccttgtcattaagggtgactattaaatacacactgtagtggttcactctgccaagggttagttggaggggtgacccaaaacaaacattccttgtcatacatgtaccttactaatggttagtagtgtaatactgttggatactacaaacttga
>NW_003114460.1_585008_587169
ttagttttatgcaatattttactgtaccagtattagtttcatattgaacatgtggatctgttattgtaggcatcaaagttgtctttaattttttgttacatttgtaaaaattattcacacatagactgttgagagataatttttactggcatgaagttactgtgagaggtgcaacaggcagaagctactaacgcattcactaagtacattgatgtttacataatttgtaatacactggtacatgtatctacaaataaattcctcaatatctgtggggaaagcggccacagaaataaaataaattgtgaaaaacagcaattatataatcttacgattgccttgccacagcaagtagagaggccctttcataaccacccagtatttctcagtaaagacagtaagacaaggcaatccgatgtatagctacagttgaaataggagagccatactgctgtcagcaagctgtcggtatatacacaatttcatttcattcaacacaaaatgtaaattagttgaactatacaattctgaaaatcacttacctcaaacgaattaaataaacaattactgatacaagttacttattagcttaaactgtactggcttctttcgttgatttctttgatttaagatatgtgggtttgggttcagtcgcttgtttcaattcagtagctttatccttaggaggtacaaagactgggttttgttgaagaaaataccaacttgtgtgaattcccactaaagctatactcatcacaaccatgacccgattttttgtgaagaaattcttcggtggtgctttaaatgccggtccattagcttgtttctgactcatggttgatacctgtagaaatttttttatttacagcatcaattgaattacatgaatctaagtacgtatagcaatatacacaaaaagagaaatttggaaattttaagagtctgtgataattgtgaagttttgtaacagtgaatgtttgtgcatctctcagacagactaggtacagttgttgaatttgatgagtcaaaattgggaaaatagaaagtataacatggatttgtagtagacggacagtggatattggaggagtttgtaggcacaccagacatatttcttgaacaagcagaatgcagaaataaagaaacactacttcctctcatatgtgaaccccccctaaaagtggaaaactactatgcccctggaaaaagaatttgagttggtaaacccccagttaaatatcctgaacctagtgtgaggtcaaagtgatttgacgaagtcccagagatactcgttcagtattaaattgtcacctataactttcttgaagaattcttcatgtcacattggatagaagatatttacagtgacaacaagcactccatagggaaaaataaattatgaaaatacagaaacagaaaaatacataacagacattgactatatcgaactgcgtgaacagcaaatttagattagggaatcacagtttgaaaattgaatcaaaaacatcagttgaacttgaagatcaattccatctcataatgtcacgtccaaagtatgaacaacaaagaaagtctccagataaagatatgaatgaccacagggagcccaggaactatgatcaactttacgcagtctctatggggggggggggggtatcgactggtatctagtgtaagaaatagacaagcaataaaggctccagcgagctcacattttttaaactgcaaaaaacagaaaacaaaatgaatgagtcgtcggtgtggttcgtaaccacgagtcttatgattggtgcttgacaaattctgaacaggccacgccttcaaatgtgcagtgctttcgggccaacagttaattatttataaatggactcaatttgtgtagttttcttgatttattctgcagttatcggtaaagtataggtaaggctttggttaaatttgaaagagcaacttatattcttcaacctggtattttttatagattttatttttcattctgttcgtctgtttttttcagtttaaaaaatatgagctcgctggagcttaactgcatacagttgattatagttcctgggctccctgtgatcccccagtagttatttttataatcagtctgagcagtacacatatcaacatgtaggattccttttccgcacacgtg
>NW_003128344.1_69_2179
tTGCTGAATCTCTACCTATCTTAGGCCCCATCTTTGTTTTTAGTAGTTTTTCAGGTACAGGATTATTCTTCGTTTGGAAAAAATGCAATGAGTGGTACTCAAGTCGCAGCGCTATTTATAGGGATGGAGACAGAGCATGGGTATCGTATGAGCGCTTAAAAGAGCGTGAGAGAGCGTGGGGAAGCTTGATAAGCGTAACAAAACCTAATAAAGCGTTTCAATCTTTGATCAAAGCGTTTCAACTCGTGGGAAAGCGTGATAGTCCTTTATTAAAGCGTAACAAAGCGTGTCAGATCTTGATGAAAGAGTCAGGTCTTCGTGCCAGATCGTAACAAAGCTGTCATATGTCGACCTTTGTTAAGCTTTGATACGCTTTCGGCGCTTTAACAAATTCGTGACAGAGCGCCCAACATTTTAAAACAGTCTAACCTTTTTTAGTGCCCTGGCCGAATGTCCCACTTTACTCCATGCTTTCACCCTGCCGCTTTAATCAAGCTTTTTTACGCTTTGGTGCCGCTTTCAAGCGCCATCAAAGCGACGTTGGTGTGAACTAAGCATTATCGACAAAGTACACAGGTTACCAGGAAGAAAGAATTACTCTTTACATGCATATATTGGCATACCATGTACCAATGATGATGAGATACATGGAGATATCATACTGTTTATTGGGTAAGGcaagttattttttgtaatagCAGCAATGATACCAGTAGAAACAAAAactatttgttttcactgcatTAGTGCTGCTGCTGCTAAAGTCGTTTATGATtcttatgtttttgtcattgcTTCTGTCTCATCTTGTAGCTGCTGAGTTGGAGTTGTGTCGCCATTGCTGCTGATGACGTTTGTCCTGTTTCTATTGTCATTTATCAACTGTTGGCTATTATCATTTCTACACAGAGATTGGTTTTGCCATTCTGGCCGATGAGGCTTTAAATGAACTATTTTTTACCGTGAACATCCAGTGAAACTAGGGTGCCAGTTTGTATTGTCGGAATCGACGAGTTGACATttagtaaaaacaaatacaactgTTGCCAATGGCGAGAAGGGCAGTGTGTTTTTGGCGCTACAGTACAGGGGACGGGACGTTGTTTTCTGTCAAACAACAGACGCTGATACTCTCCTTCCtcttattaattattatttctctTATTTATTTCAC
>NW_003155755.1_85020_87226
GCCAACTGACATCATCAGGGTTCTAATCCAGCAAGCAAAAGTGCAGTACCTGGTCAGCTTCTGACCAAATTGGAAGAAAGTGAAGGATATGgatatgtaaacaaatttaattgtgATGTGAATGCAGTAATTTGTAATATATGGAAAATTATGCCAACACCATTCAAATGGCCATACATTCTTATGTACCAAACCATATACAGTCGAGTGGGATGATCTATGGTCCATGCCTGCTAATAAACCAGTGCAGATACAATCAAAACACTTGAGCCACATATGCAACAAATTGCATGGGCTGAGAATGAGAATCAAGTTCAAATTGCCAGTGGACTAAAAGACGCACACAACCACAGTGAAAGAATGGCTCAAGCAGTAATATCATAATTCTGTCAGATCAATGGAAAACAACCAACTCTGCAAGTGCACATCAGCTTTGGAAACACTTAAGTGGAGGTGCAACCATCCATCGTGCTTGTGCTCGCAACGAAATGTGGTTTTCAAATAGCTAACTTTCTGTTGCATTAATTTTCAGTTTCTGCAAAGAGGTTTGTTTCGTAATTCGTAAGCCAATGAAGCTTTCAATAAGCTGTTTTTAGGAAAAAATCCTGTGTAATTAGAGGGCCCCGGTTGTATTATTCACTATGTTCAGTTGTTACCCatcatagactccggtcagtcaaaatgaatattttgaactgtagaaATTAATCTGCAATTCAGCTGATGACGaagagagaaatctaggtcaggtgCCCCCATGATCTCATAAATTTTCTTTCATGTCACGTACCCCATGACCGAGGCAATGAGTGNNNNNNNNNNNNNNNNNNNNNNNNNNNNNNNNNNNNNNNNNNNNNNNNNNTGACGCCATCTTGCCTTATGATCACTTCTGTTTTTCTCCGCACCCTGTGTGCGGCTCGAGAAAAACTGTGTGTTTAGTCATTCAgattttttcctgtccgggtttttGGTCTGGCTAGCTGTCACCTGCGTGCCTAAGTCAAAACCGATGAGTTAAAGTACGGCAATAAATACAGCCTGGGTGAGAAgagacgtttttttttcatttctcgTCAAACAATGGATACTGATATGCTCCTTCATCTTACTAATAAGTTTATTTTACCTGTTACTATAATCATGTCCGACCAATGGAAAGCTTATTCTGCTTAGAGTTCTCCTGATTTTCTGTATTATCATTTAACTTAACCATTCAATGCATTAAGTAGATTCTGACACCAATGAAGGCATGCAATGAGTTGTGACAGGACTACTTCTAAAGcattgttttcatcttcttgtACAATTTTACGTGGCAACAATTTTTGATTCTGATTTGTCGCATGCAAGGTTCATCTGTGACGCTTACCAATAGCCGGTGATATCTCCAAGGGCTTATGTGCTCTACTCCGTAATGGTGTTTTCGGACCTTATTGTGACCTTTTGCTTGAAACAGCCTTCCTGGTAGCCTTCTTTGGCTTTCTTCGCTGTAGCGACCAAACTGACATGTAATGCAAGAACCTTCAAATCCCAAACTTCAACTCTTCATTGGCGACGTCAATTTCATCATTGTAGCAGGACGTGTTGATTGTGCGCATCAGTTCACATCAAAACTTTTCTGTTTCAAAACTTTTCATATCAAATTCTCTGTCTGCAAAGGTATGAATGCTACATCTGATAAGCCATTGTTTTTACTGCCAGAAAGTATTCCTCTTAATCGTGATATGTTCACCACTTCATTGCACACTCTTCTCGCCAGATTAGGCTTGTTTTTTGCTGGACATTTGTTTCGCATCGGAGCAGCTACAACTGCAGCAAGTGTCCATCTGCCTGACCATCTCATTCAAACACTTGGTAGATGGTCTAGTGATTGTTATCGTATTTACATTCAAACACCTGAAGAACTCTTGAGACGGGCATTCCAAGCATTGTCAATCCTGTAAACTCTTGCATTTCTGCCAAACACCTGTATGACTTATTAGACATGCTCTTCAATCATTAACCATATTAACTGTTCAGTAGTTGATTTTCATAGCATACGTTTTGCAGGTAGACAGTCACTAACCCACATTGACAACGTATGCTGGGAGTACAGCTTTCTCCCCCTACAAGCAACCCCTTGTCAACCTGCGAGTGACTAAATATAGGCGCTGAACAATGTTTATTGCCTGTAACTCGTAGTAATTTAACAATGAGTTATAATTTG
>NW_003108593.1_116790_118876
TTTGCTTTCAGCGCCTTTGAACAAAACATAGTTTTGGATACCGGCGCTATATAAGTTttttagatagatagatagagaTGAAGCAGGGCGCTGGACAGCAGCGTCTGACGCGCCGCCTCAATTAGCAAGTATTGTTTGAGGTGTTATGTTCTTTGTTGGAGGTGTTACATTCTTtattacattcattttttttcaaacataccGTAaaggtaatttattttcacgggAAAATACCGTCAAAGACATTAATAATCAATTACTATTGGTCGGAAGGAGTAGTACCTCCATTGCCATTGGTTCGAAGGGTGTATAAAAATGCAAGTTTTTCACATTACCATCATTGGTCTTTTGGCCTTCTTCGACTGGAGTACTCCTAGTAGCAAACACGCTCGTTTATTTTTCCAGGCATACTTTTAGATTTGTTATTCAAACTCTTTATTCCATTCTACTACTAATTCCATAACTTTTAATTCGATTCCACTCGGCTTCAAATTTGCTATTTAATTCAACTTTAAATTTGCTNNNNNNNNNNNNNNNNNNNNNNNNNNNNNNNNNNNNNNNNNNNNNNNNNNNNNNNNNNNNNNNNNNNNNNNNNNNNNNNNNNNNNNNNNNNNNNNNNNNNNNNNNNCATCGTTCGGCTTTGCCTGTCGAatcgtgagttgcgccctctgcggtgctccaaacccaagtGAGTGGGTTGAATACTATGAATACCCATGGCCATATACCCAAATGGCGATGTTTAAATAGGGATTGCGAAAAATTTCGAAACCGATTCTCAATTAGACATGGTTCTTTTTTTCCAAGTCACGTTTACGTTTGGACgttcttttgaaaataattttaaaatgggCTATGGACTACCGACAAAGAAGATCAGTGCTGAGACTGGAGTTTCTCGTCAATCACTTGTCAATTATTGCACCTGTTTACGTGAAGTCTGCAGCACTAAGCTAAAGAATGAAGACACAGAGATGGTCGGTCCAGATGAAAGTTATCAATAAGGCCAAGGGGAAGCTGAAGAGAATGAAGGGAGTTCCTAAGAATATGTTACCAGGCTATTTGCACGAATTTAAGTGGAGGGATCTGTATGGAAAAACCGATGATGAGGCAGTTATTAAAATCATTCGGGACATTTCTGAGCAGTACCCTCTCCAGTAAAATCCCTATACTTCAAGatcaaaccaaacggcccttttcagggccaaaaCACCCTCAAGAAGAGTTATACCATTACAAATCACTGTGTTCTTGTCTTAAAAATGTGTATTACATAACGATCCATTATATGGGAAGGTAGCTACAAGATACATActattcatatttgttaaaatggTAATGCTGCGGTCAGCTGAAATACGCCATTTTCCGTCAGTTCATTTCGAGATCCCGCGGTATGCGTTAAATCACACGTTAAATAACGTTTGGGCTGCGCCGTTCACGcaatacgcgagatctcgcattGAACCAGAAAACAAGTATTGTAAACGCATTTATTTTTCGACGgtttataatttcacaatatcGTTGATACTACATTGTAGTAAGTAAAATTCGCATGAACGTATATAATAACAATAGAGCTCATTGTTtccaagtttgtgaacttaaaaccgaGGTTTGACTATCAAagtaatgaaatgaaagaacagtgaaaataaatgtttttacagtatttgtcaCAGAAGATACTTGAAGACATTGAGCATACCGGTGTGACTGAGTACCATTCAAATGCATTAACAAATGAAATTCGAGCACAAAATCAAGCGGAAATTCGGCCAATtcagaccatcaaatatttcacataatattcCCCAAACCCATATAAATTTAAAGTATACTGGCGAATAggagaaaattaattaaaaaaagcaGACATTCGATCAATATACGAACGGCGCCTTAAAAATTGCGTCCGAAGACCCAAAAGAAAGACAAGAAGCCGAAAGACAAGGTGAAGACAAAGAAACCCAAATTTGCTAGATCCAAAAAGATCAAGAAGGCTGAAAAGTCACCGAAACCAAACGCTAAGAAAGCAACAACAAAGAAAGCCATTACGAAGAAAATTCCCAAAAAGACGGCG
>NW_003132920.1_1_1924
ttttctaggatgtggtcaattgaattgccaataagttgcgtgtcggactataccatttatgtgtgggggaggtggctgcgagatagttaacatcgaattcccagggcgacagtagtggacgcagacttacaaaaagcccgccattttatgttaattaccaacgacaaaggatcacgaaacgcggtcagtgaaacctatgaaaagcagtagtggtacacaaacacacatctaacttacacaatgtagagggaaacaattcgttggtgttattatctcaccataagagtaaaaaagtcgaatatctaggacgacagtggtggtcgcagacttacaaaaagcacgccattttatgttaattaccaatgacaaaggatcacttgcgggtcacaggacgcggtcactgacctctaccggatgtcatcaatacgcaacacacaacataagaaatggacatataaataaactcaatgcatatgcatgtataaaaaccaagatgtaagatgaatcaaaaacacttttctaatatctttgggtaaaagtacgattcctcgattgtggctcaccaaacgtagtcagagatgaatgagcccgtcattttaacgccataagtagtgtgaaattaagtgcgaagcagggcgctgggctgcagcgtctgacgcgccacctcgattagcaagcattgtttgaggtgttatgttctttgttggaggtgttgcattctttgttacattaatttttttttcaatcataccgaaaaggcaagttattttcacggaaaaattccgccaaagacattaacaaacaagtgcaagcatcaaagctgaagagaatgaacggagtgtcgaaaagcatgttgcctgggtatttggacgagttcatgtggagggagcggtatggaagaactgacgacgaggcaatcacgaacattttacgccatatttcggaatagtaccccctaaattaaattccaaattcgatacggcgttctaaattaaaaccatttcgatacggcattctaaactaaaaccatttcggtacggcattctaaactaaaaccatttcggtacggcattctaaactaaaaccatttcgatacggcattctaaactaaaaccatttcggtacggcattctaaactaaaaccatttcggtacggcattctaaactaaaaccatttcgatacggcattctaaactaaaaccatttcggtacggcgttctaaattaaaaccatttcggtacggcgttctaaactaaaaccatttcgatacggcattctaaactaaaaccatttcggtacggcattctaaattaaaaccatttcgatacggcattttaaactaaaaccatttcggtacggcatttaaaaaaaaaaaacccaaacaaaacggcccttttcagggccaatacatcctccaagaaaggatataccgtaaaaaaatgacacataatcacacacattatttgtctcaataaacatattttttttgcaagcgtttgccctgaaagagagataaaagtaaatgattagtacttgagtaagtgtgaacagcagtgatataacgcaagctagctcctccccttctttgaacactcaaccacccattcccgcagccaccttccccacacctaaatggtatagtccgacacgcaagttattggcaactcaattgaccatgtccgacaaagtttactaatacttttttttcttgattagtaaatttactattacctagca
>NW_003123414.1_228856_230963
tgtactcagacatataaataaacacactgcaaatacatataagcatgtataaaaatcaagatgtaaaatgaatcaaaaacatttttctagcgtctttaggtaaatgtacgattcctcgattgaggctcactaaatgtagccagagatgaatgagcccgtcattttaacggcataagtagtgtgaaattacctgtgaagcaggacgctgggcggcagcgtctgacgcgccggctcgattagcaagcattgtttgaggtgttatgttctttgttggaggtgttacattctttgttactttcattttttttcaatcataccgaaaaggtaagttattttcacgggaaaataccgccaaagatattgataatcaattactattggaaggaatagcacctcaattgccattggttcgaaaggtgtataagaaatgcaagtttttcacattataccatcattggtcttttggccttctgcgactcgggtactcccagtagcaaacacgctcgtttattttaccaggcatacttttagatttgttattcaaaccctttattccattctactactaattccataacttttaattcgattccactcggcttcagatttgctgtttaattcaactttaaattttctattccatttgacttatttttattttgtttagttcaatatggccttttatcgacaggcttgcccaatccgtggtattgaggaaaccataccattcctcaaggaacataggcttttggcaacggagcaaaattgtctttcttgtgttcggcctatggttttggcacccgctgacagatttaattggcgatgttcaaatagggattgcgcacaatttcgaacccgattttcaattagacatggctctttttttttccaagtcacgtttacgtttggacattcttttaaaaattattctaaaatgtgaagtgtgcagtacaaagctgatggcgaagacatcagttgggcggtccaggcactgtggtttgaaattgacgaaagtttattttgccacaagtgaaggcatcattgcgaaagggccccggctgaagaaaggtgggtgtttgtaatggtggataggttttttaaaccatccatccatatatgcagatagtcgaacgccgtgatgctgccacccttcttccaataattcaagacaaggttgttcctgggaccaccattcattcggccagtggacagcctaccaacaactNNNNNNNNNNNNNNNNNNNNNNNNNNNNNNNNNNNNNNNNNNNNNNNNNNNNNNNNNNNNNNNNNNNNNNNNNNNNNNNNNNNNNNNNNNNNNNNNNNNNNNNNNNNNNNNNNNNNNNNNNNNNNNNNNNNNNNNNNNNNNNNNNNNNNNNNNNNNNNNNNNNNNNNNNNNNNNNNNNNNNNNNNNNNNNNNNNNNNNNNNNNNNNNNNNNNNNNNNNNNNNNNNNNNNNNNNNNNNNNNNNNNNNNNNNNNNNNNNNNNNNNNNNNNNNNNNNNNNNNNNNNNNNNgttaatcatagccgccacttcgtcgaacgagtcaacggagtccatacccagacaattgagagctactggaatagagccaaggcaaagctgaaaaaaatgaacggagtatcgaaaagcatgttgcctgggtatttggatttatggagttattggagtttatgtagagggagcggtatggaagaactgacgacgaggcagtcactaacattctacgccacatttcggaacagtaccccctaaattaaaactaaaccattttgatgcggcaatcaaaaaaaataaataaaccatttcgacacggcattctaaattaaaaccattttggtacggcaatcccaaaaaaactaaaccattttgttgcggcgttctaaattaaaaccaaaccacatttcggtacggcatactaaattaaaaccaaaccattttggtacggcattcgaaaaaaaacaaaacaaacaaaacggcccttttcagggccaaaacatcctccaagaaggcatataccgtaaaaaatacacagacacataatcacacacattatttgtctcaataaacatatttttgttagcaaacgcttgacctgaaagagagataa
>NW_003123414.1_228740_230850
cctcgattgaggctcactaaatgtagccagagatgaatgagcccgtcattttaacggcataagtagtgtgaaattacctgtgaagcaggacgctgggcggcagcgtctgacgcgccggctcgattagcaagcattgtttgaggtgttatgttctttgttggaggtgttacattctttgttactttcattttttttcaatcataccgaaaaggtaagttattttcacgggaaaataccgccaaagatattgataatcaattactattggaaggaatagcacctcaattgccattggttcgaaaggtgtataagaaatgcaagtttttcacattataccatcattggtcttttggccttctgcgactcgggtactcccagtagcaaacacgctcgtttattttaccaggcatacttttagatttgttattcaaaccctttattccattctactactaattccataacttttaattcgattccactcggcttcagatttgctgtttaattcaactttaaattttctattccatttgacttatttttattttgtttagttcaatatggccttttatcgacaggcttgcccaatccgtggtattgaggaaaccataccattcctcaaggaacataggcttttggcaacggagcaaaattgtctttcttgtgttcggcctatggttttggcacccgctgacagatttaattggcgatgttcaaatagggattgcgcacaatttcgaacccgattttcaattagacatggctctttttttttccaagtcacgtttacgtttggacattcttttaaaaattattctaaaatgtgaagtgtgcagtacaaagctgatggcgaagacatcagttgggcggtccaggcactgtggtttgaaattgacgaaagtttattttgccacaagtgaaggcatcattgcgaaagggccccggctgaagaaaggtgggtgtttgtaatggtggataggttttttaaaccatccatccatatatgcagatagtcgaacgccgtgatgctgccacccttcttccaataattcaagacaaggttgttcctgggaccaccattcattcggccagtggacagcctaccaacaactNNNNNNNNNNNNNNNNNNNNNNNNNNNNNNNNNNNNNNNNNNNNNNNNNNNNNNNNNNNNNNNNNNNNNNNNNNNNNNNNNNNNNNNNNNNNNNNNNNNNNNNNNNNNNNNNNNNNNNNNNNNNNNNNNNNNNNNNNNNNNNNNNNNNNNNNNNNNNNNNNNNNNNNNNNNNNNNNNNNNNNNNNNNNNNNNNNNNNNNNNNNNNNNNNNNNNNNNNNNNNNNNNNNNNNNNNNNNNNNNNNNNNNNNNNNNNNNNNNNNNNNNNNNNNNNNNNNNNNNNNNNNNNNgttaatcatagccgccacttcgtcgaacgagtcaacggagtccatacccagacaattgagagctactggaatagagccaaggcaaagctgaaaaaaatgaacggagtatcgaaaagcatgttgcctgggtatttggatttatggagttattggagtttatgtagagggagcggtatggaagaactgacgacgaggcagtcactaacattctacgccacatttcggaacagtaccccctaaattaaaactaaaccattttgatgcggcaatcaaaaaaaataaataaaccatttcgacacggcattctaaattaaaaccattttggtacggcaatcccaaaaaaactaaaccattttgttgcggcgttctaaattaaaaccaaaccacatttcggtacggcatactaaattaaaaccaaaccattttggtacggcattcgaaaaaaaacaaaacaaacaaaacggcccttttcagggccaaaacatcctccaagaaggcatataccgtaaaaaatacacagacacataatcacacacattatttgtctcaataaacatatttttgttagcaaacgcttgacctgaaagagagataaaagtaaataattagtacttgagtaagtgtgaacaacgcaagctagcttctcccctttttagaaccacccatacccacaaccaccacccccacacctaaatggtatagtccggcacg
>NW_003151264.1_369209_371286
aattttgatcttttggaaaactgggatgacgtatcggatctcgtcaatcaacaacttgagtgccagactataccatttaggtgtgggggtggtggctgtgggatagttagcatgatgtggttgattgacaggtcaattagttagcatgatttggttgattgacaggtccttaagtaacatgctgcctttgttttattttacaggctgctttgaatcattctagttacgatttaggtttaaaaataaagatcagagataggatattttacaggctgcaaatatccttaaataaaggatattttttgggtgtttttcaagaccaacgacgattgctgatttttttttatttgtggaaaaaataaccgaagcctaaggaaagcagtaatggcacacaaacacgtacatgtatctgaaaaaaagtcaagttcccaggttgacagtagtgataggcttttggcaacgaaacaaaattgtctttcttgtgttcggcctatggttttggcaaccgctaaaaaatgtactgacggatttaattggcgatgtttaaatagggattgcgcaaaatttcgaacccgattttcaattagacatggatcctttttttccaagtgacgtttatgtttggacattcttttaaaaattattctaaaatgggctatggactacccgacaaggaaagttagtactgagactggagtgtctcgccagtcactagtagactattgtaactttttgcgtgaagtgtgcagtacaaagctgatgggcgaagacatcgagttgggcggcccaggcactgtggttgaaattgacgaaagtttattttgccataatgtaagcatcatcgcggaagggccccagctgaagaaagatgggtgtttggtatggttgataggttttttaaaccatccattggatatatgcagatagtcgaacgccgtgatgccgccacccttcttccaataattcaagacaaggttgttcctgggaccaccattcaaggcattcggatcagtgggcagcctaccaacaactagcgaacgacgaccgttacttatatgccgccgttaatcatagccgccactgtggatcaaggtctaaagtaaccattttataaatttttgaacaagcagcctgacggctgagatagctccgctgttagcaatgcacatttcaattaagaactgaagatatcattagaaaatgaacaatatgtatagtatcaaaacaatcggatttgctgttttcaacaagaagtctaaaataccactttttaccaaaaatgacaaaatattcacgaaaattagagaattaaagatatcatcacaaaattaacaaatctgagagaggtctacctgtagtacctatatatatatatacaagcgacctgacggtcgaaataggtcagctgtcttcattttcatggaacaagaatcagtacaatgacattgtggttgacggttttggactaattgtcgaaaataacattttttaccaaaaatgacaaaaatatttactaaaaatccaaatttgcatattttgacacaaattcaacaaatcttacagagaaccaccccaagtaccattgctgcaaatatcaaggcatttggacttacggtttcgaactaggtgtcgaaaataacattttttatcaaaaatgacaaaaatgttcactaaaaattcaaatttgcatatttcgacacaaatctgacagaggaccaccccaagtacctttggtacaaatatgaatgtaattgctcaagtacttttgaagaagaaatcgtttaaaggaaacttcacgtggacaacgccggagagacctccataccaacagctgcgctgggtcatctgcgatgacagcggggctataatagcaagcaatcagacttacggttttcaacaagcagtcgaaaatatcacttttttaacaaaaattacaaaaatattcattaaaattagagaattgaagatatcatcatgaaatgaacaaatctaagagagggccacccaaggtacatatacaccaagtatcaaagcattcaggcttgttgttttcaagaagaagtcgaaaaagtaaaac
