# Supplementary material for: Distribution of Merlin in eukaryotes and first report of DNA transposons in kinetoplastid protists
Source: PLoS One. 2021 May 6;16(5):e0251133. doi: 10.1371/journal.pone.0251133 (PMC8101967; doi:10.1371/journal.pone.0251133)
Supplement: S2 Appendix — Contigs containing positive hits and protein sequences are provided as fasta files. The results of the CD-search are also provided. A README file is provided with additional information about files. (ZIP) [file pone.0251133.s008.zip › S2 Appendix/Saccoglossus_kowalevskii_Hemichordata_protein.fasta]

>NW_003130893.1_3353_2544

MTLCKRTPALEPLEWRCNHRACGKRVSARSGTWFSNSHLSVATTLQLLYF
WCIKFPVTDTKTHLGVSVTTAIDYYNFCREVCFAILADETYNHQYFTENP
AQLGGPGCVVEIDESKFGKNKYNRGRWREGQWVFGAIERGTGRCILVPVK
QRDADTLLPLINKFILPGTTIMSDQWKAYSAFSSPDSPYYHLTVNHSMHY
VDLDSGACTNTVKGHIKKHVQTTSKALFPSYLYEFMWRKRFGDKIEAWSP
LLQHIRFLYPLHSWEGESSD

>NW_003139817.1_399978_398962
MFLYYYYYFAARTSLTQKMVQASINKIGQIDGKQPTLPALFSLTSNPQRT
VEWCQQNGLIAKSRSCDACGRNMTLCRRTPALEPLEWRCNHRACGKRVSA
RNGTWFSNSHLSVATTLQLLYFWCIKFPVTDTKTRLRVSVTTAIDYYNFC
REVCFAILADETYNHQYFVENPVQLGGPDCIVEIDESKFGKNKYNRGRWR
EGQWVFGAIERGTGRCILVPVKQRDADTLIPLINKFILPGTTIMSDQWKA
YSALSSPDSPYYHLTVNHSMHYVDPDSGACTNTAEGMWSHVKKHVPTTSR
AYIYIWGRFRSQARLPNNKALPPPLNKNAHANTHGFTQRVAAPNQIQK
