# Supplementary material for: Distribution of Merlin in eukaryotes and first report of DNA transposons in kinetoplastid protists
Source: PLoS One. 2021 May 6;16(5):e0251133. doi: 10.1371/journal.pone.0251133 (PMC8101967; doi:10.1371/journal.pone.0251133)
Supplement: S2 Appendix — Contigs containing positive hits and protein sequences are provided as fasta files. The results of the CD-search are also provided. A README file is provided with additional information about files. (ZIP) [file pone.0251133.s008.zip › S2 Appendix/Selaginella_kraussiana_Streptophyta_contigs.fasta]

>LDJE01095785.1_1_6683
TTTATTTTTGCCATCTATGTCAAAAATCTTACATCGATTTTAAACACTATGGGCGCCTTGTGTCACTTGCCTTAATATTCTAAATCCTCAAGGCTTTGTTTTATAGGTGATTCTGGTATATGAAAACAGAATTTGGGTGATGAGAATGCATGGTTTGGGTGACGAACCATATTGATTGATCAGCTATCTGTACTTCCTCGCATtattcttcattttttggctCTGTTATTCATGTCATAGTTTCAAAGGTCTTCTGTATGGCCATCCCGACATTTTCATTATCCTCATTATTCCAGAAACAATTCACGAGAATGGGCGGTGTTTCCAAGCGACAGTGATCCTCAATGTGTCGCTGGTGATAGGCACAATGACGCCTCCTCGACTGCATACTGGACGACGCTTGCACTGAACCTTGATGACTACAACAATAGTTTTGCTTGGGCTATCGCGAGTGGTACCTGGCACATCATCCGGGGGGTTTTCTGGTTGATACCACGGTAAGCCAGCTTAAACATGGTAACTTTGTGAAATGGTACTCGTGCACTAAACTCTGGAGTGTTCATCCGCAGGTTGGTGATTTGATGTGGTTTTGTGAGTTGTAACTTTGGTGGTTATTTCAGGACTACAATCGAGAACTTGAAAACTGGAAAAAAGTTTTTCAACAAGGTTTTGCCAGGAGAAGTTCCTTTGAGTCGTTCGTCGGGAAACTGGGTTTCCACTGAGTTTTATAAAGTGAATGGAGTTCTGAACCTCATCGACTTGGCTGAAATCAAACATATTTAGTGATTTTTGAGTTAAATGAAATATTACCAAACATGCTAATACTGAGCAAGCTATGTGTATGACTCTAATTTACACTTTTATTCCCTTGCACACAATACAGTAACTTTATATACCACAAATACAATAATTATGCATACTGGTGATGCCACAATTATCACGATTTTATACACTAAACTTATCCTCCATCTCAGCAATTTTGGATTGTAATTTTATACACTAGACTTATCCTCCATCTTTATACAGCACATTTCTGCCATTTTAGATTTCCCAATTAAGACACTCTTTTTTGCTCCTTGGATTGCGATATTGGTTAGGGTCCAAACCGTGCTgtcttttttacatttttgatACCCTGACAAaaattgctggaaaaatttgattattacagcgattttgaacccCAGTGGGGCTGTTGTGGAATCAGAAAGAAGCTGAGTAGTGTAAAGTCTCTGAAAAGACTATAGTCTATAGTCGATTGGTTTAATTTCTGTCGTGATGTTTGTACAATTGCTTTGGAACGTACAAGTTGCAAAATATGTGGGGAGGGTAAAATTGTGGAGATAGACGAGAATAAATCTGACAAATGTAAATATAACAAAGGTAAAAGAGTTGAAGGTCAGTGGATCTTTGGTGGTATTGAGAGAGGGTCGAACAACATGTTTTTGGTAGCTGTTGGTAATAGGATAAAATTGACACTCACAGATCTTATATATCAGTATGTTGAAAAAGATAGTACTATTTATAGTGACTGTTGGAAATGTTATGATTTACGGTGGTTAGCAGAGCTTGATTACCATCACTTTAAGGTCAATCATTCTAAACATTTTGTTGATCCAAATACAGGagtacatacaaatacaattaAATATACATGTGGAGCTGTAAAGAAGTCGTTACCAAGATATG
>LDJE01059365.1_1_5349
ATATCTTGGTAACGACTTCTTTACAGCTCCACATGTATATTtaattgtatttgtatgtactCATGTATTTGGATCAACAAAATGTTTAGAATGATTGACCTTAAAGTGATGGTAATCAAGCTCTGGTAACCACCGTAAATCATAACATTTCCAACAGTCACTATAAATAGTACTACCTTTTTCAACATACTGATATATAAGATCTGTGAGTGTCAATTTTATCCTATTACCAACAGCTACCAAAAACATGTTGTTCGACCCTCTCTCAATACCACCAAAGATCCACTGACCTTCAACTCTTTTACCTTTGTTATATTTACATTTGTCAGATTTATTCTCGTCTATCTCCACAATTTTACCCTCCCCACATATTTTGCAACTTGTACGTTCCAAAGCAATTGTACAAACATCACGACAGAAATTAAACCAATCGACTATAGACTATAGTCTTTTCAGAGACTTTACACTACTCAGCTTCTTTCTGATTCCACAACAGCCCCACTGgggttcaaaatcgctgtaataatcaaatttttccagcaatttTTGTCAGGGTatcaaaaatgtaaaaaagacAGCACGGTTTGGACCCTAACCAATATCGCAATCCAAGGAGCAAAAAAGAGTGTCTTAATTGGGAAATCTAAAATGGCAGAAATGTGCTGTATAAAGATGGAGGATAAGTCTAGTGTATAAAATTACAATCCAAAATTGCTGAGATGGAGGATAAGTTTAGTGTATAAAATCGTGATAATTGTGGCATCACCAGTATGCATAATTATTGTATTTGTGGTATATAAAGTTACTGTATTGTGTGCAAGGGAATAAAAGTGTAAATTAGAGTCATACACATAGCTTGCTCAGTATTAGCATGTTTGGTAATATTTCATTTAACTCAAAAATCACTAAATATGTTTGATTTCAGCCAAGTCGATGAGGTTCAGAACTCCATTCACTTTATAAAACTCAGTGGAAACCCAGTTTCCCGACGAACGACTCAAAGGAACTTCTCCTGGCAAAACCTTGTTGAAAAACTTTTTTCCAGTTTTCAAGTTCTCGATTGTAGTCCTGAAATAACCACCAAAGTTACAACTCACAAAACCACATCAAATCACCAACCTGCGGATGAACACTCCAGAGTTTAGTGCACGAGTACCATTTCACAAAGTTACCATGTTTAAGCTGGCTTACCGTGGTATCAACCAGAAAACCCCCCGGATGATGTGCCAGGTACCACTCGCGATAGCCCAAGCAAAACTATTGTTGTAGTCATCAAGGTTCAGTGCAAGCGTCGTCCAGTATGCAGTCGAGGAGGCGTCATTGTGCCTATCACCAGCGACACATTGAGGATCACTGTCGCTTGGAAACACCGCCCATTCTCGTGAATTGTTTCTGGAATAATGAGGATAATGAAAATGTCGGGATGGCCATACAGAAGACCTTTGAAACTATGACATGAATAACAGagccaaaaaatgaagaataATGCGAGGAAGTACAGATAGCTGATCAATCAATATGGTTCGTCACCCAAACCATGCATTCTCATCACCCAAATTCTGTTTTCATATACCAGAATCACCTATAAAACAAAGCCTTGAGGATTTAGAATATTAAGGCAAGTGACACAAGGCGCCCATAGTGTTTAAAATCGATGTAAGATTTTTGACATAGATGGCAAAAATAAAC
>LDJE01059365.1_1_5373
gtttatttttgccatctatgtcaaaaatcttacatcgattttaaacactatgggcgccttgtgtcacttgccttaatattctaaatcctcaaggctttgttttataggtgattctggtatatgaaaacagaatttgggtgatgagaatgcatggtttgggtgacgaaccatattgattgatcagctatctgtacttcctcgcattattcttcattttttggctctgttattcatgtcatagtttcaaaggtcttctgtatggccatcccgacattttcattatcctcattattccagaaacaattcacgagaatgggcggtgtttccaagcgacagtgatcctcaatgtgtcgctggtgataggcacaatgacgcctcctcgactgcatactggacgacgcttgcactgaaccttgatgactacaacaatagttttgcttgggctatcgcgagtggtacctggcacatcatccggggggttttctggttgataccacggtaagccagcttaaacatggtaactttgtgaaatggtactcgtgcactaaactctggagtgttcatccgcaggttggtgatttgatgtggttttgtgagttgtaactttggtggttatttcaggactacaatcgagaacttgaaaactggaaaaaagtttttcaacaaggttttgccaggagaagttcctttgagtcgttcgtcgggaaactgggtttccactgagttttataaagtgaatggagttctgaacctcatcgacttggctgaaatcaaacatatttagtgatttttgagttaaatgaaatattaccaaacatgctaatactgagcaagctatgtgtatgactctaatttacacttttattcccttgcacacaatacagtaactttatataccacaaatacaataattatgcatactggtgatgccacaattatcacgattttatacactaaacttatcctccatctcagcaattttggattgtaattttatacactagacttatcctccatctttatacagcacatttctgccattttagatttcccaattaagacactcttttttgctccttggattgcgatattggttagggtccaaaccgtgctgtcttttttacatttttgataccctgacaaaaattgctggaaaaatttgattattacagcgattttgaaccccagtggggctgttgtggaatcagaaagaagctgagtagtgtaaagtctctgaaaagactatagtctatagtcgattggtttaatttctgtcgtgatgtttgtacaattgctttggaacgtacaagttgcaaaatatgtggggagggtaaaattgtggagatagacgagaataaatctgacaaatgtaaatataacaaaggtaaaagagttgaaggtcagtggatctttggtggtattgagagagggtcgaacaacatgtttttggtagctgttggtaataggataaaattgacactcacagatcttatatatcagtatgttgaaaaaggtagtactatttatagtgactgttggaaatgttatgatttacggtggttaccagagcttgattaccatcactttaaggtcaatcattctaaacattttgttgatccaaatacatgagtacatacaaatacaattaaatatacatgtggagctgtaaagaagtcgttaccaagatat
>LDJE01042108.1_1_5247
tcattttaggccaaagaaatcaagtttggctgtctcaacacctatataatcttgtgtaaaattgagcatgtacatttcaagttttttcaatggcttcctctagtcatctcatgttcaccgacgattgtatcaatgatattagtcatcgtgagttgtgtgagctcacttctaccaaagaaaaggcaattatgtattgcacagatattggtttgattccacaatgtcgtgtatgctctaaatgtgatggtggcattatgaaggtacgaggatataagagtgtcaaaaatggagtgtggaagtgcaagaaatgtgataccactagaggattacgcacaggtacatagtttgctaatagtaaattagactagaaccagatgctggatatcatatactgttgggctaacaagatgaagaatcaaaaagcatctgagcagtgtaaggtctctaaaaagactatagtcgactggtttaatttctgtcgtgatgtttgtacaattactttggaacgtacaagttgcaaaataggtggggagggtaaaattgtggagatagatgagagtaaatttggctaacgtaaatataacaaaggtaaaagagttgaaggtcagtggatcttcggtggtattaagagagggtcgaacaacatgtttctggtacctgttgctaataggacaaaggagacactcacagatcttatatatcagtatgttgaaaaatgtagtactatttatagtgactgttggaaaggttatgattcacagtggtta
>LDJE01042108.1_1_5226
TAACCACTGTGAATCATAACCTTTCCAACAGTCACTATAAATAGTACTACATTTTTCAACATACTGATATATAAGATCTGTGAGTGTCTCCTTTGTCCTATTAGCAACAGGTACCAGAAACATGTTGTTCGACCCTCTCTTAATACCACCGAAGATCCACTGACCTTCAACTCTTTTACCTTTGTTATATTTACGTTAGCCAAATTTACTCTCATCTATCTCCACAATTTTACCCTCCCCACCTATTTTGCAACTTGTACGTTCCAAAGTAATTGTACAAACATCACGACAGAAATTAAACCAGTCGACTATAGTCTTTTTAGAGACCTTACACTGCTCAGATGCTTTTTGATTCTTCATCTTGTTAGCCCAACAGTATATGATATCCAGCATCTGGTTCTAGTCTAATTTACTATTAGCAAACTATGTACCTGTGCGTAATCCTCTAGTGGTATCACATTTCTTGCACTTCCACACTCCATTTTTGACACTCTTATATCCTCGTACCTTCATAATGCCACCATCACATTTAGAGCATACACGACATTGTGGAATCAAACCAATATCTGTGCAATACATAATTGCCTTTTCTTTGGTAGAAGTGAGCTCACACAACTCACGATGACTAATATCATTGATACAATCGTCGGTGAACATGAGATGACTAGAGGAAGCcattgaaaaaacttgaaatgtacaTGCTCAATTTTACACAAGATTATATAGGTGTTGAGACAGCCAAACTTGATTTCTTTGGCCTAAAATGA
>LDJE01045953.1_1_5234
ttagctgtctcaacacctatataatcttgtgtaaagttgaggatgtacatttcaagttttttcaatggcttcctctagtcatctcatgttcactgacgattgtatcaatgatattagttatcttgagttgtgtgagctcatttctaccaaagaaaatacaattctgtattgcacagatattggtttgatttcacaatatcgtgtatgctctaaatgtgattgtggcattatgaagctacgaggagataatagtgtcaaacatggagtgaagtggaagtgcaagaaatgtgataccactagaggattacgcacaagtacattgtttgctaatagcaaattagacttgaatcatatgttggatatcatgtactgttgggttaacaaaatggagaatcagaaagcagctgagcagtgtaaagtctctgaaaagactaaagtcgactggtttaatttctgtcgtaatgtttgtacaattactttggaacctacaagttgcaaaatatgtggggagggtaaaattgtggagatagatgaaagtaaatttgacaaacgtaaatataacaaaggtaaaatagttgaaggtcagtggatcttcagtggtattgagaaatagtcaaacaacatgcttttggtatctgttgctaacacgacaaatgagacactcacagatcttatatatcatatatatcagtatgtgcaaaaatggtagtactatttatagtgactgttggaaaggttatcttatatatcagtatgttgaaaaatgtagtactatttatagtgattgttggaaaggttatgatccacagtggttagtagatattgattaccatcactttaaggtcaatcattctaaatattttgttgatccaaatacaagagtacatacaaatacaattaaatgtacatggggagctgtaaagaagtcgttaccaagatatggcacaaggaaagaacattatgaatcgtactt
>LDJE01037110.1_1_5414
atgttgaaaaatgtagtactatttatagtgactgttggaaaggttatgattcacagtggttagtagagcttgattaccatcattttaaagtcaatcattctaaacattttgttgatccaaatacatgagtacatacaaatacaattgaatgtacatagggagctgtaaagaagtcgttaccaatatatggcacaaggaaagaacattatgaattgtacttccaagagtatatgtggcgaagaaattttctacgtgaaggaaacgcattcaaaaaactttgtgaatgcattcgtttgtattacaatacatcattataagatttttttaacaaacaatctattaaataatacggtccctcactatttaacaacacggcccccctctcctatttaacaatgcagccccctcactatta
>LDJE01068506.1_1_5953
ggtttctagtctaattctcctaaggataataagaggaaaaatcttggttgacagttgggctgccttgtgtcatccattggggaggtccggttgcatatgaaataaaaagtatgacacacattgcagacattaacagtgaaaataaatacaaaatggtagcgggtgagctgtatgcatacatcggagacacctcgatattgatattggaaggccaactgcatgaccttgaaatttgatgaaaaacaatgtgcccttctcagcctcaatgttatccacagtatcggcatgtccaccgttgattggttgtatgcacgtatttcccacgacttttcaaattcaatcattaaacttctccaaggggccaatcgcatgatcatacccacgtttcccgcattcctccatttctagggttttacgaggtttaaaatgtgggcattgcggcaattgggagaacctgagcaagtaagtgatctctaggatgcacagggacgcggaggaatcaagttgcaatgctcagccatgctccgttctgctcacaaatgcggcaccttggagcgaggagcaagaacagagcatgcccagtaccgggacgcacgtcccaaccatgtgccagaaatgccattaaagctaccatggacgctgagcttctcacaagttcttcgtcacttgtgcagagccctgcaatgcagattccacacttgtaccacgagtgcttcgagattcatggttgcaccacgctcagtggtcacgtacaagtcagtggtgccaagaactctgcactcgccgtgctcgctggtgcactctgcatcgacggtgaagtccagctgaggatgatacccgaccttcatgatatacgtagaatgtaccaggttctacgttccgtaggtgcacgtctgagacgtgagacttgcggctccatcgtcattgacgccaggcatatcacctcggttaaaccattgcccgacgttgtgagaaaactcagggccagtttcttcgtcatcggagctctggttggacgtcagggtgaagctgtggttcctttgcctggaggctgcgacattggtgctcgacccatcgatcttcacgtccgtggtcttgaagctcttggtgcacaagtcgagatcaggtagagtgtgtgtatatacttgcaatagtattgatttattaggtatacgatgtattataagtgttgtatatgttgcttaattttcatagcaacatgtatacttatacacttgcaatagcgtatattgtatacttcaatagtgcaacatctacattgttaatatctatgcaactttagaagtgtatatagtaattgtttttataatgcaatatcgtgtatatagtttatatgttcgcgtatatagtatgtattttaaaacttctgaagctcgtattgatcttttcaggcaaggcaaagtacatgctcgagtagccaaaggaagccggctgatgggaggatcgtttcaactcgactatccaagcgttggagctacggagacgttaatgatggctgctgccctagcggatggtgaatccatcctttacaacgtagctcaggtacgcttctacattcatacgttttcgaaaattgcaagtttttcaagacaggaacccgaggtggtggaccttgccgagtttttgatagcatgcggtgcaaagataagtggagccggcagcaagacgttggccatacgaggcgtagctaagctatacggtggcgagtttaccatcattccggaccgtattgaagccgggacgttcctaatcgcagcagctgcaacgagatcgtccatcaccatgtccagagttgtacctcggcacttaactgccgtggtgagcaaactcgaggagatcggctgcagggttgtgcaaacttcgcccgatgggctgcaggtatgtagtatttatacgacagaatcgttcaatctataccgggatgttttccaggtagtgtgtcctcagcatttgcgaaatctgcatgcaactacgctaccgtatcccggctttccgacggacttgcaaccccaacttactacattgctgactacttgtcatggccaaagcgtcgtagaggaaactgtgttcgagaaccgaatgcggcatggtacgtagcttcgtaaaccctaaaccctaaacctatgcactcacagttgaggagctacaaaagcttggggctaaagttcgcgtgagcaagaacgttgcaactatcagtggaaaaaaccttgggaggtacgtcgtaagttttaagagaaggattcaagttcatctggatgtttgcagttgcctatacggtgcacccgttctcgcgacggacctgagggccggagcggcattggtgttggcgggtatgtccgctgagggagtcacaaccatggaaggcattaaccacatcgacagaggctatgaaagtctggacgtcaagcttaacgagctgggcgccaagatcataaggaaggcatgcttgccttcccagttttcgctctgagtgttattttcaagaagcaaagctgcatttttttaatttttttttcggaagtttacaaaatgcttaaacgttccatgggccaataaaagctttggataaacgatagaaataaaataaaaaatcgcaaaatcatcaaaacacacggcagatttagttttcttttataaagtgtactcgtatttaaactgctaatgctatactattttatttcaaatgacattcgttgatttccattgacgtctatataaatatgtaaataaatatataaaaaaataacatgaaacaattgatagatagatagttttaacctacctacttccggactgtgtaatgaatcaataaaaatcaatagtatactaaaagatagataccagtcactgtaactgcatattaattgtaactataacaaaggtaaaagagttgaaggtcagtggatcttcagtggtattgaaagagggttgaacaacatgtttttggtatctgttgctaacaagacaaatgagacactcacagatcttatatatcagtatgttgaaaaaggtagtactatttacagtgactgctggaaaagttatgattcacagtggttagcagaacttgattaccatcacttatcatcacatactagtcactgtaaatagtactacatttttcaacatactagtcactgtaaatagtactacatttttcaacatattgtgtgagtgtctactttgtcctggtaacaataggtaccaaaaacatattgttcgaccatctctcaataccaccgaagatccactgaccttcaattcttttacttttgttatatttacgtttgccaaatttactctcgactatctccacaattttaccctccctacctatcttgcaatttgtacgttccaaagtaattatacaaacatcataacatagactatagttttttcaaagactttaaatggctcaactgctttctgattttgcatcttgttagcctaacaatacatgatatccagcatctgattcccgtctaatttgctattagcaaaccatgtacctgtgcgtaatcctatagtggtatcatattttttgcactttcacttcactccatctttgacactcttatctcctcgtacattcataatgacaccatcacatttagagcatacacgacattgtggaatcaatctaatttttctttggtaaaagtgaggttacacaaatcacgatgactaatatcattgatagaatcgtcagtgaacataagatgactaaaggaagccattgaaagaacttgaaaagcacatcgtcaactttacacaagattatataggtgttgagacagccaaacttgatttctttggcctaaaa
>LDJE01100020.1_1_5353
aagttgaagatgtgcatttcaagttttttcaatggcttcctctaatcatctcatattcaccgacaattgtatcaatgatatcagtcatcgtgagttatgtgagctcacttctaccaaagaaaagacaattatatattgcacaaatatttgtttgattccataatgtcgtatatgctctaaatgtgatagtgacattatgaaggtacgaggagataagagtgtcaaagatggagtgaattggaagtgcaagaaatgtgataccactagaagattacgcacatgtacatggtttgataatagcaaatttgactggaatcagatgctggatatatcatgtactgttggactaacaagatgcagaatcagaaagcagctaagcagtgtaaagtctctgaaaagactatagtcgattggtttaatttctgtcgtgatgtttgtacaattgctttgaaacgtacaagttgcgtaaaattgtggagatagacgaaagtaaatttggcaaacgtaaatataacaaaggtaaaagagttgaaggtcaatagatcttcggtggtattgagagagggtcgaacaacatgtttttggtaactgttgctaataggacaaaggagacactcacagatcttatatatcagtatgttgaaaatgtagtattatttatagtgactgttggaaaggttatgattcatagagcttgactttaaggtcaatcattctaatcattttgttgatctaaatacatgagtatatataaatacaattgaatgtacatggggagctgtaaaaaagtcgttaccaagatatgacacaagaaaaaaccattatgaa
>LDJE01072969.1_1_5338
agatcttatatatcagtatgttgaaaaaggtagtactatttacaatgactgttggaaatgctatgattcatagtggttagtagagcttgattaccatcactttaaggtcaattattctaaacattttgttgatccaaatacaggaatacatacaaatacaattgaatgtacatggggagcaagatatgacacaacgaaagaacattatgaatcatactttcaagagtatatatagcgaagaaaatttgtacatgaaagaaatgcattcacgaaactttgtgaatgcattcgtttgtattacaatacatcattatatgaataatctcattttaaacaat
>LDJE01018172.1_1_5526
tgactgttggaaaggttatgattcacagtggttagcagagcttgattaccatcattttaaggtcaatcattctaaacattttgttgatctaaatacatgagtacatacaaatacaattgaatgtacatggggagctgtaaagaagttattaccaatatatggcacaaggaaagaacattatgaatcgtacttccaagagtatatgtggcgaagaaattttgtacgtgaaggaaacacattcacaaaactttgtgaatgcattcatttgtattacaatacatcattatatgatttttgtaacaaacaatctattaaataatacggcctctcactatttaacaacacggcccccctctcctatttaacaatgcagtcccctcactgttaaaccctcactattaaacaacacggtccccctcccctattaaacaatacagccccctacttattaaacaatgtggccccctcactattaaacaacacggccccctcccctattaagcaatacagccccctccctattaaa
>LDJE01056720.1_1_6981
TACAACTAACAGCTGATATTCATTGATGGTGCAAAGTCAATGTTGACATATTGTGAGAGGAAGGACGACAATCTAAACACTGTTTGTTAGATGTAGTAATAAATCAAGTTATTTTAAAtctatatttatatttaaaaattcaGTTAATAAAAGAACATTAATGTTCATTTATCTGATCTATTTAGCTTAATACAAATGGATTTatattgattttttaaaaattcatttatttaaggtcacaatttccaacatttttaAACACCAAATTTTGTCATCACATTTTGGAAATGACACTAGACGTGATTTTAAATAGCAACAAATTTTACAGTATTTTTAAACACCAAATTTTGTCATTGGATTTTGTGAATGATACCAGGTTTTAGAGCGACACTGTGTAGCGATTTTAAATAGCAACAAAATTCACAGCAAAATCATACCGTGTTCAAAACGCCTGAAACCTGAACACATGTTTATTTTTGCCATCTATGTCAAAAATCTTACATCGATTTTAAACACTATGGGCGCCTTGTGTCACTTGCCTTAATATTCTAAATCCTCAAGGCTTTGTTTTATAGGTGATTCTGGTATATGAAAACAGAATTTGGGTGATGAGAATGCATGGTTTGGGTGACGAACCATATTGATTGATCAGCTATCTGTACTTCCTCGCATtattcttcattttttggctCTGTTATTCATGTCATAGTTTCAAAGGTCTTCTGTATGGCCATCCCGACATTTTCATTATCCTCATTATTCCAGAAACAATTCACGAGAATGGGCGGTGTTTCCAAGCGACAGTGATCCTCAATGTGTCGCTGGTGATAGGCACAATGACGCCTCCTCGACTGCATACTGGACGACGCTTGCACTGAACCTTGATGACTACAACAATAGTTTTGCTTGGGCTATCGCGAGTGGTACCTGGCACATCATCCGGGGGGTTTTCTGGTTGATACCACGGTAAGCCAGCTTAAACATGGTAACTTTGTGAAATGGTACTCGTGCACTAAACTCTGGAGTGTTCATCCGCAGGTTGGTGATTTGATGTGGTTTTGTGAGTTGTAACTTTGGTGGTTATTTCAGGACTACAATCGAGAACTTGAAAACTGGAAAAAAGTTTTTCAACAAGGTTTTGCCAGGAGAAGTTCCTTTGAGTCGTTCGTCGGGAAACTGGGTTTCCACTGAGTTTTATAAAGTGAATGGAGTTCTGAACCTCATCGACTTGGCTGAAATCAAACATATTTAGTGATTTTTGAGTTAAATGAAATATTACCAAACATGCTAATACTGAGCAAGCTATGTGTATGACTCTAATTTACACTTTTATTCCCTTGCACACAATACAGTAACTTTATATACCACAAATACAATAATTATGCATACTGGTGATGCCACAATTATCACGATTTTATACACTAAACTTATCCTCCATCTCAGCAATTTTGGATTGTAATTTTATACACTAGACTTATCCTCCATCTTTATACAGCACATTTCTGCCATTTTAGATTTCCCAATTAAGACACTCTTTTTTGCTCCTTGGATTGCGATATTGGTTAGGGTCCAAACCGTGCTgtcttttttacatttttgatACCCTGACAAaaattgctggaaaaatttgattattacagcgattttgaacccCAGTGGGGCTGTTGTGGAATCAGAAAGAAGCTGAGTAGTGTAAAGTCTCTGAAAAGACTATAGTCTATAGTCGATTGGTTTAATTTCTGTCGTGATGTTTGTACAATTGCTTTGGAACGTACAAGTTGCAAAATATGTGGGGAGGGTAAAATTGTGGAGATAGACGAGAATAAATCTGACAAATGTAAATATAACAAAGGTAAAAGAGTTGAAGGTCAGTGGATCTTTGGTGGTATTGAGAGAGGGTCGAACAACATGTTTTTGGTAGCTGTTGGTAATAGGATAAAATTGACACTCACAGATCTTATATATCAGTATGTTGAAAAAG
>LDJE01068506.1_1_5790
TTTTAGGCCAAAGAAATCAAGTTTGGCTGTCTCAACACCTATATAATCTTGTGTAAAGTTGACGATGTGCTTTTCAAGTTCTTTCAATGGCTTCCTTTAGTCATCTTATGTTCACTGACGATTCTATCAATGATATTAGTCATCGTGATTTGTGTAACCTCACTTTTACCAAAGAAAAATTAGATTGATTCCACAATGTCGTGTATGCTCTAAATGTGATGGTGTCATTATGAATGTACGAGGAGATAAGAGTGTCAAAGATGGAGTGAAGtgaaagtgcaaaaaataTGATACCACTATAGGATTACGCACAGGTACATGGTTTGCTAATAGCAAATTAGACGGGAATCAGATGCTGGATATCATGTATTGTTAGGCTAACAAGATGCAAAATCAGAAAGCAGTTGAGCCATTTAAAGTCTTTGAAAAAACTATAGTCTATGTTATGATGTTTGTATAATTACTTTGGAACGTACAAATTGCAAGATAGGTAGGGAGGGTAAAATTGTGGAGATAGTCGAGAGTAAATTTGGCAAACGTAAATATAACAAAAGTAAAAGAATTGAAGGTCAGTGGATCTTCGGTGGTATTGAGAGATGGTCGAACAATATGTTTTTGGTACCTATTGTTACCAGGACAAAGTAGACACTCACACAATATGTTGAAAAATGTAGTACTATTTACAGTGACTAGTATGTTGAAAAATGTAGTACTATTTACAGTGACTAGTATGTGATGATAAGTGATGGTAATCAAGTTCTGCTAACCACTGTGAATCATAACTTTTCCAGCAGTCACTGTAAATAGTACTACCTTTTTCAACATACTGATATATAAGATCTGTGAGTGTCTCATTTGTCTTGTTAGCAACAGATACCAAAAACATGTTGTTCAACCCTCTTTCAATACCACTGAAGATCCACTGACCTTCAACTCTTTTACCTTTGTTATAGTTACAATTAATATGCAGTTACAGTGACTGGTATCTATCTTTTAGTATACTATTGATTTTTATTGATTCATTACACAGTCCGGAAGTAGGTAGGTTaaaactatctatctatcaattgtttcatgttatttttttatatatttatttacatatttatatagaCGTCAATGGAAATCAACgaatgtcatttgaaataaaatagTATAGCATTAGCAGTTTAAATACGAGTACACTTTATAAAAGAAAACTAAATCTGCCGTGtgttttgatgattttgcgattttttattttatttctatCGTTTATCCAAAGCTTTTATTGGCCCATGGAACGTTTAAGCATTTTGTAAACTTccgaaaaaaaaattaaaaaaatgcagctttgcTTCTTGAAAATAACACTCAGAGCGAAAACTGGGAAGGCAAGCATGCCTTCCTTATGATCTTGGCGCCCAGCTCGTTAAGCTTGACGTCCAGACTTTCATAGCCTCTGTCGATGTGGTTAATGCCTTCCATGGTTGTGACTCCCTCAGCGGACATACCCGCCAACACCAATGCCGCTCCGGCCCTCAGGTCCGTCGCGAGAACGGGTGCACCGTATAGGCAACTGCAAACATCCAGATGAACTTGAATCCTTCTCTTAAAACTTACGACGTACCTCCCAAGGTTTTTTCCACTGATAGTTGCAACGTTCTTGCTCACGCGAACTTTAGCCCCAAGCTTTTGTAGCTCCTCAACTGTGAGTgcataggtttagggtttagggtttacgaagCTACGTACCATGCCGCATTCGGTTCTCGAACACAGTTTCCTCTACGACGCTTTGGCCATGACAAGTAGTCAGCAATGTAGTAAGTTGGGGTTGCAAGTCCGTCGGAAAGCCGGGATACGGTAGCGTAGTTGCATGCAGATTTCGCAAATGCTGAGGACACACTACCTGGAAAACATCCCGGTATAGATTGAACGATTCTGTCGTATAAATACTACATACCTGCAGCCCATCGGGCGAAGTTTGCACAACCCTGCAGCCGATCTCCTCGAGTTTGCTCACCACGGCAGTTAAGTGCCGAGGTACAACTCTGGACATGGTGATGGACGATCtcgttgcagctgctgcgatTAGGAACGTCCCGGCTTCAATACGGTCCGGAATGATGGTAAACTCGCCACCGTATAGCTTAGCTACGCCTCGTATGGCCAACGTCTTGCTGCCGGCTCCACTTATCTTTGCACCGCATGCTATCAAAAACTCGGCAAGGTCCACCACCTCGGGTTCCTGTCTTGAAAAACTTGCAATTTTCGAAAACGTATGAATGTAGAAGCGTACCTGAGCTACGTTGTAAAGGATGGATTCACCATCCGCTAGGGCAGCAGCCATCATTAACGTCTCCGTAGCTCCAACGCTTGGATAGTCGAGTTGAAACGATCCTCCCATCAGCCGGCTTCCTTTGGCTACTCGAGCATGTACTTTGCCTTGCCTGAAAAGATCAATACGAGCTTCAGaagttttaaaatacatacTATATACGCGAACATATAAACTATATACACGATATTGCATTATAAAAACAATTACTATATACACTTCTAAAGTTGCATAGATATTAACAATGTAGATGTTGCACTATTGAAGTATACAATATACGCTATTGCAagtgtataagtatacatGTTGCTATGAAAATTAAGCAACATATACAACACTTATAATACATCGTATACCTAATAAATCAATACTATTGCAAGTATATACACACACTCTACCTGATCTCGACTTGTGCACCAAGAGCTTCAAGACCACGGACGTGAAGATCGATGGGTCGAGCACCAATGTCGCAGCCTCCAGGCAAAGGAACCACAGCTTCACCCTGACGTCCAACCAGAGCtccgatgacgaagaaacTGGCCCTGAGTTTTCTCACAACGTCGGGCAATGGTTTAACCGAGGTGATATGCCTGGCGTCAATGACGATGGAGCCGCAAGTCTCACGTCTCAGACGTGCACCTACGGAACGTAGAACCTGGTACATTCTACGTATATCATGAAGGTCGGGTATCATCCTCAGCTGGACTTCACCGTCGATGCAGAGTGCACCAGCGAGCACGGCGAGTGCAGAGTTCTTGGCACCACTGACTTGTACGTGACCACTGAGCGTGGTGCAACCATGAATCTCGAAGCACTCGTGGTACAAGTGTGGAATCTGCATTGCAGGGCTCTGCACAAGTGACGAAGAACTTGTGAGAAGCTCAGCGTCCATGGTAGCTTTAATGGCATTTCTGGCACATGGTTGGGACGTGCGTCCCGGTACTGGGCATgctctgttcttgctcctcGCTCCAAGGTGCCGCATTTGTGAGCAGAACGGAGCATGGCTGAGCATTGCAACTTGATTCCTCCGCGTCCCTGTGCATCCTAGAGATCACTTACTTGCTCAGGTTCTCCCAATTGCCGCAATGCCCACATTTTAAACCTCgtaaaaccctagaaatggaGGAATGCGGGAAACGTGGGTATGATCATGCGATTGGCCCCTTGGAGAAGTTTAATGATTGAATTTGAAAAGTCGTGGGAAATACGTGCATACAACCAATCAACGGTGGACATGCCGATACTGTGGATAACATTGAGGCTGAGAAGGGCACATTGTTTTTCATCAAATTTCAAGGTCATGCAGTTGGCCTTCCAATATCAATATCGAGGTGTCTCCGATGTATGCATACAGCTCACCCGCTACcattttgtatttattttcactGTTAATGTCTGCAATGTGTGTCATACTTTTTATTTCATATGCAACCGGACCTCCCCAATGGATGACACAAGGCAGCCCAACTGTCAACCAAGATTTTTCCTCTTATTATCCTTAGGAGAATTAGACTAGAAACC
>LDJE01072969.1_1_5335
ATTGTTTAAAATGAGATTATTCATATAATGATGTATTGTAATACAAACGAATGCATTCACAAAGTTTCGTGAATGCATTTCTTTCATGTACAAATTTTCTTCGCTATATATACTCTTGAAAGTATGATTCATAATGTTCTTTCGTTGTGTCATATCTTGCTCCCCATGTACATTcaattgtatttgtatgtattcctgtatttgGATCAACAAAATGTTTAGAATAATTGACCTTAAAGTGATGGTAATCAAGCTCTACTAACCACTATGAATCATAGCATTTCCAACAGTCATTGTAAATAGTACTACCTTTTTCAACATACTGATATATAAGATCT
>LDJE01045953.1_1_5234
AAGTACGATTCATAATGTTCTTTCCTTGTGCCATATCTTGGTAACGACTTCTTTACAGCTCCCCATGTACATTtaattgtatttgtatgtactCTTGTATTTGGATCAACAAAATATTTAGAATGATTGACCTTAAAGTGATGGTAATCAATATCTACTAACCACTGTGGATCATAACCTTTCCAACAATCACTATAAATAGTACTACATTTTTCAACATACTGATATATAAGATAACCTTTCCAACAGTCACTATAAATAGTACTACCATTTTTGCACATACTgatatatatgatatataagATCTGTGAGTGTCTCATTTGTCGTGTTAGCAACAGATACCAAAAGCATGTTGTTTGACTATTTCTCAATACCACTGAAGATCCACTGACCTTCAACTATTTTACCTTTGTTATATTTACGTTTGTCAAATTTACTTTCATCTATCTCCACAATTTTACCCTCCCCACATATTTTGCAACTTGTAGGTTCCAAAGTAATTGTACAAACATTACGACAGAAATTAAACCAGTCGACTTTAGTCTTTTCAGAGACTTTACACTGCTCAGCTGCTTTCTGATTCTCCATTTTGTTAACCCAACAGTACATGATATCCAACATATGATTCAAGTCTAATTTGCTATTAGCAAACAATGTACTTGTGCGTAATCCTCTAGTGGTATCACATTTCTTGCACTTCCACTTCACTCCATGTTTGACACTATTATCTCCTCGTAGCTTCATAATGCCACAATCACATTTAGAGCATACACGATATTGTGAAATCAAACCAATATCTGTGCAATACAGaattgtattttctttggtaGAAATGAGCTCACACAACTCAAGATAACTAATATCATTGATACAATCGTCAGTGAACATGAGATGACTAGAGGAAGCcattgaaaaaacttgaaatgtacaTCCTCAACTTTACACAAGATTATATAGGTGTTGAGACAGCTAA
>LDJE01080520.1_1_5322
tggttgcaactgcgataggtctgtatcaccctgatataatcaaatagtgcgaattttaaccccatttacaaaaaattcagttttcagcaagtggacacaacagctctcaacccgaagccatacatgtacgactgtctatggcgatttacatcttcaagaacgatagttcgctgaaaccgcaaacttaccttatctgttcctaaccctaacagctatggaatttgaaaatgcggtggcgttctgggcagcaactgtggccgaacgaaatttaccagccgagtttctcgaccaagcaactgcacaggaaatgtaagttcgtgttaatataggcattgaaagggagatttcggtgccaatggccgcttgcccacggccgggctactttgattttcttagacaggatgcattgaaatgcttgaagcacgctcgattggatcgagaaaacatatcgttacttgatcctgcattccttatgtgcatctcaaatcttactagcctctatcttcaagaggtaagtaaatcttcacaaacacagtcgtctctcaccttgtatgctgttgtagaacgagctgacaaccttaaatggaattgagatcctgcaagagcttcaatttcttacagtatctggaaataaaatcaccaccttgtgtggcctccaagctttaacaaacctgggttttctggacgtctcgatgaattgtgtcactcatattcagccaggtacgcattatgaaaatggtgaagaactctacttatgtacattgattccagaaacggagctcccaaagtcgctctactacctcaacgtctcaaagaatccatgttgtgagtttcaaccagagctgaaagagatccttaatgcagcattaccaaacttgcaagagcttcgtgtagttgctggatcagaacacaggttgccttgatattgagaaaactggagtgaactttgaactgcagccagattgacgttgaagacgatgatcgggattatttcctcagtgccttggaaatcttgccttactcatcctggaagaagcgatcctctggtatagctagtcttcaagaagcacatcagaattgtcggattgctagtattgtcagcatcaacccgcaagaggctcttcaggacgctggtagtaacatgttttagctcttagcacttgttcgcttggttcacccttgtgtaccagacgcggcacttgtagccatgttcgaaaacacacaagagaatatccaacagaactttgagaagatacaacaaagaagtcaagttcgagttcacaacgtaagttttggacagccttgggtgatcattcattgtaggtggtcgtatagaacgaggtggaatccattgctttaaagaggataaagagacccagcttcaagaagccacaattggcacacactatgttctaatggaacatcaaacggtgagaaagctacttgtttattttgaaacctagttttgttgacaatccctgccttggttctcctctctggatcaaatcaataagcagaacttttggacgttgaactggaaatgtaacattcttcaagtttcatgggtagcacaagacagccaattcagatatatagagctctatactagttttgtgagtgccaggctcgagtatcggctatatatgcttgagaatgacggatggaggatctcagtggcggcttcgaggctcgaagttcgagctcttcaccatctaaagaaacgcgtaaaagctgtggctcatacgattagcatttcatttcgcgtaagttgaaccaaacatcccagaaggcaggaagacggaataaccaaagttgtcaatgcaaagtcctcgagagaatcgcttagcgtttctcaagaaccgcttcggcaggaccatcagcaggtactactcaagatccaagtcaacttccagcgagtcgcagatagtcagcaagtcatcggaagtcggctttggcaagggagcaaatagtgatagtgataactcacgcaaggatgctgagattaagaagtggcgtaatcaatcaaaggaagctgtacagaagatggagaaagaggcagccatgcgacgtaaagaagaaatatgtttttatggattcctcaaggctcttgatggagagatcccctacgaggattggctccaaagctgacggtcgtttcaatcacgtttcaatgaagtaagaaaaagccaacaagggaaaaatgcattgaagaagacggaagaaatggaatgcaaccatttgaaaatttgatttttgtgcttgacacttcttgattaaaataaaaaagattgatactttttaaacgcatcacgtccggtcacgtcgatcatcaaccctgcggctggagcgcagctcctctctctccttttgtcccgcgtctcgataatcccacaagagatcagccaccaggttttgaggtgatcactttcttccctccgttcattccaggcttccagaactttggttcacggttacgattacgaagaccttttcagttttacgtggttttcttcgacgcggtcgctttccagggcttctgtttgttttctccacggttcaatggaagcttcaacgtctactgtggagtctttaacttcacaacttcatgttcctgttctttagttaggttggtccagaaattgctagtgtgattgaacaggttcataatgcaggaattatccaaaaattagtggatcgagcaataattcctccaataggttttccggtaggcattaagtccaagatcttggtcacacgagatctctgcaatttgcttcagaagatagcgtaaaacttttgtttatctttttggtttcaacaaacgtgaggtggcttttctgttctctattctcatgaagttgtcagaaccgccaaccttgtctctgccagaggtttgctgcgatcgtgttaaatgattggctttggtggattccgtcccaaaatgcacgattccgacagattccaccataagcttgactgtgtaacacagcaggcatcgcttgaatccacaagacctaaacattagcagaacaacacgccccctaattaccttgtcataaggtttaataccacatcacatcatacctaggttaggttagattaaccataaaattagattggaatcagaggctggatatcatgtactgttgggctaacaagatgtagaattagaaagcagttgaacagtgtaaagtctctgaaaagactatagtcagactggtttaattattgtcaatgtttgtacaattagtttggaacgtacaatttgcaaaatatgtggggagagtaaaattgtggagatagacaagagaaaatttggcaaaggtaaatatcacaaagataaaagagttaaatgttagtggatctttggtggtactgagagagggttgaacaacatgtttttggtacctgttgctaacgggacaaaggaaacactcagatatcttatatattaatatattaaataaggtagtactattttatagcgactgttggaaatgttatgattcacagtggttagtagagattgattatgataattttaaggtcaatcattctaaacattttgttgattcaaatacaggagtacatacaaatacaattgaatatacatt
