# Supplementary material for: Distribution of Merlin in eukaryotes and first report of DNA transposons in kinetoplastid protists
Source: PLoS One. 2021 May 6;16(5):e0251133. doi: 10.1371/journal.pone.0251133 (PMC8101967; doi:10.1371/journal.pone.0251133)
Supplement: S2 Appendix — Contigs containing positive hits and protein sequences are provided as fasta files. The results of the CD-search are also provided. A README file is provided with additional information about files. (ZIP) [file pone.0251133.s008.zip › S2 Appendix/Selaginella_moellendorffi_Streptophyta.xlsx]

## Sheet: CD-search
CD-search results or Merlin-related proteins
Query	Hit type	PSSM-ID	From	To	E-Value	Bitscore	Accession	Short name	Incomplete	Superfamily
Q#1 - >NW_003314411.1_250986_251639	superfamily	382559	149	210	0.00342289	36.5016	cl01481	DDE_Tnp_IS1595 superfamily	C	-
Q#2 - >NW_003314291.1_1322527_1321874	superfamily	382559	149	210	6.66668e-05	41.5092	cl01481	DDE_Tnp_IS1595 superfamily	C	-
Q#4 - >NW_003314272.1_1506798-1507397	superfamily	382559	142	200	0.428811	30.3384	cl01481	DDE_Tnp_IS1595 superfamily	C	-
