# Supplementary material for: Distribution of Merlin in eukaryotes and first report of DNA transposons in kinetoplastid protists
Source: PLoS One. 2021 May 6;16(5):e0251133. doi: 10.1371/journal.pone.0251133 (PMC8101967; doi:10.1371/journal.pone.0251133)
Supplement: S2 Appendix — Contigs containing positive hits and protein sequences are provided as fasta files. The results of the CD-search are also provided. A README file is provided with additional information about files. (ZIP) [file pone.0251133.s008.zip › S2 Appendix/Selaginella_moellendorffi_Streptophyta_contigs.fasta]

>NW_003314411.1_249986_252639
TGAGAGCGGTATCTAGCAGCAGTTTACAGCTCCAGATAGTCCTGCTCAAAATGGAGTTGCTGAAAAAATGAACTGGACCCTTATGGAGAGTGCACGTAGCATGCTTATTCACGCAGGAATGCCACTATCATTCTGGGCCGAGGCAATTAATACAGCCACATATACTAGTAATTGAGTGCCTACCCAGCCACTTGCAGATATTTCTTATTGTCTTTGGACCAGGAAGCCAGTCAGCTTGAGACATCTATAAGTTTTTGGATGCATGGCTTATGCGAAAGTTTCTAACAATCATTGCAGAAAATTGGAGCCGGAAGAGCATTCCTTGTGTCTCGAGACGAAAGCGTATTGTCTTTACAACATGGCCACCAGATCAATTCTTATGAGCAGAGATGTCAAGTTTGATGAGAATTCTCTTTACGAGCATTGTTATAAAAATCCTGAGACTTCATCTTACATGACGAAGAAGATGTTTCTAGGGCATCTTGGCCACAGCCGCAAGTGCACggccagcagcagctgcaAGTTCAGCAGCCTCAGCCTcagcagcaggtcaaagcagaGCAGCAGCCTCCACTCGAGCTCAGTCTTGTCACACCCGAGCAAGAAGATGAAGCAGTTAAGCCATTTGATGATTGGCTTCATTTTTCCAGGTTTGTTTGATGaaccagaggaggaggagtcgaAAGAAATGCATAATACAGCACCCCTCACTCTTACGTGGTTGCCCCTTTGCCACGCTCACTCCTCGCTTCCTCCATGGCGCGCTTAGTCACGCCCAGAGCTTGTTTAACGACTAACTCTAAATTAGTAACGTTAAACTTTAATTAGTAGATGTTGTTAACGGATATGTTAACgactataattttataattagccAGTGAATGAACGgctataatttataagtatATAACCTACGATTGGTTTAGGTCTTTCCTCATTGTGTTTTATGTTTGTGCtccttatattttatttcttattttattcattctctttagtaTTATGGCTAGATTGGAATATGTAGATTATGCTCAAGATagtattctttctttttctgatcTTATTGAGAGAACTAATAGTAAGGTAAATTCTTTTAGTTTTTGTATTACGATTGGTCTTCTTCCACAAGAGAGAGAATGTGAAAGATGCCATCAACCAATGAGATATCGATCTGATAATCGAGGTTGTAAAGATGGTTTAAAGTGGAATTGTAAAAATTGCAATACCACAAGATCTCTTAGAACTAATACATGGTTTGCAAATAGTAATCTCACATTTGCTCAAATGCTTAGAGTGATATATTGTTGGTGCATTAAAATGCCACAAGATCAAGCTTGCATTGAGTGTAGTATTAAAAGTGAGCATACGACAACAAATTGGTACAACTTTTGTCGTGATATTTGTGTTATCACATTACAACGAGGTAGTCAAAAAATTGGTGGTCCAGGAAGAATTGTAGAAATTGATGAAAGCAAGTTTGGTAAGTGGAAATATAATCATGGTAGAAGAGTAGAAGGTCAATGGGTCTTTGGAAGAATTGAACGTGATTCAGATCGAATGTTTATGGTTCCGGTAGCCGATCGTACTGCACAAACTTTAACTGATATATTATATACATATGTTGAACCAGGTAAGTTTTATTTCTATTATTATTCTTAactaataattataattaatttGTTAGGAACAATTATATATAGTGATTGTTGGGCTGGTTATGATTCAGAGTGGTTGAATCAATTGAACTTCACTCATTATACAGTCAACCACTCCCAAAATTTTGTTGATCCCGTGACTGGAGTTCATACAAATCGTATTGAATCAACATGGAATGCAGTGAAAAGATCCCTTCCTCGCTATGGTACAACAAAAGGATTATACAGCTCTTACTTTCAAGAATATATTTGGcgaaaaatatatattgaaagaaaggaagctgCATTTAATATTCTATGCAGTCATATTAAGCTATACAATCAAGATAATGCTGTTATAGtagaataaataatatatttgattttgtacttttaaatacttaaaaatagttgaaaataatatactagaacaatctttaatttatagtgatgaggtggcatgcgcatgtaagcaatgagttggcgtgcaaatccaaataagcaaatggGGCCCACCCTAAATAAGGGGGTTGCTGTATTGTGCATTCTACCCGAGGAGTCTCCACCAGGGCAGCTGCAAGCGGAGCCTAGTACTCCCATGGCTGCAAGATCTCAGCAAGAAGCCGATCCAATTATTCCTAGCAAACCTTATCAGACTGTCACATGCAGTGGGAGTGTTAGCTATTTATCACAAGCAGCTCGTGATGCTCAAGACTCCGGTCTCAAATTGCTGTCGGTGATGGAGCAGCTTCTTCCTGAACCATGCACAGTTTGTGCAGCTCTCCAATCACCAGAAGCAGGACAGTAGAAGGCTGCTATGCAGGAGGAGTACAACTCTTTCATACTTAACAATGTTTGGGAGCTTATTTCTCTTCCACCAGCCAGGAAAATCAGCAGTAACAAGTGGATATTCAAGCGCAAATTGGATGCCACTGGAGTGGTGACTCGACATCAAGCTCACTTTGTAGCGAGAGGATTTAGTGAAGTACATGGCATGGATTTTTCTGAGACTTTTTTGCCAG
>NW_003314291.1_1320886_1323527
aatacgaagaaatatttacaaatagtttgtcctgtaaaaccccatcattccagatcctgtgatcccccaccgatctaaagttgttgtaaaactcatccaaaaccaagcacatgctcttgctgagagagacgcagcataactgctaactgaaaagcctttaagtctttcattcactgcaccaagaaataattctttaaaaacacgcgcctcaacctggcaagtaggaaggtacctcaacagaaaacggttgcttcacacacctgtcttgttaaaggtgagaatgaaaggcagctgcatcttgtagagaatgctacaggcggagagcatgtttctcatgaatgtaactgggctgaccgaagatgtccacaacgcagatcacggacgatggaaaggtgcacacaaaggcctctgtgatgattgctcccgacgcagaccaagtaaaaatctctatctgtccgggagtgtagatgagcacgtagtccacttcgttgtctctcttctccacgatctacttttgtttttaagtcaaaaaactaactgacctcatcgatcttcgtcgcgaagagattgagcgatgtccattcagtctgttgcagtactctgggccactgcttcatggcgtgaatctccagacgaggtgatgcatcagcagcatcttcccactgcctacgcggaagaaatgcataatacagcacccctcactcttacgtggttgcccctttgccacactcactccttgcgtcctccgtggcgcgcttagtcacgcccagcgctgcaccctaaatgtttaacgactaactctaaattagtaacgttaaactttaattagtagatgttgttaacggatatgttaacgactataattttataattagccagtgaatgaacggctataatttataagtatataacctacgattggtttaggtctttcctcattgtgttttatgtttgtgctccttatattttctttcttattttattcattctctttagtattatggctagattggaatatgtagattatgctcaagatagtattctttctttttctgatcttattgagagaactaatagtaaggtaaattcttttagtttttgtattacgattggtcttcttccacaagagagagaatgtgaaagatgccatcgaccaatgagatatcaatctgataatcgaggttgtaaagatggtttaaagtggaattgtaaaaattgcaataccacaagatctcttagaattaatacatggtttgcaaatagtaatctcacatttgctcaaatgtttagagtgatgtattgttggtgcattaaaatgccacaagatcaagctcacattgagtgtaatattaaaagtgagcatatgacaacaaattggtacaacttttgtcgtgatatttgtgttatcacattacaacaaagtagtcaaaagattggtggtccaggaagaattgtggaaattgatgaaagcaagtttggtaagcggaaatataatcgtggtagaagagtagaaggtcaatgggtctttggaggaattgaacgtgattcagatcgaatgtttatggttccggtagccaatcgtactgcacaaactttaactgatatattatatacatatgttgaaccaggtaagttttatttctattattattcttaactaataattatatatagtatatttgattttgtacttttaaatacttaaaaatagttgaaaataatatactagaacaatctttaatttatagtgatgaggtggcatgcgcaatgagttggcgtgcaaatccaaataagcaaatggggcccaccctaaataagggggggtgctgtattgtgcattctacccgcctacgcaacggaggagaacaaagaaggaaattctcaacctggtgggagagcaccattctgatgacgatcaagaccactggcctcttgtcaaacacctccattctttcatcttgtcgcgcatatcctccgcatccatttgctcttcctcgcactgaaaccgtagacctaatcacctcttttctacttcttgttgctgatggtgaaatccaacactacgctcaaaacgtttgtgagagaggtcctcgtcgtatatatgaagccatggccgaggagggacttcttagccatcacattgactagttcctttaggaatgctagacatttttgcatcaatggtgtaataaaaataatttataaaatagaaaagaaatgaagaatactattttaacactaccattaaaatcaaatattcaaattatttttagattttatttcttttgaatacaattagaaattaaacctgaagttcacaatgacaaaacaaaaattatacttcattttgttatgttgcaataactttaaccttctatatggaagtacagtaaattttgaatatgatgaagataacctcgggttctttaaaaatggcgaggttagattaattataacagaacttattgattactatagaacatctattagtctaaatcaagaatatagatctggcgatgctcttcctataagaatgattgttattgatggtgtttcagtatttttaagcctttttatacataattttattggaggtacttgtagtgcttcacctggaaaaattgtcatttctagtaatgaa

>NW_003314390.1_116976_119629
CAGACCATGTGTTTTAAAAAGGTAAAACAAAATCCCTTTCCTATCTTAAACCTAAACTTGTTAAGAAAGGGATGGATTTATCTTTAGGATATATGTAAAAACCTCATCCACCCAACATTTTTATATCTTCCCTTACATGAAATCTTTCATTCAACATTATTTCATCACGTAATGTTTACTTTAATACATTCCCATCATTATTACCATTACCTCAAGGCATCTCTGGAacattattaaaatattaaatatttttaaaaacatGAACGTGTTAAACACTTATTTAATTATTCAACTAAATATATCACATTTAACTATTTTAATGAACTCAaactagtatataaatatttgtTAAAAGTTTATGTATGGTCATTATCCTGAAAATGCATTTGTTAGGCTAGATTGCCCATTCAAGGTAGTAACAACTTTACTTAGGTTATTAATTTATTTATCCATATACATTTtcttaaaattatatattaattaaaaattatttaattttcTAAGCATATTTAATAGCATATTTGATCTATTAAAACTAACCAAATATTAGAACTTAATTATTTATTATTCTCTCAGAGAACTTTGCTGGTTTGCAACTTGCAACTTGGCACTTGCAGCAAGTTTTCTTGAGTGCAATCTGGCCCTCTCTCAAATTCCCTTCAAAAGAATAAGTAAGAAATGCACAATACAACACCCCTCACTCTTACGTGGTTGCCCCTTTGCCACGCTGACTCCTCGCTTCCTCTGTGGTGCGCTTAGTCACGCCCAGCTCTGCACCTTAAATGTTTAACAACTAACTCTAAATTAGTAACTTTAAACTTTAATTAGTAGATGTTATTAATGGATATGTTAACgactataattttataattagccAGTGAATGAATGgctataatttataagtatATAACCTACAATTGGTTTAGGTTTTTCCTCATTGTGTTTTATGTTTGTGCtccttatattttctttcttattttattcattctctttagtaTTATGGCTAGATTGGAATATGTAGATCATGCTCAAGATagtattctttctttttctgatcTTATTGATAGAACTAATAGTAAAGTAAATTCTTTTAGTTTTTGTATTATGGTTGGTCTTCTTCCACAAGAGAGAGAATATGAAAGATGTCATCGACCAATGAGATATCGATCTGATAATCAAGGTTGTAAAGATGGTTTAAAGTGGAATTGTAAAAATTGCAATACCACAAGATCTCTTAGAACTAATACATGGTTTGCAAATAGTAATCTCACATTTGCTCAAATGCTTAGAATGATGTATTGTTGGTGCATTAAAATGCCACAAGATCAAGCTCGTATTGAGTGTAGTATTTAAAGTGAGCATACAACAACAAATTGGTATAACTTTTGTCGTGATATTTGTGTTATCACATTACAACAAGGTAGTCAAAAGATTAATGGTCCAGGAAGAATTGTGGAAATTAATGAAAGTAAGTTTGGTAAGTGGAAATATAATATTGGTAGAAGAGTAGAAGGTCAATGGGTCTTTGGAGGAATTGAACGTGATTCAGATTGAATGTCTATGGTTCCAGTGGCCAATTGTACTACACAAACTTTAACTGATATATTATATACATATGTTGAACCAAGTAAGTTCTATTTCTATTATTATTCTTAactaataattataattaatttttttaggAACAATTATATATAGTGATTGTTGGGCTGGTTATGTTTCAGAGTGGTTGAATCAATTGAACTTCACTCATCATACAGTCAACCACTCTCAGAATTTTGTTGATCCCATGATTGGAATTCATACAAATTGTATTGAATTAATATGGAATGCAGTGAAAAAATCCCTTCCTTGCTATGGTACAACAAAAGAATTATATAGCTTTTACTTTCAAGAATATATTTGGcgaaaaatatatattgaaagaaaggaagctgCATTTAATATTCTATGCAGTCATATTAAGCTATACAATCAAGATAATGCTGTTATAGtagaataaataatatatttgattttgtacttttaaatacttaaaaatagttgaaaataatatactagaacAATCTTTAATTTACAGTAATGAGGTGGCATGTATGAGGTGGCAAACGGGGCCCACCCTAAATAAGGGGGAGTGCTGTATTATGCATTCTACCCAAGAATAAATCCTAGTTCGCCCACCAGGCCTACACGGCACACCACAGTATTGACATCCAGCTCGCAAAATGAAGCTCATCTTGTTCTGCCATCCCCTGTTGCTACCACCAGATCGGCTGCGTCGCCACCGCCTTGCCTGCGAGGTCGATGAGCGAATCTGCGAATCAGCTCCTTGAATTTTATCGTGTCAAGAACGGGGAAGTCCTGGCTGCATCGGCGTGCCTGGAGAGGATGAACTCGGATGGAGACGAAGATTTCGCGCGCGCTCTGGGCTCCCGATACAATCTCGATGAGGCGATTGGAGAGAAATGTGTCGCAATCCCTGCCATGAAACCGTTGCCGCATCAATCTCATTCGCCCTCATCGCAACTCTTGATAAGCTCCTCCCTAGAATCCCAAGAAAAGAGAATATCAAGAACTTAGCTGCCATCGCTAGCAAAAACTCTGGAGAGCGAAAGATAAGCCGAAGAATCGTTGGAATCCACGTCCAGGAGAA
>NW_003314266.1_519994_522635
CATGATGTCAACGAAACAAACCTTCTCCATTAGAGAGACTATGATCTTGCAGAAGCAGGGAAATGCAGGAGCAAGAGGTTTCAACGTAACGCGTGCGGTGGCGAATACTTGCAAGTCTACAACCTGAAGAAAATCCTCAAAACTCCGAATAGAAAACTAATAAAAACCACCAACCTGGACAGTCGCTCTGAGACCGAAGGCCTTCACTGCTACAAGAATATTTCCCATTTTAGAGACGGCTCGATCTCTTTCTCTTGAGTGTCATACACCTTAATGCGTCCCAAAAGGGAATCGTCACAAACATTGACCTCAAGAAAAAAAGTAAAGAATCCAACCTACAAACGTCAGGGGCAGCGTGCCCAGCGTCAAAACCTCAAACTCGCACGACTGAAGCCTGTATTTTGTTCCATACTCTTCAATATAAGGCTTCGCAGTATCACGAATGATCTTGCAAATAGCCTGCATTTGTAAGGCAAGCAGCGATAGAAAATAGAATAAGATACAGCCTTAAGTATCACACCTTATAGAGGTAAGGCCAAGAAGCTGGTTTAACCAGTCCATCTGATACAAAACAAACCACGATCAtacaaagcaaagcaaagtgaAGCAAAGCATCTGAAGAAAAAATTGCCACTCACTCTATCATAATCTGGATTTTTCACCCAAAGGGGAATCCCTGGGGAGAAATGCACAATACAACCTCTCACTCTTACGTGGTTGCCCCTTTGCCATGCTCACTCCTCGCTTCCTCCGTGGCGCGCTTATCACGCCTAGCTCTGCACCCTAAATGTTTAACGACTAACTCTAAATTAGTAACGTTAAACTTTAATTAGTAGATGTTGTTAACGGATATGTTAACgactataattttataattagccAGTGAATGAACGgctataatttataagtatATAACCTACGATTGGTTTAGGTCTTTCTTCATTGTGTGTTTGGGCtccttatattttctttcttattttaTTCATTCTCTTTAGCATTATGGCTAGATTGGAATATGTAGGTCATGCTCAAGATagtattctttttttttctgatcTTATTGAGAGAACTAATAGTAAGGTAAATTCTTTTAGTTTTTGTATTATGGTACAAGAGAGAGAATGTGAAAGATGCTACCGACCAATGAGATATCGATTTGATAATCAAAGTTATAAAGATGGTTTAAAGTGGAATTGTAAAAATTGCAATACCACAAGATCTCTTAGAACTAATACATGGTTTGCAAATAGTAATCTCACATTTGCTCAAATGCTTAGAGTGATGTATTGTTGGTGCATTAAAATGCCACAAGATCAAGCTTGTATTGAGTGTAGTATTAAAAGTGAGCATACGACAACAAATTGGTGCAACTTTTGTCATGATATTTGTGTTATCACATTACAACGTGGCAGTCAAAAGATTGGTGGTTTAGGAAGAATTGTGGAAATTGATGAAAGTAAATTTGGCAAGTGGAAATATAATCATGGTAGAAGAGTAGAAGGTCAATGGGTCTTTGGAGGAATTGAATGTGATTCAGATCGAATGTTTATGGTTCCGGTGGCCGATTGTACTGCACAAACTTTAACTGATATATTGTATACATATGTTGAACTAGGTAAGTTCTATTTCTATTATTATTCTTAactaataattataattaatttGTTAGGAACAATTATATATAGTGATTGTTGGGCTGGTTATGATTCAGAGTGGTTGAATCAACTGAACTTCACTCATTATACAATCAACCACTCCCAGAATTTTGTTGATTCTATGACTGGAGTTCATACAAATTGTATTGAATCAACATGGAATGCAATGAAAAGATCCCTTCCTCCCTATGGTACAACAAAAGGATTATACAGCTCTTACTTTCAAGAATATATTTGGcgaaaaatatatattgaaagaaaggaagctgCATTTAATATTCTATGTAGTCATATTAAGCTATACAATCAAGATAATGCTGTTATAGtagaataaataatatatttggTTTTGTACTTTTAAATacttaaaaataatatactagaacAATCTTTAATTTATAGTAATGAAGTGGCATGCACATGTAAGCAGTGAGGTGGCATGCAAATCCAAATAAGTAAATGGGGCCCACCCTAAaatagggggggggggggggggggggtgctgTATTATGCATTCTACCCAATCTGTAGTAGCAGCTTTTGAAGCGACTTCGTGTCCACGTCCTGCACTTTTAATATATGCTAGAATAATCTTTGATGGGAAGACCTTTAGGCTTACTTTTCTATTTTATTTAACCAAAGATTATAAATCAATTCTTTAATCCATGGAGAAATTTGGTtgctttctttgctttttttaTAATACTAATCCCGAAAAACTTTTTGCTCACGGACCTGGTTCACCCAAGCAGTCACACCTTATCATGCTCAAAACTATTACGAAGAGGAAACCATATAAAGTTAGCCTTGATGTTTTTCAGTAAATCCCAAATGTGTTCTTGTAATTCATGAAGGTTGAACCTTACACTGCCCGTCATAAGTTGGATGTCAACTGTAGTGCCCTCGAAAAAGCAGCTGAGCGAAAACTCAATCACACACTCCACAAGTGACTCTTCTTCATTAGAAGGCGAGAAGTCCACTTTTGT
>NW_003314298.1_1022417_1025067
ttatatattaaacatataatgagaataatgTTTATCCCTTAGCACAGTTTGTAATACTAAATAAAAttgttaatattttttaatagaCATGTCACTTTTGACTAAAGATGATTGCTATTGGAGCAAAATTCTTGGGTTTGCATTTGGAGCAAATTTTGGTTCTTTGGTTctaaaagaacaagaaaatccATTTCTTGGATATATGTTCTACTCGATCTCCCCCACAAATCATTGACAAGCTCCTCTAGGAAAGATCCACAAAGTGAAAGTAGGAGACATCGAGCCAATTGCATCGTGGAAACCACAAAGAAGtgttcctctccggcatggaGTTAAAGATCTTGCAGCTCTACTCCGCGGTTGTAAACACCAATAAAGACGCTCATAGCATGGATTGTGTTCAAACAGACACTTCGACCTCTTCTATCTATCTTGGCTTAAAAACGCTCAACAACGCAGAATAATCGAAGATCTCAAgcgcggcattcgatcaaagatgGTCAAAAGCTTTCTTGGCTAGCCATCACCTGGAAGATCGAGTGGCTCTCTTCTACGAGCCCGAGCAATGAGCAGGAAGGAGCCAGAGGACGATCCCTCAAGCAGCATCGCGTGCAGCAGTGCCACGGAATCAACTCCATTGCGGAATTGTGTGTATGTGGCGATGATCACGTTCCAGGCCAGGAGATtggaagaaatgcataatacagcctcactcttctttgccacgcTCACTTCTCGCTTCCTCCGTGGCGCGCTTAGTCACGCCCAGCTCTACACCCTAAATGTTTAATGACTAACTCTAAATTAGTGATGTTAAACTTTAATTAGTAGATGTTGTTAATGGATATGTTAACgactataattttataattagccAGTGAATGAACAgctataatttataagtatATAACCTACGATTGGTTTAGGTTTTTCCTCATTGTGTTTTATGTTTGTGCtccttatattttctttcttattttaTTCATTCTCTTTAATATTATGGCTAGATTGGAATATGTAGATCATGCTCAAGATagtattctttctttttctaatcTTATTGAGAGAATTAATAGTAAAGTAAATTCTTTTACTTTTTGTATTATAGTTGGTCTTCTTCCACAAGAGAGAGAATGTGAAAGATGCCATCAACCAATGAGATATTGATCTGATAATCTAGGTTGTAAAAATGGTTTAAAGTGGAATTGTAAAAATTGTAATACCACAAGATCTCTTAGAACTAATACATGATTTACAAATAGTAATCTCACATTTGCTCAAATGCTTAAAGTGATGTATTGTTGGTGCATTAAAATGCCACAAGATCAAGCTTGTATTGAGTGTAGTATTAAAAGTGAGCATACGACAACAAATTGGTATAACGTTTGTCGTGATATTTGTGTTATCACATTACAATAAGGTAGTCAAAAGATTGGTGGTCCAAGAAGAATTGTGGAAATTGATGAAAGTAAATTTGGTAAGCAGAAATATAATCGTGGTAGAAGAGTAGGTCAATGGGTCTTTGGAGGAATTGAATGTGATTCAGATCAAATGTTTATGGTTCTGATGGCCAATCGTACTGCACAAACTTTAACTGATATATTATATACACATGTTGAACTAGGTAAGTTCTATTTCTATTATTATTCTTAactaataattataattaattttttagGAATAATTATATATAGTGATTGTTGGGCTGGTTATGATTCAGAGTGGTTGAATCAATTGAACTTCACTCATTATACAGTCAACCACTCCCAGAATTTTGTTGATCCCGTGACTGGAGTTCATATAAATCGTTTTGAATTAACATGGAATGCAGTGAAAAGATCCCTTCCTCGCTATAGTACAACAAAAAGATTATACAACTCTTACTTTCAAGAATATATTTggcaaaaaatatatattgaaagaaaggaagctgCATTTAATATTCTATGCAGTCATATTAAGCTATACAATCAAGATAATGCTGTTATAGtagaataaataatatatttgaTTTTTTACTTTAAAATACTTTAAAATAGttgaaaataatatactagaacAATCTTTAATTTATAGTAATGAGGTGGCATGAGCAATGAGGTGGCATGCAAATCCAATAAGCAAATGGGGCCCACCCTAAATAAGGGGGGGTGCTCTACCCGGGAGATTTCGGTGGTTCTTGGCTCTGTGGCGCTTGGCAAGATCATTGTCCGCGAAATGATTCGAGGACTGGAGGAGAGTCTGAGCTCCACTCCACCACATCTCTTCCGGGCATTTGATCAAAAGCTTTTCTTCCTGATGATTGCCCAGGCATCCGAGCCGGCATGAGCGGATCTGTCCAGCGGCGACCACTGATCACTGCCTGGATCATGGcgcaaaaaaaaatttattcatGGAACAAAACAAACGATTGAGAAACAAAGAGCCTCCAGCTCAAAGGGATTTAGTGGAGAGGAGCTCCACCTTCCCCCCTTGTGATCAACGAAGAACGTGTCACAGACTGGATTTGCGCCACGGATCTGCTCACGCACGACGATGACAGAGCTGGTGAGCTCCATGAGCTCCCACGCAGAGACGACCAGAGATGGAGTGCATGCGCCGAGAAGGGCTCTCAGCTCGCCCTCAGTGATCCGGTTGAAACCGCCGCAAA
>NW_003314308.1_1194264_1196917
gcaatagttggagttaagcatctttgggtttgaatagtactgggttgggtgatctcttgggaagtccaaactcaagagtttacaatgaggtaattacttgatgaaaaagcctttaatagctattttatccttatttattctccaaagttgtaaggatccacagtaacagtatatccaaatctcatcccatatttatatacgttacagtaagatatatgagattgtggtttttacttgagcaatcaagccatatgtggacaagactttggacaagctcaacctagctgggaatctctttgcccatcatctctacaaagattcgtgctcgactaaggaagtcaaagggaaaaaggttgtgaaggatctcttgagattaaggcgggacctcaaacacacagtgattgtggacgacaagccagagtccttttgcttgcagcccaataatggaattgtcattcaagcattcaaaaatagaaaagggcataaatattatgcattgaagacgataaacaatttacttaagaaaattgcaagtgttgaagatgtaaaacaagcattggagaagctaaataaactcatgtaaacactctgattgtttatgctgtaacactactcactctaaattgattctggcattttttcccttgctggaggaatttgctccacacttttgtggaagagaagaattagttggagacttttgtgtcactagatgaaagcttctaggaaatgcataatacaacacccccctcttttatgtggttgcttctttgccacgctcaccccttgcttccttcatagtatgcttagtcacgcccagctttgcaccctaaatgtttaatgactaactctaaattagtaacgttaaactttagttagtagatgttgttaacagatatgttaacaactataattttttaattagctagtgaatgaatggctataacttataaatatataatctacaattggtttaattttattcattctctttagtattatggctagattggaatatgtagatcatactcaagatagtattctttctttttctgatcttattaagagaactaatagtaaagtaaattcttttactttttgtattacggttagtcttcttccacaagggagagaatgtgaaagatgccatcgaccaataagatattgatctaataatcgaggttgtaaagatggtttaaagtggaattgtaaaaattgcaataccacaaaatctcttagaattaatacatggtttgcaaatagtaatctcacatttgctcaaatgcttaaagtgatgtattgttggtgcattaaaatgccacaagataaaactcatattgagtgtagtattaaaagtgagcacacaacaacaaattggtacaacttttgtcgtgatatttgtgttatcacattacaatgaggtagtaaaaaaattgatggtctaggaagaattgtggaaattaatgaaagtaagtttggcaagtggaaatataatcgtggtagaagagtagaaggccggtgagttgttggaggaattgaacgtgatttggatcgaatgtttatggtttcagtggcctattgtactacacaaactttaactgatatattatatacatatgttagaccaggtaagttctatttctactattattcttaactaataattataattaattttttaggaacaaatatatatagtgattgttgggctagttataattcaaagtggttgaattaattgaacttcattcattatatagtcaaccacttttaaaattttgttgatcccataactagagttcatgcaaatcatattgaatcaatatggaatgcagtgaaaagatcttttcctcactatggtacaacaaaaggattatacagctcttactttcaagaatatatttagcgaaaaatatatattgaaagaaaggaagctgcatttaatattctatacagtcatattaagctatacaatcaagagaatgctgttataatagaataaatagtatatttgattttgtacttataaatacttaaaaataattgaaaataatatactaggacaatctttaatttatggtaatgaataagcaaaaggggcccaccctaaataaaggggggtgctgtattgtgcattctattcctgaagcagtatagtgtatcaagtattcgtgcttctttccctgtcagctatgctcaacaatcatactgctcccttctacctcagctcctttgcttgaagctctcaagagaactggcgaggagcgtgccgctgcgtttcacttcccaggccacggccgcggctcctcaacgccctcttcgatttccaagcttctcggagctcaactcttccagtttcatctcccggagctgccaggcctagataacttgcactgccacaagaagccatagccgaagggcagcaaatggccgccgagcttttcggagcagggtactcgtggtccttggtgaacggctctacgtgtggaattcaagcagcggtgatgagctgctgcaagcccggagacgttttgatcctccccaggaacgcccacgtctctcgagcttgagacgagtccccaggttgggcgtatcctcccaccattaggggacgttcgtagcctggagctcccagaagagtttcctggcctcg
>NW_003314308.1_797064_799624
gagtccgtttctacttataggagaggcctcttgtagaatttatggaaactggatctcaacacaactgtgtgggagcagcttcaactaaaagctccccacatagattggtaagcattgctcttccaaaagactgtaatctctaatcattttctctttcttgacacagggtctttataagtttatcctgtttggtgaattttatgatgctgagggttgtttcagagatggaaatgtttagtataacataagtacttcaattatctatgcatgttgattctgccttttcttgagatgctcaattgagaccaacattacaattgtctatggggttaaagtatgataacatgtaccaaagaaatggaaaaccccctcaataatcactcattttttgaacttgataacaattaggaattaaatgaaattttttattgcaaaaactatttttactttaataaatatatccaaaagtggttgttttaagttctacaaggattatattttaaccctatatggagaagctagctacaataaaacacactgatgtaagtgccacttggttgcaaactttgttctttgattgtggtttttttccttatcacaattgatgcaacattgatccttagagcacactgaatacaattttatctagctagcatagctatgcttcagcacttgtggttttcttcctgatccttagagcacactacatacaactttatctagttagtatagctattgttcagtagtctaggtggcttgttagtgaaggtggtgattgtgggaaaaatgcataatacaacacccccttctcttatgtggttgcccttttgccacactcactccttgcttcttctgtggcgtgcttagtcagcccagctctgcaccctacatgtttaatgactaactctaaattagtaacgttaaacttttaattagtagatgttgttaatggatatgttaacgactataattttatattttaatctttctctttagtattatggctagattggaatatatagatcatgctcaagatagtattctttctctttctgatcttattgagagaactaatagtaaagaaaattcttttactttttgtattgcggttgattttcttccacaagagagagaatgtgaaagatgccattgaccaatgagatatcgatttgataatcgaggttgtaaagatggtttaaagtagaattgtaaaaattgcaataccataagatctcttaaaactaatacatggtttgcaaatagtaatcttacatttgcttaaatgcttaaagtgatgtattgttggtgcattaaaatgccacaagatcaagcttgtattgagtgtagtattaaaagtgagcacacgacaataaattggtacaacttttgtcatgatatttgtgttatcacattacaacgaggtagtcaaaagattggtggtccaagaagaattgtggaaattgatgaaagtaagtttggtaaacaaaaatataatcatgatagaaaagtagaaggttaatgggtctttggaggaattgaacgtgatttagatcaaatattaggtggccaattatattgcgataaactgatatattatatacatatgttgctcattatacaatcaaccactcccagaattttgttgattccatgactagagttctacaaatcatattgaatcaacatggaatgcagtgaaaagatcccttcctcactatggtataacaaaaggattatacatctcttactttcaagaatatatttggtgaaaaatatatattgaaagaaaggaagctgcatttaatattctatgcagttataataagctatacaatcaagataatgagaataaataatatatttgatttgtacttttaaatacttaaaaataattgaaaataatatactagaacaatctttagtttatagtaatgaggtggcatgcccatgtaagcaatgaggtggcatgcaaatccaaataagcaaatgaggcccaccctatataaagggtgtattatacattctacttgtgattgctccatggctgtgcttctttgctcctccactccatagtgttactttgctagtggtgcatgactgtgggtgttgctgtgaggtggtagagctcctctcaccctccttggcaatggtttgggtgggtggcacttttgttttgggcaattgcactcttgtgccctggatatggactcttatatgcagctgggggcggcacccaacaaggtagagacaacaatggcacactctaatgcagccattagggcatgtgggtttattgcctataaatacccctagctagacgtgtttatttattttgtaatgggcttagacactagtttgactacaaaaacctaatagatcttcaaagatcattcctaaaaccatcttggatcccttgagagcttcctttgccttactgttgagtgttgctaaggggagagggggacagagaaagagagagagagaaagattatggtcattgtagtgcctactgagatattggaccttttttattatgtactgcagtattgacaatgactgg
>NW_003314308.1_1382538_1384870
CCACGCAAACTTGGTGATGGCCCTTGAAAGATTCGCAACCAGATTCTTTGACGAACCTATACATCAAACCTGCCAGCTTGCCACACAGCGCGCATATCCACGTCACCTGCCCGcgagcatgatgttccacgagaaggaattcctCTCGTGGATAGCCTCAAACGCTGCATGGGCGTCCTCCACGCATCCGCACTCCCCATACATTTGGACAAGAAGATTCTCTAGATACCTgtcgccgccatagccagaggTGTGGAGCTGGGCGTGGATCTCCCTGCCACGTTCGATCTCCCGCCGCCGCCCACATCCCCGCAGCTCGCTCGCAAACTGGACTGCCGCCAGTTCTATTACAGGAAGCTTGATGCTGAGCCACAGCTAATTAGAATGTGTAGATTTGAACTTTCCAGATTTCATAATTCCAAATGGAACTGCAATGGAATTGCCAATTGATGTGCGTACGGATCAGGTGGTGCGGGAGGCTCTTGCACGGATCTTATCGTCGAAAACCACGGCAATATTCAACGCACTGGTGACTATGTACAGCAAGTGTGGCGACCTCGTACGGGCACCATGGTAGAAGCGTATGCtcagtttgggcatatgcccagcacTTTGGAAGCTCTTGAGGGAAACTGGAGCTTCTCCGACCACTGTGACTTTCACAAGTTCTCTAGTGGGTTATAGCTCGAGAGGATTCTTTGAAGGATCAAGGGAATTGCTCTCTTACGTGGTCCACCTTAAATGTTTTATGATTAACTCTAAATTAGGAACGTTAGATTTTAATTAGTAGATGTTGTTAACAGATATATTAATgactataattttataattagccAGTGACTGAACGgctataatttataagtatataacttaCATTTGGGTTTATGTTTTTCCTCTTTGTGTTTTATGTTTGTGCtctttatattttctttcttatctTATTCATTTTCTTTAGTATTATGGTTAGATTGGAATATATAAATCATATTTAAGACAGTATTATTTCCTTTTCCTAATCTTATTGAGAGAACGAATAATAAAGTAAATTCTTTTACTTTTTGTATTATGATTTGTCTTCTTCTAGAAGAGAGAGAATGTGAAAAATGTCATTGACCAATGAGATATCAATCTGATAATAAAAGCTGTAAAGAGGGTTTGAAGTGGAATTGTAAAAATTGCAATACCACAAGATTTTTTAAAACTAATATTTTTTTTGTAAATAATAATGTCACATTTGCTCAAATGTTTAAATTGATGTATTTTTAGTGCATTAAAATGCCATAAGGTAAAACTTATATTGAGTGTAATATTAAAAAACAGCACATGAGAACTTTTGTCGTGATAATTTTGAGGTAATTTAAGTATAACTTTGATATAATTGATTAAAATGGTGGAAGTTAACTTCCTCAGAATTTTTATTATGATAAGAAAGAAGTTTAAAATATCCcttgagggataaattgcttatgtcatGATATAGTGAGTCATtgttaaataataaaatactcATTTCTAATAAGTTTAAACTAAAATATATCAACATAtaaaacattgaaaaaatattttttagtaAGGCCAAAGGGACTAAATCCGTaaataatgatggatagaatttaaaatttaagttTAAGAAAAGTTAAAGACAAAAGAAACCTTAATTATCTAAAGTGGATAAAGCTAAAACAATGCTGGCATTGCTAAATAATGGGGAGTGCCCATAAGTAATAATGTTAATCCCAATATGTGTGATTATAAGTTAAAAATATTTACTAAGGCACAATTAAGTGAAAAGCTTACCTCCTAGCATGAAGGATAATAAGTAAAATGAATGTATGAGGCCACAAGTTAAGAGTGAGAAACCAAGAATGAACTTGAGGGTTTATTAATTATAACTATGGTGCTATGAAGAGTTTAAAACATGGAGGCTTTAATATTAAATTGGGTGATGGATATAAACCTTATGAAAGCTCATAAAACTGAAAGTCTCCATACAAAGCTAGATAGTAGCCAAAAAGTTTATGAAACTAAAGGCATTAATAAACTGAAGGCTAGAGTCTTTTCAATGTTCTAAAAGAgtaaattaatatttaagaAGTTAAGTATAAATGGTTCATAACATATGCAAAATCAGGATAGTGCAATAAAAGTATGGTTTTAAAACTTGCCAGAAGGTGATACTATTAACGTTGGGGAAGTAATTCCCGCATGTTTGAAAGGATGATTTTGAATGGAAGTTGGTATCATTTAGATAAACTAAATATCATGTTTAATTGTATACTAATTTCTTAATATCATCAAATGGAATTTTATCCAATATGAATAAATGGAATAT
>NW_003314272.1_1505798_1508397
GAAAAAACGGCGAGCCACGCATTGCTCTCGATTTGTTTTCACGCATGAGAACTATTTACTGTCAGCCATCCTTGAACGATTGTGGCTGCGTTGAAGGCCTGGTCGCTCCTGGCAGCCGAAGGAAGATAGCATACTGGATGCGACTGAGAAGAAACGCGTGATCAAGTTTGAGTCGGTGAAAATCCGAGCGGTTTTCATTCGTATGTGTGCCGAGCCCGTGCCGAGTGTGCACGCTCGCGGAGTGTTCGACAGGGCACTGGATTTTTCGACTGCGTCATGGAACAGTTTGATGCTTGGATACGGAGCACACGGGCTTGGTTCTCGAGTCGAGCTGTTTCCATTCATGGAACGATCCGGGGTTTTCTAAGCTTTGTGGCTGCGTTGAAAGCTTGCGCTAGTTTGGATAGGCAAACTTGTCAAACTCCGTGCTTTAGAAGCTGGCATGGCTATCGCTTTGGAACTCTTCTTTCGGACGGAGCTGAAAGGAGTCACGAGTGCTCATCCTCTCAACATGGTGACTTGTGAGGCAAACTCTTATTCCTGCTTTCCAGGAAATGATCGAAGACTCGTCTGGCGGAGCCAAACGTAGAAGAACTTGACAAGGTAAGAAACACTTCttagttttctcctcttcagaAATGGATTTCCCCTGTTGTCACAGATCTACAGAGGGAAGAAATGCATAATACAGCACCCCTCACTCTTATGTGGTTGCCCCTTTGCCACGCTCACTCCTCGCTTCTTCCGTGGCGCGCTTAGTCACGCCCAGCTCTGCACCCTAAAAGTTTAACGACTAACTCTAAATTAGTAACGTTGAACTTTAATTAGTAGATGTTGTTAACGGATATGTTAACgactataattttataattagccAGTGAATGAGCGgctataatttataagtatATAACCTACGATTGGTTTAGGTCTTTCCTCATTGTGTTTTATGTTTGTGCtccttatattttctttcttattttattcattctctttagtaTTATGGCTAGATTGGAATATGTAGATCATGCTCAAGATagtattctttctttttctgatcTTATTGAGAGAACTAATAGTAAGGTAAATTCTTTTAGTTTTTGTATTATGATTGGTCTTCTTCCACAAGAGAGAGAATGTGAAAAATGCCATCATAATCGAGGTTGTAAAGATGGTTTAAAGTGGAATTGTAAAAATTGCAATACCACAAGATCTCTTAGAACTAATACATGGTTTGCAAATAGTAATCTCACATTTGCTCAAATGCTTAGAGTGATATATTGTTGGTGCATTAAAATGCCACAAGATCAAGCTCATATTGAGTGTAGTATTAAAAGTGAGCATACGACAACAAATTAGTACAACTTTTGTCGTGATATTTGTGTTATCACATTACAACGAGGTAGTCAAAAGATTGGTGGTCCAGGAAGAATTGTAGAAATTAATGAAAGTAAGTTTGGTAAGCGGAAATATAATCGTGGTAGAAGAGTAGAAGGTCAATGGGTCTTTGGAGGAATTGAACGTGATTCAGATCGAATGTTTATGGTTCCGGTAGCAGATTGTACTGCACAAACTTTAACTGATATATTATATACCCAAGTAAGTTTTATTTCTATTATTATTCTTAactaataattataattaatttGTTAGGAACAATTATTTATAGTGATTGTTGGGCTGGTTATGATTCAGAGTGGTTGAATCAATTGAACTTCACTCATTATATAGTCAACCACTCCCAGAATTTTGTTGATCCCGTGACTGGAGTTCATACAAATCGTATTGAATCAACATGGGATGCAGTGAAAAGATCCCTTCCTCGCTATGGTACAACAAAAGGATTATACAGCTCTTACTTTCAAGAATATATTTGgagaaaaatatatattgaaagaaaggaagctgCATTTAATATTCTATGCAGTCATATTAAGCTATACAATCAAGATAATGCTGTTATAGtagaataaataatatatttgattttgtacttttaaatacttaaaaatagttgaaaataatatactagaacAATCTTTAATTTATAGTGATGAGGTGGCATGCGCATGTAAGCAATGAGGTGGCGTGCAAATCCAGATAAGCAAATGGGGCCCACCCTAaataaggggggggggggtgtgcTGTATTGTGCATTCTACCCCTACAGAGATTGTGATACTAGGGTTTTCAAGGCGGCTTCTCACGGAGGAGGCAACCACTGTCGCTTCACTTTAAGATATCCTATATTTTGTGCTTTTAATTCCATGTCCGCAAGTTACAAAAGTTCCGATTGCAATCTACTTGCCAACATTTATGAGGAGCTCAGAGGAATTTCGGGGGGTAGAACTCAAGAAAAGACACAGCAATCTTAGAGGAATTTCGGCAAGTGAAGACTGAGCAGTTAGGAAAAAAACTAAACTACTCTTTTTTCAAGGAGATCAAACTTTCCAAAAGCACAGGCCTTAATCACGACCTTTAGTGCTTTTGCAATGTTGTTTTGATAACAAAAAGAAGATTGGTGCGATGGTATTGCCAGTGGTCACTATCCGGGTCTCTTGTAGGTGCCAGAAAAACATGGAAACTTGACAACAAAGCTAGT
>NW_003314284.1_778711_781181
CAAGAAGCCTGCGAGTTCACTCGGTGGTGGATGAAAGATGCAGAAACCTCTCTTGGGGCTCCATCACGATGGTTCTAAACATTTCTGAGGTACTATGAAAGATCTGATGATTTATCAACCAGTTTGGTTCAAGAACTCAGAGTAGTTCAACAAACATAACTTTTTTAAACTTCTAATGCCACGAACATGCATCACATTTTACTGAGTACAAGCGGCACTCCATGCATAGGCTTCAAGTCAAACTTCATCCCAGGATTATGGCAGTAGTTCGGTGAAAGCCGGAACAAGAATTGCTGTAGTATTATAGCCAGAATGACTTTGGCTTCGATCATTGCAAACGACTGGCCACGGCCCAAACGAAAACGGCATgaaagcattgggatgcttgcACGCTCTTGAGATCCCATCTTTGAAGCGATCCGGATTGAATTGGCCTGCATCTTCTCCCCAGAGCTCCTTATCCTGATGCAATCCAATGATTGGAAACGACACAGATACTCCTTTTGGAACGTGTAAATCTTGCAGCCAAGACTCCTCCACACACTCCTTGGTCATCTCGATGGCTGGTGGATACAGCCGCAGAGTTTTGTAAAGGATCATTCCCACCTGTTCAAGAATCAAGACGTTAAGTTTTGGAATTAAGATATCTTGATCGACGTACGAGCTTGAGCCTGCTAACACTCTCACCATCAGGAATCTCATTGCCACATACTTCGTGTACCTCAGGAGGAAGAAATGCATAATACAGCACCCCTCACTCTTACGTGGTTGCTCCTTTGCCACGCCCCTACACCCTAAATGTTTAACGACTAACTCTAAATTAGTAACGTTAAACTTTAATTAGTAGATGCTGTTAATGGATATGTTAACgactataattttataattagccAGTGAATGAACGgctataatttataagtatATAACCTACGATTCATTGTGTTTTATGTTTGTGCtccttatattttctttcttattttattcattctctttagtaTTATGGCTAGATTGGAATATGTAAATCATGCTCAAGATAGTagtctttctttttctgatcTTATTGAGAGAACTAATAGTAGGGTaaattcttttcctttttgtatTATGGTTAGTCTTCTTCCACAAGAGAGAGAATGTGAAAGATGCCATCGACCAATGAGATATCGATCTGATAATCGAGGTTGTAAAGATGGTTTAAAGTGGAATTGTAAAAATTGCAATACCATAAGATCTCTTAGAACTAATACATGGTTTGCAAATAGTAATTTCACATTTACTCAAATGCTTAGAGTGATGTATTGTTGGTGCATTAAAATGCCACAAGATCAATCTCGTATTGAGTGTGGTATTAAAAGTGAGCATACGACAACAAATTGGTACAACTTTTGTCGTGATATTTGTATTATCACATTACAATGAAGTAGTCAAAAGATTGGTGGTCCAGGAAGAATTGTGGAAATTGATGAAAGTTTGGTAAGTGGAAATATAATCGTGGTAGAAGAGTAGAAGGTCAATGGGTTTTTGGAGGAATTGAATGTGATTCAGATCGAATGTTTATGGTTTCAGTGGCTGATCGTACTACACAAACTTTAACTGATATATTATATACATATGTCGAACCAGATAAGTTCTATTTCTATTATTATTCTTAGCTAATCattataattaattttttaggaaaaattatatatagtgATTGTTGGGCTGGTTATGATTTAGAGTGGTTGAATCAATTGAACTTCACTCATTATACAGTCAACCACTCCCAGAATTTTGTTGATCCCGTGACTAGAGTTTATATAAATCGTATTGAATCAACATGGAATGCAGTGAAAAAATCCCTTCCTTGCTATGGTATAACAAAAGGATTATACAGCTCTTACTTTCAAGAATATATTTGGtgaaaaatatatattgaaagaaaggaagctaTATTTAATATTCTATGCAGTCATATTAAGCTATACAATCAAGATAATGCTGTTATAGtagaataaataatatatttgatttttgtacttttaaatacttaaaaatagttgaaaataatatactagaacAATCTTTAATTTATAGTAATGAGGTGGCATGTGCATGTAAGCAATAAGGTAATCTAAATAAGCAAATGAGGCCCACCCTAAATAAGAGGGGGTGCTATATTGTGCATTCTACCCCCTCAGCACGAACACATTCTTGCCATTCAAGATAGCCTCCCAGTAGCATCAAAGCCCAGGTTAGTAAGATGGCTGTGGTCTCATGGCCCGCAATGTAGAACGTCTTGTATTCCTCTATCAGATCCCTGCTTGTgaaattgctgctgctgtcacACTCCTTTAGCATCAGTCCAAGTAAGTCATTCCCGTATGTATTGCTCCCCCCTGACTTCATTGAGTTCCGACGCTCGTCTATGATCCTAGTGATCAGAGAATCCACTGATGAAGTTTCCACAGTCGGAGGTTGATTGGAAGAG
>NW_003314284.1_779178_781360
GCAATCCAATGATTGGAAACGACACAGATACTCCTTTTGGAACGTGTAAATCTTGCAGCCAAGACTCCTCCACACACTCCTTGGTCATCTCGATGGCTGGTGGATACAGCCGCAGAGTTTTGTAAAGGATCATTCCCACCTGTTCAAGAATCAAGACGTTAAGTTTTGGAATTAAGATATCTTGATCGACGTACGAGCTTGAGCCTGCTAACACTCTCACCATCAGGAATCTCATTGCCACATACTTCGTGTACCTCAGGAGGAAGAAATGCATAATACAGCACCCCTCACTCTTACGTGGTTGCTCCTTTGCCACGCCCCTACACCCTAAATGTTTAACGACTAACTCTAAATTAGTAACGTTAAACTTTAATTAGTAGATGCTGTTAATGGATATGTTAACgactataattttataattagccAGTGAATGAACGgctataatttataagtatATAACCTACGATTCATTGTGTTTTATGTTTGTGCtccttatattttctttcttattttattcattctctttagtaTTATGGCTAGATTGGAATATGTAAATCATGCTCAAGATAGTagtctttctttttctgatcTTATTGAGAGAACTAATAGTAGGGTaaattcttttcctttttgtatTATGGTTAGTCTTCTTCCACAAGAGAGAGAATGTGAAAGATGCCATCGACCAATGAGATATCGATCTGATAATCGAGGTTGTAAAGATGGTTTAAAGTGGAATTGTAAAAATTGCAATACCATAAGATCTCTTAGAACTAATACATGGTTTGCAAATAGTAATTTCACATTTACTCAAATGCTTAGAGTGATGTATTGTTGGTGCATTAAAATGCCACAAGATCAATCTCGTATTGAGTGTGGTATTAAAAGTGAGCATACGACAACAAATTGGTACAACTTTTGTCGTGATATTTGTATTATCACATTACAATGAAGTAGTCAAAAGATTGGTGGTCCAGGAAGAATTGTGGAAATTGATGAAAGTTTGGTAAGTGGAAATATAATCGTGGTAGAAGAGTAGAAGGTCAATGGGTTTTTGGAGGAATTGAATGTGATTCAGATCGAATGTTTATGGTTTCAGTGGCTGATCGTACTACACAAACTTTAACTGATATATTATATACATATGTCGAACCAGATAAGTTCTATTTCTATTATTATTCTTAGCTAATCattataattaattttttaggaaaaattatatatagtgATTGTTGGGCTGGTTATGATTTAGAGTGGTTGAATCAATTGAACTTCACTCATTATACAGTCAACCACTCCCAGAATTTTGTTGATCCCGTGACTAGAGTTTATATAAATCGTATTGAATCAACATGGAATGCAGTGAAAAAATCCCTTCCTTGCTATGGTATAACAAAAGGATTATACAGCTCTTACTTTCAAGAATATATTTGGtgaaaaatatatattgaaagaaaggaagctaTATTTAATATTCTATGCAGTCATATTAAGCTATACAATCAAGATAATGCTGTTATAGtagaataaataatatatttgatttttgtacttttaaatacttaaaaatagttgaaaataatatactagaacAATCTTTAATTTATAGTAATGAGGTGGCATGTGCATGTAAGCAATAAGGTAATCTAAATAAGCAAATGAGGCCCACCCTAAATAAGAGGGGGTGCTATATTGTGCATTCTACCCCCTCAGCACGAACACATTCTTGCCATTCAAGATAGCCTCCCAGTAGCATCAAAGCCCAGGTTAGTAAGATGGCTGTGGTCTCATGGCCCGCAATGTAGAACGTCTTGTATTCCTCTATCAGATCCCTGCTTGTgaaattgctgctgctgtcacACTCCTTTAGCATCAGTCCAAGTAAGTCATTCCCGTATGTATTGCTCCCCCCTGACTTCATTGAGTTCCGACGCTCGTCTATGATCCTAGTGATCAGAGAATCCACTGATGAAGTTTCCACAGTCGGAGGTTGATTGGAAGAGGGAGAAACCTGTAAGCAAATGATTATGATTCAGTTCAATAGATGATCGAGCATACCTGAAGCCTGCAATCCAGGAAAAGCTGATGAGCTTGGGCAGTAGCTCTGGGATTTTCTTAGACAATATCTCGAAAACCCTCTGCCCTTTGAGATAGCTAGTTCCAAATGCTGTATGGGAGATAA
>NW_003314315.1_999728_1002411
aaaccattctttactactgctaccagctttggagaagaaacccatgtttgtgttgaacatggatgaaacattaatccatgcctacaaggctatagtgtccctcaagctctttagtgtgaaaattatttcactgcagtgctatcttgtggcaaagaggctaggtatgaatgactttctaaaagagatgagtaaaatatataagatcgtggtttttaattgaacaatgaagctatatatagacaagattttggacaagcttaacttagctaggaatctctttgcccatcatctctatagagattcgtactcgaccaaggaagtcaaaggaaaaaggttgtggaggatctctcaagattagggtaggacttcaaacatatggtgattgtggacgacaagccagagtccttttgcttgcaactcaagaatggaattgttattcatgcattcaaaaataagaaagggcataagtattatgaattgaagatgataagtaatttgcttaagaaaattgcaagtgttgaacatattagagaagctaaatagctagaaactcatataaactcatgtaaacactttgactatttatgttgtaacactactcactctaaattgattttggcattgttccctcaatcataatcaaaaagcatcttattctagaggaatttgctccacacttttgtggaagagaagaattggttagagtcttttgtgttattagatgaaagcttctggggagaaatgcataatatagcaacccccttctcttatgtggttgcccctttgccatgctcactcctcgcttcctccgtcgtgtgcttagtcatgcctagctctaaatgtttaatgactaacactaaattagtaacgttaaaatttaattaatagatgttgttaatggatatgttaacgactataattttatgattagccagtgaatgaacgactataatttataagtatataacctacgactgatttaattttatttaatagtattttggctagattggaatatgtagatcatactcaagataatattctttctttttctaatcttattgagagaactaatagtaaagtaaattcttttactttttgtattacatttggtcgtcttttacaagagagagaatgtgaaaaataccatcaaccaatgagatatcaatttgataattgaggttgtaaagatgatttaaagtggaattgtaaaaattgcaataccacaagatctcttagaactaatacatggtttacaaataataatctcacatttgctcaaatgcttaaagtgatgtattagtagtgcattaaaatgccacaaaatcaagcttgtatcaagtgtagtattaaaagtgagcacatgacaacaaattggtacaacttttgtcatgatatttgtattatcacattacaataaagtagtcaaaagattgatggtctaggaagaattgtggaaattgatgaaagtaagtttggtaagtggaaatattattgtggtagggtctcttgcaagggggtggagcagtggactgctttagaaggtcaatgggtctttagaggaattgaacatgattcagattgaatgtttatggtttcagtgtccaatcgtactacacaaactttaattgatatattatatacatatgttgtaccaggtaagttctatttttattatttttcttaactaataattataattaattttttaggaacaattatatatagtgatttttgggctggttatgattcagagtggttgaattaattaaacttcactcattatacagtcaaccactccaagaattttgttgatcccgtgactaaagtttatacaaatcgtattgaatcaatatggaatgcagtgaagaagatcccttcctcactatggtacaacaagaggattatacaacttttactttcaagaatatatttaacaaaaaatatatattgaaagaaaggaagttgcatttaaattctatacagtcatattaagctgtacaatcaagacaatgccgttatagtagaataaatagtatatttgattttggacttttaaatacttaaaaataattgaaaataatatactgtgagggccaagtgtacggttacgatgccgtatactaatattagtgtagtgggttttggtagccgtcggattggtttcaatccggaccactcgctcctatatataagctagggtttttgggctaattgatatgcacatttctatattccctttccatattccatgcactcacattggtggagatgaggggcacctttgattgtccctggggagtgcttggatttgggatttcggtttagatctagcttttgcattgtctagatctaccatttctttccagctttttgtcatttctcttcttttgctctttctttctcattcattttcatggccgatccgcaatctcctcctttgactctagagcagcagttggttcaattgcttgatgctatgcgcttggaattgaacaaccaaactcagttgatggcggcgttcacggcacatggtacaactcctcctgcttttggtgccaatcctcgcgttcggccggagttctttcgtgggaatcctggggatgatgtgtaccattggttcgatcacttcacagtgattgccacatatcatttttgggatgatgctcgacgtttgcgtgag
>NW_003314315.1_1240061_1242390
TGGCACGGAGCAGAGTGAGGGCCTCCCTGGCATGCCCGTTCTGCGAGTATGCCGccagcatggcgttccacgtcACCACATTCTTCGCGGGCATCCGGTCAAACATCTCTTTGGTCTCTTGCAAATGCCCATtgcgggcatatgccgcgagcatgatgttccacgagaaggaattcctCTCGTGGATAGCCTCAAACGCTGCATGGGCGTCCTCCACGCATCCACACtccccatacatctggacgagaagATTCCCTAGATACCTgtcgccgccatagccagaggTGTGGAGCTGGGCGTGGATCTCCCTGCCACGTTCGATCTCCCGCCGCCGCCCACATCCCCGCAGCTCGCTCGCAAACCAGTCCTGGACTGCCGCCAGTTCTATTACAGGAAGCTTGATGCTGAGCCACAGCTAACTAGAATGTGTAGATTTGAACTTTCAAGATTTCATAATTCCAAATGGAACTGCAATGGAATTGCCCAATTGATGTGCGTACGGATCAGGTGGTGCGGGAGGCTCTTGCACGGATCTTATCGTCGAAAACCACGGCAATGTTCAACGCACTGGTGACTATGTGAAGCAAGTGTGGCGACCTCGTACGGGCGCCATGGTAGAAGCGTATGCtcagtttgggcatatgcccagtGCTTTGGAAGCTCTTGAGGGAAATTGGAGCTTCTCCGACCACTGTGACTTTCACAAGTTCTCTAGTGGGTTATAGCTGGAAAGGATTCTTTGAAGGATCATGCCCCCTCTCTTACGTGGTCTACCTAAAATGTTTTATGATTAACTCTAAATTAGGAACGTTAAATATTATTAACAGATATATTAATgactataattttataattagccAGTGACTGAACGgctataatttataagtatataacttaCATTTGGGTTTATGTTTTTCCTCTTTGTGTTTCTTATCTTATTCATTTTCTTTAGTATTATGGTTAGATtggaatataaaaatcatACTTAAGacaatattctttccttttcctAATCTTATTGAGAGAACAAATAATAAAGTAAATTCTTTTACTTTTTGTATTATGATTTGTCTTCTTCTAGAAGAGAGAGAATGTGAAAGATGTCATTGACCAATGAGATCTCAATCTGATAATCAAAGTTGTAAAGAAGGTTTGAAGTGGAATTGTAAAAATTGCAATACCACAAGATTTTTTAAAACTAATATTTTTTGTGTAAATAATAATCTCACATTTGCTCAAATGTTTAAAGTGATGTATTGTTAGTGCATTAAAATGCCATAAGTTAAAACTTAGATTGAGtgtaatattaaaaaatagcACATGACAACTTTTGTCATGATAATTTTGAGGTAATTTAAGTATAACTTTGATATAATCGATTAAAATGGTAGAAGTTAATTTCCTTAGACTTTTATTATGATAAGAAAGAAGTTTAAAATATCCCtcgagggataaattgcttatgtcatGATATAGTGAGTCATtgttaaataataatatactcattTCTAATAAGTTTATACTAAAATATATCAACATAtaaaacattgaaaaaataGTTTTTAGTAAGGCCAAAGGGACTAAATCCCTaaataatgatggatagaatttaAACTTTAAGTTTAAGAAAAGCTAAAGACAAAAAAAACCTTAATTATCTAAAGTGGATAAAGCTAAAACAATGCTGGCATTGCTAAGTAATAGGGAGTGCCTATAAGTAATAATGTTAATCCCAATATGTGTGATTATAAGTTAAAAATACTTACTAAGGCACAATTAAGTGAAAAGCTTACCTCCTAGCATGAAGGATAATAAGTAAAATGAATGTATGAGGCCACAAGTTAAGAGTGAGGAACCAAGAATGAACTCGAGGGTTTATTAATTATAACTATGGTGCTATGAAGAGTTTAAAACATAGAGGCTTTACTATTAAATTGGGTAATGGATATAAAGCTTATGAAAGCTCATAAAACTGAAAGTATCCATAATAGGCTAAATAGTAGCCAAAAATTTTATGAAACTAAAGGCATTAAtaaactaaaggctagagtcccTTTAATGTTCTAAAAGAgtaaattaatatttaagaAGTCAAGTATAAATGATTCATAACATATGCAAAATCAGGATAGTGCAATAAAAGTATGGTTTTAAAGCTTGCCAAAAGGTGATGCTattaaggttggggaagtaattCTCGCATGTTCAAAAGGATGATTTTGAATGGAAGTTGGTATCATTTAGATAAACTAAAAATAATGTCTAATTTTATGCTAATTTCTTAATATCATCAAATGGTAAATATAATACAATTGAGAACCAATAATTA
>NW_003314269.1_405422_408042
aatgaagaattaaaatgtaaaaaatcctaaaacatttgagaaggaaaatgacacaatatctagattcttgtacactagtatattgtttgatctattgctctatctgggaaacaagggcagggtggtaaacatgggagctcttgcaataccctgctagctctgggtaacaagggctctaggatctaggtactttctctacttgtcatgggagaattgttaaaaagacgtgtttcttgtaaaagccttagtaataatgaaatacaaaataaaactggagaagcaaacttgaaggtttcaaagaatctcaaggagacaatccaagccaaacacgagtagttcacgttgatgtagagcaccttctcgtcactgtactgtgaaagatttccaatctctcacaatccatattggcacttttaaaagcaagagatgagctggatcaacaatgtgcttcaatgtgactctggcccataggtgcgaatgagcattggacggtcacaattgcctagaatggatagctggaacaaattaggggaatacgatctggccacagcagtcaaggtgaaatcactgcaattgacagtaagctatgcactatggtgagatcacggtgattccatatccaggaatcggcaaggtgctgttgatgcctaagtcgccctcatctcaaggctttggtggaagcaagcaaagagacaaaaacgcgcacaatatagcacccccctctcttatgtggctgcacctttgccacctcgcttcctccttagtgcacttagtcatgcccaactctgcaccctaaatgtttaatgattaactctaaattagtaacgttaaactttaattagtagatgtggttaactaatatgttaacaactttaattttataattagccagtgaatgaacggttataatttataagtatagaacctatgctaggtttttcctcattgtgttttgtgctcatattttctttcttattttattcattctctttagtattatactagattggaatatgtttctgatcttattgagagaactaatagtaaagtaaattcttttattttttgtattacaattggtcttcttccagaagagagagaatgtgaaagatgtcatcgaccaatgagatattgatctgataatcaaggttataaagatggtttaaagtggaattgtaaaaattgcaataccacaaaatgtcttaaaactaatacatggtttgcaaatagtaatctcacattttctcaaatatttagagtgatgtattgttagtgcattaaaatgccacaagatcaagctcatattgagtgtagtattaaaagtgagcacatgacaacaaattagtacaacttttgttgtgatatttatgttatcatattacaatggggtaatcaaaagattggtggtccaagaagaattgtggaaattaatgaaagtaagtttggtaagcaaaaatataattgtggtagaagagtagaaagtcaatggatctttggaggaattgaacatgattcaaattgaatgtttatagttacaatggctaatcgtactacacaaactttaactgatatattatatccatatgttgaactaggtaagttttatttatattattattcttaattaataagtataattaatttcttaagaacaattttatatactgattgttgggctggttatgattcagaatggttgaatcagttgaacttcactcattatataatcaatcactcctagaattttattgatcatgtgattgtacaaatcgtattaaattaacatggaatgcagtgaaaagatcttttcctcactatggtgaaacaaaaagattatacagctcttactttcaagaatatattcagtgaaaaatatatgttgaaataaagaaagttgcatttaatattctatgtagtcatattaagctatacaatcaagataatgttattatagtagaataaatagtatattttattttttacttttaaatacttaaaaataattgaaaataatatactagaacaatctttaatttatagtaatggcatgcttatgtaagcaatgaggtggcatgcaaatccaaatagcaaatggggcccactctaaataaagtgggggtgctgtctacccccaaaacactagtaattgttgggccgtgtggaattggcaagagttgcttgctcagggctttggcttgcggctggattcgaggattgtttgcatctgggacctcactaagcaggacttggccgggtgagccgctcggcctgcttgcaaaacgtgaggatgagatacagagtttggattctttgcaagacatccagtacgtgctggcgatgcaaaagcccaacaggcatgccagatgataaaggacgtttccaagcttgattcgcatttcattgttggtgaaggaggaggggtttgaattcatgactcatcacattgccccctagtgtatggggaagtccacgcagcagagaaggccatggttctttcagcatgccacagcgcagcattgtctgtgcgctggattatttgcaggacgaaggagtcgtgcgttcgaatccgtgccccaacatgcttgggaaaataaaaggagtgatcagtttgttttatttg
>NW_003314269.1_2066163_2068759
GTGGTTGGGTCATGAGGGCACAAACTATAGAattattctaagaatattctatggtctatgggatttaaggccgtaTCCCTTTTGTGATATTCTAGAGATTTTTGGTGGAACCTTCatataataatttaaaaaGGTTAAAAGTTGGTGTGAGAATTTTAGAGAAAAATACCTATGATCACAATTGAAAATGTTGATTAAACTCTTGAAATCATCTGTAGCTACTTGGAATTCTTGTACTAGGCAAATAAATTTTTGGACATCAAATAAAAAGGAGCAAAATAAAATATCACCGTGTTTTAATTGTAATGCCCTAGGCTACCTAGGTCATGTGAGACAAAATTTATGATAATGATGAAATTGATGTTTATGAATGACTATATTTTATTCAAATAAACATGTTTAAACAAAATTCATGTTCCCCTAGGTCATGCATGACGAAATTCCCTACACTTAGAAATTTTTTCTTGCGAATACTTTGGGCCAATACATGTGAGCTCCCATGTATGAGCTTGTCCCCCAGCCATGCTGTCATTCCCAGTTTGCCATGTCAAAGCTTATGTGGCAAAGGAGAATGAGATTTAACAAGAGGCATATTCCATGGGGAGAATTGCATAATGTGCCtttcccatgctcactcctcgCTCCCTCTGCAGCGTGCTTAAGTCACGCCCAGCTCTGCACCCTAAATGTTTAACAACTAATTATAAATTAGTAAGGCCAAACTTTAATTAATAAATGTTGTTAATAGATATGTTAATGACTATAGCTTTATAATTAGCCAATGAATGAAAGGaacactcaaccttttattttgcatgtggatgcttctgaagtTAATCTTAGAGGCATATTGATAATTTATAAGTATATTTGGTTTAGGTTTTTCCTCATTATGTTTTATGTTTGTGCtccttatattttctttcttattttattcattctctttagtaTTATGGCTAGATTGAAATATATAGATCATGCTCAAGATactattcttttttttctgatCTTATTGAGAGAACTAATAgtaaattaaattattttacCTTTTGTATTACAATTAGTCTTCTTTTAAAAGAGAGATAATGTGAAATATGTCATCAACCAATGAAATATTAATTTGATAATCAAGGTTGTAAAGATGGTTTGAAGTGGAATTATAAAAATTGCAATACCACAAGATCTTTTAGAATTAATACTTGTTTTATAAATAGTAATTTCACATTTGCTTAAATGCTTAGAGTGAtatttttttggtgcattaaaATGCCACAAGATCAAACTCGTATTGAGTGTAGTGTTAAAATTGAGCACACAACAACAAATTGGTACAACTTTTGTCATGATATTTGTGTTACAATGAGGTAGTCAAAAGATTAGTGGTCTAGAAGAATTTTGGAAATTGATGAAATTAAGTTtagtaagaaaaaatataattgtGGTAAAAGAGTAGAAAGTCAATGGGTCTTTGGAGGAATTGAACATAATTCAGATTGAATATTTATGGTTTTGGTGGTGGATCGTACTACAAAAACTTTAATTGATATATTATATACATATGTTGAACCAGGTAAGTTCTATTTCTATTATTATTCTCAACTAATATTTATAATCAATTTTTTAGGATAATTATATATAGTGATTGTTGGGCTGGTTATAATTCAAAATGGTTGAATcagttaaatttattcatTATACAGTCAACCACTCCCAAAATTTTGTTTATCCCGTGACTAGAGTTCATACAAATCATATTAAATCAACATAGAATGTAGTGAAAAATCCTTTACTCACTATGGTACAACAAAAGGATTATACAACTCTTACTTTCAAGAATATATTTGGCAAAAGATATAtattaaaagaaaagaaactacatttgtgagtgtatggaatatggaaagggaatacagaaaatgtatatattaattagcccaaaaactctaATTTATGTATAGGAGCAAGTAGTCCAGATTGAAAGCAGttcgatggctaccaaaatcccactatactaatattagtatatggcatcgtagccatacacttggacctcacatcatcccttcctctcggaataatgaaaGACTATCAGGGTTCTATCATAGATGGGTCGGGATTTAgaggaacatcaagaggagACATCGGTGGATTTGTAGATGGTACTAGTTGTTTCTGATCCCTTTGAATGAAGTGTTTCAACTGTTGTACATGCATAATTTCTGGAAGATCAaccttgccacaacacccaatacagtcctttccactaagcaagaagccccttaaataaaccacataccataAAATGGGAAAAACACTTAGGCTATgtataagtgggacaacaatggcactaCAACTCCTATCATTATCCACCTacgaagtacaaagtggatgacttcatATTAGTGCATGACATTAACTAAAACATGAGCCTCATTCTAACAAAAACCATACACCTATAGGCACCTTGTCATGAATTCCCCTCAATACCCTGTGCGTCTCAGATTTACTAGAAGAGTCCTTTTCATGATGTTCTTCGTGAACAACCTATGCGATCGGAGCTAGCTTAGAAAAATAACCACACAAAGTTATGAGGTTG
>NW_003314265.1_959813_962358
TGACATAGAACAATGTTCCATAGCGATAGGTAGATGGAAGTGTACGCTTTGGCAGTGGCAAAACGAGACGACCTACACAAAGCTACCCTGTGGTTTCCTTGAAAAGAAATGAATACATTTACAAACATTTGCCAAGTAGTTATTAAAAAACACCAAAGTAGCTTGCCAGAGACGAGCGTCTAGCTACTCAAGAGCTCGTTAAACCTCTTGTAGCTGTCCGAGCTTGAAGACCTCGGGCTCGTCACTTCCAAAACTTCCAAGTCGATCCCCTCTGGCGTGAGCACGAGCAGCTTCGTGTCCTCTGTCCACGGCCGAGGAATTTCTTCTAGTCCAGTCGCTGCTGCCTGAGTGTTTTCATCCAGCCTTTTGTCCAGCCTTGCCACTAGCTCGTCCAGTCGTGCCTCTGGCTCCGTCTGAGGTAGCActgcctcttcttcgtccctgGCCTTCGGAAGTAGCTCGAGCTCATCTCCGCTTCTCAGGTACTTGAGCTCATGCCTGAGCATAACGTCCTCTGGCTTTGAAGTTGCAGTATCACAGGCAGTCTCGGCCTCCTTGGTGTACTGCTGGTTGTATCTCTCCACAAAACTCACCTGGATCGACTTGGGGAAGTTGCCACCTTGGAGCCGAGAAGCAAACGCGAGACTCTTTTTGTAGTCCCCTACCACGTCTCTGTGCAAGGAGATCTTGCGCAAGAGATAAACCGTCGGGGAGGCTCGCTGTTGGGACGCATCAGCTTCGTCCAGAAAATGCTCCGGAACACCCGACGCCCGCGCGGCCACCTTCCGACCACTCGAGGGGAAGAAATGCATAATACAGCACCGCTCACTCTTACGTGGTTGCCCCTTTGCCACGCTCACTCCTCTCTGTGGCGCGCTTAGTCACGCCCTAAATGTTTAACAACTAATTCTAAATTAATAACGCTAAACTTTATGTTTGTGCTCCTTATAATTTCTTTCTTATTTtattcattctctttagtaTTATGGCTAGAATGGATATATTGATCATGCTCAAGATagtattctttctttttctgattTTATTGAGAGAACTAATAATAAAGTAAATTCTTTTACTTTTTGTATTAGGGTTGGTCTTCTTCCATAAGAGAGAGAATGTGaaagatgccatcaacaaatgAGATATCAATTTGATAATCAAGGTTGTAAAGATGGTTTAAAGTGGAATTATAAAAATTGCAATACCACAAGATCTCTTAGAACTAATACATGGTTTGCAAATAGTAATTTCACATTTGCTCAAATGCTTAGAGTGATGTATTGTTGGTGTATTAAAATATCACAAGATCAAGCTCGTATTAAGTGTAATATTAAAAGTGAGCATACGACAACAAATTGGTCAAACTTTTGTCGTGATATTTATGTTATCACATTACATCAAGGTAGTCAAAAGATTGGTGGTCTAGGAAGAATTGTGGAAATTGATGAAAGTACATTTGGTAAGTAGAAATATAATCATGGTAGAAGAGTAGAAGGTTAATGGGTCTTTGGAGGAATTGAACGTGATTTAGATTGAATGTTCCGATCATACTACACAAACTTTAACTGATATATTATATACATATGTTGAACCAGATAAGTTCTATTTCTATTATTATTCTTAactaataattataattaattttttagGAACAATTATATATAGTGATTGTTGGGCTAGTTATGATTTAGAGTGGTTGAAACAATTGAACTTCACTCATTATACAGTTAACGACTCCCAGAATTTTGTTGATCCTGTGATTGGAGTTTATACAAATTATATTGAATCAACATAGAATGTAATGAAAAGATCCCTTCCTTGCTATGGTACAACAAAAGGATTATACAGCTCTTACTTTCAAGAATATATTTggcaaaaaatatatattgaaagaaaggaagttgCATTTAATATTCTAAGCAGTCATATTAAGCTGCACAATCAAGATAATGCTGTTATAGTAGAATTAATAATATATTTGATTTTGTACTTTTAAATACTTACAAATAGTTGAAAATAATGTACTAGAACAATCTTTAATTTATAGTAATGAGGTGGCATGCGCATGTAAGCAATGAGGTGGCATGCAaatccaaataagcaaataCCCTAAATAAGGGGGGTGCTGTATTATGCATTCTACCCCTCAGGTCCACTTCCAGTAGAGACATGTATTAAGCTCTCACGCAGTCGGGGAGCCGCCGCTGACAATGGTGAGAGAGCCAGAGCAAACGTGGTTCGTTCGTCAAGATGAGGAAAGGGAGGCAGTTggcagagctccagcgcgtAGAAATTGGCTGCTAAGTCGCAAAGCTGTTCCAGCCTGCGGGAGGAGTGTCTTGATCCTTATACCAAGCTTGACGAAGTCGCAAGGTTGGGAGGAGGCCAGTGACTGGGACTCGTACTGGCAGCATTTGTCACCTCCGCTGTAGCGTCGTGGAGTGCTTTGCTGAAGAAGTAGTCTCCGGGCCCGGCTTTGGTTTCTTCCCGTGACAAGTTTAACGTAGAGTAGAGCTTTTCTGCCACCAAGTCACGGAGATCC
>NW_003314265.1_1317123_1319449
CTCCACCTTGAATTTGCCAGTCGCGAAAGAAGGCGCGGCCACGGCTCGGGATCCCCTCTGGAGCTTGCTACTCGATCTCGAGAGGAATGTGGATGGGCACGACACGCCGATCGATGCCTGCATTGTCGATGCCGCCatttttcctcctcctcggctcGATCCCTCAAGCAGTGTCTTCTTCCAATTTTACCTAAGAAGAACTGGATGTGTGGCCTTGGCCATCGGGCGGCCCAGCTGCTCCCAGAATCTAATCTGACGGCTCCTGGCCAGCCTAGTTTTCGCAATGGATATCTCGGCGTGGCCAATGAGAGTGCGCATGGCCAATCCGGCCGGGTGCTCCCTGGACCGTTCGTTTCTGGATCCAACGGCTGAGCGCAGCTCTACCATAAGAGCCACAAGAGAGAGTTTGTGGCTTCCAGTTTGCTGCTCTCTCCATATCTTTTTCTTCCATCAGAGAAGTCTAGATAATTAGTGTAAATAGTTAAGCATTTATCCTTAGTTTCGCTAAGCTCATAGCTTAATTGAGCTGCTAATAAGAACTCAACTGTATAGCTAGAAAGCATAGTAGGGAAGACCCCTCGCCTCTACGAAGTAGACATACTAGACACACTTAAGATCTAAATTGATGTGATTGCCAAATTGCTCCTTGATGCTATCAGAATCAAGCACTCCTTGAGCTGATTCATTGTAGGCCCTTTGGTTTATTCTCATAAAGTTTTATGTAATCTTTtccatttttacttttttttcacGTGCAAGCTTCCTAGAACCATATCAGAATCCAAAAGGAAGAATAATCCAGCACCCCTCTCTTACGTGGCTACCCCCTTACCACGCTCACTACTCTTAGCCCTGCAAACTTTAATTAGTAGATGTTGTTAATGGGCATGTTAATgattataattttatatttagccAGTGAATGAACaactataatttataaatatataacctACGCTTGGTTTAAGTTTTTCCTCATTGTGTGTGCTCCTTATATTTTCTCAAGATAATATTCTTTATTTCTTTGATCTTATTGAGAGAATTAATAGTAAGAAAAATTCTTTTACTTTCTGTATTATGGTTGGTCTTCTTCCAGAAGAGAGAGAATATGAAAGATGCCATTGACTAATGAGATATCGATATCATTATCGAGGTTGTAAAGATGGTTTGAAGTGGAATTGTAAAAATTGCAATACCACAAGATTTCTTAGAGTTAATATTTGATTTGCAAATAGTAAATTCACATTTATTCAAATGTTTAGAGTGATGTATTGTTGATGCATTAAAATGCCACAAGATCAAGTTCATATTGAGTGTAATATTAAAGTGAGCACAAGATAACAAATTGGTACAACTTTTGTCatgatatttatattattacaTTACAATGAAGTAGTTAAAAGATTGGTGGTCCAGAAAGAAATATGAAAATTGATGAAAGTAAGTTTggtaagaaaaaatataattgtGGTAGAAGAGTAGAAAGTCAATGGATCTTTGAAGGAATTGAATGTGATTCAAATTGAATGTTTATAGCTTCGGTGGCCAATCATATTACACAAAATTTAATTGATATATTATATACATATGTTGAACTAGGAAAGTTCTATTTCTATAATTATTATTAactaataattataattaatattttagGAACAATTATATATAGTGATTATTGGGCTGGTTATAATTCAGAGTGGTTGAATTAGTTGAACTTCACTTATTATACAGTAAACCACTACCAAATTTTTGTTGATCCCATAACTAGAGTTTATACAAATCATATTGAATCATTCTATGTAGTCATATTAAGGTATACAATCAAGGATAATGCTGTTATAGTAGAATAAATAGTATATTTTACTTTGTACTTTTAAATACTTAAAAATAATtgataaaataatatactagaacAATCTTTAATTTATAGCAATGAGGTGGCATACAATtccaaataagcaaatggGCCCACCCTAAATAGGGGGTGGAGGGGGTTGCTATATTGTGCATTCTACCTATCCAAAAAGACTGCCTTTTAGAGCATCTTAGTAGTAAACCAGTTATATACAAGCCTACCATGCCTAAAGGTAATCACCTCAATCCCTttgctactcaaaaactctagAGTCTTGGGACACAGGCCTTGCTCTCCAAATGAAATAGCCATAGTATATAACACTATCTTTCATCTGCTCATGTACTACAGCTATCATGGGTACATGATTATTCAATTGGCGGTAGTAGAACTTGAGCACCAAGAAGATCTACACCCTTGAGTTGGGGACGTTGAGGTAGCTATCAGTGTAAGAAAACAGTTTTGTGTAAG
>NW_003314265.1_1317449_1319736
CGGCCGGGTGCTCCCTGGACCGTTCGTTTCTGGATCCAACGGCTGAGCGCAGCTCTACCATAAGAGCCACAAGAGAGAGTTTGTGGCTTCCAGTTTGCTGCTCTCTCCATATCTTTTTCTTCCATCAGAGAAGTCTAGATAATTAGTGTAAATAGTTAAGCATTTATCCTTAGTTTCGCTAAGCTCATAGCTTAATTGAGCTGCTAATAAGAACTCAACTGTATAGCTAGAAAGCATAGTAGGGAAGACCCCTCGCCTCTACGAAGTAGACATACTAGACACACTTAAGATCTAAATTGATGTGATTGCCAAATTGCTCCTTGATGCTATCAGAATCAAGCACTCCTTGAGCTGATTCATTGTAGGCCCTTTGGTTTATTCTCATAAAGTTTTATGTAATCTTTtccatttttacttttttttcacGTGCAAGCTTCCTAGAACCATATCAGAATCCAAAAGGAAGAATAATCCAGCACCCCTCTCTTACGTGGCTACCCCCTTACCACGCTCACTACTCTTAGCCCTGCAAACTTTAATTAGTAGATGTTGTTAATGGGCATGTTAATgattataattttatatttagccAGTGAATGAACaactataatttataaatatataacctACGCTTGGTTTAAGTTTTTCCTCATTGTGTGTGCTCCTTATATTTTCTCAAGATAATATTCTTTATTTCTTTGATCTTATTGAGAGAATTAATAGTAAGAAAAATTCTTTTACTTTCTGTATTATGGTTGGTCTTCTTCCAGAAGAGAGAGAATATGAAAGATGCCATTGACTAATGAGATATCGATATCATTATCGAGGTTGTAAAGATGGTTTGAAGTGGAATTGTAAAAATTGCAATACCACAAGATTTCTTAGAGTTAATATTTGATTTGCAAATAGTAAATTCACATTTATTCAAATGTTTAGAGTGATGTATTGTTGATGCATTAAAATGCCACAAGATCAAGTTCATATTGAGTGTAATATTAAAGTGAGCACAAGATAACAAATTGGTACAACTTTTGTCatgatatttatattattacaTTACAATGAAGTAGTTAAAAGATTGGTGGTCCAGAAAGAAATATGAAAATTGATGAAAGTAAGTTTggtaagaaaaaatataattgtGGTAGAAGAGTAGAAAGTCAATGGATCTTTGAAGGAATTGAATGTGATTCAAATTGAATGTTTATAGCTTCGGTGGCCAATCATATTACACAAAATTTAATTGATATATTATATACATATGTTGAACTAGGAAAGTTCTATTTCTATAATTATTATTAactaataattataattaatattttagGAACAATTATATATAGTGATTATTGGGCTGGTTATAATTCAGAGTGGTTGAATTAGTTGAACTTCACTTATTATACAGTAAACCACTACCAAATTTTTGTTGATCCCATAACTAGAGTTTATACAAATCATATTGAATCATTCTATGTAGTCATATTAAGGTATACAATCAAGGATAATGCTGTTATAGTAGAATAAATAGTATATTTTACTTTGTACTTTTAAATACTTAAAAATAATtgataaaataatatactagaacAATCTTTAATTTATAGCAATGAGGTGGCATACAATtccaaataagcaaatggGCCCACCCTAAATAGGGGGTGGAGGGGGTTGCTATATTGTGCATTCTACCTATCCAAAAAGACTGCCTTTTAGAGCATCTTAGTAGTAAACCAGTTATATACAAGCCTACCATGCCTAAAGGTAATCACCTCAATCCCTttgctactcaaaaactctagAGTCTTGGGACACAGGCCTTGCTCTCCAAATGAAATAGCCATAGTATATAACACTATCTTTCATCTGCTCATGTACTACAGCTATCATGGGTACATGATTATTCAATTGGCGGTAGTAGAACTTGAGCACCAAGAAGATCTACACCCTTGAGTTGGGGACGTTGAGGTAGCTATCAGTGTAAGAAAACAGTTTTGTGTAAGTTACAAATTTTACCAACTTACTTTGTCTATTTGCtttggccttagttaagttctTTCGCCAAGGTTCTTGTATATTGTATGAACTCCTAGTTagttctacttggtttcagctacttactACATAAATAACAAAGCATTAGCCAtctatccacggattcccaaattctctcataatccccctccctggatTAGATTAGATTTAAGGTTCAGTTGCTCTCCCTACAAGCACAAGCAACTAAGCACATCAAGCCTCCAAGTTTCTCACATCCCTTAGTACAACAAAATTT
>NW_003314265.1_172364_174636
CATGATTAAATCAATGTGATCAACAGCAAGTTAATATCATTTTTCTCCTTATCTTCTTCTAGGTTCCTAGCCCTCCTCATAGGTGATACTGATTTCACTCGAGAGCAAATCAACAATAAAGTCGCCAAGTGAAGGTTTAGGTTCAAGAAGGTATATATGCGAGACATCAAGTGCTTCTCATTCCTTAACCGAGTGCTAGAGAATGAAATGACCCCCATCCTCATTATCACCATAAGGGCATCATGAAGAACTACAAATTGTCACAACATCCCACTCAATCTTCCAAACTTACTACTTATAATCTTGATGTAATCTTACATAAAGGACAAGATGCAATGGATTTTGGACATTCAGGTGGGTGGAGATGGCTTGCCAAAGAGCAGCTCACCAAGATTAGGGAGGAGACTTCACTTAGTGGCCTTGGCTTACCAAAAGTGAAGAGGAAAGCATTAAGGACATCAACAAAGTCTACTCACTTTTCATGGATATGAAGCGATTGACACAATTCTTAGGTTTAAGAGTACAAATGCACAATCtagctccccccccccccctgcccCCACCTCTCCTACATAATTACCCCCTTGCTATGCCCACTATTCATTCCTTTTGTTCATACTTAGTGCTGTGCCTTAAATGTTTAATCACTATAGTTTTATAATTAAGATGAACAGCTATAATCTATGTTTAGCTTAGGTTTTCTCTCATTGTGTTTTATGTTTTTGTTCCTTtctatattttctttcttattttaTTCACTCTCTTAAGTATTCTAACTAGATTGAAATATGTAGATCATgcttaaaataatattttttctttttctagtcTTATTTGAAAAACtaataataatacattttGTATTATAATTGATTTTCTTTTAGAAGAGAGAGAATATAAAAGATGTTATTGACAAATGAGATATCAACTTGATAATTGAAGTTGTAAAGAAGGCTTCAAGTGGAATTGTAAAAATTATAATACCCCAAGATCTCTTAGTTTGCACATAGTAATTTCACATTTACTCAAATGATTAAAGTGATGTATTGTTAATGCATTAAAATGCCACAAAATCAAACTCATATTAAGTATAATATTAAAAATGAGCACATAATAATGAATTTGAATAATTTTTGTTATGATATTTGTATTATCATATTACAATGAGATAGTCAAAAGATTGTCAGTCCAGGAAGAATTGTGGAAATTGATGAAAGAAAGTTTAGTAAGTGGTAATATAATCATGGTAGAAGAGTAAAACGTCAATGGGTAAATTGAATGTGATTCACATTAAATGTTTATTACAAACTTAACTAATATATATAAGTAAGTTCTATTTCTATTATTTTCATTATTAactaataatttaatattgTTATTTTATGAACAATTATATATAGTGATTGTTGGGCTGGTTACGATTCAGAGTGTTTGAATTAGTTGAACTTCACTCATTATATAGTTAATCACTCCCAAATTTTATTGATTAAATTACTAGAGTTCATATAAATCATATTGAATTGACACGAAATGCAATGAAAATATATTATGGTATAATAAAAGGATTATACAGTTCTTATTCTTTggtaaaaaaaataaatattgaaaGGAAGAAACTACAATATTCTAAGCTATATAATCAGAATAATGTTGTCatagtaaaataaaaattctatGGGAATCCAAATAAGCAAAAAGGGCCTGCATTCTACCTGGTTCAAAAAAACCTTGACATCAGCAAACAAAGGATCTGCCCTTGCCCGAACCTCCTGCTGTGTTTCTAGGAAATCCAGCTCTATAGATTGCGCATGGGAACTCGGCTATGGACAGTGCACTGATGCAGCAAGCCGGGATGAGGAGACATTTCGCAAAGATAGATTTTAGGGTAGACTCACTGTTTAGTACAAGGTGGAAGAAGCGTGGAGCTTTCCACGCATCAAAGGAGGAGTTTTCTACGAGTGCAAGGTTGGTGCTCGTCTGTCTTCCTCGGTGGTGTGCCTGGAGCCGCAAGCCCACTGCTTGCAAGCATTTCAAGGGTGCTTGAAAATGGAAGTAATCACTCTTCCATTGTTCCAGCGACTGTACACGTTTGGTGGCCACAAGTCTATGGATCTTACCAACGTCTTCTCGGTGGATCCAGAGGCTTTTCTGCCTGCGTCGGCTGTGCAAGACCTCGGTGCTCCCGTGTTTGCCGATGGAGGAAGCTTGATTGGTGTTACAAACACGATCTATCTCATTCTAAGAAACCGTAAGTGAAAGCTTACTTCCAGAT
>NW_003314265.1_172137_174361
CCTATAGATATTCTCACAATGGAGGCAAATATTTTATGATCAATTGATCTTGGTTGGAGTGGCATTTAACTTTGGGAAGCTCATGCCTAAGACAATTAAAATGTTAAGAGAGTGGCAATGTGATCCAAGGCTTGGGAAGATCACCATGCTTGGCCAATCATTTGCTCGTTCCAAGGACTATAGTGCAACTAAGGTACAAACTTGGTTCACATCCACATATAATATTGCATGATTAAATCAATGTGATCAACAGCAAGTTAATATCATTTTTCTCCTTATCTTCTTCTAGGTTCCTAGCCCTCCTCATAGGTGATACTGATTTCACTCGAGAGCAAATCAACAATAAAGTCGCCAAGTGAAGGTTTAGGTTCAAGAAGGTATATATGCGAGACATCAAGTGCTTCTCATTCCTTAACCGAGTGCTAGAGAATGAAATGACCCCCATCCTCATTATCACCATAAGGGCATCATGAAGAACTACAAATTGTCACAACATCCCACTCAATCTTCCAAACTTACTACTTATAATCTTGATGTAATCTTACATAAAGGACAAGATGCAATGGATTTTGGACATTCAGGTGGGTGGAGATGGCTTGCCAAAGAGCAGCTCACCAAGATTAGGGAGGAGACTTCACTTAGTGGCCTTGGCTTACCAAAAGTGAAGAGGAAAGCATTAAGGACATCAACAAAGTCTACTCACTTTTCATGGATATGAAGCGATTGACACAATTCTTAGGTTTAAGAGTACAAATGCACAATCtagctccccccccccccctgcccCCACCTCTCCTACATAATTACCCCCTTGCTATGCCCACTATTCATTCCTTTTGTTCATACTTAGTGCTGTGCCTTAAATGTTTAATCACTATAGTTTTATAATTAAGATGAACAGCTATAATCTATGTTTAGCTTAGGTTTTCTCTCATTGTGTTTTATGTTTTTGTTCCTTtctatattttctttcttattttaTTCACTCTCTTAAGTATTCTAACTAGATTGAAATATGTAGATCATgcttaaaataatattttttctttttctagtcTTATTTGAAAAACtaataataatacattttGTATTATAATTGATTTTCTTTTAGAAGAGAGAGAATATAAAAGATGTTATTGACAAATGAGATATCAACTTGATAATTGAAGTTGTAAAGAAGGCTTCAAGTGGAATTGTAAAAATTATAATACCCCAAGATCTCTTAGTTTGCACATAGTAATTTCACATTTACTCAAATGATTAAAGTGATGTATTGTTAATGCATTAAAATGCCACAAAATCAAACTCATATTAAGTATAATATTAAAAATGAGCACATAATAATGAATTTGAATAATTTTTGTTATGATATTTGTATTATCATATTACAATGAGATAGTCAAAAGATTGTCAGTCCAGGAAGAATTGTGGAAATTGATGAAAGAAAGTTTAGTAAGTGGTAATATAATCATGGTAGAAGAGTAAAACGTCAATGGGTAAATTGAATGTGATTCACATTAAATGTTTATTACAAACTTAACTAATATATATAAGTAAGTTCTATTTCTATTATTTTCATTATTAactaataatttaatattgTTATTTTATGAACAATTATATATAGTGATTGTTGGGCTGGTTACGATTCAGAGTGTTTGAATTAGTTGAACTTCACTCATTATATAGTTAATCACTCCCAAATTTTATTGATTAAATTACTAGAGTTCATATAAATCATATTGAATTGACACGAAATGCAATGAAAATATATTATGGTATAATAAAAGGATTATACAGTTCTTATTCTTTggtaaaaaaaataaatattgaaaGGAAGAAACTACAATATTCTAAGCTATATAATCAGAATAATGTTGTCatagtaaaataaaaattctatGGGAATCCAAATAAGCAAAAAGGGCCTGCATTCTACCTGGTTCAAAAAAACCTTGACATCAGCAAACAAAGGATCTGCCCTTGCCCGAACCTCCTGCTGTGTTTCTAGGAAATCCAGCTCTATAGATTGCGCATGGGAACTCGGCTATGGACAGTGCACTGATGCAGCAAGCCGGGATGAGGAGACATTTCGCAAAGATAGATTTTAGGGTAGACTCACTGTTTAGTACAAGGTGGAAGAAGCGTGGAGCTTTCCACGCATCAAAGGAGGAGTTTTCTACGAGTGCAAGGTTGGTGCTCGTCTGTCTTCCTCGGTGGTGTG
>NW_003314265.1_168452_170730
TGTATTACATATTTTCCATGTTTTAATGTAAAAGGGGATTTGAAATTGTAAGCATTCAAGTTTTATGTAATTCATGAATTTGAAGATCTAGATGTTGCAATTTTACAACTCAAAAGTttcaataataaaatatatatgctACCAATTTTGATTCCTATATAGAAAAAATTGGGAAAAAGTTAAAAATCATAAGAAAATAACATAAAATTGATCCTCTTATAttctaatataatatttaaaatcCACGAATTATGATGATACCTCTTCTTGTTTTGATCTTTGCTATCACTAActcataaaaaaaaattatgtttTTAGTGATTATTTGAGTTAACCTAAAATTTTACGAGTAttgattttttttaaattttttttcaaaATTAGTTATAGGAGTTCATGTTGAAATTTTTTAGCAAAATTCTAGAGATATTGAAGACATATGTATTACATATTTTCCATGTTATAATGTAAAAGGGGATTTGAAATTGTAAGCATTCAAGTTTTATGTAGTTCAGAAATTTGAAGATCTAGATGTTGCAATTTTACAACTCAAAAGTttcaataataaaatatatatgctACCAATTTTGATTTCTATATAGAAAAAATTGGGAAAAAGTTAAAAATCAGAAGAAAATAACATAAAATTGATCctcttatattttaatataatattaaaaatcCATGAATTATGATGATACCTTTTCTTGTTTTGATCTTTGCTATCACTAActcataaaaaaaattatgttTTTAGTGACTATTTGTgttaaattaatattttacGAGTAttgattttttataaaaaaaatttcaagATTAGTTATAGGAGTTCATGTTGAAATTTTTTAGCAAAATTCTCTAGATATTGAAGCTAGAATATCTTGATATACCCAATGATctaaaaaagataacattaaaATGATAAAGCTGAAGAGAATAAATGCATAATATAACGCTCCCCTCTTTTATATGTTTACCCCCTTTGTTATAGCCACTACTCACTCCCTTTGTATTATAGTTGGTTTTCTTTTAGAATAGAGAGAATGTAAAAGATGTCAGTGACCGATGAAATATTAACTTGATAATTGAGGTTGTAAAGATGGTTTAAAGTAAAACTATAAACATTGTAATATCACAAGATCTTTTAGAACTAGCACTTAGTTTGTACATAGTAATTTCAGATTTACTCAAATACTTTAATTGATGTATTGTTAGTGTATTAAAATGCCAGAAGATGAAGCCCATATTGAGTATAATATTAAAAGTGAGAACACATATGAAAGTAAAATTTTTATTGACTATTGGCTAAAATGTTTAACTCTTCTAGTATTGTGATTTTATGCTTTGAGTGAATATGTACTAAAATGAGATGAAATGAATTGCATGACTTTTCCAAAATTGgtgttttcttcctttctagaTCTTATGGTACACAATGGCACATAGGGGATATATTTTCGTAGTGGAGTCACCAATTAATATAAAGAGACTTTGATAAAAATAAAGAGTAAAATAATGTATGGGGAAATAAAAGGGGTGAAAAAATAGATTAGGGAAACATTTTTTACATTTTTTTTATGACATAAATAAGAAGTTGAGTGTTGTAATACATGATATTTTCAATGTAGTAGAGGAAAATCATCTTTATGGGGTTAATATTCATCTTCATCATGAGAATAAATAGTAAAAATAGCAGTGATGGAgacttttattttttattttttgcatTACTAATAAAAACTTTATAAAGTGAAAACTACAATAATAAAGGCTTGAGGGGAAAATTTATTACCTTCACTAAGAATACATAACAGATAATCACGAATAGCAATAGAAATGATAAGAGTAACAATATAGTAAAACTGTGAAAAATAAAGTGTAAAACAAAGTAAAGAAAAACTTTTTTCATTTGGTCATCAATTATATGGATAACCAAAAATATACCTTATTAATTGGGAATTTTCTTATTCACTTATTTTAGATTAAAGTTTTTTACCTTATCACTCTTtatgtctttttttttttagtttgCATTGTTAATCTCTCTTTTGCTTATTCAAGGAAAACACTAAACAGTTATTAAAGGATAGGTTTTGAAAGTTATTACATATTTTCCATGCTTTAATGTAAAGAGGGATTTGTAACTGCGAGCATTCAAATTTTATGTAATTTATGAATTTGAAGATTTAGATGTTGCAATTTTGCAGTTTAAAGGTTGCAACAATAGAGCATATATGTTGCTACTTTCGACTCTTATACTGGaaaaattagaaaa
>NW_003314265.1_960357_962437
TCTCGGCCTCCTTGGTGTACTGCTGGTTGTATCTCTCCACAAAACTCACCTGGATCGACTTGGGGAAGTTGCCACCTTGGAGCCGAGAAGCAAACGCGAGACTCTTTTTGTAGTCCCCTACCACGTCTCTGTGCAAGGAGATCTTGCGCAAGAGATAAACCGTCGGGGAGGCTCGCTGTTGGGACGCATCAGCTTCGTCCAGAAAATGCTCCGGAACACCCGACGCCCGCGCGGCCACCTTCCGACCACTCGAGGGGAAGAAATGCATAATACAGCACCGCTCACTCTTACGTGGTTGCCCCTTTGCCACGCTCACTCCTCTCTGTGGCGCGCTTAGTCACGCCCTAAATGTTTAACAACTAATTCTAAATTAATAACGCTAAACTTTATGTTTGTGCTCCTTATAATTTCTTTCTTATTTtattcattctctttagtaTTATGGCTAGAATGGATATATTGATCATGCTCAAGATagtattctttctttttctgattTTATTGAGAGAACTAATAATAAAGTAAATTCTTTTACTTTTTGTATTAGGGTTGGTCTTCTTCCATAAGAGAGAGAATGTGaaagatgccatcaacaaatgAGATATCAATTTGATAATCAAGGTTGTAAAGATGGTTTAAAGTGGAATTATAAAAATTGCAATACCACAAGATCTCTTAGAACTAATACATGGTTTGCAAATAGTAATTTCACATTTGCTCAAATGCTTAGAGTGATGTATTGTTGGTGTATTAAAATATCACAAGATCAAGCTCGTATTAAGTGTAATATTAAAAGTGAGCATACGACAACAAATTGGTCAAACTTTTGTCGTGATATTTATGTTATCACATTACATCAAGGTAGTCAAAAGATTGGTGGTCTAGGAAGAATTGTGGAAATTGATGAAAGTACATTTGGTAAGTAGAAATATAATCATGGTAGAAGAGTAGAAGGTTAATGGGTCTTTGGAGGAATTGAACGTGATTTAGATTGAATGTTCCGATCATACTACACAAACTTTAACTGATATATTATATACATATGTTGAACCAGATAAGTTCTATTTCTATTATTATTCTTAactaataattataattaattttttagGAACAATTATATATAGTGATTGTTGGGCTAGTTATGATTTAGAGTGGTTGAAACAATTGAACTTCACTCATTATACAGTTAACGACTCCCAGAATTTTGTTGATCCTGTGATTGGAGTTTATACAAATTATATTGAATCAACATAGAATGTAATGAAAAGATCCCTTCCTTGCTATGGTACAACAAAAGGATTATACAGCTCTTACTTTCAAGAATATATTTggcaaaaaatatatattgaaagaaaggaagttgCATTTAATATTCTAAGCAGTCATATTAAGCTGCACAATCAAGATAATGCTGTTATAGTAGAATTAATAATATATTTGATTTTGTACTTTTAAATACTTACAAATAGTTGAAAATAATGTACTAGAACAATCTTTAATTTATAGTAATGAGGTGGCATGCGCATGTAAGCAATGAGGTGGCATGCAaatccaaataagcaaataCCCTAAATAAGGGGGGTGCTGTATTATGCATTCTACCCCTCAGGTCCACTTCCAGTAGAGACATGTATTAAGCTCTCACGCAGTCGGGGAGCCGCCGCTGACAATGGTGAGAGAGCCAGAGCAAACGTGGTTCGTTCGTCAAGATGAGGAAAGGGAGGCAGTTggcagagctccagcgcgtAGAAATTGGCTGCTAAGTCGCAAAGCTGTTCCAGCCTGCGGGAGGAGTGTCTTGATCCTTATACCAAGCTTGACGAAGTCGCAAGGTTGGGAGGAGGCCAGTGACTGGGACTCGTACTGGCAGCATTTGTCACCTCCGCTGTAGCGTCGTGGAGTGCTTTGCTGAAGAAGTAGTCTCCGGGCCCGGCTTTGGTTTCTTCCCGTGACAAGTTTAACGTAGAGTAGAGCTTTTCTGCCACCAAGTCACGGAGATCCACAGCATGAAGCTCTGGCTGAGCCGGCGCTAAAGTCGCAAGCCACTCAATACCCCTGGCTAGAGTCCCACTGCAGTAGA
>NW_003314261.1_4973342_4975887
GATTCTTGTACACTAGTATATTGTTTGATCTATTGCTCTATCTGGGAAACAAGGGCAGGGTGGTAAACATGGGAGCTCTTGCAATACCCTGCTAGCTCTGGGTAACAAGGGCTCTAGGATCTAGGTACTTTCTCTACTTGTCATGGGAGAATTGTTAAAAAGATGTGTTTCTTGTAAAAGCCTTAGTAATAATGAAATACAAAATAAAACTGGAGAAGCAAACTTGAAGGTTTCAAAGAATCTCAAGGAGACAATCCAAGCCAAACACGAGTAGTTCACGTTGATGTAGAGCACCTTCTCGTCACTGTACTGTGAAAGATTTCCAATCTCTCACAATCCATATTGGCACTTTTAAAAGCAAGAGATGAGCTGGATCAACGATGTGCTTCAATGTGATTCTGGCCCATAGGTGCGAATGAGCATTGGACGGTCACAATTGCCTAGAATGGATAGCTGGAACAAATTAGGGGAATACGATCTGGCCACAGCAGTCAAGGTGAAATCACTGCAATTGACAGTAAGCTATGCACTATGGTGAGATCACAGTGATTCCATATCCAGGAATCGGCAAGATACTGTTGATGCCTAAGTCGCCCTCATCTCAAGGCTTTGGTGGAAGCAGGCAAAGAGACAAAAACGCACACAATATAGCACCCCCCTCTCTTATGTGGCTGCACCTTTGCCACCTCGCTTCCTCCTTAGTGCACTTAGTCATGCCCAACTCTGCACCCTAAATGTTTAATGACTAACTCTAAATTAGTAACGTTAAACTTTAATTAGTAGATGTGGTTAACTAATATGTTAACAActttaattttataattagccAGTGAATGAACGGCTATAATTCATAAGTATAGAACCTATGCTTGGTTTAGGTTTTTCCTCATTGTGTTTGTGCtcatattttctttcttattttattcattctctttagtaTTATACTAGATTGGAATATGTTTCTGATCTTATTGAGAGAACTAATAGTAAAGTAaattcttttatttttgtatTACAATTGGTCTTCTTCCAGAAGAGAGAGAATGTGAAAGATGTCATCGACCAATGAGATATTGATCTGATAATCGAGGTTATAAAGATGGTTTAAAGTGGAATTGTAAAAATTGCAATACCACAAAATGTCTTAAAACTAATACATGGTTTGCAAATAGTAATCTCACATTTTCTCAAATATTTAGAGTGATGTATTGTTAGTGCATTAAAATGCCACAAGATCAAGCTCATATTGAGTGTAGTATTAAAAGTGAGCACATGACAACAAATTAGTACAACTTTTGTTGTGATATTTATGTTATCATATTACAATGGGGTAATCAAAAGATTGGTGGTCCAAGAAGAATTGTGGAAATTAATGAAAGTAAGTTTGGTAAGCAAAAATATAATTGTGGTAGAAGAGTAGAAAGTCAATGGATCTTTGGAGGAATTGAACATGATTCAAATTGAATGTTTATAGTTACAATGGCTAATCGTACTACACAAACTTTATATGTTGAACTAGGtaagttttatttatattattattctTAATTAATAAGTATAATTAATTTCTTAAGAACAATTTTATATACTGATTGTTGGGCTGGTTATGATTCAGAATGGTTGAATCAGTTGAACTTCACTCATTATATAATCAATCACTCCTAGAATTTTGTTGATCATGTGATTGTACAAATCGTATTAAATTAACATGGAATGCAGTGAAAAGATCTTTTCCTCACTATGGTGCAACAAAAGGATTATACAGCTCTTACTTTCAAGAATATATTCAGTGAAAAATATATCTTGAAATAAAGGAAGTTGCATTTAATATTCTATGTAGTCATATTAAGCTATACAATCAAGATAATGTTGTTATAGTAGAATAAAtagtatattttattttttacttttaaatacttaaaaataattgaaaataatatactagaacAATCTTTCATTTATAGTAATGGCATGCTTATGTAAGCAATGAGGTGGCATGCAaatccaaataagcaaatggGGCCCACTCTAAATAAAGTGGGGGTGCTGTCTACCCCCAAAACACTAGTAATTGTTGGGCCGTGTGGAATTGGCAAGAGTTGCTTGCTCAGGGCTTTGGCTTGCGGCTGGATTCGAGGATTGTTTGCATCTGGGACCTCACTAAGCAGGACTTGGCCAGGTGAGCCGCTCGGCCTGCTTGCAAAACGTGAGGATGAGATACAGAGTTTGGATTCTTTGCAAGACATCCAGTACGTGCTGGCGATGCAAAAGCCCAACAGGCATGCCAGATGATAAAGGACGTTTCCAAGATTGATTCGCATTTCATTGTTGGTGAAGGAGGAGGGGTTTGAATTCATGACTCATCACATTGCCCCCTAGTGTATGGGGAAGTCCACGCAGCAGAGAAGGCCATGGTTCTTTCAGCATGCCACAGCGCAGCATTGTCTGTGCGCTGGATTATTTGCAGGACGAAGGAGTCGTGCGTTCGAATCCGTGCCCCAACATGCTTGGGAAAATAAAAGGAGTGATCAGTTTGTTTTATTTG
>NW_003314261.1_6403621_6405884
tatgtagcctcattttatatagttggcctgccatatataataatagcgaatatacacaggcacgcgagtatgcctttttgcaagattacctttcaatcccaaaatcatatatagatttaattctttgatttgtctacatcatatatctttgcaaagacaaaacatatcaaaaggaataagatatatataaaaaacttacatttttttataatattttagtggattacaaaagccattgaaaggtttatagagtggatttattagtgctttccgctgtgctgtccatttcttcttttctcttgctctggattgttgtttcggaagtaacaggagcatttttatcaatagtgacagtggtctctacattcccggatgggtaataaggaccaggcgtgtaatatagagattgtggtagtgaaacaaaattcacattctcacatttctgtatgctagaactacttacagattttttgtcttccttgcttcccatctctgtaaaccctaaagaatgaacgagtgaatcagtgtttcgaattatttatatatttctggtcaattgttgaaatgttaaaatgttgaaatgtacaatagaaattttccggttcatttgaacttcaatgttcccattttatttaggaccaataaagcccaaaaatttctatgggttcaaacgaacttctaattctagaaattgtataaattgcattagaaagattcaaaaaataaaaatctctctgaaccattgatacttaaattcataaatttcaaattcaccaaagaataacatttttctgacttaatatttccttataaaacttatcgttgactatgttgactagcattgacttgagctgaattgagctcaactcgtgagctcaactcaactttggaccatccccctcaagtagggcctcttgcttctccacaatccttggagctcttggtttgaaatggaattggtaaaattgcaatgctacaagatcttttagaattaatactttattttgcaaatagtaatctcacatttgctcaaatgcttagagtgatgtattgtttgtgcattaaaatgccacaaaaccaagctcatattgagtgcaatattaaaagtgagcacacgataacaaattggtaaaaattttatcgtgatatttgtgctatcatattacaatgaggtagtcaaaatccatctctggtgctgggcagtgcctcctctcctgcttcccctggaaacttcaagtggcaaaaggagagttttgtccctggcaactcctccatgcaatacaaaagagtagttttcatgccacgactactctatgaaacatttgagttcactcaattatactaggccctatgatagacacgtggatgttatccacagccacgaaatggaactctatcgtcattatgtacatgtacatctggtcgtgtccctcctctttgtctctctcatttcctccagtggagttccaaacccatctcgaccagtgcaatgcaacgtgagagactatggagctcttggcaatggatcaacgctcgaaacctcctcgatccagtcggcaatcaatgcttgccactctcgcagcaacaaactcggctccaagagtgtcgtctgggttcctccaggctcctacctcactggaacactcttcctcagatccaacatgacgctccacatcgaccgtggcgccaagatcttgggaagctccaggcagatggactaccctcccgagaaggatcgatggtatgtgattctcgccgagggcgtagagaatgtggggatcactggcggtggcgaggtcaacggccagagctccaagtttgtggtgagatatgatccaaagaagaacatcatgacgagctggaacgtcactgggaactgcctaggcgatgaatgccgccccagattggtgggatttctacgctcgaccaagattcgcgtctggaacatcgatctccggcagccggcatactggtggtaagaactacgttgactaaacgttttactatagttgactatatgttgaccatggttgaccgagctgtgactttgcgcagcttgcatctggtcaactcaaacttcatccacatccacgacatctcaatcttgggcgatttcgacacgcccaacaacgatggtatcgacatagatggatccaacaacacggtgatcgagcgctgccggattgacacgggcgacgatgcaatctgcccaaagaccacgtacggaccgctcgtcaacctcaccgtccgggactgctgggta
>NW_003314261.1_6403880_6405942
tactataagaaacaagtggctatagagtttcagaagctaaaaactagcatataattaatatgtagcctcattttatatagttggcctgccatatataataatagcgaatatacacaggcacgcgagtatgcctttttgcaagattacctttcaatcccaaaatcatatatagatttaattctttgatttgtctacatcatatatctttgcaaagacaaaacatatcaaaaggaataagatatatataaaaaacttacatttttttataatattttagtggattacaaaagccattgaaaggtttatagagtggatttattagtgctttccgctgtgctgtccatttcttcttttctcttgctctggattgttgtttcggaagtaacaggagcatttttatcaatagtgacagtggtctctacattcccggatgggtaataaggaccaggcgtgtaatatagagattgtggtagtgaaacaaaattcacattctcacatttctgtatgctagaactacttacagattttttgtcttccttgcttcccatctctgtaaaccctaaagaatgaacgagtgaatcagtgtttcgaattatttatatatttctggtcaattgttgaaatgttaaaatgttgaaatgtacaatagaaattttccggttcatttgaacttcaatgttcccattttatttaggaccaataaagcccaaaaatttctatgggttcaaacgaacttctaattctagaaattgtataaattgcattagaaagattcaaaaaataaaaatctctctgaaccattgatacttaaattcataaatttcaaattcaccaaagaataacatttttctgacttaatatttccttataaaacttatcgttgactatgttgactagcattgacttgagctgaattgagctcaactcgtgagctcaactcaactttggaccatccccctcaagtagggcctcttgcttctccacaatccttggagctcttggtttgaaatggaattggtaaaattgcaatgctacaagatcttttagaattaatactttattttgcaaatagtaatctcacatttgctcaaatgcttagagtgatgtattgtttgtgcattaaaatgccacaaaaccaagctcatattgagtgcaatattaaaagtgagcacacgataacaaattggtaaaaattttatcgtgatatttgtgctatcatattacaatgaggtagtcaaaatccatctctggtgctgggcagtgcctcctctcctgcttcccctggaaacttcaagtggcaaaaggagagttttgtccctggcaactcctccatgcaatacaaaagagtagttttcatgccacgactactctatgaaacatttgagttcactcaattatactaggccctatgatagacacgtggatgttatccacagccacgaaatggaactctatcgtcattatgtacatgtacatctggtcgtgtccctcctctttgtctctctcatttcctccagtggagttccaaacccatctcgaccagtgcaatgcaacgtgagagactatggagctcttggcaatggatcaacgctcgaaacctcctcgatccagtcggcaatcaatgcttgccactctcgcagcaacaaactcggctccaagagtgtcgtctgggttcctccaggctcctacctcactggaacactcttcctcagatccaacatgacgctccacatcgaccgtggcgccaagatcttgggaagctccaggcagatggactaccctcccgagaaggatcgatggtatgtgattctcgccgagggcgtagagaatgtggggatcactggcggtggcgaggtcaacggccagagctccaagtttgtggtgagatatgatccaaagaagaacatcatgacgagctggaacgtcactgggaactgcctaggcgatgaatgccgccccagattggtgggatttctacgctcgaccaagattcgcgtctggaacatcgatctccggcagccggcatactggtggtaagaactacgttgactaaacgttttac
>NW_003314261.1_6554313_6556420
CTTGGCATAGTGAGAACTCTCTACCATCCAACTGGCAAGGATTGAAAGGGATTCTTTGAAACATCATGATTCCATTGTTGGTTCTCCCAGACTCAGTGATTGCATATTCCTCTATCTACTACTTAGAGACAACAATAGCTACAAGACCAAATTAACATTTTGCATGGAGAATGAACTCCAACTCAACCTTAACAAGACCAAGATCATGGTCTTTGGCCCCAACCAAGAGGTGACTTTTCACTACAAAGGCcaacaaataaaatataagTATATTAGGTATGTTGTCCATTGGACCAAACCATGGAAATTTGAAGTTGAGGAATGCAAGAAAGCAGCCACATGCCCACTCAATCATACTGCTTCAGAGCACATGTCACCAGCTGGGAGGTCAAGAAAACATATTACTTCACAATAGCAGTGCTCTAGGGAGCTGAAATGTCAAGGCTAGGAATGACACCAAAAGGAATGGGACAAAATGGAAATGGTGCAATacaacttcaacttggtaccatATGGAATCATGATCATGGAGAAAAGCTTGTTCTAGTGAAGGACAGTCCTCCATATCTGAAAAGTAGTAACTTGTAGACCATGCCATTGCCAAGTCCAACTCAGGTAGACTCCAATGGCTGGTGGTTTGACATGAAGTGGTGGATTGCCAAACTTGGAATGAACTTTGAGATCCTTGAGAGAAATGCATAATACAGCACCTGGTTGCCCCTTTGCCATGCTCACTCCTCACTTCCTTTGTGGCGTGCTTAGGCACACCTAGCTTTGTGCCCTAAATGTTGAATGACTAACTTTAAATTAGTAACATTAAGATGTTGTTAACAGATATTTTAATgactataattttataattagcTAGTGAATGAACGgctataatttataagtatATAACCTACACTAGTTTAGGTTTTTCCTCATTGTGTTTTATATTTGTGcttcttatattttctttcttattttatttattttctttagtATTATGGCTAAATTGAAATTCAAGAtagtattttttctttttccgatCTTATTGAGAGAACTAATAGTAAAGTAAATTCTTTTACTTTTTGTATTACAATTATTTTCTTCCAGAAGAGAGAGAATGTGAAAGATATCATCGACCAATGAGATATCGATCGATGCAGTGAAAAAATCCCTTCCTCACCATGGTACAACAAAAGGATTATACAGCTCTTACTTTCAAGAATATATTTggcaaaaaatatatattgaaagaaagaaaaatgcatTTAATATTCTATATAGTCATATTAAGCTATACAATCAAGATAATACTGTTTGAGTAGAATAAATAGTATATTTGatttttttacttttaaatacttaaaaataattaaaaataatatactagaacAATCTTTATTTTATAGTAATGATGGCATGCAAATCCAAATAACCCACCCTAAATAAAAAGGGTTCTACCCAAGATCCCATACATTGCACTCGTAAAATGGATCAAGGTCCAGGAAGCCCACACAAAATATGACCCCATGAGATCAATTCACACAGATCAGCACTTTATGATTAGCTTTCCCCTGCGAGGCAACGCATTCGGGTGGGAGCTCACTGCCTACTCACGACTTTGTCCAGTGTGCAGCATGTCCGTGGAAACGGTCACATATGTAGTGCACGAATGTCCAGGATACCCGGAGCTCAGGGACACACAGATCTCATGGGATGGATCCGTGGCCAACATCCTAGGCACATGAGAAACACAATACCAATTGCCAGGTTTTTGGAACACAAGCGAATTGGCACTTAACACGTCTGTGAAACATGTTAAGCCTAAAAAACCCTTATGTATATCTAATCACATGGATGTAATGTGGAAAGCCAATATCCCAGAACAGCCTCCGAATCCATACTGCTTCTTTCTGTCACAACATTGTACTCCACGTCACATGTACTACCATTCTGCTTCTGACTGTGCCACGATACAACATTAGAAAACTTAGAAATGTACTCAGTTGTCGACTGCCTTCCCGAGATTTCTAAATTAAAGCACTAGAAATCTTCAAACGAGAGCAGAGTGCGCACCTGGTATCACTCCCCAGCGAGCAGAGGGAGCAACCCCACCCTC
>NW_003314261.1_5161051_5163131
agttcatcaaagttgatctcgtgagcttcaggaattattaatcttctgcagggcgtgattatctttggcagttgcattttccttgtgctgggtgcactggtaaatatctttaagtcggtgctctgatgaagttttacatgaaatttaattatattcacatcatgttcccaccagaccaagcagaattttaggaattgtacaatggatgtagcccgaaccaagtctgccatcaaaggtggccacccatgatgctctcatatgtcgagttcgttctttgggaaataggagtaaaagtttgaagttgcatatttctttactgtatttacacagaattggagagttggctgatcttcttggagtgacgctctctccaggaggtgtagttcggcctgctcttggagccaaaagttctgcaccgcagtcctcgtccagatcgtcagggactcggccaatcccgctgccaggtggcctttgcattcggcagaaacaaggaaatggttttggtcaccaaaactgccagcgtactagaatcagtctgctctgggtataggaaaccaggacagccattccagaactaaaatggtctaaatggacgaggcagtgtgagaagtgcaaaagattgactattcaaaagagggtactgctttggagaattaagctgctgcaaacagctactttggaacagtaatacaaacagcacctctgtaaagactcattagacttgctgacccaggggagaaatgcataacccccctctcttacttggctacccccttgccacgctcactcctcgctcccttgtgtcacgcctcatccctaaatgtttaacaactaaagttaaattagtaacgttaaaatttaattagtagatgttgttaacaagtatgttaacgactataattttgtataatttataagtatataacctacacttggtttaggttttttctcatgttccttcttatattttctttcttatttttatcattctcttttgtatatatctagattggaatatataaatcatggtcaagatagtattcttaccttttctgttcttattgagagaattaataataaacaatctttaatttatagtaatcaatgcaaatccaaataagcaaatgggcccaccctaaataaaagagggtgctgaattgtgcattttacctgaaaatgccatggttgacttcagtgttcagagttagacgagacgagcatcaaatagattgacaggtagcctttttgttccacgtgcaacagcattgcactatacccaggcatggcaactcatcacggacctgagcgggcaggcagcaggagaacgtggacatcagttgtagcacacctgattatgacgagtacacctgtaaagtcgtcaggaatatcgagctcttggactttgtgacaaaagcagaccatgttgtattatgaaacggtgttgtgttattgttgatacatggtaaactgtatgggtttattgtgacgatccgtggcggcatctggatcactcacgtggctgtgtgctgacgtggtctcgttcactcccacactcctcctcaaggccaacgtctaaagtcagcccaagagccttcgttcaaagttagctggttagtccctaccacgtacctcataatacgtttcaacgcctgccaatgtgctgtggaaggatggtccaggtacttcgccactgttcccacagcatacacaagatcaggccaagtggagattaccaggtagatcaggctgccgaccatagagcgatagactgctctagatgctttctcctccttgggagattgatcaaggtactctccagtctcagcagataatttcgtgcctgcatccatgagcaaggccatacctctggagcacgttggaaacatattttgcctggcttagctccagagtgcctcgctccctgttgtgcgtcacctggatactgaggcagaaatgcaactcaccaaggtctttcaaattttcgtgtaccattggcgtggcaactgcttgagtccgtagagagctttgttaaacttgcaacgaggtgttcttctccaggctggataaaaccaggaggctg
>NW_003314316.1_949168_951671
TCCATCGCCCTGCCACATTGCTTCTTGACCGTTTGTAGGGTTCCAGTTAGTTACAATAGAATCTTTTGAATTTATTTTAGAATCTTCTGGTAATAAAATTTACATTGATATTATGTGTTCTTAAATGAGCTTCTTCATTTACTTCTCGTGCAATCTGGTAAGaacggaagaaccctaattcttgtcccaagaaccctaaacccaccCGCGCCGAGAATATCCTTTAAGACGATTTTTGGTTTACCtaaaagaaaaatcaaaggGAATTAaggtatatttaaaatatgcttGATTATTTTAGAATACTTTACCAAGGGTCCCTTAACTCACTATACTATTATTCATTAAGATTAATTtgtattataaattaaaatatgaAACCCTCAAATTCCTTAatcttgatttataaattataaacatattgatcaattagattattttaaaatactaaataaaaataacactactattaagcaaactaagTGCAATGCACAATAATTTTTCTAAAAATgaatttatataatttttactCTAACAAAACCCATTGGTTGTTTCAAAGTTTTAAGAGATCATCTTCCATTTGATTGAAAGATGTTTTGGATCAACTTTTTGGGGagaatttgctgctgctgctttttTCGTTGCTAGACAGCTGCTAGTACACCAAGCAAAGGCTAAGGGCACATGAATCCAAATGTGTTTCCCACACTCGAGAATCGCTAGGATAAGTATAATACACTTGAATTATATTTCGTATTTCAGGCTGGCCATGATGGAAAAGTAATGCAAGCAATCTCTACCTGCCCCCTCTCTTACATGGCTACCCCTTTACACGCTAACTCCTCCTTCCATGGCACACTAAATTAATAACATTAAACTTTAATTAGTAGATGTTGTTAACAGATATGTTAATgactataattttataattaagtGAATGAACGgctataatttataagtatTTAACTTACACTTGGTTTAGGTTTTCCCTTTAGTATTATGGCTAGATTGGAAAATGTAGATCATGCTTAAAATagtaatttttctttttctgatcTTATTGAGAGAACTAATAGTAAAGTAAATTCTTTTACTTTTTGTATTACAGTTGGTCTTCTTCCAGAAGAGAGAGAATGTGAAAAATGTCATCAGCCAATAAGATATCAATCTAATAATCGAGGTTGTAAAAATGGTCTGAAGTGGAATTGTAAAAATTGCAATACCACAAGATCTCTTAGAATTAGTATTTGGTTTGCAAATAATAATTTCACATTTGCTCAAATTCTTAGAATGATGTATTATTAGTGCATTAAAATGCCACAAGATCAAACTCATATTAAGTGTAATATTAAAAGTGAGCATATAATAACAAATTGGTACAACTTTTGTAGTGATATTTGTGTTATCACATTACAACAAGGTAATCAAAAGATTGGTGGTCCAAGAAGAATTGTGGAAATTGATAAAAGTACATTTAATAAGTGGAAATATAATTGTGGTAAAGAGTAGAAGGTCAATACACCTTTGGAAGAATTGAGCATGATTCAGATTAAATATTTATGGTTCTGGTGGCCGATCGTATCACAAACTTTagttgatatatatatatatatatatatatatatatatatatatatatatatatatatatatatatatatatatatatatatatatatatatatatatatatatatatatatatatatatatatatatatatatactaatattagcgtagtagattttggtagccgtcggattggtttcaatccggaccactcgctcctgtatataagctagggtttttgggctaattgatatgcacatttctgtattccctttatatattccatgcactcacattggtggagatgaggggcacctttgattgtccttggggagtgcttggatttgggatttcggtttaaatctagcttttgcatcgtctagatctagctttttccattttctttcttttgttctttcctttcaggattttggtttcgatctagctttttgcattgtctagatctaccatttctttccagcttttttgtcatttctcttcttttgctctttctttttcgttcatcttcatggccgatccgcaatctcctcctttgactctagagcagcagttggttcaattgcttgatgctatgcgcttgcaattgaacaaccaaactcagttgatggcggcgttcacggcacatggtacaactcctcctgctcttggtgccaatcctcgcgttcggccagagttctttcgcgggaatcctggggatgatgtgtaccattggttcgatcactttacggtgattgccacatatcattcttgggatgatgctcgacggttgcgtgagtttcccacgtgtttccaagggacggcattgcagtggtacaatggtttgagcgcaactactcgtggggattggagtgttctcccggacgtcttcaaacgcgccttcggacatgccgatgattgtgatgatgctttcca
>NW_003314316.1_1215786_1217947
ctttttctccatctcccatccctcgccgctcatctcatcctcctcttcgttctcgttcacatcctcgttccactcgttcttgaggagggggtgctgtcaggaatcccccaattcttgccacattcctgactctcgccggattcctgacctgcagaccacattcctgactctcgagacacttccctattcctgactctcgagacacttcccgattcctgagtctcgagccacattcctgatgatgatgtggcgcctcctcgaccttggctatatttacgccgtcctcgatccaagagtggtggagcttcatcaacctatagtatatatagggttagccttgttccatttctccacaatctgaatcaacgccagtctaaggcctcttctttgtttccactagcttttctctttgtctttttgcattttccagtcttgatcttgtcaggggtcttgacaggtcacagtgtatgcccaacatgggcatctgaatgaatccaaggtgtcatttgatacgatactgatagaggaatgtggtgtcttggaactcaattgcagtggagctcaaggaaatgaatgccgaggagctcttccaaagcatgcatgagagagatgttgtcttatggacagctctcatgaccagcatcgtgcaggagagggatttggatcaagcttgagagaggatgcctctcaagtcatggactgtgatgatcactgtcttttcacaatggtcagctccaagaagcatagagcttacttgatagcttgggaaaatgcacaaagtaagcttggtttaggtttttcctcattgttgtgttccttcttatattttctttcttatttattcattctcttagtattatggttagattggaatatgtaaattattcttaaaataccagaagagaattaccaataagatatcgatatgataatcaaaattataaagctagtttaaagtggaattgtaaaaattgcaataccacaagatctctcataactagtaccataagatcaaatttgtattgagtgtcgtattaaaattaagcacacaaaaatgaatttgtacagcttttgtcgtgatatttatatcacattataacaaagtagtaaacaaattagtggtctaggaagaattgtggaaattgatgaaagtaagtttggttaagttgatcaactaggccatttccggttacattcatctgaggcgtaggattgtctaagggctacctatatcatcaaagatgagattagtaatgaaatctcagctagcccaatcatttttctaaataaaactagactttaaaatgaaaatgagacttgcattgttgatgcttgctagccaatgtacttaggtacatgcctgggccacacatcagaagtgactttcaaaaactctggactctaaagaaggttctcaacataattgctttccattgcttcatgaatctcgttgtctggtccagtcattgtcatcccgccttttttgtgtggaggagttagacacttgaacaattggtaccatgagagttacttgtgcagattcggtgctaacttgtatatctctgttgtgggtattaggatgagatcctcctatgggcagggggtaaatcagaaccaggagcacaaattaatcacacaggaatgcggtggagggactcctcataaccttggtactaggtgatagctcgttttggacaagacctagaactatacttcatgtgtgctgctcattcttgtgatgcacaatgaagcagctattgatcttggcatgggtggctgtaaaagtgtggggctgagtgagaacacaaccttgctgctgcctagctttgtcttgcttgtggatgcgctcttggtgattgtgttagtggtggagaatggtgagaaaccctctctatttttagggtttgtccctttgcttcatacctatcacacttgctgccatggcttgctattaggtttgcttagccatacaatgattctttcaagtgcaggatattttaggaatccagtgcaagagttttatttctgccatgtcaaatgagatcatatcacattgtgtatctcattttcccatcttatttgattatctttgacacacacatagcaaagatcaagacttaaaacaatgttttgtcccaaatgtaatgccatgattgctctg
>NW_003314316.1_1215931_1218038
cgcacttgggaacctgtggacaacctgattcattctcctgaccttgttcaggacttccaccgccgctatccttctcgtcccagtcctcattctttttctccatctcccatccctcgccgctcatctcatcctcctcttcgttctcgttcacatcctcgttccactcgttcttgaggagggggtgctgtcaggaatcccccaattcttgccacattcctgactctcgccggattcctgacctgcagaccacattcctgactctcgagacacttccctattcctgactctcgagacacttcccgattcctgagtctcgagccacattcctgatgatgatgtggcgcctcctcgaccttggctatatttacgccgtcctcgatccaagagtggtggagcttcatcaacctatagtatatatagggttagccttgttccatttctccacaatctgaatcaacgccagtctaaggcctcttctttgtttccactagcttttctctttgtctttttgcattttccagtcttgatcttgtcaggggtcttgacaggtcacagtgtatgcccaacatgggcatctgaatgaatccaaggtgtcatttgatacgatactgatagaggaatgtggtgtcttggaactcaattgcagtggagctcaaggaaatgaatgccgaggagctcttccaaagcatgcatgagagagatgttgtcttatggacagctctcatgaccagcatcgtgcaggagagggatttggatcaagcttgagagaggatgcctctcaagtcatggactgtgatgatcactgtcttttcacaatggtcagctccaagaagcatagagcttacttgatagcttgggaaaatgcacaaagtaagcttggtttaggtttttcctcattgttgtgttccttcttatattttctttcttatttattcattctcttagtattatggttagattggaatatgtaaattattcttaaaataccagaagagaattaccaataagatatcgatatgataatcaaaattataaagctagtttaaagtggaattgtaaaaattgcaataccacaagatctctcataactagtaccataagatcaaatttgtattgagtgtcgtattaaaattaagcacacaaaaatgaatttgtacagcttttgtcgtgatatttatatcacattataacaaagtagtaaacaaattagtggtctaggaagaattgtggaaattgatgaaagtaagtttggttaagttgatcaactaggccatttccggttacattcatctgaggcgtaggattgtctaagggctacctatatcatcaaagatgagattagtaatgaaatctcagctagcccaatcatttttctaaataaaactagactttaaaatgaaaatgagacttgcattgttgatgcttgctagccaatgtacttaggtacatgcctgggccacacatcagaagtgactttcaaaaactctggactctaaagaaggttctcaacataattgctttccattgcttcatgaatctcgttgtctggtccagtcattgtcatcccgccttttttgtgtggaggagttagacacttgaacaattggtaccatgagagttacttgtgcagattcggtgctaacttgtatatctctgttgtgggtattaggatgagatcctcctatgggcagggggtaaatcagaaccaggagcacaaattaatcacacaggaatgcggtggagggactcctcataaccttggtactaggtgatagctcgttttggacaagacctagaactatacttcatgtgtgctgctcattcttgtgatgcacaatgaagcagctattgatcttggcatgggtggctgtaaaagtgtggggctgagtgagaacacaaccttgctgctgcctagctttgtcttgcttgtggatgcgctcttggtgattgtgttagtggtggagaatggtgagaaaccctctctatttttagggtttgtccctttgcttcatacctatcacacttgctgccatggcttgctattaggtttgcttagccatacaatgattctttcaagtgcaggatattttaggaatccagtgcaaga
>NW_003314262.1_4311680_4314189
NNNNNNNNNNNNNNNNNNNNNNNNNNNNNNNNNNNNNNNNNNNNNNNNNNNNNNNNNNNNNNNNNNNNNNNNNNNNNNNNNNNNNNNNNNNNNNNNNNNNNNNNNNNNNNNNNNNNNNNNNNNNNNNNNNNNNNNNNNNNNNNNNNNNNNNNNNNNNNNNNNNNNNNNNNNNNNNNNNNNNNNNNNNNNNNNNNNNNNNNNNNNNNNNNNNNNNNNNNNNNNNNNNNNNNNNNNNNNNNNNNNNNNNNNNNNNNNNNNNNNNNNNNNNNNNNNNNNNNNNNNNNNNNNNNNNNNNNNNNNNNNNNNNNNNNNNNNNNNNNNNNNNNNNNNNNNNNNNNNNNNNNNNNNNNNNNNNNNNNNNNNNNNNNNNNNNNcatcttgaatcctatctcttgtttcatggtttgttggggattgtagatgggatagagtcatcatcggctctaggctccaggctgcgagccggcatggagtggaagaatctggtcgtggtggagctttgggcacatgtcgtgagcattgcgttccaagtcacggcattcctctggggcatctcgtcgaagatcgtggccgattttgctggagatcgtgtaggccgagatcattgagtttgctgagacggagaaatgcatactccagcaccccctctcttacgtggctgcccctttgccacgctcactctttgcttcctccatggcacacttagtcatgcccagctctgcacctaattgtttaacaactaactctaaattagtaatgttaaactttaattagtaggtgttgttaatggatatgttaacgactataattttataattagccacggctataatttataagtatataacctacaattggtttaagtttttcatgtttgtgctctttatattttctttcttattttattcattctctttagtattatggctagattggaatatgtagagcatgctcaagatagtattctttctttttctgatcttattgagagaattaatattcttttactttttgtattatggttggtcttctttcacaaaagagagaatgtgaaagatcaatgagatatcgatctgataatcaaggttgtaaagatggtttaaggtggaattgtaaaaattgcaataccacaagatctcttaaaattaatacatggtttgtaaatagtaatctcatatttgctcaaatgcttagagtgatgtattggtgcattaaaatgccacaagatcaaattcatattgagtgtagtattaaaagtgagcacacgacaataaattggtacaatttttgttgtgatatttgtgttatcacattacaacgaggtagtcaaaagtttggtgatctaagaagaattgtggacattaatgaaagtaaatttggtaagcagaaatataattgtgatggaagagtagaaagtcaatgggtatttggaggaattgaacatgatttagatcgaatgtttatggttctagtggccaattgtattgcacaaattttaattgatatattgttgaattaggtaagttctatttctattattattcttaactaataattataattaatcttttaggaacaattatatatagtgattgttgggctggttatgattcagagtggttgaatcaattgaacttcactcattatacaattaaccactctcagaattttgttgatcatgtgactagagttcatacaaattgtattgaatcaacatggaatgcagtgaaaagatcccttcctcactatggtacaacaaaaggattatatagctcttattttcaagaatatatttggcaaaaaatatatattgaaagaaaggaagctacatttaatattctatgcagttatattaagctatacaatcaagataatattgttatagtagaataaatagtatatttgattttgtatttttaaatgcttaaaaataattgataataatatactagaacaatctttaatttatagtaatgatataagtggcaagcaacattctacccgccgaaacaatgctcttatgacgatccagccgatcaaacagggattttgcttctgcaatctctcccttctgggcataagcagacaggagcggtgcccaggagagaggatgcggctgcaccatcgcttccagcagcctgcgagccttccacatcgcccatgtgcacgtaggccgcgatcatcgagttccaagagcttgggcttctctcttgctggctgtcgaagatttccctcgctttgtggatcttccctgccgctgcaaacacaaagatcagttccaggagagagtgtcccatcgtggcctcgggtggtagagatcgatcacctcttggatcatcccgccatgggcaaatgctgccagcatcgcgttccaggatgccttgtcttgcttgggcatcgaatcaaagcagctcttggcgtggcagaggaatccattctgtgcatataaggtgttatggagttcctatggtaaacaagtggaagtgtagtggacgataaatagatatgc
>NW_003314262.1_3556434_3559012
tatacatatgtatgtatgtatatgtatatttaatcaggccattaaaggttgtcaaatcaaaactatgagagaattattatgttatttattttattgttttttaactttaaaaaatccaaaaacttttgtgatctgggaatataaattgaatcaatggaaggtgacaacccaagaatatgcatatctattttaaaagatttaatgaatgttagtaaaaaacatgtgtactaccattacgtcataatgcatttgttatgtttacactttaaatcatttattctaagcaataacatccttactaatgcctttaacttattcaaatatttactattaaaattattaattcttacaattaataaataaatataccacattaaaatcacataaacaagtNNNNNNNNNNNNNNNNNNNNNNNNNNNNNNNNNNNNNNNNNNNNNNNNNNNNNNNNNNNNNNNNNNNNNNNNNNNNNNNNNNNNNNNNNNNNNNNNNNNNNNNNNNNNNNNNNNNNNNNNNNNNNNNNNNNNNNNNNNNNNNNNNNNtacatttaaactagataatactgtaactattataattgccataatatatttatgtaaaaatcttttataaatcaaattattccgttgaccatttaattttagggcaggtgccatgacgtccgggactggagcagcgggccactcactcgtgttccgggtgatgcggctggggagaaatgcataatacagcacccctctcttatgtggttgcccctttgccatgctccttgcttcctccatggcgcgcttagtcacgcccatctctgcaccctaaatgtttaacgactaactctaaattagtaacgttaaacgttaattagtagatgttgttaactaatatgttaatgactataattttataattagccagtgaatatacttataatttataagtatataacctacgattggtttagctccttatattttctttcttattttattcattctctttagtattatggctagattggaatatgtagatcatgcttaagatagtattctttctttttctgatcttattaagagaactaatagtaaagtaaattcttttgctttttgtattatggttggtcttcttccacaagagagagaatgtgaaagatgccatcaaccaatgagatatcaatctgataattgaggttgtaaagatggtttaaagtggaattgtaaaaattgcaataccacaagatctcttaaaactaatacatggtttgcaaatagtaattttatatttgctcaaatgcttagagtgatgtattgttggtgcattaaaatgccacaaaataaagtgagcatacgacaacaaattggtacaacttttgtcgtgatatttgtattatcacattataataaggtagtcaaaagattggtggtccaggaagaattgtggaaattgatgaaagtaagtttggtaagcggaaatataatcgtggtagaagagtaaaaggtcaatgggtttttggaggaattgaaatgtattcagatttgatattttcgtattgcacaaactttaaatgatatattatatacatatgttgaNNNNNNNNNNNNNNNNNNNNNNNNNNNNNNNNNNNNNNNNNNNNNNNNNNNNNNNNNNNNNNNNNNNNNNNNNNNNNNNNNNNNNNNNNNNNNNNNNNNNggtacaattatatatagtgattattgggctggttatgatttaaagtggttgaattaaacttcactcattatacagtcaaccactcccaaaattttgttgatcctgtgactggagttgtacaaatcatattgaatcaacatagaatgtagtggaaagatcccttcctcactatggtacaacaaaaggattatacaacttttactttcaagaatatatttggcgaaaaatatatattgaaagaaaggaagctgcatttaatattctatgcagtcatattaaactatacaatcaagataatgctgttatagtagaataaatattatatttgattttgtacttaaaaataattgaaaataatatactagaacaatatagtaatgaggtggcatgcccatgtaagcaatgaggtggcatgcaaatcctaaataaaagggggtgctgtattgtgcattctaccccaggagcctatggatgcgatggggctctccaggcagcttgttcttccacaaacttttgggtacttctcgatgcattttttgtcaatttcttcttctttttatttctccctgaaaatgtagatcgatctatctcggagagacgttttgtagctacatcagtgtcgggaatcacacgaatcacgatgtgagagatgtaatcatcaaagtaagttctatccaagttttgattctcttgtatgactttgtgctcttttgttcttaggcagagctccagactgagcgtcaaaggattattctaagcaacaactccaagtccccgatcgagtccatcagagcgactggccaatttgattttatcatcgagcacgacatcaaagaacttggaggacatacgtaagttcccatcatataagctcatatggatatctaacattttgat
>NW_003314262.1_4312192_4314266
NNNNNNNNNNNNNNNNNNNNNNNNNNNNNNNNNNNNNNNNNNNNNNNNNNNNNNNNNNNNNNNNNNNNNNNNNNNNNNNNNNNNNNNNNNNNNNNNNNNNNNNNNNNNNNNNNNNNNNNNNNNNNNNNNNNNNNNNNNNNNNNNNNNNNNNNNNNNNNNNNNNNNNNNNNNNNNNNNNNNNNNNNNNNNNNNNNNNNNNNNNNNNNNNNNNNNNNNNNNNNNNNNNNNNNNNNNNNNNNNNNNNNNNNNNNNNNNNNNNNNNNNNNNNNNNNNNNNNNNNNNNNNNNNNNNNNNNNNNNNNNNNNNNNNNNNNNNNNNNNNNNNNNNNNNNNNNNNNNNNNNNNNNNNNNNNNNNNNNNNNNNNNNNNNNNNNNNNNNNNNNNNNNNNNNNNNNNNNNNNNNNNNNNNNNNNNNNNNNNNNNNNNNNNNNNNNNNNNNNNNNNNNNNNNNNcatcttgaatcctatctcttgtttcatggtttgttggggattgtagatgggatagagtcatcatcggctctaggctccaggctgcgagccggcatggagtggaagaatctggtcgtggtggagctttgggcacatgtcgtgagcattgcgttccaagtcacggcattcctctggggcatctcgtcgaagatcgtggccgattttgctggagatcgtgtaggccgagatcattgagtttgctgagacggagaaatgcatactccagcaccccctctcttacgtggctgcccctttgccacgctcactctttgcttcctccatggcacacttagtcatgcccagctctgcacctaattgtttaacaactaactctaaattagtaatgttaaactttaattagtaggtgttgttaatggatatgttaacgactataattttataattagccacggctataatttataagtatataacctacaattggtttaagtttttcatgtttgtgctctttatattttctttcttattttattcattctctttagtattatggctagattggaatatgtagagcatgctcaagatagtattctttctttttctgatcttattgagagaattaatattcttttactttttgtattatggttggtcttctttcacaaaagagagaatgtgaaagatcaatgagatatcgatctgataatcaaggttgtaaagatggtttaaggtggaattgtaaaaattgcaataccacaagatctcttaaaattaatacatggtttgtaaatagtaatctcatatttgctcaaatgcttagagtgatgtattggtgcattaaaatgccacaagatcaaattcatattgagtgtagtattaaaagtgagcacacgacaataaattggtacaatttttgttgtgatatttgtgttatcacattacaacgaggtagtcaaaagtttggtgatctaagaagaattgtggacattaatgaaagtaaatttggtaagcagaaatataattgtgatggaagagtagaaagtcaatgggtatttggaggaattgaacatgatttagatcgaatgtttatggttctagtggccaattgtattgcacaaattttaattgatatattgttgaattaggtaagttctatttctattattattcttaactaataattataattaatcttttaggaacaattatatatagtgattgttgggctggttatgattcagagtggttgaatcaattgaacttcactcattatacaattaaccactctcagaattttgttgatcatgtgactagagttcatacaaattgtattgaatcaacatggaatgcagtgaaaagatcccttcctcactatggtacaacaaaaggattatatagctcttattttcaagaatatatttggcaaaaaatatatattgaaagaaaggaagctacatttaatattctatgcagttatattaagctatacaatcaagataatattgttatagtagaataaatagtatatttgattttgtatttttaaatgcttaaaaataattgataataatatactagaacaatctttaatttatagtaatgatataagtggcaagcaacatt
>NW_003314300.1_332341_334841
GttgatgagctcctcggcttCTGGGAGCTTCCCACGCCAGCAAAGAGCATCGACTACACAGACAAAGTGATCCTTCTTTGGAGCAATCCCAAAGTCCTGCTGCATCGACACGGAGAAGGACCAGGCCTCGGAGATGGCCGCAGCGCTGGCAGTGTGGCTACACGCGGAGAGAACTTGACGAAAGTGATGCTGGTAACGTCCACTCCTTCAAGCTTCATGGCTTGGAACAGCTCCAGTGCCTCTCGGCCGTGACCATTCGCAGCGTCAGCcccgatcatcgagttccaagtcATTTCGTTGCGCCGGGGCATGGTATCAAACACACTCCGGGCCGTGGGAAGAGCTCCACACTCACTATACATGGACAGCAGCGCGCTCGCCACCACACTTTTGGAGTCGAGGCCGGTTCGACGTGGATCCTCTTCCCTTTGGCAAGCAGTGACAGGCTTCCATACAAGTTCAAGGCCGTGGAGAAGGAGCTCTTCTCCGGAAGGAAGCCATCCAAGTCCATCAACTTGAACAGCTCCACGGCTTCTCTCTGGCAGCCATTGTGGACGAAGCAAGTCGCCATCATGTTCCACATGACGGTGCTGCAAACCGGGAGGCTGTCAAACATCCGCTTGGTCTGCTTGATCTCGCCTCTCAACTTGTGAGACTGCATCAGCACCGTGTACACCACCAAGTCAAACCGTCCAAGAGCAGTCGCTTTTCAGCGAAGCCATACGCCAGAGCCCCAGGAGACTTACTGGCTTACGACTAACTCTAAATTAGTAGTGTTAAACTTTAATTAGTAGATGTTGTTAACTGATATGTTATAACCTACTATTGGTTTAGGTTTTTCCTCATTATGTTTTATGTTTGTGCtcatattttctttcttattaTTTATTCTCTTTAGTATTATAGCTCGATTGGAATATGTAGATCATGCTCAAGATagtattctttttttttctgatcTTATTGAGAGAATTAATAGTAAAGTAAATTTTGTTATTCTTTTGTATTATGGTTGGTCTTCTTCCAGAAGAAAGAGAATGTGAAAGATGTCATCGACTAATGAAATATCAATCTGATAATCAAGGTTGTAGAGATGGTTTGAAGTGGAATTGTAAAAATTACAATATCACAAGACTTCTTAGAACTAATATATGGTTTGCAAATAATAATTTCACATTTGCTCAAATGCTTAGAATGATGTATTACTGGTGCATTAAAATGCCACAACAAGATCAAGCTTATATTGAGTGTAGTATTAAAAGTGAGCACCCAACAAATTGGTACAACTTTTGTCATAATATTTATGTTATCACATTACAACAAGGTAGTCAAAAGATTAGTGGTCCAAGAAGAATTGTGGAAATTAAAGAAAGTAACTTTGAGAAGTGGAAATATAATCGTGGTAGAAGAGTAAAAGGTTGATGGGTCTTTGGAGGAATTGAACATGATTCAAATTGAATATTTATGGTTCTGATGGTTGATCGTATTGCACAAACtttaattatatatatttatatatatatatatatatatatatatatatatatatatatatatatatatatatataaaatagaaagggaatacagaaaatgtgcatattaattagcctaaaaaccctagcttatatacaggagtgagtggtccggattgaaaccaatccgacggctaccaaaatcccactatattaatattagtatacggcatcatagccatacatttggccctcacatattggaataatggaagaccatcagggtttttttgtagatgggccgggatctagaggaacgttaggaggaggcattggtggatcATATAATTGGAGGATCGAATTGCTGGATAtcatgccaaacttcataaacttgtggtccaacttgttgcaacacccgatatggtcctttccactacacaaagagccccttagataaaccacgtaccataagatggggaaaacagactaacattaaatcatccactttatactccgcaagtggatgatgatgggagttgtaatgccattgttgtcccacttatacACAGCCTAAATGTTCAGTAGACTCAACTCGGAcaaggaagaatgctcgtcaaatattgatcccataacCTAGCATTGGTAGCTCAtgacaatcgcgaaggtaaacccaactctatTAGAAacattggatcatgactatataggagtttatattgtgaagcatcaatagaactctgccccctatgacatatgcatatcgAAGAGAcggtaaataaccatcccaatccaaatgctaaaagttcacatacttcgcaatcatccctttgaatgtctaaACAAGTTGTTTCACaaaaccgtctgattgtggatgataagcactcgtgaaagtgtggcgtatccccaaccgagatgtcaaaacatgaaatgccttagccataaatgcaggaccattatccaaaagaatccgctctagacaagaatgctggaacaccactcgattgaggaggaagtatccaacaatag
>NW_003314300.1_332244_334345
GACAGCTTCACGCATGCAGAGGCTCGAAACTCCGGGCTCATCTCCACGAGCCGCTCGGCTGCTCCTGCAGGAGGTCCCCTGGTCTGGCTCGCATGGTGttgatgagctcctcggcttCTGGGAGCTTCCCACGCCAGCAAAGAGCATCGACTACACAGACAAAGTGATCCTTCTTTGGAGCAATCCCAAAGTCCTGCTGCATCGACACGGAGAAGGACCAGGCCTCGGAGATGGCCGCAGCGCTGGCAGTGTGGCTACACGCGGAGAGAACTTGACGAAAGTGATGCTGGTAACGTCCACTCCTTCAAGCTTCATGGCTTGGAACAGCTCCAGTGCCTCTCGGCCGTGACCATTCGCAGCGTCAGCcccgatcatcgagttccaagtcATTTCGTTGCGCCGGGGCATGGTATCAAACACACTCCGGGCCGTGGGAAGAGCTCCACACTCACTATACATGGACAGCAGCGCGCTCGCCACCACACTTTTGGAGTCGAGGCCGGTTCGACGTGGATCCTCTTCCCTTTGGCAAGCAGTGACAGGCTTCCATACAAGTTCAAGGCCGTGGAGAAGGAGCTCTTCTCCGGAAGGAAGCCATCCAAGTCCATCAACTTGAACAGCTCCACGGCTTCTCTCTGGCAGCCATTGTGGACGAAGCAAGTCGCCATCATGTTCCACATGACGGTGCTGCAAACCGGGAGGCTGTCAAACATCCGCTTGGTCTGCTTGATCTCGCCTCTCAACTTGTGAGACTGCATCAGCACCGTGTACACCACCAAGTCAAACCGTCCAAGAGCAGTCGCTTTTCAGCGAAGCCATACGCCAGAGCCCCAGGAGACTTACTGGCTTACGACTAACTCTAAATTAGTAGTGTTAAACTTTAATTAGTAGATGTTGTTAACTGATATGTTATAACCTACTATTGGTTTAGGTTTTTCCTCATTATGTTTTATGTTTGTGCtcatattttctttcttattaTTTATTCTCTTTAGTATTATAGCTCGATTGGAATATGTAGATCATGCTCAAGATagtattctttttttttctgatcTTATTGAGAGAATTAATAGTAAAGTAAATTTTGTTATTCTTTTGTATTATGGTTGGTCTTCTTCCAGAAGAAAGAGAATGTGAAAGATGTCATCGACTAATGAAATATCAATCTGATAATCAAGGTTGTAGAGATGGTTTGAAGTGGAATTGTAAAAATTACAATATCACAAGACTTCTTAGAACTAATATATGGTTTGCAAATAATAATTTCACATTTGCTCAAATGCTTAGAATGATGTATTACTGGTGCATTAAAATGCCACAACAAGATCAAGCTTATATTGAGTGTAGTATTAAAAGTGAGCACCCAACAAATTGGTACAACTTTTGTCATAATATTTATGTTATCACATTACAACAAGGTAGTCAAAAGATTAGTGGTCCAAGAAGAATTGTGGAAATTAAAGAAAGTAACTTTGAGAAGTGGAAATATAATCGTGGTAGAAGAGTAAAAGGTTGATGGGTCTTTGGAGGAATTGAACATGATTCAAATTGAATATTTATGGTTCTGATGGTTGATCGTATTGCACAAACtttaattatatatatttatatatatatatatatatatatatatatatatatatatatatatatatatatatataaaatagaaagggaatacagaaaatgtgcatattaattagcctaaaaaccctagcttatatacaggagtgagtggtccggattgaaaccaatccgacggctaccaaaatcccactatattaatattagtatacggcatcatagccatacatttggccctcacatattggaataatggaagaccatcagggtttttttgtagatgggccgggatctagaggaacgttaggaggaggcattggtggatcATATAATTGGAGGATCGAATTGCTGGATAtcatgccaaacttcataaacttgtggtccaacttgttgcaacacccgatatggtcctttccactacacaaagagccccttagataaaccacgtaccataagatggggaaaacagactaacattaaatcatccactttatactccgcaagtggatgatga
>NW_003314325.1_686122_688730
caaacatgagaagagaagatgTGCAGAGGAACTATCAAGAAACACAGTAGCACTATGTATCACAGGTTTTCAGATGTACAAGGACACAAGAACACTCCAAAATTTCTAGTATTGTGGAGATAACATTCTCCACAGCTAGAACTGGTCAATTACATCGTTGGATTCAAACATCTCATCTATTTGTACCTCAATCAGTATAAAATGGACTCCACACACATTACGATTGTGCAGGTAACATTGTCCAACAAACAAGCATGAGACATCATCAACCATGCAAAATGAATGATAGTTGatgttaaatttttttaattgattTAATAATgcatattttaagtatataCTCTGAATATCCATTGATATGGCTGCCAGATTGCCATAAAACTGGATTAAAACACACACTCACAATTGATTGTCTCATCGCGTTGTGCGGAAAATGGCCAATCTACAAGAGTCAACATGTTCAATGCATACTTGAGGCTCTCCTTTAAGTCTGTTATCTGGGACAGGTTGAACAGGTCTCCATGACAATGACAGAAGCTCATTTTTCGACAGTCTACCAAGAGCTTGTCTTCTTCTGAGCCAGCTCAGAAGAAGATGGTCATCGCAGATGATATTAAAGTACCTTCTTGACCACGAATGATCTTGCCTAGCTGTGAAGTTTGTGAGCCTCCAGTTCTTCATcattatggaagaaatgcataatGTAACACCCTGGTTACTCCCTTGCCACACTCACTCCTTGCTCCCATTGTGGTGCTCCTTGTCATACATAGTCATGCCTAGCACCACACCCTAAAAGTTTAATGACTAAATTCAAATTAGTAATGTTAAAATTTAATTAGTAGATGTTGTTAAATGGTATATTAACAACTATAAATTTGTAATTAGCCAATGGATGAACAGCTATAAATTATAAGTATATAACCTACACTTGGTTTAAGTTTTTCCTCATttcctttttatatttttgttcTTATTTTTATCATTCTCTTTAGTATTATGGCTATATTGGAATATGTAGATCATGCTTAACATAGTATTATTTTTTTCTGATCTTATTGAGAGAACTAATAGTAAGataacattttttattttctgtaTTATAGTTGGCCTTCTTCTAAAAGAGAGAGAATGTGAAAGAGCCATTAGTCAATGAGATATCAATCTGATAATCAAGGTTGTAAAGAGAATTGTATAAATTGCAATACCACAAAATCTCTTAAAACTAATACTTGGTTTGCAGATAGCAATCTCACATTTGCTTAAATGCTTAAAGTGATGTATTGTTAGTGCATTAAAATGCCACAAGATTAAACTCATATTGAGTGTAGTATTAAAAGTGAGCATATGATAACAAATTGGTACAACTTTTGTCATGATATTTATGTTATCACATTGCAACAAGATAGTCAAAAGATTGGTGGTCCAGGAAGAATTGTAGAAATTGATAAAAGTAAGTTTGGTAAGTAGAAATATAATCGTGGTAGAAGAGTAGAATGTCAATGGGTCTTTGGGGGAATTGAACATAATTTAGATTAAATGTTTATAGTTCTAGTGGCTGATTGTACTGCACAAACTTCAATTGATATATTATATGCATATGTTGACTAAGTTCTatttctattattattatgaactaaaaattataattattttttaaaaaattatatatagtgATTGTTGGGCTAGTTATAATTCAAAGTGGTTGAATCAATTAAACTTCACACATTATATGTCAACCAATCCTAAAATTTTGTTGATGTAGAGTTCAAATAAATTGTATTGAATTGACATAGAATGCAATGAAAAGATCCCTTCCTCACTATGGTACAACAAAAGGATTATACAGCTCTTACTTTCAAGAATATATTTGgagaaaaatatatattgaaaagaaggaaaattgCATTTAATATTCATTTTAAGCTATACAATCAAGATAATGCTATTATAGTAGAATAAAAAGTACatatttttttttacttttacaAGATTaagtggtccagattaaaaccaatccaatggctattaaatcccactacactaattttAGTGTATAgccgttaatattagtatataacatCATActtgtacacttggacctcacatcatcctctCCTCTCAGAAGAATggaaggcagttagagttcttTGGTTAACAGGCAAAGATCTAAAGGAACATCATGAAGAGGCACTAGTGGATTTATAGATGGTATTAATTGTTCTTGATCCTTTTATACAAAGTGTTTTAGCTGTTgcatatgcataatttttgGAAGATTGGCCTATTAAACattatgccaaacctcataaacttgcagtccaacttgccacaacacctatATGGTCCCTTTCACCAAAAAAAGAGCCCCTCAGACAAACCATGTACCGTAAGATTGGGAAACTAgattaacacaaaatcatccaTTTTATACTCCATAGGTAGACGATGATGGAAGTTATAGtgtcattgttgtcccacttgtatgtggcCCAAGTGTTTAGAAAACTCCATTTAAACAAGTGAAAGAATGTTCGTTAAATACTAATTCTAAGACCTAGCATCGGCAGTTTGTGGCAATCGAGCAATAtcagatcatgaccatata
>NW_003314331.1_821441_824049
caaacatgagaagagaagatgTGCAGAGGAACTATCAAGAAACACAGTAGCACTATGTATCATAGGTTTTCAGATGTACAAGGACACAAGAACACTCCAAAATTTCTAGTATTGTGGAGATAACATTCTCCACAGCTAGAACTGGTCAATTACATTGTTGGATTCAAACATCTCATCTATTTGTACCTCAATCAGTATAAAATGGACTCCACACACATTACGATTGTGCAGGTAACATTGTCCAACAAACAAGCATGAGACATCATCAACCATGCAAAATGAATGATAGTTGatgttaaatttttttaattgattTAATAATgcatattttaagtatataCTCTGAATATCCATTGATATGGCTGCCAGATTACCATAAAACTGGATTAAAACACACACTCACAATTGATTGTCTCATCGCGTTGTGCGGACAATGGCCAATCTACAAGAGTCAACATGTTCAATGCATACTTGAGGCTCTCCTTTAAGTCTGTTATCTGGGACAGGTTGAACAGGTCTCCATGACAATGACAGAAGCTCATTTTTTGACAGTCTACCAAGAGCTTGTCTTCTTCTGAGCCAGCTCAGAAGAAGATGGTCATCGCAGATGATATTAAAGTACCTTCTTGACCACGAATGATCTTGCCTAGCTGTGAAGTTTGTGAGCCTCCAGTTCTTCATcattatggaagaaatgcataatGTAACACCCTGGTTACTCTCTTGCCACACTCACTCCTTGCTCCCATTGTGGTGCTCCTTGTCACACATAGTTATGCCTAGCACCACACCCTAAAAGTTTAATGACTAAATTCAAATTAGGAATgttaaaatttaattaataGATGTTGTTAAATGGTATATTAACAACTATAAATTTGTAATTAGCCAATGGATGAACAGCTATAAATTATAAGTATATAACCTACACTTGGTTTAAGTTTTTCCTCATttcctttttatatttttgttcTTATTTTTATCATTCTCTTTAGTATTATGGCTATATTGGAATATGCAGATCATGCTTAACATAGTATTATTTTTTTCTGATCTTATTGAGAGAACTAATAGTAAGataacattttttattttctgtaTTATAGTTGGCCTTCTTCTAAAAGAGAGAGAATGTGAAAGAGCCATTAGTCAATGAGATATCAATCTGATAATCAAGGTTGTAAAGAGAATTGTAAAAATTGCAATACCACAAAATCTCTTAGAACTAATACTTGGGTTGCAGATAGCAATCTCACATTTGCTTAAATGCTTAAAGTGATGTATTGTTAGTGCATTAAAATGCCACAAGATTAAACTCATATTGAGTTTAGTATTAAAAGTGAGCATATGATAACAAATTGGTACAACTTTTGTCATGATATTTATGTTATCACATTGCAACAAGATAGTCAAAAGATTGGTGGTCCAGGAAGAATTGTAGAAATTGATAAAAGTAAGTTTGGTAAGTAGAAATATAATCGTGGTAGAAGAGTAGAACGTCAATGGGTCTTTGGGGGAATTGAACATAATTTAGATTAAATTTTTATAGTTCTAGTGGCTGATTGTACTGCACAAACTTCAATTGATATATTATATACATATGTTGACTAAGTTCTatttctattattattattaactaAAAATTATaactatttttaaaaaaattatatatagtgATTGTTGGGCTGGTTATAATTCAAAGTGGTTGAATCAATTAAACTTCACACATTATAAGTCAACCAATCCTAAAATTTTGTTGATGTAGAGTTCAAATAAATTGTATTGAATTGACATAGAATGCAATGAAAAGATCCCTTCCTTGCTATGGTACAACAAAAGGATTATACAGCTCTTACTTTCAAGAATATATTTGgagaaaaatatatattgaaaagaaggaaaattgCATTTAATATTCATTTTAAGCTATACAATCAAGATAATGCTATTATAGTAGAATAAAAtgtacaatttttttttttacttttacaAGATTaagtggtccagattaaaaccaatccaatggctattaaatcccactacactaattttAGTGTATAgccgttaatattagtatatagcatcatacttgtacacttggacctcacatcatcctctTCTCTTAGAAGAATggaaggcagttagagttcttTGGTTAATAGGCAAAGATCTAAAGGAACATCATGAAGAGGCACTAGTGGATTTATAGATGGTATTAATTGTTCTTGATCCTTTTATACAAAGTGTTTTAGTTGTtgcacatgcataatttttgGAAAATTAGCCTATTAAACattatgccaaacctcataaacttgcagtccaacttgccacaacacctatATGGTCCCTTTCACTAAAAAAAAGCCCCTCAGACAAACCATGTACCGTAAGATTGGGAAactagactaacacaaaatcatccactttatacttcATAGGTAGACGATGATGGAAGCTAtagtgccattgttgtcccacttgtatgtggcCCAAGTGTTTAGAAAACTCCATTTAAACAAGTGAAAGAATGTTCGTTAAATACTAATTCTAAGACCTAGCATCGGCAGTTTGTGGCAATTGAGCAGTattagatcatgaccatata
>NW_003314340.1_76371_78802
TGAAGGCTTTTCGATCAGAGGGCACTCATGAGAAGCTATTAGGATCACAGTTGCTAAAGCTTAGCCGCGGGGAGTGTACAATTGGAGAAATCAAGCTGGACTGGCTGTCATCCGTAAAGCTTGAGAAGTGGCAGGATGGTTTCTTAGTTGCTCAGTATAATCCTGGTCTTGCAGTTCTCAGGCTTTGGGAAGTGGTGGGGAGCAAGGTTAAGGAGATTGCATGCTTGACTGGAATTGATCATCCAGATGAGTGGGGCATCAAGGCTTGGAATGACAAGGTTTATATAGCGTTACTGAGGCAATTAGAGTGGTATAAACTTATGGAATGGAGTCATGGAGTATGGAAGGAACTCTTGGCTACAAAAGGATGCAGTAAACTTGTCCATGTCCAGCTTGTTTAATCCTGTTAACACTTCTCATTGATCAATCAAGATGGTTTATCTACGATGCAGTACTTCCAGAGATGCGCCAGGTGGTGTTTAGGCTGCTCCTTGCTTACAGCACATGGATCTTTAGTTAGTATTAAAAATTTACTTTGTATATCAACCTCCTCGGTACTGAAGCAATCAGACTGAAGCATAACATTTCTTCTTGGCTCCAGAAATCTGCTTGTTCTTCCTGCCAAAACACTCATTGGTGAGAACGAGCGCACATACTCGACAGCCAGTTTTGGCCAGCTTTGCCGCTGCCATTGCAATGGCATTGCCTCAACATCCCGCGCTCTGTAACCGATCCAAGAGAAATGCATAATACAGCACCCCCCTCTCTTATGTGGCTGCCTATTTGCCATGTTCACTCGCCTCCTCTGTAGTCACACCTAGCTCTGCACCCTAAATGTTTAACGACTAACGTTAAATTTTAATTAGTAGATGTTGTTAACTAATATGTTAATgactataattttataattagccAGTGAATGAACTTATAAGTATATAACCTATTATTGGTTTAGGTTTTtctatattttcttttttattttattcattctctttagtGACCACAAGATCTCTTAAAACTAATACATGGTTTGCAAATAGTAATCTTACATTTACTCAAATGCTTAGAGTAATGTATTGTTGGTGCATTAAAATGCCATAAAATCAAACTTATATTTAGTGTAGTATTAAAAGTGAGCACACAACAACAAATTGGTATAACTTTTGTTGTGATATCTATATTATCACATTATAACAAGGTAGTCAAAAGATTGGTGGTCCAGGAAGAATTGTGGAAATTGATGAAAGTAAGTTTGGTAAGCAGAAATATAATCATGGTAGAAGAGTAGAAGGTCAATAAATTTTTGGAGAAATTAAACATGATTTAGATCAAATATTTATGGTTCTGATGGCTGATCATACTGCACAAACTTTAACTAATATATTATATACATATGTTAAACCAGGTAAGCTCTATTTCTATTATTATTCTTAACTAGtaattataattaattttttagAAACAATTATATATAGTTATTTTTGGGCTGGTTATGATTCAAAATGGTTGAATCAATTGAACTTTATTCATTATACAGTCAACCAATCCCAGAATTTTATTGATCCCATAACTAGAATTCATACAAATTGTATTGAATCAACATGGAATGCAGTGAAAAGATCCTTTCCTCACTAATATAAGAAAAGGATTATACAACTTTTACTTTCAAGAATATATTTagcaaaaaatatatattgaaagaaaggaagttgCATTTAATATTCTATGCAGTCATATTAAGCTATACAATCAAGATAATGCTGTTAAGTAGAATAAATAGTATAATTGatttttttacttttaaatacttaaaaataatttaaaacaATATATTAGAACAATGGCATGCCCGTGTAAGCTATGAGGTGGCATGCAaatccaaataagcaaatggGGCCCACCCTAAATAAAGGGGGTGCTATTCTACCCACTGATTTCTCCATCGCATTGCCCTCGAGATCCCTCCCTTCCCTACTCCAGCTGCTGTCGATCCATTCCCTAGCATCAGCGCCCCAATGCAATGGCGCGGGCAGTGTGGAGAAGAAAGCCTGCTAGAACATGAAGATTCCCACCAAGAATTAAAGAATTCTTGTTTTAAACATGTATCAAAACGGAATTTCTCAAAAATCATTTTAAAAAGGTGTGCGTGCAGTGCTGGTAGTAGGGTGCACGCGAAAGAAGCTCGTGCTATTTGCAACTCCGGGCGAGTTCTACATGTAAGTTCCCAACTAATCTCAAGCTTGATGTTCTACGACAGAGCAAAAACGGGGAATTATCATGGATGGAGATACCATTGAACTTCTTGATGGATCTTGAGGTACAAAGTGGCCTCTTGAGAGTAACCTTGCCTTCTTGTTTGGGAGTTCGAATATATAGACAGTATTTGTGTGTGATCCTTTCTCCAGGAAAGTGAAGGCACTGCCCTGAAAAC
>NW_003314392.1_396656_399150
TCTCGAATGCAGTGCTTCGAAGGAGAGTCACAGATACGGAAGCTCTCAGGCTTCCGTAGCAGTGATCCAGCCTGCAGCGGACATGGCAGGGATAAAAAACTAAGGTTCCAATGGCCGGTAGAGACGAGTTTTTCCTTAATCAAGTCACAAATTTTAAAGCTTAATTTGGAGCTTCTCTTGTTTATAAAAGTCTGTCTTTCTTGCTATGCAAagtagaaaataaaaaagagaagaaaaaagtgtTATTTTGCTAGAGGGCTGCAATATTTGTTGCATTATTTGTGTTAAGCAGCTTTTCCACGataaaattatatgtttttctgAATTACAGTTCGATTGGGGTCCATGAGCTAAGTTCCATGAAACAACTCTCAAGCAAATATAACTATGGTAACGAGCAGTACTAAAAGACCACTTTAGATGACCAGCGCCATTGGAATATTACATGCAAATTTTAGAAGCTCTTGATTCTTCTCCACCTTTGCCTTGATGATAAGTTTCTTCTGCAAATTCAGAATTGATTTCTCCTCTTGCTTGATCATCTTACACTCTCCTAAAAAGTCCCACAATCATCTGCAAGCTAAACAAATTTGCGGTTGTGGCAAATGGTGCTGCTGTAATAGTCTTTTACGTGGCTGCCCCTTTGCCACGCTCACTCGCTTCTTCCGTGGTCCCAGCTCTGCACCCTAAATGTTTAACTACTAACTCTAAATTAGTAATATCATGATTTTAATTAGTAGATGTTATTAACGGATATGTTAGTTCCAGTGAATGAACGgctataatttataagtatATAACCTAGGCTTGGTTTAGGTTTTTCTTCAGTGTTTTATATTTGTGCtccttatattttctttcttattttattcattctctttagtaTTATGGCTAGATTGGAATATGTAGATTATGCTCAAGATagtattctttctttttctgatcTTATTAAGAGAACTAATATTAAAGTGAATTCTTTTACTTTTTGTATTAGGGTGAGAATGTGAGAGATGCCATTGACTAATGAGATATCGATCTGATAATCAAGGTTGTAAAAATGGTTTGAAGTGGAATTGTAAAAATTGCAATACCACAAGATCTCTTAAAACTAGTACATGGTTTGTAAATAGTAATCTCACATTTGCTCAAATGCTTAGAGTGATATATTGTTGGTGCATTAAAATGCCACAAGGTCAAGCTCGTATTAAAAGTAAGCATACGACAAAAAATTGGTACAATTTTTGTCATGATATTTGTGTTATCACATTACAACAAAAAAATTGGTAGTCCAAAAAGAATTGTGGAAATTGATAAAAGTAAGTTTGGTAGTGAAAATATAATTATGGTAGAAGAGTAAAAGGTCAATAGATTTTTGAAGGAATTGAGCATGATTCAGATCAAATGTTTATAGTTTTGGTGGCGAATCGTACTGCACAAACTTTAATTGATATATTATATACATATGTTAAACCAAGAAAATTCTATTTCTATTATTAAACTTAACTACTGCTAATAATTAATCTTTTAGGAACAGTTATATATAGTGATTTTTGGGCTAGTTATGATTCAGAGTGGTTGAATTAGTTGAACTTCACTTATTATACAATTAACCACTCCTATAATTTTATTGATTCCGTGATTGGAGTTCATATAAATCATATTGAATCAATATGGAATGCAGTGAAAAGATCCATCCTTTGCTATGGTATAACAAAAGGATTATATAGCTCTTACTTTCAAGAACATATTTGGCAAAAACTATAtattgaaagaaaggaagttgCATTTAATATTCTATGTAGTTATATTATGCTATACAATCAAGATAATTTTTTTATAGCAGAATAAATAGTATATTTGATTTTGTACTTTTAAATACTTAAAAAAATAATTGAAAATAATTTACTAGgacaatatttaatttatagtaatgaggtggcatgccTATGTAAGCAATGAGGTAGTGTGAAaatccaaataagcaaatggGTCCCACCCTAAATAAAGGGGGGTGCTGTATTGTGcattctacccatttgtctttAGCTTTACTGTAAGACATTTAAGATTTGGTTTGGGTGGTGGTTCTCCAACTTATGGAAGTTATGGAACAATGTCATCCATCACCTGATGGAAGTATGCATGGAGTATCAGATTGCGGTGTTGCAAATAAGAAGAAGGCATAGGctacttcaccatataaacagcAACAATTCCATTTGATATGGCTTGCATATGTTTTTTATAATGGTAGTTATGTTGGTTGCTCACtaatattattataatttttctGTTCATAAAGGATCACACTATTGCTTGAAAGTTGATAGGGGTTGAGGGGAGGTTATATTCGCAAGCAATCTACAAATGTTCCAAACACATGATCTAAAAATAGTAAAGATTGAGCTGGATTAATTTGTTTGGTTGATAATGCATAACATCTTATCTAATTAACTAGCTACACAAAGAACATCTAAGaagatcttttttcttt
>NW_003314392.1_396544_398684
TTGGGTTTTGTTCTTCTGGAGATCCTAAATACTAGACGGGCAAAGCACCGGAATTTTGTCTCTTGGACGGTTCTAATGTTGGTGAACGACAGAGTGATGGTCTTGCAGCTTCTCTCGAATGCAGTGCTTCGAAGGAGAGTCACAGATACGGAAGCTCTCAGGCTTCCGTAGCAGTGATCCAGCCTGCAGCGGACATGGCAGGGATAAAAAACTAAGGTTCCAATGGCCGGTAGAGACGAGTTTTTCCTTAATCAAGTCACAAATTTTAAAGCTTAATTTGGAGCTTCTCTTGTTTATAAAAGTCTGTCTTTCTTGCTATGCAAagtagaaaataaaaaagagaagaaaaaagtgtTATTTTGCTAGAGGGCTGCAATATTTGTTGCATTATTTGTGTTAAGCAGCTTTTCCACGataaaattatatgtttttctgAATTACAGTTCGATTGGGGTCCATGAGCTAAGTTCCATGAAACAACTCTCAAGCAAATATAACTATGGTAACGAGCAGTACTAAAAGACCACTTTAGATGACCAGCGCCATTGGAATATTACATGCAAATTTTAGAAGCTCTTGATTCTTCTCCACCTTTGCCTTGATGATAAGTTTCTTCTGCAAATTCAGAATTGATTTCTCCTCTTGCTTGATCATCTTACACTCTCCTAAAAAGTCCCACAATCATCTGCAAGCTAAACAAATTTGCGGTTGTGGCAAATGGTGCTGCTGTAATAGTCTTTTACGTGGCTGCCCCTTTGCCACGCTCACTCGCTTCTTCCGTGGTCCCAGCTCTGCACCCTAAATGTTTAACTACTAACTCTAAATTAGTAATATCATGATTTTAATTAGTAGATGTTATTAACGGATATGTTAGTTCCAGTGAATGAACGgctataatttataagtatATAACCTAGGCTTGGTTTAGGTTTTTCTTCAGTGTTTTATATTTGTGCtccttatattttctttcttattttattcattctctttagtaTTATGGCTAGATTGGAATATGTAGATTATGCTCAAGATagtattctttctttttctgatcTTATTAAGAGAACTAATATTAAAGTGAATTCTTTTACTTTTTGTATTAGGGTGAGAATGTGAGAGATGCCATTGACTAATGAGATATCGATCTGATAATCAAGGTTGTAAAAATGGTTTGAAGTGGAATTGTAAAAATTGCAATACCACAAGATCTCTTAAAACTAGTACATGGTTTGTAAATAGTAATCTCACATTTGCTCAAATGCTTAGAGTGATATATTGTTGGTGCATTAAAATGCCACAAGGTCAAGCTCGTATTAAAAGTAAGCATACGACAAAAAATTGGTACAATTTTTGTCATGATATTTGTGTTATCACATTACAACAAAAAAATTGGTAGTCCAAAAAGAATTGTGGAAATTGATAAAAGTAAGTTTGGTAGTGAAAATATAATTATGGTAGAAGAGTAAAAGGTCAATAGATTTTTGAAGGAATTGAGCATGATTCAGATCAAATGTTTATAGTTTTGGTGGCGAATCGTACTGCACAAACTTTAATTGATATATTATATACATATGTTAAACCAAGAAAATTCTATTTCTATTATTAAACTTAACTACTGCTAATAATTAATCTTTTAGGAACAGTTATATATAGTGATTTTTGGGCTAGTTATGATTCAGAGTGGTTGAATTAGTTGAACTTCACTTATTATACAATTAACCACTCCTATAATTTTATTGATTCCGTGATTGGAGTTCATATAAATCATATTGAATCAATATGGAATGCAGTGAAAAGATCCATCCTTTGCTATGGTATAACAAAAGGATTATATAGCTCTTACTTTCAAGAACATATTTGGCAAAAACTATAtattgaaagaaaggaagttgCATTTAATATTCTATGTAGTTATATTATGCTATACAATCAAGATAATTTTTTTATAGCAGAATAAATAGTATATTTGATTTTGTACTTTTAAATACTTAAAAAAATAATTGAAAATAATTTACTAGgacaatatttaatttatagtaatgaggtggcatgccTATGTAAGCAATGAGGTAGTGTGAAaatccaaataagcaaatggGTCCCACCCTAAATAAAGGGGGGTGCTGTATTGTGcatt
>NW_003314270.1_921357_923755
catatattgatgatatcttagataatgttaatgaagctcaagtgtttactaaaactgattcaaagagtgaatactatcaaattgcaatagatgatatatatatctccaatacagtgagctttaggcattctgagctcatagttatactatttagattgataaatactataattccatctacttggttgatgagacattattttataagtttttagaggttttctttgatgatattcttgttataagtaagaagctagaggagcattaatgcaagattcttttgttattacatgatagtaaactttatgcaaagaagagcaaatgtaaatttgcaaagttgaatgtaaagtatttatgctatattgtaatatccacagatgttaagataaatctaaggagtgtggctatggtggagaattaacctacacaagcttcaatagccaagttatgtaatttccttcatatagctagttacttttagtatttcttatgtaaatttgcaaaggtggctattccttgacacaattgttacataagaatatgtcatttgagtagaagaaggggtatcaagttaaggttttaaccttattcttgatatggattggttgcagtgcaattatatcaaatatgactttaaaccttatcttataatcccttatatcttttccatttatttcatttttgtttcactttgtctttttttttttacaaaagtatagttttatagtgttaaaatgattattgagtgaatataacacatatagtttatatgcttggtttaggttttttctcattgtgttttatgtttgtgttccttgttatattttctttcttattttattcattctctttagtattatgattagattggaatatatagaacatgctcaagatagtattctttctttttctaatcttattgagagaatttatagtaaggtttttgtattacagttgatcttcttctagaagagagagaatgtgaaagatgctatgactaatgagatattgatttaacaaccaaggttgtaaagatggtttgaagtggaattgtaaaaattgcaataccacaaaatctcttagaactaatacttagtatataaatatcaatctcacatttgctcaaaagcttagagtgttatattattggtgcattaaaatgctacaagatcaagcttgtattgaatgtagtattaaaagtgagtatatgacaacaaattagtacaaattttgccatgatatttgtgttatcacattacaacaaggtagtcaaaagattaatggtccagaaaaaattgtggaaattgatgaaagtaagtttggtaagcggaaatataatcatggtagaagtgtagaaggccaatgggtctttaggggaatcaaacatgatttagataaatgtttatagtttagtggctgattgtattgcaaaaactctaattgatatattatatacatatttttaactagataagttctatttctattattattattatttaataattataattaatattttgggaacaattatatatagtgattgttggggtagttatgattcaaagtgattgaatcaattgaacttaattatatagttaatcactcccaaaattttgttgattctgtgactaaagttcataaaaattctattgaatcaacatagaatacattgaaaagatcccttcctttctatggtacagcaaaaggattatacagcttttactttcaagaatataattagcaaaaaaaattgcatttaatattctatgtagtcatattaagctacacaatcagaatatttttatagtagaataaaaagtatactttattttgtacctttaaatactaaaaaataattgaaaaataatatactagaatttattgtaatgagatggcatgcttatatgaggaatgaggtagcatgcaagtccatatacaccctaaataaaggggggtgttatattgtgcattctacccaattcaagaatacaagtggttctttgatccctagagcaagtgggagcttgtaatgatttgcaagatttgtgcttaagttttcacaacatggcagtcaagcaggagatctgtggagcttgagcacatgtgggatgtgcacaaatcactatacaggcttatttgtcctgtttgtggagcaatgatctagcaagaagctcattttgctagaggtgatccacagaactttgccattggtggacactgggacagttacagcactcataaaaactcccatcaatcaacaggatttataaacatatggattctcaatgctggctcaaaggatcaaatcttgcttacagttttgtttcatcccatgagttttctaggtaacaagtttcaagtttaaaataaatattttatgaccatgtttttattt
>NW_003314270.1_921814_923897
gttacttaaatttgagtttattaagccaaataagtttcgatttgacacactggccttgctcatgaaaacaaaattagcttaatgtggatatatattgactaatatgatttttaaaaaatggttaaagataaaatataaatgccatatattgatgatatcttagataatgttaatgaagctcaagtgtttactaaaactgattcaaagagtgaatactatcaaattgcaatagatgatatatatatctccaatacagtgagctttaggcattctgagctcatagttatactatttagattgataaatactataattccatctacttggttgatgagacattattttataagtttttagaggttttctttgatgatattcttgttataagtaagaagctagaggagcattaatgcaagattcttttgttattacatgatagtaaactttatgcaaagaagagcaaatgtaaatttgcaaagttgaatgtaaagtatttatgctatattgtaatatccacagatgttaagataaatctaaggagtgtggctatggtggagaattaacctacacaagcttcaatagccaagttatgtaatttccttcatatagctagttacttttagtatttcttatgtaaatttgcaaaggtggctattccttgacacaattgttacataagaatatgtcatttgagtagaagaaggggtatcaagttaaggttttaaccttattcttgatatggattggttgcagtgcaattatatcaaatatgactttaaaccttatcttataatcccttatatcttttccatttatttcatttttgtttcactttgtctttttttttttacaaaagtatagttttatagtgttaaaatgattattgagtgaatataacacatatagtttatatgcttggtttaggttttttctcattgtgttttatgtttgtgttccttgttatattttctttcttattttattcattctctttagtattatgattagattggaatatatagaacatgctcaagatagtattctttctttttctaatcttattgagagaatttatagtaaggtttttgtattacagttgatcttcttctagaagagagagaatgtgaaagatgctatgactaatgagatattgatttaacaaccaaggttgtaaagatggtttgaagtggaattgtaaaaattgcaataccacaaaatctcttagaactaatacttagtatataaatatcaatctcacatttgctcaaaagcttagagtgttatattattggtgcattaaaatgctacaagatcaagcttgtattgaatgtagtattaaaagtgagtatatgacaacaaattagtacaaattttgccatgatatttgtgttatcacattacaacaaggtagtcaaaagattaatggtccagaaaaaattgtggaaattgatgaaagtaagtttggtaagcggaaatataatcatggtagaagtgtagaaggccaatgggtctttaggggaatcaaacatgatttagataaatgtttatagtttagtggctgattgtattgcaaaaactctaattgatatattatatacatatttttaactagataagttctatttctattattattattatttaataattataattaatattttgggaacaattatatatagtgattgttggggtagttatgattcaaagtgattgaatcaattgaacttaattatatagttaatcactcccaaaattttgttgattctgtgactaaagttcataaaaattctattgaatcaacatagaatacattgaaaagatcccttcctttctatggtacagcaaaaggattatacagcttttactttcaagaatataattagcaaaaaaaattgcatttaatattctatgtagtcatattaagctacacaatcagaatatttttatagtagaataaaaagtatactttattttgtacctttaaatactaaaaaataattgaaaaataatatactagaatttattgtaatgagatggcatgcttatatgaggaatgaggtagcatgcaagtccatataca
>NW_003314270.1_921761_923814
gtggatatatattgactaatatgatttttaaaaaatggttaaagataaaatataaatgccatatattgatgatatcttagataatgttaatgaagctcaagtgtttactaaaactgattcaaagagtgaatactatcaaattgcaatagatgatatatatatctccaatacagtgagctttaggcattctgagctcatagttatactatttagattgataaatactataattccatctacttggttgatgagacattattttataagtttttagaggttttctttgatgatattcttgttataagtaagaagctagaggagcattaatgcaagattcttttgttattacatgatagtaaactttatgcaaagaagagcaaatgtaaatttgcaaagttgaatgtaaagtatttatgctatattgtaatatccacagatgttaagataaatctaaggagtgtggctatggtggagaattaacctacacaagcttcaatagccaagttatgtaatttccttcatatagctagttacttttagtatttcttatgtaaatttgcaaaggtggctattccttgacacaattgttacataagaatatgtcatttgagtagaagaaggggtatcaagttaaggttttaaccttattcttgatatggattggttgcagtgcaattatatcaaatatgactttaaaccttatcttataatcccttatatcttttccatttatttcatttttgtttcactttgtctttttttttttacaaaagtatagttttatagtgttaaaatgattattgagtgaatataacacatatagtttatatgcttggtttaggttttttctcattgtgttttatgtttgtgttccttgttatattttctttcttattttattcattctctttagtattatgattagattggaatatatagaacatgctcaagatagtattctttctttttctaatcttattgagagaatttatagtaaggtttttgtattacagttgatcttcttctagaagagagagaatgtgaaagatgctatgactaatgagatattgatttaacaaccaaggttgtaaagatggtttgaagtggaattgtaaaaattgcaataccacaaaatctcttagaactaatacttagtatataaatatcaatctcacatttgctcaaaagcttagagtgttatattattggtgcattaaaatgctacaagatcaagcttgtattgaatgtagtattaaaagtgagtatatgacaacaaattagtacaaattttgccatgatatttgtgttatcacattacaacaaggtagtcaaaagattaatggtccagaaaaaattgtggaaattgatgaaagtaagtttggtaagcggaaatataatcatggtagaagtgtagaaggccaatgggtctttaggggaatcaaacatgatttagataaatgtttatagtttagtggctgattgtattgcaaaaactctaattgatatattatatacatatttttaactagataagttctatttctattattattattatttaataattataattaatattttgggaacaattatatatagtgattgttggggtagttatgattcaaagtgattgaatcaattgaacttaattatatagttaatcactcccaaaattttgttgattctgtgactaaagttcataaaaattctattgaatcaacatagaatacattgaaaagatcccttcctttctatggtacagcaaaaggattatacagcttttactttcaagaatataattagcaaaaaaaattgcatttaatattctatgtagtcatattaagctacacaatcagaatatttttatagtagaataaaaagtatactttattttgtacctttaaatactaaaaaataattgaaaaataatatactagaatttattgtaatgagatggcatgcttatatgaggaatgaggtagcatgcaagtccatatacaccctaaataaaggggggtgttatattgtgcattctacccaattcaagaataca
>NW_003314270.1_921278_923343
gagaattaacctacacaagcttcaatagccaagttatgtaatttccttcatatagctagttacttttagtatttcttatgtaaatttgcaaaggtggctattccttgacacaattgttacataagaatatgtcatttgagtagaagaaggggtatcaagttaaggttttaaccttattcttgatatggattggttgcagtgcaattatatcaaatatgactttaaaccttatcttataatcccttatatcttttccatttatttcatttttgtttcactttgtctttttttttttacaaaagtatagttttatagtgttaaaatgattattgagtgaatataacacatatagtttatatgcttggtttaggttttttctcattgtgttttatgtttgtgttccttgttatattttctttcttattttattcattctctttagtattatgattagattggaatatatagaacatgctcaagatagtattctttctttttctaatcttattgagagaatttatagtaaggtttttgtattacagttgatcttcttctagaagagagagaatgtgaaagatgctatgactaatgagatattgatttaacaaccaaggttgtaaagatggtttgaagtggaattgtaaaaattgcaataccacaaaatctcttagaactaatacttagtatataaatatcaatctcacatttgctcaaaagcttagagtgttatattattggtgcattaaaatgctacaagatcaagcttgtattgaatgtagtattaaaagtgagtatatgacaacaaattagtacaaattttgccatgatatttgtgttatcacattacaacaaggtagtcaaaagattaatggtccagaaaaaattgtggaaattgatgaaagtaagtttggtaagcggaaatataatcatggtagaagtgtagaaggccaatgggtctttaggggaatcaaacatgatttagataaatgtttatagtttagtggctgattgtattgcaaaaactctaattgatatattatatacatatttttaactagataagttctatttctattattattattatttaataattataattaatattttgggaacaattatatatagtgattgttggggtagttatgattcaaagtgattgaatcaattgaacttaattatatagttaatcactcccaaaattttgttgattctgtgactaaagttcataaaaattctattgaatcaacatagaatacattgaaaagatcccttcctttctatggtacagcaaaaggattatacagcttttactttcaagaatataattagcaaaaaaaattgcatttaatattctatgtagtcatattaagctacacaatcagaatatttttatagtagaataaaaagtatactttattttgtacctttaaatactaaaaaataattgaaaaataatatactagaatttattgtaatgagatggcatgcttatatgaggaatgaggtagcatgcaagtccatatacaccctaaataaaggggggtgttatattgtgcattctacccaattcaagaatacaagtggttctttgatccctagagcaagtgggagcttgtaatgatttgcaagatttgtgcttaagttttcacaacatggcagtcaagcaggagatctgtggagcttgagcacatgtgggatgtgcacaaatcactatacaggcttatttgtcctgtttgtggagcaatgatctagcaagaagctcattttgctagaggtgatccacagaactttgccattggtggacactgggacagttacagcactcataaaaactcccatcaatcaacaggatttataaacatatggattctcaatgctggctcaaaggatcaaatcttgcttacagttttgtttcatcccatgagttttctaggtaacaagtttcaagtttaaaataaatattttatgaccatgtttttatttcaggtttgcaagcaaagtatgttcaagcatacaccactgaacttttcaagggattctggactccattcatagaggagct
>NW_003314270.1_2322599_2324856
gttaatatcatttttctccttatcttcttctagattcctaaccctcctcataggtgatactgatttcacttgggagcaaatcaccaataaagtcgccaagtgaaggtttaggggttcaacaaggtatatatactagacatcgagtgcttctcattcctcaactgagtgctagagaatgaaatgacccccatcctcattgtcactataagagcatcacaaagaactacaaattgccacaacatcctactcaatcttccaaacttgctgcttataatcttcatgtagtcttacataaaggacaagatgcaatggattttggacattcaggtgggtggagatggcttgccaaagagcggctcaccaagattagggaagagacttcccttagtggccttggcctaccaaaaacgaagaggaaagcattaaggacatcaataaagtctactcacttttcatgcatataaagcaattaacacaattcttaggtttaagagtacaaatgcacaatctagctccccccctgcctgccctctcttacatagttaccatcttgctatgcccactgctcattccttttgttcatacttagtgctgtgccttaaatgtttaatcactataattttataattaagatgaacagctataatatatgtttagcttaggttttttctcattgtgttttatgtttttgttcctttctatagtttctttcttatttcattcactctcttaagtattatacaaaggagatctaaattgaacaaatagcaaactttaaaatattaaaatacgtaaatatctaagttaaaagtttctataagattgaattgtttaaaaaagacaaagttcatgagaacttatcttttataaaactatattattttattatgacaactgttacagctgtacatactattcctaactagaatggaatatgtagatcatgcttaaaataatatttttcttttgctagtattatttgaaaaactaataataataaatttgtattatagttgattttcttttagaagagagagaatgtgaaagatgttattgacaaatgagatatcaacttgataattgaggttgtaaagatggcttcaagtggaattgtaaaaattgtaataccccaagatcttttagtttgcacatagtaatttcacatttactcaaatgattcaagtgttaatgcattaaaatgccataaagtcaaactcatattgagtataatattaaaaatgagcacatgataatgaattgaaattatcatattacaatgagatagtcaaaagattgtcagtccaagaagaattgtggaaattgatgaaaggaagtttactaagtggtaatataatcatggtagaagagtaaaagatcaatgggtaaattgaatgtgattcacattaaatgtttattacaaacttaactaatatattatataggtaagttctatttcttttatttttattattaactaataatcaatattgctattatgattcagtgtttgaattagttaagcttcaagttaatcactcccaaattttattgatcaaattactagagttcaaataaatcatattgaattgacatgaaatgcaatgaaaatatattatggtataataaaaggattatacagttcttattctttggtaaaaaaaaatattgaaaggaagaaactataagctatatattcagaataatgttgttatagtaaaataaaaattctatgggaatccaaataagcaaaagggttctacttggaccttgacatcaacaaacaaaggatctgcccttgctgtgtttctaggaaatccagctcaatagattgcgcatgggaactcggctatggacagtgcatggcgatgatgcagcaagccgggatgaggagacatttcgcaaagatagattttagggtagactcactgtttagtgcaaggtggaagaagcgtggagctttccacgcatcaaaggaggagttttctacgagtgcaaggttggtgctcgtctgtcttcttcggtggtgtgcctggagccgcaagcccactgtgcttgcaagcatttcaagggtgcttgaaaatggaagtaatcagtcttccattgttccagcgactgtccacgtttggtggccacaagtctatggatcttatcaacgtcttctcggtggatccagaggcttttctgcctgcgtcggctgtgcaagacctcggtgctcggtgttgttacaaacacgtttcttgggaagctcacggacagg
>NW_003314270.1_2322472_2324600
caaacttgctgcttataatcttcatgtagtcttacataaaggacaagatgcaatggattttggacattcaggtgggtggagatggcttgccaaagagcggctcaccaagattagggaagagacttcccttagtggccttggcctaccaaaaacgaagaggaaagcattaaggacatcaataaagtctactcacttttcatgcatataaagcaattaacacaattcttaggtttaagagtacaaatgcacaatctagctccccccctgcctgccctctcttacatagttaccatcttgctatgcccactgctcattccttttgttcatacttagtgctgtgccttaaatgtttaatcactataattttataattaagatgaacagctataatatatgtttagcttaggttttttctcattgtgttttatgtttttgttcctttctatagtttctttcttatttcattcactctcttaagtattatacaaaggagatctaaattgaacaaatagcaaactttaaaatattaaaatacgtaaatatctaagttaaaagtttctataagattgaattgtttaaaaaagacaaagttcatgagaacttatcttttataaaactatattattttattatgacaactgttacagctgtacatactattcctaactagaatggaatatgtagatcatgcttaaaataatatttttcttttgctagtattatttgaaaaactaataataataaatttgtattatagttgattttcttttagaagagagagaatgtgaaagatgttattgacaaatgagatatcaacttgataattgaggttgtaaagatggcttcaagtggaattgtaaaaattgtaataccccaagatcttttagtttgcacatagtaatttcacatttactcaaatgattcaagtgttaatgcattaaaatgccataaagtcaaactcatattgagtataatattaaaaatgagcacatgataatgaattgaaattatcatattacaatgagatagtcaaaagattgtcagtccaagaagaattgtggaaattgatgaaaggaagtttactaagtggtaatataatcatggtagaagagtaaaagatcaatgggtaaattgaatgtgattcacattaaatgtttattacaaacttaactaatatattatataggtaagttctatttcttttatttttattattaactaataatcaatattgctattatgattcagtgtttgaattagttaagcttcaagttaatcactcccaaattttattgatcaaattactagagttcaaataaatcatattgaattgacatgaaatgcaatgaaaatatattatggtataataaaaggattatacagttcttattctttggtaaaaaaaaatattgaaaggaagaaactataagctatatattcagaataatgttgttatagtaaaataaaaattctatgggaatccaaataagcaaaagggttctacttggaccttgacatcaacaaacaaaggatctgcccttgctgtgtttctaggaaatccagctcaatagattgcgcatgggaactcggctatggacagtgcatggcgatgatgcagcaagccgggatgaggagacatttcgcaaagatagattttagggtagactcactgtttagtgcaaggtggaagaagcgtggagctttccacgcatcaaaggaggagttttctacgagtgcaaggttggtgctcgtctgtcttcttcggtggtgtgcctggagccgcaagcccactgtgcttgcaagcatttcaagggtgcttgaaaatggaagtaatcagtcttccattgttccagcgactgtccacgtttggtggccacaagtctatggatcttatcaacgtcttctcggtggatccagaggcttttctgcctgcgtcggctgtgcaagacctcggtgctcggtgttgttacaaacacgtttcttgggaagctcacggacaggaagcgcaagctggaatcttttcaagggcggcatctggaatgccaaaagactgcagacttggacaaggagtttgagcacgcaagactttatcgcaatgcctcggaagatcctcttctatttttgtgtt
>NW_003314270.1_2322870_2324938
gactatagtgcaactaaagtacaaacttggttcacatccacattgtgatattgcatgactaaatcaatgtgatcaacagcaagttaatatcatttttctccttatcttcttctagattcctaaccctcctcataggtgatactgatttcacttgggagcaaatcaccaataaagtcgccaagtgaaggtttaggggttcaacaaggtatatatactagacatcgagtgcttctcattcctcaactgagtgctagagaatgaaatgacccccatcctcattgtcactataagagcatcacaaagaactacaaattgccacaacatcctactcaatcttccaaacttgctgcttataatcttcatgtagtcttacataaaggacaagatgcaatggattttggacattcaggtgggtggagatggcttgccaaagagcggctcaccaagattagggaagagacttcccttagtggccttggcctaccaaaaacgaagaggaaagcattaaggacatcaataaagtctactcacttttcatgcatataaagcaattaacacaattcttaggtttaagagtacaaatgcacaatctagctccccccctgcctgccctctcttacatagttaccatcttgctatgcccactgctcattccttttgttcatacttagtgctgtgccttaaatgtttaatcactataattttataattaagatgaacagctataatatatgtttagcttaggttttttctcattgtgttttatgtttttgttcctttctatagtttctttcttatttcattcactctcttaagtattatacaaaggagatctaaattgaacaaatagcaaactttaaaatattaaaatacgtaaatatctaagttaaaagtttctataagattgaattgtttaaaaaagacaaagttcatgagaacttatcttttataaaactatattattttattatgacaactgttacagctgtacatactattcctaactagaatggaatatgtagatcatgcttaaaataatatttttcttttgctagtattatttgaaaaactaataataataaatttgtattatagttgattttcttttagaagagagagaatgtgaaagatgttattgacaaatgagatatcaacttgataattgaggttgtaaagatggcttcaagtggaattgtaaaaattgtaataccccaagatcttttagtttgcacatagtaatttcacatttactcaaatgattcaagtgttaatgcattaaaatgccataaagtcaaactcatattgagtataatattaaaaatgagcacatgataatgaattgaaattatcatattacaatgagatagtcaaaagattgtcagtccaagaagaattgtggaaattgatgaaaggaagtttactaagtggtaatataatcatggtagaagagtaaaagatcaatgggtaaattgaatgtgattcacattaaatgtttattacaaacttaactaatatattatataggtaagttctatttcttttatttttattattaactaataatcaatattgctattatgattcagtgtttgaattagttaagcttcaagttaatcactcccaaattttattgatcaaattactagagttcaaataaatcatattgaattgacatgaaatgcaatgaaaatatattatggtataataaaaggattatacagttcttattctttggtaaaaaaaaatattgaaaggaagaaactataagctatatattcagaataatgttgttatagtaaaataaaaattctatgggaatccaaataagcaaaagggttctacttggaccttgacatcaacaaacaaaggatctgcccttgctgtgtttctaggaaatccagctcaatagattgcgcatgggaactcggctatggacagtgcatggcgatgatgcagcaagccgggatgaggagacatttcgcaaagatagattttagggtagactcactgtttagtgcaaggtggaagaagcgtggagctttccacgcatcaaaggaggagttttcta
>NW_003314270.1_2326688_2328798
gtttgtattattaatctttgttttactttattgaggaagaacacctagacagttataaaaaaataaaaagcagttcataaggtgaaaaatattaacttaagggtaaggttaaggattgttgcttacattcccattagaatggttgaatgaagttaaattttcataatttgctaaagtttgtatcaggtaaattttttttaactgtaaatataaacttttaaaacatttaaataatgtattgctcactctcttttataaaatgtagtgttatgtttctttgtttttgtttttgatttatattttttataaaatttaattaaaattttatttattatgtaaaaaattatatattgtcattatatgctattatgttatgagcaataatcctaacaacaatggggaaacctcacaacaaatttcaaagtctaaaaaagaagacatatgtattatatattttccatgctttaatgttaagggggatttgtaactgtgagcattcaaattttatgtgctccatgaatttgaatatctagatgttgtaattttacatcttaaaggttgcaacaataaaatatatattttatcaatcgactcttatacaggaaaaattgggaaaaatgtaaaaatcaaaagaaaataacataaaattgatccctttactattgaaaatccataaattataatgatacctcttcttttttttatttttgctatcactaactcaggagaaaaattatgtttttagtgactatttgtgctaaactaatgttttatgagcattgatttcttttaattgtttttttttgtcaagattagttataagagttcatgttgaaattttttagtaatattgtagagatattgaagcaagaatatcttgatatactcaatgatctagaaaagataacattaaaatgctaaagttgaagagaataaatgtataatataacactcccctctcttatatatttaccccttattatacttactattcacttaaggttgtaaagatggtttaaaataaaattgtaaacattgtaatactacaagatcttttaaaactaacacttagtttgtatatagtaatttcatattacttaaatacttcaagtgatgcattgttagtgtattaaaatgtcaaaagataaagcccatattgaatataatattaaaagtgagcacatgatattgaaaatgaaatacatcatttcatttcattgcagtacatataatgatcactcaaagcataaaatcacaatactaaaaaagtttgaaatgaaatgaattacatgacttttctaaaattggtactttcttcatttctagaccatctagtatataataacacaagagatatattttcctagtggagtcgccaatactataaagagactttattaaaataaagagtaaaataatgtataaggaaataaaaggggagaaagaaaaattaaagaaaaactttgtacattgtttttcttatttatgatataaacaagaagttgagtgttgtgataaatgatattttcaatatagtagaagaaaatcatttttatggttaatatttattttcattataaaaattaataataaaaatagtagtaatggagattttctttttttattttgcattactaataaacagctttatagagtgaaaaatgatagtaataaaggtttgagaggaaaatttattatcttcactaacaatatataatagataatcactaatagcaatagaattgataaaagcaacaatatagtaaaactatgaaaaataaagaataagaaaaagtaaagaaaaacattttttcatttagccatcaactatatagataaccaaaaatttatcttatttattggtaattatttttatttattttctaaaacttagttatggataggcatgtttttcattgctcacttattttagattaattttttttaatttatcaatatatatatcttttctagttttactttgtatcgttaatctctcttttacttattcaagaaaacactacacagtcatcaaaggataggtttggaaggaagattacatattttccatgctttaatgtaaagagggatttataactacgagcattca
>NW_003314270.1_38339_40431
gcaggactaagtttgatgccaacattagaaacttatattcattggctattctaatgttggtcatgcttacagattgatagatcctactaatagcacaatttatggaccagcataccaaaatgtgatcttccatctctacttttctagcaacagcagtaccaccaccacttgcaacatggattttctccacatctcagaacattggctttgggataatgatctttctccttctacctctacttctgtacctgttttgaaggagcataatgtacccttggagcaacttgatctctcacttgcaccaccttctttcacatgtagctgattctccacatgcagcagtagcaacagtgtcaactcagcctccactctctcatagggagaatcttggtcatgggaagcgtgtcaagaaacccacacttataatttttgagaatttggaatctggattttctaccagtacctctcttctcttgaaattttgtgaagtaacaaataccatggaaccaacttcttactaagaagcaatggccagtgatttagcattcttttggaagcaagcaatggatcaacaaatccaatccattgtgtcaagctcaatactgatggcactttgaattgctacaaagccagattagtaggatttatccagaaatatggcatccattattctctagtggtgaagatgaacagcattaggattctccttgcctttgctgcattctttgaggttcatcacattgacaacaatcttcaatgctgatttgcaagaggatgtggggagaaatgcataatgcagcatccccctcttttacatggttacccccttgccacgctcactccttgctccggtgctatgcctagttatgcccagccttaaatgtttaacaactaaatctaaattagtaacattaaattttaattactatatgttgtgttttatgttcctttttatattttctttcttatttttatcattatctttagtattatggctatattggaatatataaatcatgctcaagatagtattcttactttttctgattttattgagagaactaataatatactagaacaatctttaatttgtagtaataaagtggcatgcctatgtaagcaatgaggcggccaaataagcaaatgggcccaaccctaaataaaagggggtgatgtgtatctttaccaactagaaaggtatgtacaaccaggaaaggagcacaaagtttagaagttgaaaaaggctctgtatggtctcaaataagcatttagagcttagcagattaattcgttttttcaagcaccatggcttcactccccttaggctaattctaatatctatatcaagattattgttgctctttatgtggatgactctcttctcctttcttagattaacaatggcatctaagtttgagatggctaatcttggtctagtcaagtactgcctaggcctgaaaatccagtgagatcaacagcagcaacttcttcacatctctcaaaagaagtacctctcttctctcttggacaagtttcacatgcaacaatgtaagcctttttcttcctccaggatccatgtttaccaagcaaaattgtcctaccagcaaggaggagcaagaagaaatggcatctttgccatacaagaacctgactgaatctcttatgtatgctatggtttgttctagaccagacttggtatttgcagtcattactctcagctaattctctgcaaatccaggcaagaagcattggaaggaatactcaagtatgtaaagagcactttagattttggcattcagtatggtaaaacttctgagcatgatttcaaccttcaagcattttcagacagcaatctcaatgatgatagggacacctccaaatcaaccacaggattttgctatctactagcaggaggagcagtccaatggagtagcaagaagcaacaccatgttgctctctcctccacagaagtagaatacttggctgcctcagctacataaagagaggttctttggtttcaagacttcttgtagcacttgggcatccaactactccaattcccccattctcatcgctgttagcttccaaggat
>NW_003314288.1_1824687_1827298
cgatctcggacccgaccttggactcgacctcggactcggtctcggacccgatttcggatctcggactccgtctcgaactcggtctcgaactcggactcgaactcggtccccgagtcggtctcagactcgattccggactctatctcgaactcggtcctagagtcggtcttggactcgatcctcgacttggtcccatccgataaactctttgttatttcggtcaagcttttggggatcctttagcctacgacatctcggggagtcggttccttacagaatagtactgggctaggtgacctcccgggaagtccaaactcaagagcttacatcagggctttgggccactgaatgaaggaacgaagccaaactcccaagcatggagccaaaaagtgaagttactggaacatggagtgactcccaagtatatagcctaaagagtgaagggataggagcatggagcgactggcaatagattgagaatttggatacgggatgaacacctttgtgtttaagatagtttttacattccatagatatgccaaattaggaaatttagacactttctataaatagtaattaggatcaaatggaactaacacaatgtacatgatagtaaaggtgtttggcagacacagtaagctatcatttaatgaatattgagggaccaaacttaatatcatgggggttcccaacactagcaaatgcaagccaacaatatgaatttcttatcactatgtcaagtatgcttgactaaatgacaatttaggatttctttctttagtgccctttcgatctaagtgcatacataatgatcagtttctcaactagcttagggggagattgataaagggtctagcaatcctgactttctactgtcgtggcaataaggaaagaatattcgaaaggactagctgacagataactttcgatacccgaaatcacattcacaacatttcctcatcgtgttttatatgtgcgctcctttttatttttttcttaagataatattatttctttctttgattttattgggagaactaatagtaagataaattcttttactttttgtgttacggttagtcttcttctagaagagagagaatatgaaagataccattgactaatgaaatatcgatctgataatcgaggttgtaaagatggtttgaactagaattataaaaattacaatccacaagatttcttagagttaatatttgatttacaaataataatttcacatttattcaaatgtttagagtgatgtattgttgatatattaaaatgccacaagatcaagttcatagtgtaatattaaagtgagcacaaaacaacaaattagtacaacttttgtcatgatatttgtgttattacattgtaatgaagtagtcaaaagattggtagtccagaaagaattatggaaattgatgaaagtaagtttggtaagcaaaactataattgtggtagaagagtaaaaggtcaacaagtctttgaaggaattcaatgtgattcaaattgaatgtttatggcttcagtggccacttgtactacacaaactttaattgatatattatatacatatgttaaactaggaaagttctatttctataattatattaactaataattataattaatattttaggaacaattatatatatttattgggttggttatgatttagagtggttgaatttgttgaacttcacttattatacagtaaaccactctcaaagttttgttgatcccatgactgaagtttatacaaatcgtattaaatcattctatgtagtcatattatggtatagaatcgaggataatactgttatagtagaataaatagtatattttattttgtacttttaaatacttaaaaataattgaaaaaataatatactagaacaatctttaatttatagcaatgaggtggcatgcctatgtaagcaatgagatggcatacaagtccaaataagtaaatggggcccaccctaaataaagaagggtgttatattgtgtattttacctatccagaaagaccgccttagagcattttggtggtaaaccaagccgatcatatgcaagcctatcatgcccaaagctagtcacctcaatccctttgccactcaaaaactccaaaggcttgggacataagccttgctctccaaatgaaatagctatagtacatgccaccatcttccatccgtacagctatcatgggtacaaggtcattcaattggcagtagtagaacttgagcactaggaagatttgcacccttgagtcaaggatgttgaagtagttgttggtgtacaaaagcaactctgtgtaagccacaaatgtttcctttccaatttatcaacttaccttttttatttgaccaccattgccttggctttagttaagttacctcactaaggttcttgcctattgtattagcttttatttggtcttatttagtttcagctactcactatataagtaatagagcattagccatccatccatagattcctaaattttctcccaatttccctccctaagttagattgaatttaaggttcagttatactccatgtaagtataagtagccaagcacactaaacttccatgttccta
>NW_003314318.1_985456_987869
AATAAATATATAGCTAGGATttgaaaaaaatatatattactcAGATCAAAACAAAGTCTAActtagaaataaaaaattgtaTGTAGGCTTAAAGAAATAGAATCTAAATAAATTTGTCTAACATTATGCAATATAGTTATTAGCAAAGAATTACTTAGCCATATGTTTtacttagaatataaaaaaCTAAAATTTTAAGAACACTAATACTACTACCCATACCCAAGTAAAACTAAGGAAAGTATTacataaaaaaatattattaatatatGTTAGATACAAAATATAAATTCAAAACCATAGAACTAATAAACTATGCTAAAAGNNNNNNNNNNNNNNNNNNNNNNNNNNNNNNNNNNNNNNNNNNNNNNNNNNNNNNNNNNNNNNNNNNNNNNNNNNNNNNNNNNNNNNNNNNNNNNNNNNNNATCTATATAGATTTGTTAAATTGCCTGATCAATACATTAGTACAAACAAAGAATTGCCTTTATCAATTGGTTAGGGGCTACTCTATCTATCAACCAAACCATATacataaagaagaaaactgtATGACAGAGTAAGTGCCATCTTAGTTATATTAATTGATTCAGGAAGTTTATCAAAAAAATTGGGCCAGCAAGAAACATTTTTTGTCGCATGCTGTCCATGGCTTGTGCCCCAGCACCCAGTCTCCCATATCTGTGCCTACAAATTCAAATGGTAAACACTCACTAGAGAATTAAAAGCAATTGGAAATTGGTCAATTTCCCATGGCACTTTGGCTGTTGGAAAGCCATAGCATACTTGGTGCTCCACTACTCTAGAGTGTTGGTTATAGTGCTCCACTGCTAATCCAATCCTAGGGAAAGAAGTGAGAACTTTTGCAAAAAAGATGGTTAAGCAAGCACATGTTTTGGAGCTCCTAGGCCTCTATCTCTAGTGTTGGATGGCTACTAACCACCACAAACATCCCCATGCTCGAGTAGGGTCTTTTGCTTCTCCACAATCCCTAGAGCTCCTGGTTTGAAGTGGAATTGTAAAAATTGCAATACCACAAGATCTTTTagaattaatattttatttgcaAATAATTATCTCACATTTGCTCAAATGCTTAGAGTGATGTATTGTTTATGCATTAAAATGCCACAAGATCAAACTTGTATTGAGTGTAGTATTAAAAGTGAGCATACGACAACAAATTAGTACAACTTTTATCGTAATATTTAATTACAATGAGGTAGTTAAAAAATTGGTGGTCAATAAAAAATTGTGGAAATTGATGAAAGTAAGTTtagtaagaaaaaatataatcatGGTAGAAAAGTAGAAGGTTAATGGGTTTTTGGAGGAATTAAAAGTGATTCAGATCCAATGTTTATGGTTTGGGTTGCTATTGCACAAACTTtaattgatattttttatatatatatattgaacCAGGTAAGTTCTATTTCTATTATTATTCTTAActaataattatatttaattatttagGAAGAATTTATATATAGTGATTGTTGGGCTAGTTATGATTTAGAGTGGTTGAATCAATTAAACTTCACTCATTATACAGTCAACCACTCCCAAAATTTTGTTAATCCTATGATTGGAGTTCATACAAATTATATTGAATTGACATAGAATGCAGTGAAAAGATCCCTTCCTCGCTATGGTACAACAAAAGGATTATACAGCTATTACTTTCAAGAATATATTTGgccaaaaatatatattgaaagaaaggaaatttcATTTAATATTCTATGTAGTCATATTAAGCTATACAATCAGAATAATGCTGTTATAGTAGAATAAAtagtatattttattttatacttttaaataattaaaaataatatactagaacAATCTTTAATTTATAGTAATGAAATGGCATGCCTATGTAACCAATAAGTTGGCATGCAAATCTAAATAAGCAAATAATGGGGACCTATTTGTGTGGACTTATTTTTAtattgggggtctctgccactagtCCTCTACCACCTTTATATTACATATTTcatttcgtgtcggttaaatttattgggtttaTGAGAGGGATTTAACTAGAACAAAAGGCATTTATAAAGTGCGCTTTAAGTGGGGGTTAAGAGGGGCAATTGCAGCCATTGGTGCAGTGGGGTGGTTGACTGGTGGGGTAGTTTTCATGCCACGACTACTCTATGAAACATTTGAGTTCACTCAATTATACTAGGCCTTATGATAGACACGTAGATGTTATCCACAGCCATGAAATGGAACTCTATCATCATCGTATAGATGTGGTCGTGTTCCTCCTCTTTGTCTCTCTCATTTCCTCCAGTGGAGTTCCAATCCCATCTCGACCAGTGCAATGCAACGTGAGAGACTATGGAGCTCTTGGCAATGGATCAACGCTCGAAACCTCCTCAATCCAGTCAGCAATCAA
>NW_003314318.1_846995_849159
tcggactccatctcggactccatctcgggtccatctcgggtccatctcggactccatctcgggtctatcttagactccatctcggactccatcttgggtccatatcggactccatttcgggtccatctcgaactccatctcagactccatctcgggtccatctcggactccatctcgggtccatcttgggtccatctcagactccacctcggactccatctcggggtccttctcggactccacttcggacttcaactcaggtccatctcggacacttccatgtgtcatgtgttagtcctttttttgggtccctttttggagccttgcttatggctcgcttcgtgctcattcctcaagcactttgttaggggttccactcccgctctcgacctttcaaggcagagcttttagtccaaacatgttacactcgtttggctttcgcttcggccactaccacgtggcgcccctccggctccactttagggcctagggattttatgtctcacagacatgaaaaggaataggacaaaatggaaatggtgcaatatagttttaacctggtactatatggaatcatgatcatggagaaaggcttgttctagcaaaggacaatcccccacatctgaaaactaataacttgtagaccattgccaagtccaatttagacacacaagcatgccatggaggaagcgaggagtgagtgtggcaaaggggcaactgggtgctatattatgcatttctcctgaggatctcaaggttcatttcaagtttagcagtccaccacttcatgttaaaccaccagccattggaggcactgtgccctaaatgtttaatgactaactctaaattagttgttgttaagagatatattaatgactataattttataattagccagtgaatgaacggctataatttataagtatataacctatgcttggtttaggtttttcctcattgtgttttatattttctttcttattttcttttttttagtattatggctaaattgaaatatgtagatcatactcaagatagtattttttctttttctgatcttattgagaaaactaatagtaaagtaaattcttttactttttgtattacagttaatcttcttccagaagagagagaatgtgaaagatatcatcaaccaatgaaatattgattgatgcggtgaaaagatctcttcctcactatagtacaacaaaaggattatatagttcttactttcaagaatatatttggcgaaaaatatatattgaaagaaagaaaaatgcatttaatattctatatagtcatattaagctatacaatcaagataatactgtttgagtagaatagatagtatatttgattttgtacttttaaatacttaaaaataattaaaaataatatactagaacaatctttaatttatagtaatgacgtgccatgcgtatgtaaacaatgaggtggcatgcaaatccaaataagaaaatgggacccaccctaaataaaaggggtgctgtaatgtgcattctacccaagatcctcacatggactggtcatacattgcacttgtaaaatggatcaaggtccaggaagcccacacaaaatatgaccccaggagatcaatccacaagaacaggtcagatcagcactttatgattagctctcccctgcgaggcaacgcattctagtgcggtacagggtgggagctcactgcctactcatcaccacctccgactttgtccagtgtgcagcatgtccgtggaaacggtcaaatatgtagtgcaagaatgtccaggatacccggagctcagagacacacagatctcatgggatggatccgtggccaacatcctaggcacatgagaaacacaataccaattgccaggtttttggaccacatggaggtcctgtgacagcgaattggcacttaacacgtacaaactttgctgctacttgaacgagaaaggaaacaacaatcagaacattgtgaaacatgttaagcctaaaaaacccttatttatacaagcttgcctttggttttaaggtctaatcacatggatgtaatgtggaaagccaatatcccagaacagcctccaaatccatactgctgctttctgtcacaacattgtactccacctgagatttctaaattaaagcactagaaatcttc
>NW_003314485.1_26797_29108
ATCCGGCTATGGTGCAAGTCTGAGTCGACATGTGAGGACTGAGGAGCGGCAGAGGTGGATGGAGACGAAAAGCTTCCTTGATCACCGCGTTGAGGTAGTCCAGGTTCTGGAAATCGGGCTTCTCGATCATGTGACTGCTTGATCCCACCACTGCATCGAGCTCTTCCTTGAGCTTACTCAGGACTCGGGGTTGTGAAGAGCTCCAGAAGGGTTCATTCGACAATGCAAGTGCTTGTATCAGTCCCCATAATGGTGAGTTCCTGCAGATCAAAATGGTTTTGAGATTGGTGACCAAAACAAGTTATGTGGGGAAACATACAAGGGCTACTGCCTTGATGAAATCCTCCCTGGCTGCTCCTCTGTGCTCTAGGTTTTGCAGCATGATATCCATGAAGTCCTTGTGTCTAATACTAATActaaattaaatttttatattgtTATTCATAAAAATATATAGAAGTTAGCAATCCAAGATCACGTCCTAGCTTGCATCAACAAATGGACTGCCAGTAGGACAGTAGTTTCAAGCAAAAGAGTGCTTGGAGTGCAGAACGTTAAAGACAGTGGTGCATCTTCTCTTGAAATGCAATGTGGCCAAGGAGATGTGGCAACATATAGCGAAAGCAGCTAGGGGGTTTGGAATCATGCAAATCCATGAAGGGGATGTCACTCAATGGTTTCCCGGCCTAGCACAGGTTTAGATTGACAAAGGATTGGCTGTTGGGGACAAATAGGATAAGGCACAAGAGTTTGATGGGATACAGTGGgtggaagaaatgcataatcCAACATCCTGCTCCCTCTATGGTGCGCTTAGTGCTGCACCTTAAATGTTTAATGACTAACTCTAAATTAGTAATGTTAAATTTTAATTAGTAGATATTGTTAACAGATATGTTAATgactataattttataattagccAGTGAATGAATGCATTGTGTTTTATGTTTGTGTTTCTTATATATCTTTATAATTTTATTCATTCTCTTTCGTAATATAGTTAAATTGGAATATATAAATCATGTTCAAGATagtattctttctttttctgatcTTATTCAGAGAACTAATAGTAAATTaaattcttttattttttgtattaTGGTTGGTCTTCTttcaaaagagagagaatgtGAAAGATGTCATCTATCAATGAGATATCAATCTGATAATCGAGGTTGTAAAGATGGTTTGAAGTGAAATTGCAATACCACAAAATCTTTTAGAACTAATACTTGATTTACAAATAGTAATCTCACATTTGCTCAAATTTTTGTTAATGCATTAAAATGCTACAAGATCAAGCTCGTATTGAGTGTAGTATTAAAAGTGAGCACATGATAACAAATTGGTACAACTTTTGTCATGATATTTATGTTATCACATTACAACAAGGTAGTCAAAAGATTGGTGGTCTAGGAAGAATTTTGAAAATTGATGAAAGTAAATTTGGTTAAGCAGATCGACTAGGCCATTTTCGGTACATTCGTCCGAGGCATAGGATCATCCGCCAGGTAACCCAGTACCGACCACGACCAAAACGATTTCCCTAAACAATTCCTATGTCACCTCCTACGGTTTGGGTGTCCGGGGGGTACCTTTATCATGGAAGACGAGGATTAGTAATGCAATCTCCACTAGCTCTATCTCTCATTTTGTGAAAGTATGAAGCTAGGTTTCAAAACTGAACTGAGATTTGCACGACTGATGCTCGCGAGCCAATGTACTCAGGTACATGCCCGGGCCGCACATCAGAAGTGACTTCCAACGATTAGAGCTaaggagcatgctcaacctgaTTGCTATCTGTTGACTCATGGATCTCGCCGTCTGGACCAGTCGCTGTCATCCTGTCTTTTTTCTAAGCGGATGATTAGAAGCTGGAACAGTCGATATCACAAGCACTACCTGGGCAGAGTCAGTGAGAGCCCCTTGTGTCGCTGTGGTATTTAGTTCCAGCGCTCTGGCCGAGAGAGATTCCTACGGGCCAAGGGTGAAAAGACGCAAAAAAATGAATCGTTTGTACCCGTTTTTGCGTGGCCAGGAATGCGGTAGTGAGATTCCTTGCGACCTTAGTGGTGGGTGTAAGCTCGTTTTGAGCTATTCCCAGACAAACACTTCATTGGCGCTGCTCATTCTTGCGGTGCACAACGAAGCGGCTGTTGATCCTGGAGTGGGCGGGAAGTGTGCGTGGTTGTGCTAGCGCACAGCCTTGCAGCGGCCCAAGCTTGCTCTGCTTGTGGGTGCGCTCCTGGAGAATGCGGCGGCGGCAGATACAAGCGAGAAACCCTAACGTTAGGGTTTTCCC
>NW_003314485.1_27072_29254
GTTTTGAGATTGGTGACCAAAACAAGTTATGTGGGGAAACATACAAGGGCTACTGCCTTGATGAAATCCTCCCTGGCTGCTCCTCTGTGCTCTAGGTTTTGCAGCATGATATCCATGAAGTCCTTGTGTCTAATACTAATActaaattaaatttttatattgtTATTCATAAAAATATATAGAAGTTAGCAATCCAAGATCACGTCCTAGCTTGCATCAACAAATGGACTGCCAGTAGGACAGTAGTTTCAAGCAAAAGAGTGCTTGGAGTGCAGAACGTTAAAGACAGTGGTGCATCTTCTCTTGAAATGCAATGTGGCCAAGGAGATGTGGCAACATATAGCGAAAGCAGCTAGGGGGTTTGGAATCATGCAAATCCATGAAGGGGATGTCACTCAATGGTTTCCCGGCCTAGCACAGGTTTAGATTGACAAAGGATTGGCTGTTGGGGACAAATAGGATAAGGCACAAGAGTTTGATGGGATACAGTGGgtggaagaaatgcataatcCAACATCCTGCTCCCTCTATGGTGCGCTTAGTGCTGCACCTTAAATGTTTAATGACTAACTCTAAATTAGTAATGTTAAATTTTAATTAGTAGATATTGTTAACAGATATGTTAATgactataattttataattagccAGTGAATGAATGCATTGTGTTTTATGTTTGTGTTTCTTATATATCTTTATAATTTTATTCATTCTCTTTCGTAATATAGTTAAATTGGAATATATAAATCATGTTCAAGATagtattctttctttttctgatcTTATTCAGAGAACTAATAGTAAATTaaattcttttattttttgtattaTGGTTGGTCTTCTttcaaaagagagagaatgtGAAAGATGTCATCTATCAATGAGATATCAATCTGATAATCGAGGTTGTAAAGATGGTTTGAAGTGAAATTGCAATACCACAAAATCTTTTAGAACTAATACTTGATTTACAAATAGTAATCTCACATTTGCTCAAATTTTTGTTAATGCATTAAAATGCTACAAGATCAAGCTCGTATTGAGTGTAGTATTAAAAGTGAGCACATGATAACAAATTGGTACAACTTTTGTCATGATATTTATGTTATCACATTACAACAAGGTAGTCAAAAGATTGGTGGTCTAGGAAGAATTTTGAAAATTGATGAAAGTAAATTTGGTTAAGCAGATCGACTAGGCCATTTTCGGTACATTCGTCCGAGGCATAGGATCATCCGCCAGGTAACCCAGTACCGACCACGACCAAAACGATTTCCCTAAACAATTCCTATGTCACCTCCTACGGTTTGGGTGTCCGGGGGGTACCTTTATCATGGAAGACGAGGATTAGTAATGCAATCTCCACTAGCTCTATCTCTCATTTTGTGAAAGTATGAAGCTAGGTTTCAAAACTGAACTGAGATTTGCACGACTGATGCTCGCGAGCCAATGTACTCAGGTACATGCCCGGGCCGCACATCAGAAGTGACTTCCAACGATTAGAGCTaaggagcatgctcaacctgaTTGCTATCTGTTGACTCATGGATCTCGCCGTCTGGACCAGTCGCTGTCATCCTGTCTTTTTTCTAAGCGGATGATTAGAAGCTGGAACAGTCGATATCACAAGCACTACCTGGGCAGAGTCAGTGAGAGCCCCTTGTGTCGCTGTGGTATTTAGTTCCAGCGCTCTGGCCGAGAGAGATTCCTACGGGCCAAGGGTGAAAAGACGCAAAAAAATGAATCGTTTGTACCCGTTTTTGCGTGGCCAGGAATGCGGTAGTGAGATTCCTTGCGACCTTAGTGGTGGGTGTAAGCTCGTTTTGAGCTATTCCCAGACAAACACTTCATTGGCGCTGCTCATTCTTGCGGTGCACAACGAAGCGGCTGTTGATCCTGGAGTGGGCGGGAAGTGTGCGTGGTTGTGCTAGCGCACAGCCTTGCAGCGGCCCAAGCTTGCTCTGCTTGTGGGTGCGCTCCTGGAGAATGCGGCGGCGGCAGATACAAGCGAGAAACCCTAACGTTAGGGTTTTCCCCGTCGCTTCATACCTTTCGGTGTGAGAAATTCCAGCGCCCGCAGCCATGAAGTCGAATAGCTACAGCTTGTAATTAGGTTTGCCTATCCGTACAGCGTGTTTCTTCGCGCGAGATTCTGTGAGGAATCCAAGGTTTTGTTTTTTAC
>NW_003314360.1_149469_151939
GAGAAAACACCACTACTGTTGTTGACTCCTAAAAGCTATATACTAATactaaatttaatttttatattgtTAATCATAAAAATATATGAATCAAAGATCACGTCTTGGCTTGCAGTAGATTGCCAGTAGGATAGTAGTTTCAAGCAAAGGACGCCCACAAGTGCTTGGAGTGTAGAAAGTTAAAGATTGGTGTATCATCTCCAGGAATGCAAGGCCAAGatgctttattttgttaaagtggaacttattcagtaaagtgggacattaattagcatatgtccacatgccatttcctagtacttaattaatatttattaatatttctatcagttttttaatttattttatatatttcacaatattataacacaaaatcatatgaaaagtttttaatttataaattataaagctaaaacttcaattttttattgttgttataaaaatggcatgtggccacacaccataagtgggataatgaaaagttccactttaacaaaataaagcatCAAAGAGATGTAGCAACATATAGTGAAAGCAGCTAGGGAGCTTGGAATCATGGGATGTCACTCAGTGATTTCCTGAGGCCAGAGGGCCTAACACAGGATTAGCTTGGCAAAGGATTGCTTGTTGGGGACAAATAGGATGGGATATAGTGGGCAAAAGAAATGACACTCCCTCCTTGGCAATGCAAAATGTTTAATGACTAACTCTAAATTAATAATGTTAAGTTTTAACTAGTAGATGTTGTTAATGGATATGTTAATgactataattttataattaggCAGTGCTATAATTTATAAGTTTATAATGGTTTATGTTTTTCCTCATTGTGTTTTATGTTTGTGCtccttatattttcttttcaaTTTTATTCATTCTCTCTAGTATTATGGCTAGATTGGAATATGTAAATCATGCTCAAGATAGTATTATTTCTTTTTCTGATCTTATTGAGAGAACTAATAGTAAAGTAAattcttttactttttttatTATGGTCTGCttccaaaagagagagaatatGAAAGATGTCATCGACCAATGAAATATCAATATGACAATCTGGGTTGTAAAGATGGTTTAAAATAGAATTGTAAAAATTGCAATACCACAAAATCTCTTAGAACTAATACTTGGTTTACAAATAGTAATTTCATATTTTCTCAAATGTTTGTTGGTGCATTAAAATGCCACAATATCAAGTTCATATTAAGTGTAATATTAAAAGTGAGTACACAATAACAAATTGATACAAATTTTGTCATGATATTTGTGTTTTCGCATTATAATGAGGTAGTCAAAAGATTGGTGGTCTAGGAAGAATTATGGAAATTGATGAAAGTGAGTTTGGTAAGCAGAAATATAATTATGGTAAAAGATTAGTGTGTCTTTAGAAGAATTGAACATGATTTAAATTAAATGTTTATGGTTCTGGTGGCTGATCATATTGCACAAACTTTAGTTGATATATTATATACATAactaataattataattatttttttagAAACAATCATATATAGTGATTGTTGGGCTGGTTATGATTTAGAATGGTTGAATTAGTTGAACTTCATTCATTATACTGTCAATCACTCCCAGAATTTTGTTGATCCTGTGATTGGAGTTCATATCAATCGTATTGAATCACCATGAAATGCAATGAAAAAATCCCTTCCTCGCTATGGTACAACAAAAAGATTATACAGCTCTTACTTTTAAGAATATATTTggtaaaaattatatattaaaagaaaggaaactGCATTTAATATTCTATATATTCACACAATTAGGATAATGCTGTTATTGTACTTTTAAATACATAAAAATAAttgaaaaataatatacttGAACAATctttaatttaaaataatgAGGTTATATAGGTGGTATGTAAatctgtgagggccaagtgtacggctacgatgttgtatactaatattagcgtagtgggattttggtagccgtcggattggtttcaatccggatcagttgcttctatatataagttagggtttttgggttaattgatatgcacattttctgtattccctttcgatattccaagcactcacattggtggagatgaggggcaccttgaattgtccttgaggagtgcttggatttgggattttggtttagatctagcttttgcatcgtctagatctagctttttccatttcctttcttttgttctttccttttaggattttggtttagatctagctttttgcattgtctagatctaccatttccttctagttttttgtcatttctcttcttttgctctttctttttcattcatcttcatggcagatcagtaatctcctcctttgactctggagtagcaattggtacaattgcttgatgctatgtgcttgcaattgaataaccaaagtcagttgatggcggcattcacggcacgtggtacaactcctcctgctcttggtgccaatcctcacgttcg
>NW_003314360.1_149362_151490
GTCTTAAATAGGCTTTAAAAGATCTTAAACAAAGTTTAAATCTTTTCGCAAACTTCTATATATTTTTATGACTAacaatataaaaatttaatttatatacaacCAGAGAGAAAACACCACTACTGTTGTTGACTCCTAAAAGCTATATACTAATactaaatttaatttttatattgtTAATCATAAAAATATATGAATCAAAGATCACGTCTTGGCTTGCAGTAGATTGCCAGTAGGATAGTAGTTTCAAGCAAAGGACGCCCACAAGTGCTTGGAGTGTAGAAAGTTAAAGATTGGTGTATCATCTCCAGGAATGCAAGGCCAAGatgctttattttgttaaagtggaacttattcagtaaagtgggacattaattagcatatgtccacatgccatttcctagtacttaattaatatttattaatatttctatcagttttttaatttattttatatatttcacaatattataacacaaaatcatatgaaaagtttttaatttataaattataaagctaaaacttcaattttttattgttgttataaaaatggcatgtggccacacaccataagtgggataatgaaaagttccactttaacaaaataaagcatCAAAGAGATGTAGCAACATATAGTGAAAGCAGCTAGGGAGCTTGGAATCATGGGATGTCACTCAGTGATTTCCTGAGGCCAGAGGGCCTAACACAGGATTAGCTTGGCAAAGGATTGCTTGTTGGGGACAAATAGGATGGGATATAGTGGGCAAAAGAAATGACACTCCCTCCTTGGCAATGCAAAATGTTTAATGACTAACTCTAAATTAATAATGTTAAGTTTTAACTAGTAGATGTTGTTAATGGATATGTTAATgactataattttataattaggCAGTGCTATAATTTATAAGTTTATAATGGTTTATGTTTTTCCTCATTGTGTTTTATGTTTGTGCtccttatattttcttttcaaTTTTATTCATTCTCTCTAGTATTATGGCTAGATTGGAATATGTAAATCATGCTCAAGATAGTATTATTTCTTTTTCTGATCTTATTGAGAGAACTAATAGTAAAGTAAattcttttactttttttatTATGGTCTGCttccaaaagagagagaatatGAAAGATGTCATCGACCAATGAAATATCAATATGACAATCTGGGTTGTAAAGATGGTTTAAAATAGAATTGTAAAAATTGCAATACCACAAAATCTCTTAGAACTAATACTTGGTTTACAAATAGTAATTTCATATTTTCTCAAATGTTTGTTGGTGCATTAAAATGCCACAATATCAAGTTCATATTAAGTGTAATATTAAAAGTGAGTACACAATAACAAATTGATACAAATTTTGTCATGATATTTGTGTTTTCGCATTATAATGAGGTAGTCAAAAGATTGGTGGTCTAGGAAGAATTATGGAAATTGATGAAAGTGAGTTTGGTAAGCAGAAATATAATTATGGTAAAAGATTAGTGTGTCTTTAGAAGAATTGAACATGATTTAAATTAAATGTTTATGGTTCTGGTGGCTGATCATATTGCACAAACTTTAGTTGATATATTATATACATAactaataattataattatttttttagAAACAATCATATATAGTGATTGTTGGGCTGGTTATGATTTAGAATGGTTGAATTAGTTGAACTTCATTCATTATACTGTCAATCACTCCCAGAATTTTGTTGATCCTGTGATTGGAGTTCATATCAATCGTATTGAATCACCATGAAATGCAATGAAAAAATCCCTTCCTCGCTATGGTACAACAAAAAGATTATACAGCTCTTACTTTTAAGAATATATTTggtaaaaattatatattaaaagaaaggaaactGCATTTAATATTCTATATATTCACACAATTAGGATAATGCTGTTATTGTACTTTTAAATACATAAAAATAAttgaaaaataatatacttGAACAATctttaatttaaaataatgAGGTTATATAGGTGGTATGTAAatctgtgagggccaagtgtacggctacgatgttgtatactaatattagcgtagtgggattttggtagccgtcggattggtttcaatccggatcagttgcttctatatataagttagggttt
>NW_003314277.1_2246891_2249211
aaatgagaaaatcagttggaatagaaaggatgtaattgaattgactatgaaataagtagtcacctacttgtagattcatagaagatcttgtgttgaggaagtagaagcccagcgaatacaaaagaagttagttgaaagttggactttgagcaagaaattgaagaaaaatttgatgagcaagctgatatattagaggtcttttttgttttgtttcattgtcacatacttaattcctaaaaatggagaaggttaaaaaaggttttcattttcttgttgaaggacaagcaatgaagcatctatgttataatagaattttttttggttacacataacaatgctccaaaaatggttggtttgaatgaaggacattttaactatttctaatgcattattagcaaattgaaattatgaggtaaagtcttgtgtaaaggttaaatgcattgttatgttttagtcaatcaattgttttctatcttctaaaagctgaaggctggtctatatatgaccatttagtcattgcaagatttgtggagatgggtatgctgcttgataaagtatattgcaaacttctttttgttttgagttttttttatcttgtgatttgggaagaatgcataatccaacacccccctctcttatgtggctacccctttgccacactcactcctcgctccctctatggcacacttagtcatgcccagtgccacaccctaaaatgcttaatgactaactctaaagtagtaatgttaaactttaattagtaggtgttgttaatgggtatattaacgactataatttcataattagccagtgaatgaatggctataatttaaaagtatataacctacttttggtttaggtttttcctcattatgttttatgtttgtgctcctccttatattttctttctaattttattcattctatttagtattatggttagattggaatatatagatcagtattctttatttttctgattttattgagtcttcttctagaagagagagaatgtgaaaaatgccatcgaccaatgagatatcgatctgataataattaagtttgtacagatgatttgaagtggaattgtaaaaattgtaatatcacactatctctttgaattaatatttaatttgcaaatagcactctcacatttgctcaaatgtttagagtgatgtattgttggttaaaatgccacaagatcaagcttgtatttagtagtattaaaagtgagcacatgacaacaaattggtacaacttttgtcatgatatttgtgttatcacattacaatgaggtagtcaaaagattggtggttcaaattttttttttcgaaattgatgaaagtaagtttggtaagtagaaatatagttgtggtagaagagtaatacattaatgcatctttggaggattcagattgaatgtttatggttctattggtcgatcatactgcacaaactttaactgatatcttatatataaatgctgaatcagttaaattctatttctattattattattaactaataattataattaatagtttaggagtaattatatatagtgattattgggctgttatgatttagagtcttcactcattatacggtcaaccactcccaaaattttgttaatcccgtgattggagtttatacaaatcatattgaatcgatatggaatgtagtgaaatgatcctttcctcactatggtacaacaaaaagattatacagctcttacattcaaaaacatatttggcgaaaaatatatattgaaaggaaggaaactgcatttaatattatatgtagtcatattaatttatacaatcaggataatactgttatagtacaataaatagtatattttattgtgtaattttatatacttaaaaataattgaaaaataatatactaaacaatctttgaaatttatagtcatgaggtggcatgcacaatgaagtggtatgcaagtccaaataagaaaatgggccactctaaataaaaggggttgttgaatattgacactttaagagtaatggtccttattgctttaagaagccacagatataaggcattaaaacctatttaatacaagttgtgagcgagatttattattacatcttaatacactcctttatcatattaatccatatgaacaagcttatagaatgatgtataaaatggaacaaaaagaacttcatgtagtagtagttataggccagcctttacatggcatttatatgttactaaggaatgaaggaactgatcattgatgctataatataccacaactaaatgaagttgctgttatttttgttagtaagaa
>NW_003314277.1_2246715_2248837
ctatttctaatgcattattagcaaattgaaattatgaggtaaagtcttgtgtaaaggttaaatgcattgttatgttttagtcaatcaattgttttctatcttctaaaagctgaaggctggtctatatatgaccatttagtcattgcaagatttgtggagatgggtatgctgcttgataaagtatattgcaaacttctttttgttttgagttttttttatcttgtgatttgggaagaatgcataatccaacacccccctctcttatgtggctacccctttgccacactcactcctcgctccctctatggcacacttagtcatgcccagtgccacaccctaaaatgcttaatgactaactctaaagtagtaatgttaaactttaattagtaggtgttgttaatgggtatattaacgactataatttcataattagccagtgaatgaatggctataatttaaaagtatataacctacttttggtttaggtttttcctcattatgttttatgtttgtgctcctccttatattttctttctaattttattcattctatttagtattatggttagattggaatatatagatcagtattctttatttttctgattttattgagtcttcttctagaagagagagaatgtgaaaaatgccatcgaccaatgagatatcgatctgataataattaagtttgtacagatgatttgaagtggaattgtaaaaattgtaatatcacactatctctttgaattaatatttaatttgcaaatagcactctcacatttgctcaaatgtttagagtgatgtattgttggttaaaatgccacaagatcaagcttgtatttagtagtattaaaagtgagcacatgacaacaaattggtacaacttttgtcatgatatttgtgttatcacattacaatgaggtagtcaaaagattggtggttcaaattttttttttcgaaattgatgaaagtaagtttggtaagtagaaatatagttgtggtagaagagtaatacattaatgcatctttggaggattcagattgaatgtttatggttctattggtcgatcatactgcacaaactttaactgatatcttatatataaatgctgaatcagttaaattctatttctattattattattaactaataattataattaatagtttaggagtaattatatatagtgattattgggctgttatgatttagagtcttcactcattatacggtcaaccactcccaaaattttgttaatcccgtgattggagtttatacaaatcatattgaatcgatatggaatgtagtgaaatgatcctttcctcactatggtacaacaaaaagattatacagctcttacattcaaaaacatatttggcgaaaaatatatattgaaaggaaggaaactgcatttaatattatatgtagtcatattaatttatacaatcaggataatactgttatagtacaataaatagtatattttattgtgtaattttatatacttaaaaataattgaaaaataatatactaaacaatctttgaaatttatagtcatgaggtggcatgcacaatgaagtggtatgcaagtccaaataagaaaatgggccactctaaataaaaggggttgttgaatattgacactttaagagtaatggtccttattgctttaagaagccacagatataaggcattaaaacctatttaatacaagttgtgagcgagatttattattacatcttaatacactcctttatcatattaatccatatgaacaagcttatagaatgatgtataaaatggaacaaaaagaacttcatgtagtagtagttataggccagcctttacatggcatttatatgttactaaggaatgaaggaactgatcattgatgctataatataccacaactaaatgaagttgctgttatttttgttagtaagaatggagaaccttcatgtggacgtgaaatttgcatatatcctatagcaaatctttctagaaagattgcaacacgatgttaattgtgattctatagtttatcccttgatatttccttttagtgataaaggatggcatactaatattttgaatatacgatgatattgaactacatcactt
>NW_003314290.1_174910_177353
tgtatgtatgtatgtatgtatgtatatatatgtatatgtatgtatgtatgtatatatatgtatatgtatgtatgtatatgtatatgtatatgtatatatatatgtatatatatatgtatgtatatgtatatgtatgtatatatatatatatgtatgtatatatatatgtatgtgtatatatatatgtatatgtgtatatatatatatatatgtatgtatatatatatgtatatgtgtatatatatatatatatatatatgtatatatatatatatgtatatgtatatatgtatatgtatatatgtatatgtatatgtatatatatatgtatatatgtatatgtatatgtatatatatatgtatatatgtatatgtatatatatatgtatatatgtatatgtatatatatatgtatatatgtatatgtatatatatatgtatatatgtatatgtatatatatatgtatatatgtatatatatatgtatatgtatatatgtatatatgtatatatgtatatgtatatgtatatatgtatatgtatatatgtatatatatgtatatgtatatgtatatatgtatatatgtatatatgtatatgtatatatatatatatatgtatatgtatatgtatatatatatgtatgtatatatatatatatgtatgtatatatatatatatatgtatatatatatgtatatgtatatatatataagccatcaaaactataaatatttaatatgaaTCACATTCAATCTCTAGATTCCTTGACCTTATACTCTTCTACTATAATTATATTTGATCTACTTTCATTAATTTTTACAATTCTTCTTGGACCACCAGTTTTTTTACTGCCTTGTTGCCAGGCTAAATGACAAAATAACTAACTCTAAATCagtaataataaattttaattagTAAATATTGTTAATTGGAATATAATTTTGTAATTAACAAATATCTATGTTCCTTCTTACATTCtatttcttcattttctttaGTAGATTGGAATATGTAGATCATGCGTAAGATAGTAATATTTCTTTCTCTAGTTTTATTGAGAGAATTAATAGTaagatattttattttattttattttgtataaTGGTTGATCTTCTTCTAGAAAAAATAGAATGTAAAAGATGCtatcaatcattgatataTGGATATGATAATTGAGGTTATAAAAATGGTTAAAAGTGGAATTGTAAAAATTGCAATACAACAAAATCACTTAGAACTAGTACTTAGTTTATAATAGCAATTTTACATTTGCTCAAATAGCTTCAAATGATATATTACTAATGCATTAAAATGCCATAAAATCAAGCTTATATTGAGTTTAATTTTAAAAGTGAGCACATGACAATGAATTGGTATGAAAATATAATTGTGATAGAAGATCAAAAGGTCAATGAGTCTATAAAGGAATTGAATGTGATTTAGATTAATTGTTTATGATTCTAGTGGCTAATTATACATTATAACTTTATTTTATgtattatatacatatatagaaccacaataagttttatttctattattataattttagaattaaataataattataattaatattttgGAACAATCATATAtagaaattattattataactaaGAGTGATTGGATCAGTTGAACTTCACTTATTATACAAtcaaccacttaaaatttTGTTAAGTTTTGTTAGTTCCTCACTATGGTACAATGAAGGATTATACACCTCTTACTTTCAAGAATATATTTTCTAAAAAAATGAAGGaaattttatttaatattctatataattaaagtagaataaaatatattttttaatttgtaCTTTTAAATACTTTAATCTTGACAGCTACCTCAACCCAAACTAATCTTTAACATAAGCAATGAGGGATACACTTGATTCTCAATTTGAAAGAGATCATTCATTGTATTCTGCAATCACATGATGGAGTGTTTTCATCTTGAGGGCCTTGAGAGTGGTCGAGCCATACAATATTTGTAGTAAGGATCTAAAGAACTCCTCAAAAAGTTTTTATTTCTCAGCTTTCTAAACTCGTCACCCTGCCATTTGTTGAATTCTCTAAACCTCAAGCGCAGTACCACACAGCCCACGCAAGTTCTCGAGCGTGGCACCGCCGTCACTTTTGCCTTGAATCCACGTGGTATCTAAGAGATTGGGCTATTAATCTGTGGAAGAGATCACCGCCAAAGAgattttcatcaaagccacttcGGTTAAGATTCGGAGAAGCTACTGCGATACTTGGCCTTGGACCAAAGGCAAAAGTTACACTCAATCTTTTTCATCTCCGAAAGACTTGGCTTTTTGAATGACTTTTGTCCCTTGACAAAATCTTTAGGGTGCTTCTGCTGTGTGGTCATGGAATCCTTTTGCAAGGACGAGTATAACGTAGGAACAACTACAAGTAGCATCCATGAGCAAATT
>NW_003314290.1_175293_177460
atgtatatatgtatatgtatatatatatgtatatatgtatatgtatatatatatgtatatatgtatatgtatatatatatgtatatatgtatatatatatgtatatgtatatatgtatatatgtatatatgtatatgtatatgtatatatgtatatgtatatatgtatatatatgtatatgtatatgtatatatgtatatatgtatatatgtatatgtatatatatatatatatgtatatgtatatgtatatatatatgtatgtatatatatatatatgtatgtatatatatatatatatgtatatatatatgtatatgtatatatatataagccatcaaaactataaatatttaatatgaaTCACATTCAATCTCTAGATTCCTTGACCTTATACTCTTCTACTATAATTATATTTGATCTACTTTCATTAATTTTTACAATTCTTCTTGGACCACCAGTTTTTTTACTGCCTTGTTGCCAGGCTAAATGACAAAATAACTAACTCTAAATCagtaataataaattttaattagTAAATATTGTTAATTGGAATATAATTTTGTAATTAACAAATATCTATGTTCCTTCTTACATTCtatttcttcattttctttaGTAGATTGGAATATGTAGATCATGCGTAAGATAGTAATATTTCTTTCTCTAGTTTTATTGAGAGAATTAATAGTaagatattttattttattttattttgtataaTGGTTGATCTTCTTCTAGAAAAAATAGAATGTAAAAGATGCtatcaatcattgatataTGGATATGATAATTGAGGTTATAAAAATGGTTAAAAGTGGAATTGTAAAAATTGCAATACAACAAAATCACTTAGAACTAGTACTTAGTTTATAATAGCAATTTTACATTTGCTCAAATAGCTTCAAATGATATATTACTAATGCATTAAAATGCCATAAAATCAAGCTTATATTGAGTTTAATTTTAAAAGTGAGCACATGACAATGAATTGGTATGAAAATATAATTGTGATAGAAGATCAAAAGGTCAATGAGTCTATAAAGGAATTGAATGTGATTTAGATTAATTGTTTATGATTCTAGTGGCTAATTATACATTATAACTTTATTTTATgtattatatacatatatagaaccacaataagttttatttctattattataattttagaattaaataataattataattaatattttgGAACAATCATATAtagaaattattattataactaaGAGTGATTGGATCAGTTGAACTTCACTTATTATACAAtcaaccacttaaaatttTGTTAAGTTTTGTTAGTTCCTCACTATGGTACAATGAAGGATTATACACCTCTTACTTTCAAGAATATATTTTCTAAAAAAATGAAGGaaattttatttaatattctatataattaaagtagaataaaatatattttttaatttgtaCTTTTAAATACTTTAATCTTGACAGCTACCTCAACCCAAACTAATCTTTAACATAAGCAATGAGGGATACACTTGATTCTCAATTTGAAAGAGATCATTCATTGTATTCTGCAATCACATGATGGAGTGTTTTCATCTTGAGGGCCTTGAGAGTGGTCGAGCCATACAATATTTGTAGTAAGGATCTAAAGAACTCCTCAAAAAGTTTTTATTTCTCAGCTTTCTAAACTCGTCACCCTGCCATTTGTTGAATTCTCTAAACCTCAAGCGCAGTACCACACAGCCCACGCAAGTTCTCGAGCGTGGCACCGCCGTCACTTTTGCCTTGAATCCACGTGGTATCTAAGAGATTGGGCTATTAATCTGTGGAAGAGATCACCGCCAAAGAgattttcatcaaagccacttcGGTTAAGATTCGGAGAAGCTACTGCGATACTTGGCCTTGGACCAAAGGCAAAAGTTACACTCAATCTTTTTCATCTCCGAAAGACTTGGCTTTTTGAATGACTTTTGTCCCTTGACAAAATCTTTAGGGTGCTTCTGCTGTGTGGTCATGGAATCCTTTTGCAAGGACGAGTATAACGTAGGAACAACTACAAGTAGCATCCATGAGCAAATTACCAGAGTTCACTTTGAAGGAGGTTCTTCATTTGATGCATGGCACCGCAGGCAGCTCTCACTAcaaatttttcaaattttagaaAGAATCATTAATCCAAACGTTTC
>NW_003314275.1_1260509_1262835
tagatcctatggttatataaaggttttcatatagaatatataattccattaaatcatatgtggttttttactaaaacaccaattgtacattagtttcaaatgtgaattttgaagcctttattagtgagacatatacaaagtgataaaaatgtattaaaattgaaaaataattttatagttaataaggttttattttatctatattttaagataaagtttttttatatcttaaagaatatgatagatattaataatcttgaaaatggcatagtataatcttgttattctcttgtgtagctaatatattgaagtttggccttattatgtttttatttatttttaagagaaaattataagaaaaacatatgcttcaagataatattataaatttctatagaaaatcacagccattgattccatataaaagtaacacttggaaatttttcatatgctttacctctccactccaggatcttctcttaggttcattagagtatcctaagataacatatatatatatatatatatatatataaacatgctatatacactaactaagatagtaaagaaacatgtatataaaaacccatatagaaatgtaggttatgcaacctttgttatcccaaactcatatatttatgttcaaactgcttctgggacaaatgcacaatctaataccaccctctcttatatggttacctctttgctatgcccccctctgtggcactttgtgtcacacccagtgccaccaagtgccacacttaacaactaagtaacattatttaatagatattgctagtatataatttaatcttgatttaggttttttttattgtgttttatgcttgtattcctttttattgtttcttttttatttttttcattctctttagttagattggatcgagataatattctttttattttctgatcgtattgagaattaataataaggtaaattctcttactttttgtattatggttggtcttcttccacatgagagagaatatgagatgccattaacctcaatttgataatcaaggttgtaaacatggtagtggaatttttaaaaattgcaataccacaagatttcttagaactagtatttagtttgcaaatagcaatcttacatttactcaaatgcttcaagtgatatattattaatgtattaaaatgccataagattaaactcgtattgagtgtagtattaaaagtgagcatacaacaacaaattggtacaacttttgtcatgatatttgtgttatcatattacaacaatttatttaaaatattagtggtccaagaaaaattatggaaattaataaattatatagctcaagaatatatttgacaaaaaatgtatattgaaaggaatgaaactacagttaattctatatagtcgtattaaactataaaatcatgttgttatagtagaataaaatgtatattttatttggacttttagatacttaaaagtaattgaaagtaatatactagaacaatctttaaatctataataatgagtctctcgcgatctctcttctccacatgaaccacatcttgctgaggtatttcggccaggcgatcgcactggcgagatcatcaccgacggcctaatggagcacgatggctcctcgtacacggtcttgctcagccgcgtctgccaagctgaagcagctgctggagcaatgcccggcgcttgcatccaagaaagctctccttcgcgcagccgctgtgtggtttatcagccaatcgctagcaagggtggtaacactcgcgccgcggagcttgccaagcctctcaagaacttctgccgcggagcttcattgacgtgaccaggccatgcacgagtatgcgcgctagctagagaaggtggagaaattcagtggcacgaatttcttcacatgggcgacaagaatcaggctgatcctctctgcgaaacgagcgtggaacatcgttgatgggactgagcctcgtcccgctgagcagacgctacaatcagattgggtttttcgcaatcagcaagccatcaccgtcattggcttgggattgagcgatgaattcttgccgctgattgatctcaccaagaccgctgctgaaatctggacgtcgcttcgcacgatcttcgtggcccaagccgcaaattcttccatgtggctgaatcaacaatttttggcgcttcagggtgaaatctgtgtacgtgggacggattcgagggctaatggctgaattgactggtgctgggtctcctgtcacggacgatcacgccagggcgtcgctgcttgcaaccgtcacgctgcgttccgaactttgatcaagtcgtgg
>NW_003314275.1_1260822_1262905
tagtatgaaaatgtatatataaaagttctaaacttaggtgtaggtgagttttctttttgcaaattaatcttagatcctatggttatataaaggttttcatatagaatatataattccattaaatcatatgtggttttttactaaaacaccaattgtacattagtttcaaatgtgaattttgaagcctttattagtgagacatatacaaagtgataaaaatgtattaaaattgaaaaataattttatagttaataaggttttattttatctatattttaagataaagtttttttatatcttaaagaatatgatagatattaataatcttgaaaatggcatagtataatcttgttattctcttgtgtagctaatatattgaagtttggccttattatgtttttatttatttttaagagaaaattataagaaaaacatatgcttcaagataatattataaatttctatagaaaatcacagccattgattccatataaaagtaacacttggaaatttttcatatgctttacctctccactccaggatcttctcttaggttcattagagtatcctaagataacatatatatatatatatatatatatataaacatgctatatacactaactaagatagtaaagaaacatgtatataaaaacccatatagaaatgtaggttatgcaacctttgttatcccaaactcatatatttatgttcaaactgcttctgggacaaatgcacaatctaataccaccctctcttatatggttacctctttgctatgcccccctctgtggcactttgtgtcacacccagtgccaccaagtgccacacttaacaactaagtaacattatttaatagatattgctagtatataatttaatcttgatttaggttttttttattgtgttttatgcttgtattcctttttattgtttcttttttatttttttcattctctttagttagattggatcgagataatattctttttattttctgatcgtattgagaattaataataaggtaaattctcttactttttgtattatggttggtcttcttccacatgagagagaatatgagatgccattaacctcaatttgataatcaaggttgtaaacatggtagtggaatttttaaaaattgcaataccacaagatttcttagaactagtatttagtttgcaaatagcaatcttacatttactcaaatgcttcaagtgatatattattaatgtattaaaatgccataagattaaactcgtattgagtgtagtattaaaagtgagcatacaacaacaaattggtacaacttttgtcatgatatttgtgttatcatattacaacaatttatttaaaatattagtggtccaagaaaaattatggaaattaataaattatatagctcaagaatatatttgacaaaaaatgtatattgaaaggaatgaaactacagttaattctatatagtcgtattaaactataaaatcatgttgttatagtagaataaaatgtatattttatttggacttttagatacttaaaagtaattgaaagtaatatactagaacaatctttaaatctataataatgagtctctcgcgatctctcttctccacatgaaccacatcttgctgaggtatttcggccaggcgatcgcactggcgagatcatcaccgacggcctaatggagcacgatggctcctcgtacacggtcttgctcagccgcgtctgccaagctgaagcagctgctggagcaatgcccggcgcttgcatccaagaaagctctccttcgcgcagccgctgtgtggtttatcagccaatcgctagcaagggtggtaacactcgcgccgcggagcttgccaagcctctcaagaacttctgccgcggagcttcattgacgtgaccaggccatgcacgagtatgcgcgctagctagagaaggtggagaaattcagtggcacgaatttcttcacatgggcgacaagaatcaggctgatcctctctgcgaaacgagcgtggaacatcgttgatgggactgagcctcgtcccgctgagcagacgctacaatcagattgggtttt
>NW_003314275.1_1129037_1131192
TATTTGACATTTAGTGTCCATAAGGTGCAaaacaagatttaccttctcttgatgatagattcgaaggcttcgcaatgggtttgagaattttacatcacttgctgatgacttgccattttaTCATTTACATTCAcaatatcaccttgaggacagtcttctttattttgttgtTGTTCATCACTTAAGGAGTTCTATAGCTAATGTTGATCCCTTTCTTAAGCTCCTTTTTCTTCCATGCTTTCTTATCATATTTCTAACAAACCTATTATTCTAACATTTATGGTTTTTGAGACAAGGATTGCGTGCCATTAGCAATTGCTAGACTTGATGTTTAGTGTTCATGAGGTGTAGAGtaaaatttaccttctcttgacgaGGTTCATGAAACTCCAAAGATTAAGAtgtggatttgaaggcttctTGATAGGTTTGAGAATTTTACATCACTTCTTAATGACTTACTATTTTGGTATTTATATTCTTAATATCATTTTAAGGAcaatcttttttattttgtggagATAAattctaatgatcatttatagcTGGTGGTGTCTTCAATATTTAATTCCATGCTTTCTCCACCTGCCACTACCAAACTTATTGCAATTGCTAATGGAATGTATTTGTGCTTTTGGGGAGAAATGCATAATCCATTACCCCCTCTTTTACATAGCTACCCCTTTGCTATGCTCATTCCTTGCTTCCTTTGTAGCACTCTGTGTCGTGCCTAGTCATGCCCAGCACCAACTCTAAATCAGTAATGTTAAACTTCAATTAGTAGATGTTGTTAACAGTATGTTAACAACTATAATTTTGTTGAATATAAGTATATAACCTATTTTTCATTTAGGTTTTTCCTTATTGTGTTTTATGTTTGTATTCtttcttatattttctttcttattttaTTCATTCCCTTTAATATTATGGCTATATTAGAATATGTAAATCATGCTCAAGATAGTATTAAGAGAACTAATAGtaagataaaaaaaatttactttttatattataattagTCTTCTTCCAGAAGAGAGAGAATGCAAAAGATGCTATGAACCAATGAAATATCAATTTGATAATCAAAGTTGTAAAGATGGTTTAAAGTGGAATTGTAAAAATTGCAATACCATAAAATCTTTTATAGCTAATTATCACGAATGTGACTGTGaatatcgaaagttatctattggctagtcctttcgaatATTCTTGGCATGAGGTTAGTATTGTccgtccctcttgttcaagtgttaataaactAGATTTAGCATTTATACTTGACAGGACAAGCATAAAGAAGGAACccttaagtgtctatttagccaagcatacttggcccagtttgttagttctcttttgctctgtcttgcactagcttgacaaaaaccttcgcgtattgagactaatccctcaatatcgttgaATGATAGTTTACTATGTTTGCTAAACACTTTTGCTATCACACCTTATATGTTAGTTTTGTTTGGtctcaattgctatttatggaaagtgtttagagttactaatttggcatatttacagaatgtaaagattgtcttgaacacaatgatgTTCATCCCATGCTCAAATTTACAATCTAACACCATTCCAAGTAAATTTCAAGTTAATCAGATAAGGGTGGCTAAaggtaaaagcccaaagtgtgtgtttcaGGGGGGCGGGCacgctatagggggttccaaatgtataatagggatagtgggtaagtcaaACATGCcaaaccaacctgaggcatagtctaacttTTACTTACGTACCTATCTTTGTTTTGAGTCCAGTTTgagtctaaacccaagttccataccatagTAGCTGGTGGAGTGTCTATATTTTTGCGTTAGACCACCAATAGTTGAAATAGCACTAAATTTTATTTAGCTCcaatttgcatgctggtcttagcattgggatgctggatacTCTAGAACTATTCCAAGTTACTCTGTGCTACTATCTTGGTCAAAGCGACGACCTCGTGAAGAAGGCTGCCATTCACAACTCTAGGAGTCACTCTATGTTTCAATACCTTCACTCCTTAGTTCTATACTTAagtgtttggcaccgttcctttattcagtggcccaaggccctgaaactcgggTTTTGCACCACtgtctttggacatgtg
>NW_003314275.1_1128967_1131047
ttttgacaaacttgttattcttgcatttgtggatttttggAAAAGGATTCTATGCAATCGACAGTTGTTGTATTTGACATTTAGTGTCCATAAGGTGCAaaacaagatttaccttctcttgatgatagattcgaaggcttcgcaatgggtttgagaattttacatcacttgctgatgacttgccattttaTCATTTACATTCAcaatatcaccttgaggacagtcttctttattttgttgtTGTTCATCACTTAAGGAGTTCTATAGCTAATGTTGATCCCTTTCTTAAGCTCCTTTTTCTTCCATGCTTTCTTATCATATTTCTAACAAACCTATTATTCTAACATTTATGGTTTTTGAGACAAGGATTGCGTGCCATTAGCAATTGCTAGACTTGATGTTTAGTGTTCATGAGGTGTAGAGtaaaatttaccttctcttgacgaGGTTCATGAAACTCCAAAGATTAAGAtgtggatttgaaggcttctTGATAGGTTTGAGAATTTTACATCACTTCTTAATGACTTACTATTTTGGTATTTATATTCTTAATATCATTTTAAGGAcaatcttttttattttgtggagATAAattctaatgatcatttatagcTGGTGGTGTCTTCAATATTTAATTCCATGCTTTCTCCACCTGCCACTACCAAACTTATTGCAATTGCTAATGGAATGTATTTGTGCTTTTGGGGAGAAATGCATAATCCATTACCCCCTCTTTTACATAGCTACCCCTTTGCTATGCTCATTCCTTGCTTCCTTTGTAGCACTCTGTGTCGTGCCTAGTCATGCCCAGCACCAACTCTAAATCAGTAATGTTAAACTTCAATTAGTAGATGTTGTTAACAGTATGTTAACAACTATAATTTTGTTGAATATAAGTATATAACCTATTTTTCATTTAGGTTTTTCCTTATTGTGTTTTATGTTTGTATTCtttcttatattttctttcttattttaTTCATTCCCTTTAATATTATGGCTATATTAGAATATGTAAATCATGCTCAAGATAGTATTAAGAGAACTAATAGtaagataaaaaaaatttactttttatattataattagTCTTCTTCCAGAAGAGAGAGAATGCAAAAGATGCTATGAACCAATGAAATATCAATTTGATAATCAAAGTTGTAAAGATGGTTTAAAGTGGAATTGTAAAAATTGCAATACCATAAAATCTTTTATAGCTAATTATCACGAATGTGACTGTGaatatcgaaagttatctattggctagtcctttcgaatATTCTTGGCATGAGGTTAGTATTGTccgtccctcttgttcaagtgttaataaactAGATTTAGCATTTATACTTGACAGGACAAGCATAAAGAAGGAACccttaagtgtctatttagccaagcatacttggcccagtttgttagttctcttttgctctgtcttgcactagcttgacaaaaaccttcgcgtattgagactaatccctcaatatcgttgaATGATAGTTTACTATGTTTGCTAAACACTTTTGCTATCACACCTTATATGTTAGTTTTGTTTGGtctcaattgctatttatggaaagtgtttagagttactaatttggcatatttacagaatgtaaagattgtcttgaacacaatgatgTTCATCCCATGCTCAAATTTACAATCTAACACCATTCCAAGTAAATTTCAAGTTAATCAGATAAGGGTGGCTAAaggtaaaagcccaaagtgtgtgtttcaGGGGGGCGGGCacgctatagggggttccaaatgtataatagggatagtgggtaagtcaaACATGCcaaaccaacctgaggcatagtctaacttTTACTTACGTACCTATCTTTGTTTTGAGTCCAGTTTgagtctaaacccaagttccataccatagTAGCTGGTGGAGTGTCTATATTTTTGCGTTAGACCACCAATAGTTGAAATAGCACTAAATTTTATTTAGCTCcaatttgcatgctggtcttagcattgggatgctggatacTCTAGAACTATTCCAAGTTACTCTGTGCTACTATCTTGGTCAAAGCGACGACCTCGTGAAGAA
>NW_003314275.1_1130276_1132461
tccctcttgttcaagtgttaataaactAGATTTAGCATTTATACTTGACAGGACAAGCATAAAGAAGGAACccttaagtgtctatttagccaagcatacttggcccagtttgttagttctcttttgctctgtcttgcactagcttgacaaaaaccttcgcgtattgagactaatccctcaatatcgttgaATGATAGTTTACTATGTTTGCTAAACACTTTTGCTATCACACCTTATATGTTAGTTTTGTTTGGtctcaattgctatttatggaaagtgtttagagttactaatttggcatatttacagaatgtaaagattgtcttgaacacaatgatgTTCATCCCATGCTCAAATTTACAATCTAACACCATTCCAAGTAAATTTCAAGTTAATCAGATAAGGGTGGCTAAaggtaaaagcccaaagtgtgtgtttcaGGGGGGCGGGCacgctatagggggttccaaatgtataatagggatagtgggtaagtcaaACATGCcaaaccaacctgaggcatagtctaacttTTACTTACGTACCTATCTTTGTTTTGAGTCCAGTTTgagtctaaacccaagttccataccatagTAGCTGGTGGAGTGTCTATATTTTTGCGTTAGACCACCAATAGTTGAAATAGCACTAAATTTTATTTAGCTCcaatttgcatgctggtcttagcattgggatgctggatacTCTAGAACTATTCCAAGTTACTCTGTGCTACTATCTTGGTCAAAGCGACGACCTCGTGAAGAAGGCTGCCATTCACAACTCTAGGAGTCACTCTATGTTTCAATACCTTCACTCCTTAGTTCTATACTTAagtgtttggcaccgttcctttattcagtggcccaaggccctgaaactcgggTTTTGCACCACtgtctttggacatgtggcatataaagggtttaagttctgTTTCATGGTTattttatggtaaatcactataagatAAAAgttgaaaaccacatgcgctacactaatACTTGATTTGCAAATAACAATTTTATTTTTGCTTAAATTCTTAGGTTGATGTATTGTTGATGCCACAAAATCACAATACCACAAGATCAAGCTCATATTGAGTGCAATATTAAAAATGAGCATATGACAACAAATTGGTACAACTTTTGTCATGATGTTTATGTTATCATATTAGCACGAGTGTGACTGGTGGCTGATTGTATTGCACAAACTTTAAGTGATatattatatacatatattataATTTCTATTTCTAAAATTATTATTGactaataattataattaatattttgGAAACAATTATATATAGTGATTGTTGAGTTGATTATGATTCAGAGTGGTTGATCATATTAAGCTATATAATTAGTATAATGCtgttatattttaaaaaattatattatattttttacttttaaaTACTTAAAAATAATTGAGAAATAGTATACTAAACAATCTTTACTTTATAGTGCATACCTATGTAAAGACTGGAAATAAGCAAATGAGGCCCACTTAAATAAAAGGGAGTGCATTCTACCCTTTGGTGATTTTTTCCATCAAGAATATGTGTGAATATTCCCTTAAACCCCTGCACAAAGGGTAAAAGTGCATCGAGTGGTGGATGTGTGCCCTGGCTACGAATGCCATAAAAAATATCTGCACAGCATAGTTCCATTCACAGGCAGCCATTGCAACGCTAGCATCCTTAAATGATCCTTTCAATTGATGAAATTGGAACTGATTCATCCAAAAAACCATGCTAGAATGAAGAATTCAAAGACCAAGTGATAAATCTAAATGGACAACAAAAGGAACTGCCAAGCGATTTTCATGCAATACACAGGCAATTCGTAAATATTTTTATCAAGAATAtatgtttaaaatttaaatcccAATCCTAAACAAGACAAGATCCATTCACTGATTATTTATATCGTCCTTCCCCGTGCAAGGTGGgcaaacatcaacaatgtccaGCGAGACTAATTTCACCCTGATGTTCAGCTTCTTGATTATGTCATCAACCATTCCTTTTTTTGTCCTTGCATGAGTGTGGCTTGATAGTCAATGGCAAATGCGGTCAGATTGAAGCGGGTACCAGTATGCAGAAGTCGACTTGTTTCCCTTTGCCATAGTAAACTCCAGTGCTTTCCCAACAGCTGGCCCTAGTACCAAGGCACGC
>NW_003314320.1_107686_109895
gtaactttattaatagctaatatatgcaatatgaagaaaataatatttaatggaagtttgtgcataacactatgataaaggcattaaaatctattatataatttggttttttgacaatatggccaattcattaattttgttattaatgtttggaagaaaatcataaattttatgctacatactacttaattgatacataggtagaggatatttttacttatatgaatgtaagtttcttattaaatacattaagtaccataaacaatttatatagtttgaaaaaagttattttaaaataaagttgaactgatatagtcatatattagatgcattataatgatatgtaatagtaatatttcttcttaattaagaatgttatgataaattatatattggaattttttctttaaataatttagaagatctataaaatatattttaatttaatttaaaatataaaaaaaaattaaagagataattttatcactttttaggcatacaaataattttaacacttttcactttaagaagcctctaactttttatttttcctcttttattttaataaagtgaaaaactcaataattattatttcaagatcctgttagattggttaagacaaactcataatttgttatgactcctttaatttaaatgtctgataaacttaatatatgaaaaaaattcaaatataactcttttataaagaatattcataaaaaccaaacactccataacaagatttatcaataaatattaaaatggataaggcattagctaacacaaagctagttcataatctctctcacatcttctccacatacactcttttccctaggctgaacaccaccacctttttgttgaggaaatcatccagatgcaaagctaagatgggctgttcttgaggatcaaactctaccacaaaattgatcttcatggacacctaagatggtgcaatcaatgtgccgtccaagtcaaggattaaagtcaacttttttgaccaatgagatatcgatctgataatcaaggttgtaaagatggtttaaagtggaattataaaaattgcactaccataagatctcttagaactaatacatggtttgcaaatagtaatctcacatttgctcaaatgctgagagtgatgtattgttggtgcattaaaatgctacaaaatcaagtttgcattgagtgtagtattaaaagtgagcatatgcaacaaattggtacaacttttgtcgtgatatttgtattatcacattacaacgaggtgatttcgtcaatatatatttggcgaaaaatatatattgacgaaaggaagctgcatttaatattctatgcagtcatattaagctatacaatcaagataatgcttttatagttaaataaataatatatttgattttttacatttaaatacttaaaaataatttaaaataatatactagaacaatctttaatttataataatgaggtggcatgcccatctaagcaatgaggtggcataagcaaatggggcccaccctaaaagggggtgctgccgtggtggagacggtgctctatcccgatcgcctcaataactggatctgcctgctgggatcctgccggaggacgcgcggcgtgccgctcgcgctactagccgcgcggtggagctcaatcgagcagcgccttacattctcctggaaatttacactcaaggagctccataactcgatcggtacctcctcgaggaccgtggtgatctcgccgcgctccagagccccgtagaattcccgggcgcttgtagctgatgtggtacattttccagcaagaagacactgatacagaaacattggcgtgatcaaattgagagcccgagagcgagatctccctcactgttcttcggtagggcttggcctggggatgccgctggacatcgtggacgatgaatggtagcgccatatgctccctgaagattggtcgctcaatggatcagatcaagagcagcagctcggccgatctcggcctcaacacgattcagtgatcttcggcgggaaaatggagtttttaggaaaatgaagaaccacgtcaaggcttaccttgattttttcgtctgcttttaagcaactcgagattgattatgtgattggtgaaagcgagaaagggtgggtgccaggaagacttggccctgctggacttttgaggatgtttggtgtgaccagcaaggtctgtc
>NW_003314320.1_107627_109683
tttacttatatgaatgtaagtttcttattaaatacattaagtaccataaacaatttatatagtttgaaaaaagttattttaaaataaagttgaactgatatagtcatatattagatgcattataatgatatgtaatagtaatatttcttcttaattaagaatgttatgataaattatatattggaattttttctttaaataatttagaagatctataaaatatattttaatttaatttaaaatataaaaaaaaattaaagagataattttatcactttttaggcatacaaataattttaacacttttcactttaagaagcctctaactttttatttttcctcttttattttaataaagtgaaaaactcaataattattatttcaagatcctgttagattggttaagacaaactcataatttgttatgactcctttaatttaaatgtctgataaacttaatatatgaaaaaaattcaaatataactcttttataaagaatattcataaaaaccaaacactccataacaagatttatcaataaatattaaaatggataaggcattagctaacacaaagctagttcataatctctctcacatcttctccacatacactcttttccctaggctgaacaccaccacctttttgttgaggaaatcatccagatgcaaagctaagatgggctgttcttgaggatcaaactctaccacaaaattgatcttcatggacacctaagatggtgcaatcaatgtgccgtccaagtcaaggattaaagtcaacttttttgaccaatgagatatcgatctgataatcaaggttgtaaagatggtttaaagtggaattataaaaattgcactaccataagatctcttagaactaatacatggtttgcaaatagtaatctcacatttgctcaaatgctgagagtgatgtattgttggtgcattaaaatgctacaaaatcaagtttgcattgagtgtagtattaaaagtgagcatatgcaacaaattggtacaacttttgtcgtgatatttgtattatcacattacaacgaggtgatttcgtcaatatatatttggcgaaaaatatatattgacgaaaggaagctgcatttaatattctatgcagtcatattaagctatacaatcaagataatgcttttatagttaaataaataatatatttgattttttacatttaaatacttaaaaataatttaaaataatatactagaacaatctttaatttataataatgaggtggcatgcccatctaagcaatgaggtggcataagcaaatggggcccaccctaaaagggggtgctgccgtggtggagacggtgctctatcccgatcgcctcaataactggatctgcctgctgggatcctgccggaggacgcgcggcgtgccgctcgcgctactagccgcgcggtggagctcaatcgagcagcgccttacattctcctggaaatttacactcaaggagctccataactcgatcggtacctcctcgaggaccgtggtgatctcgccgcgctccagagccccgtagaattcccgggcgcttgtagctgatgtggtacattttccagcaagaagacactgatacagaaacattggcgtgatcaaattgagagcccgagagcgagatctccctcactgttcttcggtagggcttggcctggggatgccgctggacatcgtggacgatgaatggtagcgccatatgctccctgaagattggtcgctcaatggatcagatcaagagcagcagctcggccgatctcggcctcaacacgattcagtgatcttcggcgggaaaatggagtttttaggaaaatgaagaaccacgtcaaggcttaccttgattttttcgtctgcttttaagcaactcgagattgattatgtgattggtgaaagcgagaaagggtgggtgccaggaagacttggccctgctggacttttgaggatgtttggtgtgaccagcaaggtctgtctttgcttttacaatcttttacaggctcatctaggaatttatatcagctttacagacatg
>NW_003314276.1_1549422_1551679
tcctttagctgcaagtgattttgcatgcgaaactcgatagagagctctagacactggttatgaacctggttcaagctcaataacatgatttaccatctgttgcagtggtagatctaaacttgattcttgctataagtaatctttatattctcacaaaggaaaaaatattggaaacaatggattttcctttattggtgctttaatctctattacaaaaagtataatacctttcctcttgtttcttaacttgtgtagccgtgataagtggagtcaaaggcaaattgtattcaccctctagactttttggccaccttcaatttaagaatatacttgtaaaagtaaaagtaaaaagctttggaaacaaacactaaattatataactaatttaaatagccttgaaaaaatgatgcaattatcattaaaatgcataaatgtgtacttgaatacatatagaaggagactccaatccttatataaaccattatactattgcaacattatcttttgaagacatgtgggaaacttagatactaaatatcatcctaagaatgataagtggcaatcattataaagtgatcaaactaatgatatatatcacctagagtcacacagaagaaatttggttggatgcaaagattgataacaagagtaaaagttgcaccacattaattaagtttaattattcaattataaccatataacatcaagcaattgcaccaattgttactttaaaagaggaagaggaagtttctttgccatgaaaatgaatattacacacacacacatacatatatatatatagttaaggtttctgtagaacaattaaccattagaaccataaatatttgatatgaatcacatttaatcctttgattccttgacattatactcttctaccataattatattttacttactttcattaatttctataatttttcctggaccacccgttttcttattgttaatatgtatattagcaactataattttgtaattaaatagtaatttttctttttctagtcttattaggagaagactaattaatagtaaggtaattttttttactttttgtataatggttaattttcttctagaaaaaatagaatgtaaaacatgttatcaattaatgacatatgaatatgataattgaggttgtaaaaatggtttaaagtggaattataaaaattgcaatacaacaagatcatgtaaaattagtatttggtttataaataggaattttatatttgctcaaatggcttcaagtgatatattactgatgcattaaaatgccacaaaattaaacttgtattgagtttaattataaaagccagcacataataatgaattggtatgaaaatataatcgtggtagaagattaaaaagtcaatgagtctatagaggaattgaatgtgatttaaataaattgtttatgattctagtggctgattgtactgtacaaacgttatttgatgtattatatagatatgttaagccaaaataaattatatttctattattattattttataaataataataataataataataataataataataataataaatattttggaacaatcatatatagaaattattgttacaacaaagagtggttggatcagttgaacttcacttattatacagtcaaccactcttaaaattttgttaatccagttactaaagttcatacaaattatattaaactgacatgaaatacagtgaaaagatcctttcctcgctatggtatattgaaggattatacacctcttacttttaagaatatattttctagaaaaaggaagaaaattttatttaatattctatataattataatagaatagatactttaatcttgacaactaccctgacaactaatctttactaacataagcattgagggataagttcccaagatccagattacatttgattctcaatctgaaagagatcattcattgtattctgcaatcacatgatggagtgttttcgtcctgagggccttgagagtggttgagccatacaatatttatagtaaggatctaaagaaatccacaccaaattcgaaaagtttttatttctcagctttctaaactcgacatcctgccatttgttgaattctcgaagcctcacgtgcagtaccacacagcccacgcaagctctcaagtgtggcaccaccatcacttttgcccttgaatccatgtatcttagatgggctatgtgtgagacacaaaatccctaggccccaaa
>NW_003314276.1_1549182_1551322
gaaacaaacactaaattatataactaatttaaatagccttgaaaaaatgatgcaattatcattaaaatgcataaatgtgtacttgaatacatatagaaggagactccaatccttatataaaccattatactattgcaacattatcttttgaagacatgtgggaaacttagatactaaatatcatcctaagaatgataagtggcaatcattataaagtgatcaaactaatgatatatatcacctagagtcacacagaagaaatttggttggatgcaaagattgataacaagagtaaaagttgcaccacattaattaagtttaattattcaattataaccatataacatcaagcaattgcaccaattgttactttaaaagaggaagaggaagtttctttgccatgaaaatgaatattacacacacacacatacatatatatatatagttaaggtttctgtagaacaattaaccattagaaccataaatatttgatatgaatcacatttaatcctttgattccttgacattatactcttctaccataattatattttacttactttcattaatttctataatttttcctggaccacccgttttcttattgttaatatgtatattagcaactataattttgtaattaaatagtaatttttctttttctagtcttattaggagaagactaattaatagtaaggtaattttttttactttttgtataatggttaattttcttctagaaaaaatagaatgtaaaacatgttatcaattaatgacatatgaatatgataattgaggttgtaaaaatggtttaaagtggaattataaaaattgcaatacaacaagatcatgtaaaattagtatttggtttataaataggaattttatatttgctcaaatggcttcaagtgatatattactgatgcattaaaatgccacaaaattaaacttgtattgagtttaattataaaagccagcacataataatgaattggtatgaaaatataatcgtggtagaagattaaaaagtcaatgagtctatagaggaattgaatgtgatttaaataaattgtttatgattctagtggctgattgtactgtacaaacgttatttgatgtattatatagatatgttaagccaaaataaattatatttctattattattattttataaataataataataataataataataataataataataataaatattttggaacaatcatatatagaaattattgttacaacaaagagtggttggatcagttgaacttcacttattatacagtcaaccactcttaaaattttgttaatccagttactaaagttcatacaaattatattaaactgacatgaaatacagtgaaaagatcctttcctcgctatggtatattgaaggattatacacctcttacttttaagaatatattttctagaaaaaggaagaaaattttatttaatattctatataattataatagaatagatactttaatcttgacaactaccctgacaactaatctttactaacataagcattgagggataagttcccaagatccagattacatttgattctcaatctgaaagagatcattcattgtattctgcaatcacatgatggagtgttttcgtcctgagggccttgagagtggttgagccatacaatatttatagtaaggatctaaagaaatccacaccaaattcgaaaagtttttatttctcagctttctaaactcgacatcctgccatttgttgaattctcgaagcctcacgtgcagtaccacacagcccacgcaagctctcaagtgtggcaccaccatcacttttgcccttgaatccatgtatcttagatgggctatgtgtgagacacaaaatccctaggccccaaagtggagccagaagggtgccatgtggtggtggccgaagcgaaaactaaacgagcgtaacacgtttggactaaaagcttcgacttgaaaggttgagagcgggagtggaactcccaacaaagtgctcgaggaacgagcacgaagcgagcaataagcgaggttccaaaaagggacccaaaaggaccaacacatgacacgtggaagtgtctgagatggacccgagttggagtccgaagtggagtc
>NW_003314276.1_1549325_1551438
cttaacttgtgtagccgtgataagtggagtcaaaggcaaattgtattcaccctctagactttttggccaccttcaatttaagaatatacttgtaaaagtaaaagtaaaaagctttggaaacaaacactaaattatataactaatttaaatagccttgaaaaaatgatgcaattatcattaaaatgcataaatgtgtacttgaatacatatagaaggagactccaatccttatataaaccattatactattgcaacattatcttttgaagacatgtgggaaacttagatactaaatatcatcctaagaatgataagtggcaatcattataaagtgatcaaactaatgatatatatcacctagagtcacacagaagaaatttggttggatgcaaagattgataacaagagtaaaagttgcaccacattaattaagtttaattattcaattataaccatataacatcaagcaattgcaccaattgttactttaaaagaggaagaggaagtttctttgccatgaaaatgaatattacacacacacacatacatatatatatatagttaaggtttctgtagaacaattaaccattagaaccataaatatttgatatgaatcacatttaatcctttgattccttgacattatactcttctaccataattatattttacttactttcattaatttctataatttttcctggaccacccgttttcttattgttaatatgtatattagcaactataattttgtaattaaatagtaatttttctttttctagtcttattaggagaagactaattaatagtaaggtaattttttttactttttgtataatggttaattttcttctagaaaaaatagaatgtaaaacatgttatcaattaatgacatatgaatatgataattgaggttgtaaaaatggtttaaagtggaattataaaaattgcaatacaacaagatcatgtaaaattagtatttggtttataaataggaattttatatttgctcaaatggcttcaagtgatatattactgatgcattaaaatgccacaaaattaaacttgtattgagtttaattataaaagccagcacataataatgaattggtatgaaaatataatcgtggtagaagattaaaaagtcaatgagtctatagaggaattgaatgtgatttaaataaattgtttatgattctagtggctgattgtactgtacaaacgttatttgatgtattatatagatatgttaagccaaaataaattatatttctattattattattttataaataataataataataataataataataataataataataaatattttggaacaatcatatatagaaattattgttacaacaaagagtggttggatcagttgaacttcacttattatacagtcaaccactcttaaaattttgttaatccagttactaaagttcatacaaattatattaaactgacatgaaatacagtgaaaagatcctttcctcgctatggtatattgaaggattatacacctcttacttttaagaatatattttctagaaaaaggaagaaaattttatttaatattctatataattataatagaatagatactttaatcttgacaactaccctgacaactaatctttactaacataagcattgagggataagttcccaagatccagattacatttgattctcaatctgaaagagatcattcattgtattctgcaatcacatgatggagtgttttcgtcctgagggccttgagagtggttgagccatacaatatttatagtaaggatctaaagaaatccacaccaaattcgaaaagtttttatttctcagctttctaaactcgacatcctgccatttgttgaattctcgaagcctcacgtgcagtaccacacagcccacgcaagctctcaagtgtggcaccaccatcacttttgcccttgaatccatgtatcttagatgggctatgtgtgagacacaaaatccctaggccccaaagtggagccagaagggtgccatgtggtggtggccgaagcgaaaactaaacgagcgtaacacgtttggactaaaagcttcgacttgaaaggttgagagc
>NW_003314276.1_1603761_1605901
CACCACATTAATTAAGTTTAATTGTTTAATTATAACCATATAACATCAAACAACTACACCAATTGCTGCTttaaaagaggaagaggaggttgctttgccatgaaaatgaatattacacacacacacacacacatatatagttAAGGTTTGTATAAAACAATTAACCATTAAAACCATAAATATTTGATATGAATCACATCTAATCCTTTGATTCCTTGACATTATACTCTTCTATCGTAATTATACTTTACTTACTTTCATTAATTTCTATAATTTTTCCTGGACCACCCGTTTTCTTATTGTTAATAGGTATATTAGCaactataattttttaattaaatagtaatttttatttttctagtATTATTAGGAGAAGACTAATTAATAGTAAGGTAATTTTTTGTACTTTTTGTATAATGGTTAATCTTCTTCTAGAAAAAATAGAATGTAAAAGATGTTATCAATTAATGACATATGAATATGATAATTAAGGTTGTAAAACTGAACCATCCAGTTTGtgagtggttatcctataacCACTTTTTAGAATCTATAGCATGCCCAAGGTATAAGGAGCATTAACAGTGAGAGAAGCTAAATTATATTTGGATTTGACTGTCATAAATTTGCATGGTGCAATTGACCTGATCTCTTCTGACATTGTTTGTATTGATCCAAACTCAAAGGCTACCAAAAAAGTGGCCAATACAAATGTCAATCCATAATTATTCATTACAATACAATTAACGAGGtctaagtgtatggctatggtGTGgtgagtgggattttgataaaaTTGGTTTTAAGTATGATTAAAATTATTACAAATATTGCAATACAACGAGATCACGTAAAATTAGTATTTGGTTTATAAATAGGAATTTTACATTTGCTCAAATGTCTTCAACTGATATATTATTAATGCATTAAAATGCCACAAAATTAAACTTGTATTGAGTTTAATTATAAAAGTGAGCACATAACAATGAATTGGTATGAAAATATAATTGTGGTAGAAGATTAAAAGGTCAATTAGTCTATAGGGGAATTGAATGTAATTTAAATCAGTTGTTTATGATTCTAGTGGCTGATTGTACTGtaaaaactttatttgatgtattatatacatatattaatCCAAAATAAATTCTATTTCTagtattattattttataattaaataataataataattaatattttaaaacagTCATATATAGAAATTATTGTTACAACAAAGAGTGGTTGGATCAGTTGAACTTCACTTATTATACAGTCAACCACTCTTAAAATTTTGTTAATCCAGTTACTGAAGTTCATACAAATTATATTAAAGTGATATGAAATACAGTGAAAAGATCCTTTCCTCACTATGGTATAGTGAAGGATTATACACCTCTTACTTTCAAGAATATATTTTCTAAATAAAGGAAGAATCTTTTTTTAATATTCTATATAATTATAGTAGAATAGATACTTTAATCTTGACAACTACCCTGACAACATCTCATgcagatttttttttcttcgttttttctttcctctgtGCCGATCAGGGTAGTCTCATTGGTGAGTGAGTGAGAGAGCTAGACAGGATCCAATCTTTCTTAGTAGCATCACAtcaaaaagaaagaggaagaagaagaagaagaagatgtggcttcttccaagaCGCAGCATGAACGTGGCACTCACTTCCTTTTAAGAATAGGTTAAGATCATTAGGGTTGCAAATGAACCAAGAGATTGAGGAAGAGGTGTTGCAGCAGCTGCCGCTGCGCGATGTCTGGCGGATGAAAGCAGTGTGCAAACGGTGGCGGGAATTGATCGACTCCCCAGGCTTTGGCGTGCGGCACGCACAGGCAAGCATTCCAGCAGCTGTTCCTTATGTTCTTGCAGGCACGTTGTGCGGAAGGATGTTCAGGGGCAACTCATTTACGCCTTTAACTGGATTGAGATGGAAGTGTGCCCACAGGGGGGGTTTCTTATAGGAAGTGCTGGTGGATTGCTCTGCTTTTTGAAAGGGAACCAGGTCCTAGTAGGCAATCCAGTCACTGGATGCTTTAGAGCGTTGCCAGATCTCAGGGCTAAAGGGCTGATTTCATCCTCTTACATGGGCATCAGTCAAGACTTCAGGGAAT
>NW_003314276.1_1603645_1605758
agaatgataAGTGGCAATCACTACAAAGTGATTAAATTAATGATATATATCACCTCCAAGAGTCACATGGAAGAAATTTGGTTGGATGCAAGGATTGATAACAAGAGTAAAAATTGCACCACATTAATTAAGTTTAATTGTTTAATTATAACCATATAACATCAAACAACTACACCAATTGCTGCTttaaaagaggaagaggaggttgctttgccatgaaaatgaatattacacacacacacacacacatatatagttAAGGTTTGTATAAAACAATTAACCATTAAAACCATAAATATTTGATATGAATCACATCTAATCCTTTGATTCCTTGACATTATACTCTTCTATCGTAATTATACTTTACTTACTTTCATTAATTTCTATAATTTTTCCTGGACCACCCGTTTTCTTATTGTTAATAGGTATATTAGCaactataattttttaattaaatagtaatttttatttttctagtATTATTAGGAGAAGACTAATTAATAGTAAGGTAATTTTTTGTACTTTTTGTATAATGGTTAATCTTCTTCTAGAAAAAATAGAATGTAAAAGATGTTATCAATTAATGACATATGAATATGATAATTAAGGTTGTAAAACTGAACCATCCAGTTTGtgagtggttatcctataacCACTTTTTAGAATCTATAGCATGCCCAAGGTATAAGGAGCATTAACAGTGAGAGAAGCTAAATTATATTTGGATTTGACTGTCATAAATTTGCATGGTGCAATTGACCTGATCTCTTCTGACATTGTTTGTATTGATCCAAACTCAAAGGCTACCAAAAAAGTGGCCAATACAAATGTCAATCCATAATTATTCATTACAATACAATTAACGAGGtctaagtgtatggctatggtGTGgtgagtgggattttgataaaaTTGGTTTTAAGTATGATTAAAATTATTACAAATATTGCAATACAACGAGATCACGTAAAATTAGTATTTGGTTTATAAATAGGAATTTTACATTTGCTCAAATGTCTTCAACTGATATATTATTAATGCATTAAAATGCCACAAAATTAAACTTGTATTGAGTTTAATTATAAAAGTGAGCACATAACAATGAATTGGTATGAAAATATAATTGTGGTAGAAGATTAAAAGGTCAATTAGTCTATAGGGGAATTGAATGTAATTTAAATCAGTTGTTTATGATTCTAGTGGCTGATTGTACTGtaaaaactttatttgatgtattatatacatatattaatCCAAAATAAATTCTATTTCTagtattattattttataattaaataataataataattaatattttaaaacagTCATATATAGAAATTATTGTTACAACAAAGAGTGGTTGGATCAGTTGAACTTCACTTATTATACAGTCAACCACTCTTAAAATTTTGTTAATCCAGTTACTGAAGTTCATACAAATTATATTAAAGTGATATGAAATACAGTGAAAAGATCCTTTCCTCACTATGGTATAGTGAAGGATTATACACCTCTTACTTTCAAGAATATATTTTCTAAATAAAGGAAGAATCTTTTTTTAATATTCTATATAATTATAGTAGAATAGATACTTTAATCTTGACAACTACCCTGACAACATCTCATgcagatttttttttcttcgttttttctttcctctgtGCCGATCAGGGTAGTCTCATTGGTGAGTGAGTGAGAGAGCTAGACAGGATCCAATCTTTCTTAGTAGCATCACAtcaaaaagaaagaggaagaagaagaagaagaagatgtggcttcttccaagaCGCAGCATGAACGTGGCACTCACTTCCTTTTAAGAATAGGTTAAGATCATTAGGGTTGCAAATGAACCAAGAGATTGAGGAAGAGGTGTTGCAGCAGCTGCCGCTGCGCGATGTCTGGCGGATGAAAGCAGTGTGCAAACGGTGGCGGGAATTGATCGACTCCCCAGGCTTTGGCGTGCGGCACGCACAGGCAAGCATTCCAGCAGCTGTTCCTTATGTTCTTGCAGGCACGTTGTGCGGAAGGATGTTCAGGGGCAACTCATTTACGCCTTTAACTGGATTGAGATGGAAGTGTGCCCACAGGGGGGGTTTCTTATAGGAAGTGC
>NW_003314276.1_1603587_1605661
GCAGCATTATCTTTTaaagacatgtgggaaacttaCATAGATACTAAATatcatcctaagaatgataAGTGGCAATCACTACAAAGTGATTAAATTAATGATATATATCACCTCCAAGAGTCACATGGAAGAAATTTGGTTGGATGCAAGGATTGATAACAAGAGTAAAAATTGCACCACATTAATTAAGTTTAATTGTTTAATTATAACCATATAACATCAAACAACTACACCAATTGCTGCTttaaaagaggaagaggaggttgctttgccatgaaaatgaatattacacacacacacacacacatatatagttAAGGTTTGTATAAAACAATTAACCATTAAAACCATAAATATTTGATATGAATCACATCTAATCCTTTGATTCCTTGACATTATACTCTTCTATCGTAATTATACTTTACTTACTTTCATTAATTTCTATAATTTTTCCTGGACCACCCGTTTTCTTATTGTTAATAGGTATATTAGCaactataattttttaattaaatagtaatttttatttttctagtATTATTAGGAGAAGACTAATTAATAGTAAGGTAATTTTTTGTACTTTTTGTATAATGGTTAATCTTCTTCTAGAAAAAATAGAATGTAAAAGATGTTATCAATTAATGACATATGAATATGATAATTAAGGTTGTAAAACTGAACCATCCAGTTTGtgagtggttatcctataacCACTTTTTAGAATCTATAGCATGCCCAAGGTATAAGGAGCATTAACAGTGAGAGAAGCTAAATTATATTTGGATTTGACTGTCATAAATTTGCATGGTGCAATTGACCTGATCTCTTCTGACATTGTTTGTATTGATCCAAACTCAAAGGCTACCAAAAAAGTGGCCAATACAAATGTCAATCCATAATTATTCATTACAATACAATTAACGAGGtctaagtgtatggctatggtGTGgtgagtgggattttgataaaaTTGGTTTTAAGTATGATTAAAATTATTACAAATATTGCAATACAACGAGATCACGTAAAATTAGTATTTGGTTTATAAATAGGAATTTTACATTTGCTCAAATGTCTTCAACTGATATATTATTAATGCATTAAAATGCCACAAAATTAAACTTGTATTGAGTTTAATTATAAAAGTGAGCACATAACAATGAATTGGTATGAAAATATAATTGTGGTAGAAGATTAAAAGGTCAATTAGTCTATAGGGGAATTGAATGTAATTTAAATCAGTTGTTTATGATTCTAGTGGCTGATTGTACTGtaaaaactttatttgatgtattatatacatatattaatCCAAAATAAATTCTATTTCTagtattattattttataattaaataataataataattaatattttaaaacagTCATATATAGAAATTATTGTTACAACAAAGAGTGGTTGGATCAGTTGAACTTCACTTATTATACAGTCAACCACTCTTAAAATTTTGTTAATCCAGTTACTGAAGTTCATACAAATTATATTAAAGTGATATGAAATACAGTGAAAAGATCCTTTCCTCACTATGGTATAGTGAAGGATTATACACCTCTTACTTTCAAGAATATATTTTCTAAATAAAGGAAGAATCTTTTTTTAATATTCTATATAATTATAGTAGAATAGATACTTTAATCTTGACAACTACCCTGACAACATCTCATgcagatttttttttcttcgttttttctttcctctgtGCCGATCAGGGTAGTCTCATTGGTGAGTGAGTGAGAGAGCTAGACAGGATCCAATCTTTCTTAGTAGCATCACAtcaaaaagaaagaggaagaagaagaagaagaagatgtggcttcttccaagaCGCAGCATGAACGTGGCACTCACTTCCTTTTAAGAATAGGTTAAGATCATTAGGGTTGCAAATGAACCAAGAGATTGAGGAAGAGGTGTTGCAGCAGCTGCCGCTGCGCGATGTCTGGCGGATGAAAGCAGTGTGCAAACGGTGGCGGGAATTGATCGACTCCCCAGGCTTTGGCGTGCGGCACGCACAGGCAAGCATTCCAGCAGCTGTTCCTTATGTTCTTGCAGGC
>NW_003314276.1_1603115_1605261
CTGCATGTGAAACTTGATAGAGAGCTCTAAACACTGGTTATGAACCTGGTTCAAGCTCAATAACATGATTTACCATCTGTTGTGGTGGTAGATCTAAACTTGATTCTTGCTATAAGTAATCTTTATATTCTcacaaaggaaaaaatattGGAAACAATGGATTTTCCTTTATTAGTGCTTTAATCTCTATTACAAAAAGTATAATACCTTTCCTCTTGTTTCTTAACTTCTGTAGCCGTGATAAGTGGAGTCAAAGGCAAATTGTGTTCACCCTCTAGACTTTTTGGCCACCTTCAATTTAAGAATATGCTTGTAAAAGTAAAAGTAAAAAGCTTTGGAAGCAAACACTAAATTACATAACTAATTTAAATAGCCTTGACAAAAATGATGTAATTATCATTAAAATGTATAAATGTGTACTTGAAGACATATAGAAGAAGACTCCAATCCTTATATAAACCATTATACTATTGCAGCATTATCTTTTaaagacatgtgggaaacttaCATAGATACTAAATatcatcctaagaatgataAGTGGCAATCACTACAAAGTGATTAAATTAATGATATATATCACCTCCAAGAGTCACATGGAAGAAATTTGGTTGGATGCAAGGATTGATAACAAGAGTAAAAATTGCACCACATTAATTAAGTTTAATTGTTTAATTATAACCATATAACATCAAACAACTACACCAATTGCTGCTttaaaagaggaagaggaggttgctttgccatgaaaatgaatattacacacacacacacacacatatatagttAAGGTTTGTATAAAACAATTAACCATTAAAACCATAAATATTTGATATGAATCACATCTAATCCTTTGATTCCTTGACATTATACTCTTCTATCGTAATTATACTTTACTTACTTTCATTAATTTCTATAATTTTTCCTGGACCACCCGTTTTCTTATTGTTAATAGGTATATTAGCaactataattttttaattaaatagtaatttttatttttctagtATTATTAGGAGAAGACTAATTAATAGTAAGGTAATTTTTTGTACTTTTTGTATAATGGTTAATCTTCTTCTAGAAAAAATAGAATGTAAAAGATGTTATCAATTAATGACATATGAATATGATAATTAAGGTTGTAAAACTGAACCATCCAGTTTGtgagtggttatcctataacCACTTTTTAGAATCTATAGCATGCCCAAGGTATAAGGAGCATTAACAGTGAGAGAAGCTAAATTATATTTGGATTTGACTGTCATAAATTTGCATGGTGCAATTGACCTGATCTCTTCTGACATTGTTTGTATTGATCCAAACTCAAAGGCTACCAAAAAAGTGGCCAATACAAATGTCAATCCATAATTATTCATTACAATACAATTAACGAGGtctaagtgtatggctatggtGTGgtgagtgggattttgataaaaTTGGTTTTAAGTATGATTAAAATTATTACAAATATTGCAATACAACGAGATCACGTAAAATTAGTATTTGGTTTATAAATAGGAATTTTACATTTGCTCAAATGTCTTCAACTGATATATTATTAATGCATTAAAATGCCACAAAATTAAACTTGTATTGAGTTTAATTATAAAAGTGAGCACATAACAATGAATTGGTATGAAAATATAATTGTGGTAGAAGATTAAAAGGTCAATTAGTCTATAGGGGAATTGAATGTAATTTAAATCAGTTGTTTATGATTCTAGTGGCTGATTGTACTGtaaaaactttatttgatgtattatatacatatattaatCCAAAATAAATTCTATTTCTagtattattattttataattaaataataataataattaatattttaaaacagTCATATATAGAAATTATTGTTACAACAAAGAGTGGTTGGATCAGTTGAACTTCACTTATTATACAGTCAACCACTCTTAAAATTTTGTTAATCCAGTTACTGAAGTTCATACAAATTATATTAAAGTGATATGAAATACAGTGAAAAGATCCTTTCCTCACTATGGTATAGTGAAGGATTATACACCTCTTACTTTCAAGAATATATTTTCTAAATAAAGGAAGAATCTTTTTTTAATATTCTATATAATTATAGTAGAATAGATACTTTAATCTTGACAACTACCCTGAC
>NW_003314404.1_300898_303086
tccagtctgaggtgtttcccagtcccaggaggctccttttcaatgcaaccaagaccccagctttgtgtgcgttgagtgatgctgtagaggatccaagcgtgctcaacaggatcagccagatcatgagttccatcatttgcaacttcacttcaacttcaacttcaacgtgttactacttcccttctcttgacggagagccctgcaatccatcagtcagtcaaggtgcgccacataggaacttgactttgcgacctacctttatgcggcacgattttcttgttctgactttgtccccgccaactctgtgcccaccacgtgaaacataaagaaacgtaacttcaccagtgatccccgtacgagcaggctcccttctcaaagtggtggaaccggctcccatctctcacaaaaatcctcttctcagtgatatctgagagaagcttgatcgcagagtggcagtcggagcacacccggtggctgttgacgactctcagatcaaagatgccatggatctggtggacagccttccgtacaatcccatggaagtggaatggacggcattgcttggagcttccaagacgcaaggggatattcgcactggtgcattggtggcatctagagtgaccgagtttggacgagaatcgtctggatctttggcagtgatcaatctgtaggcgatggcaagccggaagaaatgcataatacagcacccctcactcttacgtggttgcccctttgccacgctcactcctcgcttcctccgtggcgcgcttagtcgcaccctaaatgtttaacgactaactctaaattagtaacgttaaactttaattagtagatgttgttaacggatatgttaacgactataattttataattagccagtgaatgaacggctataatttataagtatataacctatgattagtttaggcttttcctcattgtgttttatgtttgtgctccttatattttctttcttattttattcattctttttagtattatggctaaattggaatatgtaaatcatgctcaagatagtattctttctttttctgatcttattgagagaactaataataaagtaaattcttttactttttgtattacagttggtcttcttccacaagaaagagaatgtgaaagatgtcatcaaccaatgagatatcgatctgataatctaggttgtgaaaagatcccttgctcgctatgatacaaccttactttcaaaaatacatttggcaaaaaatatatattgaaagaaaggaagctacatttaatattctatgcagtcatattaagctatacaatcaagataatgctgttatagtagaataaataatatatttgattttgtacttttaaatacttaaaaatagttgaaaataatatactagaacaatatttaatttatagtaatgaggtggcatacgcatataaggcatgtaaatccaaataagcaaacggggcccaccctaaataagggggggtgctgtattatgcattctaccaacttcccttgtgtcggggacgtatccagctgctctaaaagttccagcagcagggaccagaccctctccatcgtccggccgttgtgaccctcttgctgctcgtctctaccaccactcgtaaacatgtgtagcttgttgtcaatctcgatgtagcttgctgccactggcctcgtcactctgtgctcctccatctccttctggactcttcgagcgtcatcaaatcgcttggcagcggcgtacatgttggagaggaagacgtaagggagagtctctgccggtgctagctcgaaaactttcctggcggctctctcaccacgatccaagtcaccgtggtgcttgcaacccgacagtaaagtcatccaggccactgcgtctgcttgatatggcatagtttccaccagctcttcggcatctcccagtcttcccgagcggcccaggacgtccaccatgcaaaggtagtgctccaccaatggtaccaccccgtggtccatcatcaaagactggaagaaatctcaacaatcagccaccagtgaagtatggctgcaagcaaccaggacgctcacgaacgtgattccgtcggctggaataccttcctgctccatcttcctgtaaatcctgagtgcctgtttcttacgaccatgctgtgtgaaggcggcgatcatcgcactgcaagagaaggc
>NW_003314311.1_1368382_1370783
taagtattacaatataagcttgtactaagcaatttcagtgatcgctgcagatgcccgtagtgggcatacgcaggaaaaaggatgttagcatgctaatcgaacatgattcttcaaatgctggctcttgctatgagggctgtcatgggcttctcagtcgagattcttccaattctggtgatttgcgacttcggcattcacgatggcaagctgcagcagcgaccgaagcccccatggaacttggatgcgccaagcagtgagatccaagcttcagtctgcggttcctagggcacctccgcatcattcacaatccccaatcgcccaagaagatcccagatgaaatgcttctcggaaggcaccaaaatgtatcgctcgagattgaagtaaaatactggccgccatggacaccttcaaccggttaaatgccctgcaagatcatcaaccggaagaaccctagcttgggattcctgctcgctgtggcagtaagccccaagcatcgagctccacagcatcacattcttcacgcggtccttgcatcctcaggacttccacacttgccgtacatgttcaccagcgcattcccgagcatcggatcgagctcaattttaatcctggaggatgtgtaggactgcaaattcttcccagacggtagcgatgtaattgctgcacaggcttgaagcagcacattgaaaatcgcagaatctggctgcgtacatcacagggagcagctcaagagcttctttgtgatgccaagcttgggaatacgcccagatgatggcattccaagcggttggatccttcaggggcatctggtcgaagatcttgatggattgctgcagatgccccctcttggacgtgcagaaaccatgattgttgaaactaccatgccttactgtctttaaagcttgccaaagtttaaagccaaactatataaatgctctttcaattataatgtttgttcattttcttgattttcttctccttaatttcattttttttttgaatgaaatatgtaaatgatgctcaagatagtgtttattttcttcatgagttttttgagaagacatctatacttacaaatacttattggttgtatgttgattttggttttttattaaaaagaagaccatgtgtgcattgtggtcaaataatacggttacatacaaatagaaaaagttgtaaagatatgggatcaagtaaaaatatatataggcattataataaaacttattctttataaacatgtatatagtttgtaaagtttaaccttaccttcacacagataatacatgtgatgtattgttggtcaattagaatgctaatagtacaagcacaaattgaatgcaatattaggggatcacaaataatcatatattagtacaatctttatcaagatatttgtatagaagtttaaaaaggagaaatcaaaagattgaaggtcttagtaacattatagagattaatgaagtgaagtttagtaaacataagtataatattggtcgtcaagtacatagtcaatgggtatttagaggtattaaatataatttaaattgtatattttagttcctatagaaaattgtaattaggaaactttaattaacattttgtaggagtatgttaaactaggtatcacaatttataataatcattgggcaggttacaatatagcatagtgaaattaattaggctatcaatatcctttgataaatcactctcaacattttgttaatatagttacaagtgtatatagaaattaaattgaattgatatagacaattttaccaagacatagtacaagaaaacaattataaaagagttattttcaagagtatatatggcataaaaggtaattattatttttaatttaattactttactaactatttttatgtttaatttaggtatatagtaggaaaggaagtttcttttaatattttctgcaagcatgtaaaaatgtataatgggaaagtgcctctactttataataataataagaatttaatttttttccctttgcattatatgttaacgtaaacccaatttatgcatagcatgcatgagttaggcaactccactaaattagccctaaattggctcttccccctttttttatacttgactctataaaattttgcattctttattttctactagttgcaactttattgacaacttttgaacttctgaagcatcaacaatgctgattaatgctatcttcttgcttgaacacaaaaactttacactcacaatcatcatttaattatacatgagaaaaaatgtaaaatgaagtaatggttcttctcggacatatgtcatgttgagcataatacaaccttggatctaattggtgttcctaatcacaagcacagaatattattatttccaattgcactagcttataaac
>NW_003314311.1_1368227_1370379
ccttcaaccggttaaatgccctgcaagatcatcaaccggaagaaccctagcttgggattcctgctcgctgtggcagtaagccccaagcatcgagctccacagcatcacattcttcacgcggtccttgcatcctcaggacttccacacttgccgtacatgttcaccagcgcattcccgagcatcggatcgagctcaattttaatcctggaggatgtgtaggactgcaaattcttcccagacggtagcgatgtaattgctgcacaggcttgaagcagcacattgaaaatcgcagaatctggctgcgtacatcacagggagcagctcaagagcttctttgtgatgccaagcttgggaatacgcccagatgatggcattccaagcggttggatccttcaggggcatctggtcgaagatcttgatggattgctgcagatgccccctcttggacgtgcagaaaccatgattgttgaaactaccatgccttactgtctttaaagcttgccaaagtttaaagccaaactatataaatgctctttcaattataatgtttgttcattttcttgattttcttctccttaatttcattttttttttgaatgaaatatgtaaatgatgctcaagatagtgtttattttcttcatgagttttttgagaagacatctatacttacaaatacttattggttgtatgttgattttggttttttattaaaaagaagaccatgtgtgcattgtggtcaaataatacggttacatacaaatagaaaaagttgtaaagatatgggatcaagtaaaaatatatataggcattataataaaacttattctttataaacatgtatatagtttgtaaagtttaaccttaccttcacacagataatacatgtgatgtattgttggtcaattagaatgctaatagtacaagcacaaattgaatgcaatattaggggatcacaaataatcatatattagtacaatctttatcaagatatttgtatagaagtttaaaaaggagaaatcaaaagattgaaggtcttagtaacattatagagattaatgaagtgaagtttagtaaacataagtataatattggtcgtcaagtacatagtcaatgggtatttagaggtattaaatataatttaaattgtatattttagttcctatagaaaattgtaattaggaaactttaattaacattttgtaggagtatgttaaactaggtatcacaatttataataatcattgggcaggttacaatatagcatagtgaaattaattaggctatcaatatcctttgataaatcactctcaacattttgttaatatagttacaagtgtatatagaaattaaattgaattgatatagacaattttaccaagacatagtacaagaaaacaattataaaagagttattttcaagagtatatatggcataaaaggtaattattatttttaatttaattactttactaactatttttatgtttaatttaggtatatagtaggaaaggaagtttcttttaatattttctgcaagcatgtaaaaatgtataatgggaaagtgcctctactttataataataataagaatttaatttttttccctttgcattatatgttaacgtaaacccaatttatgcatagcatgcatgagttaggcaactccactaaattagccctaaattggctcttccccctttttttatacttgactctataaaattttgcattctttattttctactagttgcaactttattgacaacttttgaacttctgaagcatcaacaatgctgattaatgctatcttcttgcttgaacacaaaaactttacactcacaatcatcatttaattatacatgagaaaaaatgtaaaatgaagtaatggttcttctcggacatatgtcatgttgagcataatacaaccttggatctaattggtgttcctaatcacaagcacagaatattattatttccaattgcactagcttataaactattaattatgatatttgtaaactactttgtatgtataaaaagatagatctgtacctactaggatattttacaccacttgcttctcaacaattataaaacatatcaattctaaattctaaccacttaactaaattgatttatatgcctttgcttc
>NW_003314311.1_381987_384145
CAATGATTcataaaggtttaaatataaaaaaaaggcCAATAAATAAGAGTCCACCCCCTTTTCTATTTGATTAAGGGTTtttggatatttagggtttatgcatAGGTTGGATAAcctaataaatttaaattcagAAGTTTATACAAAGCATATGGAAGGGAGAAGTAATAATACGGGATGTACTCAAGGAATTTATTGATATCTTTCCATCCAAATTTATAGATTTCCTTTATTATGAGATATAAGATTATGCTAAAGCTAGAAATAAAGCTAATTTACCAATATCTTTTTTTATTGAGCTAATGTGCtttaaaaaaaaagatggTTAAAGATAAAATATTGATGCCATATATGGATGATATTTTAGACAAGTTTAATGAAGCTTGAGTTTTTTACCAAAATTGATTTGAAGAGTAAATATTATCAAATTGCAAtagattttatatatatatatNNNNNNNNNNNNNNNNNNNNNNNNNNNNNNNNNNNNNNNNNNNNNNNNNNNNNNNNNNNNNNNNNNNNNNNNNNNNNNNNNNNNNNNNNNNNNNNNNNNNGCTGTTTGGACATTATCTATATAAGTTTGTAGAGATTTTTCTACATATATTCTGGTTATAAGTAAGAATATAAAGGAGCATAAAGTGCATTAATGCATGGTTCTTTTATTATTATGTGACAACAAACTTTatgcaaagaagagcaaatgtaaaTTTGCAAAGTTAAATGTAAAGTATCTATACCATATTGTAATATCCATGGATGTTAAGACAAATCTAAAGAGGGTGGCTATAGTGGAAAATTAGCCTACACAAGCTTCAATAGCCAGTTATATAATTTCTTTAGTATAATTAGTTGTTACTAACATTTCTTGTGTAAATTTGCAAAGGTGGTTACTGCTTTGACACAATTGTTACATAAGAATATGTCATTCAAGTAGAAGAAGGTACAAGAGTATAGTTTTATAGCGTTAAAATGATTGTTGAGTGAGTGTAGCATATATAATTTGGTAAGTAGAAATATAATCATGGTAGAAGAGTAAAAAGCTAATGGGTATTTAGAGGATTTGAACATAATTCAGATCAAATGTTTATAGTTTTAGTGGCTGATCATACTGCACAAACTCTAATTGATAcattatatacatatatttaaCTAGGTAAGTTTTatttctattattattattaactaataattaattaatattttaggaaaaattatttataatgATTTTTGGGCTGGTTATGATTCAGAGTGGTTGAATCAATTGAATTTCATTATACATTTAACCACTCCCAAAATTTTGTTCATTCTATGACTAAAGTTCATACAAATTGTATTGAATCACCATAGAATACAGTGAAAAGATCCCTTCTGGTACAACAAAAGGATTATACAGCTTTTCCTTTCAAGAATTTAATTagcaaaaaatatatattgaaaaaAAACTGTATTTAATATTCTATGTAGTTATATTAAGCTACATAATCATAATACTGTTATAGTAGAATAAAAAGTATACtttattttttacttttaaatacttaaaaataattgaaaaataatatactagaatTTATTGTAATGAGGTGGCATGCTTATGTAAGCAATGAGAGTCCAAATAAGCCAATGGGGCCCACCCTAAATAAAGGGGGTTGCATTCTACCTAGTTCAAGAATACAAGTGGTTCTTTGATCCCCATGGGAGCTTCCAATGGTTTGCAAGATTTGTGCTCAATCTTTCACAACATGGCAGTCAAGTAGGAAATCTGTGGAGCTTGAGCACGTATGGGATGTGCACAGATCACTGTACGGGCTCATTTGTCCTATTTGTGGAGCAATGATCTAGCAAGAAGCTCATTCTGCTAGAGGTGATCCACagaactttgccattggtggaCACTGGGACAGTTACAGCACTCACAAAAGCTCCTATCAATCGACAGGATTGATAAACATATGGATTCTCAATGCTGGCTCAGAGGATCAAATCCTGCTTACAGTTTTGTTTCATCCCATGAGTTTTCCAGGTAACAAGTTTCAAGTTTGAAATAAATCTTTTGTGACCATGTTCATATTTCAGGTTATgttcaggggggggggggggattttGCAAAGAGTATTGAAGCATTTTTTGTGTTTAAGCGAGCGTTAGGGGAGGTGCC
>NW_003314267.1_100031_102318
agactttcctttattagtggtttaatctttattgcaaaaaatataatacctttcccaacttattttttaacttgtgtagctgtgataagtggagtcaaaggcaaattgtgttcaccctctagcctttttggagaatgtgcttgtaaaagtgaaagtaaaaggctttggaagaaaacactaaattatataactaacttaaataaccttgacaaaaatgatgtaattatcatcaaaatgtataaatgtgtacttgaagacatatagaaaaagactccaatcttgacataaatgattataccactacaacattattctttaaagatatataagaaactcacacagatactagatatcatcctaaaaatgataagtggaaatcaccataaagtgattagaataatggtatatatcactaaaagttatatagaagaaatttggttagacacaatgattgatagcaaaagtaaaagttacatacattaattgagtttaattgttcaactataactatatagtatcaagcaattgcaccaattttcactctaaaagaggaggaggaggttactttgccatgaagatgaatattacacacacacacacacacacacacagatatatatatatatatatatatatatatatatatatatatatatatatatatatatatatatatatatatatagttaaagtttgtgtagaacaattggctatcaaaaccataaacatttgatataaatcacattcaatcccttgatttcttgaccttatacttttttaccataattatattgtatttactttcattaatttttataattcttgttggaccactaattttttaactgccttgttgccaagctaaatgacaaaatgactaactctaaattagtaataataaattttaattagtaaatattgttaataggtatattagcaactataattttgtaattaaccaatatctatgttccttattacattctatttcttcattttctttagtagattggaatatatagatcatgcttaagatagtaattttttttctctagttttattgagagaatttaatagtaagatattttattttattttattttgtataatggttgatattcttctagaaaaaatagaatgtaaaagatgctatcaatcaatgatatatggatatgataattgaagttataaaaatggttaaaagtggaattgtaaaaattacaatacaacaatatcactttgaactagtacttagtttataaataacaattttacatttgctcaaatggcttcaaataatatattactaatgcattaaaatgccataagatcaagcttatattgagtttaattttaaaagtgagcacataacaacgaattggtataaaaatataattgtggtagaagatccaaaggtcaatgaatctatagaagaattgaatgtgatttagatcaattatttatgattctagtgactgattatacagtataaactttatttgatgtattataaacatatgttgaaccacactaagttctatttttattattattttataattaaataataattaatattaatattttttgaacaatcatatataaaaattattattaagtgattggattagttgaacttcacttattatacagtcaaccacttgaaattttgttaatccagttactaagatttatacaaattatattaatttcacactgaaaatatcccttggtaaaatgaaggattatacacctcttactttcaagaatatattttctaaaaaaatgaaggaaattttcatcagagcccacttcagttaaattcggagaagctactgcgatactttgccttggaccaaaggcaaaagttacactcaatcattttcatctccgaaagacttggctttttgaatgacttctgtcccttacgagccttgaacttgacaaaatctttagggtgcttctgctgtgtggtcatgaaatccttttgcaaggacgagtataatgtaagaacaactacaagtagcatccatgagcaaattaccagagttcactttgaaggaggttcttcatttgatgcatggcactgcaggcagctctcgctacaaatttttcaaattttagaaagaatcattaatccaaacgtttctccttctcctcgtccaaaatttatcgaaagaaggatttatcccttacaaattgtgtgcagattttcacacactctggcacaaacatctggaataatatttaaactttttttatggtgcgtttggatgctggagctgct
>NW_003314267.1_99889_102047
ctccaatcttgacataaatgattataccactacaacattattctttaaagatatataagaaactcacacagatactagatatcatcctaaaaatgataagtggaaatcaccataaagtgattagaataatggtatatatcactaaaagttatatagaagaaatttggttagacacaatgattgatagcaaaagtaaaagttacatacattaattgagtttaattgttcaactataactatatagtatcaagcaattgcaccaattttcactctaaaagaggaggaggaggttactttgccatgaagatgaatattacacacacacacacacacacacacagatatatatatatatatatatatatatatatatatatatatatatatatatatatatatatatatatatatatagttaaagtttgtgtagaacaattggctatcaaaaccataaacatttgatataaatcacattcaatcccttgatttcttgaccttatacttttttaccataattatattgtatttactttcattaatttttataattcttgttggaccactaattttttaactgccttgttgccaagctaaatgacaaaatgactaactctaaattagtaataataaattttaattagtaaatattgttaataggtatattagcaactataattttgtaattaaccaatatctatgttccttattacattctatttcttcattttctttagtagattggaatatatagatcatgcttaagatagtaattttttttctctagttttattgagagaatttaatagtaagatattttattttattttattttgtataatggttgatattcttctagaaaaaatagaatgtaaaagatgctatcaatcaatgatatatggatatgataattgaagttataaaaatggttaaaagtggaattgtaaaaattacaatacaacaatatcactttgaactagtacttagtttataaataacaattttacatttgctcaaatggcttcaaataatatattactaatgcattaaaatgccataagatcaagcttatattgagtttaattttaaaagtgagcacataacaacgaattggtataaaaatataattgtggtagaagatccaaaggtcaatgaatctatagaagaattgaatgtgatttagatcaattatttatgattctagtgactgattatacagtataaactttatttgatgtattataaacatatgttgaaccacactaagttctatttttattattattttataattaaataataattaatattaatattttttgaacaatcatatataaaaattattattaagtgattggattagttgaacttcacttattatacagtcaaccacttgaaattttgttaatccagttactaagatttatacaaattatattaatttcacactgaaaatatcccttggtaaaatgaaggattatacacctcttactttcaagaatatattttctaaaaaaatgaaggaaattttcatcagagcccacttcagttaaattcggagaagctactgcgatactttgccttggaccaaaggcaaaagttacactcaatcattttcatctccgaaagacttggctttttgaatgacttctgtcccttacgagccttgaacttgacaaaatctttagggtgcttctgctgtgtggtcatgaaatccttttgcaaggacgagtataatgtaagaacaactacaagtagcatccatgagcaaattaccagagttcactttgaaggaggttcttcatttgatgcatggcactgcaggcagctctcgctacaaatttttcaaattttagaaagaatcattaatccaaacgtttctccttctcctcgtccaaaatttatcgaaagaaggatttatcccttacaaattgtgtgcagattttcacacactctggcacaaacatctggaataatatttaaactttttttatggtgcgtttggatgctggagctgctatataactatgtgcttgtacatggactatgtgcaaattcttgaaagacacaattctcgtaggaaaaatcacattattcaagtagaaaagcaagaaagaaattatttcgatagctttaaaatatgataaatttgctgagtggt
>NW_003314267.1_99791_101931
gtgattagaataatggtatatatcactaaaagttatatagaagaaatttggttagacacaatgattgatagcaaaagtaaaagttacatacattaattgagtttaattgttcaactataactatatagtatcaagcaattgcaccaattttcactctaaaagaggaggaggaggttactttgccatgaagatgaatattacacacacacacacacacacacacagatatatatatatatatatatatatatatatatatatatatatatatatatatatatatatatatatatatatagttaaagtttgtgtagaacaattggctatcaaaaccataaacatttgatataaatcacattcaatcccttgatttcttgaccttatacttttttaccataattatattgtatttactttcattaatttttataattcttgttggaccactaattttttaactgccttgttgccaagctaaatgacaaaatgactaactctaaattagtaataataaattttaattagtaaatattgttaataggtatattagcaactataattttgtaattaaccaatatctatgttccttattacattctatttcttcattttctttagtagattggaatatatagatcatgcttaagatagtaattttttttctctagttttattgagagaatttaatagtaagatattttattttattttattttgtataatggttgatattcttctagaaaaaatagaatgtaaaagatgctatcaatcaatgatatatggatatgataattgaagttataaaaatggttaaaagtggaattgtaaaaattacaatacaacaatatcactttgaactagtacttagtttataaataacaattttacatttgctcaaatggcttcaaataatatattactaatgcattaaaatgccataagatcaagcttatattgagtttaattttaaaagtgagcacataacaacgaattggtataaaaatataattgtggtagaagatccaaaggtcaatgaatctatagaagaattgaatgtgatttagatcaattatttatgattctagtgactgattatacagtataaactttatttgatgtattataaacatatgttgaaccacactaagttctatttttattattattttataattaaataataattaatattaatattttttgaacaatcatatataaaaattattattaagtgattggattagttgaacttcacttattatacagtcaaccacttgaaattttgttaatccagttactaagatttatacaaattatattaatttcacactgaaaatatcccttggtaaaatgaaggattatacacctcttactttcaagaatatattttctaaaaaaatgaaggaaattttcatcagagcccacttcagttaaattcggagaagctactgcgatactttgccttggaccaaaggcaaaagttacactcaatcattttcatctccgaaagacttggctttttgaatgacttctgtcccttacgagccttgaacttgacaaaatctttagggtgcttctgctgtgtggtcatgaaatccttttgcaaggacgagtataatgtaagaacaactacaagtagcatccatgagcaaattaccagagttcactttgaaggaggttcttcatttgatgcatggcactgcaggcagctctcgctacaaatttttcaaattttagaaagaatcattaatccaaacgtttctccttctcctcgtccaaaatttatcgaaagaaggatttatcccttacaaattgtgtgcagattttcacacactctggcacaaacatctggaataatatttaaactttttttatggtgcgtttggatgctggagctgctatataactatgtgcttgtacatggactatgtgcaaattcttgaaagacacaattctcgtaggaaaaatcacattattcaagtagaaaagcaagaaagaaattatttcgatagctttaaaatatgataaatttgctgagtggtatgaagttttaggacggtggtggagagcagctggcttgttattcaactgtgccttgatggtgagcacctcaacaattcaactcgtatgtgggaagcag
>NW_003314348.1_122699_125016
ttcttggacttctcctctaaactctatagctatggcgaatccaggtcgggatggtgctcaacgagagcttgcgattgtattctcctgccgttgccatcgtccggagctgcttcaaagatgccaagcttgggcatttgtcattcccggaagggagcggagtgatcatccccattctctacctcctccacgacaaggacatctggggcgacgacgccaacgagtttagacccgagcgctttgcggacggcatctccagcgcctccaagacacagcacctcttcgcatttctcccattctcccaaggccagcgcgtgtgcctgggccaatccttcgcccacaccgaagccaagatcgccgtcgccatgatcttacagagatttagcttccagctatcgcccaattaccggcacagccccgtacaccggatcgcgctccagccgctgcacggcatgcccttgcttctccaaagactagatgattgacctaaaccgagaaaaaatatgtgtcagagtttaaccgtatttttcaaaggacatagtaagtcaatattgtgaagggaaatgttggttgctaccttttagattctgtaagttaagttactagagggttataacttaatttcttctgttgtgttatatatatcaaaaatacattttttgtctctggcgccctttcaggtgaaggccaggaagtgttaacagacaaatagatgggtgaggaattaggctgtgagtcttatttgcacaccccctcttttaagtggctacctttttgccatccttaaatgtttaacgactaactctaaattagtaactgtaaattttaattagcagattttgttaatggatatgttaacgactataattttataattagccagtgaatgaacggctataatttatacatatataacctagcttggtttaagtttgtcctcattgtattttatgtttgtgctccttatattttatttcttattttattcattctctttggtattatggctagattggaatatgtagattatgctcaagatagtattctttctttttctgatcttattgagagaactaatagtaaaataaattcttttaatttttatattctaattggtcttcttccagaagagagagaatgtgaaagatgtcattgatcaatgacatatcatttgataatcaaggttgtaaagatggtttaaagtagaatcataaaaattgcaataccacaagacctcttagaactaatacttagtttgcaaatagtaatctctcatttgctcaaatgcttagaatattattggtgcattaaaatgaagaagaagaccaataaaagatgtcattggttgatgatatcttttatattctctctcttcttgaagaaatacaaaaagtaaaaataatttactttactattaattctctcaataagatcagaaaaagaaagaatactatcttagcataatctatatattccaatctagccataatactaaagataatgaataaaataagaaataaaatataaggagcacaaatagtaggctatatatgtataaattataaccgttcattcactggctaattatacaaatatagtcgttagcatatctgttaacaacatctactaattaaattttaacatcactaatttagaattagttgttaaatatttaaggtgcagagctaggtgtgactaagcatgccacggagggagggaggagtgagcatggcaaggggtaacatgtaagaaaaaggggtattagattgtgcatttctccccttatttgaattgtttagggttgttgaagatggttcaatgccatacattaaacaatttgaatcttttcttacaaaaagaatcttcccataagctgaagaaacaaactcaaacacttcttctttgccttggaagtgacacctcaccgccccattgatgatggaggaatgcaagacgttctacattgcgggacacaatacctcagctaagtggctggcatggacaatgatgcccctcaccataaacccatcctggcaggaacgagcccgagatgaagtacgccaagtctgccagtccaaagcaccagatgccaagggcttaagcaagctaaaaatcgtaagttcttcattcttcattggacttctcctctaaactctatacctatggcaaattccaggtcgggatggtgctcaacaagagcttgcaattgtattctcctgccgttgtcatcgtccggagctaattcaaagatgccaagcttgggcatttgtcattcccggaacggagcggagtgatcgtccccatcctctgcctcctccac
>NW_003314433.1_65781_67939
tatattgaaacacggaacgtaccagttcgctgccacttatcaaacttgacaaccacccacatctgtgaataccgtggacgggacatagaatgtcaacgcttctacgaagattgtcttctagtcagagtgaccagcgttgagtcaggggcctgccagccattttgttgctcaagcatccaaaactactaaacacgaggaacttaccattggccttttcaagtgctcaatcaccccgtggcagctttcaacctcgcctcataaccatctcacacagtagcgccacgtaccctccagcactgagctggctcagtaggccggcatccctgggcgaaacacaaggattaaacttgaacttgtaagattcccgaagcgcatctttcagtgccacgaaagatcttgggattgtctttggcattatcaaggtaccactgcgtaagatcttcaaacgcattcccaacctgagatcgtccgtgagtgagtgagtgatcaatcgacttcaagaacttacgatcactccaaaaacgtctttgacggcaaagagctcagcatcacaagaactttctgaggagctctgccttccctcatgagctggggagaaatgcacaatacagcaccccccctctcttatgtggctgcccttttgccacactcagacgaggctcgggctggaaatcgcggNNNNNNNNNNNNNNNNNNNNNNNNNNNNNNNNNNNNNNNNNNNNNNNNNNNNNNNNNNNNNNNNNNNNNNNNNNNNNNNNNNNNNNNNNNNNNNNNNNNNgcgcttcatcatgtccagctgtgcaccttaaatgtttaaagattaactctaaattagtaatgttaaattttaattagtaggtgttgttaacagatatgttaacgactataattttataattagccaatgaatgaacggctataatttatatgtatatagctttaggcttttcttcattgtctttatattttctttcttattttattcattctctttagtattatggctagattggaatatgtaaatcatgctcaagatagtattctttctttttctaattttattgagaaaactaatagtaaggtaaattcttttacattttgtattacaattggtcttctttcagaagagagagaatgtgaaagatgccattgattaatgataatctttaattttcagtaatgaggtggcatgcctatgtaaacaatgaggtggcatgcaaatctgaataagcaaatggggcccaccctaaattaaagggggtgctgtattgtgcattctacccatcaaccatggcatcgccatacataatctctgtccccacagacaagatcgtgacctccggcgtgagcagcggcctctcccgcctcaccaggcgatacctcgtcagcgatcttccagttgagaacaccagaagtgagtcatggaaataatctgcggcccagagcgcattgaagaagaaacgagcggcattgcgatgcgtaccattgttccatcgagatcagagatgatccgcgccccctccattacaaatgaaagaaaaccctagcgaatttttaatctacaaagaaccctaaaagcatatgcatagtatcccacgaatcttttgagatttttctcaacttgtctcttccaagaatcctccccaatctcgtaacctcttagaaacgcacgaagaggaccactctctcattcggagatactgccgaatcgtaaaagggatcttcccttcacatagaaatctgcaaagaacattcaagagtcgctccacacaaattccttttcagagtttctatagctcgaatggatctgtctcaccctccagttccaccatcattcatactgttgttgttcaatcaggaaagaaaaagaacttaagagttctcactagcaagaccaagaagcccatgtcccaagcacgcgagctctcttatacttggtcaaattccagtgcttcctcattgttttcttgctcttcaacctcttcctggaagagcaatccaaggcacaaaattgctgcttgaaatggagcagaacaatattacctcgggctccacaggctcatcgtaatcgcaatacacagcattagacgatggaagggcagaactgactcctctccgccaccatcaaaatcgttgtaatcgctgtccaccatctcca
>NW_003314312.1_628447_630611
actccatctcggactccatctcagaatccatttcgggtccatctcgggtccacctcggactccatctcggactccatctcgggtccatctcggactccactttggactccaactcgggtccatctcggactccactttggactccactttggactccatctcggactccatctcggactccatctcgagtccatctcggacactcccacgtgtcatgtgttggtccttttgggtccctttttggagccttgccttttgctcgcttcgtgctcgttcctcgagcacttcgttgggagttccactcccgctcttgacttttcaagtcggagcttttggtccaaacgtgttacgctcgtttggctctcgcttcggccactaccatgtggcgccctttcggctccactttggggcctagggattttgtgtctcacacaatcacacagacctgagacctctttgataccaaatgtaagctcctgagtttggacttcccgggaggtcacccaacccagtactattcaaacccaaggacgcttaactctaaatatcccaagacccttaaccaattagaaaagggggtgcactcttattcatgggccctttccctctatatttggacctcatggatcgtctctcaagtcgttccctttggttgcttacacattgtctcatggacagctctcatgaccagcatcgtgcaggagagggatttggatcaagcttgagagaggatgcatagactatgataatcactgtcttttctcacaatggttggctccagaggcatctattgagtaagctctatgcttcttgtaagtcatggtgccctaaatgcttaaatgttaaattttaattagccagtgtaaacttggtttaggttttttggctagaatggaatatgtaaattattctcaaaatgaaccaatgagatatcaatctgataatcaaggttataaagatagtttaaatggaattgtaaaaattgcaataccaaaaatctctaccacaagatcaaacttgtattgagtgtagtattaaaagtgagcacacaaaaatgaatttgtacagcttttgttgtgatatttatgttatcacattataatgaggtagtaaataaattagtggtccaggaagaattgtagaaattgatgaaagtaagtttggttaagtagattgattaggtcatttccagttttattcatctgaggcataggatcatccaggggctacctgtatcgtggaagatgaggattagtaatgaaatatcagctagcccaatcatttttctgaaaaaagctagactttaaaatgaaaatgagacttgcactactgatgttcactagctaatgtactcaaggtacatatccaagctgcacatcagaagtgacttccaaagaaggttctcaacctgatcactttctgtcacttcatgaatcttgttgtccagtccagtcgctgtcaccctgtttttttttttctatggggaagttagacactcgaacagttgataccataagagttacttgtgcagattcagtgctagccccatgtgtctctgttgtgggtatcagtttttttgctgtaagatcctcctatgggcagggggtaaatcagaaccaggagcacaaactaatcatcactagccatttgtgcacagccaggaatgcggtggagagactcctcataacattcgtattgggcaatagcttgttttggacaagacccagaactatgctttgtgtgggctgctcattcttgcaatgcgcaatgaagcagctattgatcttggcaaaagtgtggggctgagtgagaacatagccttgctgctgccctgctttgctctgcttgtggatgcactcttgatgaatgtgtcagcagtggagaatggtgagaaaccctctctagttttaaggtttgtcccattgcttcatacctatcacacttgctgccatgaagacaaatagcctatagcttgctattaggtttgctgagccatacaacgattctttcaagtgtaggatattttaggaatccaaagtgcaagacttttatttctgccatgtcaaatgagatcatatcacatcatgtatctcattttcccatcttatttgattatctttgacacacatgtagcaatgatcaaggcttaaaacaatattttgtc
>NW_003314312.1_628598_630696
ggtctcggcctcggactcggactcggtctcgacttcggactccatctcggactccatctcggactccatctcggactccatctcgactccatctcggactccatctcagaatccatttcgggtccatctcgggtccacctcggactccatctcggactccatctcgggtccatctcggactccactttggactccaactcgggtccatctcggactccactttggactccactttggactccatctcggactccatctcggactccatctcgagtccatctcggacactcccacgtgtcatgtgttggtccttttgggtccctttttggagccttgccttttgctcgcttcgtgctcgttcctcgagcacttcgttgggagttccactcccgctcttgacttttcaagtcggagcttttggtccaaacgtgttacgctcgtttggctctcgcttcggccactaccatgtggcgccctttcggctccactttggggcctagggattttgtgtctcacacaatcacacagacctgagacctctttgataccaaatgtaagctcctgagtttggacttcccgggaggtcacccaacccagtactattcaaacccaaggacgcttaactctaaatatcccaagacccttaaccaattagaaaagggggtgcactcttattcatgggccctttccctctatatttggacctcatggatcgtctctcaagtcgttccctttggttgcttacacattgtctcatggacagctctcatgaccagcatcgtgcaggagagggatttggatcaagcttgagagaggatgcatagactatgataatcactgtcttttctcacaatggttggctccagaggcatctattgagtaagctctatgcttcttgtaagtcatggtgccctaaatgcttaaatgttaaattttaattagccagtgtaaacttggtttaggttttttggctagaatggaatatgtaaattattctcaaaatgaaccaatgagatatcaatctgataatcaaggttataaagatagtttaaatggaattgtaaaaattgcaataccaaaaatctctaccacaagatcaaacttgtattgagtgtagtattaaaagtgagcacacaaaaatgaatttgtacagcttttgttgtgatatttatgttatcacattataatgaggtagtaaataaattagtggtccaggaagaattgtagaaattgatgaaagtaagtttggttaagtagattgattaggtcatttccagttttattcatctgaggcataggatcatccaggggctacctgtatcgtggaagatgaggattagtaatgaaatatcagctagcccaatcatttttctgaaaaaagctagactttaaaatgaaaatgagacttgcactactgatgttcactagctaatgtactcaaggtacatatccaagctgcacatcagaagtgacttccaaagaaggttctcaacctgatcactttctgtcacttcatgaatcttgttgtccagtccagtcgctgtcaccctgtttttttttttctatggggaagttagacactcgaacagttgataccataagagttacttgtgcagattcagtgctagccccatgtgtctctgttgtgggtatcagtttttttgctgtaagatcctcctatgggcagggggtaaatcagaaccaggagcacaaactaatcatcactagccatttgtgcacagccaggaatgcggtggagagactcctcataacattcgtattgggcaatagcttgttttggacaagacccagaactatgctttgtgtgggctgctcattcttgcaatgcgcaatgaagcagctattgatcttggcaaaagtgtggggctgagtgagaacatagccttgctgctgccctgctttgctctgcttgtggatgcactcttgatgaatgtgtcagcagtggagaatggtgagaaaccctctctagttttaaggtttgtcccattgcttcatacctatcacacttgctgccatgaagacaaatagcctatagcttgctattaggtttgctgagccatacaacgattctttcaag
>NW_003314312.1_1419351_1421458
aagagaattggtccatactgcttggacagggcctgccatgagaggaagggaattcctgcgagatgacggaggtgtccagggaggggcaatccatgtaagcagcttaaggcgcaggaaatatttccttaaggcataagagcaagcaagacccataattgtgaatgtctaaaatttgagaagcaaatagcccttggcaattatatgcttgcttctttgagacttgtttgagattgaattctagtcagccacaactttgacgagtgccacacttgaattgactatacaacaatctttcaagtcattataaatggactcaaagaaaaatctgtggtcttaaataggctttaaaagatcttaaacaaattttaaatcttttcgcaaacttctatatatgtttatgataaacaatataaaaatttaatttatagaaaacaccactactgttgttgactcctaaaagttatatactaatactaaatttattttttatattgttaataataaaaatatatgattgcagcaacaaatggactgccaatagggcagtagtttcaagcaaaggatgcccgcaagtgcttggagtgaatgttaaagattggtgtatcgtcttcaggaatgcaaggccaaggagatgtagcaacatatagtgaaagcagctaaagagcttggaatcatgcaaatctatgaaggggatgtcgcttagtgatttcttgaggctagagggcctagcacaggattagctggcaaatgattggttgttggggacaagggacacaagagtttgatgggatatagtgggcaaaagaaatgcataatcccgtggcaccgcaccctaaatgtttaatgacgaactctaaattaaatgttgttaatggatatgttaatgactataattttataattagccagtgctataatttataagtatataggtttttcctcattgattctctttagtattatggcagtattcttttcttattgaaaaaactaatagtaaagtaaattcttttactttttgtattatggtcttcttccaaaagagagagaatatgaaagatgtcatcgaccaatgaaatatcaatctgataatcggggttgtaaagatattgcaataccacaaaatctcttagaattaatacttggtttacaaatagtaatttcacatttgctcaaatgcttgttggtgcattaaaatgccacaagattaaattcgtattgagtgtaatattaaaagtgagtacatgacaacaaattgatacagcttttgtcatgatatttgtgttttcacattacgattggcttctgatagttagccgcattcacaagctcagacaagacgccacgcgtttctctcatttgcaccttgaaacgactcaatgcgcttgatggtaaaaagctctgtagcacaaagcttcctcatgcttttccagtagtcgccataaagaacaaaaccaatgtctcagaagttgtagctgtactcccccatggtcaagtatggcctcgatgcaaaatttgcatcctggatctttagtacctctctcactagctccgaactggagatcaccacagctggtaccattcccaggcgtaaaaacacaattggtccatactttgtggagagtgtctggaatgaaaggtgtagcattcttcccaagagatgcaagtgaccgataagaggcagcccctggaggcaaattaacaacgcttgaaagatagcaccaagaggagaagagtgattaacaaaacaactgcgtattgagcaacctccgtttctgattgaaagtgtcaaacgtgacagcctgaaggatgaattgatgatctatccataaagctgtggttgcatctaacagtacatgccagtggttttcacttgatattttaagacgtatgttctgctgaactattctgattcacttacaatggatggtccgcttaaaacttggtggtccaaaggtgacggttttatgcaatttttagtcaagatattttatggagcctagaatagcagcttctatgttgaaagtcgaagtgtagtcttcataaacatcccatagtctcatgttgacctcacaaagacaatgtagattataattatgtcttagtt
>NW_003314312.1_1419277_1421348
gcaggaaatatttccttaaggcataagagcaagcaagacccataattgtgaatgtctaaaatttgagaagcaaatagcccttggcaattatatgcttgcttctttgagacttgtttgagattgaattctagtcagccacaactttgacgagtgccacacttgaattgactatacaacaatctttcaagtcattataaatggactcaaagaaaaatctgtggtcttaaataggctttaaaagatcttaaacaaattttaaatcttttcgcaaacttctatatatgtttatgataaacaatataaaaatttaatttatagaaaacaccactactgttgttgactcctaaaagttatatactaatactaaatttattttttatattgttaataataaaaatatatgattgcagcaacaaatggactgccaatagggcagtagtttcaagcaaaggatgcccgcaagtgcttggagtgaatgttaaagattggtgtatcgtcttcaggaatgcaaggccaaggagatgtagcaacatatagtgaaagcagctaaagagcttggaatcatgcaaatctatgaaggggatgtcgcttagtgatttcttgaggctagagggcctagcacaggattagctggcaaatgattggttgttggggacaagggacacaagagtttgatgggatatagtgggcaaaagaaatgcataatcccgtggcaccgcaccctaaatgtttaatgacgaactctaaattaaatgttgttaatggatatgttaatgactataattttataattagccagtgctataatttataagtatataggtttttcctcattgattctctttagtattatggcagtattcttttcttattgaaaaaactaatagtaaagtaaattcttttactttttgtattatggtcttcttccaaaagagagagaatatgaaagatgtcatcgaccaatgaaatatcaatctgataatcggggttgtaaagatattgcaataccacaaaatctcttagaattaatacttggtttacaaatagtaatttcacatttgctcaaatgcttgttggtgcattaaaatgccacaagattaaattcgtattgagtgtaatattaaaagtgagtacatgacaacaaattgatacagcttttgtcatgatatttgtgttttcacattacgattggcttctgatagttagccgcattcacaagctcagacaagacgccacgcgtttctctcatttgcaccttgaaacgactcaatgcgcttgatggtaaaaagctctgtagcacaaagcttcctcatgcttttccagtagtcgccataaagaacaaaaccaatgtctcagaagttgtagctgtactcccccatggtcaagtatggcctcgatgcaaaatttgcatcctggatctttagtacctctctcactagctccgaactggagatcaccacagctggtaccattcccaggcgtaaaaacacaattggtccatactttgtggagagtgtctggaatgaaaggtgtagcattcttcccaagagatgcaagtgaccgataagaggcagcccctggaggcaaattaacaacgcttgaaagatagcaccaagaggagaagagtgattaacaaaacaactgcgtattgagcaacctccgtttctgattgaaagtgtcaaacgtgacagcctgaaggatgaattgatgatctatccataaagctgtggttgcatctaacagtacatgccagtggttttcacttgatattttaagacgtatgttctgctgaactattctgattcacttacaatggatggtccgcttaaaacttggtggtccaaaggtgacggttttatgcaatttttagtcaagatattttatggagcctagaatagcagcttctatgttgaaagtcgaagtgtagtcttcataaacatcccatagtctcatgttgacctcacaaagacaatgtagattataattatgtcttagttttattatattcttatttttcttcaaaggctgacaatttgattaacataccaccgagctaaaaatattaaatatt
>NW_003314312.1_1419152_1421490
ctgtaatgctattgccgaaaaattcattcatgaagagaattggtccatactgcttggacagggcctgccatgagaggaagggaattcctgcgagatgacggaggtgtccagggaggggcaatccatgtaagcagcttaaggcgcaggaaatatttccttaaggcataagagcaagcaagacccataattgtgaatgtctaaaatttgagaagcaaatagcccttggcaattatatgcttgcttctttgagacttgtttgagattgaattctagtcagccacaactttgacgagtgccacacttgaattgactatacaacaatctttcaagtcattataaatggactcaaagaaaaatctgtggtcttaaataggctttaaaagatcttaaacaaattttaaatcttttcgcaaacttctatatatgtttatgataaacaatataaaaatttaatttatagaaaacaccactactgttgttgactcctaaaagttatatactaatactaaatttattttttatattgttaataataaaaatatatgattgcagcaacaaatggactgccaatagggcagtagtttcaagcaaaggatgcccgcaagtgcttggagtgaatgttaaagattggtgtatcgtcttcaggaatgcaaggccaaggagatgtagcaacatatagtgaaagcagctaaagagcttggaatcatgcaaatctatgaaggggatgtcgcttagtgatttcttgaggctagagggcctagcacaggattagctggcaaatgattggttgttggggacaagggacacaagagtttgatgggatatagtgggcaaaagaaatgcataatcccgtggcaccgcaccctaaatgtttaatgacgaactctaaattaaatgttgttaatggatatgttaatgactataattttataattagccagtgctataatttataagtatataggtttttcctcattgattctctttagtattatggcagtattcttttcttattgaaaaaactaatagtaaagtaaattcttttactttttgtattatggtcttcttccaaaagagagagaatatgaaagatgtcatcgaccaatgaaatatcaatctgataatcggggttgtaaagatattgcaataccacaaaatctcttagaattaatacttggtttacaaatagtaatttcacatttgctcaaatgcttgttggtgcattaaaatgccacaagattaaattcgtattgagtgtaatattaaaagtgagtacatgacaacaaattgatacagcttttgtcatgatatttgtgttttcacattacgattggcttctgatagttagccgcattcacaagctcagacaagacgccacgcgtttctctcatttgcaccttgaaacgactcaatgcgcttgatggtaaaaagctctgtagcacaaagcttcctcatgcttttccagtagtcgccataaagaacaaaaccaatgtctcagaagttgtagctgtactcccccatggtcaagtatggcctcgatgcaaaatttgcatcctggatctttagtacctctctcactagctccgaactggagatcaccacagctggtaccattcccaggcgtaaaaacacaattggtccatactttgtggagagtgtctggaatgaaaggtgtagcattcttcccaagagatgcaagtgaccgataagaggcagcccctggaggcaaattaacaacgcttgaaagatagcaccaagaggagaagagtgattaacaaaacaactgcgtattgagcaacctccgtttctgattgaaagtgtcaaacgtgacagcctgaaggatgaattgatgatctatccataaagctgtggttgcatctaacagtacatgccagtggttttcacttgatattttaagacgtatgttctgctgaactattctgattcacttacaatggatggtccgcttaaaacttggtggtccaaaggtgacggttttatgcaatttttagtcaagatattttatggagcctagaatagcagcttctatgttgaaagtcgaagtgtagtcttcataaacatcccatagtctcatgttgacctcacaaagacaatgtagattataattatgtcttagttttattatattcttatttttcttcaaaggctgacaatttgattaacataccaccgagctaaaaatattaaatattctgactagactaagaaggacacctgtgaaacatgctggtgtgtaatctagtttacaaagtaaaggccaagagaaaaatagctggaagtataccgattttcatatcaagtttgataaattttggat
>NW_003314312.1_594822_596947
actatgttccattacaccaagttcttctccagcatggaatcaaacacatctctctcatttgccaggctgccacacttgccatacgtgttgacgagcaagttgttcacccaagaagccactatcttgcacaataatatgaactgctcaaccatcagccaagttggagattgccgcatccagggcattgaaaaatcccaccttgtcaatgccaacaccctctagatccatgagccagagaatcaccggcgtggatcagcaccggtaccgatctcctgatccgaatgtttgcaactgccggttggtctagtccaaggcagtgtttgatggcctgcaagaggaatctctactcatggaacatcatgatatgcccagaacagggcaaggatggtcttcgagaaaatgccgcttccaagcattgtgacatggaataccatccatggcacatatgcacaaggggagctcttcgagacagtggatttatttgtgagattcccccacagagatccagtatcctggaacaccatggtcactgtgtatgcccagcatgggcgtgtcattcaaggcaatactgatagaggaatgtggtatcttggaactcaattgcagtgaagctcaaggaaatgaacaccaaggagctcttccaaagcatgcatgagagagacattgtctcatggacagctctcatgaccagcatcgtgcaggagagggatttggatcaagcttgagagaggatgcatggactatgataatcactgtcttttctcacaatggttggctccagaggcatctattgagtaagctctatgcttcttgtaagtcatggtgccctaaatgcttaaatgttaaattttaattagccagtgtaaacttggtttaggttttttggctagaatggaatatgtaaattattctcaaaatgaaccaatgagatatcgatctgataatcaaggttataaagatagtttaaatagaattgtaaaaattgcaataccaaaaatctctaccacaagatcaaacttgtattgagtgtagtattaaaagtgagcacacaaaaatgaatttgtacagattttgttgtgatatttatgttatcacattataatgaggtagtaaataaattagtggtcggaaattgatgaaagtaagtttggttaagtagattgattaggtcatttccagttttattcacataggatcatccaggggctacctgtatcgtggaagatgaggattagtaatgaaatatcagctagcccaatcatttttctgaaaaaagctagactttaaaatgaaaatgagacttgcactactgatgttcactagctaatgtactcaaggtacatatccaagctgcacatcagaagtgacttccaaagaaggttctcaacttgatcactttttgtcacttcatgaatcttgttgtccagtccagttgctgtcaccctgtttttttttttctatggggaagttagacactcgaacagttgataccataagagttacttgtgcagattcagtgctagccccatgtgtctctgttgtgggtatcagtttttttgctgtaagatcctcctatgggcagggggtaaatcagaaccaggagcacaaaataatcatcactagccatttgtgcacagccaggaatgcggtggagagactcctcataaccttcgtattgggcaatagcttgttttggacaagacccagaactatgctttgtgtgggctgctcattcttgcaatgcgcaatgaagcagctattgatcttggcaaaagtgtggggctgagtgagaacatagccttgctgctgccctgctttgctctgcttgtggacgcactcttgatgaatgtgtcagcagtggagaatggtgagaaaccctctcaagtttttaggtttgtcccattgcttcatacctatcacacttgctgccatgaagacaaataggctatagcttgctattaggtttgctgagccatacaaagattctttcaagtgtaggatattttaggaatccaaagtgcaagacttttatttctgccatgtcaaatgagatcatatcacatcatgtatctcattttcccatcttatttgattatctttgacacacatgtagcaatgatcaagg
>NW_003314312.1_594934_597032
gaacgaggatctaaacagccccccatgactgcatcccaagagagtggacacccatgaggatcatcagctggaacatctccactgcactatgttccattacaccaagttcttctccagcatggaatcaaacacatctctctcatttgccaggctgccacacttgccatacgtgttgacgagcaagttgttcacccaagaagccactatcttgcacaataatatgaactgctcaaccatcagccaagttggagattgccgcatccagggcattgaaaaatcccaccttgtcaatgccaacaccctctagatccatgagccagagaatcaccggcgtggatcagcaccggtaccgatctcctgatccgaatgtttgcaactgccggttggtctagtccaaggcagtgtttgatggcctgcaagaggaatctctactcatggaacatcatgatatgcccagaacagggcaaggatggtcttcgagaaaatgccgcttccaagcattgtgacatggaataccatccatggcacatatgcacaaggggagctcttcgagacagtggatttatttgtgagattcccccacagagatccagtatcctggaacaccatggtcactgtgtatgcccagcatgggcgtgtcattcaaggcaatactgatagaggaatgtggtatcttggaactcaattgcagtgaagctcaaggaaatgaacaccaaggagctcttccaaagcatgcatgagagagacattgtctcatggacagctctcatgaccagcatcgtgcaggagagggatttggatcaagcttgagagaggatgcatggactatgataatcactgtcttttctcacaatggttggctccagaggcatctattgagtaagctctatgcttcttgtaagtcatggtgccctaaatgcttaaatgttaaattttaattagccagtgtaaacttggtttaggttttttggctagaatggaatatgtaaattattctcaaaatgaaccaatgagatatcgatctgataatcaaggttataaagatagtttaaatagaattgtaaaaattgcaataccaaaaatctctaccacaagatcaaacttgtattgagtgtagtattaaaagtgagcacacaaaaatgaatttgtacagattttgttgtgatatttatgttatcacattataatgaggtagtaaataaattagtggtcggaaattgatgaaagtaagtttggttaagtagattgattaggtcatttccagttttattcacataggatcatccaggggctacctgtatcgtggaagatgaggattagtaatgaaatatcagctagcccaatcatttttctgaaaaaagctagactttaaaatgaaaatgagacttgcactactgatgttcactagctaatgtactcaaggtacatatccaagctgcacatcagaagtgacttccaaagaaggttctcaacttgatcactttttgtcacttcatgaatcttgttgtccagtccagttgctgtcaccctgtttttttttttctatggggaagttagacactcgaacagttgataccataagagttacttgtgcagattcagtgctagccccatgtgtctctgttgtgggtatcagtttttttgctgtaagatcctcctatgggcagggggtaaatcagaaccaggagcacaaaataatcatcactagccatttgtgcacagccaggaatgcggtggagagactcctcataaccttcgtattgggcaatagcttgttttggacaagacccagaactatgctttgtgtgggctgctcattcttgcaatgcgcaatgaagcagctattgatcttggcaaaagtgtggggctgagtgagaacatagccttgctgctgccctgctttgctctgcttgtggacgcactcttgatgaatgtgtcagcagtggagaatggtgagaaaccctctcaagtttttaggtttgtcccattgcttcatacctatcacacttgctgccatgaagacaaataggctatagcttgctattaggtttgctgagccatacaaagattctttcaagtgtaggatattttaggaatc
>NW_003314312.1_594796_596819
caataatatgaactgctcaaccatcagccaagttggagattgccgcatccagggcattgaaaaatcccaccttgtcaatgccaacaccctctagatccatgagccagagaatcaccggcgtggatcagcaccggtaccgatctcctgatccgaatgtttgcaactgccggttggtctagtccaaggcagtgtttgatggcctgcaagaggaatctctactcatggaacatcatgatatgcccagaacagggcaaggatggtcttcgagaaaatgccgcttccaagcattgtgacatggaataccatccatggcacatatgcacaaggggagctcttcgagacagtggatttatttgtgagattcccccacagagatccagtatcctggaacaccatggtcactgtgtatgcccagcatgggcgtgtcattcaaggcaatactgatagaggaatgtggtatcttggaactcaattgcagtgaagctcaaggaaatgaacaccaaggagctcttccaaagcatgcatgagagagacattgtctcatggacagctctcatgaccagcatcgtgcaggagagggatttggatcaagcttgagagaggatgcatggactatgataatcactgtcttttctcacaatggttggctccagaggcatctattgagtaagctctatgcttcttgtaagtcatggtgccctaaatgcttaaatgttaaattttaattagccagtgtaaacttggtttaggttttttggctagaatggaatatgtaaattattctcaaaatgaaccaatgagatatcgatctgataatcaaggttataaagatagtttaaatagaattgtaaaaattgcaataccaaaaatctctaccacaagatcaaacttgtattgagtgtagtattaaaagtgagcacacaaaaatgaatttgtacagattttgttgtgatatttatgttatcacattataatgaggtagtaaataaattagtggtcggaaattgatgaaagtaagtttggttaagtagattgattaggtcatttccagttttattcacataggatcatccaggggctacctgtatcgtggaagatgaggattagtaatgaaatatcagctagcccaatcatttttctgaaaaaagctagactttaaaatgaaaatgagacttgcactactgatgttcactagctaatgtactcaaggtacatatccaagctgcacatcagaagtgacttccaaagaaggttctcaacttgatcactttttgtcacttcatgaatcttgttgtccagtccagttgctgtcaccctgtttttttttttctatggggaagttagacactcgaacagttgataccataagagttacttgtgcagattcagtgctagccccatgtgtctctgttgtgggtatcagtttttttgctgtaagatcctcctatgggcagggggtaaatcagaaccaggagcacaaaataatcatcactagccatttgtgcacagccaggaatgcggtggagagactcctcataaccttcgtattgggcaatagcttgttttggacaagacccagaactatgctttgtgtgggctgctcattcttgcaatgcgcaatgaagcagctattgatcttggcaaaagtgtggggctgagtgagaacatagccttgctgctgccctgctttgctctgcttgtggacgcactcttgatgaatgtgtcagcagtggagaatggtgagaaaccctctcaagtttttaggtttgtcccattgcttcatacctatcacacttgctgccatgaagacaaataggctatagcttgctattaggtttgctgagccatacaaagattctttcaagtgtaggatattttaggaatccaaagtgcaagacttttatttctgccatgtcaaatgagatcatatcacatcatgtatctcattttcccatcttatttgattatctttgacacacatgtagcaatgatcaaggcttaaaacaatattttgtcccaaatg
>NW_003314263.1_469908_472024
tcttagaaatctataggcaaaagcactctagtagacagcttcaatgattatttctatagaatatggagactcaagttctgcggctattgaaggattacatggcatgcatacagcttaggaaaataatgaagttgaagccaataaagattcctctaagaccattctcattcgtgtgcatcaacctcaccaagtaccatgagtctttagtagggcatatcacacaaacctaagagcccaaacttggattgccgccatgtcttgggtgagaatcttcctcttggtatgtagcccctaaagaaaactaattgctccattgtggatctctagtagcctccaattctagggctccatagaagtgttcacttggccctctccacatgccttcttcccatatagcatctcacttcctttttctcttggccacttttctagccgattcctccatcttacaatacctttacctcatggccattcttagactcaaatcacactatcttgtaggtttgtattgctttacttttctattttgtcagcatgcaattcaaacaagttacaagttactgcaaagtacaaagtgaggattagagatccttctccctactgctctaggtcaatgacttccacaccctctagcaacaatcttcttttctcacaaagattctatcacctaatgttcaaaacctaaataagacaatcgccatcatcgaggaaaagatggtggtagtatgacaagacatccaatatcttctgtccttctagaagaactcccatttcttttatctctctctctctcttcagcaagtcagagcagacaagaatcattcttataaggcacatggccaccttcatgagtgttatagtcggattttggcatggatcacatataacagatatcaccaagggcaccagcatgagtgtagtattacaagtgagcagacaataatgaattggtataaattatgtcatgatattggtgttatcacattaagattgatagtcaattatagaaattgataaaattaactttggtaagaaaaattataatcatagtagaagaatagaaggttagtaggtctttaaaggaactgaagatgatttagataaaatgtttatggttctgactatactgcacaaactttaattgatatattatatacatatgttaaaccatgtaagttttatttctattattatttataattaatattttagatttttgggttggttacaattcagaactgttgaatcagttgaacttcactcctttatacaatcaacctctcataaaattttattgatctagctaccaaagttaatacaaaactatattaaatcgacatggaatatagtgagaatatcccttccttgctatgataaaaaaaattgattatatagcttttaatttcaagaatacatttggtaaaaaaaatatatagaaactgtatttaatcttctatgtggtcatattaagcattacaatcaagataattctgttataataaaataataaaaagtatattttattttgtacttttagatacttataataattgaatagaacaatctttaaatttatacaagcaaacgggacccaccctcactgggctggtaagactgtgttggagagaacctggtggtggagcttcttggcttctctccttgcatgactgaatgctatctcttcggcaagacgctagagaccatctatgaaactgaaatatgtgaaacaatattaaatcaaaacataaaaacaaagaatcatacaagctttgaagcacagaagttccaactcttcagggatacttcttgtcaatccattcttggcgagctctaaatctgtgtgcagtgagcaattcctgctcggtagtattgagccgtgcagcagattgacatggagatggagcccccggaggcaatgaaggtgtatacatcatataggtgtattctccccacgatatactcaagcagcaacaaaagggttcactgatgtatgtttgtttctcatacaaaccctggatacaccatgatctcattcttaatctcttaaccgccaggtctcttgtatggtgaaagtagtggcttacttaggccatacatctagttaaggagatgatat
>NW_003314263.1_469831_471908
aggaaaataatgaagttgaagccaataaagattcctctaagaccattctcattcgtgtgcatcaacctcaccaagtaccatgagtctttagtagggcatatcacacaaacctaagagcccaaacttggattgccgccatgtcttgggtgagaatcttcctcttggtatgtagcccctaaagaaaactaattgctccattgtggatctctagtagcctccaattctagggctccatagaagtgttcacttggccctctccacatgccttcttcccatatagcatctcacttcctttttctcttggccacttttctagccgattcctccatcttacaatacctttacctcatggccattcttagactcaaatcacactatcttgtaggtttgtattgctttacttttctattttgtcagcatgcaattcaaacaagttacaagttactgcaaagtacaaagtgaggattagagatccttctccctactgctctaggtcaatgacttccacaccctctagcaacaatcttcttttctcacaaagattctatcacctaatgttcaaaacctaaataagacaatcgccatcatcgaggaaaagatggtggtagtatgacaagacatccaatatcttctgtccttctagaagaactcccatttcttttatctctctctctctcttcagcaagtcagagcagacaagaatcattcttataaggcacatggccaccttcatgagtgttatagtcggattttggcatggatcacatataacagatatcaccaagggcaccagcatgagtgtagtattacaagtgagcagacaataatgaattggtataaattatgtcatgatattggtgttatcacattaagattgatagtcaattatagaaattgataaaattaactttggtaagaaaaattataatcatagtagaagaatagaaggttagtaggtctttaaaggaactgaagatgatttagataaaatgtttatggttctgactatactgcacaaactttaattgatatattatatacatatgttaaaccatgtaagttttatttctattattatttataattaatattttagatttttgggttggttacaattcagaactgttgaatcagttgaacttcactcctttatacaatcaacctctcataaaattttattgatctagctaccaaagttaatacaaaactatattaaatcgacatggaatatagtgagaatatcccttccttgctatgataaaaaaaattgattatatagcttttaatttcaagaatacatttggtaaaaaaaatatatagaaactgtatttaatcttctatgtggtcatattaagcattacaatcaagataattctgttataataaaataataaaaagtatattttattttgtacttttagatacttataataattgaatagaacaatctttaaatttatacaagcaaacgggacccaccctcactgggctggtaagactgtgttggagagaacctggtggtggagcttcttggcttctctccttgcatgactgaatgctatctcttcggcaagacgctagagaccatctatgaaactgaaatatgtgaaacaatattaaatcaaaacataaaaacaaagaatcatacaagctttgaagcacagaagttccaactcttcagggatacttcttgtcaatccattcttggcgagctctaaatctgtgtgcagtgagcaattcctgctcggtagtattgagccgtgcagcagattgacatggagatggagcccccggaggcaatgaaggtgtatacatcatataggtgtattctccccacgatatactcaagcagcaacaaaagggttcactgatgtatgtttgtttctcatacaaaccctggatacaccatgatctcattcttaatctcttaaccgccaggtctcttgtatggtgaaagtagtggcttacttaggccatacatctagttaaggagatgatattcatatccagacttggaagtgtggtttacagacaagaaacatgaacattcgctcctcaaattatcgcaccctgaggc
>NW_003314263.1_470035_472112
tctaaagacaaacttttgataatttgaacactttgatgctgattatctagctccagtcaaatgcaacatacatagttttcacctatgatcttagaaatctataggcaaaagcactctagtagacagcttcaatgattatttctatagaatatggagactcaagttctgcggctattgaaggattacatggcatgcatacagcttaggaaaataatgaagttgaagccaataaagattcctctaagaccattctcattcgtgtgcatcaacctcaccaagtaccatgagtctttagtagggcatatcacacaaacctaagagcccaaacttggattgccgccatgtcttgggtgagaatcttcctcttggtatgtagcccctaaagaaaactaattgctccattgtggatctctagtagcctccaattctagggctccatagaagtgttcacttggccctctccacatgccttcttcccatatagcatctcacttcctttttctcttggccacttttctagccgattcctccatcttacaatacctttacctcatggccattcttagactcaaatcacactatcttgtaggtttgtattgctttacttttctattttgtcagcatgcaattcaaacaagttacaagttactgcaaagtacaaagtgaggattagagatccttctccctactgctctaggtcaatgacttccacaccctctagcaacaatcttcttttctcacaaagattctatcacctaatgttcaaaacctaaataagacaatcgccatcatcgaggaaaagatggtggtagtatgacaagacatccaatatcttctgtccttctagaagaactcccatttcttttatctctctctctctcttcagcaagtcagagcagacaagaatcattcttataaggcacatggccaccttcatgagtgttatagtcggattttggcatggatcacatataacagatatcaccaagggcaccagcatgagtgtagtattacaagtgagcagacaataatgaattggtataaattatgtcatgatattggtgttatcacattaagattgatagtcaattatagaaattgataaaattaactttggtaagaaaaattataatcatagtagaagaatagaaggttagtaggtctttaaaggaactgaagatgatttagataaaatgtttatggttctgactatactgcacaaactttaattgatatattatatacatatgttaaaccatgtaagttttatttctattattatttataattaatattttagatttttgggttggttacaattcagaactgttgaatcagttgaacttcactcctttatacaatcaacctctcataaaattttattgatctagctaccaaagttaatacaaaactatattaaatcgacatggaatatagtgagaatatcccttccttgctatgataaaaaaaattgattatatagcttttaatttcaagaatacatttggtaaaaaaaatatatagaaactgtatttaatcttctatgtggtcatattaagcattacaatcaagataattctgttataataaaataataaaaagtatattttattttgtacttttagatacttataataattgaatagaacaatctttaaatttatacaagcaaacgggacccaccctcactgggctggtaagactgtgttggagagaacctggtggtggagcttcttggcttctctccttgcatgactgaatgctatctcttcggcaagacgctagagaccatctatgaaactgaaatatgtgaaacaatattaaatcaaaacataaaaacaaagaatcatacaagctttgaagcacagaagttccaactcttcagggatacttcttgtcaatccattcttggcgagctctaaatctgtgtgcagtgagcaattcctgctcggtagtattgagccgtgcagcagattgacatggagatggagcccccggaggcaatgaaggtgtatacatcatataggtgtattctccccacgatatactcaagcagcaacaaaagggttcactgatg
>NW_003314263.1_1967059_1969283
ATTCCTCTAAGACCATTCTCATTTGTGTGCATCAACCTCACCAAAGTACCATGAGTTtagcagggcatatcacacaaaCCTAAGAGCCCACTTGGGCCAAACTTGGATTGCCACCATGTCTTGAGTGAGAATCTCCCTCTTGGTATGTAGCCCCTAAAGAAAACCAATTGCTCCACTAGTAGCCTCCAATTCTAGGGCTCCATAGAAGTGTCATATAGACATTcttgatccatccatccagtCTTCATCATCTCCCTAGCAGCTTAGCCACTTGGCCCTCTCCACATGCCTTCTTCCCATATAGCATCTCACTTCCTTTTTCTCTTGGCCACCATGCCTTTTCTAGCCAATTCCTCCATCTTACAATACCTTTGCCTCATGGCCATTCTTAGACTCAAATCAATGAAACATCATTTCAATCTCACACTATCTTGTAGGTTTGTATTGCTTTacttttctattttaattcaaACAAGTTACAAGTTACTGCAAAGTACAAAGTGAGGATTAGAGATCCTTCTCCCTACTGCTCTAGGTCAATGACTTCCACACCCTCTAGTGACAATCTTCTTTTCTCACAAAGATTCTATCACCTAATGTTCAAAACCTAAACAAGACAATtgccatcatcgagcaaaagaTGGTAGTAGTATGACAGGACATCCAGTATCTAGAAGAACTCCTGTTtcctatctctctctctctctctctctattcaAGACAAGtttggtatgcatatatcTCAGAATGGTGCCACTTGACAAGCTGATCCCCTTTGATATACCAAGGAATCTTATGGTTCCACAGAATCTTTAGGAGTCTTGTGAACAGTTGTGGAGACTCAAtgttcccaagcatggaggagttgtTAAAGAGTATCTTCAGCAAGTCAGAGTAGACAAGAATCATTCTTATAAGGCACATGGCCACCTTTGTGAGTGTTATAGTCGGATTCTGGCATGGATCACATATAACAGATATCACCAAGGGCACCAACATGAGTGTAGTATTACAAGTGAGCATACAATAATGAATTGGTATAAATTATGTTATGATATTGGTATTATCACATTAGAATGAGATTTAAAAGATTGATAGTCAATTATAGAAATTGATAAAATTAATTTTGGTAAGAAAAATTATAATCATAGTAGAAGAATAGAAGGTTAGAAGGTCTTTGAAGGAATTGAAGATGATTTAGATAAAATGTTTATAGTTCTAGTATACTACACAAACtttaattaatatattatatacatatgttaaacataggagtttatatggtgaagcattaacaaaactctacacctctgtgacatatgcatactgaaAAGATAGAAATAcacatcccaatccaaatgctgaaagttcatataattcatgatcatccctttgaatgtccaaacgagctgttccaccaaaccatctaACTGTGAAAGTGAACatgatgataagcacttgtgaaagtgtggcatatccccaaccgagatgtcaaaacatgaaatgcctcatgtataaatgcgggaccattatctaaAAGAATCTGCTCCAAATAAAAATGCtaaaacaccacttgattgaggaagAAATATCTAACAGCAATTGCAAAAGTGCTAGTAAGAGCATCAACTTTCACCTAGCTATGAGCACAAAatacctaggccccaaagtggagccggaagggtgccacgtggtagtggccaaagcgaaagccaaacgagcgtaacacatttggactaaaaactccgacttgaaaggtcgagagcgggagtggaactctcaataaaggggctcgaggaatgagcacgaagctagcaataagtgaggctctGAAAAAGGAcctaaaaggaccaacacatgacatgtggaaggacctgagacggagtccgagatggaccaagatggagttcgagatggaccgagacagagtctgagatggaccgagacggagtccgagatggagtccgagatggatctgagacagagtccgagatggagtccgagatggagtccaagatggacccgaggtggagtctgagatggagtccgagatggacccgaggtggagtctgagatggacccaagatggagttcgagatggagtctgagatggacccgagatagaatccgagatggagtccgagaaagacccgagatggagtccaaggtcgagaccaagaccgggaccaagaccgggactgagaccgagaccgagactgagacc
>NW_003314263.1_1229961_1232188
TGTCCAATGTATATTTGAAAATGTCTGGGAGTTTCCAATCCACATAAGTGGCTACattcaaaccattataccataTTACTATTTATTATTTTTGGAATGATTCTCaatatttgcatgagttttccACATATCTCTAAGAAATGGCATTGTAGTGGTGTAACTATAAAGTGATAGAATTAATGGTACATACCATCCATAAGATTCCCATAGAAGAAATCTAGTTGGAGGCGATGATTGGCAATAAAAGCAGAAGAAGATGCACTACACACTATAAATATCACCATCAATTAAATTTAATTATTCAAGTATAGCCAtatagcatcaaacaattgcatcaATTGCTACTTAAAAgccagaggaggaggacgtTATTCCAAATGACGAGTATGCTACTTTATCattaagatgaatgaaaataaagaaaaataaaagagaagaaatggcAAAGTTGCACAAATAAAAACTATCTATATGATATTAAAGCTAGATTTACCAAAAGTATAAaattagggacaatcaaaactGCCCTAATATGAAtgtatggaatataaaaatatacatattcaattagcccaaaacctattatttatatataagagtgaaTGGTTtgaattaaaaccaatctaatGATAATCAGAATCCCACTATGTTAATAATAGTATAAGGCATTATAGTCATACACTTTTTTTAAATTCATATTAGTAATAAAAAATTACGTAAAACTATTAGACTAAGGTATTTCaaaataataatttcataAATGAAAAAATACTCTTAATAACAAGTGAATTATTTTTTTAAATAAACTGTATTCACTTCTAGCTAAAAGGTTTCTTTTAAGCTGTACTATTAAAAAAAAATAACAACTACTAGAAAAGATTGTAATTAATGTGCCAATTACTCTTAATATGGCACATTGTATTTAATGTGTGTCAAATACCACAAGATTTCTTAGAACTAATATTAAGTTTGTAAAGATCAATCTCACTTTTCCTCAAATGCTTCAAATTGTTtgaagattaattttgtattgagTGTGGTATTAAAAGTGAGTATATATGgtacaacttttattggataTTTGTGTTATCATTTATGAGGCTGTAAAACAATTAGTGATCTAGAATTATGGAAATTGATGGAATTAAGTTTAGAAAATGAAATAGAAGAGTAGAAGGCTAGTGGTTTTTTTGCAAAATTGAGTGTGATTCAGATAAAAAATATATGTGGTGGCTGTTTATATTgcaaatatattttattttgtacTTTCTAGATACTTAATGTTTACTAAAGCCTTGCAATAAGGTGGGAATTAAATCTAAATGAGTAGCATGGGGTGCTAGATTGTTAAGCTTAGGAAGATGCTCATGCTTTGATTTCAAATAAGAAAAAATGTCAATGCtttattcttttgattttttCCTCCAATTCATTGTTTATGGCATGTTTTTATGTTGATCTCAATGATCTTCTCATATAGAGTTAGCAAAGGATAAATACTCAAAATTATAGCATTAATAATCTCAAAAATAAGGAAGAATTTGCTAAAAATGCCTATGTTTTATTGATGGGTTGACACAAATTAATTTCTCCTTTTGTTGCAATTAGCACTCCCTAAGCTAGTACTCTAAATGTGCCAACACTAAACCTTATAAGTATTTGGAATGCTTTGACTTTAACAGCATTCATACCATTCTAAAGATGTTTAAATTTTCATAGAATGGCAACTTTTGATTAAACCTTTCAAAAGATATGTTgggataaaaaataaaatttcaaaAAGAAAGGTGCTCAATAGTATCAACCTTCACAAGAAAGGCAATGttgttaaaaaaaaaagtttttaatggGTTTTGAACCTTAGACTTATAGAAGTAGCTAAACATAAGGCTAAATTCTCATTTTGGAGTTAGGttctcacaaaattggcaacaAAAAATTTTAGGATGGGAAAACCCAAAAGCACACCAAGTAGTCAACTTTGGGTAGTTTTCTTTCTATTTCAGCTAGCAATTCTTTTAGGGCATTAAACTAAGCCAAAGAGGGTGGGGGGAATGCCTGACAATTCAAAAAGGATTAGCAATTGGTTTATCTTTAACTTTTTAGAGTTGATGTTTACCCAAATAAGAGAATGAAGTGCTCTTTTTATATTgagtttagaaaaaaaaatgtctTTGTAACAAGAGGCTATACAACTTTGTAAAAAGAAACCATCAAAACTCATGTT
>NW_003314263.1_1229894_1231974
AACTAACTCAGACAACCCCAaacaaagacaatgcaattgcttAAAGATATCGTCATAACTATTAGTATGTCCAATGTATATTTGAAAATGTCTGGGAGTTTCCAATCCACATAAGTGGCTACattcaaaccattataccataTTACTATTTATTATTTTTGGAATGATTCTCaatatttgcatgagttttccACATATCTCTAAGAAATGGCATTGTAGTGGTGTAACTATAAAGTGATAGAATTAATGGTACATACCATCCATAAGATTCCCATAGAAGAAATCTAGTTGGAGGCGATGATTGGCAATAAAAGCAGAAGAAGATGCACTACACACTATAAATATCACCATCAATTAAATTTAATTATTCAAGTATAGCCAtatagcatcaaacaattgcatcaATTGCTACTTAAAAgccagaggaggaggacgtTATTCCAAATGACGAGTATGCTACTTTATCattaagatgaatgaaaataaagaaaaataaaagagaagaaatggcAAAGTTGCACAAATAAAAACTATCTATATGATATTAAAGCTAGATTTACCAAAAGTATAAaattagggacaatcaaaactGCCCTAATATGAAtgtatggaatataaaaatatacatattcaattagcccaaaacctattatttatatataagagtgaaTGGTTtgaattaaaaccaatctaatGATAATCAGAATCCCACTATGTTAATAATAGTATAAGGCATTATAGTCATACACTTTTTTTAAATTCATATTAGTAATAAAAAATTACGTAAAACTATTAGACTAAGGTATTTCaaaataataatttcataAATGAAAAAATACTCTTAATAACAAGTGAATTATTTTTTTAAATAAACTGTATTCACTTCTAGCTAAAAGGTTTCTTTTAAGCTGTACTATTAAAAAAAAATAACAACTACTAGAAAAGATTGTAATTAATGTGCCAATTACTCTTAATATGGCACATTGTATTTAATGTGTGTCAAATACCACAAGATTTCTTAGAACTAATATTAAGTTTGTAAAGATCAATCTCACTTTTCCTCAAATGCTTCAAATTGTTtgaagattaattttgtattgagTGTGGTATTAAAAGTGAGTATATATGgtacaacttttattggataTTTGTGTTATCATTTATGAGGCTGTAAAACAATTAGTGATCTAGAATTATGGAAATTGATGGAATTAAGTTTAGAAAATGAAATAGAAGAGTAGAAGGCTAGTGGTTTTTTTGCAAAATTGAGTGTGATTCAGATAAAAAATATATGTGGTGGCTGTTTATATTgcaaatatattttattttgtacTTTCTAGATACTTAATGTTTACTAAAGCCTTGCAATAAGGTGGGAATTAAATCTAAATGAGTAGCATGGGGTGCTAGATTGTTAAGCTTAGGAAGATGCTCATGCTTTGATTTCAAATAAGAAAAAATGTCAATGCtttattcttttgattttttCCTCCAATTCATTGTTTATGGCATGTTTTTATGTTGATCTCAATGATCTTCTCATATAGAGTTAGCAAAGGATAAATACTCAAAATTATAGCATTAATAATCTCAAAAATAAGGAAGAATTTGCTAAAAATGCCTATGTTTTATTGATGGGTTGACACAAATTAATTTCTCCTTTTGTTGCAATTAGCACTCCCTAAGCTAGTACTCTAAATGTGCCAACACTAAACCTTATAAGTATTTGGAATGCTTTGACTTTAACAGCATTCATACCATTCTAAAGATGTTTAAATTTTCATAGAATGGCAACTTTTGATTAAACCTTTCAAAAGATATGTTgggataaaaaataaaatttcaaaAAGAAAGGTGCTCAATAGTATCAACCTTCACAAGAAAGGCAATGttgttaaaaaaaaaagtttttaatggGTTTTGAACCTTAGACTTATAGAAGTAGCTAAACATAAGGCTAAATTCTCATTTTGGAGTTAGGttctcacaaaattggcaacaAAAAATTTTAGGATGGGAAAACCCAAAAGCACACCAAGTAGTCAACTTTGGGTAGTTTTCTTTCTATTTCAGCTAGCAA
>NW_003314263.1_4296925_4299032
agctctggaaccgaaggcagcctcggcaattgtgttgtatgatccatttgggatgaggcagcgaccaagaacataggcagtatagcagcatatcactgaaaatgcaaacaggatgctcaaacccagccagccaccttgctcgagagcgtagggtgtggtgaggaaagaaatccctgcaaagaatcaaggcagcttgcttgaagctttccaaataagaaaatcgatttatcactcaccaagtatggcactgacactgttgaatgttgcatgtaggaatgagctcctttgtagcttgttttgtgattgatcattttgatcgaggctctgcccctccacctcaagagcttggtgctccatatctatctcgacatcccgcagaggtgaaggcccttggcaaaaaatccaaaatcaaaagtcatggtaacaagccttttttgaagattcgtgagaatcaaggtgatctcgtgaatcttcaaaaaaggattgtgcaatttgattctcgcttaaactcaaaaagtcttgcttaaactcaaaaggtcagaaagtcacggtcgggtttccttacttcttatatttgtaaaaccctaaagaatgaattagtgaattaccctaaatgtttaatgattaattttaaattagtaacattaaattttaattagtagttataatggtgcctttggctattaaggctgtttgtggtgaagtaaatgaatttactattgatcatatgatgtccatgtgaacaaatctgactacctcgcctcacttgtattattatccatccacaccttttgccattgccaaagaaaattgaatcaaaactctgtgcttgctcactcaacaaaatccagaaacaattataattttataattaagtatataacctctgcttggtttaggtttttcctaattgtgtttatatttgtgttccttcttatattttctttcttattttgttcattctgtttagcattatggctagattggaatgtgtagaccatcattagatagtattctttctttttctgatcttactaagagaactaatagtaaggtaaattcatttactttttgtattacagttggtcttattccaacaataaaaagtataatttattttttacctttaaatacttaaataattgaaaaataatatactagaataatctttaatttataataatgaggtgtatgacgtccaaataaacaaatggggtccacctaaataaagaatggtgtttatttctgacaataggtttgcaaattgatcgtttcaatcaaggctgtccctccatcccacatgaaaaattgcgaaagctctcctccatgaatttgtcaggagctccattgaagtcatgatcgagacgccctactcatcagaagcatcatcgctccatgcgttttgaccacccagtcacgagaccgtctcccaagtgtttctatcttcaaaggtggtacactgtcgctcaaaacgtgtccaaccccacttaattttcttgacagatggggggggggggaccacgtcagcctttcgtcctagataacacggtgagtgaacaagataactttccattctcccatgtccgcaacaaaatcatgggatcaagccgctcttcgtctcttgtggcacggaggctccacattcgatgcctggctcaacattgttgctgcgaaggtttctcactgatttctcgagatagatgtgcctgactagtatcatacaaacatgtgtagctggcttcgcggctcctcacttttccacaatccactgctcaattggggctgccttcggccattgttttccagctccttctatcggcgatgggattgtggtctcaatccgcgataaatgttctctacttgagacacaagcggatggtgaatccagagacaacagcgaatcaaccctggcacacgactcaggtacaatcaaagagttttagaatcgaccacttaagagcaccgcagcttcacgaagttattggagggcttctgggatctaaatggaagattgtttccctcgtgttcaacattgtcacactcttctatgtttcatcggctcaactgatagcatgtagcaagtgagagttctttctgacattttttt
>NW_003314263.1_1687114_1689200
tggatatgcccggcttgggcatgcgccaccatagctgtgttgtgcgagaagctgtcccagcagggcatccttttcgtgagaatctccagagcctcgttcactctcccgtgctggatataagccgccgcgagcgtgttaaacgagaccacgtctggagaaggaatggtttcctcgaggaaactcgcggccttggcgagatgcccgttttgggcatatgatcttagcaaagagttccacgagacagtggatgggtgctcgatgcgatcaaacactgccttggattcctccactcccttgcattttccatagctcgccaccagtgaagtcgccacggcgagatcggagatccagccagtgtgatccgccgctgcgtgaacttggcggcagtgggagaggctcgagaggcccgagcacgcatcgagagctgcgaggaacgtcgcgcggccgggtgttgtgtcgatctgccagaacagcgcaagtgattcctcgcagtgaccgagctgggcataggccgcgatgatcgagctccacgaactcgtgtctcgctgctccatccgatcgaatacccgcctcgcgctggcgaggtggcctctctggaggtacgcggagcgcgttgcatgccgcgatagagatctctggcgagatctcgagcaagaacagtgcttgatcgaagtgtccctgctgggcttgagctctagcgacgatgctccacgaggaaagatctcgggagaaatgcataatacagcaccctcctctcttacgtggttgcccctttgccatgctcactcctcacttcctcccctctcttcactcctcacttcctctggcgcgtttagtcacgcccacattaaatgtttaacgactaactctaaattagtaacgttaaattttaattagtaaatgttgttaacggatatgctagagactataattttataattagatagctaatgaacggctcgaatataacctatgattggtttaagtttttcctccttatgcacaagagagacaatatgaaagatgccatcgactaatgagatgtcaatctgataatcaaggttgtaaagacggtttaaagttttcacaaatgcttatgagcgtattagtcatcattatcaaatgttatcatgaaatatctcaagcaacgaaaccatgtcacctttcgaagcataagctatgagcagtgatgttcttgaacgaagatcgtgggctgggagtctttcatacaaatctatagactccaaaacatgcccctttttggcaaatgctgaaagtagagcgttccagacagccaaatctctttgtttcatgcaatcaaagagatcctttgcctcctgaggccgttcatggcgagatgtggcatcaattatcgtcgtccaggagatcacatcaacgtaaggcattcggtcgaagaactctcgcgctttgcaaagattccctgattgggcatacgcggacagcatggtgttccagcatatcgcattcctgccaatgatccgatcaaagaaatgctccgcgctctcggcctcgccaatctttccataaaccacaacgagcgccgtcccgacagcgatctgggtgtgaattcccagctggattgcttccatggcaatcgcccttgccagatctctatccagctcctcgatcccggcaatggcatcgagaacgctcacgaagctgatggaatccggtgccacgccctcgagatccaagccccggaaaaatcccagcgccgaaaaatcccaatgcccaggaatcacaccacttcctggtttacaagtacggatccctagacaagtagatctacaagtcgcgagaagagcacaactgggacacgagattcaggatagtcgagagattgctcgtggaatttgcttcctccatgaggaatgcagcactagagtcctccacttggctatcaatccccaaaacacactcctggctgagaactttggtgtcaagatagcagacgttggactgtcgaggtggaggatggtagagcaaggagatctaagcgatgtcatgccaatgaggctccggaatggttgcagatgaaagtgagtgacaaactggacgtctacag
>NW_003314268.1_3452978_3455115
gtgagatctgggaagaaatgaagactgcaggcgaggaggatttaagtgaggtggccgagatagagagagatacagaactggtgggtttcttcaggctcatgctttcctacagacgaaagtggaaacgggaggctttggaagatgagctgcgtgcctgcgtgaaattgctggaatcgttgaatcgcactcttggtaagcttgtgccttgggagttaatgatataatttcctcttggtttgaacgcgctctatttcaaggaagcgactatgctcttaggagagagacttcgaacctagtaaggtggaacagctgtgagttggatattgcaggtcctctcaaaggtttctggggtcgatttgtcatggaccccaacccggagatgaatatccttcaggctatcgaaaacctcgggctggaggtgtgcgtggttgatgaggactgggatacagttaaggaacaatgcgaggctttcatgcgcctggtgccggaggctatgaaggttgtctacgacaggttgggcatgcagaagcaggtgacttactccattgcggaaatggcccgcacaagcaatcagcagttccctgatggccacaattttgtgaatgcttctccaagaatgcctgcagaaggcaagtcaaataagagcgtgggtcacaagctatgaggagagctggtgcgcctggcaaatcagtatttccagtagagatacgaatcttggaaactcctactgtgttacaatccagatccggatttcaagagcactgttaggggctttacctttaccagacttgaggtactcggtgtttgacatcccaagggtgttatcttcccgcgacagtccctgatcaaggacaaccagctggcaattgaacaagtggacggccagccattgctgaagtactacctggttgaggcatgggtattaaagtgagcgtatgacaacaaattggtacaacttttgtcatgatatttgtgttatcacattacaatgaggtagtaaaaaattagtggtccaggaagaattgtggaaattgatgaaagtaagtttggtaagcagaaatataattatggtagaaaaatagaaggtcaatgggtctttggaggaattgaacatgatttaaatcaaatgtttatggttctaatgttgtactgcacaaactttaactgatatattatatacatatgtgtagttctatttctattattattcttaactaataattataattaattttttaggaacaattatatatagtgattgttgggctggttatgatttagagtggttgaatcaattgaacttcactcattatacagtcaaccactcctagaattttgttgatcccatgactggagttcatacaaatcgtattgaatcaacatggaatgcaatgaaaagatcccttccttgctatggtacaacaaaaggattatacagctcttactttcaagaatatatttgacaaaaaatatatattgaaagaaagaaagctatgtttaatattctatgcagttatattcagctatacaatcaagataatgctgttatagtagaataaataatatatttgattttgtacttttaaatacttaaaaatagctgaaaataatatactagaacaatcttgtgcatgtaagcaatgaggtggcatgcatatccaaagaagcaaatggggcccaccctaaataaagggggggggagggagggggcggggacgggggtatgtgttctacctagggctggatcccctcacggaagctgtgccggatgctctcgtcacagtcttgctcccgctgataaaagattggagcctgtcgccagactgcacatacagggactactgtactgctgcttgatgctgctgaatggtggtagtcttccttggaaggaagcagctgcctccaggaaccgctaccatgttctttgtgcccgggatgaagtattcgcaagatggtcaaagatgagagcttcatggggcagcgctagatcttcaagccgcttgttgatacctctaccatgcagatcactcccatggtcagtggcatgccatagtaaacttttgcaacttggatcttgtctagacaggcatgttcaagctctcaaagttctagagctccaggtggaggacagaaattt
>NW_003314268.1_3452941_3455189
ctgtgttttattgccaagggggtggctatccaagctgctgtctgttcaccaccactttcccactgaggaactaagtgagatctgggaagaaatgaagactgcaggcgaggaggatttaagtgaggtggccgagatagagagagatacagaactggtgggtttcttcaggctcatgctttcctacagacgaaagtggaaacgggaggctttggaagatgagctgcgtgcctgcgtgaaattgctggaatcgttgaatcgcactcttggtaagcttgtgccttgggagttaatgatataatttcctcttggtttgaacgcgctctatttcaaggaagcgactatgctcttaggagagagacttcgaacctagtaaggtggaacagctgtgagttggatattgcaggtcctctcaaaggtttctggggtcgatttgtcatggaccccaacccggagatgaatatccttcaggctatcgaaaacctcgggctggaggtgtgcgtggttgatgaggactgggatacagttaaggaacaatgcgaggctttcatgcgcctggtgccggaggctatgaaggttgtctacgacaggttgggcatgcagaagcaggtgacttactccattgcggaaatggcccgcacaagcaatcagcagttccctgatggccacaattttgtgaatgcttctccaagaatgcctgcagaaggcaagtcaaataagagcgtgggtcacaagctatgaggagagctggtgcgcctggcaaatcagtatttccagtagagatacgaatcttggaaactcctactgtgttacaatccagatccggatttcaagagcactgttaggggctttacctttaccagacttgaggtactcggtgtttgacatcccaagggtgttatcttcccgcgacagtccctgatcaaggacaaccagctggcaattgaacaagtggacggccagccattgctgaagtactacctggttgaggcatgggtattaaagtgagcgtatgacaacaaattggtacaacttttgtcatgatatttgtgttatcacattacaatgaggtagtaaaaaattagtggtccaggaagaattgtggaaattgatgaaagtaagtttggtaagcagaaatataattatggtagaaaaatagaaggtcaatgggtctttggaggaattgaacatgatttaaatcaaatgtttatggttctaatgttgtactgcacaaactttaactgatatattatatacatatgtgtagttctatttctattattattcttaactaataattataattaattttttaggaacaattatatatagtgattgttgggctggttatgatttagagtggttgaatcaattgaacttcactcattatacagtcaaccactcctagaattttgttgatcccatgactggagttcatacaaatcgtattgaatcaacatggaatgcaatgaaaagatcccttccttgctatggtacaacaaaaggattatacagctcttactttcaagaatatatttgacaaaaaatatatattgaaagaaagaaagctatgtttaatattctatgcagttatattcagctatacaatcaagataatgctgttatagtagaataaataatatatttgattttgtacttttaaatacttaaaaatagctgaaaataatatactagaacaatcttgtgcatgtaagcaatgaggtggcatgcatatccaaagaagcaaatggggcccaccctaaataaagggggggggagggagggggcggggacgggggtatgtgttctacctagggctggatcccctcacggaagctgtgccggatgctctcgtcacagtcttgctcccgctgataaaagattggagcctgtcgccagactgcacatacagggactactgtactgctgcttgatgctgctgaatggtggtagtcttccttggaaggaagcagctgcctccaggaaccgctaccatgttctttgtgcccgggatgaagtattcgcaagatggtcaaagatgagagcttcatggggcagcgctagatcttcaagccgcttgttgatacctctaccatgcagatcactcccatggtcagtggcatgccatagtaaacttttgcaacttggatcttgtctagacaggcatgttcaagctctcaaagttctagagctccaggtggaggacagaaatttgctcggctgagctcaaaaagagacttaatttgtagtt
>NW_003314264.1_1260501_1262623
CGAGGCCATTCTTGCAACATGTAATGGCTACATCCTGGCGAGGCTAGTGGGGACTGTGCCGGATACCGACAGGCTAGGCTTGCACCACTGCTTGGATGATTCCACAGTGGTGCTATGAAGGTGGACATGCCAATTGCGGATGTGGGAGTTTGTGTTTGGCGATACCGTCCCTTTCTCCGTGGACGCAGCGACGAGGGTGGTGGCTATTGCGGCTGCCAAGTTCGGTCGCAATCTACTCAACAAGAATCAACTCATTGTCATCATGACATGGACACGAAGCACTATGGGTGCTGTTTGGCGGATAAATGAggtaaacaaaaaaaaatagtTTCtattttacaatttggtattaaagattTTTCCTTAGTTTTAGCGACAGATAAAGGTAGATCGCTAAGAGATGGCTAAAGCAAAGCATAAACAAACCAAGGCAAAGACTCCAGAGATGGAACTTCTGGTCGAAGAAAAAACTATGTATGAAAAAACATAACAAACTTATGGCAAAGGCATGGGCATTGAGATTGATAAAGTCAAATATTGAtatatgagagagagagagagatcccaGCCATTAGTCCTATATGAGAGAGCCACATGGAGGAATCCTAACCATTTTTCCGTTTTGTGGGAAGCTGCCTTCAATTACAAATTCCACATGTTCATTctatcacacacacacacacacacacacaaaggcACACAATCATAATCACACAATCACTACCTTTCAAAGCTGAAAGTGTACAGCAGTCTTGTTGCTGAGATCCTtggaagaaatgcataatACAGCACCCCTCACTCTTATGTGGTTGCCCCTTTGCCACACTCACTCCTGGCTTCCTCTATGGCATGCTTAGTCACGCCCTAAATGTTTAACGACTAACTCTAAATTAGTAACATTAAACTTTAATTAGTAGATGTTGTTAACGGATATGTTAACaactataattttataattagccAGTGAATGAATGgctataatttataagtatATAACAAGTCTTTGGAGGAATTGAACGTGATTCAGATCGAATGTTTATGGTTCTGGTGGCCGATCGTACTGCACAAACTTTAATTGATATATTATATACATAAGATAAGTTCTATTTCTATTATTATTCTTAactaataattataaataatttttttaggAACAATTATATACAGTTGGGCTGGTTATGATTCAGAGTGGTTGAATCAATTGAACTTCATTTATTATACAATCAACCACTCCCAAAATTTTGTTGATCTTGTGACTGGAGTTCATACAAATCGTATTGAATCAACATGGAATGCTTAATCTTGGTTAAGCTTTGAGGATGGTGAACCTGGCATTTTCAAGTGAGTCTAGCCTTCTTGCAAGGATTCTTGAGAGATAGAGTCCTGTGTGTGGAGAGGCTCTAGGACCATTAGAGCTTCTCCTCATAAGAATTTAGAGTGCAATAGCTCActtatttcatttttttcttttgaattTGTAGAGTTTTCTTGCAAAACAAGCAAGATTGAGGGTTCTAGGATGGATAAGAGTTCATGCTAGTACGAATTTGGAGTGCAAGCTCACAGATCTAGAGTTCTTACTCATAAGTGTGAGTGGTTAGATCTAAAGAGATTATAATGGCAATCAAGAGAGAAGCTTTTGATATGAATATACTTTCGTGATTCATTTACACTTGATAGCTTTTTGTTCTGAAGGAGTTATCAAGCACCTTTTATAAGCACAATGTTATAAATGGGCAATGTCAAAACCCCTTCCAaggtaaatgccacactcgtcCCCTGTCGAAGCACCTGGAAAACATACACAATTTAGTTTGGATGATCAGAGAATCACAGCATACCTCAATATAATTCTTGTAGTTGCATTTTCTGTCTGGGTTCCATGAGGATTGTGAATGCACATGTACTTGTGTCTTCCAACCTACTTGAACCAGAAATTTTTGGTATATTCTTGAGCCAAGGGGGCTGGCGTGCATAGATTTTCCAGCGTTGTTGAGAACCAGAATTTGATGACCAACAAACATCCCAGGGTTTACAACATACACACATCTCTCATACACTAGAAAAGCATATACACTTCCTTGATCAATCACAGCATGAAAGAGTTCAACTATCTATATAG
>NW_003314448.1_70573_72656
ATGAATTCATGAATGTATTGAGGGTTCATGCAAATCAAGTCCTCTCAAGTTCGCATTTTGCAGCACAAGGGAGTACCCTCCCTTGGTAGCTGTCAATATCCTTGAGTAAACGTTCCACAGCAGGGTTCATGGTTATCTGCACCTTCAGATTTGAACACCACCACTAAACCAGTGTACTTGAAGAAATAACTTTCCGGACATCACAAAAGCAATTAGTCTCCACCTGCTTTGGTGCTGCTCCCTCAAAAGGTTCCCTAGTGAATTCTCTCAGAACCCTCATTGGTTAGCATTACCTTCATGAACATCTTGCTGATATATACTGTGGGACAATCTTGGAACTGAGATTGTTTCAATACTTCTTTGCTCCCAAAATTCATCTGTCCATTTCCTTCTCTGCATCACTTGCAGTCTTTGGACCATGACACTCTTCCCCATCAGTCAAGAGGATGATCCTTTTGCCTAGCTGCCTCCGAATATCCAGAAATGCCTTAGCATCTTCTGTTGTTTATATGCATTGTAGAACATAAATAGCAGCATGTCACAGATCTGTTCAGCAATGGGACGATCCACATTCAAGTACCAAATACAAACTGCTCTGGTCCCAATCATGACATATCGTAAAGTTTAATAAGCTCCCTTTCAATATGCTGCTTTGGAAGACTGAAAAGAAGTTTGTCATTTCAAATGTGGCTACTGGATGTGAGCAAGGACAAAGggaagaaatgcataatcCAACGCCCCCCTCTCCTATGTGGCTACCCCTTGCCATGCTCACTCCTCACTCCCTCCATGGCGCACTTAGTCACACCTAGCGTGGCACCCTAGATTTAATGACAAAATCTAAATTAGAACTTTAATTAGTAGATGTTGTTAACAGAtactataattttataattagccAGTGAATGAATGgctataatttataagtaCCTTATTGTGTTTTATGTTTGTGCTCCTTCTTATATTATCTTTCTAATTTTATTCATTTGCTTTAGTATTATGGCTAGATTGGAATACATAGATCATGCTCAAGATagtattctttctttttctgatctctttgagagAACTAATAGTAAAGtaattattaaattattattaaatattgaaagaaaggaaaagctaTACAATCAGGATAATACTGTTATAgtataataaataatatttatatttttttaattttaaatacttaaaaataattgaaaaataatatactagaacTATATAAACTAAACCGGTGGCCGGCATGCTTGCTGTATTCTTTCCCACAGCTACACCAAGTTGGCTTCCTCGTGTAAGCGTAGGTCGCTCATCCATATCTGTATCTGTGTTGGGGACTTCCTCTTTTCCTTGTGTGCAGTGGCCTGTGGCCATCTTGCTCTTCAGGTGGACCGACTTGGTGCATGGTATTGGTGATCTGGATGCAGAAGTATGAGGGCTCAACCTCTTTCTCACAGGGGGATACATCATGGCATGCAaatccaaataagcaaatggGGCCCACTTTAAATAAAGGTGGTGTGCATTCTACCTGGACAAAGTTCAGGTGTACTATGACCCAATGATTGTGTGCCAAGAACTTGTGTGCCAAGAAAAGAGCCCCTAATGCAAGATGTGCATGGAAAATCCTCAAAATATCTTCCTGAGCTTAGACCTCCTGCACTATggtcaaaaataaaaattagatCGGCTGCAACTTGCTGCCATATGAAGCCCCACCAAGCGTATCTATCCCCCGTTTCTAGGTTAATAGAACTGGTTGTACAAGCAATGGTTCAATTATCTAACTCAAGGGAGAGGCATCCTTGGTGATCCAAATCCATCATCGGTGACAAATGTGCTCAACAGTAGAGAGATTGAATGATGTTGGACGTACCAGAGAGCCGGGCGAGCCTGGCAGCTTGGAGCCTCCTCATCTCTTCTCCTCAAGGGGAGAATGCCCGAGCAGCGAATCTCTTGGAAATCGCATCTATAGTCGCTGCATTGAAATCTTGTGGACGCACAAAGGATCTCCGTTGCGACTGAGAAATCCACGCCCGATTGCTCCAGCGGATTGATCGTCAAGATCCAGCACCGCAGCCGG
>NW_003314327.1_267205_269282
GTGATGGTATATGACATCGACaaatgctgctgcttctgccaGAAACTCTAGATAAACTAAGGAATAAGTAGAAATCGATTTGCTAGTTTGGAATGTTACTGAATAGAGGATATTAATCAATCAGGGAGTATTGAAATAAAGCCAAGACCTTAATACAGCTTTCCAGTAGTGGCGATCTTTCCTCTGAACAGAGCAATAGTGAGAAAATTCTAGAACTAGAGCTCTAAAACGTGATGTTAAACACGTCAAACTTTCATAAGGAAGATCAAGTAAACTTTTCTGTACTAAtatctaagtatattctagaatatttttcAATTCTATGGTTGTGATTTTCTAAACTTTTCTCTCAATTCACGTTTTTTATCACTAATGTTTAAATTAATCAGTAAGAAGACATGCATAGCAAAGTCTTGTGAAAGATAGTTTAATGGTGGCTGCTTCCGCAGTAGAATTCGGGGTTCATGGCTTGTATGGCTTGGTGCAGCCCTAGCATCATGTTGGCTGCGGGAGCCTCACAGTTTGATCACATTGGCTCACTCAAGAGCCTTACTTCTGTattatcttcttcttcaaAGTTATTGATTTGTGTGGGTGTTTTAGAAGTTGCCAAAGATCCTGGAGTCATTAAGGTTTGTGGTCCCAACTAAGGACGTGCTGGCCATAATTCACAAGCTAGACAAGAGATATGATCCCGGGGAGCCACTGAAATGCTATGCACTGCAAAGAAAACAATAAATCCTTCTTCCCAAGTATAGTCCTCTTCTCCATTCAGGGGAAATGCATAATGCACTCTCTTAGGTGGCTACCCCTTTGCCACGCTCCCTCCGTGGCACTCCATGTCACGCCAGCCCTAAATATTTAAAGACTAAATTTAAATTAGTAAcgttaaattttaattttgtcATTAGCCAGTGAATGAGCTATGGCTTGGTTTAGGTATTTCCTTATTGTCCTTCTtatattttgttttttatttttatcattCTCTTTAGTATTATGGCTAGATTGGAATATATAAATCATGCTCAAGATAGTATTCTTACTTTTTCTGATCTTATTGAGAGAACTAATAATATATTAGAACAATCTTTAATTTATAGTAATGAAGTGGGATGCTTATGTAAGCAATGAGGTGGTATGCAAATCCAAATAGCCCCACCCTAAATAAAGGGGGGTGTCCCTCCATTCTTCAATTTGTCATGGATTCCAAACCTTCTTGTGGTGCTCCAGATccttcatcatcgtcatcaaaACCTGGGAGGAGGATAACAAACATACAATCAACTATCACAAGCCAAACTCCAGACTTGTGGCCAAAAGGCAATTTCCTCCTCTCAGCCACATAAGACATGAGACGGCTAAGTTCGAGCAAATGTATGGCAAAATGATGAGCAAGTACCAACCTAACTTAGGAAATGGTTGCCACAGATTATACAACTCAAGGTCCAATGCAACCACTCACATAGCAGTGTTTTCAAACATAAAAAAAATGCCAAGGCTAGGTTAAAAATCATTAAGAAAAACCTGATACTTCTGCTTAAAATGTTGATCATAAATATTAGAATCCCAGGTAGTTAGAGCACCTTGTCCTCAGCTTTAGTAGTCttacttctttagcttcatccTTCAGCCAGACATAGATTCACTCTTCTGATCATTTGGAAATGTACAGGTTCTTCCttgctctttgttttttcttcactCACATGCCTTGTGTTTTACAAGCTCACTCAAGCATTGATGATCACATGCATCTTGGATTGTTGTGAGCTTCATAGCTGATCCTGCTAGATGGCAAGTCTCCTATTACTGGAGGAGTCAATATTAATCTAAGGATACTCTTATTAATGGTCTACATTCCAATTTCAATTATTTAGATTGATATCAGGCTATTATTTCTTTCCTTAAGGTATCTCCTTTCATTGTGGGGCAAGAGGGTaaggaatattctaggaatataaacATTCTCTCTCTTGTAAGTAGCCACACCCTAACACACTCAAACATGATAAAATGTTCTAATGCTCTCCACAAATACTCATTCTTTGCCCTTGTGGGGCAGATGATTCACTTC
>NW_003314364.1_396526_398603
AGTGGAGGGAGATCCAAGCCTCAGCCTTTGGCACTTGGAAGAGGTGCTAGAGGTTGCGGCCTCAACATCTGATTGCCCCAAGGAGGGATGCTGAAGGGAAGAGCTGCCAACAACAAAACCCCAATTGGAAGGAGGGCTTCGCTAGGTTCTTTAATGGACAATGAGAAGCTCAGCTTGAGTGGCACGGTAGGAAGTAGTGAGCACACAGTCAGTGATCGAGCAGGCTTGAGGCAGAAATCACATCACACAGAAAGTGATGTGCTCATGGAGTGCGCGGCCAAGGATCTCCATAAAGAGGTCGTGCAAGGAATGAGAGAGATGATGGACAGGGCTCAGCCACTCGTAAGCTCCTTGCTGAACTTGCAGACACAGGTTCTGGCCCAACTAACTCCCCAACGTGCAATCTAGAAAAGTTTGTCCAACTGGAGCAAGATGGCAGTGAGTACAAAGACAGATCGGCAACCAAGGATGGGATACCAGCATCAGGGATTATCCTTGAGACTGACTCAAGACTTTTTGGGAACCTACAAGAAAAAGACAATACACTGGAAGCAGTAGTCTTGCCTAGAGACATGGGAATGGTGATACACAAGACAGTGGGGCTGTGCAGGAGCATGGACAGAGCAGTAGAGTTGGAGATTCTAGGGGCATGGGCTAGGGACATTTCAACCAGCCTCACCAACCAAGCATCATGGCTCCCCTGAGCAACAAAGATGTGGGGAGAAATGTATAATGCAACACCCCCCTTTCTTACATGGCTACTTGCTTGCTAAGCTCACTCCTCACTCCCTCAGTGGCACTCTGTGTCATGCTTAATCACGCCCAGCCCTAAATGTTTAACGACTAAATTTAAATTAGTAactttaaatattaattagtAGCACCATAATTTTGTAATTAGCCAGTGAATGAGCTATGGCTTGATTTAGGTTTTTCCTCATTGTTTTTTGTGTTCCTTCTTATATTTTCTATCTTATTTTTATCATTCTCTTTAGTATTATGGCTAGATTGGAATATATAAATCATGCTCAAGATAGTATTCTTACTTTTTCTGATCTTATTGAGagaaataataatatactagaaTAGTCTTTAATTTATAGTAATGAAGTGGCATGCCTATGTAAGCAATGAGGTGGCATGCAaatccaaataagcaaatggGACCCACCCTAAATAAGTGCTGAATTGTGCATTCTACCCACACAGGAAGCAAGTGGTTTCTTAGGCTCTGGAGAATTAGCCAGTGGAGACAGGCTGCACAAGGAGGTGGCCACAAGCAAGGCTCTAGAACTGAGCTTTGTCACCCCCATCGCCGAGTGAACAGGACTTAGCGTGGTTCTCAATGTGGGAGAGACAGCTCTTGATCTCAATTCAAGATCTAATTGGAAAAACTAAAGGCAAGACATGTGCTAATCCAGGCAGGAACAGAGGCGGTGTCACCACAAGGGCAGTGGTGGCAGCAATGAGGGCAGCCATAGTTGCTGCACTACCAGTAAGTCAACACTTAGAGGAGCTGAGGGCAGAtccaggagaggagaaaagCTTACACTCAAGTGAGAGATCTACAAGGGAACATGAAGTCTCATGATGTCCACAAGGTAGAGTCAAAGGATCAGGTCCATGGGGAAGAGTTGGTCTCACTAGGGCCAAAAGTGATATCCAGGCCCAGATCAAAAGGGGACCACTCAGCCAGAAGTTTGCCCACAGGTGCCTCTCAGATCTGACCAACAAAGTGAGAGTGTTGCTGCCTAGCTCTCTTGCGAAGTTTGTAGGATCTTGATTCAAGAGCAAAACTTCTCTTAGCCACCAGCCTAACAACAAGCCTCAGTCCCTTGTGATGCAACAATGTATGCCACACCAGATAGAAGAAGGAATGCTGTGTTGGGATCCCTCAACCTTCGCAGAGGCTCTGCAAGACACCACGCAGGGCAAAGTGCAGCTTCACACCAAGACATACTCACTATGGAGGTATGGTACCAGGAGGCAACTCCCTTGGGGGAAGACCAGATCCTTGGCCCCGCCCTCAGGGAAGCCCTTGAACTTGTGATGGTGGCATTGGTAACACAAAAAAAGC
>NW_003314305.1_1043063_1045137
ctggcctggccgaagcgggtgctacagcctcacagcacttgcagctcttggtggtcagtgggtgtgaaataaatcattgggtagttttctcattctcgcagcagcagaaacagagcaagatggcaggcggctacttcgcccatctcggttccctcatgggctttatcatgattctcaagcagataagttccttctcggttgctcaagctcaggaggctggtatcctgactctggtgggagacagcactctcaattcccgaatacgtctgcaacaacagcaacgagatctacgacctggtcgacctctacgttgcacatctcaccaaaaccaacaccaagagctcggcaaacaggatccagttcacatgagtgaagaacgccagcaagccgaattgcaacctcgccaggggcgagcgagtggaggacaagttcaaaggggtgacattctcctgggtctgcaatgtcagcgagccgtccaaccgtggaggcttcagctattttgatcgaagtggaggaacacaccgagagtacgttgtccaagttcacaggaggcacacgtatacactcttgcctgagtacacaagggaagttatcaagctcggggagagcttgaagcgacagaaccaagaccggcagccctacaccaacatggcaaactcacgcgagtggatctacagggacagggagaaatgcataatacagcacccctctctcttacgtggttgcccctttgccacgctcactcctcgcttcctccgtggcgcgcttagtcacgcccagctctgcaccctaaatgtttaacgactaactttaaattagtaacgttaaactttaactagtaaatgttgttaacacgactataattttataattagccagtgaatgaacggctataatttataagtatataacttgtgattggtttacgtttttcctcattgtgttttatatttgtactccttatattttctttcttattttattcattctctttagtattatggttagattggaatatgtaaatcatggtcaagatagtattctttctttctctgatcttattgagagaattaactagtaattataattaaatttttaggaacaattatatatagtgattgttgggttggagtggttgaatcaattaacttcactcattatattaagctatacaatcaagataatgctattatattataataaatagtatattttattttgtacttttaaatacttaaaaattattgaaaataatatactagaacaatctttaatttatagtaatgagcatgtaagcaatgcaaatccaaataagcaaatggggccaccctaaataaaggggggtgctgtattgtgcattctacccccggtgcctttcaagcatggctcgactttctcgagcctggcactggatcccaagctcaagaacaagatcatccaggacctggactcgttcaaagctggaaaggatttctttgagcgggttggcagagcttggaagcgtgggtatctcttgtacgggcctctggggactgggaagtcgtcattgcgaactacacgcagtatgatgtctacgatatggaactgacggaggtgcagagcaatgcagacttgagaaagctgctcatggggatttccaacaaggcgatcatcgtgatcgaggacatcgactgctcgctggagctcaagaagagggggaagccggcagcggaggaagaaaccgaggagaaagatggagagtccgagaagaaaaacaagaaaaaggagcaagagagcagcagggtcacactttcggggctactgaatttcatcgatgcgctgtggtcttgtagcaggagtgagaggatcatcatcttcacgaccaaccacaaggaggatctagaccctgtgttgttgaggtccggcaggatggacctccacattttcatgggctactatggatttgaggcgttcaaggtgctggcgtggactcaccttgaaatctcacaacaggagcagtttgaggaggagtttggagagatcgaggagctgatcgccaaggttgagattactcctgctgatattgcagaggtgt
>NW_003314271.1_2190017_2192091
TTGGCTTGCTTCGCTGGATTTTCGTCGAAGAAATTCGTTTGCGAGTGAGCAAAGCCGCAGCCAAAGGCAAAGTCTCCTAATCCACAGTGAACTGAGGAGTGTGATTTGGAACCTTTCAAAGGTCTCCTTTAATGGTTGCCTCTGCCGCGAATATTTTACTTTTCCCAGCATGTCGAAGCGGACAAGCTGGTAGGCTTCTGCAGGATAGAATGGTCCCAGAAAAACTGACTTGGCCCGCCGAGCATCTGTAAACTTCGGGGTTTGCAACGATAACCTGAGAAAAGTTCTCTGAAACATTGAGCTGTGATACCTCTACAATCTTTTGCTTGAGCTCCACGTTGGTGAGCTCGTTGGTGAATACGCGAGCGAATATGAGATACACAAAACCGAGAGAAACAAACCTGTGACTGTCTAGAGGATGAAATTCCCGAGAGACGAGATCAGGTCCACAGCGAGGAAGCATAGCCAGACTTTCCCGATATCATGGCATTTAAAGCTTCTGGCTTGGCAGAAACACTAGAAGTCGCGCTGAGGGGCCACACTCACGAAAATGGCCTCGGCATCACAGAGAGCTCCTTCTTCGACCATCATTCTTCCCAGAAAAATCTCCAATGCCTTGTCGAATCCACACCAAATAGCTCGTGAATGGACCATCCAGTTTTCAAGTTGTTGGGCCTATGGCATGGTATGCCCCGAGAGCTTCCCTGGTAACGACCAAACCTCGAGTAGAAACTCCCAATCGAAATTTGGGAAGAAATGCATAACAAAACACTTGGCTACCTTTCCACAGTCATGACCTTAAATGTTTAACGATTAATTTTTAATTAGTAGATGTTGTTAATGGGTATGTTAACGACTATAATTTAATAATTAGCCAGTGAATGAatagttataatttataagtatataacttaCACTTGGTTTAGGTTTTCCCTCATCATGTTTTAtgtttgtgtttctttttatattttctttcttattttaTTCATTCATTTTAGTGAATATGTAAATTATTATTAAGGTagaattctttctttttctgatcTTATTGAGAGAACTAATAGTAAAgtaaattaattatttttattttttaattatggTTGGTCTTATTCCATTCTTCAAATGCTGTTATAatagaataaaaattatatttttatttgtacTTTTAAATACTTAAAAATAATTGAAAAAATATTATACTAGAAAGATAAGCATGCCACCTCATTATTATAAATTAAAGATTGGCATGCAAGTTCAAATAAGCAAATGGGGCCCACCCTAAATAAAGGCGACTTGAAAATTTGCACCCGGCTTGTAAACGCGAGCGCCTGGAATCAACTTTCAGCCTAAACCCACATGCACCAAGAAAAATCAGAGCGCTGTTCTAACCAAGGAAATATTGCACAAGAGCGCAAATAAATTGCCAGGTTGCACAATCCAAGAAGGGGATGGCAGGTAATCAGGCTTGATATCACAATCGAGCTCATACGCGTTTGGCATGCCCTTTCTGCAAATTCCCCGCCCTGTCGCGGCTCCAAGGAACCGATGATGCAGCTCTACGACTGAGAGAGGCTGTACAAATCAGCAAATCCGGGTGTTGTCTTTCATCCGACGCAGATGCTCAAGGCGGATCAAATTTGCGAGATCAATGGGCAACACTCCGCTCCGTCATGGACGATGAAACGGCCTTGGAAGGTGCTGGTGGGAGAGGAACTTTTGCACAGTGGTGGGAACACTGCTGTTGTGCAGGATGACCGACATTCGTCGGTGCTCAAGATCATCCAACCCTCCCGCAGAGAGGAAGTGTCCTACAATGCGTTTGAGGGATTCAACCGCAGGAAAGCAGTGGCCAGTTTTCTAATTGGCCCTGGAACTAGCCTGCGTTCATTCGGCTTGCCGGGTTTGGAGCTCTACTGAGTTCTTCCTATCTGGGTGGCTCGCTTCGATTACCACTTACCTTGTTACACAGATGAAAGACTGCAACCTTACTAGGAACCTCTTTATTTATGTCTCCAGCAGGAGAGCATGATGTTATAGTGTCACTTAATAATTTACTATATTTTTCATATAATCA
>NW_003314271.1_2190090_2192146
CTCCTAATCCACAGTGAACTGAGGAGTGTGATTTGGAACCTTTCAAAGGTCTCCTTTAATGGTTGCCTCTGCCGCGAATATTTTACTTTTCCCAGCATGTCGAAGCGGACAAGCTGGTAGGCTTCTGCAGGATAGAATGGTCCCAGAAAAACTGACTTGGCCCGCCGAGCATCTGTAAACTTCGGGGTTTGCAACGATAACCTGAGAAAAGTTCTCTGAAACATTGAGCTGTGATACCTCTACAATCTTTTGCTTGAGCTCCACGTTGGTGAGCTCGTTGGTGAATACGCGAGCGAATATGAGATACACAAAACCGAGAGAAACAAACCTGTGACTGTCTAGAGGATGAAATTCCCGAGAGACGAGATCAGGTCCACAGCGAGGAAGCATAGCCAGACTTTCCCGATATCATGGCATTTAAAGCTTCTGGCTTGGCAGAAACACTAGAAGTCGCGCTGAGGGGCCACACTCACGAAAATGGCCTCGGCATCACAGAGAGCTCCTTCTTCGACCATCATTCTTCCCAGAAAAATCTCCAATGCCTTGTCGAATCCACACCAAATAGCTCGTGAATGGACCATCCAGTTTTCAAGTTGTTGGGCCTATGGCATGGTATGCCCCGAGAGCTTCCCTGGTAACGACCAAACCTCGAGTAGAAACTCCCAATCGAAATTTGGGAAGAAATGCATAACAAAACACTTGGCTACCTTTCCACAGTCATGACCTTAAATGTTTAACGATTAATTTTTAATTAGTAGATGTTGTTAATGGGTATGTTAACGACTATAATTTAATAATTAGCCAGTGAATGAatagttataatttataagtatataacttaCACTTGGTTTAGGTTTTCCCTCATCATGTTTTAtgtttgtgtttctttttatattttctttcttattttaTTCATTCATTTTAGTGAATATGTAAATTATTATTAAGGTagaattctttctttttctgatcTTATTGAGAGAACTAATAGTAAAgtaaattaattatttttattttttaattatggTTGGTCTTATTCCATTCTTCAAATGCTGTTATAatagaataaaaattatatttttatttgtacTTTTAAATACTTAAAAATAATTGAAAAAATATTATACTAGAAAGATAAGCATGCCACCTCATTATTATAAATTAAAGATTGGCATGCAAGTTCAAATAAGCAAATGGGGCCCACCCTAAATAAAGGCGACTTGAAAATTTGCACCCGGCTTGTAAACGCGAGCGCCTGGAATCAACTTTCAGCCTAAACCCACATGCACCAAGAAAAATCAGAGCGCTGTTCTAACCAAGGAAATATTGCACAAGAGCGCAAATAAATTGCCAGGTTGCACAATCCAAGAAGGGGATGGCAGGTAATCAGGCTTGATATCACAATCGAGCTCATACGCGTTTGGCATGCCCTTTCTGCAAATTCCCCGCCCTGTCGCGGCTCCAAGGAACCGATGATGCAGCTCTACGACTGAGAGAGGCTGTACAAATCAGCAAATCCGGGTGTTGTCTTTCATCCGACGCAGATGCTCAAGGCGGATCAAATTTGCGAGATCAATGGGCAACACTCCGCTCCGTCATGGACGATGAAACGGCCTTGGAAGGTGCTGGTGGGAGAGGAACTTTTGCACAGTGGTGGGAACACTGCTGTTGTGCAGGATGACCGACATTCGTCGGTGCTCAAGATCATCCAACCCTCCCGCAGAGAGGAAGTGTCCTACAATGCGTTTGAGGGATTCAACCGCAGGAAAGCAGTGGCCAGTTTTCTAATTGGCCCTGGAACTAGCCTGCGTTCATTCGGCTTGCCGGGTTTGGAGCTCTACTGAGTTCTTCCTATCTGGGTGGCTCGCTTCGATTACCACTTACCTTGTTACACAGATGAAAGACTGCAACCTTACTAGGAACCTCTTTATTTATGTCTCCAGCAGGAGAGCATGATGTTATAGTGTCACTTAATAATTTACTATATTTTTCATATAATCATTATTGGTacataaaataattttaaaatacttTATCTTGAATCAACACACAGAAG
>NW_003314294.1_1795714_1797812
AAATAGAAACTTTAATTAAAGAAAACTAACAGAGACCCCAGCTCCACTGGAAAatatagcatacccaagataaataaatCTTCTTTCCTAATTTTACAATGTTTAGAAATTTTGATTGTATACAAGGTTAAATTTATCTAAATTTTGCTACTATTCATATCcagagaaatgcacaacaatgcaagtgttggagacagttttttttatcatctttaaatttgaatttgatgtTTTATTGCCTTTATATAATAATAACATAAGTTAAGATAGCAAATAAATCATTGTATAAATATTGAGACAAACAATAAAACTCATGTAAAGCTGCTAGTAGATTACAGTAAGATTATGAGCAAGAAAGCCATAAAAcggttttttatttttgagaTATTATTAAGAAATGGATTTGATATTTGTATGTGTATGAGATTGCTTATACCATATTAGATACCATGTCATCTATGAAACATGAATGCCtaattttattataaagcATTAGTACAAATTTTTCttaatacaaacattatatctctaatataattattatctTTGAATGTACCTCTTTTCAACACCTCTAATGTAGTGTGAATATCTAGGTAGATTTAATtatgtatatttttaaatgtaaAACCAGATGCATAATAAaaattctattattctttagtaaaCTATGAAAGTTAGAGGCCATGATTACAGTTCAGATAAAAAAATTTAGCTCAGTATGCAatcaaaattataatttctccaaactaacctattattttttggtagtctataattcttcagttTTGTGAAAAGTTGATTGCTTTTAAAGTATGGCGTTTatgtgtttagggttttgtacCTTTCTATAAAGGCaataaaaaattcaaattcaaatttaatgatgATTAAAAAATTATCTTATCTTCCCCCAACACTTGCATTATTATCTAATTGCATtattatgcatttctctagAGATGAATAGTAGCAAAACTTAATATTCTTTCATAATTTTAGTACTCAAAACATGCTCAAGATAGTATTATTTCTTTTTCTGATCTGATTGAGAGAACTAATAGTAAATTAATTATTAAATTATATGCATTTAATATTCTATGTAGACATATTAAGCTATATCAGGATAATGCATGATATtagaataaatattttattttattttttactattaaatatttaaaaataattgaaaaataatatactagaactatataaaccctaaactgatGGCTGGCATGCTCTCTTCCCACAGCTGCACCAAGTTGGCTTCCTTGTGTGAGCATATGTCACTCATCCATATTTATATCTGTGTTGGGGACTGGTTCTTTTCGCTGTGTGCAGTGGCTTGTGGCCATCTTGCTCTTCATGTGGACCAACTTGGTGCATGGTATTGGTGATCCAGATGCACAAGTATGGGTACATCCTGGCATGCAAATCCAAATAAGAAAATGAGGCCCACCCTAAATAAAGGGGGTGCTATATTGTGCATTCTACCCGGACAAAGTTCAAATGTACTATGGCCCAGTGATTCGAACCCCCTCGACAAAGAGGCAGATACTATGGAGTGTCGGCTGCATATTTTGACTTTCTTGGAGTCCTTTGCTGATGGTATCATGGAAGAGGAtgcatggaaaggaagagagaaGAGGCCATGAAGAACAGAAagaagtccaagaaggagaggCAGTCTCAAATGGTGGTTATGGAGGATCCTGGGAGGCAGTGTGCTGCATGTCTCATACTTGGGGGCCCTTCTCACAGCTAAGCTCATGGTGCAGGCCAAGACCACAAAGAGAAGCTGTAGAGGAATAAGCTGATGCCATTTGAAAGCCTCTTCAAGTAGCAATGTGGAAGTGGAAGATGGTAAGTATTGACGAAGACAAAGAGACTGGTAGAGTAGAATCTTGTTTAAATTTTAACACTAACTTTCTTTCAACACAGTTGTTTAAATTCGAGCTCTTTCTTGCAAGCATATCTTCATGTGAGCAAACATTCCATGTTGGCCAACGTGTACATGACAAATCTGGAAGCAATTTTGTATCAAACTTAGGAATATTCTAGAAAATATTCTATGTTCACCATCTGCTGCTCttcacaa
>NW_003314299.1_1177076_1179162
ttcttctgtgaaggcaagtaagctcctgttttccggtcggtgttctcactgtgatttgcaggttgtgaaaagaatctttgaagttcctcccgcctgtggcataagtgttatcgatgggaaactgtctgtctgcctcgtgtttgaaggcttatcaattgtccgtcgtgagctggacaagctcgtcacgcaacaggaagacgatcgcaggtgatacactcgcgtgaactccacaacttgattatgacactgtgtttttgacaggaaagtggaagctcttgcagagaagatggcggtaaacaacaacaacgccgcacgaggtgcctttgaggcaaaggtaaccaggttgcaagaagagatgcagaacagggatgcaaccatccgcagtctaatggaaaagctaccttacgagcttcctaagggtctgttctttgagcaagttgtgggacgctgtgacatcaaggacgtggcgcggtggaagcttgtggacaagcagtggaagcttgcgcttgaggccgttgagtgctcaaaggtaaaatctcctcaaccatcttagtcttatggccgacttcaagcttgttttgatcaacaacgccatggtctcgaagaaggaattgccggtgttgagacgccaggactccaggaagtaaagctttctacttcttcaccaggttgagcttcttgggccgatgccacttttagtggtgatctccacttacataagcacagagttccaggttgcagatctctgctgggcaccaaattaaacggttttatagcttgtccaaattcattattcttgttgtaataggcaagcatggaattcgaaaagccagcacttacgtggctggcccttaaatctatgttagatgactataattttataattagcaatggctataatttataagtatataacctatgattggtttaagtttttcctcattgtattttttatctttgtcttccttcttatattttctttcttattctctttagtattatagctaaattggaatatgtagattatactcacaatagtattctttctttttttgattttattgagagaactattaataaggtaaattatgtgtatttattagtgtaataaaattttaatagctattgggttgatttcaatttagaacactcactcctatatataagttaaggtttttgggctaattaaatatacatatttttatatttcatatacttacattgatagaagtgagggggcaactttgattatccttaaggagtgtttagatttgtgctttcgatttaatctagtagcgaagtaatatactcctcctttgcaacctctcctcttcctctgactctggagtaacaataggtgcaattacttgatactatatggttgcaattgaatacttaaatttaattgatagtggtgcttatgacacatgatttagcttctcttacttttactatcaatcctcgtgtctggccaaatttcttccttaggaatgtatattattagttctatcactttacaataattaccatttattattcttgggatgatgcccagtatttacatgagtttcccacatgtcttaaagaacaacactgcaacactacagtggtaaaatggtttaaatatagccacttatgtgaattgaagttttcttttaaaagtcttcaagtatgtatttaggtatgctaacaactctaatgatgcattttagcaattgcatcatctttattaagggttgtctatgtcaagtatgcaatttgatgtttgcttttgaaaccttttactttatgcaaagccaaatatattattaagtttgagcatattgtgattaacattcatcaaggtcttaaaggacttatgaatgcatttgccctaaccactcttgacaatactcttttattggcacaatactaaaaaaatcacctttcccacttatagttggatgtgctttaactccatttcccatgggagatgctcttgttttgatagagatggacactgatgttgcctaagaacaaaggcaaggacatggttatggccatgatatttattgttgggtatgtgatgagatttgccatatatatt
