# Supplementary material for: Distribution of Merlin in eukaryotes and first report of DNA transposons in kinetoplastid protists
Source: PLoS One. 2021 May 6;16(5):e0251133. doi: 10.1371/journal.pone.0251133 (PMC8101967; doi:10.1371/journal.pone.0251133)
Supplement: S2 Appendix — Contigs containing positive hits and protein sequences are provided as fasta files. The results of the CD-search are also provided. A README file is provided with additional information about files. (ZIP) [file pone.0251133.s008.zip › S2 Appendix/Selaginella_moellendorffi_Streptophyta_proteins.fasta]

>NW_003314411.1_250986_251639
MARLEYVDYAQDSILSFSDLIERTNSKVNSFSFCITIGLLPQERECERCH
QPMRYRSDNRGCKDGLKWNCKNCNTTRSLRTNTWFANSNLTFAQMLRVIY
CWCIKMPQDQACIECSIKSEHTTTNWYNFCRDICVITLQRGSQKIGGPGR
IVEIDESKFGKWKYNHGRRVEGQWVFGRIERDSDRMFMVPVADRTAQTLT
DILYTYVEPGKFYFYYYS
>NW_003314291.1_1322527_1321874
MARLEYVDYAQDSILSFSDLIERTNSKVNSFSFCITIGLLPQERECERCH
RPMRYQSDNRGCKDGLKWNCKNCNTTRSLRINTWFANSNLTFAQMFRVMY
CWCIKMPQDQAHIECNIKSEHMTTNWYNFCRDICVITLQQSSQKIGGPGR
IVEIDESKFGKRKYNRGRRVEGQWVFGGIERDSDRMFMVPVANRTAQTLT
DILYTYVEPGKFYFYYYS
>NW_003314266.1_520994_521635
MARLEYVGHAQDSILFFSDLIERTNSKVNSFSFCIMVQERECERCYRPMR
YRFDNQSYKDGLKWNCKNCNTTRSLRTNTWFANSNLTFAQMLRVMYCWCI
KMPQDQACIECSIKSEHTTTNWCNFCHDICVITLQRGSQKIGGLGRIVEI
DESKFGKWKYNHGRRVEGQWVFGGIECDSDRMFMVPVADCTAQTLTDILY
TYVELGKFYFYYYS
>NW_003314272.1_1506798-1507397
MARLEYVDHAQDSILSFSDLIERTNSKVNSFSFCIMIGLLPQERECEKCHHNRGCKDGLK
WNCKNCNTTRSLRTNTWFANSNLTFAQMLRVIYCWCIKMPQDQAHIECSIKSEHTTTN*Y
NFCRDICVITLQRGSQKIGGPGRIVEINESKFGKRKYNRGRRVEGQWVFGGIERDSDRMF
MVPVADCTAQTLTDILYTQV
