# Supplementary material for: Distribution of Merlin in eukaryotes and first report of DNA transposons in kinetoplastid protists
Source: PLoS One. 2021 May 6;16(5):e0251133. doi: 10.1371/journal.pone.0251133 (PMC8101967; doi:10.1371/journal.pone.0251133)
Supplement: S2 Appendix — Contigs containing positive hits and protein sequences are provided as fasta files. The results of the CD-search are also provided. A README file is provided with additional information about files. (ZIP) [file pone.0251133.s008.zip › S2 Appendix/Selaginella_tamariscina_Streptophyta_contigs.fasta]

>PUQB01000138.1_ position 431884 to 436261
ttttaccttcaaatttatatttatataattatccttatcaaagttatcaaacttaatacactttaaaatttaataaattaatcaaatcaCAAAAGTTGATTTTAgcattaatgtttaaatttttaaccattaaataataagaatgcTTTACATATTCAACTTTAATAAAATGCTAtgctaatttattttatttttaaataaataaatcatatatgctTTATGTATATTGTGCATAAGTCCAAAATgtgtaataaattttaatactaatgtttttaatattttatgttaattaGGATGTTTTTAGCTTTtgaatttatgtttttaaatttttttgttaattaacatggtttttatattaaattttttttagtaAGTTTGAAGTCTTAAATGTGTAtagaaaagaaaattcaatgctaatggtttaaaatattttgtattcattataATGGTTTCGTACATAAAAAGCTTTTAACATGTTTTAAAGACATAATTTATTAGTATTACTTTTTAATTCGATAGTAATTAagattatttttatatgaaaaCTTTTTAACACCTTAACCATATTTAATAGAAACTTATcatttatactttaaaatttatatgtttaatttatgattttcattgtttaatttaataactttttacCATTCTATATAATGATTAGgcattttttatttctttgaaATTAGAATTGTGAATATTCATAAATCTAATTACTACATATTAAAAATGCCATTAATAAGATTATAAATGTTCTAAATGataaacataaatgttatttaagagaaacattaaaaataattattttcacAAAAACTTAgtatcttaattaatttatatttcacttttttattttcttaaacaccttttatataaaattttctaAATTCTTTCATAAATCTATTTTTTCTTTCTAAAATCGTATTTAagtgttttattttaaaatataatatgttcatTTTTTAGTATGGTTTTTTGTTTTATGTTTATAGAGGTAAGAGTATGTACAaattttttattcatatatttttttattaagtttattgcATTTAAAAACTTGATAAGTTTGTGTTAAAATGGCATTTCTAATATGatattgaaatttaaaaaatatatatatttaattgtacaAGATAACTATTGATGTTTTTTTgtgtaataataaattattcaatGTTTTTAATGTTGAAGAAATTATtcactttattatttttatgccAAAAATTATTAAGGTCAagaaatataaacttataaatgaTACAtccaaataataatttttaaataaagatgtttaagaaacattttaatattcattttaaaaatgacCAAACAAGAATTTATTcattagtaattatatatttataagttttataagaaataaagagtGTGTTTAAGGAACTTTTTAATAccctttaaaaatatatgaataaaacttattaatatgttttactctttaattttttcaaacctttaaattatgtttaaatgttattattttatttctttcttaTTTCATTTCTCATGGCTCTTTTTAGATTTGAGAAAAGGAGATGGAGTTTACCAATCTTGTTCAACTTTGTTAAGCTGTTCTTACAAACTCAAATGCAATCTAGTTATGTTAagagatttatttatttttcttccAAATGTGTTTGTGATAAGTGTTAATGTGAAAATGAAGATTGGTTTTCAATTACAAGAACAAGGATGATATCAGATGGCGATGTAATAAACGATGTGGTAATACTCATGGTATTTAAATAGGTACttgattttaaaatagtaAGTTGGAGTTCACTTAAATGCttagaattatataatattaatcaatCAAGATGTCACAAGATCAAGCATGGATAAAATGTGAAATTAAAAGTGAATATACAATTTCGAATTGGTACAACTTTTGTTATGATATCTAcactatatttaattaagaaacaAGTGAGGTAATAAGTGGTTTCGGAAATGATAAAttgaaataaagaaattaaattgGAAAACGGAAGTACAATAGGGGTTAATGAGTACAAAGTTAATGGGTTTTTAAATGAGTATAACGTGACTCAAATAAGATGTTCATGGTTTTAATAACAGACCGAACTAAAGAAACACTTCcagattttttttattaatatgttgCAAGAGGTAGTATTATGTTTTAGTGATTGTTGGGTTGGGTATGATTCGGAATGGTTGGCACAATTGAATTACGAACATTATATAGTCAATCATTCACAAAACTTTGTTAATCTGGTTACATGTGTTTATACTAATGTTATAAAAGCAACTTGAGAAGCAATAAGAAATCTTTATCaaagtatattattatcaATAATCTGTATACAATCTACTTATCTGAGTACATGTGGAAGAAGAGATTTATAATATCAAagaaaaaaacatttaaaacacTTTGTAATCATGTTTGATTTTTACAATTAAAACATGATAATAGaaatttaatttgtatattaagatgttttgaataaaaatttaatttatacttaGAGTTAAAAGGGGGTAACCCATCAAAATATCCTATGCATACTagcgatttaattaaatctgGCTACATCCGGCAGAATTGGCGGCGCCCCAAATAACTGTACTGTACATTTCTGTTGTGTGATAATTATTATCCTATAGACTTAATCTATAttcattcatatatttatatcaattTAGCAGTACTGTTCAGAAGTTCCCAAGCTTGTTGGTGGTGTAGATTTTGGCACAACATACTCCGGATTTAATGTTTCTATTGATTCAGATTGCCCGTGAGCAAGTAGAACGAATATCTCAGTAGAACACCTGcagcagtgtgtgtgtgtgtgtgtgtgtatgtgtgtgcgtgtgtgtggattaAATGATAGACTATATCCCAATTACATATGATATGATAAATGTAATCCGGAACTAAGTGATGTTTATGCAATCTTAGCATGCTGTACAAGCTATGTTaccgatatatatatttgtacatgtTGATACAATATTGTAACTTTGTAAAATCCACTAATTTCAATCAAtcagtttaatttaaattaacatgtaCTGTACAGACCTGCTTCAGAGAGTGGTAGAAGGGATTCTGCTGAAGCATCTGCCCAGGATATTAGGTActtctcgtgtgtgtgtgtgtgagagagagagagagaggtgttaaTAGTGCTATAGactgtatatttattatatctataaataaatgctatattttgttttaaacaGGAAGCAAAGAAATCAATGCCTTCACTAGGTACTTATTTAGGCAAAGCCTGTTCGAGTGAAGAACAGCCTTACAATACGCAACCAAAAttgtaagttgtgtgtgtacttcCAAAATATGTACGTGTTTGTTttatgtgtatgcacatatagatgtatattttttgtatataatttccCGTGTGTCTCTGTGTACATATGCTTTGAGTTATGGCACTAAGATATTTGTTCTCTTAAAACGCTTTCAAGGAGTTGCTAGAGGCGATGCACGTTCAATCAGATTGGACATGGAACCAGGTAAACAgacatcatacatatatacgtatattatatatatgttttaatttattttatttgaagGCATGCGTGTTATCATAAATGACAAGCGCTATGGAGCTTTGAAGACTCTTGGAAAACGTAAGTTTTGATACCCATATAAATTATCGCTGTGTATTTTGTATCTACACGCGCATATCTGTATAATGTAACGTGTGTACCAGGCTATTTTTGAATCGTTTAGCTGTAGAAaaatacatgcatattcaATTATGTATACTTCCgcttatgtatgtacataaggtcatatacatactatactttaatatagatatgatatttttattaatgaagTTAATTGTAGTGATTAGtttcattattttattaatgtgttGTGTCCAGGAACAAGCACGTACAGGCACGCAgagatgtatgtatctatctatcctTGTGTATTAAATAGccgtatatctgtgtgtatgtatgtatgtacagtgAGAGATCCGTCACTATATTTGCTTGCCTTGCAGGCCATAACAGTTTTTATCTTCGTGGGAGGACTCCAAGTCATTGCTAGAAGAATCGTCAGAGTACAGGTGAggcaaatacataatatataaattataatatatgtatcgatgtatatgtataattaacaAGTACTTCGCAGGGCAATTGATGACGAAGTAGTACTGAAGAAGCTCTTTGACAATTAACACAGCCTATTTGCAACAAAAggataaggtgtgtgtgtttgtgtgcgcgcgtgtgatgCGTagacatacttatatatacaggtattgcatgcaaaatatatataatatacatatatattatatccttTTTTAGGCTTAGTTTCCTgaatttgca
>PUQB01001108.1_ position 4983 to 9156
ATGTTTATGATGAAATTAATACCAAAACTTAATACCAACTCTATATGAGGGAGACACATGCACCAAAACCTCCATATAGTAAAATCACATTCATcggttttatatattaataaatgagatccgtaaatattttcttagttctattaagtattaataccataaatatattatttaaatccaTTTTTATACCACCAAACACTAATTAaccttatatttatatttactaattattttttttttttttatttttttatcctCCAATCTTAATGCTACTATTTTATAAACTAATATAACAAATAACTCtacaaaaattatattaatcaacAATAGTATATTCAACATTTTACTATAACAATTTATTGTTACATTTTAATTGatcaacaatatataatattaatcatttactttcattttaaattattaaaacaaaccaagttttaattcaaaaacctttaatattattacataccttacatttatattttattttattttcttgttATTGTCTCTTTTCACTTTCATTAAATTTTTACATCTTTCACAAATACGATTCTTTAAAAGTAAAtcgattttaaaataaattaattattttaatcatGAATTAGTCATTTCATGCAATTTATGCATGTTTATATCTTAAAGAACACAATTTATAAAAGagcaaatattaaatattatgagaataataataataatgaaagaaagaaacaaATAACACAAATGAATGAAATGAAAAATCTGAGACACGATAAAAGATGCACcacttaaatataacatatacatgcttaaataggatatattaataaaaaagggATTcgcatttttttttattatttgttttgACTTATATCAAGTATAGAAGATGTATCACTTAAGGGGaatgtatttttttttttatttgttttgatTTATATTAAGGTATCACAtgaaaaagataaaaaaacaaatccattttatataaaagcaaatgacgtaagggatttatattttgtaatttttGTATCATATTATTTTTCCTCCCATATCATAATAGGTCggcatcctaaatccaaaaagttttaaaataataaaggggcattgataatgtataaattatttaaaatgtaaaattaCAAGAATAAACGATTAATGCACCTActcctttttttttcttttatttgttGCAATCGTGTATTTGGTTATTTTTTCTCATTGACGTCTTTTAAGCCTTAAAATTCCCCGTTTGAAAATTAATACGTAAATGTGATGTACAAaaacaaaagaatattttgCACAATGCCGCTTTTTATAaggatttataaattatttttcattAACACATTCTCCTTTAAAGGTgtacatgttatatttaagTGATACATCTTCTATACTTGATATAAGTCaaaacaaataattaaaaaaaaaaagtaaatcCCTTTTTATTAATACATTCCTATTtaagcatgtatatatttgagtGGTGTATCTTTTATTGTGTCTCATATAGATTTTTCATTTCATTCAtttgtgttatttatttatttctttcattattattattattctcataatgtttaatttttgctcttttataaattgtttttttttaagatATAAACATGCATAAATTGCATGAAAGGACTAATTcatgattaaaaataattaatttatgttaaaatCGATTTACTTTTAAAGAACCGTATTTgttaagatttaaaattttaatgaaaGTGAGAAGAGATAACAACAAAAaaatagaataaaatataaatgtaatgtatgtaataatattaaaggttttaaaattgacacttggtttgttcataataatttagaaagaaatcaaataattaatatattattgttgATTAGTTAAAATGTAACAACAAATTGCTATGGTAGAATGTTGAGTTTCTCTATATACTATTGctgattaatataattttatatagttatttgtTATATTAGTTTATAAAATAGTAACATTAAAATTGGaggattaaaaaaataataaaaaaaatgaaagTAAGTttagtaaatacatatataacaaagaTAAAAAAGTACAAGGTTAATTAGTGTTTGGTGGTATAAAAAgggatttaaataatatatttatggtCCCAATACCTAATAGAACTATGAAAATATTTACAGAtctcatttattaatatataaaatcaaagaatgtgatttaattgattattaaaagggttataattttaatttgagcattaaatgattaattattttaaaactttattaatcTTAAGCAAACAAAATTTATATGAATCCTAATATTAAAGTGCACAAAGATACAattgaatttatatatgaagagtcgctaaataataattaccaAAGTTGAATcacaaaagatatatataataattacttttaagaatatatgtgGCGTAGAAaatttgtaaataataaaaatggatAAAGCTTTATGAAtgcattaatttatatattttaagtaatAGAAATGGATAAAGCTTTGTGAATGCATTACTTGATATATTTACAATGTTTTAGCACCCATGTtactaaataaagtttaagaaACTTTAACAAATGTAATCAATGAAACCTATCTTTCATTTCTTATATATCGGTTTAAAGCAAAAGACTCAATCACAATTATTCTTTATTTGCGGCATATTTTTGCTAAAAATCTATATAAACAAGATGTTTTATCATTCTTTTTGagttttttaatgttatttaaatgaaaattcaTATAAGTGAGCGTATAGCTTCAATTTATACAAAAAAAGATATGTTCATTGCTGATCATCCGTTTTCTATATAAAAGATTGTCTCTTCTTTAACAAAAATCgattaaaaaaatttcattTATTTGTTGTTCCTTTGATATAATCAATACTTGATCGTAGttcttttatgtatttatacttgtaaacatatgaacatatttaacaaagagtatttttaaaataataaaataaatataagatgTCTAAAGAGGTGTAAACATAtggaattaaaaaaatataagataAACATAAAATGTCATAAAGTAGTGTAAACATATGGAACATGTTTAACAAAAAActactttaaaaataaacataagaTCTAGGTAACTAGGTAATTATTCTACTATAACAATAACTCTTAGGTAATTATTCTATTGAACTTAGCTggatttacatacacataaacatatattaatgtgctcgtttatttgtgtgtattcACTTTCATGGATAAAAACAAGgttcataaatgtatatatattttaaacacaatggtaaacataaaataggtatttatttacatatgatatggttacataatatagacatgcatacacacaaagaaatatatatattttttcctttttgtacatatatgtaccaaAATTTAAAGCTTTTAcccaattaatttttaaatgtcaacatgtttatataacaacatatatatataattttcaaaatAAGAGATCAaaaccatataatatatagtaaagacattttataattttttaatcaaATTGAAATAATCTCTTATATCAATCACTGTCTTACATAGAACCCCTTgttctaaattaaataaatttaccctaatttaattagtatattcCAAAACGTGTTGAAGAGTTACATTTGTGATATTGAAATGTTTATAGGattttaaaaacaaatttataatttgtcAAATTTAAggggcatatatataatttttccttattttattattacaatTTATGGACATATGTTTTCTTGCAAAAAACAACATTAACCATAACCTTAACATGTCTAACTCTAATGTCTTCTATAACGCACATGTGATTATAACTATTGTACCATTAAATAATTGGATGAAGATCTCATCTCTCCCTTTAATTTGGTTTAATACACATGAAGATAATTTTGCTTCTTAATGATTATGATTCAAAGTCCTTAGGATATGAGGTTTCCTTCTCATTTGTtaggatatttatatattttaaaaatgttatgaTTGTTTCTTTaaaattggttataaatgacttagcgagtataatatgtattgaatATTCAAGTAGGAATACTCAATATTATGGTTGGTTTTGACTTCATGGAATGCCCATAATCATAAGATATGAGAACTAAAGGGGATTTAAGTCTAACACGTTGATATGAAATACCTTAGTgttgtaatttaaaatgtatttttaaattaatt
>PUQB01000015.1_ position 354461 to 358718
cttgtctccagcctcctcctccacgtcaagctaggtgtagcactcacggccaagcaaggcacatccgtgtccttgtccaactgtgggcgtgggatcttgtttgacaggttcacgttacctggttcctgagggttcattgaggggttctagagttggcatttaggagccacgtttgtggtacttggtgcaactcttgaatctaagggctatggcatgatagcccacatcatggaaggcagtgtcacatggagatgtgacactggctaGACGTCACGCGATACAAagcccaaggcatgccctttggggttgtgtcatgggtttgtcgccaaggggttggatactctagccaacaggcatgcttgtgcttgcactagggtgctaagccttgggcatccgctcaagggaggttaggtctcgtaactaggtgtgctttggcacacttggctaggggagtgttctccttggaatccaggggttgaacaacctaagctcattagcagaagccctttcgtaaggcactcgcaaggtcatgtacttagggttatccaaacctagccttagggagtttgcttagcaaaacactcgtgtcctctaagtactagccctaggtctagggtatgacttggccactcaaacccttaggggttagtcgtggttcagggtaccccttgtcgccctaaaggggttgtactcccgatgagggtgattcctcaaggggtaagtgacgatgccttactCTGTcagagggtatgtgtgagacacatctcctttgtggggttagggcatgagcctgtctaggtctactgggcaggatcctaaagtctactcgggttacctctaggttcaagggatggtcatttaggggacttagggtaggactctaagtcttctgcctaattgggcctctagggtttagggatggtcattctaggggacttagggcaGGACTTAgtctttgcctaattgggcctctgagtcagactcttagggttatcttggaagacttagcattgctcacacagggtgatgatgccgaatggccacttggcagccatgtgttggcccttcgggttaaaactctgacattgtactcccggatgaggtgattcctcgaggagtaagtgacaatgccttagctctttcacgagggtatgtgtgagacacatctcctttgtggggttagggcatgagcctgtctaggtctactgggacaggatcctaaagtctacttaggttatcctttagggtttaggggacggtcattctaggggacttagggtaggactctaagtcttttgcctaattgggcccctgagttagactcttagggttatcttggaagacttagcgttgctcacacatggtgatgacgccaaatggccacttggtaaccacgtgttggccctttgggttaaaactttgacattagggttagtcatggttcagggtaccccttgtcgccctaaagtggttgtactcctggatgagggtgattcctcgaggggtaagtgacaatgccttagctttatcacgagggtatgtgtgagacacatctcctttgtggggttagggcatgagcctgtctaggtctactaggacatgatcctaaagtctactcaagttatcctctagggttcagggatggtcattttagGGACTTAAGAtaagactctaagtcttttgcctaattggcccctgagtcaaactcttagggttatcttggaagacttagcgttgctcacataagATGATGACCGCCGAatgaccacttggcagccacgtgttggccctttgggttaaaactctgacacagaTGCTTAGAATCATATAATGTTAGTTGATCAAGATGTCAGAAGATCAAGCACGGATAAAGTGTGAAATTGGAAGTGAACATACAATTTCTAATAGGTACAACTTTTATCATGATATCTACACTATATCTAATAAACAAGTGAGGTAATAAGTGGTTCGAAAAAGATAATTGAAATAGATGAAAGTAAGTTGGAAAACGGAAGTACAATAGGGATCAATGGGTTCAAAGCTAATGGGTTTTCAGATGAGTAGAACATGACTCAAATAAGATGTTCATGGTTCTAGTAGTAGACTGAATTAAAGAAACACTTACAgatcttttttattaatatgttgCAAGAGGTAGTATTATGTTTAGTGACTGTTGGATTGAGTATGATTCGGAATGGTTGGCACAATTGAATTATGAACATTGTATAGTCAACCATTCACAAAACTTTATTGAATCTAGTTACAGGTGTTCATACTAATACTATAGAAGTAACTTGAGAAGCAACGAAGAAATCTTTATcaaaagtatattattattaagaatcTGTATGCAAGCTACTTCTCTGAATACATGTGGAGTAAGAGATTTATAATATCGAAGAAAAAAGCATTTAAGACACTTTATAATCATGTTGATTTTTACATCTAAAACATGGTAATAGAAGtttaatttgtatattaagatgttttgaataaaaatttaatttatacgtGGAGTTAAAGGGGGTAACCCATCAAAATATCCTATGCATAATagcgatttaattaaatctgGCTACATCCGGCAGAATTGGCGGCGCCCCCAAATAACTGTACTGTACATTTCTGTTGTGTGATAATTATTATCCTATAGACTTAATCTATATTCATTCATatctagatatatatttatatcaattCCCAAGCTTGTTGGTGGTGTAGATTTTGGCACAACATACTCCGGATTTTAATGTTTCTATTGATTCAGATTGCCCGTGAGCAAGTAGAACGAATATCTCAGTAGAACACCTGcagcagtgtgtgtgtgtgtgtgcgtgtttgtgtgtgtgtggattaaATGATAGACTATATCCCAATTACATATGATATGATAAATGTAATCCGGAACTAAGTGATGTTTATGCAATCTTAGCATGCTGTACAAACTATGTTATcgatatatatttgtacatgtTGATACAATATTGTAACTTTGTAAAATGCACTAATTTCAATCAAtcagtttaatttaaattaacatgtaCTGTACAGACCTGCTTCAGAGAGTGGTAGAAGGGATTCTGCTGAAGCATCTGCCCAGGATATTAAGGTActtctcgtgtgtgtgtgtgagagagagagagggtgtTAATAGTGCTATAGactgtatatttattatatattatacgtgTCTATAAATAAATGctatattttgttttaaacaGGAAGCAAAGAAATCAATGCCTTCACTAGAGAGGCAAAGCCTGTTCTGAGTGAAGAATCAGCCTTACAATACGCAACCAAAAttgtaagttgtgtgtgtacttccaaaatatgtatgtgtttgttttatgtgtatgcacatatagatgtatattttttgtatataatttccCGTGTGTCTCTGTGTACATATGCTTTGAGTTATGGCACTAAGATATTTGTTCTCTTAAATGAAGGAGGCAGAAAACGCTTTCAAGGAGTTGCTAGAGCCGATGCACGTTCAATCAGATTGGACATGGAACCAGGTAAACAgacatcatacatatatacgtatattatatatatattttaatttattttattaatttgttttatttgAAGGCAATGCGTGTTCATAAATGACAAGCGCTATGGAGCTTTGAAGACGCTTGGAAAACGTAAGTTTTGATACCCATATAAATTATCGCTGTGTATTTTGTATCTACACGCGCATATCTGTATAATGTAACGTGTGTACCAGGCTATTTTTGAATCGTTTAGAGCTGTAGAAaaatacatgcatattcaATTATGTATACTTCCgcttatgtatgtacataaggtcatatacatattattcttttatcCTATGGGCCAACGCCCaccaataattaaattagcctaattttaattaactttttaattaacattccAACTGACCCAATTAATTTcaatttaattagtttaatttaattaccttAATTAATTGAAAATCATTTTCACCAAAAATTCTTTTCAATTAGGCTCATTACAATTAAATTAGCTCAAGATGGGAAatccttaattttttaattaaactcaGCCTGTATCATTAACTcaattagggttttggatgtGGCAGTTATGGATCCAAGTGAGCATGGGCTGCATAGATTGCATGATACATATATTCTTCAGTAGAAAAGCACAACCAACAGCTTAATTGGAGCAGGGAGGATGGAGCAGGGAGGAGATCTTCTTGCTGGTACAATTGAaaaaggaagaagaagaaga
>PUQB01000508.1_ position 101905 to 106330
taataatcttttaattACAATGTCTATAACTAGACTTGCCTCCATTAAACATTTTTACTAACTCATATTGAACAGGATGATTAACAATAAAAaccaaatataaaattttgagTTGACACTGTTTAGAAAGCTACATGCCATAGTGCTTATATGAAAGAACATAATCAACCTTCATTCTAACTTTAAAAAGTTCTTTAAACTCATCcattaacaaaattaaaaagagaTCAAGAATGTCTCTTGTAGTCAAAACTTATtccaaaaaaacatatatactagGCAACATTGCACTAACTTTTATTAAACCATTTGTACATGGATTCAAAACTTTCACTTTTAATACCCCATTTTTGCATCAGTAGAGTTGGAACCATCCCAAAATCAAATTTCTATAATCTTTCTTATTGATTATGAATTAGAATCAAAGTTTGTTGAACACTATGAGAAAAAAAGTGCATGGTTTCCATCATTCAAACCCATAATATTGGAATCAAATTTTGCACCCtcctaaatttttttaaaaacaatTAGACTTTGATGCATTTTTTATCTTTCTATACATCTTAGTTCCACTAATGCCTTAAATCCTTGCAACAAATACTTTTAATAAAAGTTCTAAGTTACAACCTACTATTAAGAAGAATATAATCAATGAAATCCATGGTTGTGTGTGTCTTGCAaaagcaatacatatatacacacatacatacatattttatatgtatgttcatGTGCTTGCATAACTCAATGGTAATAGTAACCACATAAGTTTGTAGTTCCTTGAAATCGTAACAAAGGtacatgaatatattaaatttctaGGAAAATgcttatgcatacatattcatacatagacacaaacatttatacatataccttGGTTTGTCTATGATCTCACCACATTAAAGGCTCAACAAAAAATGTCTTCCATAGCTGCTCTAATTATGTGAAACCAAATGTTAAAACACATATTTTCTTACTCACACATATAAACTTCATTGCCATTGAGTATTTTTGCAAGACCATTAGAATGGTAGGACATAAGTTTCTTATTCAAACTCAACATTCTTAATCATGTTTATGCCAAAAAAAACTCTATTAAAAGCCAACTTGACATTTGATTAAGGTcatataaaaaacattataaaatcCAAAAGTCACACATTCTAACTTGTTATGTTATGCCAAGTCTACATACTTATTGCCTTATTCCCTTGTGTGAGATAGTACACCTCTAGTTGTTAAAATTCAAACTGTAATTAATAAGAAACAAAGTAGACATTTTAAATCACGTCGTCTTGTCTTGTAGGCGGGTCACTTACATAATACCGCCCCCCCTCCCACCTCCCCACCCCCACCCCCTCGGGGCACTGCCCAAATATGGCAATGCCCTAATGTAGctagatttaattaaattagacgGTGctctttattaataaattaaggttaccattaaataaaatgtagtATAAAACcaaaacaaaaacaaaggGTTTTTACATTGTTTCTACATGAATTCTTGTTTCTACTTCTTTCTACTATCTTTTATTTCTTTCTTGTTTTATTTCTCATGGCTCTTTTTAGATTTGAGGAAGGGGAAATGGAATTCATCAATTTTGCTCAACTTTGTGAAACTGTTCCTACAAACTCGGATGCAATTTGATTATGTCAAGAGATTGGTTTGCTTCTTTCCAGACGTGTTTGTGATAAATGTCAAAGTGAAATGAGGATTGGTTTCAATTGCAAGAGCAAGGATGGTATCAGATGGCGATGTAATAAACGATGTGGCAACACTTGTGGTATTCGAACAAGTACTTGGTTTCAAAACAGTAAATTGGAGTTCACTCAGATGCTTAGAATCATGTACTGTTGGTCGATCAAGATGCCACAAGATCAAGCACGAATAGAGTGTGAGATTGGAAGTGAACATACAACTTTGGATTGGTACAATTTTTGTCGTGATATTTGCGCTATAGCTATTCAAGAAACAAGTGAGATAATAGATGGCTTGAGaaagataattaaaataaatgaaagCAAGTTTGGAAAGCGGAAGTACAACAAGGGTTGACAAGTTGAAGGTCAATGGGTTTTCAAAGGAGTAGAACGTGATTCAAATAAGATGTTTATGGTTCCAGTAATAAACCGAATTAAAGAAACACTTATGGATCTTCTTTATCGATATGTTGCAAGAGGTAGTATTATGTTTAGTGATTGTTGGGCTAGGTATGATTCAGAATGGTTGGCACAATTAAACTATGAACACTATACAGTCAACCATTCACAAAACTTTGTTGATCCAATTACAAGTGTTCATATTAATACTATAGAAGCAACTTGGGGAGCAGTGAAGAGATCTTTACCAAGGTATGGTACTACCAAGAATCTCTATGCAAGCTACTTCTCTGAATGCATGTGGAGAAAGAGATTTATAACATCAAAGAAAGAAGCCTTCAAGACACTTTGTAACCATGTTGGTTTTTACAACCAAAACATGGTAGTAGAAGTTTAATTTGTATGTTGAGATGTTTtgaataaaactttaatttatacGTGGAGATAAGGGAGGTATGCAGGTGACCCATGAAAATATCCTATGCATAATACTGCCCCtccttaatttattaataaagagCACCgtttgatttaattaaatctagCTACATTTGGTAGAATTAAGGTACCACCATATTTGGGTGGCACCTCCAAATTAGTGACTAATTAGGGGGGGTATTATGCATTCTAGCCCTCGTAGTCAATCTTACAACAATTGCTTTCACTCCTTCTAAATTGTGGGAATAATCATTGACAAGATAAATTTTCTTGTCTTCTTGGACAATTGTAAACTTTGTGAACAAGCTCCTAATATGCATCATGTGGTGATTGACACTTAAATCAATCCACATCAATTCTATCCTTGATGTCTTTTCAATTGGGCCCTTGTCATTGCATGAACAAGCTATCTTGCTCCTCTTATCTTTGAGGTTGCAAAATTAGCTAGTTGCTTATCCTTTCTCACTTGTTTTGCTCAATCACGAGCAAAATAACATGGCTTCTTGCAAATATTATAAAGGTCATTTCTCTTCTTCTTGGACTTAGATCGGTTGTTGGCTTACAATTTACCGGTTGCCACTTCAATTCTGTTATTAGATTGGATCAAGAGTCTTATTTTATCCCAAAATGAAGAGTGTTAAGCCTTACTTTTGaacattttcatttttatgGTCTAAAGTCTCCTTGTACCCAATCAACTCTACTCCCGTCTCTTGGAATGTCTTAGTAGCATGTGAAGTTGCATGATTGGTGAGTTGAATGTGCACACCCCGACCATCAATGACTTGATGTTATCATCAAGCACCTTACACTCTCCATCTAAGTAATCATCATCTTCATCTTGCTGATGTACTCTCTCACTGACTTTACCTCATGCAAAATTTGATATGAGATCACTGCAGAAATTCTTGTTGAGTGCCCTCTCAAGCAGTGCCTATTTTCATGTGCAAAATCTGCATTTTAAATGCATAATTTTATGTAAAACCCTTTTAAAATGCACCCCAAGATAAGCACTGCTCCCAGGACCTTGAGATAGTATTCTTTTCTTTCCAGTTTTAAATCGCTGCTATCTTTGCAACCATGGCAACTGCTACTGCTAGTACAAGATGTAGCTTGGTGCCATGGACAACTGCCCAAAGGCCCTTCTCCATTAAGTACCACATCAATTGCTATTGTCACCCGTAGAAGCCCTTATCAGATCTTCAAAGTATGCTCACTTAGGAAGATGAGGCTATCACTACATGCTCCGTTGTCCTAGGATCTATTAAGCGCTTCAACATTCTGATACCCTGTAAAGATTAAATAAAAGATATGAAATAAAACACTTTTTATTCATAACATTCCAACTTACAACATAGTTCAACAGACACAACTCTCTAGTATGGTTGACTTGAAATACATAGTACTCCCACTCAAGTAAGAACCTAAATTGTTTCGTGATGTTCTGCCTACTTGGCGGCTAACTAGAACTATCTCTTGGTCTCTGCTCATAACACAGGATATGAACATGTGAGAGCAATTTATGAGCAACCACAAACCTAGTCTAAAATGCAAGTACCATGCTGAAATATGCATGATAATATGCAATCAATCCAAATTTTAACTCTACGATGCATAAAAAGCATATCCGCTTATGCAAGGACTTCTACTATTCAAATATTTGAATAGAAGAATAATAAGATTCTATATCCAACCCacattttacatttttttaGAAAAATCTATGTATGTTGCAAACTTCAATCAACATTTACAAAATTCAAATAACATCTTTCATTCAGCAGATGCTTATCTTATCCAATGGATCATGTTAATATAATGAAGGTTTGTCTACTATAATTGCATGTTTGCTGTTCTATATATACTCTCTCA
>PUQB01000240.1_ position 80396 to 84803
ctagccgagctacaGGTATtattcctagcttggcatggttgaggcagtcgaagcaaggcctcaaccactagatctatgaaacgtgaactcgggtaaTGCCTTTGAGCGTGCGAGTAAGTTTTCGGGCCAAGGAATATgattaactccttggaagtaacaTACCCCCGTCTCAAAGGCATGATCCTGCCAATGATAAGGatagtttaacccaaaggtgggatgtacccatgTCGTGTGGAATTAGTTAGATTTCTAGAGCATATATAAcgatatatagaatattttaatatatatgttaaatatataatgatatatagaatattttaatatatatgttaataaaagagctctcttttgaacccaggaagcctcactatatatattctaccttatttatgtgatggaaccccccccccccgttgttttcctaagtgagtaagtgggctggtatggaaatgccaacccttagagaaaatgagttgtcctaacctaacctctAGGGGGgtgtttagggcatggggttagggcaaccctaggggtgtccctaaccctttttgacaaacTATACTTTTTAACGAAAAACCTACTTTAGAATGTCAAAccaggggagagttttctagaaggtaagcattaccttcgcctagagtttctcgaggtacttACTAACAGCCGGccgaactacccctaaacacctaagtgcactaagcggggctgtttctcactacaactagggttcatcacacaactcggtaggtaacaatagtcaaatcccaaagtaaagggtcgaatcatagtaaaaactatgacaccattggtttgaccatttcaccgtggctgccacatatcattcatagGATGGTGCTTAGTGTTTGCGTGAGTTtcttacttgtcttcaagggacggcgttgcagtggtacaatagTTTGGATGTTACAACTCGTGCAGATTGgagtattcttccagagatcttcaaacatgcatttgggcatgcgaacaactgtgacgatgcttttcagtagttgcatcgtatttgtcaagagccatctgagtcggtgatacagtttggtgttcgctttcggagCTTTTTGCTGcatgcagaacctaacatgtcgaaacgcatcaagttagggcTAGTTTGCAGAATACGGCCCCCCATTATTCCAATACTTTTTCGGAGGGATTTAGGATGCGTAAGTGATATGACATGGAGGAAAAACCCTAATGAGacaaattaagaaaaaataaaaaggaACGTGAATTataccttttcctatttatttttatcataCCCTTTGGATTACCTTAAAAGTAGTATGTGTCAGCATTTTCCTATATAAAggatatttatttttcatcATACCATGTGTCCTTTTCCTATGTAAAGAGTATTTGTTTTTATCGTACCTCTTGTGAGTACCTTAAAGCAagttaaaacaaattaaaaaggaAAATGTGAATCctcatgtatatgttatatataagtgGTACTTCTCCTTTAGTGTTTCATATagggttttattttatttgtgtgcattactttcttcttttgtgttttttctttttattattctCATAATGTTTAGTTTTTTATCATTTGCAAATTGTTCTATGCAAGATATGAATATGCATGAATTGCATGAAAGAACTAGTTCACCATTAAAAGCAATTGATTTTTGTGTTGAAATTGATTTGCTCCCAAAAATTGTGTTTGTGAAAAATGTGAAAGTTTAATAAAGGTGAGAGGAAACAACAATGCAAAAGATGGTATGAAATGGAAATATAAAGTATGTAATACTACTAGATGTTTTAGGACAGACACTTGGTTTGCTCATAGTAAACTAGAGTGGAAACAAATGATTGATATTATGTATTGTTGATCCGTTAAAATGTCACAATAAATTGCTATGATAAAATGTGGAGTTTCTTCATATACAATTGTTGATTGGTATAATTTTTATAGAGATATTTGttatattagtttacaaaataatattattaagataggAGGACCAGAAAAAATAGTGGAAATAGATGAAAGTAAGTTTGGTAaacgtaaatataataaaggtaAAAAAGTAGAGGGTATAGAACGAGATTCAAATAACATATTCATGGTATCAGTACCTGATAGAACTAAAGAGACACTTACTAATCTTATTTATCAGTATATTGAAGCTGAAAGTATAATTTTAAGTGATTGTTGAAAAGGTTATGATTCAGAATGGTTAAGTCAACTTAACTTTGAGCATTACATTGTGAACTATTCTGAGAACTTTGTTGATCTTGACACTGGAGTCCATACGAATACAATTGAATCTACATGGGGAGTTGTTAAATGATCATTACCAATGTATGGAACTACAAAAAGTATGTATGATAGttattttcaagaatatatgTGACGAAGAAAGTTTGTAGGTGATGGAAATGCTTTCACAAAAATTTGTGAAtgcattaatttatatgttcaCAATGTTCCAGCTcctgtataaataataaagtttaatttaagtttaaatggTACTAAAAAAAGGTACTCAAGAAACCCTTGGGAATTAGGGTAAAAGTTAATTTTCcctaaatttattatacacgTCCTAAGGAGGGGGTCGTGTTCTGCAAGTGTCcccaagttaggtatgttgtggccaacacttcgtcaagaccttgtagggcttgtgcatgcactagctctagTGACTCTTaatgatgctttgaggctgacacaacgatatgagtcatcacctctcccacttgcacctTCACATTCTttcgttccacttcatgttggggatggacctgctctgatggaggttgatgctgttgCTGcttgtgtaccagcacaaggttgggCCCATGGATGAGGACATGGACGtgtagttcgttgttgggcctgtgatgaggttggacacatgtATCGGCGCTATCAACGAGTTCTCGATTGGTGTCCTCCATTTCCGGGGTGGAGGCCTTGgtgtcaacaacgtccgattGGCGCCACTGCAGTAGAAGGTCCTGATGCAGTGGATCTTCCAGGAAATGACAAATCACACGATTAGAGGGGGTTCCTtatgcgaataaattagtgatccTTCTGTCTTTCTTTCGaaagtatcatcaaggggttcactcggcaccagttCATTCggtcttcacttttcaagctcgatttaatcacacgccacgtcctatttttcttttagtgttggtggatacatgtTCGAGTTTGTTTTCTATTTCTCAGTTTGTTGCTACATGTTatagccttcatttgcgtcgtgcggtaaaACCAGTCTTTATTCTGTACAACAacggacacactcatgcttgttcgtggGATGAAGTTGACATTATTGTTCGTGTGGACAATCGTGAGCttaagcttcaatctttgtgggtggtgccgagtcaagcttttcaccttattcttggtatggattggttaactcgcaatcttgccaagtgtgacttccaaaagtctccccctatttgactctccctcatcttttttccattcctcttacatttattccacttcgtccatctgcttccacctttgcttgcatcacttttgtttcaccTTTACTTCCAACCATCTTTTTTTCATGTTCCTCATTTCCTtctctggatccatcagatgatcgtcgtgctgcagtcattaatcaactcaagaaggagtatgctgatcttttcaacttcgacttgtcatctggggccaagattgtgaCATGCCACCCTATTCTAACTAGGGATGCTAGGCCGATCAAGGTACCTATGCGACGTCGATCactaaaggagctcaagatcttacaagCAAATgttaaagagatgttggagaaaggtgttatttaaaatttttgaaGTCCTTGAGCATGCGAACCTCATCTTGTGATGAAGCCGAATGAAAGCATTTGATTCGGCATCGACTATCGCtcattaaatgatgtaactATTTCAGATGTGCccccacttcctcatattgtagaccttttggatcgactggggcggagccgttagttcaccaagttagatctcgcctcTAGACATTAGCAAGTtctgatggctgacatggactgCTTCTCGGACACCACTTGGCCTatacgagttcttggtgatgccttttggtttgagcaatgctccaatAACTTTCCAACATATaatggacgaggttctctACGATATGTCGGAGGTgacatcgatgatgttttaatctattcggatggaacatgggaggagcatgtcagtGATGTGCGCAAGGTTTTGAATCAATTGcgagaagttggtttgaagttgaagttgtctaagtgtgtgtttggatccaaggacaccacttatctgggttatcgcatttcacatgaaggtttgcaagtcgatcctaacaaactagttgcagttttgaagttccct
>PUQB01000168.1_ position 429988 to 434341
gTCCTACACCCATAATTAGAtaaggacacaaatgtgcccTGTGTAGTTGCGAGTGTTGTTATTAACTTGACAtgaaggaggaggctagagacatgcATGAACATTTAACCTTTGGAATGTGTACTCCAACAATATCTCACAGGCACAAATtcaccaacattaagggttaAACAACCCTTTGTGTGTACATACCTTATGGATTGGAACTTAAAGTGGCACAATATGGGTTGTGCATTAAAGACATAAGTTAAAGCTTGTATCAATAGGAGAATAATGAGATTAGTCATAAACCCAATAACTTCTCTACAACTACCCTATCTTATTTCCCTTAGGGAATTTTCAAGTACATTTTCTCTTGTTCGAGACAATTTATTGCACCCAATAATTAGTGGTAACAAGTTTAGAAAGCTAGATGCTTTGATACCATTTCTGAATGAACATGCAATCACTGACGtggtaaaaaataaatttaaactataGAAATgaaatctataatatatagttaataattattttaaatttaaaataaattgcatgtatactctctctctctacagcaCACATAACGTATGGAATACACGTGATTGAATAacgtatgcatatgcatgcttTCAGGTGACTTGTGGAGGCTGCCAAGTGCACATGTTGCTGCTCTTGgtaatgtctctctctctctctctctctcttctctctctatatatatatatatatatatatatatatatatatatatataaaagtgaaAGAATAAGGTGAAGTAGTAAGTGCAAGTTTGCAGCTGTGGCATGTACAGAACATGGGATGTTCACCCATTTACTTTTAAGAGGGAAGGTTCCAATTGGATATAACTTGATCTCTGAAATATACGGGAATGTGGTATACATTCCTAGATGCAAATATGCCAATTGTGAAGAGATGTTTAAGAAGCATGCTAGACGTATAGAGGTGCTCTTTGGCTCCGTGGCAAAAAGAGTTAGATTTTATTGTGGATGGTAGGAAAGTTGCTGTGGTTGAAGAAGGTGGTTCAAGTTCTTTGGCACTCTTAGGTGAgtattaatatgtgtgtgtgtgtgtgaatacttATCTACCGCACAATGGCCCCCCCTTTTAATTCCAATACTTTTTAGGAGGGATTTAGGATGCCTACATGTTATGACATGGGAGGGAAAATGGGAGGAAAATTGTAATgagataaaaataaaaaaatgtgaTTTTGCTCGAGTAGTTCTGCTTTTCTAATAAAGCAATACCTTTATATAAATCAAACAAATCAAAAGGTCAAAACAAATCAACAACATGAATGCTTTTTTAACGACACATTCTTATTAAAGTTGTATGTTTTATCCTTAATATAAgtcaaacaaaaaaaaaacaaaacgtGAATCCCTATGTTCCATTTAAGggtgtacatattatatttaaatagtgcATTCTATCATCATATCTCACATAAGTTTTTTCATTTCATTCTTAtggtttctttctttctttcatttttattattattctcaTAATGTATAGTTTTTGTTCTTTTGCAAATTGTTCTCTTTaagatatgaatatgtatgaaTTGTATGAAAGGACTAGTTCATCATTAAAAGCAATTGATTTTTTGTATTGAAATCGGTTTACTTCCAAAAAACTGTATTTGTAGAAGATGTGAAAGCTTAATGAAAGTGAGAGAAGACAGCAGCAAGAAAGATGAAatgaaatgaaaatataagtatataatactaCTAGAGGTTTAGAACTGGCACTTGATTTGCTCATAGTAATTTAAAATGGAACAAATAATTGATATTATGTATTGTTGAATGTAACAACAGATTGCTATGGTAGAATGTGAAGTTTCTCCACATATTATTGTTGATTGGTATAATTTCTGTAAAGATATTTGttatattagtttacaaaataGTAGTATTAAGATTGGAGGACCAGGAAAAATAGtagaaatatattaaagtaaGTTTGGTAaacgtaaatataataaaggtaaaaagtaaagggtcaatgAGTGTTTAGTGGTATAAAAAGGGATTcaaataatatgtttatgaTACTAGTACCTAATAGAAGTAAGGAGACACTTATAAATCTCATTTATCAATATGTAAAACCTGAGAGtgtgattttaaataattattgaaaGGGTTATGATTCAGAATGATTAAGTCAACTTAATTTTGAGCATTACACATTGAATCATTTTGAAAACTTTGTTGATCTTAGTACTGGAGTGCATACAAATACAATTGAATCTATGTGGGGAGTTGTTAAATGATCATTATCGAGGTATGAAATTACAAAAAGTATGTATAACAGttattttcaagaatatatgTGGTGTAGAAATTTGTAGGCAATGGAAATGCATTTACAAAGCTTTGTGAATGCATTAATTTGTATGTTCATAATGCTTCAACACCGATGTAagtaaataaagtttaagaaACCCTATAAATGTACTCAAGAAACCCCTAAGAATTAGGGTAAATATAATTTACCGTTtcttttattatacatatccTAATGGGGGGCCCCATTGTGCAAGTCTCCCATCATCTCATTTAcattaattcttaattttttttaatattatcatttatttaagtgagaacattaatttttaatttttattccgGTTAACAAAAAGATTCTATTTCATTTAGTCATACATGGGTTATAAGAACCTAACCCTACCCCTAGGGGCACTAGGGTGAGACCCTTCTTTAAATGCCACATCAACTTAAAGGTGATTAATAAATGTGGAAAGGTCGTATGTGCCCTCAAAGATAAAAATAAAGGTAAAAGGGTAAATATGACCTAATCTTTATGCCACATCAACAAGAGCAACGTTAAGGCAAGGTTTCAATATTCTTATGGAATTCTAGAATTTTGatgatataataaaaaaaaagatgaAAATGCATATAACAATACTTATGCTCTTTTATTTGAAACATTAAGTATGGCTATTTTTCAGGTAATTCAATGCTATATTGTTATAAAAGGGCTAGGTCAAACTTGTATAATGTACGAGCATATGCTATATTACATTGTTGTAGGTTCCATTTTCTTAAGGAAGGTGAATTTATATTCAACTTCGTTCTTTACATTGGTGGGAAACATTAGAATTTTGTGATTGATGAAAATGATAATGACAAGTACATGGAATTATTTCAAGTTAATCGAGAATAATTCGAACTCATATGTGACATGGTAGTCCCAACAAACCTGTAGGAGGTACAGGTTTGTGTTTGCTTCCTAATAAAAATGCAAGtgttaagaaataaatagCAATAGCTTTGATAAGGTTGGTTATTGGATtaagttatttttaaatattaaacatatagggTTGCAAAGTCCACTGTAGTTaaagtattataaaaaattcatTGTGATTTTATAACACATgagttatttttttatttaacagAGGTTAAACACGGCTTTGAGGCACTTCGTGGATTTCCAAATTGTTGTATATTTACaagggtttatatatattcaatgcgATATATAGAGAGTGGGATTAagggttattatatatatatatatatatatatataagggtcATGTATATGACGTTTCACAAATCATTTCAAAAATAAAGTAGCTacaatgttatatacatactcatTTGTGAATTGATTATTTGCACACTCACacatgtacttatatataaaagattgtTCATTAATCTATTTTCATTTCCTTTTAACTATCATACTTTGACTAATAAGTAAGAAACTATTAGCCAACTTATATAAACTAttagatattttaaaatttacttcTAAACTTGCCTAATGCCTCTTCATGTTTTTAACTTTTGTAATTTCGACAATTGCTTTAGCACTTTCAAGTGTAGAATATAAAAGTTCAATATTTTCAGTCTtggtttttcttttttttcatgCCAAAGCTATAATGATCCTCTCCTATCAAATATACAAACTTAGAAAACACACACCCAAAATTACATGCCATCCTCTCATTAAATAAATCTTGCTGGgttgttgtcatagtttttactatgatcgaccctttactttggaggttgattgttgttacctactgtactatgttgatggaccttagatgtaatgagaaacaacccTGCTTGGTgtacttaggtgtttaagggtaatTCGATCGGTTGTCCTTAGATAtcacgagaaactctaagcgaaaagcacttaccttctagaaaacccaccctcgATTTTGACGTTCAgttagatgagtttggcatgttaaataggcttaggaacacccctagggtttccctaacccacgcctaaaaccccacccccttgggtagggtttagggtaggggttagtgta
>PUQB01000282.1_ position 59633 to 63842
tatttaaatatgctaACGTTTGTCTTCAGAATATTCTGATGTTTATGAAGAATATACTAACCGGagatttacaaattaaatgcTAACCAATCATAATTACAATGATAATGTGGGTGCAAATTAAGCATCCAATTTCTAAAATGGAAACATAATTAGTAAACATCGAATGCTGGTATGAGTCTTCTTTTGTTGCATGCCTGCGGTCCAAAACGCATCAGTCTATGCTAGTATAGAACATAACATGTTGAAGGTTAGCTAAATTCCATATTTGTGTCTTACAGAACCACCGAGCAAATTGCCGCTTTCAAGACATCCTTGTGCATCTTACAACCACTTGAAAGCGCTATTCACAGGACAGTGGTCTTATCTCTGACATCATTGATAAATTCTTTGGCCTAGAGCTACACCATCTAGATGCATTCTTGCTAAATTTTGAGCTCGAACATGTTTGCGATTACGAACGTCTAGATTATCACATTCTCCTGCTTCTAGCTTCCCAAACATGTATGTTCAACAACAAGTGATGTTAATTAGTAGCACACAACAAGTTTGATCTGCTGGTGGAATTAAGATACACATGCTCATAGTATTTTCTTGCATTTGCGaggtgaagaagatgaaaagTGCTCAATCATTTCTAGTGAATCTAACAAGACAATGAAAGTACAAAATCTAGCTACTAACTGCTTCAAGGATGCCCATTGCAGTCTTCCAAAGTTGACAGCAGCAGAGACATACACATCTCGGAACAACACCCATGCTTATGATCCACCACTTTAGGAAGTAATTCTCATTCATGAACGATCTTTAGGCTTTCGCAACATGGATAGCTCCATCCTCAAAGAGAATCAAGTTCCCAAAATCTATGCAAAAGGTTTGCACTTGTGAAGAACTTCATGTCCGATCCGCACACTCATGTTCTAAAATGTAGGAAGGCCATGGAGGAGAACAATCCCAAATCTAGTTGAGTGTAGGTAAGAGGCAAGGTCACTAGGTTCACCATTCTAGGCTTGGGAGTGTGTTTCTGGAACGGTACACCATGCCTCACCGTACCACATGGGACAGTAATGTGCCATGGGCCATGGCCATTGGACTTAGTGAATATACAACTTTTATTATAGAATATTTTACTCTATGGGCCATACTCCCCACCTTTTtatggaatattctattttatggGCCATACTGTCAAGCTCCTAGCTTTTTGAGATGTTGTCCCGGTACAACCGCTCCGCATGGACTGTTCCCAGATGGGAACGTTCTCGGTGACCCTAGTAAGAGGGCTAGAATGCATCCCCCAATTAATGACTAATTTGCCCCAAATATGGCGGCACCCTAATTCTTCCAAATGTAACCAAATTTAAATGGTGCCCCTTATCGATAAATTAAGGTTGTTGTTAAGTGAAACTTAGTATAAAAACCAAAACcaaaacaaaaacaaaggGTTTTTACATTGTTTCTAAATGAATTTTTGCTTCTACTTCTTTTTACTATCTTGTACTTTTTTCTTGCTTCATTTTGCATAACTCTTCTTAGATTTAAGGAAGGGGAAATGGAGTTCATTAATCTTGTTCAACTTTGTAAAATTGTTCTTACAAATTCAGATGCAATCCGATTGTGTAAAAAGATTTCCTTCCAAATGTGTTTATGACAACTTTCAACGTGAAATAAGGATTGGTTTCAATTGCAAAAGCAAGGATGACGTTAGATGGCGGTGTAGTAAACGATGTGGCACAATGGTATTCGAATAGGTACTTGGTTTCAAAATAGTAAGTTGGAGTTCACTTAGATGCTTAAAAACATGTATTGTTGGTCGATCAAGACGCCACATGATCAAGCACGAAAGATTCAAGAAACAAGTGAGGTAATAGGTGACTCAAGAAGATAATTGAAATAAATGAAATCAAGTATAGAAAACAAGGGTCGACCAATTGAAGGTCAATGGGTTTTCGGAGGAATGGAACGTGACTCAAATAAAATGTTCATGATTCTGATAGCAACCATAACTAAAGGAACACTTACCGATCATTTTACTAATATGTTACAAGAGGTAGTATTATTGTTGGGCTGGGTATAATTTGGAATGATTGGCTGAGCACTATACAGTCAACCATTCACAGAACTTTATTAATCTAGTTACAGGTGTTCATACTAATACTATTATCAAAAATCTCTATACAAACTACTTCTCTAAGTACATGTGGAAGAAGAGATTTATAACATCAAAGAAAAAAGCCTTTAAGACACTTTAGtttatgtcagagtttttacctggtgccacaaaggcggcttgccaggtgccaaccctggaatcccctctctagaaaccccacggaatcttgtaaaataacccgtattaggaacccaagccttaggaactcaaacccctaactgactaagcccacgaacgagactcaccttgtggatcaggatacacggactagcccagctttaggtgttgttcctagcttggcgtggttgaggcggccgagcaaggcctcaaccactagttctgcggaacgtgaactcgggcaatgtctttgagcttccgggtaggttttcggaccaaggaatctggctaactccttggaagtgacgtgcccctatctcaaaggcaagatcctgccaacgataaggatagtctaaccctaggtgggttgtacccctgtcgtgtggaagtttgggcggcacaacgagggttgcaccttgacgacacaagcttagcttgcaccggtaggaggttaacgagctctcttttgaacccaggaagcctcactacatactctaccttatttatgtgacggaccccccccccctgtttacctaaatgagtaagtgggctggcacaaaaatgccagcccttagagaaaatggttgtcctaacctaaccctaaacctaacccctagggggggtattagggcgtggggttagggcaaccctagggttaggtcaaccctaggggtgtccctaaccctttttgacaagctatatttaacggaaaacctacgtcaaactgggggagagttttctagagggtaagtactaccttcgcctagagtttctcgaggtacctagtgacagccggccggactacccctaaacacctaagtgcactaagcggggctgtttctcactacaactagggttcgccacacaactcggtaggtaacaacagtcaaaccccaaagtaaagggtcgagtcatagtaaaaactatgacacactcccccctttgaaaatgtcaacgtcctcgttgacgtccaactccaagactagataatgttagaaaaaattaaccaaaactaacatatcactctatgtggagtcagccaaaagttcacataagttttattacccccttgcattacgcaaaccaatacttcagaaccgtcgttcactgagtcgtaaacccagctgccggaggcaccacctgcgacatgaagtcatttggagaccttttgcacgtctgcaaagtctgtcacccgacgcacacaacactggttaatttctttatttaactagaatttatataggaggcctctagttagtgttgttgccggccccttggttaataagaaataaagacttgctttattccttatcatcattactaacagtttgagaccttgcctcaaactccttcactatctccatcgcgttctgtagattatccaatggttcccatgtcgacgcatgccgggtaacccttccacttgacaagatattctcgtttacgttttcgcgtccctcggcgtttaatatcctttgcataatatcgactcaacttcgaactccttCATATCGCCGACCAGCTCAGGAAGCGGACGTAAGCTTTCATATCTctcggatgtttctcatcttgtgaaatggctcgagtaaattgacatgaaacacattgtgtattgttcccaactccggaggaagatctaactcataagccactttccctacttgcttcaccaccttgtatggacctatgtagtgcgatagaaatttcctcgaaagagtcgttggaaccttcaggtttttggtactcaacaataccatatccccaacctgatactctacatcccgccgatgtttatcgtactgctgacgatacctttcctgagctgcagccatcgcttgacgagcagcttcccatgttcgatacaattgtcccgtgaactctgctacagatggaactcgattacgatcgtctttcggtaa
>PUQB01000453.1_ position 64969 to 69352
tatacttttttgtcttttttttacttacttttaattttttcttaTTCTCAATGCCTTTCAAAAATGTTAATGCTCGAAGTGTTTCTAGCATGATGGATTTTAATTgtagttttaaataataattaattaactttacAATTATGTGTCAAATAGGGTTAATTCAAGAGGTTCGACTTTGTGATATGTGTGAACCTAATGAACTTGCCCACTAATAATCATGGTTTTAAAATGGtcctaaatataaatgtaaatattgtGACATTACATGGTTAATTTGTTTTGGTACGtggttttttaataataaccttACTTTTTCACATATGTTGAGAGTAATATATGATGATGTATTGAAATGTCATGGTTGAAACAAATAtcaaaaattataattgtcTTGACCAAAGCcaataacaaaatataaatGGAATCGTTTTAgtgaaaaagaaaaacaaagaatgaaatattaattgtattaaaaaaaattaaacaataACTAGTGTTGAACCGAAATAttaaaaccctaacctaacCTCCACTTGGTTATGGATTTCTTTAGTTCTGGATATGTCTAGTTTGCATATGAATTTGgattataaatttttgatCCTAGAATATTTCAAAGAAATATACTAGTGTTGGCATATTCTGAGCATCAACTTGGTATATTCTGGTGGTTTATGACACCATCCCTTCTTCGGTGACAAGTTCCACAAGGTAGACTAGAGTGGGATACAAGCTTGTGTTGAGTATTGAGCATGGAATGTGGCAATGACTTATTGTGCATTATTACTCAATAACAACACATGATACCATAGGTCAAGAATCCACGACAAAGACATGAACTTGGTATGGACGTTTCTTTAGAGAAATGAAGTGTTGATGTGTAAAGGTGCAATCCATAAAATAAGTGTTAGTTCTAGAGTCCAATAAAGTCAATGTTACAACCTTATGACCCTTGTTCATTCAAAGTTCAAGTTGTGTCACAAATGACCTACCAACTCGAAACGACAGGATGAAGCTAATGTTTACAATGGCTCTTTATGCTTGGGATTGTCCAACCAAACAACTCTTATTTTGGCTAGACTTACTCATTTAACTCCTCATATAACTTGTTAAGAACttcaacattattattttgGTTCAAAGGCTTAGGACTCTCAGGGTGAACGTGATTAATTATGATGGGTTAAGGATTCACAAGGTGAATGTGATTAATCATGATTACAATATGATTAGGACCACcacaataaatacataaaccaTTGACCTTACAAGGGTGCTTCTCAGTAAGGTCAAGGGACCTCATAATTGAGATTGGGTGACCTCGCACTCTCTAGGAGTTGGTCCTTGAGTTGGGGTTGAAGCATGGCCACGATTTTTTATTGATATTACTAAGGGTGAAGCCACTCTTGCCATGTAAATGTATTCCTTTGAACGGGATTACTAGAATTGTTTTGAGTGACATTTAAATAACTGATTATCGCACGTAGAGATTTATTAGGTTTTTATGGAATGTTAGGAGGAGGTCCTTGACATTGTTATGGAGTTCTTGGTGGAATTGATCAATTAAAACTTCTTCATTCCATGGCATGTCACATGATAAAAGGCAGAACTTTAATGCATATATTGATGCCGAATGATTACTTTAGTGAAGTTAGTGAATCTTGGACTAATCAGTTGAACTAAAATACTGAAATCTTAACTTTAACTTACTTTATATACTATGACCTATGATCTTTAAATCACTAGTTGGATTTAAGTCTGAACTTAgttataaatttgaatttggaTTTTGGTTTTAGATTTGAATTTAGATCATCgacttataattttaaaatattctaaataaatattttaatattgacATGTCAGCATCAATTTAGTATATTTTAGTGGTTTATGGTAATAATACAATGGTTAATTAGTATAAATTTTATCGTGATATAAGTAATATAAATGTTCAAAGGGGTAATGGAATAATAAGTGGGCCATGTGAATAGTAGAAATCAACAAAACTAAATttggtaattataaatataataaggaCATATAGTTACAGGTCAGTGGCTTTTTAATGAGATACaaattaaatgttttttattCTAGTATTAAATAGGAACAAAGAGACACTTATGGTATTATAAATCCATATGTTACTCCATAtacaattattttttttaaatgagtTGGTTATGATGATAAGTGGTTTACATAGCTTGGTTATAAACATTACATAATAAACTATTACattcatattaaatatgtagaagaaaaaaataaaaaagaagctTATACCAGTTATATGGAATTAATATAACAAGTAGtaaaatctttaattaaatgtGGAAATACTAAGGTAATGATTAAGTTgtatttttaagaatataagaCATTTCATATTTTCTTCAACATGTAAAACTCTACGACAATGAAATTATTCCCGTGtaatcaaataaatattatattagtttttaatttaaaatataaatttattaagtgtataataaatatactatgattatatttgatatcacaatatttttatataagattaatatttgattttttaaaattaagtagtattaatatttttctaaGTAATAAcaaactttaattaaaaatatatatattgttaatgtTAAAATGGAACATTTTATTATGAATGATTTTTTGAATTCTTAGAAAGAAACATTTAAATCAAGTTTGAACTCTTGCTGCAATACTTTTATCCATTCTTCAGTGCTCTGAATCTTTATGTGCTGTGCCATCTCCTCCATACTGGAGTTAAAATCCAAGCTTTTGCTCTCACTATACAGGTACTCACTACTGTTTTCATATATAGTAGGCAGATGTTTCCTTCCtgagtttattttaaacatgACAGGAATGTTTTCTTCAAGACCTTCCATCAATTCCCCTATGTTTATTATAACTGGTTCTTCATTTAtcattgtttttttatttatattttcattattttcAATTATTTTCCCACTGACATTATCTTTCTTTGTTTTAGCAACCTCTACCGATGATTTTTCACGTACCCGTTTGGATTGTGAACACCCCATTTGTTGTGCCGGTTCTGCATCTGAGATATCTTTGCATGTGCATGGTCTATAGACGATGTatgcctgtatatatattgcgtTCATAAATGAGtataaaacaaataataataattaattattcagGTGGTTTATACTCACATCAGTACTCATTTTGAAGTCATCATCACTTCTggaagtttaatatatataatatttttaataacaatCATTAGTTTTGAAAGAACGCCATCCCCTGTTTAgcctaattttttttaaaaagaaaatgacgtttttatatactttgtatatatttaaaataattatctaacaaatgttttatttataaaatctataatttcaaattttcAACTTTGAAAATCGATTTAATTAACAGATAAATTTCATTAACTAGTAAATTATACtatagaaattatatatttatatataaatttgaatttcttatttaaaattgtatatatgggatctttatttcaaatggttgtaattatttattatttttatattttatatattcctaCAATGAATCTTtttcatgcacacacacacacaggagcgtacatgtgtatattgtgtTCTATATATTGTTGGTAAGAAGAATAAGTGGTATATGAATGATTGCATCTGACTTTCAAGCGAAGTGAGTATGTCTTGCTTATCAAGAGTCACTATGATATtccttaaaaagaatatataagctTTGACGTTAACTATGATATGATATTGATATTCCttacaaagaaaaaaaatattttaatgtggACTATTcacaatttaatattaattaaaattttaaacagattattaattaattaaattttaagttttttgaTAGTCAATACATAACATTTTAGATGAGCCCACACACATACTCATTGGGTTAAGTCTTATTACTTAAGACAACACTGCTTTTCTCAGTTACAAGTTAACAGTAGAATCTCAAcctaccaatatatatatgtgtgtgtgtgtgtgtgtgtgtagacctCATTTGCCTTCCGGCTAAAGAATCAACTAGTTTTCTATTAAGTCAATGAGTAAACTACTATACAAAAAAGTTTACAAAAGACTCAAAAAATTGATGTGCCAGCAGTCATACATCACTTTGCCGGATATGTGCAACCACCGTAACCTGCTTTCAGGCGAGAGTTTAGCACTAATTAAGTTCAAGAGAGAGACTTACTTGGGTCCGAGATAGCAACAACAGCGTTGCTCATGAAATCACAGTTCCAGTAGTTCCTGCCGTGTATCTGGTAGTAGCTGTTGAAAGCGTACGAGGCATGAGAATTCAGGTCGTTCGGATAGTAACAGGCTCCGC
>PUQB01000042.1_ position 339477 to 343896
acacatataccttaAGAGTTGATATCAATACTTTCGATGTATTTCTCTAAGGTGTTTTTCATAGTCAAATCATCCCTTGTTCTAGCTCGAGACATTTGAGGTAAGTAACCTGCATCATGGTTGTAATGTAATGGATAAAACTCCTCATAAAACCTTTCATTTTtatcaataataatattgtgaaGTAAACAACAAGCTGGAACATTATTCGATAAAAAAGCTTGGTTTGACTTGAAAGAACGTCTAAAAAGTAATTGCTATTGTGCCATTAACAAACCAAATGCCTACTTGACAATAATACATGTAGATGAATGAAGAAAATTGTACCTCTTTTTTCCATGATACATATGTGGATATGGAACTAACAAAGTTCTTGAACAATCGTATCCTTCGTCAGCAATGATGTATTCAGGGATATCTCCAAAAGGAGTCTGGTATAACTCACCATTGCATATAATACCATCTCTCTAAAGCACAACAAGCATATGAGTTGTTCCATATTTGTCTATCAAGTGCAGCTCCTGGTACAAGTGCAAGTTGCCACATTTAAAAAAGTGAGAGAATAACCTTATGAACTCCTCCAATCACCATTAATAAGAGCATCAAGAATTGTTCTTCATTTTCTCTCTTGTAGAACAGGTCACGCTCCATGGTCGATCgtattcaatattaaattaggtTAATTTTAGGATTTCTTGATTTTTGGCGCCCCATACACACTATGACGTGGTAGAAATAATAAGGTGATGTGACAACATCACATGTGATATCaacatatttatttgttatgTCAGTTAACCCATCTGTCTAAGAACGTTCCATGTGACACCATCCTAAATGAAGAACATGGAATATGAATGCCCCCTCACATTGGCTGTGGGCCCAGCAATTCGCACATGAGTTGCTAGTTGTCTAGTTTTGATAGGTCCAACTGGTAAATAGATTAAATATCCATTCCCACACATTGATTGCTGCCTCAATTCTTATTTGGAAATGTAATCAATAAAGTTGAACTAACATTGTATGCAGAATTCCTAATCCAAATCCTGATTTATTTCATAAACTAAAGGTACTAACAAATCAAATCATGtaaatagatacatatacaaataataaCTGTTAAAATCACAAATACACAAGAATATAGGTTTGTAGTAATTCAATTCCAGCTAGTTTGCAGAATAcgcccccccccctcccctTATTTCAATACTTTTCCGAGGGGATTTAGGATGCGTAAGTGATATGACATGGAGAAAAAAAACTCTAATGAGACAAATTAAGGAAAAATAAGAGGAACGTGAATTATAACTATGTCGgccttttcctatttatttttatcataCTTTTTGGATTACCTTAAAAGTAGTATGTGTCAGCATTTTCCTATGTAAaggatattatttttcatcGTACCCTTATGAACACCTTAAAAATAACATGTGTCCTTTTCATATATAAAGAGTATTTATTTTTATCGTACCTCTTGTGATTaccttaaattaagttaaaacaaattaaaaaggaAAATGTGAATCCTcgtgtatatgttataataagtGGTGCCTCTCTTTTAATGTTTCATATAGGGTTTTATTTTATCTGTGTGCATTACTTTCTTATTTtgtgttttttctttttattattctCATAATGTCTAGTTTTTTTATCATTTGCAACTTGTTTTATTCGTATTTGTGAAAAATGTAAAAGTTTAATGAAGATGAGAGGAGACATTAGTGCAAAAGATGGtatgaaataaaaatgtaatgtatataatatactaaagGTTTTAAAACATGCACTTAGTTTGCTCATAATAAACTAGAGTGGAAAcagataattaatattatgtattgttGGTTAGTTAAAAATGCCACAACAAAATGTTATGATAGTTTCTTCATATACAATTGTTGATTGGTATAATTTTTGTAgagatatttattatattagtttacaaaaataATAGTATTAAGATAGGAGGACCAGAAAAATAGTGAAAATAGATGAAAATAAGTTTGATAaacgtaaatataataaaggtaAAAAAGTAGAGAGTCAATGGGTGTTTGGTGATATAGAACGGGATTCAAATAACGCATTCATGGTATTAGTACCTGATAGAACTAAAGAGACACTTACTGATCTTATTTATTAGTATATTGAAGTTGAAAATATAATTTGAAATGACTGTTGAAAGGGTTATAATTCAAAATGGTCAAGTCAACTCAATTTTAAGCATTACATTATAAATCATTATAAGAACTTTGTTGATCCTGACACTAGAGTCCATACGAATACAATTGAATTTATATAAGGAGTTATTAAAAAATTGTTACTAAGGTATGGGACTACAAAAAGTATGTATGATAgttatttttaagaatatatatgacaAAGAAAATTTGTAAGCGACGAAAATGCATTCACAAAACTTTgttaatgtattaatttatatattcacaacGTTCTAGCTcttgtataaataataaagtttaatttaagtttaaatggTCATAAAGAAAAAGTACTCAAGAAACCCATGGGAATTAGGGTAAATGTTAATTTCCCCTTAATTTATTGTACACGTCCTAGGGCCCGTGTTCTGCAAGCGTCCCTTCATTCCCTCAAATATTGTAGAAATGAGCGACAACAAgagtatatgtatagatgCAACTTGGGCATGGTATGTGCAAGGAGGGGACAAGAAGCATGTTGTATATGGAGAAAGAGAGATTATTCATATGCTAAATGTCTTagtacaacacatatatatatatcacaagccTCCTGTAATCCCTGCTGACCTGTTGTTCCACCTAACACTCCCCCTTGAACATGAGCAAAACAATTGTTTGTGTTCACCCTAGAAGAATCGTACTCCCCCTCAAACCAACGTCTCAAAAACAACATCTGAACAATTGTCTTAAGCCACACATCCCAAAAAGCTCACTCCCCCTCAAGCTAAAGACCCTAGACAATTTCCTAAGCTCTCCCCATGAACCACTTAGTCCAAACTAATGTACACTTCTTCTCCCCCTCAGAAGTTTGGACATATAAGGCCAAGTTCTCCCCTAAGACGCACGAAGTCATGCTCTCGTATTTGCTTTGTGAGAACATCCGTGAGCAACAACTTGGATGGTTTATACTGCAGGTCTATGGCCCCTTCCTCAATCTGGTTTGTCAACCAAAAGTCATGTACTTCCATGTGTTTGGTGCGGTGTTGTTTCATAGGATTCTTTCACAATCTGTAAAGCGCTTTGATTATCATTAAAGAGAGGAATAGATACTTGAGTCAATATTGGCCAAGAGTTTGCGAATCCATATGGCTTCTTTTTGCTGCAGAGAAAATAACTTGGAATTCTACTTCTGCTGTGGAAGTAGCAACACGTTCCTGTTTCTTGCATTTCCAACTAACTACACCACCAAACATAAGAAAACACCAACCAGTTTTAAAAGTACCATTATCATTAGAAGCAAAATCAGCATCCGTATATCCTACTAATTGAgaatgtgaagaagatgaatattttatacataagtTTTTGTGTGCATGAGATAACAAAGTATACGTATGGCAACAAACCAATGCCTACGAGTTGGATTTTACATATGCTGACTAAGACGTACTACAGTAGGAGCTATGTCGGGTCTAGAGATAGTAGCTAGATACATGAGAGCACCTATAAGATTGGAATAtggaattgtgtgtgtgtctggagAGGAAGCAAGTGACATATCTTGATTATCATGACAATGCACTGGTGTTTTAGAGCTACAAGGTAAAAGAGCAGGAGTACTCATAGGTTTCTTATTGGATATGTATGAGTGAAATCTAAATAGAATGGTGTCATGTACTTAGATTGATGCAAATATATATCCCCATAATGTGTATTACGAAAAACCTGAAGTTCAAGGCAGTGAGTGAGCTTGCCCATATCTGTCATGTGAAATGAAGTTGAGAGTTGTTGCTTGACTCCAAAGATTAAATTCTCATGTGCCACAATGACAAGGTCATCTACATAAACACCAACAAGGATAATCTgattatctatatatttaacatatatattaaaatcagcTTATGTTCTTTGGAAGCCATGTGCCATGAAATGTGTGTTTATTGTCTCATACCATATACGTGGGCTTTGTTTCAAGCCATATGGAACGAGACAACTTACACACCAAACCTGGTGGAGAGTTCATCTCAAACAATGGAGGTTGTTGCATATAAAGCTCTTGATCCATTGATCCATGCAAGAAAGCATTCTTAATATCCATTTGGTGAACTTGAAGCTTCAAACCTACAGCTAAAGCTAAGAGAACTCGAATAAAGGTTAACTTTATCACATGAGAGAATATCTCTGTATAATCCATACCTTCCTTCTGTGAACATCCTTTAGCGACTAACCTAGC
>PUQB01000135.1_ position 299551 to 303931
aaatatttataggaCATTGTACAATATAATggacattatataataaattgtcattaattttaacataatataatataatatgtattcatTGTGATAGAAAGATGCCATGGAGCATTATTCACACCAAAAACAATAAATTAATTCTAAAGTGGTACGataatattctataaatttatattacagTATATTTTGaaagcatatatatcataaagaATTTGTTGATTTAAATgtgattatatgtgtgtgcgcgtacaATGGCACATTCTAACTTGTGTGTTTACGTCGTGTAAGGAATAGGTGTTATTTTTATTCTGCTTTATTTactaaaaaaacataaattaaatgattattttCCATAACTTAGGGTCAATGCTGATTGACATAAGTTATTTTGAACAacttgttaaaaataatattataaaagtatacgcacacacatatataatacgaTTAGGAAACAGATGTTGTATTCATTAAAGTGTGTtacattcataattatataatacaccGTACATCTCAACGTCACGTATGCATATTATCCAACCGCATATATGGTTGAAATTGAATTtgattatttcttaattatgtaAAGAGAAAACCTGATGTGTTTGtacgtgcgtgtgagagagagagtgaaagAGAAAATAAGACGGGAATAGTAATAATGTTTGATTGAGTTCAggaaaatcatatatataataaaagaaattgctaataaatatatattcacatcatGTAATAGTGAATATtatcttaataaaatataggCTAAGTAAGATTGAAAACacatttaattcataattataagtttTTAGTTTATAAATCTTGTTTGTATACTATTCGCAATAAGATTTCATAAATCTGAAAAACAACAATAACATAAAAGTGCAGAAACTACACTTGAATCAAACCTAATggaaaaatgtatttaaattctGAGTAAAGAATATgaattataaaatcattagGTTTTATTATCACGTACACTTGAATATTTAGACGCAGGAGATTTGTAAACCTGTGCAATATGGAGACACacccatgtacacacacaaacatgcaaGCACATTAACATAGAATTTATACGGCTAGTTTGTAAAATACGCCCCCCTTTATTCCAATACTTTTTCGGAGGGATTTAGGATGGGAAAAACCCTAATGAgataaattaagaaaaaaaaaaaaaacatgaattatatcttttgttatttatttttataatacccTTTTGATTACTTTAAAAGTAGTATGTATTGgcattttcttatataaaggATACCCATTGTGATTACCTTAAAAATAGCATGTGTCTTTTTCCTATGTAAAGAGTATTTGTTTTTATCGTACCTTTTGTGAATACTTTAAAGCAagttaaaacaaattaaaaagaaaaatgtgAATCCtcgtgtatatgttatatataagtgGTGCTTCTCTTTTAGTGTTTATATagggttttattttatttgtgtgcattactttcttcttttgtgttttttcttttattattctCATAATGTCTAATTTTTTTATCATTTGCAAATTGTTTTCTGCAATATATGAATACGCGTGAATTGCATGAAAGAACTAGTTCaccattaaaaataattgattTTTATGTTGAAATTGGTTTGCTTCCAAAATATCATGTTTGTGAAAAATGTGAAAGTTTGATGAAGGTGAGAGAAGACAACAGTGTAAAAGATGGTATGAAATGAAAATGTAAGGTATGTAATACTACTGGAGGTTTTAGAACATGCACTTGGTTTGTTCATAATAAACTAGAGTGGAAACAAATGATTGATATTATGTATTGTTAGTCAGTTAAAATGCCACAACAAAATGCTATGATAGAATGTGGAGTTTCTTCACATACAATTGTTGATTGGTATAATTTTTGTAGAAATATCTGttatattagtttacaaaataATACTACTAAGATAGAAGGACCAGAAAAAATAGTAGAAATAAATGAAAGTAAGtttgataaatataatataataaaggtagaaaagtaaagggtcaatgGGTGTTTGGTGGTATAGAATgagatttaaataatatattcatagtatcAGTACCTAATAGAATTAAAGAGACACTTACTGATCTTATTTATCAGTATATTGAAGCTAAAAGTATGATTTTAAGTGATTATTGGAAGGGTTATGATTCAGAATGGTTAAGTCAACTTAATTTTGAGCATTACATTGTGAACCATTTTGAAAACTTTGTAGATCTTGACATTGGAGTTCATACGAACAATTGAATCTACATGGGGAGTTGTTAAACGATCATTACCAAGGTATAGAACTACAAAAGTATGTATGATAGttattttcaagaatatatgTGGCGAAGAAAATTTGTAGGCAACGGAAATGCTTTCACAAAACTTTGTGAAtgcattaatttatatgttcaCAATGTTCTAGCTcctgtataaataataaagtttaatttaagtttaaatggTCCTTAAAAAAGTACTCAAGAAACCCTTGGGAATTAGGGTAAATGTTAATTTCTCCTGAATTTATTATACACGTTCTAAGGGGGGGGCGTGTTCTGCAAGTGTCCCATTTATACTATGATAATACAATTACAGCATATATCTACCGTAAAGTGGTATGTCCCATGGTTAATTTAGTTCATTATTAGAAAAAagcataatacatataatatattatatcatattaaaattctctctctatatataggtGTGGTTTAAAAgcattacttaatatatataacaaattaaaaatttaaaacattaccAGGGACCAAACCTGAGTCATCaagtatattaaaatcacattactggtttaaaattaaaatttataaatcaccAATCAAACTTTtgatttttaaacataaatctcattcttaaaatttataaacttacattttgaaagaacatataaatatgcacaGAATGTGATACTTCATTCAGctcaaaaccctgcttatatacaggaaaccttctgccacgtggcacacatgcgacacgtggtgttgacacatgggggccaaatcaccacccatgtgtcactatgcatgtgtgtatatacgcatgtgtatatataatatatagtatcttacattatcctcccctctATGGCTGTGTCGATGGTGATGGATTTGATGGTCCTGGATTCATATAAGCTTGCTCATCTAAAGTATGATcgaatgtactcaacgagtccCAAACGATAAACCATTTCATTCGAACTacatgaactatctcaaccccATGTGATCCCACTGACTATACTTGATATacttgaggaccaacctttcgggcAATGAAAGCAGGGCCATTATCTAATAATATCCGCTCTTGACAAGAATGCTGTAAAACCATattatcgaacaaaaacaAAGTTATTGACATAgtagttgcatccggaagagcatcagcctccacccaacgaattaaataatcagatacgacaatgatgtactggttaccttaagaagaacgtggaaaatgtcccattaaatccactacaATTAACCCAAAAGGGCGAGAAACTttgatggattctaacaccccatggcccAAATCATataggaattccgagtttaaCATCTAAGACAGTTCtaaatatacctgatcacatcagcacacatgctaggccaataaaaggattgacaaagcttctccaacactcgttggtgaccaagatgaccttcaacaataggcgaatcatgatatgcttgaAGAAGGTGttaaacatatgtagagggtacagccaaatgCAATTTGtcttctggatttgtcccaataaaatacaacaaACCATTTTGAAGTCGAAATTGAGCATAATATTGTCAAAATCGAGGTTCGGAAGAAggatttgcaaacgcatcctgccactgttttAAGGACGGTAAGTCAACATCGAATatctgaggggcttgtatcaaatcGAATGCCATAGCTACTGCAtaagcaggcaaagtggaattggAAAGGGGtactcgagaaagtgcatctgcatccaccattgtttgcCCATGCCTATGCACcactttaaagttatatacctggagacatAATGTCCATCTGGCTACACAATCCACTAAATTCTttcgttttaataaggaagtgacaacagcatgatcacactccaaaagggtttcactcccatgcaagtaggcatgaagttgTTCAAAACCTCAAATAGTAgtaaggcattctttttcagtagtagaataattccgctcagcaaGCTTGAGTACTCAACTAATGTAAGCCATCGGGTGTTAAATTATAGGATCCATAGCATCGGTTTGCATCAACACATCACCAATACCAATATCTGATGCATCTACTTGTAAAATGAATGGatgagtaaaatctgggtattaaAG
>PUQB01000097.1_ position 307937 to 312317
TGGGTTAAGGTGCATGGCTCCTCAAAATCAGGGACAACATGCAAACTCACTGATTTCCTTATTATGATTCACAATAGAATAACATGGGTAGGCATTGAGGTTTTGCTACTTGGAAGAATGGTGGATTATACTAGTTGTAGATCGAAATgacttaattaaaaacataactCTTGACTTGTCTAAGATTGTTATTTTGTTGACATTCATGCATGATTCTACATTCCAGCTTTCAAATGGAAGACTCATGCAAtgacacatatataaagttatgtTAAGATGGCACATGTCAAAGCAAATAAGTTGTAAATATAATTACTATTCTAACAGGATGTTGTTTGAACGCTACCTTAAAAATTATCTCAATTTCATACATGACAAAATGAACCACCTCCCAAAAATGGACCATGCAACAACAACATTACAAAGGTCAAAACAATAAAAGTATAATACTGAAAACCTATAAAAAGATCAACACATCCTTAAGTGAATTTGTAAGATAAAACATGAATTCCAAAAGAAAGAGACAAATATATGATAAACATAACTAACATTATACATGAGTGAACAACAAAAAAACACAAAGACTATGGGAATTaacaactttgccaaacaaGCCTTCATGTGTTACTTACATAAACTGCATACAGAAAAACATCAATAGCGAGATTGATCTCGTTCCATGGAAAATGCACAAAggacaaatcatataaaaattaaaagagtATGAATGACTATCtttataaaaaacattattcttattttttaaAGGAAAAATTTACTACATAGTCACTATGTTTCATACTTAAAAggaaaaacacacatatatcctaGTATACACATGAAAGTAGTAGTTAATTATTCTTCTAAAAGAGAAAGGTCTCTTACagtacatgaaacacattttataactatttcataaataatttatttaaactttgttTGGTTCAATCCATTAAAAGTTATTGAATAaagcaattttcaaaaataaatttttaatttttaattcatttaaaaaacaatatCATTCTTtccatatttatcatatttttCCACTTTATTGATATTTGGCTTATGGGTAGTTGGAATTTTGTTTGAAATATTTTGACATtgaatataaaaagaaaattctCAAATAATATTTGTTATTGATTTAACACGTAAGTTTTCAATGTCATAATATAATACTATGGGCCAATTCCCACCcgcaattaaattatattattttagttgactaattagcttaatttaaaatactttaaTAGAAACATTTTCTAGTTTATAAcaaatatttaagtaaaaaaatttaaaagaatcaCATTCACacctaacttaatttaattattataacaattatataatgtgtatgcatTCCCATTAACATTGTTAGAGATTCGAGACCATTTCTCTTTAACtaacaccattttcaaaatGGTCATCTCAGACTAGTTTTGCAGAATACGAAAAACGTGAATCCtcgtgtatatgttatatataagtggtgcttcttctttagtgggtttttattttttgtgtgcattactttcttcttttgtgtttttttttaattattattctcataatgtttaatttttatcATTTGCAAATTGTTCTATGAAAAATATGAATATGCGTGAATTGCATGAAAGAACTAATTTATCATTAAAAGCAATTAATTTTTGTGTTGGAATTGATTTGTTTCCAAAAAATCGTGTTTATGAAAAATGTAAAAATGAAAACACAAGACAGCAGTGCAAAAAAtggtataaaattataaaataaaatgtagtATGTATTAAAGATTTTAAACAGGTATTTGATTTGCTTATAATAAACTAGAGTGGAAataaatgattaatattatgtattgttGATTAGTTCAAATGCCACAACAAAATGCTATAATAAAATGTGGAGTTTCTTTTTTATTGATATTTTTGTACAGATATTGctatattagtttacaaatAATAATACTAAGATAGGAggattaagaaaaataataaaaataaatgaaagTAAGTctgataaacataaatataataagaataaaaaagTAAATGTTTGATGGTATAGAACAGGATTCAAATAACATATTCATGGTATCAGTACCTAATAGAACTAGGAGACACTTATTGATcttatttattgattttaagTAATTGTTAAAAGGATTacgatttaaaataattaactcaaCTTTGAACATTACACTGTGAAGCTTCTTGATAACTTTGTTAATCTTAACACTTGAGTTCATATGAATACAATTGAACTTACATAGGGAGATGTTAAGTGATCATTATCAAGGTATGAGACTacaaaaagtatatatgatagttatttttaagaatatattgtgATAAAGAAAATTTGTAACAACGAAAATGCATTTATAGAACTTTATGAATACATTAATTTGTATGTTCACAATGTTTTAGCtcctaaataaataataaagtttaattaaagtttaaatgaCCCAAAAAAATACTTGGAAAATAaggtaaatattaatttttcttgaatttattatacaCATCCTAAGAGGGGTCGTGTTCTACGAGTGTCTCGATCGTCTCtcatttctttaaatattctaCTTCTTTAATTGAATTAACCAAATAATATCTTTTTGAATCTAGTTTCACTTCCTCTCTTTAATTGACTTCTCGTTTGTGTAAGTTAAAACCAATTTCTCTTTAGAGTAAAAGCACTAGCATTAGAATCAGCAATAGTAAGGGCAATAACAGTCTTAGTAATTGAAATAAGATTACCACTAGAATAAAAGCTTGAGACATACctcttataaaaaaaaaaaaaaaaaattaaacattacGGGAATAAATTATGGATTTAGCTCGTCCTGAATTTTCCATTGTTTGCTTCATGCTCATTCACTAATTTAATAGTCTCTAAAGATCGTTGAAACaccattaaattttataaagaaatgattaattaatataataaaaagttagtgggaaatgaaaatttattaacttttttcattaaaattaGACCCATTTTAATTAAGGGTGGTATACTTAGCTTCATTAACCTATGGGAATCGGCCCTTTATACAGAAGGAATCTACGGTTTCATTTATACTTTATACATAAAGAATCTACAGTTTGATTCTTTCCAAATTACTGTAGCAATTTTCTAAAGTGGTCTGTTACATCTGTAAACAATCCTATATGTAAGAATATAAAAtttgaataataatataatttttaagcaAATTGATTTAAACTTTAACTAGACTAATATAATACTGTCTAAACGTATATGCTTGTAACATTTTCCACTTCCATACACGGTAGAGAAAACATGAAAAGGTGTCCAAGTCCAACACTTCTGCTTACAGTCAAATAGTATATGAAAACTCGTGTAaagatgtatattcatatatacacctAACATACTTACAGTGTTAAGTTATCAGAATTTGATTTAGCTGATGTGGATAACCTAATGCGGGATCCGTGAAATATGAATAGATTTTAATTCATCACATTCATTGAAATGCTTACGTAAttagatgcatatatatataataatagtacGAGACGTGCCTTGCTTAAACTCTAGAAGAAAATACGgacattttttttattaataacaacACGTTTGCAAAGAGACTTGACCCATGCCAAAGACTATTTCTTTGCATTCTAAAatatcaaaataattatatataacttacacgGCTATATAAACCATTCATCCGGACCTCTTTCTCCACATTCAAGCTTCGTACACTTACATTTGCTTAGTCTCTTAAGGTGATTTTCTACCGAATATGGCTAGTCACATCAGTTACATACTTGTTCTTCTTCTAGCTTGCAGCATGTTTGCTAATGCTGCAGACGAAGACATGCTTCAGGACTTCTGTGTTGCGGACAATAACAACGGACTCACCGTAAATGggaaggtgtgcaagccggTTGAGGACGTAAAAGCTGTCCGATGTGCTCAGGGTCCCTGGTAACGCCAACAACAAGCTCGGTTCTAACGTCACAACTGCAAACGTTCTCAACTTTCCTGGGGTTAACACTCTGGGAGTTTCATTTGCTAGAATCGACTTCGCACCCGGTGGCGTAAACCCACCTCATGTTCACCCACGTGGAACTGAGATCCTGTTCCTTGCTCAAGGTACACTTTATGTTGGATTCATCACAACCGCCCCAGACAACCAGCTGTTTGCTCAGACTATAtatccaggtgtgtgtgtgtgtgttgagtgagagagagagagagagtgcgaGCGCGGGTGCACAGATGGTATATgtagaaattataaatttctttATATGTTCAGGTCAACTGTTTGTATTCCCCCGTGGCTTGATCCACTTCCAGATCAATATTGGAAAGGGT
>PUQB01000419.1_ position 58720 to 63091
CTGAGCGCATTCATATGCACTCTAGCAAGAAGGCACATGTCTGGTGGATGCAATTCCACGAGGCAATCAAAAGGAGCTCACTGAGAGACCGTGAAAAGGCATTTTTAAACACTTAAGAGCAAGAAAGAGGTAATTCATAAGCTAGTTAACTTGAAGTAAAAAGTAGGAAAGGGAGGTCAATGTTTGATTGATGGATTCTCAACCAAAATCTATTTCAACATTCTATTCTCACCATCTAAAACAAGAATTCCAAAACACCCCATAAAGGTCACGGTGACAATGCAACTCTTGATAAACATTCAAAGGTTCACAAAGGAAGACATGCCTAACAAGATCCTCTAGGGACGAAAGAGAAGTACATGAGGTTGTGAGGAAGATCAGTAAGCCCAATGAGAACTAATTCAAAAGTTTTGAACAAAGTTGAGAACAAGGAAGAACTCAGTCATCTATTTGAAGGATGAACTTTAAAGGGAGTACCTTGTCAACGACAAGGAAATGTATTGGGACAAATACTAGATTGATTGAAGTTAACCAAGATGTCAAAGAACAAGAAAGAAATCGTCATCTATTTGAAGGATAAATATGCTTTTGATGCTCTTCAAACTCTTGGTTAGCTTCAACCTAGTATTTGTCCCATGCATTGATAAGGTACTACCTTCAAAGTTCATAGGTTGTTTCTATTGACAAGACATTTTTATGTTTGAATTGGAATAACAAAAGAATGGTTTGATGAGAATTTACAAGGAGGCACTAATCAAATGGCAAATTGGAACATTACAATGTTTGTTATACTCCTCTAAAGGCAAACAATAAGACTTCTTTACGGATGTACAATTAACCAAAGTGAATGAGtaagtatattattttctatattttatttctcttTTCTAATGTGTTCTTCTTATATAATCaacaagtttaattattactattattcTAAAGGATCAACTTTATGAAATCTATATATTTTGCACGTACAAAGGTTGATGTTCTAGAGAGATGTCTCAACAACAAAACCAAATTACTTAAAGAGAAAGTTTGAAAAGCTAGAGAGGCCAATCACAAGTGAAGCACGAATTTTGGTGCCCATTCACCAAATGGGTTTTGGCATAAGCTTTTATTTCATCTTATAAATTCTTGTTTTTCAAAAGCAAAAGTTGAGGGAGATTGATGtgcatataattttttttttccaaaATTAAAGGATGAGAAACAAACTAAATCTAAGGCCACGTGAGTTGTAAAGAAGAACTAAGGCTCTTATTATTTTGAAAAAAAGAATTAGACACAAAATTGGTGGAGTTTTTactttaaatgtttttaaaatgggAAAGCTTTCACAATCCCACCCCCCTTCTAATTTAGCAGCACCAAATAGAATTAATGGCTCAGATTATTAAATAAGGTTAATGGTTGAGattaaatcatataaattaatgGTTAATTAAGTCCAGTTATAACTTCATCAACTTAACTAGGTTACATTATTTTTCATCTCTTTATTCATTAATTTTCTTTCTCTTTtactattatttttatatttttctctTCTACACACAATACTTTCAATAACGTTAATGCTCCTAATGTTTCTAGCACGATGGAtttaattctaattttaaataataaataaccaATTTTACAATTTATGTTCAAACATGGTTCATTCAAAAGATTCAATCTCTAATAGGTGTGaagatccaatgaagttgcacATGGTTATAAAGATGTGTTAAATCAAATGTAAACGTTGTGACATTACTACGTTGTTTTCAAATAGTAACCTTACTTTtcactaaatatatattgctgGTGTATCAAGATGTCTAAGAAAGAGCTATAGTtgaaacatatattaaaagttgTAATATGATAGTTAATTGATGTAACTTTTGTcatgatatatacaatataagtaTTAAAAGGGGTAATAGAAGGATAGGTGGGCCATGTGCAATAGTAAAAATCAATGAAGCAAAATgtaaagtaaatataataggGACATAGAGTTACAGGTTAGTGAGTTTTTGGTGCAATAGAAAGAGGCATAAACAAGATGTTTTTAGTTCCaataacaaataaaaacaTGGAAACACttattgatattatatatggatatactGCTCTAAATACAATTATTTTTTCAGATGAGTGGGTGGTTATGATACTAAGTGGCTTATGGAGTTTAATTTCTAACATCACGCAGTAAATCATtctattattttaaagatcCAAAAACGAAAATTCATACCAATTATATAGAATTAATATGGCGAGTAATAAAAGATCTTTATTTTAATGTGAAACTATAAAGGTTATATTTAAGTCttattttcaagaatatatgtgacaaaaaAAGTTTATTCAAAATAAGTAGGAGACATTTAATGTTTTTCTTCGACAAGTAAAACTTCAAAATGATAAAATTCGTCTtgtgtaataaaataaatattatactagtttttaatttaaaataaaaggtaCAACAAATATACaatgattatattttatatcatgGTATGAGATTAATATAGATTTCTTTTATTCAACAATGTTAatagttttttaaataataaattattgacAATAAGCAAGAGACATTTAATATTTGTCTTCAACATAAAACTTCACAATGATGAAATTCTTCAtgtgtaataaaataaatcttatattagtttttaaattaaaaggtataacaaatataatgaaatatacttacctttttatatagattaatattagattcttttttattaaatagtattatatttttaaaaaataatacttATTAACTAGTTAATGTTTCGGTCCCCCTACAACTTATGTGCACTCCAACcgctataaatttttaatggaTTGTAAAAACTAGTCTAAAGATGAAGGTTTCACCATGACAAGTTGTAGACTTTTGCCAAGGtgcaatatatatgcacataatcATGTACATTGGTAAGAAACTACTGAAATTTTCTGGATGTTTGTAAGGTTGTTAAACAAAGCTACATTTATTGTTGATCTCGAAGGTGGTTGAGGAGGTTGTATCTATTGTTGATGACCCCACAGTCATGCCCAATCTTGAAGAAATAAATTCtatctaatatattataaggaGTTTAGCTAAATATGGAGGGCATGTTTTTTTGTGAATACAgaacattaaaaaatgatgAATGAGCATTTGAAACTCATTCCTAATGGACTTGTATATAGGTATTTAATTTAGtatcttatttatttttacaataaataaataacaatacATATACTAGATCTATTTTCCTCATTTTGTGTTCCTCATTTTATTATATCCTAATGTTTAAATGTTTATGGCAATGCTCTTTCAAGGAGTTTGTTGCACACCGAGCAAAAAAATCTAGAGCAAGTTCTCTTGCATTTTAAACTTACTCTTGCAAGAATTGTTTTAATCTATATGGGAACATGCAAAATTTAGTAACTATACTATCAATTATTGCGGTTTGACATTAAAAGTGTTAATAACAATATTTGTGATTGGAACTACTTTCcatctttttatatattctatatagcaAGTACTTTATTTGTACTCATTTACATACCGATGAATAAAGATGAATTATATGTGGgtataaaatttatgttatatatattttacaaaatGTATTTGTGTGCCTTGTTCACGTGCAACACCCATGCACACTTTTGGTCTAGCATGGCTACACTCTGTTATGAACTCTCATGTGCACACCTGAGTAACCAAACAATATGCTTTTATATAGCTAGTTGTTTACACGTAGTATTGTACAtttatcaaatataaataGGTTACCCCTCCCATGAGCATATGGAATACGTTGGACATGGTGAGAAAAGCAGTTTCTAACTCTAGGATCCATGTGTCAAATTCCTCACATTCCTCCGTTGCAACACCACCAACTTCTGCACCCAAGCACACTTAAGCAACGCCTTAATCATGTTTAGTGTATTTGGCCACATATCTTGACCCACAGTTGGGGCCACAGCAACCGTACTTGCTTGAAAACATCTCCTCTCTTCTACAAAAGActgcattataaatattagaaTGTGATACTTATAGCGTAATAATATTCAACTTACTTCATCGAATATATTACCAACGACTGTGATGCTTTCCATCTTAGGCACCAACTTAAACACACTTGCAAGCTCTTGATTGCTTGCTGGATTCTCGTCAAACCAGTAAAACTTAAGCTTAACAATACCACTTGTAAGCTTTAAGATACTTATTAAGTCTTCAAATCCATGCCTTGACTCGAAAAACATGGATAAGCTCGTTATTGTCTCAACCCCACCTTTGTTATGAATAACAAGCTCATGTTCATCTCGACTTACTCTCAAGTCATCCAAGGC
>PUQB01000336.1_ position 204406 to 208597
GTtgtatatttgtatgcatgtgaaacacgcacgcacacgttcatgtgtgtatgtaatgctTGTGTTTCAGGTGATAAGCGTGGTGAAAGGGTGCTTCCAACGTACCAGCTCTACCGGTAAGCTTTTATTAACACACTTACTTAAAAATAGTTATAGATGACATATATTTGCTGGTAATTTCTATGCAAGTACTTTTGTAAGTGCGTATGTGCCTATACgtgtataacatacataagtatattttCAGGAAGAGGTTTATATTTAGTTTGCAACACTTACAGATCAATTGATACGGCTCTGTTTTGCGAAGGTGTTCGTACActgcaaaaagaaaagaaaaacattTGAATaacaatttttcttttttgatACATGTTTTTTGTGagatataaaatctttatattaaattgcaTATTACCTTTACTTTTTACGTAGTTAATTTGTTTATGCTCTGGCTCTGAAATGTACTTCATAGCTCTATTTTGTTTTTTCTTCTGTGTTTTATTCAAACCCAGATCAAAGGCCACCACTGCACCAAAGAACCCGAAAGAGttactgtatgtgtgtgttttatatctGGAAcgagaaacacacacaaaaatcatattacacacatgcatcTGCACATacactcatacacacacgtgcttgCACAAACCGTAGGCGGTATCATCGTTTGCAACAGACGATGCACAACCCGGATCCAAAGGACGTTAGACGATGCAACACCGGATCCAAAGGACGTTAGACGATGCAACACCGGATCCAAAGGACGTTGCAACAGGATCTACGCATGtaacttaaatataacatgtacACACTTAAATGGGAATATGAGGATCACTTTTTTTCTATTGTTTTGACTTATATTAAGGATAAAATATGTGCATTTTAAATAGGAATGTGTGATTgaaaaacattttatttatttcgaCCTTTTCGATTTGTTTGACTTATACGATGATAtcactttatttaaaatgacGGACTGCCAAcaaaattacatttttctatattatttttcttctTATGTCATATGTCGTAACATGTAGGCATCTTAAATCTCCCTAAAAGGTATTGGAATTAGACAAACTagcttaaaaattattatcctGTGCAGATGTGTCGGCCACTCATGGGACGTCCGAGACAGGTGATATATGCGACGGTGTAGGCATTTTGAATTTCATTTTTCAGCAAACAATCAGTAAAAATTCATCTTTTCACAGTCGCAGGTGACGCAATTTTGAAAGTGCATTTCTATAGTGTCTCACATAGGGTTTTTCCATTTCATTTGTTTATgtgttatttctttttttctttcatttttattattattttcataaTGTCTAATTTTTGTTCTTTTACAAATTGTTCTTTTAAAGATATCAATATGTGTGAAttacataaaaaaattaattcacTATTAAAAACAATTAATTTTGTGTTTAAAATTGATTTATTTCCAAAGGACTGTGTTTGTAAAAGATGTgaaagtttaataaaaatagacaacaataaaaaaatgaaataaatagaaatgtaaagtatataatactattaaAAGTTTTAGAACTGACACTTGGTTTGCTCatactaatttaaaataaaaacaaatgatttatattatgtattgttgattaattaaaatataacaacAAATTGCTATAGTAGAATGTAGAGTTTCTCCATATTTATTGTTAATTGATATAATTTCTGTaaaaatatttgtttattGATTTACAAAATAGTAATACTAAGATTGAAAGACtagaaaaaataattaaaataaataaaagtataaatataataaagataaaAAAGTAAAGAGTCTATAATGGGTGTTTTGTGGTATATAAAGGGATTCAAATAATGTTTATGGTACCAGTACTTAATAAAGTAAGGAAACACTTACAgatcttattattaatatgtagaACTTAAGAATGATTTTAAGTGATTGTTGGAAGGGTTATGATTTAAATGGTTAATTCAACTTAATTTTGAATATTGCatagtaaatcattttaaaaactttgttGATCCTAGTACTAGAGTGTACACAAATACAATTGAATCTAAAAACTAGTGGGGAGCTATTAAACAATCGTTACCAAGGTATGAagttataaaaaatatgtataatagttatttttaagaatatatgtgaaataaaaaatttataggtAATGGAAATGCATTTACAAAACTTTATGAATGTATTAATTTGTATGTTCACAATGTTTCAGCAcccatataaataaataaagtttaaataaaatttaaaaaacccaCTCAATAAACCCTGAAAATTAAGGTAAATATAATTTACCTTTTTGTTTTTACTCCTAATGGGGGCCCATTATGCAAGTCTCCTCGCCTGTAGCACTTGCATCCTTACATCAGAAAATTTGCAAAACATACTCAGATTCACGGTTGCGTCTGCAATTTCCCCTTTGCCCGACACCGGAGGTGCGGCCGCCTCACCTGCGTGCAATAAAAAACAATTTTTATTAGAAAAATGCAACGATTCGATTTAAGTACGAGCACAGCGTACCTTTCAGCACTTTCTGACTTGCGGCTCGTGCGTCGCTTGCATTGTCTACATCGCTGCATCACTTACATCATCAAAAATCAATTTCTTAGAAAATTTGCAAAACATACTCAGATTCACGGTTGCATCTGCAATGTCCCCTTCGCCCCACACCGGAGGTGTGCGCCTCACCTGCGTGCAATAAAAAAACAATTTTTATTAGAAAAATGCAACGATTCGATTTAAGTACGAGCACAGCGTACCTTTCAGCACTTTCTTGCCTTTATTGGCACGCGCTTCCCTTCTTCCCCATTGCTCCCCCATACCTACCTTATATATTTCATCCAACGGCTTGGATGTAACCATTCGACGGCTGAGATTTAGATTATCCACGGCTGAGACTTTTCTTCTTCCGCAGACATTTTCTGTCAGAACGCTCGAAGTCTTTTTTTCTACACAAATCCATATAAAAACACGTTCTTTGTCCATAATCCAGCATACTCTTTTCAAGTTCGAGGTATGGATggatgcatatacataaaacGTAAGAATCATTaagacatatacattatactgtGTTTTAgtgacactatatatatatatatatatatagaacacacacacacacacgggcaTCCATTTATCCGTTGTAATGAAACTTCAGGTTATGATTCCCGACGATGAAAAACTTCTATTGGAGAATCTTCCTGTAGAATGGGAGGCATTGCAATTAACGCTTCAAGAACTCGAGGGACAACTGAGCAATACAAAGCTGGCTTTTATGAAACCATTTGTAAAATGGTTGACACTTTCGTTAAAGAGGTAAACTTAATAGCtatgtatgcataaatatacatgctcTCTCCGTAATGAACACTAAGATACGTACCGTGCTGcttgcacacacacccacacacatttatttagttttatgtatgtaaatatacaccCTGAGTCATTTTATATGCCTTGTTTTTTCTAATCTGCACAAatgccctttctgggcatcGTAATTAAATAGCAGGAAATTATTGTATATAGTGTGTTGTTATAGGTACAGAGACTAGAGCGTGTTTTGTGGAGAGATATCCCCATTCTACTGCAACTTCGGTTGCAGATGCTATTAAATTCATAGAAGAAGAGACGGCAAAGGTACTAAAGtatcttaatattttttagatAGGTATGTGTTAGACCGCTACATAGATaacgcacatacatacacacaaacataacatttcttatgtatatatatatatatatggttgtgtgtgtgttgttacttgtatgtatgtagatgtATAATTGGTTCATGAGTGTGATTTATCTGATTTTTGGATATGCATTGTCTATTCAAGCCATATACATCTtcagatatataaatgctatatatgtaagttCTTGTGTCTATGATGTGTAGCTAGATATGTCTTTACATACACAGCAAATGGATATCATACATATCGTAGATGTTATGTAGTTTATACATAAATGCGTATATTCGAGTTTAACTTACCCATATATAGACATGCATTTATAGAGCTTGTTTGTGTGAtgtttgtgtttatgtataatgtatttgtGTATTTGTTGTGTACGCCTGTGTATGGATATGTATGGGTATGCTATTTATTGAATCGTAATGGTTATTACAGGTT
>PUQB01000064.1_ position 715063 to 719239
TGTATTGACGATTTTCGCTATGTGTTATATAGGTGGACATTGCAATTATTACCCAGAAGAGGAGACAATCTAAGCAGGTATGTAGTTAGAAATTCAATACAAATGCATTGACCATATCTTACTAGTCATGTGATCAGGGAAATTCTGATATTAATCAACCCACTCCTTCCACATTAGAAAATGATAATCAACAAAATGTAAGTCTTTTTTGAAATGTTCaacatgtaataatataaatatgcttTTATAGGTGCAACAGGTTGTAGTCGACATGCAAAACATGCAAGCTGTAAGTATAAGCCATTTTCTAAaacttaatatttgaagatgcCTTTTAATTTCAGGCAAAGGCTCCTACCCAACCCAAAATGATTTGGAAACAAAATGAAAATGAGGTAACCATATGGCATGATTTACTTAATGTTTCATGGTTTGTGTTTTATAGGATAAGATTGACAATAATGAGCATATTCCACATGACCATAACGAAGAAGTTCCATATGTTGCAAACGGTGATGAAGTTCTACTCCTCAACAACAAGGGCGATGTCGTGGCAGTAGGAACAATTGACAATTGTGATCCAAACTCCACAGTACATCATCAACTACTTGGGACAAATGATGTTCGGGTTGCTATCCTTTCTGTTGATCCAGTTTTTGCTACTGAGAAACTTCCATATCCACCTGAGCCTGACGTGGAGGTTTTTGGCGATTTATCCGGTCAGGGGTGGATCATCAAATATCCATTGTCACGCATACAAAAGGTTGGAGTTCAACTTCTTGCTTTTGTAGAGTTTTCATTCTAAAATTTTTTGATGAAGGCTTGCAACCAACAAAAAAGCTTTGAGATGCACAAAACAAACCACTCCCCTTTAATGATGAGTAAACAAGTTGAAGACAATGTTCAGGTCCTGTTTCACTttcttaatttcttttaatcattttatttGCCTTATATAGGCCACTAGGAAACAGAGGAACCTCCAACGATCTAACATGTATAAGCAACGACTGCCTTCCATGTCTCGAGCTCAAGCTCCTCATAAACAAGTCAAAGACAACTCTCAGGTTCTTTTGTTTTTCTCTTTTTTGtcttttaatattgttatttattacCAGATTTCTATAACGATTGTTGAGGACTTGCCTTCAGATTGGGAAGCAAATTTAAATTCTCGTTCTCCTTTTGAGCACAAGGTTGTTGCTGCCGTGGTTTTGAATGTTTCAGGTGCCAGGCTTGTGAAGATTAATGATGTCACTAGCGGTGCACAGAGATTACAGGAGAAAAAAAAAGGTAGCTTCAACTTTACATTGGAGCCAAAACTGATGCAAAATGAAGTTTTTAGAAGGTTTGCATTTGAATGCATTCAGCAGGGAGTAATTATTATCCCTGAAAAAGCTTGGAAGAAAGAGAAGTGGGAAATTAGAGATTTAATGTTTGCTGTTTAGTTTAATAAATGAAAGCTTAgagttataaaaaaaaaccacaaaaaagctATGTTATAAACAACCATCACAACAACTTGTAAATACAATGTAGTAAACAAACCCAAAAACAAAGAAAATAAACTATATGAAAACAAAGGAAATTACTACTAAACAAACAACACTACAAACAAgagtaaaaataaaagaatattacaAGGTATACTAACTATAATAACTACAAGGTAAGAAAACAAACCCATGTTCAACCCCTGGTATGTTAACTACTTTTTACAAAAACAAGGGCTTATTTTTTAGAATTGTTTTGTACCTTAAAAAAGACAAAAACTAGGGGTTTACATTTTCCGGTGTtagtaaatgtaaatataaatataacaaaagaaaaaaatagagGTGTTTGGTGGTATAAAAAGAGATTCAATTAATATGCTTATGgtattaatacttaatataacTAAGAAGACACTTACaaatcttatttattaatatagtaaACATAAGAGAGGATTGTTGAAAAAGTTATGATTCAAAATGGTTAAATTAACTCAATTTAAGCATTATACAGTGAATTTTTTAGAAACTTTGTTGATCATAGTATTGAAGtgcacataaatataattgaatttacatggaCAGTTATTAAACAATCATTACCGAGGTATGGAATTATAAAAGACATGTATAACAGTCACTTTCAAGAATATATGTGACGTAGAAAATTTATATGCAATGGAAATGTATTTACAAAGCTTTGTAAAtgcaataatttatatattcataatgttTCAACATCGatgtaagtaaataaaatttaagaaacaCTAATAAATGTATTCAAGAAACCCTTTAGAATTAaggtaaatattaatttacctttaattttttatatatatcctaATGGGGGGAGCCATTGTGCACAAGAACTTCTGTCACAATCTTGAAGGGGTACACCAATGGAATGCGTATAATTGAGTGTTGTATTTCAAGCATATGAAGATATGAGGACGTTAAAGGTTCAGTGCAACTcaactttattttattatgttttcttttttatgttaaatattgaaatttttgatacttaaagaatatattaaaaataatttaaattaatactaataataaaatGTCAAATGTCAAATTGATTATAAAAGATATTCTTAGCAAAACTTAAAATGTTCTTATAAAAAGACATTTTATAAGAAATTCTCAAATATTAGCCTTTTGTGATGTTCGTCTTGaatttattttgttatattttaattttgttgtAAGCGTAATATTGAGTTTGCAAATGAGTATTAGTACCCATACGGGTGGGTACATATAGAATTTGCCAGAGTCACCAAGTAATAGGGTTATTGAGATTGGGAGACACAtccaattaatataataataaagctGCCCATGCCCTTACTAAGATATCACATCCTGATTGTTCTCCCTCTTGGCTCAtcacttataaattaaaaaaatacatgCATGGGCGCTCTCATGCAATATAGCCTTGTTTACAACCTTTCTCATCTCAAACACATCCTTGTCATTTGATTCAATGCCTAGACTACCCAGGACTTAATAAGTGTTTTTTTTAAGAATGATAAGGTAAAGGTTAGATCAATGAAACATGGGTATGGGAGGTTGGTTAGGTATGGTACAGGTATAAATCGACAACTACCAATTGGGCATGGGTATGCATAAAGATTAGCTTCACCACCCCAGTTGGGTATGGGTATGGGTAATGAGTTGGGttaattcaaaatttaatatattaaattaatttcatattatttggtaaattatctttaatttcatagaaaaattataataagttgTAATAAATCCTAACCACCAATGTTAAATAACATAGAAAAAAAAAGTCAAAATTGCACAAAATTTACTCATTCAAGTTACTACTAAACTAATAGTTTTAAAGTTTCTTTTAAGttataagtttttaatattaccATCCATGATAAAATAATGTACTTTTATTTGTAATATTTAAAGTCATTAATGGACCTTTTCACATCACGAACACAATCTATTAATTTTATGGTTTTTAGGATTAAGACTTGCAAATGATTTATACTCTCATTGATGATTATTTTTTTCACTTAGAAAGGAGTGCATCTAATGTGTGCTCTTTGTGCTTTCATAAAACCGACCGTATAGTTTCATACAATGAAAACTAAAATTCATGAAATTTGTTCAAAATGTCATCTTTGACGCTGAGGACATTTTGTTCATAGTGTAGAAATATTTGCTATACAACTCTATTATGGTGGGAtatttgtattaatatattcgtCTTATATAAAAATCATAAGAGAATGTTTACATAAAATGAAACTCaaattgaattaaattaaaatttatgctGCCACTATTTTTATGTTTCTGTTCAAAACAAACAGAATTAGCAAAAGGAAGTGCATGCCCCATTGGCACCGAGGATGGGACATGTACTTCATTTATGCCAGTTATGAACTTCATGTGCCactattttaatgtttatgttTAAAGCAAATATGAAGTCCCAAAAACAAAGTGCATTCTGGACTTCATAAAACTGATTCCTTGCATCAAGGAGGTGGGATGCACCATCCTCGGCGCTAAGGACGAGGGATGCACAATCTATGGTGCCAAGAATGGTGCATCCCTTGTATGAGGTTGTGAGTTCAAGCCTCACTAGGGCCTCAAACATTGGATGCCCTTTCATTAATACTTT
>PUQB01000066.1_ position 593336 to 597719
TAGTATGTGAAATGTGAAAAGCTAATTACTTGATGGTgttttttataaaacataagattctaataattaagttagtttctataataataatattaatgtttgTATGTTTGAATTTAAGTAAACcagtaaataataaatctcAACAGTTAATATCACTTAATTTTGAGTTTAAGAGaatattaaatgtttttaaatcttaattagTAAAATGTATATTCTAGATTTAACAACACAGTTTAACGAGTTAATATGGCAATTAAAgtatacttaataatttataagtgcACAACAAcattcttaaattttttattattctaaattaataaataagaaatacattatataaatatattaaaaaacctatttataacatgtataacaagtatAGAGAACATGTTAACTTATTCACTATGTTATAATGTTTTTTGAGTTTAACAATTTTTTTCATTGTTTCATTAAGTATTCAAATTTGTTTTGTTAttaataaagttaataattaaGACGGCTCATTTCATATAAATTAGCATTACTTTATACTTTAGAAGTATTTCACGAGTAAtcgaattatttttttattaaattaattttcactcacaaaagttcacattaataaagattaattatgatgtttataataaaacttattaataattattgattGTCTATTCTTTCAAGAAACGACGTTATTTTCCATTTATATTTTCAATGTTCACTGTTTAAAACAACTCAATATAGAGCTTCATATTTTCTTTAATTCATATTTTCATAGaataaacaattttaaacttgAAACCAATTCCATACAAGTgctcttaattattattcaacATCACATGATAATAATTTAGTTtcacaaattaaaattattcaaGCATTGAATAATAAACCATGTCatttacttattaaataatttgaaatgttctttttattttttaattaataaaataaacataaattaagaTGTCATCATCCTTAAGGTTCTTACTATAAATACAATCTTATAGTCTGTAATTTTCTAAGTActttttcaatttatttattataaaaattaataatatatatatttatattaaaattagggtttattatttatgaatagtAAAAATCATGGTCTAAACAAAAAAAGTTAATCCATAAGGCTAACACGTGATGaatcaaaataaatttttaaatacaatTTTTCATTTCTAAATTTCAAATGCACATATTGAATTTACCGATCCATACCGCCGTTTCTGAACTGTTAATTTGCAATATTGAATTCCTCTTTTATTCAAATACTTTTTAAGAGCTATTTAGGATGCTTACATGTTATGACATAATAagaaaatgtaataaaataaaatataaaaaaaatgtgaATCCTTTACGTTGGTTGATTTTTCTAAATAAAGTGATTTGTTTTTTTACCTTTCCATGTGATGCCTTGACATAAGTCAAACAAATAAAAACATGTAAATTCctttttattattactttaTTATTTGTGTGCTCTTTCAtgagttattttttttttcattattattattattcttataagGTCTAGTTTTTGTTCTTTTATGAATTGTTCTTTTAAagatataaacatatgtaaattatataaaagaattagTTCACCattgaaaataattaatttttatgttaaAATCGATTTATTTCAAAAGGATCGTGTTTGTGAAAAATATGGAAGTTGATGTgaaagtttaataaaaatgaaaagaaaCATCAACAagaaaaatgtaataaaatagAAATATAAGATATGTAATACTATTAAAGGTTTTAAAATTAGCACTAATTTGTTCATAGTAATTTAGAATGTAAATAAATGATTACTTAAAATAcaacaatatattattatggtaGAATGTAGTGTTTCttcacatactattattaattaatataatttttgtagagatatttgatatattaatttataaaatagtaATATTAAGATTGGAGAACcatgaaaaataataaaaaataaagtgaaaataagtttgacaaatgtaaatataataaatgtaaaaAAGAAGAGAGTGAATGGGTGTTTGGTGGTATAAAAATGGattcaaataatatatttatgatatcaatacttaataaaattaaagagaCACTTACGGAtctcatttattaatatatagaacATAAAAATGTGATTTAAGTTATTACTAAATTGGTTATAATTTAGAATGTTTAAGTTAATTCAATTATAAGCATATTTTGAAACTTTATTCATCTTAATACTTGAGTGcacataaaaataattaaatctacATAGAGAACTATTAAATGATCATTAccaatgtataaaattataaaaagtatgtataataattatttttaagaatatatgtgGTGTAAAAAATTTGTAAGCAATagaaatgtatttataaagcTTTGTAAAtgcattaatttatatgtttataatgttTCAACACCAATGTAagtaaataaagtttaaataaaattttaaaaatcctAATAAATGTACTAAAGAAACCCTTGAGAATTAgagtaaatattaatttatcttGAATTTTTTTCTTATTCTTTAAAGAACAACATACAAAGTGCAGTTCTTGATTTTTATTAAAGATATTTACTACGTTTGCGGTGTAAGACACCATTTAAAGATAACTGAATATGTTCCATCTTGCCATgtactttatttttatatttatattggtgTATTAGTTAATTTGCACAATGCTCCACATCCCCCCGAATTCCAATACTTTTTAAGGGGGATTTAGGATGTATACATGTTATGACATGGGAGGAAAAATGTAATgagataaaataaaaaaacatgaaTTTGCTCGGGCAATCTGCTCTTCTAAATAAAGTGATACCTTCGTATAAGtcaaacaaataaaaaaaatcaaaataaataaacaatgtGAATGCCCTTTTAACGACACACTTttatttaaagttatatatgttatttttaactATGCATCtttttatctttaatataaGTCAAAAAATTCCACCTCATTTAAGGTgtacatgttatatttaagTGATGTATTTTTATCATGCTTCACATAGGttttttatttcattcatttatgttttatttatttatttcttttatttttattattattcttataatGTTTAGTTTTTGTTCTTTTGTAAATTGTTTTCTTgaagatatgaatatatatgaattgcaTGAAAGGACTAGTTCACCATTAAAAACAATTgatttatatgttaaaatcGATTTACTTTTTAAAGGATGTTTATAAAAATGTGAAAGTTTAATGAAAGTGAGAGAAGACAATAGtaaaaaaaatgaaatgaaatataaatgtaaggtATATAATACTACTAAAGATTTTAAAACTGGCACTTGGTTTCTCATagtatttaaaatgaaaacaaatgattaattatatatattattgatcaGTTAAAATATAGAATGTGGAGTTTCTTCACATACTATTGTTGATTAGTATAAtttctataaaatatatttttatactagtttataaaataatagtaTTAAGATTAAAAGGACCAGAAAAATAATAGAAATAGATAAAAATAAGTTtggtaaacataaatataataaaggtaAAAAAAAAAGGTCAATGGGTGTTTTTTGGTataaaaaagatttaaataattatgtttatggTAACAATGCCTAATATAAGTAAGGAGACACTTACAAATCTCAATTTATCAATATGTAAGTAAAGAGacacttaatttattaatatgtagaACTTGAAAGTGTGATTTTAAACTATTGTTGAAAGGGTTATGATTCAGAATGAGCATTACatagtaaattatttaaaaactttattgaTCCTACATCCACCTTTTTAACGATCTTTTTGTCATTGTTGGCTTCCTGTTTACCATATTTGTTGGGAGTAAAGCCAGCTTGGCATATATGTTAAGAGAAAAGATTGGGATAATACTTGTTTTCTATGATGGTATTGGAACATCCAGGACTTCGACTCCGTTTTGCTTGTGTAAAGAAgtttgtgtggtgtgtgtatgtggcaTTGTTATGTTTAGTTTATGTGTGTGGCGTATGGAATATGTTTAGAAGCACTTGTACCTTGTTGCTTTGCAGGAGCATGCTCTATAAGTCCCCCAAGCATTTGAAGCTGACGAGTTCGTTGTTTTAgcaattatgcatatatatatacatatattttgtaaGCATCGGAAATGTACAATTGAGGGTTTACTGGTACCGTTCCGTATATACGTATTTGTTGTGTATACGCAAGTGCCGTATGGAATGTACATGTCCCTGGATTTGCCTTTACCGTACAAAATTCCGTAGAGGAAGTTATATTCCACTTATTCCTTTGGTGAGCATGTTCGATTTCATACAATAATATT
>PUQB01000010.1_ position 545231 to 549518
atatattttttatattttttaaatggaagtgctaacttTACATAAAAAATTTTACAAATACTTAACGACACCCAACCAAACCATCACTAGACATATTTATGCTTAGAAAATATTCCTTTTATGATTGATACTGACCATGAAATATTCTAGCCAACACTATGAAAATTCGTTAAAATTTGCCAGTTAAGGAATATTCAAACAAagattctaaaatattcttagtAGCTCCTTTTTGAAGGGAGTTGTCTAAAGCTATAATTTATTCTAAATATGGCAACTCAAcccaaatttaaaaaaaaaaaaaaatggaaAGAAAGTTTGATTGGTCAAGAGTGTTGTTATTAAGAAAGAGAACTTCCAACTCAATATTAGAGACCATTTCAATGGCTTTTACTGCTCAAACAACATtactataaaaatttattaagttcttTATGTTATGTTCTGTATCTTTCATGGAGTTCCCAACTAAAATTCATGTTTAAGTGAATCATTTTAGATATCATAGTTTAAGGAGTTGCCACTTTGTTTTAGAGGATATTACTCTTAAAATGATATAATAGTTTGACTTCAAAAGTATGAGTAGGTTTATATTAACTTTTTGATTGCTTCAAGGACTGAGGATCTTTTTGAGTTATAGCATTCCCTTTGTTAATAACCTAGTGAATTGGTCATGGTACAGTTTGGTGACAAGCACATCATAATATGTCAATTTTGCCTAATTGTGGGTTTAGAtttgataaattatatatgtttgctTTGTCTAAAAAGTTTAGAAGAGGCATTTGTAACACCTTTCTAACTTAGTGAAcaacatttctttattttaaaacaaattGTGTTTTTTGCGGTAGTTGAAGAACTTGCCATCATGTTGATTATATTCATTCtgagtcttggaaaatattaaaatgtcactaaaataaataacaataaagCGATCTAAAAAAGTCATGGAAAATGATATTAGTCATGTATGAAAACTATCAAAGCATTTATCAATTTGGCATATTTGAgtgaataaaaaaaaatgtcaTAGTGATTAGAAATTCATTAATCTTTGTTTCTTTAAATGAACAAAGCATTCTTAATAATGAGGGTCACATAATGAAATATTATCTCTAATATTATCATACATGAGTTTGAGTTCTTGGAGATTACAACATTTTCATCCTTTTTCAATGTCATCTCTTCTCCAAAATACCCACTCATCCTTGGACTTCCTTGGCTTGAGTTGATTAATACATCTTTGGATTGTAGAAAGTATGACGTGCAATAATTCACACCTTCCATAGCATCAAGTCTTTGCATCTCTCACATTACTCTTGAGAGTTGGAGGATATCAAGACCTTTCATCCACTTTTGTTATCACTATTATTTGTTCTCCTCCTATGTCACTAAAGTCTCCTTGTCTTGCCTGAAAGGTATGTCAACTTTGTTGAAGCTTTTAACAAGCAAAAGGTATTAACCtagttaaaaaaaaagaaaccaTCGTTTAATTCCAATTTACTAGTTACACTAAAGAAGTTGAAGACATTATGGTAATATATTGAAGAAACTTGACTATAAGATTCATCTGCCATTCTGCTCTCCAACTTGCCCTTCCATATTCTTTACCTTTAGAAAGGATATCAATCTCCATTTGTGATGGACTACAAAGTAATAAGCAAATTCATTATCTTTAACATATATCTTCTTTACTCATTTTTAACATGCTAAGAGGTTTTGACTTTGTGATAGGTATGAATATTTAATGAAGTTGATATTAATATCACGATGTAAAGATGGTTTTAAATGATAACGTAAACATTACATGATCGATTCGTTCTAGTAcatgattattaaataataacctTACTTTCTCATAAATGTTGAGAGTAATATATTGTTGATCTATTTAAATGTCACAAGAAAGAGTTATGATTAACTTGTACATGTTGTGATATATGTAGTATAATTGTTAAAAGAGGTAATGAAAGAATAGGTAAGCCAAGTTCaaaaataaagttaaatatGGTAAACGTATATACAATAACGGACATAGAGTTATAGGTTAGTGGTTTTTGGTGGGATAAAAAGAGGTCCaaacaaaatatttttaatttaaaaccaaATAAGAATAAAGAGAcactaatattatatattaatatattactttatatacaaatatttttcATACAAATGGGTCGGTTACAATACTAAGTGGCTTTCATCATTTAGTTATAAACATCATTAgagtaaatcattttatttattttaaagatcCAAAAACAGAAgttcatattaatttatatggcAAGCATGAAAAAAAAATCTTTACCTAAATGTGGAATTATTAAAGTAATGTATAAGTCATATTTTCAAGAATACATGTGACAGAAAAaagttatttaaaaacatagaatacatttaaattttcctttaatatataaaacttcacAAAGATGAAATTATTCCAGTgtagtaaataaatattaattagtttttaatttaaaataaagattcATTAACTTAAagtgtataataaatatattaagattatatttttatatcataatagtttatatatataattaatatttaattataatattagtattttttaagTGGGTGGCGCCCGAACGGTTAAGTTTTTTTGTATTCTTGTGTCTCAGTAGGAAACTGATTGAAATAAAGGAAATTTTATTAGAACAGTTTTCTATTTGGTATAGGTGACATCCTCGGAGTTGAGGATGCCAGTGAGTGGTATTATGCACACTTCACACGCCAAGCTTACATCGACTTATTGGCGTCCGCAATTGGGGTTCAGACAGAGAATTTTGCTTCCTCATGAGGATGCCTTAGGTGAAACAAAAAAGCAGTGTATTCTGGAGTTTCAAATTACAGGGCACCATAAGAACTAGCTTGATGCTTTTGGAACACCGACTCTTTACCTCGAACATCCAGCACCTGCCTTGAACCTTGATGGTGTCCATGCTCTTGTGCAGGTAAGATCTATTGGATTCTATCATTTTGTTTATTCCTCAGCagcatgcttatatatatatatatatgcacagttCACACAGACGAGTGAAACAGTAGTTCTAAGATCCATCAAGGCAAACCCAcacaaattattatatttaatgtttgaAGACGATTACAATCGAGCATATATTTCTAAACTTATCTGCGACGCGTCGCCATATCCCGACTACCAACCGACAGAACAcatcatacaatatatatataatatgtatgtataaaagacAAACTCACCTAGTTTACACCCCAGGCTCGAGATTCACAATCTCCTTGACAACTTGAGCTTTGTCTTGATCAAAATGCTCGTCTTCTGTTGCATTTTTACAAAGCAAAGCGTttacgtgtgcatgtgtgtgcgtgtgtacttcTGTACCTTTTTCTGTCTTAAAGTTGCTGAGAAACCGTAATAACTTGCTTCGGTTAGCGACTAGGATGCTCACGATCTCCGGTGCTTGTTTGCATTAGCCACAAAAACCTACAGAAAGATCGTCATattcagtatatatacatatcatcaatatgtatgcatatattacatacatacatctctatgtgtgtgtgtgttgttatatAAAATAGAGCAGTAACAAATAATTAGTAACCAGCTACCTTAAACACGTGAAAAGCCTCGATCTGAATGCTTTTACTGGATTCCTAAAAGAAACAAAGCCGAAGTTAAGTGCGAAGTATGCGTgagtgctgtgtgtgtgtgtgcgtagagagagagagagagcgtacCCGGAGAAGATTCATCATGATGCGAAGGTTCTCCTTTGAACTAACGTATTGCATCATGACTGCTGCATTGATCGATCCAGAAGCATGTCCCCGAAAGCTACAGAAGgatgataatttatttatcataaataaaaacatatagaacagtttattaatttattatatgtaaattgaACAGCAACACAAACCTTCACAGCTTGCCGTCTTGTGATATAGTTTGGTGATTCCAGCAGCTTGGAGTTGTACTCTTGGAAAAACTGTAAATGTATAACAATGGCAaggatcacacacacacacacacacacacacacacacaccataccaGTCATAGTTTCGTGTAAGGAAATCAGCCACGGTAGACTTATGTCTCGTCAGAAGCTCCTGAAGGATCAAGGATATAGCGTAATAACAATTTCAGTGCAACAAGATGAAAACCTGCAAAGCATACCGAGACGAGAGGGAAAACAAATCACAAAAACCTTGAAAACAATAACAAATACATCGAAtgaatgtttgtgtgtg
>PUQB01000208.1_ position 108759 to 113112
TTTTAGTTACTGATTCTGTGAGTGTTTGTGattgtgtttgtatgtgcTAATGGGGTTCCGCTATGGGTTCCGTCACTTCTGATTTGGAACTAGCTTCAATCTGCAACAATTGAGCTTTAGCACAATAAAGAAAATCAaagtaattttttaattattatttcataaGTACTAGACAAAAAAACATTCAAACAGGTACATGAGGCCTCGAGTAGCAAGGTTGCGCCACTATCATAGCCTTGCTAAGAGGTGCTGCACAATATAATGGAATGCTCAAACCAAACATGTTCTTCCATGAAGAGTATAATCTTTCTTCTCCCATTTCATTCACAGTTTTGCAAGCATGATGTATTTTTTCCTGATTATCTCCTTCTAGCCGATGATGAGACATGATGAGACGATCAAGCTCGTGATGTACTTAATGAAACACAGCAaattacaaattgaaaatatttAGCTTCATCAAAATAATCATTcaaaaatacataataatgtgTATTTACATGGTATAAtcctttaatttatttattttgtattcatacttctaacattttaaatataactatatatattcatttgtcatttatacatagtataatatattatagtgtttacgctttaaaatgaaatttaagaattaaatataatttacacTATCAAGTCATATTTTCTAATAAACTATTATTTTGTGTAGAATATCGTGTCATTTACATGTTTAGTGTGTGGAGAGCCTCTATATAGTTTTGTTGCCACATAAATGAATAAcactgttatatatattgtttataagagATTGAAAATGGATGAAACTCCTGCTCAAaattgtatacatgcatatatatacactatataacatatcatatatactcattattttaaatgactatgaaatataattattatatattttcatgtttctacttttaaaatagatttaagttaaaatagtTAGTCAAAGAATCTATACCATTCTATTAAAGTATATCCATGTATATGCAATCGATGCCAGCAATATTAATACTaattttagaatattaaatagtttcctataattttcttttagtgaagcatatatatatataatgtactttTTTACATCAATATTTCTACTAGTACTTCCAACTCCCTTTCAAATTTACTTGTTGGCTAAGGGCACCACCAAATAGAAATAacgatttaaattataaataaatttaataattaagattaagCTATATCAATTAACGGCTAATTAGGTCCGACTACTTAGGTTAAGTTATTATGAACTTAACcattattaagtttttataaaatggcaaagttaaattttttttcatcTCTCTTCATTCATTTATTTTCTTtctcttttattattattaattttttccttttttttaaatctttttatcttttttaattttttaatttttaattttttcttaTTCTCAATGCCTTTCAATAATGTTCATGTTCCGAGTGTTTCCAGCATGATAGATTTAGCTgtagttttaaataataaataattaactttacAATTTTGTTTTCAAgtagaattaattaaaagGTTGAACTTTGTGATAGGTGTAAAcattcataaataaaaatgtaaacgttaTGAATCAGTCAGGGTTTGGCGTTCCATGTTTTTTGAAGTACCGAAAACATCAAAACACTTTAACTGAAAAACTCTAATCGAGAACATTTTGTGTTTtctttaataccttctacatgaatgatttaattaaataatattaagttttttaattaaattattttgatgTTCCCAATACTTTGAGAACACGGAACGCCAAATCaagttataatattacatagtCAATCCATTTTGATATGtggtttttaaataataactttACTTTTCCACGTATGTTAAGAGTAATATATTACTAGTGTATTAAAATGCAAACAAACatcaaaaattataatatgatGGGTAATTGATAAATTTTTTGTCGTGATATATGTAGTATAAGTGTTTAGGAAGAATATGTGAGCTAGGTTCAGCAGTAGAAATTGATGAAGCTAAATTTGATAAATGTAAAGAATGCATAGTTATAAGCAAGTGGGTTTTTAATGGGATAAAAAGAGGTATAAATAagatgttttaattaatatataaagacacttactaatattatgtattaatatattgctCCAAATACATTATTCTTTCAGATAAGTGGGTTAGTCATGATACTTAATGACTTATATAACTTGGTTAACAAACATTACACaataatcattttatttattttaaagatcCCAAAACGAAAgttcatattatttaaatgtgaAACTACCAAAGTAATTATAAGTCATATGTTCAAGAATACATATGGTAGAAAAAGTTTATTCAAAATAAGTAGgagatatttaatatttttcttcAACGTATCAAACTTCACAACAATGAAATTATTTCCATgtagtaaataaatattatattaatttttaatttaaataaatatttgttaacttaataaatatactatgattatattttacattgtgatacttttatattaagattaatatttaattattttattaaatattattattattttaaaataataaattattaattttgatgTTTCGGACCTTAAAACCTAACAATTGGAACagttaaatttttgaaaaggagaggaaaagtttttcatattaaatttattgcaTCTGATTTTTTAATGTACTTTTAAGTTTGTTGAAAGTgaatatgttatttaattaatccaATTTTTTCTTAcattcttttataaataataaactattTTCTGCTTGAGTAtatctttaataatattaaagatcAAGCATAAACACATGCAACACACGccgacacatacacacttgtGTTTTTATACCCTTGTAATACCCAACGTGTGCTTGTTTCAAAAATTTTGGTTTAAAGTAATAATATTTCATcaattatcataataaaaatatattattgataatttatactattataacatattctcACGATAAATCCAAGTTAGGAACCCAATCCTCGTCGCCCCGACCGATCCACCTCCCTCCATCCAGCATTTCCATGACTCCCTCGTGAACTTTGCGTGGGATTGCGCAGATGGTTGTGGatacaaaataataaaaaactcaTCCATGTTTTCAAACTCTCCATGCTTCCACTTGTTGTCATATTTAGCAAAAATCTCCTCCGAAACATAGCTTGGTCGGTAGAAGGCCAGAACTCCCCTGGTATCTGGGGTAATACCTTTGGTAGCCCTGAAATTACAGACAACAAATAATacatgcgtgtgcatgtgatatACAACTTACATCTCCCATGTCCTCGAATCGGCCGCATGGAATAGGAATCCCTTCGTGATTCCCCTGCCTCAAGCATATGGTCCTGATCAGCCCCTTGAGCAGTGCAACTCGATACTCGCTTGCGCGCTGTTCCGGAGGAATCACAAGAGGTATATTCAACTTAGCCCGTGTTACAAGAACCTCCCTTGTCTGCCATTGTAGACCTAACCCTAAGTTCACTTTTTTCACCTCCAGCTGTAGTGTTGCTGTTTAATGGTTGATATATTCGGGGTGAGAGGCATTTATTTAAGATCTATAACagaacataattaaaatatattactaagtggatctcatATATGACTACAATGAACCGTAATTTGCTCATTTATAAGTTATATCACATAatacaatattttataaagcaAGAATACCatcaaatatttattatctatGTATCCGATGTTGAAACATAATGACCAACCTATGATACaatcaaaaattaaaaataagggATATTTTGTTATCTTTGCCACCGAAAATGAACGACCGTCACGCTGATCGGACGTCCAGATTACCTTAAAGTATATTAAGGATTTATCTTTTCCACGatacttatattaattatatatttacgtatataggaccaatgctaataaataaaaaaatgtgaaatattaatgaattaacATGATATGCTATATTAAAACTTTCATCAATGGATTAGATATTTATTTGGTGTCTCCTTAGTGATAACTGAAGTAATATTTTATGACCCttatgcatattacataaatacatgtcATAAATAATAAGTTGTATTGTTGAAGTCATCTTCAAATTAATACAagcttattataaatttaattattcatataaaCTGCATAAGAAAACCTAAATCAATTGCTaggtaaataatttaatttaaaacattaaaatttccAATTTGTTATGGTCGCCGCCTGAAAGGAGCCAAGGGGTGGAAAGCAGAGTGCCTTCAGTGTGGGTAACCCTAGACGCAACTTCCGCTAGATCATCACTGTCATCTATCCTATGGGAGACTCGGAACCTGCCGTACAACCTTGGCTCGGC
>PUQB01000046.1_ position 563570 to 567761
ccatcacataaataaggtagagtatgtgtaGTGAGGCTTTCTAAGTTCAAAagagctaagcttgtgtcatcaaggcacaactctttgttgtgccgtcctaacttccacacgacaggggtacgtcccacctttgggttagcctacccttatcaTTTGCAGGATTTTGCCTTTGTGACCGagtacgtcacttccaaggagttttGGTTCAAAAACATGCTCGcaactcaaaggcattgcctgaGTTCACATTTCGTAGAACTAGtgattgaggccttgctccggccgcctcaaccacgcaaGCTAGAAACAATACATGTACCACGTatcttgattcacaaggtgagcctcgttcgtAGACTTAGCCAGCTGGGAGTTTAAGTTCTTAGGGGATGGGTTCCTAAtgtgggttactttaccagatttcaTGGGGATTTCAGGGTTGGCATCTGCTAAGCTGCCTTCATGGCACTAGATAAAAATTCTGACATGTACATTCCACCTTCGAGGTAATTTACTCTTAGCATTGGAAAGTTATGCTCTTGAGACTGGGGTACATCacatccaaggagttagctaaCTCTTCTTATCCGATAACCCGCTTGCAAGCTTAAAAGCATTGCATGAGTTCACATTCCGCAAGTATAGTGGTTCAGGCCTTCCTCTGACCATCTCATCCACAAGAACAATACTTACATCTCAACTAGCCCATGCATCCTGACCCACAAGGTGAGTGTTGTCTACGGACTTGGCCAATTGTGGGTATGAGTTCATGAGAGATAGATTCTTAATAtgagttactttaccagattttgTAGGGTTTCTATGGTTGGCATTTAGCAAGCCACATTTGTTACACTAGGTAAAAAACTCTGATACATTGGGTGGATGAACTTAACATAATAAGATAAGTTTAATTTATgcacaaatttaaattattatagttaAGGTTTTATATTTCATGGCACTTTTATGAGATTTATGTGAATTTATACAAaacaattattctttcatacaTTTTCTTTGACCTGTCTCCAAAATTAAATGTAAACATgactaaaattattatatatgataaaacCAGTTATATGTTTGGATGTTTGTATATTGAATTCCAAACTCAAGATATAAAAGTGAATTTGTTTTAATAATGAACACTTACATGAGAATAAATATGGAGTCCTTTCTCCCGTATGTAATCATTCGATTTAAACTACATATTTGGTAATTGTTATTTCATGTCACTGTCaattactttttaaatttacttatGAAAATGTTTACATATGAAATTATTCATAAGTAATATTTATGAAAAGGAACACTTTCACAATCTAACCCCCCCTTTGAATTTAAATGTTGCCTAAACGGCACCaccaaataaaattaataatttagattattaaacaaatttaattattgagATTAAGTTATATCAATTAATGACTAATTTGAGTTATCACCAACTTAACTGTTAATAAATTCTTATAAAATGACTAAGTTATATTTGTTTTCATACATCTTCattcatttatttttttcttttctcttttattattattattttttactttttttgttttatcttttattttattttattttattcttataAACAATCAACTTTACAATTTTTTGTTTTAGTATGGTTGGTTCATGAAGTTCGATTTTGTAATAGGTGTGAACATCAAATTAAGTTGCACATTAATAATTGTGGTTGtttaaatgaaaatgtaaacgtgtGACACTACAcagttaatttattttagtaCGTGGTTTTCAAATAGATATCTTACTTTTCCACAAATGTTAAGAGTAATATTGCTAGTGTATTGAATGCATAAGAAATAGCTATGGTTGAAATAGACATCAAAAGTTGTAATATAATGATTAAATGATATAACTTTTGTTGTGATGTATTAGTATAAGTGTTTGAGGGTAATGAAGAATAAGTTGGTCATGTTATAATAGAAATCAATGAAAGCAAACGTAAATACTATAAGGGACATAGAGTTATAAGTTAGTGGGTTTTTTGTGGATAGAAAGAGGTACAAACAAAATGTTTTTAGTTCCAGTACCAAATAGAAACATAAATACACtaattgatattatatattgatatgttgCTCTAGATACAATTATTTTTTCAGATGATTAAGTTGGTTATGATATTGAGAGTGTCTTATACAACTTAATTATGGATATCAACCTTGGTAGTTTCCACATTTAGGTAAAAATCTTTTTATTGTCCGTCATACACGATTGTTATGAACTTTCGTTTTTAGATcttttaaaatgaataaaatgatttactgTGAATGTATAGTCATGTTTTCAAGAATACATGTGGTAGAAGAAGTTTATTcaaaataagtttatttaatatttttcctTCTACATGTAAACTTTACAATGATGAAATTGTTCCtgtgtaataaaaataaatattatataattttaagttaaaataaaactttattaaggcccactttccattaGTCGGTAGTTATTTGGTCCctggtaaatttaaaaaatgccacatcattaataataactaccACTGTGGTTTTACACTAAagtggttaattgaattaaaaaataaactatcattaaacaatttggttaaggaggttttttttattaataattttagggTTATTGAGTTACCCTAAATTGGCGTTGATTTGAAAAAGGAGAGGTTTGGCAGCATTTGGTTATGGATTTTAGGCATAAAGAAATGCAACTCATTCGAGTTATAATTGCGATTGTGACCTCCATTCGAGGTATGTTAGAAAGAAACTATTAGCATCTTAGGTATGTTTGGCAATTAAGCTTCTTAAGGCCTTTGAATTGGCCATTAGATGTGAGGGCATGGCAAGGCAGAATTCTCCATTCATTTGGATGTATTATAAGCCTAATGTGTATGTTAAAAGAACACTTCTTGCTTCTTATAATGATGTTAGTTCAAGTCAAGGATGCATGTATTACAAAATACCTTTTCATTTCTATGTACAGAACTTGCCCTATACTTACAACGGTATGACACTCATTTATGACAAGTCATTCCACTCGAGAAGCGAGTGTGTGTTGCCCTTACCAAGGTAGGCACCGGTAATCTCATTAAGGATATTGAGAATGAGTACAGTATTGGAATAACAACGGTGCACAAGATAGTTAAGGAGTTTTATAATGCAATAAAAATAAAGCGATAAATGCATTACTTCATCACCACAAAAGTTGGAAAAACTATCTAAAAAGCTTAAGAGGATTAGAGGCATTCCTAGTGTTGTTGAAgccattaataaaattatttacaaGTGATTGCACCAAAACTTCATCTGCAAGATTATTATAATAGGAAGGgttttcattttattatacTTCAGTTAATTGTCTTagcaaaaaaatatatatgggaTTATGATATTGGATGGGCAAATAGCTTGCATGACTTCAATGTTTTTAGTATCAGCAGCTGGTTTGAGAATTAATAAGGATATTTGGATCgtattgtttaattaaaaatgctGCATATGCTATTAAACCTTGAATGTTGTTTCCTTATGAAGGAAGCAAGCAAGGTTTAGATCGAATGAAGTACTATTGGAACTTCATTTAATTTAGCACTCATATGCCAATGGAGTGTGCAATTAGTGAATTGAAAGTTCGTTTCAAAATTCTTATAAAGAAGAATAATAACAAGTTAAAGTATATGCTTGATCAAGTGACTACATGTTATGCTCTTCACCACTTATGCCTTCTACatgataatatttaattatgcttGGATGGTTGAAGCTGATGGAAGCTACAATAAGCTGAGAAGGAGAGTATATTGGTTTTTCAAAGGATGAGAGATAACCCTTAATGTTATCCATTAGAACTTATGTATTATAACAATTCCTCATTCTAAGACTTcctacacaatatatatacatatataagcaacacacaccaacacacatttgtattaataaggtttttaaataattaaatatgattaagaagattaattagaaTACTTACTATTTgagatatatacaaatgccCATCATATGATtgcatataattatcaaagtgTTTGCAAAATAAAGTGTGTAAAATAAAGTACAATTTTATAACTTGTCCACAAGCTGTTGCAGAATCTCCTCAAGACGCTCCAGAACAACAACTTTACACTCTTCCCATTGGTTA
>PUQB01000420.1_ position 66613 to 70951
GAACCTAACCATTCTACTAATGTTGTTGCGCTCAAAACATGTGCAAAGTCACAAACAGCTAAAAGAACAATGTCACGtgttttattaatgtattataaattaatatgaaaatataacTTCAGTTTTCCTGTATTGCGGTTAATAAAAAGCCCACAAATCTGTGTGGTTAATGAAAAGAATAATAGATGAAATAATGCttgtagaatattcctttacgaacttgatgtgtgtgtgtgtgtgtgtgtgtgtgttagcaaATGTAGATCGAAAAGCAATccctgcatatacacacaactagtatataatatatcaaaaaTATGTGCTACGCGGATGCACTAGGGAAATGGCATAATATTTCATCTTCAGGATGACAACGATAATAACATGTTATTTTTTTTGTTCCTGGAATGCACTCAAGATTGTCTCATTACACTTATaccattcttatatatatatatatatatatatatatatatatatatatatataaagcagcATATGCGTAACGTTATTAATTGGTTGTGTtttgtattaaattaaaatttattttataataaataaatggcTAGTTTTCTCCTCCCTTATCAcagttatttaatttaattattttattgattatatataaaagatataagACCTTCAGGGTTAATACATATCATCTATACACATCCGtaagtaaattttttaaatttctttttagtatttgttaattaattaaattttaattaactataattAATACAAAGGGTTGCATTGTAAAATTGGTCCAAATAAATTATTGATTTTTCAAAGAAaaaaatcaatatattataagtatatgtttattttattaagcaTATTTGGTTAATAAGTTGTAATCAATTagtgaaattaaaaaaaagctATGAATTAATTCTACTtgagttttttaaaattatgaaattataaaatcaaattaaaatgttttttactTTGTGTTTGAGTTGTATTTGGCATTCCAATTTGGTCAACTTTATATTTAGATGTAAACTAGTTTTGTTTGCTTTATAATAAGCTTTTCTACATTCTTTAACaacattacatttatattctcACTAAGAATATAAATGGTAacattaatggctagtttgtAAAATACGCcccttttattttaatattttagagGGATTTAGGATGCCTAATTGATATGACATGGAGGAAAAACCCTAATGacacattaataaaaaaaaaaaggaacgTGAATTATACcttttgttatttattttgatCATACCCTTTGGATTACTTTAAATGTGTCGCATTTTCCTatataaaaggatatttatttttcatcATACCCCTTGTGATTACCTTAAAAATAGCATGTGTTTTTTTCCTATGTACAGAGTATTTGTTTTTATCGTACCTCTTGTGAGTACCTTAAAGcaagttaaaataaattaaaaaggaaAACGTGAATCCtcgtgtatatgttatatataagtgaTGCCTCTtctttaatgtttatataaggttttatttttttgtgTGCATTACTTTTTTCTTtgtgttttttcttttattattctcataatgtttaattttttatcaTTTGCAAATTGTTCTATGTAAGATATGAATATGCATGAATTGCAGAAAGAACTAGTTCaccattaaaaataattgattTTTGTGTTGAAATTgatttacttttaaaaaattgtGTTTATGAAAAATGTGAAAGTTTAATGAATGTAAGAGAAGATAGCAGTGCAAAAGATGGTATGAAATGGAAAtgtaaaatatgtaatatattaaaggTTTTAGAACCTGTACTTTGGTTTGCTCATAGTAAACTAGACTCAAAATAGAtaattgatattatatattgttggtcagttaaaataattaaaatgccACAACAAAATGTTAGAATAGAATGTGGAGTTTCTTCACATACAATTGTTAATTGGTATAATTTTTGTAAAGATATtggttatattaatttataaaataatagtaTTAAGATAGGAGGACCAATagaaataaatgaaaataagtttggtaaatgtaaatataataaaaggtAGAAAAGTAGAGGGTCAATCAGTGTTTGGTGGTATAAAATAAGattcaaataatatatttatggtaTCAGTACCTGATATAATTAAAGAGACACttattgattttattattaatatattgaagCTGAAGATATGATTTTAAGTGATTGTTAAAAGGGTTATGATTCAAAATAGTTAAATTAACTTAACTTTGAGCATTACACTGTGAACCATTATGAGAACTCTATTAATCCTAACACTGGAGTCTATACGAATACAATTGAATCTACATGAGAAATTGTTAAACAAGGTATAGAACTACAAAAAGTATGTATGATAAttattttcaagaatatatgTGACGAAGAAAATTTGTAAGAGACGAAAATGCTTTTATAATACTTTGTGAAtgcattaatttatatgttcaCAACGGTCCAGCTcctgtataaataataaagtttaatttaaatttaaatggtCCTTCAAAAAGTACTCAAGAAACCCTTCATAATTAGGGTAAATGTTAATTTCTCCTGAATTTATTATACACGTCTTAAGGGGCAAGAGCATAACATTTCAAaaccttaattttatttttaattttttattatttaatttattttaagttaGGGCTTGGTtgacttaataattatttatttttcaccAGATTTAGTGATTATTTTAATTGGAtggcttaaattttattttcaacttagtttcaaaaaatttaatcataaaactaaaatattctaaaactATTTGATGTGAatgatttaaaacttaaaatatcttaagtagtattttatatgtaatatttaaatatatcttaaGAATATGTACTAGTGAAATATTTCAATTTATGAAGATAAGGACACCTAATAGTCGATAAAAGGATTCCAACTTTGGTAAACCTAACTTAGTTATTAGtgctataataataatattatccctttgtcacacacaccaatatacatatatagagaatacaaatataaacaacaggagaaaatatctaattaatatgtttaacatatttaaaaaagcTGAAGTATAAAATGATAAACTCATATTCCCATATGAATTTCTTCGATTGAGGTGTGAGGTAAGGGTTTTTATTATGGTAGATAAATTAGTTGCGTCGTGTGCATACGACTGAGCAGAATAATAcgttaaatacatacatatattcacaagattaatataaataacaatttaaagttatttaaaaactgactaataaattaaatcttagaatatattatatatgttctttTACATATCTTCTAAACAAAATCAAAGATAAGATTTTTCTTTTGAAGATGAGCACACCTAATAGTCAATAAAAAGATTCCAACTTTGGTAAGcctaatatatagatattaaaaATGCAGCTTATCTGGCACATATTGAATATACTCAATGTTTAATATGCTAACAATTTTACTTTTATTCTTTAATCTCTTCTCTAATGTATCAAGCAAAGAAACACCCGTTCGACCTCCTCCTCCTCTCAGTGCCTCAGAGGTGTTATTGTGATGGGGAACTCGCTATCTGACACTGGAATGCTGCCGATATATTTCCCTTCGTACCTGGCAATCAACCTCCCTATGGTGTAAATATCCAGGGCGTCCTACAGGAAGATTTTCGGATGGAAAACTCATAATTGATTACATatgtaatgttttatataatatatatatatatttattaacttatatatgtgCAGGCGATGCGTTTCTTCTCGTTGCAGATCCATACTTCGTCGATGTTAACCCTGACTATAGAACAGGAGTTAACTTCGCTCAAGCTGGTTCTACAGCCCTAAATATTTTTCCAAAATCCGGTTTTCTTCTCAACACAAGTGCAGGAATATTTACAGTTTAAACAAGGATATTATCTGGTTATAATGGACGTCGAGGTACAGAAATATtgctttaaatattaattttattttgaaaattattttaacattttatatagatacatgccAGCACTCGCTTCCTCCAGTTCAGTTCTATCAAATATTTCATTATCTCATTGAGATTGGTGGAAACGATATAGTTTACAATTTGCTTGCTAATCAGTCGCTTCCAAACgttcaaaataatataattcccCAGGTCATTGGCACAATAAagtctaccatccaagtacgatactgatatatatatacacaaaccaAAAAATTGTTTTTACCATTTACAtaagatataattaatataaggtGCATATGTTTCAGTTATTATACGATCAAGGTGCAAGGAAACTCTTAATATTTGGTATAACTCCATTAGGATGTGTACCATCTATC
>PUQB01000572.1_ position 5269 to 9595
GGGcctttgtcacatatattaagtaggataTGTAGTGGGTTCATAATTGAATtcgttattcttttattaatgcaaattctaacttgtgtcgttaaggcatgTTATAGGCCAAAAATATTAGCATATAggaacataacatatataaaactttcttacggtggaggaataacttaTAAAAAAGGTTTATAAAAAAATCTTATGGGTATAGAAAAAAATCCTATGATAACAGAAAAAATCCTACGGCAGTAAGAAGAATCCTATGCAAGTaggaagcagacagttatgatGGTTAATATTAGGAGGCAGAGGAGGACAAGATTTGGTTAGGGCAAGatatgaaggctatgaagaCTATAGTGgagctatggagagcaatgcatgagagagaaaattttaaaagagAAGTAACTCTTCATACTTGCTATGAATAAGATATCTTGTAAATGTTATAATATGGCAATGGGCAAAGCAAAATtttatccttgaccttagagagaaaacataagttatatataaagttaatatCAGAACGAAATCCGTTCGTCTTTAATTGAGAACTAtttcttatattattaatagtgATTTCTACACACATTGTTATGGAATATAAATtggaatattaaattttatttttaaacaaaaaaagaGAGATTAAACTATTACTTCTTATGCATAATATGAACCATTAATCCTCAAATACCTTGCTATATTCCTTACTTTTATGGTGCTTGTTGGGCAATTTCCTGTGCATAAAATGTTCttcaaaatattctagaattggCATCAGCATCATATCAATGTATTCTTAAGCATCAACATCATATCAACATAATTTAGTGGTTCACTACAATTACAATTGCTAAGccttaaataataaatcatcTCTCATTATAACTTATAAGCACTGTAACTATATAGTGTTACAacatttacattttcattTAAGGCTGTTCTTATAACCATGATTTAGTGCAGAACTTcattgtatattcatatatattataaagtcaACCTCTTGAATCAATTAGGCATGAACACAAAATTGTAAAGTTgattgtttattatttaatactaCAACTAAATCCACAATTTTAAgcattaacattattaaaaggcattgtgtgtacatgagaaaaaatattaaaaaataataaaagaaagaaaaataaatgaataaagagatattaaaataatgtaaCTTAACCATGTTATAAAGAACTCATTGAACATATATGGTGAAGTTATTAACTCaacttaattaatacatagttgtcattaatttaatttcagtTGTTAATTTTATTTGGTAGCTGTGAATCTACACAATATCATTGATTTAATCTTAGTCATTAATCTTATTTAGGGCACTGATTAGTCAACAACTCAATTTTTTTTAAGAGGAATTGTGAAAGTGCTTTTATTTAGCTTTAATAATGATTTCTTATGTTTAAGATATAAGGCTTATTTTTGAGAAATTAATAACCAACATTTGACCATTATCTTTTATTGTACTTTGATTAGTAAAGAAAGTGAATTTATGATTTAAAGTGAACTTTGATTGAACTGATATAGTGCCCATTTGCATAATAAATTAAGTCTAATTTAAGTCAAGACATAAATTGTGCcaaattcaaattaattaatttaagtcaCAAACTTAAGATGTTaacttaaatttgaattttataactaatttgtataaattttaccttaagttttaaaacttaaagaaaacattttaagttaaaaaaattatttaagttaaGTCATTTCCTTTTAGGACGGGAGTGTGAAGGAATTAAAGAGCAATGATTTTAATTCATTATAATATgtgatttttaaataataacctTACTTTTCCACATATGTTACAAGTAATACATTGCTAATGTATTAAAAAAAGAGGTATTATATTAAAGTAGACATTAAAAGTTATAATAGGATGATTAATTGTATAATAAGTATTTAAAGGGGTAATGAAAAGATCAGTTATAGTAACAAAAATCAATGAAgcaaaatttaataaacttaaatataataagggATATAAAGTTACATTTCAATGGATGTTTGGTGAAATAGAAataagtataaataaaaacaaaaagacacttactaatattatatatcaatatattactTAAATGAGTGTGTTGATTATAATAATGAGTGGCTTGCACAACTTGGATATGAACATTACACATTAAACcattttattcattttaaagatttaaaaatgaaaattcaTACTATGGTCAATAGTAAgagaatttttatttaaatgtggAACTACAAAggtaatatataagttatactttcaaaaatatatttggcaaaaaaatttatttaaaataagcaTAAAACATTTAATAGTTTTTGTTAGCATGTAAAACTTCACAACAATGAAATTCttcatgtaataaataaataaattgtattaattttttattatataaaagattaattttaatttcttttttatataatattaatattttcttttgtaagtaataaattattaactaattaatttatcTAGCTTACATAGTGTTGCTTATGTGCAACCCCAATAACTAAATTTTTAGGAAGGGTGGGGGGCATGTATGAAAACTAACCCTTTAATACAAGTAATATGTGTTTATTACAACCTTAATTGATTCAGATCTATCAcacttatttttatatatgtaatctcatagtttaattttaaatattatagcaCTATTATgataataacataataaaaaacaaCTCTAATATGGGTCTATCGTGCCTTTCAATGGTCTAAAAGACataatattagtatattttaattatatagttatttttacttatgcaacttaaaaagaaaaaagtgtatttttaaaaaaatttcaaactatatattacatagtttaattttaaatattatactaaacgcattacattatatatattacattattaattttaaattaattatatatttaaatttaattttaaaatcaataatgcGATTTTCATGTTCATATTATTAACATCACAATAAATTTGCTAGTGTTACAATTTTATGATGGTGTTGATAAATTTTAGTGTtaattctaatttatttttttcttatactgtatttgttttttttgttattgtcttaatttcttctttaatgatataatattttatttataaaccaccAAATCATATTCAagttataaatgtaatataattatttatttttaacccTTTATAAAACTTCATGAAAAAATTTCATATACATTAAAGGACGTTGTTTTTTATAAGAAAAAATATGAGGAAATTTAAAACCTAATTTAGGAAAGTTAAATCAatcttagggtttaggtaaactgactgcatgcataggttttagtatatatctttttatattctaaatttgACAATTTGACAATTGCATCTTCCTTTTCAACATGAGTGTGCCTCATACACAGTTATTCTCAGGCCTTGGTAATGTTTGTTTTCACCTCTGGTGAATACACACCTCTGTCAATACCATATTTGCTCCAGGTCTGCTTTTTGGCAACATCACTAAGGTGAtttattaattcatttattAAACGCACATGCatctacatgtgtgtttgtatatgtgtgtgtgttcattaaAAAACTGTATTTTATTTGAGGATGTTGATAACAACAACAATAATAATGCAAATCTGCACAGTATGGCTAATCCCCGAAGACGGGCTTATAAACGAAAAAGAAaggtaattaattttaattttaattcgtttatataagttttataaaaaaattatatttatatacagagCTTGCCTATACCAGAGCCTGCCATAGGAAAGAGACTCCAGGTATGGTGGCCCAGGTATGAAAAGTAAGTCATATTGTGTCatgcatataaacatatgtgtagtgtgcgtgcgtgtgtgtgtgtcatgcaatatgtgtgtaatatgaTGATGTAATATGCTAGATTTCGCAAGGGGCGTGTAGTCTCTTACAACAGAAGATACAAAAGACATCaggtataaacatacatataacagttctttatatgtgtgtgtgtgtgtgtgtattaacacatatgcacgttaatatacatacagatttTATTCGACGACGATGATCAAGAGTTATTCGACATGCAAAATACAGCATGGGAATATATAGAGGTACTTatagtattttaatttattttttttaatgttacaGATTTATAAATGTGTTGGATTTGTATTTGCAGGATCCAGCTCCTTCATCTCCAATCGAAGAGTAGGTTAAccctattaatatatatatatatatatatatatatatatatatcacacacgcacacatacacatatttat
>PUQB01000011.1_ position 472973 to 477167
AAATTGATGATTGTTCTCATTAATTGAGATGTGTCGTATAATCATCTTATTTGGATAGGTCAAATTATTGACAAATATGAAGTTATCATAAAAAATAGTATGGTAAAAATTACATGCAAAAAAGACAACATGAAAagaagagcgaaagatataatggatgtctagagaaaacatggtctttcaatcaaaaagacccattatgttttataaatgttaaatccattcaatatgggtggatgtcaagaagagttgataaagtcacaattaacaaaatacaaaagaatgtatgttttttgaagcttcaagcaattacaaaattataaatataatatatttaatattcataattataaaaatctttaataatagtactaaattgtttacttaactatgtaaatttataaaaagatatggaagattgactatataggattttatatattaatatatattattactaatacaaatttttaattaatgttgtatttaaatattaatattttaataacaacataaatatttatataatgtatgctctttaataatttttataataagcctgtacaatcttaaatggtatattatgtaataagcccatacaatcttaaacggtatattatgtaaggatcatgggtcaTTTTTTGACTTTCACAAaacttgaacccgagaccttttggttaacacacatgtattaaccaactggtccgtatgatcctggatgctaaACTACACTAGTCTTCAGCTCTGGAGAATTCAcacgctgtcggagctgataattctccaggtgtagttgtttgagctgctgctggagggaagcaacttgctcatgaagagcatgctcggacatgatgagtcgaagaagaaaaatcaaaaagaaaaaagagaagaaaatcagaaaaaaaaaaaaaatcgaaaagaaaattgaaaagagagaaagaaagaaaaacgggatcgatgacaagcggaaacagaagcttgtcactacctcagaatcattcaaactacTATCACGACCTTGtacaaagggcgaaacctttagaacaagggcaagggtggaaccttgaaagaagaagattgtattcaaaaaagaaatgaatacaaaatgaaacacaaggccgaagactggtgtagttcaacatccaggatcatacggatcagttggttaacacatgtgtttaTTAGTTAAAAGGTCTTGGGTTCGAGTCCTGTAAAAGTCAAAAAAtgacccatgatccttacttaataccttctattgttattaattattgaCCCATGATCCATTCAACATtctcattttaattacaacttgcatttatGCTTACATATTATGACATATTATTCGCTGGGCAGTCTACTCTTCTAAATAAAATGATATCTTTATATAAGTCAAACAAATCAAAAAAGTCAAAACAAATAAACAATGTTAATGCCCTTTTAACGACACATTTCTTTTTAAAGGTgtacatgttatatttaatttatacatcttttatccttaatataagtcaaaaaaaaaaaaaaaaatgtaaatcCCCACATTCTCATTTAAgagtgtatatgttatatttaagtgATGCATTTCTATCATCTTTCACATAGGTTTTTTCATTTCATTCATTCATGTgttatttctttctttctttaatttttattattattttaataatgtctAATTTTTGTTCTTTTGCAAATTGTTCTCTTGAAAATATGAATATGCATGAAAGGACTAGTTCATCATTAAAGGCAATTGATTTTTATgttgaaattaatttacttcCAAATGACCGTGTTTGTAAAAAATGTGAAAGTTTAAGAGGAGACAAAAATAAGAAAGATGGaatgaaataaaaatgtaaaatagCACTTGGTTTactcatattaatttaaaattagaaacaaatgattaatattatgtattgttaatcaattaaaatgtAACAATAGATTGCTATGGTAAAATGTGGAGTTTCTCCATATACTATTATTGATTGATATAATTTTTGTAAAgatatttgttatatttatagaATCTGAGAGTGTCATTTTAAGTGAAAGTTATGATTTAGAATGGTTAAGTCAACTTAATTTTGAACATTACACATTAAATCATTTTGAAAACTTTATTAATTCTAATATTGGAGTGCACATAAATACAATTGAATCTACATGAGGAGCTATTAAATGATCATTACCaatgtaaaaataattatttttaagaatatatgtgACATAGAAAATTTGTAAATAATGGAAATGCATTTACAAAGCtgcattaatttatatattcacaatGTTTCAACACTAATGTAAGTAAATAAAGTTAAGAAACCCTAACAAATGTACTCAAGAAACCCTTGAGAATTAAGGTAATTATAATTtaccttttcttttcttatacATATCGGGTCCATTATGCAAGTCTCCTCTTAATTGTCAAGGCTAAACATCACATCATATTTATCCCACAaattttgatatattattgattTGGATATGGCAGTTCTATGTAGCTAAGGAAGACGaagaacacatacatatctttCTTTTTATGTTGTAGAACACAACCCCTTCTTAATACAtgtgtaagaaataaaggGAAATCAATATTTACCCTAAATTTTAAGAGTTTGTTGAGTACATTTCTTAGGGCTTTTTGTATGTAATGTTTAAAATGAGAGTAATTCGTTTTGTCGGTGATGTATACTCATTTGTCTAGGTGCATGTAGAAGATTACGTGGGTGTAATGCTCAATTTTAAGGAATTTACATagaattttaatatgtttcGAAATACTATTGGAataagaggggggggggggtattTTGCAAATTACCTTTGAAACTCCCAATAATTTGTTGAAGATTGATATGATTCTTACTAGATTTAGTGAAATTCTCTTTAGGTAGGTTTAATTCATTTTGCACATATCCCAACAAATTTTTTCCTATTTAAttccatatgtgtgtgtgtggatgtataTAGGAGGTGACTAtgtcattttttattatgtataatctaCTTTCTCCGAGTTTTATAATGTGTTTTGATATTTTAATCTTGGGTTTTTGAGATTTGTGACTAAGTCTATTTTGGTTGGCtatttgtaaattttttttgtgTGAACATGAGCATGTGTTAAAAGgtaaacatgtatttatatataaaagtagctTTCTCTCTCactttatacacacacgtgtgtatgtgtatgctaaTGTTTGTAATGTTTGTATACAAACatgacatatttaaattataaaagatatttagtgtatgtatatatctataaaacTCTTAGTGTTTCATATATAGGATATGTCTATATACAGGTTCAaactacatatttatatgtatttataatacttgcatataattatatgttaacTCGGTGCGGCAATGAATATGAAGTGTATTGTTCATTCAATTAAGCATGAGTGAAAAGTGtttataattttcaatatgAATTGGCACCAAAGTTGACAAAGATGGAAGTAATTATTCGGTTTGCAATCCAATACATTTAAAAGGGTTTGATGAAGGTGTCACATATTTCTTGGAAGGAGAGatgctttacatatattatttagttatattaaaaatgcataaatgactaattaacaaatatattgtaaatgaGACTAACACTAAGGCAAAGAAACTGCGCATAATGTGTTCCTTACTAATTTAACTCATTTTTACAAAACTAGGCCATGTTCCATACATGTGTCTATGTCTGAAAAACATATAAACTAGGATTTACATTTTCAATGTAAGTTTCATTCGGCAAATATGTTGTCCCAAGTCACTTGTCATTACCAAAGCTTATCAAGgatgtacaattaaaagtAAACCATTTCTTTTGCATTTTGTACTACTTGAAGACTATCCATTGGCCACAGTGTTGCACATAGCTTCTTGAGCTTCCATGTGAATCCAATGAGGATGAAGGATGAAGGTGATAGTAAAGATGAATTGatcaataatatttaagtaatGAAAAAGAACCTAAGGAGCTTACTTTTACACCTAATGAGCATGCTAGAAACATTTTACACCTAGAAGCACCTAATGAGCATGCTAGACGTAGAAGCATGctcattaatatatagagaagttttttgttttttcatTGGAGCTGATTTTGTAAAATGTTTCAATCTATCTGTAGtaaaatcaatattaaaactatatgta
>PUQB01000274.1_ position 171055 to 175258
TGATGACCTGGTAGAGGTACTCCTTGTGGATGGTGATAACCCGGTAGAGGCGCTCCTTGGGATGGTGGTAACCCGGTAGAGGTGCTCCTTGTGGATGGTGGTGACCCGGTAGACCGGGTATAGTTACATGACGTACTGCAAATCGATGGTTAAAACCCGGTGGAATGTCTTCCATATGTGGATATTTCAGAAACCATTCCTCGTGATTATCATTAAGTGGAAGCTCTGGAAGATTCTGTACCTTCACGGATTGCCTTACCATTTCTAGCTTTTTCTCTACCCTCTTCTCCATTGAGCGGTACTGTTCTTCCGTACTAACTTCTTTGGCTGGTGACCTAGTTCTTTCGCTGCAGTAAGGTGACCTAGTTCTTTCTTGGTTATCTGTAACTTGGTTAGTCTCACCATGGTAGGACCTAGTTCTTTCACTGCAGTAGGGTGACCTAGCTCTTTCTTGATTATCTGTGACTTGGTTAGTCTTAGACCTAGTTCTTTCACTGCAGTATGGTGACCTAGTTCTTTCACTGCAGTAGGGTGACCTAGCTCTTCGCCTTGaactatatgtacatgtagatCCTTCGAGACATTTCGATCGCCCATCTGCCAGTCTTGAACGGTAATCTCTTAAGCCACGTTTTGAATCCTGGGTAACACATGAGTATGTTCTACCTTGTTTACCTTCATTGTTCCAATAACCTCTAGACAATCTTCTCTTTGAATCGTCTGGCTTTGTTGAATCATATCTATGTCTATCTCTTCCATCAGATATCTCATGgtacttgtctcttaacctttcAGTTTGATATGTTATACCAGATCTGTCATATTCATCTCTTCTTCTTCCAGTGTAATTGTTGGCGGAATCGTTAGCTAAATTGTCATACTCTTGCTTTAGACACGGACTTATTTGCCTCcattctccttcctcagtCCCATCAGCATCCATATCTGCCAAACCTTATAGGGTCTAAAACCCTATATTTCTTCAAAGGTAGacgaaattataatttatgtcTTTTTACAGTAAATCTTAGTGATTATTATTTGGAATAAAATTGATCCACATTATGAATGGAGCACAcgttaaaacacacacacacacacacacacatatatatattatatagtttaagatatattatttagtaaATAAGACATTTATCTAattaaggtatattcttaaatcatctgattaaaatatattcctatttaaaatatatatagtacatgtATCTAAATCTCTTCATAAAAACATAGATATTACTAACATATTTTCactctttttaaatataattttaaaaacagattaaaaatgaaataaaggCTAACCTTTTATTTCAATATTTTTGAAACGTGATTTAGGATGCTTATATGTTATGATACGAAAAGGAAAATGTATgaatacaaaaaaaaaacatgaatCTATTGTTTTATTGCTtttctaaataaataaatttgtttttacaatatattaataatttaaaaaaatgtaaatCCCTTTTTATTGGTACATTTTCATTTAGTGATTTACATGTTATACTTAAGCAATGCATATTGTGCCTCACTTAAGTTTTTCATTTCAATCGTTTGTatgttatttttttcttttgtgattttgttttcattattattattttcataatgtttaatttataaaagagTAAAAGTTCTctttaaaatatgaatatacatgaaTTACATCAAaggatattaaaaataattaattttatgtaaaaattaatgtgaaaaatataaaaaaattatgcaaataaaagaaaacaatagcaagaaaaatgaaataaaataaaaatataagatatatatattactggaggttttataattaatacttgGTTTGtttcataataattttaaaatgaaaacaaataattaatattatgtattattgatcaatatattattataagtttttctataaaatattgttaattggtatatatttttataaaaatatttattacattaacATGGAAGATCAGAGAAATGATAGTAAATTtggtaaacataaatataataatgataaaaaaataaaaagttaataaGTGTTCAGTGATATAgaaagaaatttaaataatataattatagtactaatacttaatataattaaagaaaCACTTATGAATCTCatttatcaatatataaaatttagaaGTATAAGTTTAAGTAATTGCTTAAaagattataatttaaaataattaaattaacttaattacaatgtaaatcattataaactttattcatcttaatactaaaatacacacaaatattgcATTTACAtagaaaaattattaaacagtTGTTACCAAAGTatgatgtatgtacatatatcatatatattatatagaaaattTATAAGCAATCTAAATCCATCTATGAAACTTTGTGAATGCAttagtttataataaaaattataaagtcataacaaatatacttaaaattaaggtaaatattaatcaattaagaTGTATCTTtcataagatattattaatatgtgttaattttatataattaataattctgAAATAAAATCGATAAAACAATTCAAttagtaaattattataattaatactttttaaacaaaatttacTATTAAAACCATCCAATCAAGGTATATCTTTAATTATTAGATAATATTAgactatttaaaatatttactgttaaattattaattattcaaaTGTTATTTCAGGTACTTTGAAAATcttcatatgtataaatgtcaTTCCAAGGATGAGCTTTCCATTTTCACGCAGCTTCTTAAATCCTGCGCTTCCCCAAAGGATATATGCAGAGGAAGACAAATCCACGCACAAATTCTTTCATCTCCTTCGTGCAGAAACAAGCGGTGCCTCTCCAATCTGCTCATCGAAATGTATGGAAAATGCGGAGATCTCCACCAAGCCAGAGAAATCTTCAACACAATCGCCGATCCGAATGCATTCTCGTGGACCATCATGATTTCTGCATATGCTCGCAATGGGAATCTGGATGAATCCGAGAAACTCTTCGAGATCTCTCCCCACAAAGACAGCAAAACAGCAACTGCGATGGTTTCTTCATATGCCCACAATGGGCATCTACTGAAAGCTCGAACTCTCTTTGATGAGATCCATGAACGAGATTTCATTCTCTGGAATGTAATGTTGAaagcatacacatatgtaggAGAACTCAAGGAAGCGGAGGGGTTCTTCCAAAGAATGCCTGAACGAGACATCTCTTCATGGACTGCAATgcttactgcatatgcccaagaaGGGCATATGCATTCCTCAAAGATTATGTTTGATCAGATGCCCCAAAGAGACCCGGTGTCCTGGAACGCTGTTGTTGCTGCCTCTTCTACGAATTCATTCCTTGTTGAGACAAAAGAGTTTCTCCGGAGAATGCCTATGCACGGAGTATCAGCATGTACTTCAGTGCTTGCTGCATTTGCCCGTGAAGGGCATTATGCGGAGGCGAGATTCATATTCGACGCAATGCAGGAGAGGGATCCTGCTGCATGGAGGGCCATGCTTATGGGATACTTAGAGACAGGGAGTTTCGAACAAGCTCTTAGCTTGTTTCGTTTGTTTCCAATGTTGGATGTAAGCTCGTGTAGCATGATGATTACTGCAAATGCCGAGAATGGGCATCTGGATGAGTCTGTGAGGATATTTGAAACCATGGTGGAGAGAGACACAATGACCTGGACTGCCATGCtagctgcatatgcccagtctGGGAATGTCGAACTAGCCAAGGAGATTTTCGACCGTATGCCGCATCCGGACGTTGTTGCGTGGACTGGAATGCTGGTTGCGTATTCCCAAAACGGGTATATGGAGAACGCTGTAGAGACTTTCAATAAGATGCCGGAGTCCGACTTAGTGCCATGGAACGCAATGATAGTAGCAGCAGGAGAGTGCCACTTGGCACGGGAGCTCTTTCAGAAGCTTCCTAAGAGAAATCTCTCCTCGTGGAACGCTCTACTCCACGCGTATGCCTTGAAAGGTGACGTGGTAGAATGCAAAAAAGTCTTTAAGAGGATGCCTGGTCAAGACATGACAGCGTGGATCATCCTTGCCACTTCATATACCCAGACAGGGCATATGCACGAGCAGATATCTCTCTTAGAGAGAATGCCCGAGGAAAACTCTGTGGGATGGAACTTGAAAATTGCAGCGTATGCAAAGGCTGGGAATG
>PUQB01000952.1_ position 40621 to 44827
taagaaacaaTGGGTTAGTTCTTACATGAATGAGTGACATTTGAACATGAGTTATTTTAAGAAACTTAAAAGGGTTCaaatttgaaattatattataacctTGGTGGACTTAGTGTTTATATGaatattgtttttaaataaacatgtCTCATTAACAACACATGCAAATCACTTGATCTTACATTTAATAGGATTCTAGACTTGAGCCCTACAAGTTTCCTAAAATAACCCACATTTCAATGTTGCTCTTTCGTATGGTAACTTTGATGGAGTTAGCATTTATACGTATATTGTTTGGAAATAAACATATCTTCACATGTATCTTACATTTAAACTTCAACCCTACAAGTCTCTCAAAATAACTCACATTTAAATATCCTTCTTTCAGGACTTAAGTGTTTATTGTATATTGTTTTAAACAAACATATTTCATTAACCAAACATGCAAATCAGACATTCAAAATAATTCCATACTCAAGCCCTAGAAGTTCTGAATGGTGGacttacatttatatgtatattgcttttaaataaatgtatcTCATTAACAACACATACAAATCACATGATCTTACATTTAGTAGGATCCGAGACTCAATAACCCATGTTCAAATGTCACTCTTTTATGTAATAACTTTGATGGacttaacatttatatatatattatttttaaataaatatatctcaTTAACGACACATGCAAATCATGGAATCTTACATTCAATAAAATCCCAGACTTGGAGCCCTATAAGTTTCCTAAAATAACTCATGTTCAAATGTCATTCTTTCATGTAGAAGTAACtttgaatattatttttaaacaaaTATATCTCATTAATAACACATGCAAATCACACGATCTTATATTTAATAGGATCCTAGACTCGAAGCTTAGAAGTTTCCTAAAATAACTGATGGTCACGTGTTGCTtagcatttatatgtatattattttgaaataaacATATCTCATTAAGGACAAATGTAAATCATgcaaatttacatttaatataatccCAGACTTGGAGCCATACAAGTTTCCTAAAATAACCTGCATTCAAATTCATGTAATAACTTTGGTGGAcataacatttatatgtatattgcttTAAATAACCATATCTTATTAACAACACATGCAATTCATGCAATCTTACATTCAATATAAACCCAGACACAAGTTCTACAAGTTTTCCAAAATAGCCCTCATTCAAATGTCACTTTTTCATGTAGTAACTTTGGTggaattaatatgtatattgttttaAACAAATATATCTCATTAAAGACACATGTAAATCAGGTGATCTTACATTTAATAGAATCCCATACTCGAGCCTTACAAGCATCCCAAAATAACTTGGGTTCAAATGTTGTTCTTTCATATAATAACTTTGTTGAACTTagtgtttatattaatattatttttaattaaatatatttcattaacAACACATGCAAGTCATACAATCTTATATTCAATAGGATCCCAAACTCGAGCCCTATAAATCTCCCAAAATAACCCATATTTAAATGTTGCTCTTTCATGTAGTAACTTCGATGGacttaacatttatataaatattacttttaaacaaacatattttattaacaaTACATGCAAATCACGTGATCTTACATTTAATAGGATCTTAAATTTGAGCCTTACAAGTCTTTCAAAATAATCCATGTTCAAATATCATTTTTTCATTTAGTAACTTTGGCGAGTTATAAAAATTTTctgcatatattatttttgattaggataatttttataagaatatttattgttttaatttacaaaatagTAGTACTAAGATTAGACGACaggaaaaataataaatgaaaatgaaaataagtttgacaaacataaatataacaaagataaaaataaagaaagatCAATTAGTGTTTAGTGATATACAAAGAAattcaaataatatatttacaatatcaatacttaataaaatgaaggaaaCACTTATGAatttcatttattaatatataaaacttttatagAACTTCAAAGTGTGATTTTAAGTGATTGTTGAAAGGGTTTTAAGGTTTAgaatgtaatttaaaatgattaaGTTAACTTAATTTTGAACATTATATTGAATCATTATGAAAACTTTATTAATCTTAATATTCGAATGCACATAAATACAATTAAAAATACATGGGAAGCTATTCAACGATCATTACCGATGtaaaaaagatatataaaaatatatgtgatatagaAAATTTGTAGGaaatgaaaatgcatttacaaAACTTTGTAAATGCATTAATTTTCATGTTCAGAACGTATCAGCACATTGTAACCCATtgtaaaataaatagaatttaaaaaGTCCTAACAAATGTACTCAAGAAACCCTTCAATTAAggtaaatattaatacatatttaataggGGCAAGTATGTTTAATTGGTTTTTTTTACTTAGTAATTGTTTAAATTTTCATGCCCAGTATATAATTCTGAATTCAAAGAACTTTAATGGTTTTTTAtcatcatttaatttattttcattatgtcaatttttagttttattattattctatAACAAGATAACGTATACAATACAtgacaatatatacacacattatgcCTATATAATGTAAGTTTCGTGTATGTGACTGTGTGTGTTAAGAAAACTCTCTAGTTTATCATCTTAAAtatcattatatttatatagagatATCACTTGCTAAAGGAATATTATAAGGACGTATATaccacacttgtataaaatatttcattattcatgtatatatatgtctacagtactatgtaatttaataacctggataattaataaactcaATAACTAATATTAAAtggtttaatttaatttaatgtagtAGTGAACTCTGTGATGTACAATTAGAGTTGGATGATGAAACTTATTACAATAGTTATGAAATGAGattgatttaaaatattttattaattatataaaaaatattataaaataatgtatattaatttatataagtttattgacacacacaaacacaaacacactacatacatatttacgcAGGCAAAAtccaatatattttatttcacgTTTATTTCACTCTATATAGATTTGGAACGCACAAATGTTACGCAACACACAACGCGAGGTTTTGAGTTccaacttaataataaaaaaaatgaaaagagattaaaataataattttaactatcgtaaatgataaataatatgatttattataaataatattaaataacatggttattataataatatataaatatgaatatgtttatatatgtcatatgtgtatacccaTCCCTCCAATCAAATGCattgttataaatttataagggGTTTTGAGTAcataatttatgtatacactatattgtatatttatgtatagtagttagatatagatatatatattttatttcttttttaataaatttgctAATATTTTTGTACAAGCTTTACATGAAGAAAGTTATATTAAATTGCATTAACATTTcaaattaaagtatattttttatgtttatcaaatttattacggttgtaattaaatatatatagtttagcaTAAACACATTACACTACATAACTAGCATTAAAGACAGTAATCAAGccttaattaaaaaacaaaagTGTAATGTAATTACGGTAAATACGTAAGTTACCTtagtaattaaggtatatatgaAGCTAATTCTATACTTAcagaataatttattatggatTTATAGGATAATCCAAATATAATTAGGTATATAcgttttatttgtatatataaacggtggcatgaatacaaaagttattttaaattttattctttCTTTATACTGTTATTATATGTTGTCTTGGGTTATTACGTTGGTGGAGTTAccgataaacatatatacctaatcatatttggactatcttataaacccataataaattatagaattaactctgtatataccttaattactaAAGTAGCTTACGTATTTAACGTAGTTACCTTACAAaagtaatttataatttaggcTTATAACAATCCACGTGGCACTGTGTGTTACACCAGTCagttttgtacatatataatcacTTGTGGACATGTATATACTGTCTACATCTATAGTGTACAAAGAATCTATATaagatttcttatatataatgtcaaATATCATATATCTGACATATTACCAAAAATGTACTctcttaaaaaaatttaactac
>PUQB01000297.1_ position 25098 to 29349
ATAGAATATGTTTACAGGATACACCTACAGGATAAGgaacattatttttaactcatgcctaaattagtattatttttaacttatgcctcttggagttgtgagtataaagctccgacctaattgttatacaattagttattatcaacaccaatcattttataatcatttttgttatgttctttgttcttgtcttgctcttgagtcaagcttccttattATTATCATGCTCTTGGGTTGTGGCTTGACAAGGCTATGAATGGAACTATGCAAACCTTTGCTTTTCTTGTTAAATTGTTGCCCTAAGACAAAATGGAGACAAACGAGCTATGCAAATCTTAGCTATCAAGCTGAAATTGTTGTTGTTGCCATTAAACACAATGACTTCAACCTTACAGAGCAAACCCTTGTCCTAAACCACCAacaaagttatattaataagtattaAGCCTAGGGTCGAGGTACTACTTAACCACACAAACCTTAAGGATTAATTgggagtacatattatataaatttgcatatatataatataattacaacctataaatacaaatagataaatcatgtgtatatatatatatatatatatatatatatatatatatattatatatatatatacacacacattatatataaatttaaatataaattgtcAAAGGTTTTTAGGAAAAATAAATTTCTTtgtaatgttaaatttataagtatgtgaatgtacaatgagtattccattattaattgaaataattataaatgcacATAACGATCCTTGAAAATAGTATAACAATCGTTCTTTAGTCGTTGTGATgtttaaatgtaaaaaaaaCTTACAAATTTATACAAATGATTAAGAAAccttatattaacatatgatttatataatacCTCATGTGGTGTTTAACCTAAGTTTTTTCATGATCCATATTGTTTGTTGGTAGGTTATGTAATACTTTGAACTTagttttcattttataaacttaaataCCTCTAGCATCACCATAATGGAACATGTCATTAAGTATATGGCCTTGCATAATCGAATGTTTCAAAATTGTCAAATgcttatttacatttaaaaattttagtTCTTTGCAAAGCTCTAAGGTTCTATTTAGTAAATCTTAAAACAAACAATTTAGAAATAATTGGGTTATAAACATTTAGATAAAAaatattcaatttaaaaatatttagaggttaatcatttaaatatatcatgTCTATGGTTTTCCTTGAGTCAATGATAATAATTTCTAATTTAAAGATATGAAAATTCTTAAAAGAAgaatatatttcaaatcattttCACAATGACTTTGAGTTATATGAAAAtcataacataattaaaaatacctATAATTTAAATTGCATTTTGGGATAGACCCCTCCCCCCAtggttattttattattttaactttgtttacataatttatatttattatccaTGTCTTATATATTAGTCacatgttaataataaataaacatgtatTACTGGTGTTTCAAGaataaagaattttttttttttaatatatagttctCATATTTTTACAATGTCAAATATTGAATTTCTTTCTCATGTTCAAATTCTTTAAAGTCTTTATGTTTTGAACATATATTgagaaaaaaatattttttcaaaACACTTTTTGTtcgtaattattaatttttgatgTAAACCTTAGTTTGCTTCATAATCataaagttttataatatatgtaacaaTAATGCTATAAAAATCAAAGGCAACACAAtaacttttaataaaattaagtgGAAGTGTAAGCATTATGATATTATAAAATCCTTGTGTACAAGCACTTAATTATCAAGAGTAATTTATCATTTCCAACCATGTTTAAGATGTTTATTGTTGATCTATAAGATTAAAGACACATTATTATCAGAATGTAGAATTAATATTTCAAAAactattactaattaatataactttTGTAAATATTTGTGTGATAAccatttaaaatgaaaatgaatGTATGTAAAATTGAATgaaagtaaatttaaaaagaagaaATATCACAAAGGTAGATAAATTAAAGTATCATGGGTTTTCGGCAATATCAAGCATGATTCAACTAATATGTTTAAATTGGTGAACagaaacattaataaatattatttgcaATATGTAAAACCATGTAGTATTACTTACAATGATTGTTGGATGAATTATGATAGCAAATGGTTAAAACAATTTCAATATCAACATATACAATCAAtcatacattatattttatagatCCAGTTACTCATGTTCATAAGAAACTTCCAGAGTATCATACAACTTGGTTTGTACTCCCTTTCTAACCATGATCGAAGTGCCTTAGCTAGCCATTCCTCTTGAAATTCATCTGTACGTAGTAGCTTTTGAGTTCCATTCATAAATTTTAGTCCATTTAAACTTCATGCCACCATCTTCTTATGTGCATGTTCGATGAGGAGCAATAAGAAGTTCATACAAAGATCAAGGAGGCAATACCATATAGCATACTTATACTTGAAACAAGCCTATTGCCAATGGAGATAATGGCTTAGAGAAGAACAATGCAATACTTATTCCAATTGAATAAGGCCCCAAAAGAGAAACTTGCTAAGATAGTAAAAAGAATCAATTGGTATTTGGTTGGCTTGGTCCCCACATCTCTACTTCATATAACACACTATTTCCACCATTGGAATGTAAAAGCTCTTTTTGTTTCTTCATATGTGACATCTACTTTGCATCTTGTGATATGATCTTTTTGTGGCTAGGAGCCATTTGTGTATTCTCATTTTCCATGGATTGTGATTATGCACTAGAATGATTTATGATATTAAGAGCTACTTGGCTATAACAATTCTTTATGCGTGTTTTCTTGTGTATTTTATACGAAtaatagatttatatataaatataaaatttaataataaaatacttgtgttgggtttaaaccctaaaccaaacatttatatacaggTGTAGGGTTTAAGCATTTATCAAGGGTGTAGGGCTTAGTGTATAGGGTCAAGGACAATAAAGGATTAATCATAATCCAAACAAGTAATGACATATGACGGTGATTATATGTTTAGTGTTGATAGTGTTCACACAATTTTAATATTGGTTTACTGCCCGAGATACATGATTAATTGGGAATGATCATTGTTGGGCCACCAGGCCCAGTTCGAGGGATTTGTTGCTTTTTTatcgaaaacatcatgttaaatacatatacgattgtgtgtatgtaacacattcacacatgtagtatgtatgtatgtttgtgtgtatacatgtgtatatgtatatatgtgtactaatgtatgtaatgtgtgtgaaattaatttttcaacatctcctctctctctcacacacacacaccatgcacAATCCATATGTACTAACATGACACATTCACATagtgttatgtatgtatgtgtgtgtatatatgtgtatatgtattgtgtatacgtgaaaacttaacactctcacatacacacatatgtttaaACCCctacatgatttatatttttttttgtgtatgtgaaacacaataaacttattaaagattatgataatataatgaaaaattgtcttttagggttaatatattgattttagggtttaaggtatTCTTAAGGTTTCAAGGCGGCAGTGAACCATTGGACTATAGATCCACTCTCACAAGAAGGCAAGAAGGTGTGGCGGTGCAAATAAGGTTTGAAAGCGGCGgtgcaatctctctctttcacacacagtcttgtatatacatacatatatatatgtgtgtgtgtgtgtatttctatatcatattttatttatctatctctcgcacacacacgcacactcctgtatatacatatacatatatctgtgtgtatatgtataatttaattaatttatttatctcttgcacacacacacacttctatacatatatatgtgtgtatctgtataatttaatttaattgcacacacacgcacacacttgtatatacattacatatatatgtgtgttatctatataatttaatttatttatatgtacacacacacatgtatgtgtatgtaactgtgtatttgtatatatataattagtttatctctctctctcaaaaatTACTTTATCCCTCTCTCTTAACACAcactcttgaatgtatatgtatgtgtgtatttgtatatatgtaatttctttatctttcttcttacacacacacttatatgtatacgtacttgtgcatttttatatatat
>PUQB01000514.1_ position 154832 to 159173
TTGAGGCACACACATTggagttgtgtcatgggtttaacACCGAGGGGTTGGATCATTTGGCATGCTTATGTTTACATTAGAGTGTTAAGCATTGAGTATCCACTCAAGAGAGATTAAGTTTCATAATTGGGTGATAACAACACACTTGACTAGGGACATTTTTCTTGAGGGTGTGTGAACATGTTAaagagttgaacaacctaagttcaTTAGCAAGAGCTCTAATATGAGGCCACATGTTTATGGAtctccaaacctagccttaagggTTTACTTAACACAATATTTGCATCTGGTTCAAGTGCACACTTATGTTGAAAGTATAATACTAAGAATTAGTCGTGGGTTAAGATCcctttgtcaccctaaaggggttgtactcagTGATTTCTTAAAagataagtgacaatgccttagttcTGTCATGGAGGTACGTGTGAGACACATGTCCTTAGTAGGATTTgggcatgagcctatttaGGTCTCATGGGATAAGCCTAGTTAAGTCTTATGAGATAGGATTCTAAAATCTTCTTAGGTTGTCTTCTAAGGTTCAAAAGATAGTCATTTTAAAGGATTTAAGTAATATTTAAGTCTTGTGTTTAGTTTGACATTTAAGTCGAACTTTTGATAAAAGACTTAACATTATTCATACATAGTGATGGCCACATGTTGACATATGTTAACCCTTTCAATTAAAACTTTGATATTCAATTACTATTTacgaattttttatatattttttaattaacaagTAATTTTTTATAACCACAACAAAGAAATAAGCCCTAACTACCacaataaaagtatatttatacatttttagTAAGCCATGTGGcaaaaataaagtatattctttacTCTTTACAAAGATGAGATTACAAAAGGGTAAACAAATTTAAGGATAAATGCCTCTTACATTTGGTATTGAAAGTGATTTGAATTCAATTCCATTAAAAACAAATTTGTATAACTTATGCACTCTCGTATACATGTCTAACTATGTGATGGTACACCCAGTTTCTGAGTTAGATTTTATTGATAAATAatggaaaattatatttatatccctaaaatttatcatatttacatatatacccttacaTAAGTTTGCACAATGCCTCCCTCACCCCCTTATTCCAATACTTTTAGGGGGATTTAGAATGCCTACATGTTATGACATAGGAGAGAAAATGAAAGGAAAAATGTAATAAGACAAAAATAAAAAGCAAACGTGAAGTATGCTTTCTAGATAATATGATATTTCATATATGtcaaacaaataaaaaacGTGAATGCCTTTTTATTTAAAGTGTACATATTATATCTTTTATCCTTAATATAAgttaaaacaataaaaaacGTGAATCTCACATTTCCATTAAAGAGTGTAATATGTTATGTTTAAGTGGTACATTTATATTGTGCCTCACACATGTTTTTTCATTTTATTCATTTGTGtgttattttttcttttctttcattactattattattcTCATAATGTCTAATTTGTTCTTTTGCAaattgttttttctttttaaaatatgaatatgcATGAATTGCATAAAAGAACTAGTttatcattaaaaataattgattTTTGTGTTGAAATCAATTTATTTCCCAAAGACTATGTTTATGAAAGATGTGaaagtttaataaaaaataagaagAAATAACAGCAAGAtggaataaaataaaaatacaaagtatataatactattaaAGGTTTTAGAACTGACActtgatttatttatattaatttaaaatagaaaCAAATGATCGATATTATGTATGGTTGATTAGTTAAAATGCAACAACAAATTGTTATGGTAGAATATAGAGTTTCTCCACATACTATTATTGATCAATATAATTTTTGTAgagatatttattatattagtttttaaaatagtAGTATTAAGATTAAAGAATTAGGAAAAACAATagaaataaatgaaaataaatttggtaaacatacatataacaaAAGTAAAAAAGTAGAAGGTCAATAGATGTTCGGTGGTATAAAAAGGAATTCAAATAATGTTTATGGTACCAATACCTAATAGAAGTAAGGAGGACACTTATAAATCTcatttgttaatatgtaaaACTTGAGGGTGTGATTTTAAGTAATTGTTAGAAGGattatgatttaaaataattaagttaatttaattttaagtattACACGGTGAATCATTTTGAAAGCTTTTGTTAATCCTAATATTAAAGTGCACATAAATacaattgaatttacatggaAAATGTTAAACGATCGTTACCAAGGTATGGAACTacaaaaaatatgtataacagttattttcaagaatatatgtagcgtaaattcataatttataatttaaacatttaagcACTTGCCTCACattaagtttataaaaattattgatTACTTTAGAATTTAAGCACTTCATTTGTAATAGCACTTGGGAcgaaattaaattcattaagtattttaatGGGTCTTCATATAACAATTTTGTGTATAACTATACCATAAATCAAATTATGATTACGTTATAATTTGAACACTCAATTGTAATAGTACTTGAGACTTATAAACTCATTAAGTAATAATTTGAACACTGAATTGTAATAGCACTTGGGACTTATAAACTATTTCTGATTGGTCTTCATATGAACATAGAATAAAACCCATTAATTTCTTGGTATGTTACCATAATAAATTCAATATGGCATTTTCAATTCACTTTCTACTTCACTATTGACTAAAATTCAATAAATCAGTTACAATAAAGAGCTAAACAATTCAAATTCGTCGTTTTAATCCTTATTtgtgtaatattataaaacaaaCAATTTGTGTCTCTACTATGATAGTCTTCGTCGCGTTGTAATTTATTGTTCAAAGAAGCCAATTAGAGGAGCTTAACTGTAAGGTTTAGTTGCCCTTCAAGAAAGAGTAAGCCATTTCAAGTTTAGCATCTTTTATATTACTTCCCACTCTTCCACAAATATTCTGCTTCACATTTTATATCCAGTTATGGCTGGGTGTAAAGTAcgtatttaccgtagttaccTTATACTGGGATAATATGAAGAATATACAACGTATGTATGTGAAATACATACAAAAGttcatttttatgtataacACTAAACAAGAATTAAaagatatttgtatatgtttgtgtctCCTACAAAATAATTTACTCACATgcatgcaaacacacacacacacaaattaaaaCAGGATTGAAGTGGATATATAGGGAGGCAAAGCCAAAGCAGGCAACACACTCACTGCCCCTAGAGAAAGTGGAGATGGTCAAGTCCCTCAAGAGCTGGCCGAGGAGACCATTATACCGTTCCTCAGACCGGTGGAGAAGTGTTGGCAGTTGCAGGATCATCTCCCTGAGCCATCCTCATAGAGCTTCTTTGACGAGGTACACGATCTCTGTAAGCGTGCAGAGTGTCTCCCAgacgtgtgtgtttggttggGATATGATTACTGAGGAGGCACTTCCCACTTACTTGACCATGCTTAATACTTTGGATGGGACATGAGATGAAACTGGTGCCAGTTCAAGTCCCTGGGCTGTCTGGGGAAGACAATGGACTGCAGAAGAAAACAAACATGGGGACTTGCTTAACAAGTATCTCTACTTGACTGGCTGTGTTGATATGAAGCAGATCGAGAAGACTATCCAGTACCTCATTGGGTCCGGAATGGTAAGCACTGCgtcgtgtgtgtataatatgcgtATAcgtaatgtgtgtgcgtgtgtgtaagagagagagagagagaaattatataatatattactaacACTTGGAGTTTGCAGGACCCACAGACCGAGAACAATCCATACTTGGGATtcattgttaggcaccactatgtacaaactaaAACCCTctcaaaaccacccgacctcccccgagctgtctctagtctccacacattgctctccaaaaaggcttctaATCTTAGGGTGCCCtcaattctcttagatctaggtatagctctttaggaatattctagcttatacctttctagggaatattctttgattccttatacgggtcgtaacaatcctcaccccattagcaagtcttTGTCCTCaaggcagtataacttacttaactggtcctgtatcattagccttgtacatccataaagaatctacccgggacttgTTCTttatgagtactctctttaactggctaacatgaaacactgggtgcaccctcactccttctaatagccgtagtcgatatgccaccttattgatacgctccagaatctcataaggacctgagtacctgggagacaacttattaTTGTGTCCCTTC
>PUQB01000036.1_ position 27452 to 31586
TACCTtacaaacttaattaattaatgtttttgcCTTGATATTTTTATCCGACCGTatagtattttatttacatttaagttgcagaatatacaaatatttaattttaaatttacagaaAAAAAAATGTTGAAACTTTGGAGCTCTGTGGTTCTTCCCCATCGGAAGGATGTCAAGCAGCTGTATACTGGTGGTAAACTGCAGCAGCAACAGTGGTGATGTTTTCCAGCCCAAGCtaagattaatataattaaatatgattattaaTGATAACTACATAAGATAGACAAGCCTAGGCTCATGCAACTGGTTCACCTGCTGGAGTGCTTGAGGACCTGCTCAGTTGTATCAGACTTTCCAGCAGCACGTCCTTCAGGTGCGTTCGTGGCGTGCGTGTGTCTCTTAATATGGTTTTTAAAAGTCTTATTAAAGGAACAATCCAAGGGACAGGATTGATCCACCTGGAGTCGCCTCGGCCTTTCCTTCTGGTATTGATGGAGACAATGTATAGGTTTACAATAAACATTATACTCTGTTAtgcatgatatatgtatattatatagctaTTTGTATCTGTATTATTTCTGTTTAAACTGATGAACTTGGAATTAAACTGTTTAGCATTTCATTAAGTTATAGCAATGTGTGTGTCAGTTTCCGTTTATACTACTTGAGATATGGATTCTCATGCATGTACATAAATTTTGTACCTTACAAGCAGAATATTTTTATGTAACAGAAATATTAAagatacaatcttaaataacaAGCTTGAGAGCAGCAGTGTGCGAGTCTTTATCCAGAGCCTGTGGAAGCAACCCGACCTTCAAATCCTTGTTCTGAAAGCAACAATTTTGAACAGCCTTGGAAACCTCCACATTGGTCCAGGAATATTCCCCATATGCGCGCTCTCCCACACAGAATGCCCACAGGGATTTCCCCTCTGACCAGAGTGTATCTCCCAATGCAATCTGCCAGAGGCTGCTAAGGCGAGGTATATCCTCCCACCCATTGAAGAAGATTCCTGCGCCGTCCATAGCGAGTACCTCCTCGGAGTGTCCTCTGGCCACAAAGTGGTGGTCGCTAAGCTGAACATATCCCAGAACCGGCTTCCGGAAATTTGCTGCAGCACCCAATACTCCTCGTCTTTAAAGGATGAGTTTCACAGTGGCCCTCTTACTTTTAAAAGAGATTTAACACGTCTACTTATTATTACATAGGAGAagacaaaaatttaaaaaaacgtGCGccactttttaaaataaagtgatttgttttttttttttatcttttcCACGTCATACTTTGATAAAAGTCAAACAAAAAAAAAGTTAAATCTATTGAATGTATACATGTTAGTGAATCTTTTATCATGCCTTACATAagtttttcattttatttgtttgtatTGTTCTCTTATTTTGTGATttttcttcattattattattatcttcATAGTGTTTAATTTTtgcttttttataaattattttcgtGCATGAATTATATGAAATGATTAATTCActattaaaaagaattaatttttatattaatattgatttatttaaaaaaaatcatatttatGAAAGATGTAAAAGTTTAATGAAAATAAGAGGAAACAAtaagaaaaattattaaagattttaaaattgacacctcataataatttataattaaaataaacaattaatattatagattaattaaaatgcaacaacaaattattatgataaaatttaaagttttaatactATTTTGAttagtataatttttataaaaatatttatattagcttacaaaataataatattaaaattgaaggaccaagaaaaataataaaaataaatgaaagtaaatataataaagataaaaaaataaaaggtcaatgaatatttaataatacattcaaataatatatttatgatattagtacctaataaaattaatgagacacttataaattttatttattaatatatataacttaaaagTATGATTTTAAGTGATTGTATAAAGATTATAATTCAAAATGGTTAAGTCAACTCAATTTTAAGTATTACATAGTGaatcattttaaaaactttattaatcttaatattgaaatacacacaaatacaataaaatttacacaaaagttattaaattatcattaccaaaatatactttaaaaaagATAAGTAACATAGAAAATTTGTAAACAATAAAAATGCATTTACAAagctttttatattaatttatatatttataatgttttaacacgaacgtaagtaaataaaatttaagaaatcttaataaatatactcAAGAAAcccttaataaatttaatttatcattAATTTCTTTGTGAGGGAGGAGGGGAGCATCGTACAAGTCTTcccaaatcaaaatatattgaaaatttaaaaagcaataagatatttaagaataaaacatataatatatctaaaCTCAAAACAAATTCTTTTTACAcaaatgtattaataaataaataaatattatcaaaatataaatataacatcgATACTAACATGTATTTACACCTTTCGATCTAAAACCACGGCTCcctagttttaattaaattaaaaaaacttatttatataaaaatttaattgggCCAAAGTCTAGAATACATTTAAGACACATGTTATAATAATACTACTGTTtttcatataatacataaatacatttaaatacataaatataagtgtgtgtgtattacacatAACCATGATAACAGCCTTTCAACGTGTATCTTGTAAGGAATATTCACATCGTTGCCACTTCAGCACTTTTTGCTTGTCGTGAATGCTTCTAagtcctataataatattaagtaacaacattatattttgtatattagcGGTATATgttcataaaataataaaaaaaaatatcttaattaatctctctctttctctatatgtatgtatacattcgTATTTAATGTTAATGAGTACCTTCGTTTTTTATTCATGCATATAGAAGTTTACTGTGTACAATACACAAGCACACGGACGACCATACACACGACTCTTGGTTTGCCTGTAGTGCCACTTGTGTAGATTATTAGTTCAGCTTTCTATCATTACAAaatgagttatatatataatgtgtgtgtaatacataCAGATCTTTAACAACAAGAACGTTAATAaggaatttgtgtgtgtgtcaagcAGAGATGGTATCTTCCAACACTTGTTTAACCCCATCTCTAAATGatgcgtatgtatatacagattgtgtgtgtattcttaccttctctttttcttttatttacaaATTTGTAGAATTTTGGAGAAATGTACATTGCTCTAAATAGGACACGCACGTGTGTCATCTATAGTTTAATTGCATTAGATACACCACTTACCGTTAAGGTAATTCACAAGGCCGCGCGAAGACGAGCTCTCTATTTAAAGCCAAGCGCTAACGCACTCTACCGGACGACTACCTCATGGAGGATGTCATTGGCGCGGTAGCAAGGAACTGCCTCAATTGTGAAGAGCAAAACCAGAAAGAACTAGATATTCGCTTGcaaatctatacatatatttgggTTGTATCACTAATTAAAAAACTTTCTTCAAAagtttaaatgtttatatttgtatcactaatttatatttatatatgaacgattaagaatattaattaaaagtgagcaaattttaatttttttaatttgttatttaatttaattttattcacatgaaaattattacatttataacattataacaTTTATTCTAATCCTGGGGAGTCTGTTAAATGTATCGTGTATATCATGGGTATAACaaaatttataacattataagttatgtttattatttgttttacttcttattattttgtaaattaaaacttGTCGTGTGAAACATAATTCAACTTGTTTAATAGATTCTTTAATgactatttttaataataaataaaaattacctaataataatgattaattaattaagaacttGACTCATTATTACGGCCAAGACGAACATCTCTACCCAAGTGTGCGGTTACGAGAGCTATATTTCCTCGTTCAAAGCTTTAGTACTACTATGTGAGCATAAACACATTTACTTTTAGAGGTTGAgatattatattcttaaaattttataaattataacaatgCTAATACAT
>PUQB01001255.1_ position 504 to 4740
TTACGAATTCAGTTTATGcttacatataattaataacctttattaattaacataaaatactgaatgtcaaatatataaaattactaATCTAGCTAGTAAAGTTGATCTGTAGGTATATAGAACTGTTGTTTTAAATAGATTATAATTGTTTACGTTTTAAACCTTCTCATTAATGCAACCATTTACGCAAAGAATCAAAAAGCTTGTTATTTAGAATATACGTAGATATTCTTATTATcaactttttaatattttatttatagaatattttTGTCATTAATCTAACCTTAGCTATTCAGCATATAGTATGTATGTTAGTATATGAATGataatatcaaaatatattaatttaaccaTATTAACTAACAAGAAATACGAACTCTGCTGATGTATATTTAgttttctatataatattattgtatgaaactctctctctctctatctatctatatattataaatgtaaacaTTCTCCATAAGTTATATAGAGTATACATAAAACACATGTAAATCTAAATCTAAATATAAGcttaaaacacatatatatttagaatacatttttatagtgaaaacacacacacacatctatgtgtgtatgtgcacaaatatacattttttgagctttcaatataaaacctactttaatatttttaaattgtaaattttgagattttaagatttaaatataattttttaagtcAAACTAATTCAattgtgtttaattaattaccaacAAAAGTGTGAAACAATTATACAGATATGATAAACTTAAGAAGGTCAGGTTTGAACATTGAGTGGTTAGTATTTTAATGCAAACTATTTACATGATAGACCGCTAGTCTGCGTTATAATCGAGATTTATATACTAAAATCTATatcaatatgtaaatataatgcattaataataaaactaaaATCAATAGCATCCTCAGAATTTGattaattagtattaataaATCAACAAACTTACATTTATGTCATTATGGTCATCGTTTAAAAAGTTCAAATTctaaagtttatataaatatgcaaaagctatatatttgataataaAAAACTAGAATGTGCCTTTATAAATAATCAGATATTACTTAATAAGAATTATGTATTGAAGCCATTATGTAATATTCTGTACATGTTCCTTTAAGTGCTACGTTGCCCACGCgcgcgcatgtgtgtgtgtgagagagagagtggtgCTCATTTGTCACACTCATTTGTCTCATTTGACCAATACTCCAATactgatataaaatatacaatgaTAAGCAGTACATAAGTACTATGTACGTATAATATGGTTTGTGGAAGATGCAGCAGGAACGCTTTCACAATCCAGTTCCCCCTTTGACCATTGGCTAAGCGGctctattaaatataattaatgattcaaattaaaaataaatttataagctACATCAATTAATAACTAATTAGGTTGAATTACAACTTAACTGttaataaatacttataaaatgGCTTATatcttcatttatttatttttctttttcttttattattattatatttttactttttatttgatcgtcttattttatttcattcttaTTCTCAATGCCTTTCGATAATGTTAACGTTTTGAGTGTGTTTAACACAATGAAATTAACTGtaatattgaaataaagtTAATTTAAGAGGTTTAACTTTGTAATAtgtgtaaatatttaatgaagTTGCACATTGATAATCATGGTTGTAAAAATgatcttaaataaaaatagaaatattataacattacGCAGTCGATTTGTTTTGGTATGtggtttttaaataataacctTGCTTTTCCATAAATGTTGAGAGTAATATTACTAGTGTATTAATATGCCACAagaaagaattaaaataaacatagTATAAATGTTCGAAGGGTAATGAAAAAATATATGGGCCAAGTTTAATACTAAAAATCAATGAagctaaatttaataaatgtaaataattataaggAACATAAAGTTAAATCAAGGTTTTTTGGTTGGGATAGAAAGAGGTATAAACAATATGTTTTTAGTTTCAATATCAAATAGAAACAAAGATATACtcgataatattatatattaatatattgctTTAGATAAAACTAATTTTTCAAATGAGTGTAATTATGGTATTGAATGGTTTATACAACTTGGTTACGAACATTACATAATAAATcattttattcattttaaagatttaaaaatgaaagttCATATCAATTGTATAAAATTAACACaacaataataagaaattttttCTGTACCAAAGTAGTGTACCAATTGTATTTTGAAGAATACATATGGTGGAACAAGTCTATTTAAAATAAgcataacatatttaatattttcttttaacatgtaaaactttacaataataaaattGTTTTTATGTAGTAAAatagatattatattagtttttaatttaaaataaagatttattaacttaaagtgtataataaatatattataatcatattttataccatgatactttatatatgagattaatatttaattatttattaaatagtattaatttttttaagtaataaattattattcaatTGATTTTTAGACCTCACAATTTAACCATCCCAACAGTTCAATTTTGAAAAAAGAGGCTAAATTATGAAAACTAGCCGatgcaatatatgtatgtacatgtgtgagtgtgtggtgTATGTGATCAATGTTTTATAAGCTCATATAGTATGTctattaatgttattattaatatttattaactaaTATAAATTAGACGCTTAGGAATCGTGTTGTTATTAATATGAAAAtgtgaatatatttataatgggtttaatattattattaataatatatatgaacggGGGCCATTCTGCACCAACTCTtatcttaacttaattaagttaGGGACCCTTAGTAAGAGGGTTACTTTTTTATCCACACCAATACTCCCTAAAAGCTTTATGTAAAGGGTAAGAGGCAATTCATATGTGCCTTCACCCTCACGTGAGGGTGAAGGTGAGGGTGAGGGTCACACGTGACCTATTTACCctcatgttattaatttaaatttaataaattttattttttaaaataaaataaatataaattaaaaatctttattatttatattaatatattttaaaaatctttatttaaacCTATCATAATGAGACACATgacaaaaaaaaacatattcttACCCTCACGAGGATGagagaatttaattaaatctagGCTTATTTAGAATCTTGCCCTTGAGATTTCACGAGGGTGAGGGTAAAATATCACATATAACCTCGTGAAAGTAAAAAGATTCTTGAGGGTGAGGGCACATGTGAATTGTCTCTAATGCTTCTGCACCACCCTTAACTTTCACATTTATGGGTTATGCTAAGGGCAAGTATTCCGCACCAGCATTTTACTCCTTAAAATTAGAGTAAAGTATCCACACAAAAACCACttaaatatttcaaatatTTGAATTTCACACGTGTACCAAATACAACATGAGCTACTAACGCATCGTGAATCGTATAAGCATCCAATGTAACCACTCCAATTTCTCTTGGATCTATAGGAGGATCATCATATTCACGAGCGAAGATGTCACTTCAACCTTCTTTGTCTTGCTGTTAAAGTTGCCTCATAATTCGCCTCACCCACATCGATCAAGATGTTATGAAGAATGATGCAAGCATTGACGGTGTTCGGGATTTGTGGCAACTTTACCTTCAGTTTACCATCAAGACAAGCAAATTTTTGCTTGAGTAAACCAAATGCTACTCCACAACGATGCGCGCATAATCAAGCTCTTTATTGAAGGCCTCTTGAGCATGTGAAAGATGTGTCCCTgccaattaaaatattttttagttaaatataataataattaatatatataaaataaaaaacataccTATAAAAGGAATCATACATGTGTTTGTAATTGATAACCTTTGTCACCCACCAAGTATGATCTCACATGGTCCGTTTGTACGACACGAATAGGAGCTTGGAGATAAACTCCATCTTCAATCTTTTGTCGAATTGAATTATTTTTCCAAACTTGCATATCATGTACGCTTCCTacaaaaacaaaattaataattaataattaaaatattgaatAAAGTTCATGGCCAGTCAACATTAGCATTAAAGAACCTCTTCTACACATCCACGATTGCCTAAATAATTATGCTATATCGTTATTTCATATCGATGTAATCGTCACAATCTTATGGTGAAGG
>PUQB01000290.1_ position 29764 to 33916
CCTTCAAGCTCCAATCCTGTGATGATGCGGATGTCTCTGATTATATCAGTCTCCCAGCAGTTGTTCACAAAGTTATAGAACATGTGCCTCACCAGGTGGGAAATGCAGCCTTGTCACACACCACCTGACAGTGACCGAGTCGTACacaaaataaacattataagCATAACCCGGTACAAAGGCGCCCACTCGGAATGCACCGCAATCTAGTACCTCCATTTTGTATGCTCCAAGGATGTGTTTGCTGCAGAATAGAACAGGGAGGTCGACCCACTTGTTTGTGAGCGGATTCCCAACCACTAACTGATATGTGCGCCAGTCGCTGTCTGTTGATCGCACGCATACCAGTCCTCGAGAAGCCGCAACCAGTCCGAAGTGCTTAAAACCAGAACTGGGTGAAAGTGTGAGCTTCAAACTGAGTCCCGTGGAAGGACTCCACATGACAGTCTCAAGATCTGTGTGGGACAAAAGGCAGACCTCCGTGGAGATCGGCTTCCACTACTGGATGAACGAGTTCCATGCCTTACACACTGCAAGGGACTTGAATAGCGATCTCATGTCCAAGTGACTGATTATTTCTTGTACTGGGTCCTCGATATAGAATTTCATCCTCTTGTTACATTGCCTCGTCCTGTCTTCCtccataaaatataaatccaAATCGTCTGTATCTCCGCTTCCCACTGGGATGCTCTTCAAATGTTCAACTGTTACCTCTTTGTTTTCATTGCCTTTGTCAAGATACTGATGGTCCTGGTCCATATTTGAATCCTAGTATAGAAATATTGTTTAAGAACTTTCAAACCCTGTATACAAGTTTGATTTAGTTGTGAAATGCGAATGAGTAATCAATCTGATTGGCATATTTGTTCGGTaaacaattaataaatactcCCCATCGGATTAAAACTGGaccaataataatttaatcatGGACTCACATTTATATAGATACCATAGGAACAAAATTAAGGTTAAGGGCGTGCAGTTGATGTTTGTGTGGTCTTCCGATTTCTCTGTTCTTACATTTTTCAAGTTTTGTCTTCTAAGATTTGTGTTATTTTTGAGAAATGTAAAGATTCTTTATTGATAATTTTAAAGACTTTTCAAAATAAGCAACTAAGTCATCAATCTTCGGTCATTATCATAAGTGATAACTATGCAATTAAGTATCCCTTATTCTAATACTTTTGAAGGGGATTTaagatgtatacatattatgacacataaaaaaaatgtaatgagacaaaaattaaaaaaaagtcAATCCGTTACATTGtcttattttttaaacaaaGTAGATTTATCTCTTTTATGTAATACCTTGATATAAgtcaaaacaaataaaaaaaaccTGAATCTTCTTTATTAACACATTCTTAATTAAGggtgtacatattatatttaagtggTGCATTTTTTATTACACCTCACATAGGTTTCATTTCATTGTTTGTGTAttatttctttcttttatgaattttttttttcattattattattattttataatgtctAATTTTTACTTTTTTGCTTTTTTGTAAATTGTTTTCTTCAAGATATAAACATATGTgaattacattaaaaaaaaactaattcacCATTAAAAGCAATTAATTTTTTGTTAAAATCAATTTACTTTTAAATGATCATATTTGTGAAAAATACGAAAGTTTAATGAAAGTGAATAAAGACAACAACAAAAaagatgaaataaaataaaaatgtaaaggTTTTAAAATTGGTGCTTggtttgtttataataatttaaaatgaaagcAAAtgatcaatattatatattattagctaattaaaatgtaacaaCAAATTATTATGGTAAAATGTTAAGTTTCTTTATATACTATTGCTGATTAGTATAattttcttacaaatatttaCTATATTAGTTTATAAAATAGTAATACTAAGATTGGAGAACTAAGAAAAatagtaaaaataaataaaaataagtttaataaatgtaaataaaacaAAGATAAAAAATAAAGGGTTAATGAGTGTTTAGTGATATAAAAAGGAATTcaaataatatgtttatgaTACCAGTACTTAATAGAATTAATAAGATAATTACAAAtctcatttattaatatataaaacttgagAGTGTAATTTTAAGTGATTGTTGGAAATTATTATTCAGAATGATTAAATCAATTCAATTTTGAGTATTtaataaatcattttaaaaactttgttAATCCTATTGATGCAAggtgagaatattctttttaccgAATAGATTCGGCAAATGTCGGAACTGAAGCAGTAATTCGCAGAGGTATAAAACTacaaaatgtatgtataatagttattttcaagaatatatgTAGCATAAAAAACttacaaataataaaaatgcatTTGAGAGTTTTATGGATGTATTAATTTGTATGTTCacaatataaagtttaaaaaaaccctaataagtatatttaagaaattcttgaaaattaaggtaaatattaatttacttttaatttcttatacatATCCTAATTAAGGAGTCCCATTGTGCAAATCtcttataaaatcattaaaataaattctttaatttgATTTTGTAATGGAATTTGGAATTTTAGTTCTTAACTTATGGATTTCTTATTGTATTTGTgttgttttttaaaaatatgacGATTTTTTATTGATAATCTTAaggattttaaaataattaagtttccATTTTATTACAAAAGTTGAATTTTTTACTTTCATCATGAGTAACAATTGTATAATAAGGTATTAGTCTTCATATTTtgttataatttcttttattttgcattaataaaatgtaaaatcaAAGTAAACTTTTTTAGTCAAAAAGAAGCAATTTATAGTGAGGGTTTAAAATTTTTAGTTCACAACTTATGCTTTTCTTATTAGATTTATGCCTTAATCTCAATTTATTTGTtgtaaatatgcatgtgcatataacatatatgaaatatataaaattttatacatacaattgtttatgtgtgtgtgtgtgtgtctatatatacatatgtatatatatatatatatatatatatatatatatatatatatatataagatataaaagGATTTACAATTGGTTTTcatgtaaataataaagtatttaACAAACACTAAGGAGCTGTGTTAGGTGATAAGACACAATCATGAATTTTCTTACATTTTTAAcaacatataaaaaatataatgtttatgttTAATGAGTTCAAAAGTAATATTGTTCAAATGTTTATATGTTTGAGATTAGTGAACATATCCAtaaggtatataactttatttaCAACTTGATAAACTAAATGGAGTATGAAGCCAATACCGTAAAGAGTGGTATCAATATAATTGTATTTCACATTGTAGATGGTGTATATGCTTTTTCACTTTGCCTTCATGTATTATTTAGTTtatcaatttataattaagattatatactttatacatAAGTTTGTTAAATATAGTAATACTCTTGAACttgttaaacataaatattctaTTATTTTGTAAGTTATAAAAATTGTGAAGAAATTTATAATTGTGCCTTATCAACCAATTAAACACTTCATTGTCTACATAAAAATTActatttttcatatatatacacaacaaaCAATGGATGTATAAATTTTAGTGTATGTAAAAACTCATATATGTTTtacacatatacgtacatgTGATAAATGAACTAATACAAAACCTTGAATAAATCTAACTAGCTATGAATTGAGAATTCTAAACCCCTATTGCAAAAATGCATCTTTTCAACTAAAATAGTATACGTTAGtgattttacattttataataaaatgaatGCCAATAAATGTTGGTTTGTTAATTTTCTTAGTACTTAATTCGATCATGAATGCATTCACTTTAAAGGTTTACGGCACCAACAAgattaattaatgattaataatttatattggaggactttgttttgtttttttttattataacaaaCATATGACAAGTGCATAGACTTATTCACATTATAAATATGCCACATGAAAAAAGacacacatgtttatgtgtttatacggatatacacatttattatgtattttgaTGTTAGTATGCTTCTTCTATTTAGTTGTATTGtgcttataaatatacatgtatgtgtgatgCACGATGAAG
>PUQB01000145.1_ position 223184 to 227495
atatatacatttctttATAGTATTTCACAATTTCCATCACTTAATgattgcacacacatacacacactcattatatacaataatatgtATGAATAGAAACaataatatctatatacataatagaattatatataataaaattaatatatttaataaatagttAACACATAATAATTTGTCCACTACACTAACATTCACAAAGTTTGACATTTGGCAATATATATTTgtccaattatatatatatatatatatatatattatatatatatatatatatatatattaatatatgtaaatctgTAATTCTATATATCATACtccatgtaatatatttaagttagtTAAATTCTATTTACTATTaggatatattatacatacccAACCatgaagcacacacacaccttttgaCGCGTTCATAAGAATTATGAAGGCCATCAACGATTTTCTTACCCTTGGGATTAATGTAATCCAGTgagattaatttaaataattaactttatattatatcaatatgaaagaacagataaatatgcacataatgtgatactttattcagctacaaaaccctgcttatatacacgaGACCTTCAGTGAAAGAACAGATAAATATGCACAGAATGTGATATTTTATTCAGCTCCAAAACCTTGCTTATACACAAGAGACCttatgccacgtggcacacacatgcgacacgtggtgctgacacatggggtcagatcaccacccatgtgtcactacgcatgtgtgtatatacacatgcgtatatacagtatttacattatcctcccttctgcggttgtgtagatggtgatggatctgatggtcttGGATCCATATGAGCTGgctcatctaaggtatgaccgaatgtactcaacgagtctcaaACGACAAatcgtttcattcgaactacatgaactatctcaacctcatgagatcccattaactgtacttgatatatctgaggaccaacctttcggagtactcaatagggaccaagccacttatgtaataaaccagttgcaagcccaggtgcaatcagcttgggaaaacgtaccagtactAAGTTACCGTCAACataatctggtggaatttgatgtcgtgcattgtaaaaaGATTGTGGCTAATTTGCATAATGCCCCCTCCTCCTATTCCAATACTTTTTAGGGAGGATTTAGAATGTGTTATGACATGGGAGGGAAAATGGGTAATGAAACGAAAATAGAAAAACATGATTTTGCTCGGGCAATTTGTTATTCTAAAAAAATGATACTTTCATATAAGTCAAACAAATCAAAAAGTCAAATAAACAACATGAATGCTTTTTTAACGACACATTTCTATTTAAAGGTGTACATgttttattcttaatataagtcaaaacaataaaaaaaaaacgtgAATCTCCACATTTCCATTTAAGGATGTACATGTATTTTAAGTAGTGTCTTACATAGGGTTTTTTCATTTCATTCATTTGTGTgttatttctttctttctttcatttttattttttctcaTAATGTCTAATTTTTGTTCttaaattgtatatatcttaaaatGATAGTTCACCATTAAAAGCAATTGATTTTGTGTTGAAATTGACTTACTTTCAAATGACCGTGTTTGTGAAAGATGTAAAAGTTTAATGAAAGTGAAAGGAGACATCAAAGAAAGATGGaataaaatgaaaatgtaAGGTATGTAATACTACTAAAGGTTTTAGACCTGGCATTTGGTTTActcataataatttaaatggaGAACAAATGattgattatatattgttCGTCAGTTAAAATGCAACAACAGATTGCTATGGTAAATGTGAAGTTTCTCCACATACTATTATTTGATTGGTATAATTTTTGTAGAGATATTTGTTATATTAGTTTATAAATAGTAGTACTAAAATTGGAAGACTAGGAAAAATAGTAAAAACAGATGAAAGTAAGTTTGGTAAACGTAAATATAACAAAAGTAAAAATGTAGAGGGTCAATGGGTGTTTGATGGTATAGAAAGGGAttcaaataattatattagaaCCTAATAGAAGTAAGGAGACACTTACAGATCTCATTTATCAATATGTAGAACCTAAGAGTCTGATTTTAAGTGATGTGAAGGGTTATAATTCAGAATGGTTAAATTTTGAGCATTACACAGTGAATTCTGAAAACTTTGTTGATCCTAATACTGGAGTGCACACAAATACAATTAAATCTACGTGGGAAGCTGTTAAACAATCATTACCGAGGTATGGAACTACAAAAAGTATGTATAATAGttattttcaagaatatatatGGCGTAGAAAATTCGTAGGTAATGGAAATGCATTTACAAAGTTTTGTGAATGCATTAATTTGTATGTTCACAATGTTTTAGCACCGATGTAagtaaataaagtttaagaaACCCTAACAAATGTACTCAAGAAACCCCTAAAAATTAGGGTAAATATAATTtacctttttttttattatacatatccTAATGGGGGGGCCCCATTGTGCAAGTCTCCCGAATTGCTATcgtatttgagctcgaccaagatgttcagcagactctgcagaagaggcaaaacagcatccaaatgttgagcccacatctttgcatctcgTGGCAAATTCAATGATAACTAGGCAATTTAGGATCATATCTATATAATgtcttgaatggagagatacaaTACTATATGCctattacataagcaaatttaagcatgcaaataccaatcagtcagtgtgattgaagttcacatactttgagATCACATCCTTGAAGGttcgattcaatcgctccaccaaaccatcagtttgtggatgatatggagaggcaaatgagtgttttccctaacctctcacacaacactcggaatacctctacaatgaaagcgggccattatctgataacatctGCTCTGGAACAAGAATGTTGTAAAACCACATTAttgaacagaaacaaagctgttgacatggttGTTGCATCCgaaagagcaccaacttccacccaacaagttaaataatagatacaacaatgatgtactagttaccttgaaaagaatgtggaaaaggtcccattaaatccactgcaattaactcaaaagggcgagagacattgatggattttaACACTCCCATGGTTCGAGTCGTACAGGAATTCCGAATTTGACAAATGGataactttgaatatacctgatcacatgaGCCAATAAAAAGATTGGCGGAGCTTCTCTAATACtcattggtgaccaagatgacctccaacaataggcgaatcatgatatgctcaaagaaggtgtggaacatatgtaaagAGTACAGCCAAATGCCATCTGTCTTCTGAATTTGTCTCaatcaaatataataaaccATCCTAAAGTCAAAACTGAGCATAATATTGTCGAAACCTAGGTTTGGAAGAAGGATTTGCAAATGCATCCCGTAATTACCTTGTTCACGATTCATGCTTttgggcatcctgccactgttccaaggatggtaaattGGCATTGAATACCtaaggggcttgtatcaaaccgaacgccgcagctactgcatgagcaggcaaagtggaattggAAAGGGGTGcttgagaaagtgcatccgcatccaccattgttcacCCAGGCTTGTGCATcgccttaaagttatatacctagagacgtaatgcccatttggctacacgacccactaaattcttacGTTTTAACAAGTGATAACAACAtaatcacactccaaaagtgtttcactctcATGTAAGtagcatgaagtcgttcaaaaccccaaatagCAGcaagcattctttttcagtagtggaataattccgctcaacAGGCTCAAGTACTCAACCACCGGGTGTTGAATCGAAAGATTTGCAGCATCGGTTTGCATTAACGCGAACttgagtgtgatcatgctgcttaagttgttcgatgcagtgtgctgaTACTCAGGTGATGGATCCAACATTTGAacatgttgagatgaacaccaccccaagaccggatCAAAGGAgttgtatgcgtgatacaaacaacaacaagcttctctggacataaaggaacagactgcaaagacacagactccaaacGTAATACGGGAGGAgaaagtgaaaaatcacacataccttttgattgctttaaccaatcacatcctagaataatgtcaaagacttgggaagggacaaccttaagagacccagaggaaAACTTACGGTTGTCACCCATAACTAgtgtagtcgaagtggtgtagtGTGATACTACAcaagactgcccattaccatataaaatgtgcaagaccttatctgc
>PUQB01000261.1_ position 325241 to 329390
TTTCAAGTTTCCCACTCTCTTTGTTTTTCTAATCCTCCATCACACTATTAGGGTTACATGCTGAAGGTGAGAATGGGAAGAGACTTAAATCAATCAACATTAGAGTCAGTTAACCACATAGTCGGTTAGTTTGAGGGGTCTAGAAAATACcaataaaaagaaagaaaatcagAGTTAAAGGAAAGAGGGAATATATTTACAGAGGCAGAAGAACATTCCAGAAAAAGTCtcaaaatatatacttgatGCAAAAGTGTATACAGTAAAGAAAGACAATTTCAGAACAATTGCTGGTACAGATAATCAATTAGAATAGAGGAGGATAAATAAGAAAGCCGAATTAGATTTTATTTGAAATCTCATTAGCTACTAATATTTTATTGTATTAATCAtgattacattattaatatcttAATTAGTATAAATAATTCAATTACCAATATTGTAAGATAATCTGATTTTAGAGGAAAATAAGATATTTGTTCAAATAACTTTGTTTTCCTTAAACAATAGCTTTTGAAGAAGAATTTATATTAGTAAATTATGTGGTTTAGTAATAGTTTTTTTTGAGACCATTCACAAAATTAATTTCTACTTACTTTTCTAATAACAGAAATGTTATCAACAAGCCCAAACCCTTCAGTAATTAGCACTTTATTAACAAGTTTTTGATTTAAGTTAAAACCAGTAAACCTTGTTATTATGCAAGACTTAACAAAATAactttattaagtttttaGTGCACCGGTGTTATTCATATCAAAAAAACGACCATAAATCCAAATCAAactctataatatatttaaaacttagtaataaatttttttaagagAATCATAAATTCACTTTTAAGATCAATGAAGGTTTAGATGGCActcttataataaaaataaaagattgTCAATGTaaacaaaaacaatataaaataatctcACTTGGTTTTTAGAGAACAACTAGAGTATCAAACTCATTGTTTCTTAGGCCAACATAAACATAATGCTCTGAACTTGTTATGTCTTCCTTGTTACGAGGGCTAGACCTTTGAATTTGTGCAGGAAAgcttaaaaataaaactttcGTATCTTCAAATGTTTTGAAATGAGACAATTCTCCGGCAAAACTTTAGAAAGATTGAACATGTCAATAGGTCCATCCTATAAACaagaaaataaaacataaCTAAAAAACTGTATTACCTTACCTTCAAAAGATATATACTAAAGACGACTGTAGATTAGTCGTTATCTTCCTTATCCTTCCAACCATCACCCTGCATGTTGCTTAAGTTTGAAAGTTGCTGGCCGAAGAAATCATAGCGCTGCTTGGAAAGGTGTAGGAGATACATGGGAGAGAACACAACTCTAACTTTGTTTGAATCCCCAGAAGAAGGCATGGTTCCAACCAACCCAACACTCTCAAACCAGTGCCATTGTTCACCAATCCCATTGAGAAGTGCTTCCTTCCTACCAGCAGTTTGACGTAGCAGACTAGCCTGGATGGCTCTGAGCACGTAAATGTGGCTACTATTCCCCAACTAGTTGAGCTCACTCAAGTACTTGCGATTGACCATCAAGGCCCATACTCGATCCACTATATCCCTCAAGCCCTGTCTATCAAAATGCTTCAGAAGATTTGCATGGAACTTGGCTGGCACCACTCGAACTGTTTCATCTGTTGATTCAACGGCTTGAAGGATCCAAGACATAATTCTCGGGTTCCCACCACTCAACTTCAAAAGGCCGACTCCTTCGTTAAAGAAGTCACTTCTTTGGGCACATTTGTAGATCTCCAAGGCGGTTGATGAAGCTCAAGACAACACAGCTTTGAACATCTAATGTCAAAGGCGTAACAAAATGTAGATAAGCTCTAAGACATTATAACACTCTGAGATAAGCTCTAAATGGTATAGAACAAgattcaataatatatattatggtatTAGTACTTAATAGAACTAAAGAGACACTTACTAATCTTATTTatcaatatattaaagttgaaatataattttaaatgattGTTAAAAGGGTTATGATTCAGAATGATTAAATCAACTTAATTTTGAACATTACATTGTGAACCATTTTGAAAACTTTGTAGATCTTGACATTGAAGTTCATACAAATacaattaaatttacatggGGAACTTACACTGGAGTTCATACAAATacaattaaatttacatgagGAACTAATCATTAGCAAGGTATGGAACTACAAAAagtatgtataataatattttaaaaaatatatgaaatgtTTTTACAAAACTTTGTGAAtgcattaatttatatgttcaCAACGTTCTAGCTcttgtataaataataaaatttaatttaagtttaaatggTCCTTAAAAAAATACTCAAGAAACCCTTGGAATTAAGATAAATGTTAATTTCCCCTGAATTTTATTATACACGTCCTAAGGGGTCGTGTTCTGCAAGTGTCCCCACCCTGTGTCCCTGCTCTCTTTCAAAAGATGCAGCACTGAAATATTTGTAGCACCCACCATGGTTACTAAGGTTGTCCGTCCTCTGTTTAGATGCACCCAGCGAATCCACTCACGAACCATTTTCTGAAAATGACCATTCGCTGTTCCAACTTCGTCCTCAAACCCCAGAACTCTTCGAAGCAGCCGGATGACATCGTCGAAGGTAAGATGATACTTCAGTCCAGATGCTTGAGCATCAAGGTCCCAGAAACTTGGTGTAATGATATTGTTCCCACCGCTGATACTGCCATATATCCTTGCCATCAGGTCGAGTGCAAGGCGCATGTAATGTTCGTAAACCCAGAAGCTGTGCTGCAGCCAAGTTCTCTTCGGAAGGAGACAGCCCTACGAAGTCATGGTACATGAAGATATCATAACCTTCAAACCCTTGAACAGTTCGTCAATCTCCCCAGCATTTTCTACAGAGCAAGAAACGAGTTGGGCAAAATGCTGCCTATGCTCACCATCAGAACTAAAGGCAGCTCTGGCTTGCCGCAGCACTTGGGCCAAAGCCTGGCCGATGGACGTCTTGCCTGCTCCAGGGAATGCAACGACTCCCATCAAATGCGCAAGGCGTCTAAATGCGTCCCAACGAGTGTCTTTGAGGTTCATGAATTGCTTGTAGAGCCTCCATGTTGCCCTTGAGCAGTTCTTCTATAGTTGCTTCCCTGCCAAGTACTTCCCAATACTGGCCGATATCTATCAAAGCCAAGGAGGCAGGTAAGTCGCTCTTGGGATCCCTGTCTGTTGAGGGATTGAGTTTACGAGCGTGCTGAACCCGGGTTTCAAACAGCTCCAAAAGCTTGTTCAACCGGCAGAAACCAAAGCCTACGATCAGATGCTGTGGAGTGGTCCCATTTCGCAATCGCTtaccatatttatatttgtgttgTTTGGCCAGTGGACCAGAGGAAGACGAACCCTCGAGATGACGTTTGCCTGCTAAGATCAGGAAATCAGGAAAAAAACGTTGCAAGGAATGAAATGACGGGTTTGCTTACCAGATCCATGGGGCACTGCAACATACAAACGAAAATAGGTTAGAATCAATCGACAAAAACGCGAGGACGTACCAGTGGCCTTGAGCAGCAGCAGGTTCTCCTCCGCAGCTGCAGCCGCAGCTGCTCTTTCTCCTTCCGCAGCTGCCGCACCTTCTCCCGCAGATACTTTATCCCGTCAGGATCTTGCTCGTTCTTCAGCTGGTCTTCCACCTCCTTGATTTTAGACTCCACCTCCTTGATGGCAAGATCAAATGACTCCACCAGCACAATTAGGGTATATGAGGTGAGGCGATGCTTCTGCACGTGGCCTCTGCTCCCTTTATACGACCTGATTCAAATTCTGAAAATTCTGAACCTTTTTTGTTTATGGTTGTGCAGTCAAACTAGAACAATGCAAACTTGGTTTCCTTGTTCACTTCTTGATCAACCATTTATTCCGGAGCCACGGGAAGGCACCGGTTGTGGAAGAGATCAAATCCCAGCAAGCCTAGCGACTTATACCTTGAATACCTCGAACTCAAACTCAAACGTGTGACGTTGAGCGGGACAGCATGGACGAGAGCTGCCTGGTTTAAGTGAGGACACTGATCAAATTGAAGAAATCTGTGGGGGGTGGGGGAGGTTAGAGAGGCCAGGATCCAGGAGTGGCCCA
>PUQB01000484.1_ position 163574 to 167834
aagtttttaatgaGTTATTCAACCCTTGCTATGTAATAGAATATACAAATTTAATGCACTAGaaaattgaatttttaaatAGAGCAGATCCTCTCTCTTCATATGGTATCTAATTATTCTGCTTAAACACCCCACATAAACCatgttaaacattttaattgcACCCTTTCTAAAGACACCTTACTAACGAGAGGGTAAAAGTATGTGAAAACAAAACATACGGTGTCTAATTGTTCTACTTAAACACCCTCACATAAATCATGTTGAACATTTGAATTGCACCATTCCTAAAGACATCTTAATAACGAGAAAGGGTAAACAAGTTAAAAGTATGTGAAAACAAAACATATGATGTCTAATTGTTCTGCTTAAATACCCTTACATAAACCATGTTGAACATTTTAATTGCACCATTCCTAAAGACATCTTAATAACGAGAGAGGGTAAACAAGTTAAAAGTATGTGAAAACAAAAcaaataagaatatttatatttatcattttaataaaatgtgaACTTGTTAAACACAAGATAAAAGACTGCTTAAATAGGTGTTTCATTTGTATTATTACAGTAGGGGTTCATGTGAAAAATAGTGTCACGATTTCCTAATGTGTAAcaagatttaaataaaaagaacatACCAAAGTCGCAATTACACACCTTATATCCATATGTATTaagtgtttatttatatattatttatcaaaAGAACAATTTGcaaaaaacaaaaattaaacattatgagaataataataaaaatgaaagaaagaaagaaataacACACAAACGAATGAAATGAAAAAACCCTATATGAGACAAAAGAACAATTTGCAAAAGAacaaaaataaacattatgagaataataataaaaatgaaaaaaaaaagaaataacacACAAACGAATGAAATAAAAAACCCTATGTGAAACATGATAGAAATGCACtacttaaatataacatatacacccTTAAATAGGAATATGGGGAttcactttttttttttactgtTTTGACTTATATTAAGGATAAAACATGCACATCTTTAAATAGGAATGTGTCGTTAAAAAAACATTCACCTTGTTTATTTGTTTTGACCTTTTTAACTTATATGAAGGTATCACTTTATTTAGAATAATAATAGACTGCCTGAGCAAAATCACGTTTTTCTATTTTTGTCTCATTACCCATTTTCCCTTTCATGtcataacatataataaaaaactttaggcaaagttaaaacttaccttctaaaaaactcaCCTTCAATTTTGACGAGCATCCTAAATCCCCCCTAAAAAGTATTGGAATTAGGGGGGGCCATTGTGCAAACTAGCCTGGGTGCTCatgtataattatgaattCTCTTCTACATACTTAACTATTTTAAGTTATACTCTATTTTGTTAATCTCAAAGTTAATTAAGTGCAAGAACGACTAGTGTCATATGAGGAGCGTGCAAccgtttaagaatattcttatgaaAATCCTCAGCACTGAGGATTTTCTTGACTAAAATTATAAACAAGAAAAATGcattaattttaacattttacaTGGTAGCATGtggataaatatatttacatcaagataaatatgaatatgctTGAATTGCATGAAAGAATTAATTCACCATTAAAAGCAATTGATTTTTGTGTTGAATTTGTTTACTTCCAAAGGACCGTATTTGTGAAAGATGTAAAAGTTTAATAAAAGTGAGAGGAGACAACAGTAAAAAAGATGGAATGAAATGGAAATGTAAGGTATGTAATACTACTAGAGGTTTTAGAACTGGCACTTGGTTTGTCATAATAATTTAGAATGGAAACAAatgattaatattatgtattattggtCAACTAAAATGCAATAACAGATTGCTATGGTAAAATGTGTTTCTCCACATACTATTGTTGATTTCTGTAGAGatatttgttatattaatttacaaaataGTAATACGAAGATTGGAGGACCAGGAAAAATAGTAGAAATAAATGAAAGTAAGTttggtaaatataaatataacaaaggTAAAAAAGGTAAAGAGTCAATGGGTGTTTGGTGGTATAGAAaggaatttaaataatatgtttatggTACCAGTACCTAATAAAAGTAAGGAGACACTTACAGatttcatttattaatatatagaacATGAGAGTGTGATTTTAAATGATTGTTGGAAGGGTTATGATTTAGAATGgttaagttaatttaattttgaggCATTACAGTGACATAAAAATTTTATTGATCAGTTACAAACACAAATCAATTGAATCTACGTGGGGAGCTGTTAAACGATTATTACCGAGGTATGAAACtacaaaaagtatatataatagttattttcaagaatatatgTGGCGTAGAAAATTTGTAGGTAATGGAAATGCATTTACAAAGCTTTGTGAATGCATTAATTTGTATATTCATAATGTTTCAACACcgatgtaaataaataaagtttaaataaaatttaagaaaccCTAACAAATGTACTAAAAAAAACCCTGGAAATTAAGGTAAATATGTGAACCCCGAGACACAACAcagtaaatatacaaaaagacagaaaactcagatatcctttgtattcaaggtcagggtttatatatacaaaggaaaaggtatattctagctatttttggactatcctataaaccagaccataaatatctctagtaaCTTTTAGAATATACCATGGTAATTACCTTACACTAGTAACTTCTAGAATATAACATGGTAATTACCTTACATTATCCCGCCCTCGTAAGAAAAACTTTTTCAGTCGTAAAATGTGAGCAACCAAAGGTGCTTCTCGAGACTCAACGTCTTGCACATGGTAAACTTGAGGGCCAGCTTGACAAAAAATCTTATAAGGACCGAGTCATTTCTGCAAGAAACTTGGAGTGAGTCCTTTGTGATGAAGTTCCGGAAAATGTACAAGAACAAGGTCACCAATAGCAAATTGAGGAGATGGCCGATGACAAGAATTATAATCCTGTTGTTGTTGAACTTGTGCCCGACCTAAATGTTCTGCTGAGGTAGCATGTAGTAAAGGAAGAGCTCGATCTAAGTAAGTCGCCCAATATCAAGCTTCAGCATACTTAGGTTTGTGAGAAGCCAAACTAACTTCTGGAGGCATTCGAGGGTCTCGCCTATACAATGCTTTGAATGGAGACATGCCAATAGAACTTTGAATGCCAGTGTTGTATGCAAATTCTAagtatcgcaaataccaatcccaatcaTTCTGAGTAGGATTTATATACTTAGAAATCATACTTTTAAAAGTCCGATTCAAACGCTCTAACCCATCTGTTTGTGGATGAAAGGGAGATGTGAAAGATTGTTGAATTCCCATCTGTGAAGTCAAAACCTTCAAAACTTCAGCAATAAAGGCAGGTCCATTATCTAATAAAATCCGTTCTAGACATGAATGGTGCAAAATTACCCGAGTGAGTAGAAAATCAGCAACACTATGGGCCGTGGCATCTGGTAAAgctccaacctccacccaacgtgtcaaataatctgttaaaacTACCACATATTGGTTACCTGCAGCTGAAGGTGGAAAAGGACCAATTAAATCCCATACAACAAGTTCGAATGGCCGTTCCACCTGTATAGATTCTAAAGCACCAGTTGATCATGAGGAGTTTCAAGTCTGACACAATGAACAACTTTGTACGTACTGGATCACAGCTCAACAACATATTACTACGTGTGTAAGACATACACAAAATACACTTACATGCATAGTTGCACATAATGTAGATAATTAATcacttaaaaaaattaattgattGAGAATAGAACATACTACTACGTGTGTAACGAATGCATAGTTGCACAATGTAACGAATacatacaaaaatatattcaACGCAATGCGTATATATTTGTACGTACATGTGAGCAGCATgagaaacacacatacatacacacacacacacacacacacacacacatatatatatatgtgtgtgtgtgtgtgtgtgtgtgtgtgtgtgttttaagcAGATTCATATTATCTCtggttaaatatttttttaagaaCTTATATGTTTTGAATTTATAACTAAAAGAGTCTTTGAATTCACTAAAACTGAGTAATATTCATAAGAATcttttcaaaaattaaaagatgaagtaaataatataaatcaatAACATAGATTTATGGTCATATAATCAATACAATATAGCTAAATAGTATGTTTAATCAAACATAAcctgtaaggttcc
>PUQB01000670.1_ position 96271 to 100654
AACCCTTGCTATGTAATAGAATATACAAATTTAATGCACTAGaaaattgaatttttaaatAGAGCAGATCCTCTCTCTTCATATGGTATCTAATTATTCTGCTTAAACACCCCCACATAAACCatgttaaacattttaattgcACCCTTTCTAAAGACACCTTACTAACGAGAGGGTAAAAGTATGTGAAAACAAAACATACGGTGTCTAATTGTTCTACTTAAACACCCTCACATAAATCATGTTGAACATTTGAATTGCACCATTCCTAAAGACATCTTAATAACGAGAAAGGGTAAACAAGTTAAAAGTATGTGAAAACAAAACATATGATGTCTAATTGTTCTGCTTAAATACCCTTACATAAACCATGTTGAACATTTTAATTGCACCATTCCTAAAGACATCTTAATAACGAGAGAGGGTAAACAAGTTAAAAGTATGTGAAAACAAAAcaaataagaatatttatatttatcattttaataaaatgtgaACTTGTTAAACACAAGATAAAAGACTGCTTAAATAGGTGTTTCATTTGTATTATTACAGTAGGGGTTCATGTGAAAAATAGTGTCACGATTTCCTAATGTGTAAcaagatttaaataaaaagaacatACCAAAGTCGCAATTACACACCTTATATCCATATGTATTaagtgtttatttatatattatttatcaaaAGAACAATTTGCAAAAgaacaaaaattaaacattatgagaataataataaaaatgaaagaaagaaagaaataacACACAAACGAATGAAATGAAAAAACCCTATATGAGACAAAAGAACAATTTGCAAAAGAacaaaaataaacattatgagaataataataaaaatgaaaaaaaaaagaaataacacACAAAcgaatgaaataaaaaaaaccCTATGTGAAACATGATAGAAATGCACtacttaaatataacatatacacccTTAAATAGGAATATGGGGAttcactttttttttttactgtTTTGACTTATATTAAGGATAAAACATGCACATCTTTAAATAGGAATGTGTCGTTAAAAAAACATTCACCTTGTTTATTTGTTTTGACCTTTTTAACTTATATGAAGGTATCACTTTATTTAGAATAATAATAGACTGCCTGAGCAAAATCACGTTTTTTCTATTTTTGTCTCATTACCCATTTTCCCTTTCATGtcataacatataataaaaaactttaggcaaagttaaaacttaccttctaaaaaactcaCCTTCAATTTTGACGAGCATCCTAAATCCCCCCCTAAAAAGTATTGGAATTAGGGGGGGGCCATTGTGCAAACTAGCCTGGGTGCTCatgtataattatgaattCTCTTCTACATACTTAACTATTTTAAGTTATACTCTATTTTGTTAATCTCAAAGTTAATTAAGTGCAAGAACGACTAGTGTTCATATGACAGGAGCGTGCAAccgtttaagaatattcttatgaaAATCCTCAGCACTGAGGATTTTCTTGACTAAAATTATAAACAAGAAAAATGcattaattttaacattttacaTGGTAGCATGtggataaatatatttacatcaagataaatatgaatatgctTGAATTGCATGAAAGAATTAATTCACCATTAAAAGCAATTGATTTTTTGTGTTGAATTTGGTTTACTTCCAAAGGACTGTATTTGTGAAAGATGTAAAAGTTTAATAAAAGTGAGAGGAGACAACAGTAAAAAAGATGGAATGAAATGGAAATGTAAGGTATGTAATACTACTAGAGGTTTTAGAACTGGCACTTGGTTTGTTCATAATAATTTAGAATGGAAACAAatgattaatattatgtattattggtCAACTAAAATGCAATAACAGATTGCTATGGTAAAATGTGTTTCTCCACATACTATTGTTGATTTCTGTAGAGatatttgttatattaatttacaaaataGTAATACGAAGATTGGAGGACCAGGAAAAATAGTAGAAATAAATGAAAGTAAGTttggtaaatataaatataacaaaggTAAAAAAGGTAAAGAGTCAATGGGTGTTTGGTGGTATAGAAaggaatttaaataatatgtttatggTACCAGTACCTAATAAAAGTAAGGAGACACTTACAGatttcatttattaatatgtagaACATGAGAGTGTGATTTTAAATGATTGTTGGAAGGGTTATGATTTAGAATGgttaagttaatttaattttgagcATTACACAGTGAATCATTCTGAAAATTTTATTGATCCTAGTACTGGAGTGCACACAAATACAATTGAATCTACGTGGGGAGCTGTTAAACGATTATTACCGAGGTATGAAACtacaaaaagtatatataatagttattttcaagaatatatgTGGCGTAGAAAATTTATAGGTAATGGAAATGCATTTACAAAGCTTTGTGAATGCATTAATTTGTATATTCATAATGTTTCAACACcgatgtaaataaataaagtttaaataaaatttaagaaaccCTAACAAATGTACTAAAAAAAAACCCTGGAAATTAAGGTAAATATGTGAACCCCGAGACACAACAcagtaaatatacaaaaagacagaaaactcagatatcctttgtattcaaggtcagggtttatatatacaaaggaaaaggtatattctagctatttttggactatcctataaaccagaccataaatatctctagtaaCTTTTAGAATATACCATGGTAATTACCTTACACTAGTAACTTCTAGAATATAACATGGTAATTACCTTACATTATCCCGCCCTCGTAAGAAAAACTTTTTCAGTCGTAAAATGTGAGCAACCAAAGGTGCTTCTCGAGACTCAACGTCTTGCACATGGTAAACTTGAGGGCCAGCTTGACAAAAAATCTTATAAGGACCGAGTCATTTCTGCAAGAAACTTGGAGTGAGTCCTTGTGATGAAGTTCCGGAAAATGTACAAGAACAAGGTCACCAATAGCAAATTGAGGAGATGGCCGATGACAAGAATTATAATCCTGTTGTTGTTGAACTTGTGCCCGACCTAAATGTTCTGCTGAGGTAGCATGTAGTAAAGGAAGAGCTCGATCTAAGTAAGTCGCCCAATATCAAGCTTCAGCATACTTAGGTTTGTGAGAAGCCAAACTAACTTCTGGAGGCATTCGAGGGTCTCGCCTATACAATGCTTTGAATGGAGACATGCCAATAGAACTTTGAATGCCAGTGTTGTATGCAAATTCTAagtatcgcaaataccaatcccaatcaTTCTGAGTAGGATTTATATACTTAGAAATCATACTTTTAAAAGTCCGATTCAAACGCTCTAACCCATCTGTTTGTGGATGAAAGGGAGATGTGAAAGATTGTTGAATTCCCATCTGTGAAGTCAAAACCTTCAAAACTTCAGCAATAAAGGCAGGTCCATTATCTAATAAAATCCGTTCTAGACATGAATGGTGCAAAATTACCCGAGTGAGTAGAAAATCAGCAACACTATGGGCCGTGGCATCTGGTAAAgctccaacctccacccaacgtgtcaaataatctgttaaaacTACCACATATTGGTTACCTGCAGCTGAAGGTGGAAAAGGACCAATTAAATCCCATACAACAAGTTCGAATGGCCGTTCCCCTGTATAGATTCTAAAGCACCAGTTGATCATGAGGAGTTTCAAGTCTGACACAATGAACAACTTTGTACGTACTGGATCACAGCTCAACAACATATTACTACGTGTGTAAGACATACACAAATACACTTACATGCATAGTTGCACATAATGTAGATAATTAATcacttaaaaaaattaattgattGAGAATAGAACATACTACTACGTGTGTAACGAATGCATAGTTGCACAATGTAACGAATACATACAAAAAATATATTCAACGCAATGCGTATATATTTGTACGTACATGTGAGCAGCATgagaaacacacatacatacacacacacacacacacacacacacacatatatatatatgtgtgtgtgtgtgtgtgtgtgtgtgtgtgttttaagcAGATTCATATTATCTCtggttaaatatttttttaagaaCTTATATGTTTTGAATTTATAACTAAAAGAGTCTTTGAATTCACTAAAACTGAGTAATATTCATAAGAATcttttcaaaaattaaaagatgaagtaaataatataaatcaatAACATAGATTTATGGTCATATAATCAATACAATATAGCTAAATAGTATGTTTAATCAAACATAAcctgtaaggttccatggtatatactacatatatacaccacgtatactctgccatggagGTGCTGGCACTAGGATTTAGGCACACTAATCTAAGCGctggctaatctgggcaccatgatttacCTGGCACCAA
>PUQB01000164.1_ position 191098 to 195280
TATTTGAACCGGAAATTTTCCtatactttaattattaatccggctcatcaaatttatttattaaataactgTTTCCTTTTCCACTATTTGTCCATTGCAATCAGATATAGGAAGGTGTTTGCTCGGTCAAGAAGTCactaattaaacttattaacatAACAATATTTATTCAACATTTGCATAAACTTGATGATTAAAGTAGTTAATTGTGCTAATTAAGAGGATTAAAATATGATTACAAggctaattattatatatattatatcacgaTTAAATGTTTATGCAACATGAATCCCACCTAAGCAACATGTATTGACACAGGATGTGGATTGTTTACATGAAACTTCAACTCATTTACTATGTTACTCTTCATTAAGtttgttaaaaaataatattcattTTTGTAACAGTGATAAAATCCATCACATCTTAATatcaaaaaattaaaaaagttttatttaattaattatcatattgCATTACTAAATCACGCACATAAACTTGTTATTcttgaaattttatatttaatttacctTTTTAACATTACCTTAACAAGTTGTAAGGCTTATCTTTATGATTCATTTAAGTTCTCTAATTGTACTAATCTCGTATATATCTCATTATCATATATAAGTCCATGCCTCAATTTTAAATgcaagtttaatatttataatttaatcaaGAGTATTGCCTCATTAAAATGGTGTACCTTATAAAttgttataaaaaaataatattaataatcacTTGTATCATTTTTATGTTAATTACAAGCTCAGTCAATAACACATTGTTTTATCAACTTGTTAGTTTGAAGATAATAACTCATTAATTGTCACTGTATAATGAATAAGTAAGAAAGTAGAAGTTTTAttactttattataaaaattaaaattttaatatataattatgtttaagaaatatctaaacttaataataatgttcttaataatgaaatttattatgatATTTTGAATATAATTTCAAATTAGGATTTGTATTTATTCACCATATGAGACATTCAATACTCAATAATAAACcttttttaaaatcaatagCTAACAAGTACTAACAAAGTCTATTCTTTACtttgtaaaataatatataaatatctcttatataacattttccttttaaaaatatattaaacctgataAATTCGATACCATTTCTATAAATGTTTTAAGAGGGTCAGTCAAAAGTATCTAATGTTAATTacctttttaataatataactgTGATAAATATTCTACTACAAATCATTTATGATATTGTTTCATGATTATATCATGTTTTAACAACTTATTACTTATCGAAGCACATTATCTCATTTTATACTATAAAGTAGCTTATTAATCACCATATAAAATTATGATTCTCACATATTTTATCATTCTAAGTTATTATCTAACCTTTTAAAAACATCAAAAATCATAATTTTGTTGAATAATTTAATGAAAGAGTATAAacctttaaaaaataataaacttttcaaagtcatatTGATTCAATATTTTTGATAAATTTAATTCTAATGTTTTTCTCAtgttaaaattcaatattatactttattaaAGTTGCAatccattttaaaaactttcttATGAGTTCATGTACTGGTGAAAAAATGAAGTGACACATTCATAagtaatgtttaaattttttcaTTGCATATACGATTGTTATATTTtgcttttttaataataaataattaagtgctagtcttttaattattttgttaTATGCAATCAAGAAGATGAAAGTGAGATGCGAAAACGCATGTGATTTTACAATCGAGTGGATCACATGTGCATGGTGCAGGTGAGGTCGAATTAATGAATGTTGGGGACGCGAccgataatttatttaaacataataaatcaaaataaataattatttattcctttttaaaactttattaatgctaaaattaataaaataactatatctttatttttcaccaaaactaaatgtaaattaaatgtGATCTTGAGTCTTTCAAGATTTATATAGTGAACAGATTAatagaaatatttataaatattatttataaatatgtagaactaaatagtattataataatattgaatATGTTATGATATTGTACTAACTGCTATTATATAGTTAATCATACATTATATTTTGTAGATTTAGTCATTCCCGTTCATACAAATaccatataaattatttgaggTGTTGTGAAAAagaaactttaaaaaaaaagtattTTCAATATTTGTAAAATACATGTGGAgaagaaatatattaataacaattgTATGGAAGTTTTACTACATAATTGTGTAAACATAATCATTTTTATCATAttcaagttttaaattattaattcaatttaaatttaattatataatcctAAATCCTATACTAAGTCAAATGATAACATTTAAAGGTGTTATGTAAGAGTGGGGCAATAATGAAAAATATCcataatttaactttttaaattcttttgtattaaattattaaataagtaaCTCATTATATCATTGTAAATAACTTATTAAAGTAAACCATgataaatgaattatataatttcacAAACTCTttacaaattatattttactttaaaaGGTTCTTTGTTTAAACACCACACAACattcatttaattattttattaactcAAGATACATCCCGTCTTAAGTATAACATaaacatgttttaaaataattattctatATTGTGATTAACAAGTTAATAATCATACATATTACTTGATTGATCATACATTTTTGGATCACCTGCAAATATCACTCCCATCCCTTAATTAGCCATTAATTTAGTGACTCTCCCAAAATGAATACGCTTTCACCATATTTAAAAAAGTGGCAGAGTTAGGGttaagttaatttttaaattaatatgtaaaatataacaAATACATTTATTCAAAACATCtcaacatataaattaaaacttctCCTATCATGTTTTGGTTCTAAAAATCAACATAGCTACAAAGTGTTTTGAAAGCTTCTTtcttaaatgttataaatCTCTTCCTCCATATGTATTCGATAAAGTAACTTACATAGAAATTCTTGGTAGTACTATACCTTGGTAAAGATCTTTTCACTGCTCCCCAAATTGCTTTTAGTATGAACACTTGTAACTAGATCAACAAAGTTTTATGAATGATTGATTGTATAGTACTCATAATTTAATTGTGCCAACCATTCCGAATCATACCCAGCCCAATAGTCACTAAACATAATACTACCTATTGCAACATATCGGTAAAGAAGATATATAAGTGTTTCTTTAATTCGATCTGTTACTGGAACCATGAACATCTTATTTGAGTCACATTTCACTCATTCAAAAACACATTGACCTTCAATTCATTGACCCATGTTATACTttcgttttttaaatttgctTTCACTTATTTAGAATAGTTATAGCGTGCAGATATTAAAcagaaattatattaattgaagttgtatgttcACTTCCAATCTCACACTTTATTTGTATTTGATCTTGTAGCATCTCGATCGACCAACAATACATGATTCAGTGAACTCCAACTTACTATACCCAATCTGATGATTATCTTAAATCCACCATTTAATAGTTAATATCCACATCAATTGATTATTTTAAGGAAGCAAATCAATCTCTTGAAACAACCAGATTGCATCCAAGTTTGTACAAATAACTGTATAAAATTGAGCAAGATTGGTAAATTTCATCTCCCTTTCCTCAAATTTAAGAAAAGccatgagaaatgaaacaaaaaaaaagtaaGAAAGAAGTAGAAACAAGAATtcacatataaataatgtaaaaaccttttctttttgttttggTTTTATACTAAGTTTTACTTAACCACTGTTTTATTTAGTACATCTGGctactataatattaataaatcattataaaagtggaaaaaaaaaacaaaacatttatatacacatgaaacatACACAGCAAAGACccaataaacattataaaaggcaaagacatatatgtatttaaattacacTTTCAGTTTTAGTGGTAAACACCAAAGTCATTAcaagtaaatatatagataattacaaaattaattacatttatCATGAAAAGTTTTAGGTCATGATTGTTGTTTAAAGAgaataaatgtattatatattaattatacaccCTAATTAGATAATTTagctatttttttttt
>PUQB01000054.1_ position 84242 to 88442
ctaaaagccgtctccatgttcattgtcatggaaacaagaaaaagaaaatgcggaagaaaggaatacccaacttctccaccaatgaaagagcagatatattaaatgaaaatctgatatattagtttacaaaaaaccctgcttatatacaggaggtctcctgccacgtggcacacatgcgacacgtggcgctgacacatgggggccagatcaccacccatgtgtcactacgcatgtgcgtatatacacatgcgtatatacggtacgttaccttatatacatatcttacAGCCACAAGTGCTCGacaagttttaaaaaatatttgatGTCAGAAATATAAGAAATCAAACATAGAATATTTAGTAGAAAAAGCATTAATATTACGactttgtgcgtgtgtgtggttgaTTAACCTTCTCATGCTGTTTTGTCCATCGACCGACAGAAGAGCGGTGCCACGTTGGCCGACTCCAGATTCTCAGGGATCTTAAACGCTATTAAACCAGTTAGTTTTTATGTAAGTAACATGTAGTTTATgtctgcatatatgtgtgtacactcTAGTATGCTACAACATgcagaaatatataaatgatccTCTATGATGATACTTGTCATGGTGAATTACTgaattatacacataaatattttttttgtgtataaatattatatatatagagagagagaatcacggacacgcgcgcacacacacacgtctaatTTGACTTGGTATCAAAAGTTTAGTTAGTGTGTATTTATCATTTTTCTTGTATGCTGTGGTGTGTTCCATGTTTATTTTACTACtcacctatgtacatattaaaGATTATTCTAAtgcaatgtacacacacacataatcgcacacacataaatgaTCTAAACATAAATTCTGTAATCATAcacagagatatatatatcttttattaaGCCTTAGCCGTATTCTTTATTGTTATGCTtatgttaaaattatttatgttttattataatcattaatgttatttaattaaatttaataaaattaaaattttcgtaagtaacttatatttattagtttatataaatgtaagacATATTGAATCTTCGTGTACGTATATGGTTCATATTACATTTAAGATTTACAATTTTCACATATGCATGAAATGCAATTAACGGTTTTCTATaacataacaatattaattatcatatattattaatgtaataatTTGAATAACAAAACTAATGTcatatatcaaaatttataaGAATAGTTTTACAATCCAAAGCCCCTTTTTAATTTAGCCATTGGCTATATTTGCtgacattataatataaatttaacaatTGAGATTAAGCTATATTAATAGTTAATTAGGTCTATCATCTACTTAACCGTTAATAAGTTCTTATAAAATGataagttatttattttttatatcttcattcatttatttttctttctcttttattattattattattttacttttttgtttttctattttattttattcttatCTTAATTCCTTTAAAGTAATGTTAATGCTTCAAGCATTTTTAACACaatgaaattattatattttaaataataaataataactttaCAAATGTGTTCAAGTAGGTTGATTTAAGAAGTTCCACTTTGTAATATATGTGAACATTTAATAAAGTTGTGTATTGATAATCGTGGTTGTAAAAATGATTTCAAATTGAAATATAAATGTTGTAACACTACATTTCTACACATGTTGAAACCAATATATTATCGATGTATTGAAATTCACAAAAGAGTtatgattaaaaatatatattaaaagttgtaatacaatattaattgGTACAACTTTTGTCATAGTATAAGTGTTTAAAAGGGTAATGACAAATATGtgagttaaatttaataataaaaatctaAAAAGCTAAGTTTAATAAACGTAAATACCATAGGGGACATAAAGTTATAAGTTAGTGAGTTTTTGAGAATAGAAAAAAAGTATAAATAAGATGTTTTTAGTTTTAGTACCAAAAAGAATAAAGATacacttattaatattatatattgatataatattgatatattcCTTCAAATACAATTATTTTCTCAAAACAAGTGggctaattataataataaatagctTATACAACTTCGTTATGAACATCACATAATAaaccattttattaattttaaagatcCAGAAATAAAAGTTCatgcaaatcatataaaatcaacatgacaataatatataagtcaTATTTTCAAAAATACATATGGCGAAAAAAGTTTATTCAAAATAAGGAAGagagtttaatattttttttcaatGTGTATAACGATGAAATTATTCCCATatagtaaaataatattatattaatttctaatttaaaataaagatttattaacttaaagtgtttaataaatatattgtgattatattttatattatgatactttatatatgagattaatatttaattattttattaaatagtattaatatttttaaagtaataaattattatttaattcatgTTTCGGACCTTAAAATTTAACCATTAGGGCAAGTGCCACCCCATGGGTTAAATTTTGAAAAGGGGGCTAAATTGTGAAAACTAGCCAATTTATATTTGACACACTTGATCAAATTATCTTTAAAtttctataataaatattaatacaatataatatatatgatttgtatattgtttatgtcagagttttaacctggaAGGCTACCaagtggcaacacgtggccaccaagtggccttccgaCGTCaattccttgtgtgagcaacgctaagtttacaagacaaccccaaaagtctaattcagatgcctagttaaacaaaaagacttagagtcctaccctaagtcctctagaatgaccatccctcgaaccctaaaggatatccCGAGCAAACTTTAGGATTCTATCCCAATAGACTTAGACATGCTCATTTTTTAACCTCACAAGGAGATGTttctcacacatgcccccgtgatagagcaaaggcatcgtcacttatcccttaaagaatcaccctcatccgggagtacaacccctttagggcgacaagggggtaccctaaaccacgactaaccctaagggtttgagtggctaagttataccctagacctagggttagtactagtgagacacgagtgtgtgccattgacaaacacaagtgttctgctaagtaaactccctaaaactaggtttggataatcctaagtacatgaccttgtgagtacttcatgaaaaggctcctgctaacaagcttaggttgtttaaaCCCTAGATTCTAAGGAgaagcaccctagtgcgagcacaagcatgcctatttgccagagtatccaaccccttggcgacaaacccaagaaacaaccccaaagggcgtgctcGGGCATTATATCGCGTgatgtctagcccagtgtcacatctccatgtgacattgccttccacgatatgaattatcatgccatagcccttaaatttaagagttgcaccaagtgccacaaacatggctcctaaatgccaaccttAGTGAACAActaggtaacatgaacctgtcaaacaagatcccatgcccacagttggacaaggacacagatatgccttgcttGCCGTGAGTACTACACCTGGCTTGACATGAAGGAGGAAGTtgaagacaagcctcaacctctgcctcttggaatgtgcattccgaaaacctccaggcatggatttgccaacgttaagggtaagctaccttgAAGCTGGGATGTaaccctgtcatctggaagttagggcggcacaacagagggttgtgccttgacgacacaagctaaagcttacatcgggagaagagtaacgagctcagttatGAACCCAGAAACCCTCACtcatatatactaccttatttatgtgacagaggcccccccccgtTTTCTTGTTTAACATAAGTGGCTGGCATGGAATCTTCATCCCAaaggaaatatacttggtgagttaattaatgNNNNNNNNNNNNNNNNNNNNNNNNNNNNNNNNNNNNNNNNNNNNNNNNNNNNNNNNNNNNNNNNNNNNNNNNNNNNNNNNNNNNNNNNNNNNNNNNNNNNNNNNNNNNNNNNNNNNNNNNNNNNNNNNNNNNNNNNNNNNNNNNNNNNNNNNNNNNNNNNNNNNNNNNNNNNNNNNNNNNNNNNNNNNNNNNNNNNNNNNNNNNNNNNNNNNNNNNNNNNNNNNNNNNNNN
>PUQB01001152.1_ position 13936 to 18382
ataatctATGCATACTAATTTGAGAAACATgtaaataaagtttttaacGAGTTATTCAACCCTTGCTATGTAATAGAATATACAAATTTAATGCACTAGAAAATTGAATTTTAAAGAGAGCAGATCCTCTCTCTTCATATGGTATCTAATTATTCTGCCCCACATAAACCATGTTAAACATTTGAATTGCACCCTTTCTAAAGACACCTTACTAACGAGAGGGTAAAAGTATATGAAAACAAAACATACGGTGTCTAATTGTTCTGTTTAAACACCCTCACATAAATCATGTTGAACATTTTAATTGCACCATTCCTAAAGACATCTCAATAACGAGAAAGGGTAAACAAGTTAAAAGTATGTGAAAACAAAACATATGGTGTCTAATTGTTCTGCTTAAATACCCTTACATAAACCATGTTGAACATTTTAATTGCACCATTCCTAAAGACATCTCAATAACGAGAGAGGGTAAACAAGTTAAAAGTATGTGAAAACAAAACAAATAagaatgtttatatttatcattttaataaaatgtgaACTTGTTAAACACAAGATAAAAGACTGCTTAAACAGGTGTTTCATTTGTATTATTACATAGGGGTTCATGTGAAAAATAGTGTCACGATTTCCTAATGTGTAAcaagatttaaataaaaagaacatACCAAAGTCGCAATTACACACCTTATATCCATATGTATTAAGtgtttattcatatattatttatcaaaAGAACAATTTgcaaaaaaacaaaaattaaacattatgagaataataataaaaatgaaagaaagaaataaataacacACAAACGAATGAAATGAAAAAACCCTATGTGAGACAAAAGAACAATTTGCAAAAgaacaaaaattaaacattatgagaataataataaaaatgaaaaaaaaagaaataacacacaaacaaatgaaataaaaaaccCCTATGTGAAACATGATAGAAATGCACtacttaaatataacatatacacccTTAAATAGGAATATGGGGATtcacatttttttttaaaaattattttgacttatattaaagataaaaCATGCACACCTTTAAATAGGAATGTGTCGTTAAAAAAACATTCACCttgtttatttgtttttgACCTTTTTAACTTATATGAAGGTATCACTTTATTTAGAATAATAGACTGCCTGAGCAAAATCACGTTTTTCTATTTTCGTCTCATTATCCATTTTCCCTCTCATGtcataacatataataaaaaactttAGGTAAAGTTAAAACTTACCTTTAAAAAACTCACCTTCAATTTTGACGAGCATCCTAAATCCCCCCTAAAAAGTATTGGAATTAGGGGGGGCCATTGTGCAAACTATCCTGGGTGCTCatgtataattatgaattCTCTTCTACATACTTAACTATTTTAAGTTATACTCTATTTTGTTGATCTCAAAGTTAATTAAGTGCAAGAACGACTAGTGTCCATATGGCAGGAGCGTGCAAccgtttaagaatattcttatgaaAATCCTTAGCACTGAGGATTTTCTTGACTAAAATTATAAACAAGAAAAATGcattaattttaacattttacaTGGTAGCATGtggataaatatatttacatcaAGATAAATATGAATATGCGTGAATTGCATGAAAGAATTAATTCACCATTAAAAGCAATTGATTTTTGTGTTGAATTTAGTTTACTTCCAAAGGACCGTATTTGTGAAAGATGTAAAAGTTTAATGAAAGTGAGAGGAGACAACAGTAAAAAAGATGGAATGAAATGGAAATGTAAGGTATGTAATACTACTAGAGGTTTTAGAACTGACACTTGGTTTGCTCATAGTAATTTAGAATGGaaacaaattattaatattattattattggtcAACTAAAATGCAATAACAGATTGCTATGGTAGAATGTGTTTCTCCACATACTATTGTTGATTTCTGTAGAGatatttgttatattaatttacaaaataGTAATACAAAGATTGGAGGACCAGGAAAAATAGTAAAAATAAATGAAAGTAAGTttggtaaatataaatataaatataacaaaggTAAAAAAGGTAGAGAGTCAATGGTGTTTGGTGGTATAGAAAgggatttaaataatatgtttatggTACCAGTACCTAATAAAAGTAAGGAGACACTTACAGatttcatttattaatatgtagaACCTGAGAGTGTGATTTTAAGTGATTGTTGGAAAGGTTATGATTCAGAATGGTTAAGTCAATTTAATTTTGAGCATTACACAGTGAATCATTCTGAAAATTTTATTGATCCTAGTACTGGAGTGCACACAAATACATTTGAATCTACGTGGGGAGCTGTTAAACGATTATTACCGAGGTATGGAACtacaaaaagtatatataatagttatttttaagaatatatgtgGCGTAGAAAATTTGTAGGTAATGGAAATGCATTTACAAAGCTTTGTGAATGCATTAATTTGTATGTTCACAATGTTTCAGCACcgatgtaaataaataaagtttaaataaaatttaagaaaccCTAACAAATGTACTAAAAAAACCCCTGAAAATTAAAGTAAATATGTGAGAACCCCGAGACACAACAcagtaaatatacaaaaaatgcacgttgtaactaaagtgggcatgatacgtgaaaatgggaatataaaataaattactaattaatacttaagttttaattattaattaattatttaattaatatgtaattaagccttaaatattaattaattaattaattaatccttcaataaccttacttagtaaggaatattcctaaaatatcttagaatattcatattattctaaaaatagtttacaataatgaagaaatactatcaaacataattataaatgaaatcattttcttatcaacatgttaatttttttataaatactttcttcctatcatacaaagaaatcttcttattttgtctaaatcatcactctccggattaatcaaatctttttggtcaatatcttgatgttgttgccaccacttaacactctcatgaatgcaattgggagttgccatccttgttaatacataagatgtgataagagaaggtctgcataaaggctcatctaagaactgacgttccttaagaataatattataaagcgcccggttgctatccttcattttataaaattcaatatcacgagaaagaaaagcttcaggaaatatATGATACGGTGAAtgctgctcacaaaaattttcgagattcttctttctgaggcacgtatccaagtagttcactagctcatccatgatatcggtatcagaatatggatcaaaagtgattggatgaatacaagcaatgttttggttgagcatagccttctgaggagagtcgtctactactaacatctgtgcgttcttcattatccttaagcgactgatctcccatgagtcccaattattctttcattcttgaagaagtacggcttgctttcctttcttatattgtgaaattcgagaggtttataacatattcgctggtcaaaaatccaatctttacgaatcacctcttctgcaacactacaatgtttcttaagtaaattcaacagcggtgttaagttatgaatctgcatgcatgccaaatcccacaagcgcacccatctccttaagcttttgaaagagacgatccaaccctggacgaaaaataatatcatatcgaaatttaccatgacaaggaatgaaatctccttgtttgatttcttttttcctatcctcgggcctttgtcgatgaagcagaacaccattgacatccaacaacacaatatggccatgagtaacatgagatagcgttgcctcttgaatactttgcaaatcacttgtttgctccctttcacatttatccgttgccactatctcgttgcctatcccttcatcatttaattgtacatcatccttacaagattcagatattgcatgcgctgaagaaattgatttcggaactgaagccaataaaaatgatggactgaagtggccccatggtaacgatgttttgagctgcattattatccatttcctgcatgaactctgtcattctgacatgtggcacaagaaattgtcgccaaacccctctcttacctcatggcaatgctgaaaatccatgttctcaattatttcattacatctgcaaaatgataattagctgaccttaaaattatcaaggtatattatttaccttgttaatgtgtgacccatgtttgaactaaaagcttcattaatccttgagaatttattttctgtacaaatataaaagaaatatacaaaaatgccttatgttacactcatttacaactattcgtcactctatcaattcattatcaattcttcttcgctattaccttctgagtgaggcgaagaaggtctaagccgcttgtgagatggttcaagatcttctgc
>PUQB01000164.1_ position 189871 to 194245
CTTCATTTATATGCAGGTATATatcttgttgtgtgtgtgtgtgtgtcctatatattacacactcacacatgcaATCATTCCAAATacctgcatgtgtgtatgtaagtatTGAGTATAagtctatatatgcatttgtgtgtgtacacacgctATACCACACATTCAGTAATTGATATTCTGTACAGACCGTCCGATTATACACCGAGATATCAAATCAACCAACATTCTGTTGACCGACACATTCCGTGCAAAAGTGAGCGACTTTGGATTCTCGAGGGTTGGACCTTCTGACATGGATGTGACCCACGTGTCAACGCAAGTCAAAGGCACAGCTGGATATGTTGACCCGGAATACCTTCATACGTATCAGTTGACCGACAAGAGTGACGTATATTCCTTTGGTATCCTTGTAGCTGAGCTTATAACTGGGAGAAGACCTATTGAGCTTCTACGACAAGGTGACGAGCGTGTTACAATACGATGGGtacgtatataattaatatagttatattaaCCTAATCCGATTAAACAGGTGTATATTAAGTACAAGGAGAAGAGGTTACACGAAGTCATAGATCCACGGCTCGAAATTAATCCAGATACATTTGTAATAATAGAAAGCATGATCCGATTAGTGCTACGTTGTGTCGCCTCAAAGCGAACAGACAGGCCAGCCATGAAGCTTGTATCAGAGGCACTATGGAATATTCGGAGGGATAATAAGTATGCATTACAGAAGATGATTGAGAGAGATATTTCGAGCCGGGGTGTGAGCAGGAGTAATTCTAGACAAAGTGATAAGTCTCATAATGCACATTCTTGGATGTAAGTTATATAGTTTGTTAATAAAAGTTTGTGTTGTAATTTctaaatttctatttaattatgatatatatatatatatatattgttgaaaTGTTGTAGAAGATAGAGAAGCttacattataaaagtttattttacacacacgtgtgcatTTATGgtggtatatatacacgtgtaataAGCAACATAAACAAAGTGATATGCCTCGTCTTGAATTAAGTTATTGTGTGTTTTAGTTAATCAATGAGATTATACGAGGCAATGGCCTCTTTTATTCTAATACTTTTTAAGAGGGATTtagcatatatttattattagctTAACACAATATATTACAATTTGCATATTTTCAGCATATAgtacattaatattatatgatttattaattattatttattaaagttaaaaaaaaaatagctAAATTATCTAATTAGggtgtataattaatatataatacatttattcTCTTTAAACAACAATCATGACCTAAAACTTTTCATGataaatgtaattaattttgtaattatctatatatttacttgTAATGACTTTGGTGTTTACCACTAAAACTGAAAgtgtaatttaaatacatatatgtctttgccttttataatgtttattggGTCTTTGCTGTGTatgtttcatgtgtatataaatgttttgttttttttttccacttttataatgatttattaatattatagtagCCAGATGTACTAAATAAAACAGTGGTTAAGTAAAACTTAGTATAAAAccaaaacaaaaagaaaaggtttttacattatttatatgtgaATTCTTGTTTCTACTTCTTTCttactttttttttgtttcatttctcatggCTTTTCTTAAATTTGAGGAAAGGGAGATGAAATTTACCAATCTTGCTCAATTTTATACAGTTATTTGTACAAACTTGGATGCAATCTGGTTGTTTCAAGAGATTGATTTGCTTCCTTAAAATAATCAATTGATGTGGATATTAACTATTAAATGGTGGATTTAAGATAATCATCAGATTGGGTATAGTAAGTTGGAGTTCACTGAATCATGTATTGTTGGTCGATCGAGATGCTACAAGATCAAATACAAATAAAGTGTGAGATTGGAAGTgaacatacaacttcaattaatataatttctgTTTAATATCTGCACGCTATAACTATTCTAAATAAGTGAAagcaaatttaaaaaacgaaAGTATAACATGGGTCAATGAATTGAAGGTCAATGTGTTTTTGAATGAGTGAAATGTGACTCAAATAAGATGTTCATGGTTCCAGTAACAGATCGAATTAAAGAAACACTTATATATCTTCTTTACCGATATGTTGCAATAGGTAGTATTATGTTTAGTGACTATTGGGCTGGGTATGATTCGGAATGGTTGGCACAATTAAATTATGAGTACTATACAATCAATCATTCATAAAACTTTGTTGATCTAGTTACAAGTGTTCATACTAAAAGCAATTTGGGGAGCAGTGAAAAGATCTTTACCAAGGTATAGTACTACCAAGAATTTCTATGTAAGTTACTTTATCGAATACATATGGAGGAAGAGatttataacatttaagaAAGAAGCTTTCAAAACACTTTGTAGCTATGTTGATTTTTAGAACCAAAACATGATAGGagaagttttaatttatatgttgaGATGTTTTGAATAAATGTATTtgttatattttacatattaatttaaaaattaacttaaCCCTAACTCTGCCACTTTTTTAAATATGGTGAAAGCGTATTCATTTTGGGAGAGTCACTAAATTAATGGCTAATTAAGGGATGGGAGTGATATTTGCAGGTGATCCAAAAATGTATGATCAATCAAGTAATATGTATGATTATTAACTTGTTAATCACAATatagaataattattttaaaacatgtttATGTTATACTTAAGACGGGATGTATCTTgagttaataaaataattaaatgaatGTTGTGTGGTGTTTAAACAAAGAACCttttaaagtaaaatataatttgtaaAGAGTTTgtgaaattatataattcatttatcATGGTTTACTTTAATAAGTTATTTACAATGATATAATGAGttacttatttaataatttaatacaaaagaatttaaaaagttaaattatgGATATTTTTCATTATTGCCCCACTCTTACATAACACCTTTAAATGTTATCATTTGACTTAGTATAGGATTTaggattatataattaaatttaaattgaattaataatttaaaacttgaaTATGATAAAAATGATTATGTTTACACAATTATGTAGTAAAACTTCCATAcaattgttattaatatatttcttcTCCACATGTATTTTACAAATATTGAAaatactttttttttaaagtttctTTTTCACAACAcctcaaataatttatatggtATTTGTATGAACGGGAATGACTAAATCTACAAAATATAATGTATGATTAACTATATAATAGCAGTTAGTACAATATCATAACATattcaatattattataatactatttagttctacatatttataaataatatttataaatatttctatTAATCTGTTCACTATATAAATCTTGAAAGACTCAAGATCacatttaatttacatttagttttggtgaaaaataaagatatagttattttattaattttagcattaataaagttttaaaaaggaataaataattatttattttgatttattatgtttaaataaattatcggTCGCGTCCCCAACATTCATTAATTCGACCTCACCTGCACCATGCACATGTGATCCACTCGATTGTAAAATCACATGCGTTTTCGCATCTCACTTTCATCTTCTTGATTGCATAtaacaaaataattaaaagactagcacttaattatttattattaaaaaagcaAAATATAACAATCGTATATGCAAtgaaaaaatttaaacattactTATGAATGTGTCACTTCATTTTTTCACCAGTACATGAACTCATaagaaagtttttaaaatggatTGCAACTttaataaagtataatattgaattttaacaTGAGAAAAACATTAGAATTAAATTTATCAAAAATATTGAATCAatatgactttgaaaagtttattattttttaaaggtTTATACTCTTTCATTAAATTATTCAACAAAATTATGATTTTTGATGTTTTTAAAAGGTTAGATAATAACTTAGAATGATAAAATATGTGAGAATCATAATTTTATATGGTGATTAATAAGCTACTTTATAGTATAAAATGAGATAATGTGCTTCGATAAGTAATAAGTTGTTAAAACATGATATAATCATGAAACAATATCATAAATGATTTGTAGTAGAATATTTATCAcagttatattattaaaaaggtAATTAACATTAGATACTTTTGACTGACCCTCTTAAAACATTTATAGAAATGGTATCGAATTtatcaggtttaatatatttttaaaaggaaaatgttatataagagatatttatatattattttacaaaGTAAAGAATAGACTTTGTTAGTACTTGTTAGctattgattttaaaaaagGTTTATT
>PUQB01000042.1_ position 346387 to 350791
ttcttaattaaataagtgCCAAATGATGTAGAGCTTGAGAATAACCACAAAAGAAGGTCACATTGTAACATAAGCCACTTCATCCACTTCTAGGTGCTCACATTATTGGCAATGGGCACACGGACACACCCCCATATGATAACTTTTCAAAATAATAAGTAATATATGATCCTAACTAAGTACTAATTCAAATCGTTACCAAAAGTTGATAAGAAGGAATAGTTTTTAAGTAGCTAAATGAATTGGCTTAAGAGGTGAAAACTAATGAAGCCTGTTTAGGGGACTACTTCAAGAAAATGTGAAAGCATTTAACAAAGTTGAAGACTTTAATGACACTTTTCAGTAAGTACATGTCATTTGACAACAACCCAAATTGAATGAGTCTATTAGGTAATTTGGTGATTTGGAGATCTAATTCAATAAAATAGAAAAAATCAAACTTAAAATGTTATAACcaacatgcacttaaacttaattaaattcatttGTGCTTTTTATCCTCACATGTTAAAGAAAGTGCTCAAGAAACGTTTTAAATTCATGCTTCACAAACCAACTATGTTACTCATTTAaccaataataaaaattattacttGAATAACTTTCTAAAGTGTATCGATGAAAGTTTTGAATACTTAGTAAGAGACTACTTCCCATTAATTAAGTATTGAAGTaactgtatatgtgtgtcaaTGGTAAGACAAAAAGACTTTTCAATAATTAATGAAAAAAGGGAAAGGAACGGAAAATAAAAGCAAAGACAACCTATGAAACACTAaaagatataaatatgaaacatGGGATGTTTTGTATTGAGAGAAATTATTTGTTCCGTGGCATGGATGTGACATGTGGCATTGCCATGTGTTTGCCATGTCACCACCCACGACTCTCATAAGGGCCGTGTCACATGTGGGCTCTTTAGCCAGGTTGGCCACATTGGACACGTTTCTAGCAAGTGTCACATGTACTTGTCAACAGTTCAAACTAGCTGATCCAGCCAGATTTTTCACACCCTCCGTAGCTGCCTACATGGCTTTACCAACAATAGGTTCTGCCATGTGGCAAACCTAAACtcagattttttttttcttgttcGGCTATATCACTATGTTGTGAGAGATTTGCACAAGTGATTATATTTGAATTTGTATTCaggtatataaaatttaaacatttctaaaataaattttaacacTTAGGGTCAAGAAATTGACAAGATTTTTTGCTTTTCTAAATAAAGCAATACCTTTATATAAGTCAAACAAATCAAAAAGGTCAAACAAATAAACAATGTGAATGCTTTTTTTTAATGACACATTCCTATTTAAAGAAAAGCAATACCTTTATATAAGTCAAACAAATCAAAAAGGTCAAAACAAATAAACAATGTGAATGCTTTTTTTAATGACACATTCCTATTTAAAGGTGTTCATGTTTTATCCTTAATATAAGTcaaaacaataaaaaaaaaacgtgAAGCCCCACGTTCCCATTTAAGgatgtacatattatatttaagtagtGCATTTCTATCATGTCTCACATACggttttttttatttcatttgtttgtgttatttctttctttctttctttcatttttattattattttcaataatgtctAGTTTTTGTTCTTTTGCAAATTGTTCTTTTGAAGATATGAATATGCATGAATTGCATGAAAGAACTAGTTCACCATTAAAAAAATTGATTTTTGTGTTGAAATCGGTTTACTTCCAAAGGACCGTGTTTGTGAAAGATGTGAAAGCTTAATGAAAGTGAGAGGAGACAACATCAAGATAGTAATTTAGAATAGAAACAAATGAttgatattatgtattattagtCAGTTAAAATGTAACAATAGATTGCTATGGTAAAATGTGGAGTTTTTCCACATACTATTGTTAATTAGTATAATTTCTGTAAAGATATTTGTTATTTAGTTTACAAAATAGTAGTACTAAGATTGGAGAACCAAGAAAAAtagtataaataaatgaaagtAAATTTGGTAAACGTAAATATAACAAAGGTAAAAAAGTAGAGGGTCAATGGGTGTTTGGTGGTATAGAAAGGGATTcaaataatatgtttatggTATCAGTACGTAAGGAGACACTTACAAATctcatttattaatatgtagaACCTGAAAGTGTGATTTTAAGTGATTGTTAGAAGGGTTATGATTCAGAATGGTTAAGTCAACTTAATTTTAAGCATTACACAGTGAATCATTTTGAAAACTTTGTTGATCTTAATACTGGAATGCATACAAATATAATTGAATCTACGTGGGGAGCTATTAAATGATTATTACTGAGGTATGGAATTATAAAAGTATGTATAAtagttatttttaaaatatatgtgacGTAGAAAATTTATAAGCAATGGAAATGCATTTACAAAGCTTTGTGAATGCATTAATTTGTATGTTCACAATGTTTCAGCACCAATGTAagtaaataaagtttaagaaACCTTAATAAATATACTCAAGAAACCCCTGAGAATTAGGGTAAATATAATTTACCGTTTCTTTTATTAATGGGGGGGCCCCATTGTGCAAGTCTCTTGATTTTTTTTTCACATTTATAAAATCAACTATGTTTCAAAATCAGGTGAgcacataaattaaataaaatttatttatgaagAAGAGCATTAATtattgtaatattaaaaatatttattataatttattttatacaagATATAATGCAACCGTGGAAAGGTtcataagatattattaattcacatggtaatattccaacaACTCCACCATCAGTTAATCATTCATTTTGGCATGATAACTTGGATTCTCCTAATATCATGTCAACTCCACATCCTGCACATCCTCCACATCCTGCACTTCTTCAACAATGGGAATCACTTTCTCCACAGTCATTTCCTATAGAGCAAGTTGTAGCAGCATGGTCCTAATACTTTATGTATCCTCCATGACCTTTTCACCAACTTGTTGTTGCTAAACCAGCTCAACCAGCATTTATTGGTAATCAACCACAAGGACATGTTCATCAACTACCACAGAACCACAATGATGAAGATGTTCAAGAGATCTCAGGTACTGAAGTAACATTCAACACAAAAGGTTCAGTTTGGACAGAGGATGAGTTGCAATATGAGATGCGTTTGCAACGAGAGAAATGCTTGCAAGGTGGAGCACGGgagcaacaacatatggatgcAGAAAGGTACAAGGAAATTGGGGAAAAGCTTCAAAACCTTGGTGTTTATAGAACGAACAAGCAGATTGCAAGCAAGTGGGGTGACTTGTGTTGTGACTGGCGAGCTTTATGGGATTTTGTGAGTAATGGAGGAAGAAGTGGATGGCTTGATTTTTGGTCTAAACAAATGACTAAAAATCAAAAAGCTAAAGGTAGGTTGCCCAACTTGTTCAACAAAGTTGTTTTTGAAGCAATGGCCTTATGGATGCCCGAGTCTCATACCAATAATCCTAGAGGCTGTGTCACTTCATCATTCTTTGGAAAGCGGATGTGTCCAAAGACTTCTTTAAAAAAACAATCCTGCAGAAAACCCTCCAACAGAGAAGATTCCTAGTATGTGATCCATTTTAGCTTGGATGATCCAGATGTAACACTTGAAGATCCAGACCCACATAATGCTAATAGTGCTGATTTACAAGAGAGTGTGCCTACAAAAGTTGCTGGGAAAAAGGTTTCTATTGCAACTGGGAAGAAAAGGAAGTGTGTTTCAATTTTCTTCAACACGTAGAGAAGCTTCAAACAAAGTTTCAAGACAAACAGCTTGAACATCAGACTTTATTGTCCGAACTCATTCAACAACTTAACTTTGAAGGGTGTACAGAGTAGGTAATTGTGGCAAGAGAAACAAATTCTATTTTACATGAGGCATCACAAGAAGTAACTTTAGGAAAagttgtttaattaattttaatgaattttaatttattattaacctCCTAGCATTgtcttataatttttttttcttatatccatgtgtatgtgtgtatgtgtagattATTGGACAcagaaagaagagagagagagagttaacaTGGCATTGCTATTTTGAATGAAGTTATAGTTAGATATACAGTTTatatgcatggtgtgtgtatgtgtgtgtgaacatgtgttgTTATTGACAGTTGTTTCAGGTGGGATGAAGAAGATTCTTGGTCTTCTGTACAGCGATAACTTGGAGTTaccatgtcatagtttttactatgactcgaccctttactttggacgttgactgttgttacctactgtactatgttgataagccctaggtgtagaagaaacaggcccgcttagtgcacttggatatctgtgatggtccggccgggtgtcattaggtatttgcaagaaactctgggcgaagctagc
>PUQB01000135.1_ position 5306 to 9566
TGTTGCCCCAGAATACATGTTGAATGGTACGAAGTATAACCAATAATCGTTTTCATATTATGTTATGATTTTAGTTATGTAGTTATTATTTATCGTGCTaacatactatatatttttagcacatttatactatatatttttgtaatgGTTACATTATATAGTATAGGATTAATCAGTTCATCCTTGTCCATTATGTGACATAcagaattttatttattactacttaaatatttatctaACAGGCAGTCTTACGGAGAAGAGTGACGTGTATGCATTTGGTGTCGTCCTTCTCGAGCTTATTACTGGGAGAAAGCCAATAGACCCTTCAATGCCAACGGGATGTGAATCCCTTGTTACTTGGGTATGTGTTTCacgtatgtgcgtgcgtgcgtgcgtgtgcgtgtctgtTTACGTATGTATCCATGCGTAACTCATATACTAATTGTGTGCTTACCAGGTTATGCCGATTTTAGCAGACCGGGACTTGTTACCAACTGTGATAGACCCTGTGCTTCGAGATACAATCGACACAAAGCATCTCcatcaggtatttatttatattaataagaatttatataattaatccaCTAATATCACTGTCTATattgttgatatatataacactcGTTGTGTACGATATATACATTACTGCTGTTATTTACATAACGTTTCTACACTTACGTATGCTATggaatcttctctctctctctctctaaacacATGCCCAGATTTATAGATACATTGTATGacagttttatatatttaatgtatagtgatattaataataactctctctctcgttgcctgaaatatttataaactgcATCTCAGATCTCTGGGTGGTGCAAGTATAATAGTGCAATGTAGTCGACTAATCTCGTGTTATAATACTATgttgtaattaataattttattgagtCATTTTAAGTAAACTTTAGACTGTATAACATAATCATGTGTGTTACATGCcactatactttatatatacacgagtcatttcacacacacacacacacacacacgtttatgTACCTAGctgaatatatttgtatttaacaGGTAGCTGCGGTTGCGATGCTGTGCGTACAAACAGTGCCAAGTTACAGGCCATTGATAGCGGACGTTTGTAAACTCACTCATTCCACTGGTTCCAATCGAGCTTGGAGGTACATTACGAGCTACAGAGTCTACAGTCCCAGAGGCAAAGTCATTTGCCGCATTGCAATGGTCTTCATCCAACGACTGCATTGTTTATGGAGAAGACGCATATTAAAGAGGTAAGTTTAATCTATAtgaaaatttcgtaatatacatatgcataatatgTACACACCATGTATAAGCTTttgcatatatttgtatagacCATTGCGAGTTACAAAGTGGCTAAGTTATTTGCAACGACTCCATTGTGgatgtaaattttatttgtagtttttcttttattttattttaattgtcTTTACTTCTTTTTTAAGTATTTTTTTTCCTCCCGTTTATATAGATTTGTATGCTTGGGAAAGTTTGTTATTGTAATTGTCTTTTTCCAGTATTAAAAGCAGATGTTTTATAGCGTGTATCTATGTGCCTAacttatatatctatgtatctatatgtacgtgtgtgtgtaagatatatttaaaaataattacatatttaccCTTAAATTTACTTACATGAATAAATATAACTACAATTTTAAAGGTTACAATTTAGAAATATACccattatatatgaatatttaaagaaattaccctatataacaatatttacATTAACACTAATCATATAGATTAATAAGAATGACCATAATTAGTGTAATTAAAGTAAATGATATTAAAGATAAAATAGTAGTACTAAAATTGGAgaacaaaaaaaataataaaaataaatttagtaaATGTAAATAAAGATAAAAAAGTGAAGGGTTAATAGGTGTTTGGTGGTATAGAAAgggatttaaataatatgtttatgatattagtatttaataaaattaagagaTAATTACTAATCTCATTTATCAATATgtaaaatttgaaattatgattttaaatgATTATTAGAAGAATTATGATTCATAATtgttaagttaatttaattttaagtagTACATAATGAATTGTTTTGAAAactttattgattttaatattggaatgcacataaatacaattaaatttatatagagaGTTATTAAATGATTATTACTAAGGTATAAAActataaaaagtatatataacagttacttttaagaatatatataatgtagaaaATTTATAGGCAATGgaaatacatttataaaactttgtgaatgcattaatttatatgtttacaaTGTTTTAACACcgatgtaaataaataaaatttaaataaactttaagAAACCCTAAGAAATGTACTTAAAGAACTTCTAAGAAttaaagtaaatattaatttactttTCATTTCTTATACATATCCTAATTGGGTTTGTCACatgctttaatattttatatttttatttaggtaaaaaataaaactttcatattaaattaaattttaaatattataaatttctaataaatattgtatttaaattattcacTTTTTtccttattaaataatataacaaatattaAGAAGATGAAAATAATTGTTACATCTCTTTTATACATGACCTTTTTAGATCTTttatatgaaataattaaaatttaaaaacatttactAATGAACACaagaaagtaaataaaaacaatatactatcaaaattttattaataattaaacattttagaACTGATAAGGAAGTTCTTATACATATTATCATGTGAAATATAACTTATTTTTTTGGATATTTTAGTTTTTTCTAATtgttaaagtatattttaaaaattttaatttttttcttatgtctacattaatatatataatttagaacGATTATGCCATTAActcaaaatatataatcaaaacatttattattatttaaataatttatattaaaaattatttattcatcaaaataccttctaaaaattggtgtttaaaaacaattttaataatgtgtacTAAATTCTACATGTGAAACATGTAATGGTTGTGTAtcttattatttcataaatgtaagatccacatgtacagctgcatgtgcacatattattattagcgtagtggattttgataaccgTCAGATTgatttcaatctggaccactcgctcttgtatataagttaaggtttctaaactaatggatatacacatttctatatttcgaGCTCTCatattggtggaggtgagagGCACCTCTCatattggtggaggtgaggggcacctctaattgtgcCTAcagagtgctcggatttgtttGTCTTCTTAGATCTAGCTTTTctattgtctagatctattcctttttTGTAGATTTTGTCCTTTCTTCGTCTATGgatccacaacaggcaaatcctttgtctgtggagcaggtACTCATggagttgttggatgccatgcggatgcaactgaacaatcactctcaactgatggcagcattcacagcccAGGGTACTCCTCTTGCTCATGTTGTAAACCCCCGCGTCCAGctggatttctttcgcggaaatcctggagatgatgtgtaccattggtttgaccatttcaccgtggttgccacatatcattcatgggacgttgctcagtgtttgtgcaagtttcctacttgtcttcaaggacgGCGTtccagtggtacaatggtctggatgttgcaactcgtggagattggagtattcttccaaagatcttcaaacgtgcatttgggcatgcggacgattATGATggtgcttttcagcagttgcatcgtattcgtcaagaGCCatttgagtcggtgatgcaatttggtgttcgctttcggagCCTTTTGCTGTGTCCAGAACCTAACATATCGGAacacatcaagttaggtatgttgtggccagcactttgtcaagaccttgtggggcttgtgcatgcactagctctagtgactcttgatgatgctttaaggctggcacaacgatatgagtcgtcacctctcccacttgcacctTCACATTCTCtcattccacttcatgttgggaatggacctgctccgatggaggttgaagcGGTTGCTACTCGTGTACCAACACAAGGTTGGGCCcatggacgaggacgtggacgtgcagttcgttgttgggctgtgatgaggttggacacacgtatcagcACTGTCAACGGGTTCCCGATTGGCATCCCTCATTTCCGAGGTGGAGGCc
>PUQB01000002.1_ position 593434 to 597829
TGCATAATAAACATATGTGtatctattttttattttattatataatataagataaGTACAATACATGATGTTAATGCACTAAAAGCCTTACAACatgattaaaatttacatgataactttgttaaaaaaaacatgagctgtaaataaagtataaattcatataataatttagcATGTGTATGTTGTGATATGACATTTATCcataacattaaaatattatgtagttttaaaaatttgtggtatccttaaaaaattaaaaaaccacATGTTTTTCTAATGTAAAATTTTGGTTTTTCTACAAAAGACaagcaattaatattaatatgatttaatttatatttgttaaataagaataaaaactattaaaatataaatataattaaatatattaataactttacattataaaatcaattataaattaagtgtTTAATCTAATGattaaatatttcaaatacaattaatattggcaaatttatattttcaaaatgtaaaattattttctaaatattttatattggccaaagattaattttattactaaataaatttatagtataaattaaattataaattatatccaaatttaaatgtttattataaataactattaacttaacataaattcttaattatatgtttataaaatgttaaaatattgATTCATTATCTTAGATGGGCTAAGTatggttaattaaattattaaattatattataaaaatcaaaatccgtatttaaattaatttaaaaatcaaattttaaatatccttcaaagtattaaatttatactatatttgtaaattctcttaaatttttaacgtaaacttaaattataaatccatttataatttaagtttaCATCCTTAAACAATAAACCcaaaatataatgtatttgtaAATCTTTCTTaacaatatatttgtatatttaaatcaatTTCATTATACCCATCatattttttaacattgtCACACATTATCTAAAACTTAGAGCTTAAGATAAAATGTTCATGGTTTTGGTAGCAGAAACTAAAGAAACACTTACAAATCTTCTTTACTGATATGTTACAAGAGGTATATTATCTTTAATAACTTTGGGTTGGGTATGATTTAGAATGGTTGGCACAATTGAATTATGAGCACTATACGGTCGGCTAGAATGCATAATAACCCAAACCCCCACCACTCCAAATAATGACTAATTTGGGGTGCCACCCCAAATATGGTGATTGCATAGTGAGGAGAAAAGTCATGATTCATGAAATATGACTTACCTTCTTAGTGATCACAATGCAGAGCAGTTGAGTTTTCAAAATGTTGGTTTAAGGAAACATGTATACGACGCCTTAATTCTTTAAAATGCAACCAAATTTAACCAAAAAAATGGTGCCTCTTTATCAATAAATTAAGGCTAGTGTTAAGTGAAACTTAGTATAAAACCAAAAGGAAAACAAAGGGTTTTTACATTGTTTCTACGTGAGTTCTTGCTTTTACTTCTTTCTATTATCTTTTGCTTCTTTTTTGCTTCATTTCTCATGGCTCTTCTTAGATTTGAGAAAAGGGAGATGGAGTTCACCAATCTTACTCAACTTTGTAAAGCTGTTCTTAGAAACTCGGATGTAATCCAATTGTGTCAAGAGATTGATTTTCTTCCTTCCGGACATgtttgtgacaagtgtcaacaTGAAGTGAGGATTGGTTTCAactacaagaacaagaatggcATCAGATAATGATGTAGTATACGATGTGGTAACACTTGTGGTATTCAAATAGGTACTTGGTTTTAAAACAGTAAGTTGGAGTTTACTCAAATGCTTAGAATCATATAATGTTGGTCAATCAAGATGCTACATGATCGAGCACGGATAGATTGTGAGATTGGAAGTGAATATACAACTTTGAATTGGTACAACTTTTGTTATGATATATGTGCTATGACTATTTAAGAAACAAGTAGAGTAATAGGTGGCCTGGAAAAGATAGTTGAAATAGATGAAAGCAAGTTGGAAATCGAAAGTACAACAGGGGTCGATGAGTTGAAGATCAATAGATTTTTAGAAGAGTATAATGTGACTCAAATAAGATATTCATGGTTTCGATAGTAGGCCGAACTAAAGAAACACTTATGGATCTTCTTTACTGGTATGTTGCAAGAGGTAGTATTATCTTTAATGACTGTTGGGTTAGGTATGATTCAGAATGATTGAACTATGAGAACTATATAGTCAACCATTCATAGAACTTCATTGATCCGATTACATGTGTTCAtactaatattataaaagcAACTTAGAGAGCAGTGAAGAGATCTTTACCAAGGTATGATATTACCAAGAATCTCTATGCAAGCTACTTCTTTGAGTACATGTAAAAGAAGAAATTTATAACGTTGAAGAAAGACACTTTATAATCATATTGGTTTTTATAACAAAAACATGGGAGTATAAGTTTAATTTGTACGTTGAGATGTTTTGAATTAACAAAGTTGACTTAACCCTAACTTTGCCACTTTTAGGAGTGTATTCACTTTGGCAGAGCCATTATATTAATGGCTaattggggggggggggtgtgGGGGTATTCTGCAAATGACCCATACAGTCAACCATTTATAAAACTTTGTTGATCCAATTACTAGTGTTCAATATAAGCAAGTAATAAAGAGATCTTTACCAAGTATAGTATTATTAAGAATCTCTATGCAAGTTACTTTTTTAAGTACATATAAAGGAAGAGATTTACTAAAATATGGGAGTAGAAATTTAATTTGTACGTTAAAATGTTTTGAATAAAATGTATTTGATATATTTcacatattaatttaacaaaGTTGACTTAACTTTAACTCTGCCACTTTTAAAAATATGGCGAAAGTGTATTCACTTTGGCGGAGCCACTATATTAGTGGCAATATTATGTAGGTGACCCCATTTAACTTGGTTTTTTATATCCTtttgtaattttatataatcacTTTAACAATTTTttgaattactaattaatcaaATTACATCATGTGTGCATCAAAAAATtccattaatttaatatatatttgatgtaaataataacaaattcaaacatattcattatataataaaatagttataataataaaatcatgtatatatattacctttcttataaaaataataaacttaattataaaaagttgTTTTCAAATTTTCattcaaataaaataaacattataatatataaagagtAGTTTTATTTTCTTCTTATTCCTCCTTTGCAATTAttgcatttatataattaaaaaaaacataattgaAGTAGAGTCCCACTTTAACAATTCATTAAACATTTTTTTTCACTTTcttaatattgttaatattaattgttgaacatcaaatattattttatatatttaaagaaaatgttCACATTTTTTTATCACTTTCgtacatttaaataatatattgtaactTATTTTTAACTGAAAATAATATGGTATGTCTCcagtaataattaaattaatatttaattataacaagACGATGTGAGGAATTTAAGTCATATaagtgtttaatttaataatttaatttatatttgaatttatttatttaacactAGGACTTGTAGTATTTTTCATTTCCTATGAGCaattttatataacttaaaataAAGCTTGTAAATTGAATatgcatattttaaaattaaaaagaaaatcatatataaatgttaaatattatgaCACTTTAAAATATCCTTCAATGattatgaaataaaaaaattattaatttaagatataatatattatatatgtaaatgtatgtatatatttatatatgttgagATTCAATTTTGTATGCAATATAGataaaaacttatattttcaattttattatttcttatatgttttatttatcaataaataagtaaataagataattaaaagcatatattaaattcaaattatttatataatagtaaaataattatgagaatattaattataaattaatttattatgtgataacatatttaatattttaaccattaatgttaatttttataattttcaataGCTCATGTATAAATGAAGAAATGGGAGTGGTAATAACCCATTTCAAAATtacttaatatgtaattattactctttatcatatattttattattaattttatttaaatgagaattaattttattatagtatcgtaatatttttaataaaagtttaGTGGAAGTATgcatataattactttaattATAACACAAATTGCatcatataattttaataagaatTTTCAAAGTATGTAGAAAAATTTatgattaaaatttttataagTGTGAATAAttttacacataaatatatatcattaagatggttaaaattttatttatattgtgaatATGAGTATTTATCATGTATTAca
>PUQB01000104.1_ position 11739 to 15930
atatattatatagtcaaTTTTAACCACCATGTTAAAAATAGTTTATTCAAcatttgaatttattaattaaaaagttaataattaaataatattttaattattcagACTACAAAGAAGACAATACTTATTAGCAGGTGTATTCTATGCACGCACATACGCGCGCACGTGCGTGTACACGCATACACAGAGAGTCACATAAGCTACATGTTAATGCTCATGCTCATGGCAGTTTCATTTtctaatacatttataaatacgATATTTTCATATTTGACATAAGCCAAGCTTTTAAATGCATTGGCATTCTTGAAAATTTtagtaaatttaaatgttatgtTAGAATGAAAtcaattacttatatataaatttcttttgttttttatttattattttattttaaaattactttGGTAGCGTCCGTTAGCCTTCctctttttaaaattgaaaattttaaaatgcatCGTTATctgatattatttatttatatcttttTTATATCACATGAAGAGTATTACAGCAACGTGTTTGTATAGCTAGCATACTGTGTGCGTATccttgtgtatataaatacatcatgaacgtatatatgtgtacttgcatgtatattatacaaacaTTTTGTACCCTAGTAATTCAGGataatttaagaaatattaatatgtaagatccacgtgtatagctgcatgtgcacatactactattattagcgtagtgaattttgatagccgttaGATTGATTTCAATGTGACACTTGTTCTTGTATATACTTTAGGGTTCTGAactaatgaatatacatatttctatattccgagttcTAATTGTACTTACGGAGTGCtctgatggcagcattcacaatcCAGGGTACTCCTTCTGCTCATGTTACAAACCCCTGTTCGGTCGGATTTCTTTTGCGGAAATCCTgcagatgatgtgtaccattagtTTAACCATTTCatcgtggttgccacatatcattcatggatggtgctcagtgtttgtgcgagtttcctacttatcTTCAAGGGAtagcgttgcagtggtacaatggtttgAACGTTACAACTCGTGCAGATTGGAGTATTCTTCTAGAGATCTTTaaatgtgcatttgggcatgcggatgactgtgacgatgcttttcagcagttgcatcgtatttgtCAAGAGTGTTTAGTGTTCGTTTTTGGAGCCTTTTAGTATGTGCAAGAActtaacatgtcggaacgcatcaagttaggatTAGTTTGCAGAACGACCCTTATTCCAATACTTTTTCGGAGGGATTTAGGTGCGTAAGTGATATGACATGGAGGAAAAACCCTAATGAGacaaattaagaaaaaataaaaagaacgtGAATTATATCTTTTTCctatttatttttatcataCCCTTTGGATTACCTTAAAAGTAGTATGTATCAGCATTTcctatataaagaatatttatttttcatcATACCCCTTATGATTACCTTAAAATAGCATGTGTCCTTTTCCTATGTAAAGAGTATTTGTTTTTATCATACCTCTTGTGAATACCTTAAAGCAagttaaaacaaattaaaaggaAAACATGAAtccttgtatatatgttatatataagtgGTACCTCTCCCTTAGTGtttcataattttatttgGGTGCATTACTTTCTTcttttgtgtttttttttattattcttataatGTCTAGTTTTTTTTATCATTTGCACTGATAgaaatatttgtttatattagtttacaaatAATAGTACTAAGATAAGAGGACCAGAAAAAAAGTGgaaataaatgaaaataagttttagtaaaaaataaatataataaaggtaAAAAGTAAAAGGTTAATGGGTGTTTGGTGGTATAGAACGAGATTCAAATAACATATTCATGGTATTAGTACCTGATAGAATTAAAGAGACACTTACTGATCTTATTTATTAGTATATGGAAGTTGAAAGTATGATTTTAAGTGATTGTTGAAAGAGATGATTCATAATGGTTAAGTCAACTTAACTTTGAGCATTACACTGTGAACCATTCTGAGAACTTTGTTAATCCTGACACTGGAGTCCATCCGAATacaattgaatttacatgggGAGCTATTAAACGATCATTACCAATGTATGAAACTACAAAAAGTATGttattttcaagaatatatgTGGCGAAGAAAATTTGTAAGTGATGGAAATGCTTTCACAAAACTTTGTGAAtgcattaatttatatgttcaCAACGTTTTAGCTcctgtataaataataaagtttaatttaagtttgaaTGTGACTCTTGATGATGCTTTGACATGCTTGTTCATGGATGAAATTGACATTATTGTTTGTGTGGACAATTGTGAGTTTGAGCTTCAATCtctgcgggtggtgccgagtcaaacttttcaccttattcttgatatagattggttaactcgccaatcatgccaagtgtgacttcgaAAAGTCTCCTCCCTATTTGACTCTCTCtcatctttcttccattcctcttactttatTCCATTTCATCCATCTACTTCCATCTCTACTTACATAACTTTTGTTTCACCTTTATTTCCAACTATCTTCCCTTCATGTTCCTCATTTCCCtctctggatccatcagatgatcgtcatGCTGTATtcattgatcaactcaaggagTATGttaatcttttcaacttcgacttgccATTTGGGGCCAAGACTGTGACATGCCACCTTATTCCAACTGAGGATGCTAGGCCGATCAAGGTACTTGTGCGGCgttggtcaccaaaggagcttaagatcttacgagcgaatgttaagagatgttggagaaaggTGTTATCCAaaaatctcgaagtccttgggcatgCGAACCTCATCTAATGACGAAGCTGGATGGGAGCATTCAATTTTGCATcgactatcgcccattaaatgatgtaactattttaatgtgtcatagtttttattatgactcgaccctttactttggacgttgactgttgttacctactgtactatgttgatggaccttaaatgtagtaggaaataggcccgcttagtgcacttgggtatctggtgatgtgCCGGgggtcattaggtatttgcaagaaactctaagtgaagctagaacttaccttttagaaacccaccttcaattttgacgtcccaattAGGCTAATTGGTTAATATAGACGAGTTCAGtgtgtttagtagggttaggaacaccctagggttgccctaacccacgccctaaaacccccaccctcTTGGGTAggctctcattaacttaataaggggctagctaaatTTGTGTCAGccccacatacacattcaggaaaagagggggggggggctctgtcacataaataaggtagagtatgtaggagtgagggttcctaagtcatgactgagctcgttactcttctcttggtgcaagctctagcttgtgtcgtcaaggcacaaccctctgttgtgccaccttaacttctagatgacaggggtatgccccaccttcggggtagcttgcCCTTAACGTGGCAAATCTATATTtggaggtcttgtcagaatgcacgttccaagatgcAGAGGTGAGGTTGTCTCTAGCTTCcttctccacgtcaagctagtgtagcactcacggccaagcaaggcacatccgtgtccttatcCAACTATGAGCGtgagatcttgtttgacaggttcacgttgcctagttcttgagggttcactgagggttctagagttggcatttaggagccacgtttgtgacacttggtgcaactctcgaatctaagggttatggcatgatagcccacatcgtggaaggcagtgttacatggagatgtgacactgggctagagtcacacgatacaacgccaaaggcacaccctttggggttgtgtcatgggcttgtcgccaaggggttggatacttagcaaacagacatgcttgtgctcgcactaaggtgctaagccttgggcatttgtcaagggaggttaggtctcataactaggtgtgctttggcacacttggctaggggagtgttctccttggaatccaggggttgaacaacctaagcttagcATTAAACCTttttgtgaagcactcgcaaggtcatgtacttagggttatccaaacttagcgtttgcttagcaaaacactcgtgtccgcctatagcgcacactcatgtccctcactaagt
>PUQB01000419.1_ position 45613 to 49798
ATTACTTGACTCAAGTAAATCAAGATCATTTGGTTAAGTAGCATAGAAGTCTTCCTTATAATACCAATTGACTCTTAGTCTTTATGGCTAAGGGAGAGGGACAATGCTTTGAAACTAAGCACAACCAtgtgagtgcctcacaaaagggctcttgctaatgagcttaggttgttaaCCCCTAAACATGTTCACACATTCCAAGAAGAACACTCATAGTCAAGTGTGCTAGCTAGCTCACATTCCAAGAAGAACACTCTTAGTCAAGTGTGCTAGCTAGCTCACTTGGTTATGAGAATCTTAAGCAAATGCTCAATAATTAGTGCACAAGCATGTATGCTTGTCCATATTTCCAACCCCTTGGCTTTAAACATGTGACACAACCCTGGTCATGCCTTTGGAGTTGTATAATGTGTTATCTAACCTAGTGTCATGTTCATGTGACACAGTTTTGCCATAACCCCTCATAGACAAGAGTTATACCCAAGCTACAAACATGGCTAGCATATATCAACCTTGGAATCCCCATTTATAAACCCATTTAAGAAACATGGTAAAAAGAACATGTCTACCAAGATCCCATGCTCATAATGGATAAGGACACGAACAATGCTCATATTGTGTGCTCTGCTTAGTTATGAGTGTCGTTATTAGCTTGACGTGAAGGAAGAAATTAAGACAAGCTTTAACCTCTAAACTAGTGAAACGTGTACTTTGACATGACCTCCTATGCATGTGAACAAGATTATTAGAGGAAAGGCATTAGCTTGATTTTGGTTTTGATTTGTTGTctctttttttataaattattctttTTACATTGTTTTTGatttcaaatttttgaaatactcTAAATTTTATAGCCggttttttaatttgaaatttgaaaacatattaattgtGGCTTGTTGACTAATGTAAAAATTTTGACAAACTCAAATCCAAATCCTACATGTTTGAAtttgtatatctatatctcaTCCATCAACTAGGAAAAATGTATAACATTCATACAAAAAAATGTTTTATGAATGTCCTAGATTGTAATTTTCATTATCTTGTTTTCCATTAAGTGTGTCATCTTCCAAATCTCAGCTTGATTTTTGGATCGACAACGCATTTCTAGTTTTTAACAAAGATAAAAGGGATTGCTTAAACTgaatttgtttttcttttttgttatCACTTTTGTTGGTTTCAACTAGATCCAAAAGAAGCAAAAGTTAAGATTTCATTCTTTTGGAGTGCGTTAATAATTCTATGGCAATTCATCTTAAGGTTAAATCATTTTTTttgtcttcttctttttcttatttaatccCAATCATTTTTAGAACTTCTTCATGGTTTTCTTTCTCTTTTACTATTATTTTTACAAATTTTTCTCTTCTACACACAATGCCTTTCAATACTCCTAATGTTTCTAGCACGATGGatttaattgtaattttaaataataaataaccaattttataattttgtgttCAAACATGGTTCATTCAAAAAATTCAATCTCTAATAAGTGTGaagatccaatgaagttgcacATTGATAATCATGGTTATAAAGATGGTCTTAAATCAAATGTAAACGTTGTGACATTACTAGTTGTTTTCAAATAGTAACCTTACTTTTCACGAAATattaaaagtaatatattattGGTATATCGAGATGTCATAAGAAAGAGCTATAGTTGAAACATACATTAAAAGTTGTAATACGATGGTTAATTGATACAACTTTTGTCatgatatatacagtataagtATTAAAGTAATAGAAGGATAGGTGGGCCATGTGCAATGGTAAAATCAATGAAGCAAAATgtaaagtaaatataataggGACATAGAGTTACAAGTTAGTGGGTTTTTGGTGCAAAAAGAGGTATAAACAAGATATTTTTAGTTCcaataacaaatgaaaatatgAAAACACttattgatattatatatggatatactgctctaaatataattattttttcagATGAGTGGGTGGTTATGATACTAAGTGGCTTATAGAGTTTAATTTCTAACATCACACAGTAAATCATTCTATTCATTTTAAAGATCCAAAAACGAAAATTCATACCaattatatgaaattaatatGGCGAGTAATAAGAAGATCTTTATTTTAATGTGAAACTATAAAGGTTATATTTAAGtcttatttttcaagaatatatgtgacaaaaaAATTTATTCAAAATAAGTAGGAGACATTTAATGTTTTTCTTCGACAAGTAAAACTTCAAAATGATAAAATTCGTCTtgtgtaataaaataaatattattactagtttttaatttaaaataaaaggtaCAACAAATATACaatgatttatttatatcatGGTATGAGATTAATATTAGATTTCGTGCCCAATCTTGAAGAAATAAATTCTAtctgaatatattataaggaGTTGTAGCTAAATATGGAGGGCATGTTTTTTTGTGAatagaattaaaaaaatgatgAATGAGCATTTGAAATCATTCCCAATGGACTTGTATATAGGTATTTAATTTAGtatcttatttatttttacaataaataaataacaatacATATACTAGATCTATTTTCCTCTTTTTGTGTTCCTCATTTTATCTATATCCTAATGTTTAAATGTTTATGGCAATGCTCTTTCAAGGAGTTTGTTACACCGAACAAAAAAATCTAGACAAGTTCTCTTGCATTTTAAACTTACTCTTGTCAAGAATTGTTTTAATCTATATGGAACATGCAAAATTTAGTAATTATACTATCAATTATTGTGGTTTGACATTAAAAGTGTTAATAACAATATTTGGATTGAACTACTTTCcatctttttatatattctatatagcaAGTACTTTATTTGTACTCATTTACATACGATGAATAAAGATAATTATATGTGGgtataaaatttatgttatGTGATATTGTTTACAAAATGTATTTGTGTGCCTTGTTCACGTGCAACACCCATGCACACTTTTGGTCTAGCATGGCTACACTCTGTTATGAACTCTCATGTGCACACCTGAGTAACCAAACAATATGCTTTTATATAGCTAGTTGTTTACACGTAGTATGTGTACAtttatcaaatataaatagaGAGTTACCCCTCCCATGTAGCATATGGAATACGTTGGACATGGTGAGGAAAAGCAGTTTCTAACTCTAGGATCCATGTGTCAAATTCCTCACATTCCTCCGTTGCAACACCACCAACTTCTGCACCCAAGCACACTTAAGCAACGCCTTAATCATGTTTAGTGTATTTGGCCACATATCTTGACCCACAGTTGGGGCCACAGCAACCATACTTGCTTGAAACATCTCCTCTCTTCTACAAAAGActgcattataaatattagaaTGTGATACTTATAGCGTAATATTCAACTTACTTCATCGAATATATTACCAACGACTGTGATGCTTTCCATCTTAGGCACCAACTTAAAACACACTTGCAAGCTTCTTGATTGCTTGCTGGATTCTCGTCAAACCAGTAAAACTTAAGCTTAACAATACCACTTGTAAGCTTTAAGATACTTATTAAGTCTTCAAATCCATGCCTTGACTCGAAAAACATGGATAAGCTCGTTATTGTCTCAACCCCACCTTTGTTATGAATAACAAGCTCATGTTCATCTCGACTTACTCTCAAGTCATCCAAGGCTATTGCATTGATGGTGATATTGTAAAGTCCAATAGCCTGTAACGTTTTTAATGCAGGAGCTTCAACCGTTAAACGGATTGCTTCATAACCTCTTGATGTGACGATACTAACCACCTCTAATCTATTACTTCTAATCTTGAATAAGATAGAAGATTTGCCATCAAACTGTAAACCGTGTATGACGAGTTGCATCAGCAACGGACATGCATCACCACTCGTTCTATCATGCTAGTAGTGCGCTAGTCACCGTATCTGCAGAAACTAGCAACCGAATCAAGTTATGGCACTTGAACAAGTGGCACCATAGAGTAGAGCTTTCATCAATTCGACAGTTGACATCCAACATAAGCGTCTCAAGTGATTTCCCTTTTGCATGTTCTAGCCATTTTAGTGACAAGACAGAATTCTTGTCCTCCGCGATTATTTTGATTCTAATATCCTTTATGGGAAGCTTACCCTCCACCTTAATTAATTGGAGCAGCTTTCCTATCGAGTGC
>PUQB01000097.1_ position 301396 to 305554
TACTCCAACTTTCAAATGGAAGActcatgcaataatacatatataaagttgTGTTAAAATGGCACATGTCAGAGCAaataagttataaatataattactatTCTAGCATGATGTTGTTTGAATGTTATTTTGAAAATTATCTTAATTTCATACATGACAAAATGAATCACCTCCCAAAAATGAACCATGCAACAACAGCATTACAAAGGTCAAAACAATAAAAGTACAATACaaaaaaatcaatataaatCCTTAAATGAACTTACATGATAAAAcatgaattttaaataaaggagacaaataaacaataaatatgATCAACATTATACATGGGTAAACAACAAAAAAACATGGGAATCaacaactttgccaaacaaGCCTTCACATGTTACTTACATAAACTGCATACAAAAAACATTAATAGCGAGATTGATCTTGTTCTATAAAAGATGCACAAAAGGCAAATCATATGAAAATCAAAAGAGCATGAATAACTATCtttataaaaaacattattcTTGTTTATTAAaggaaaaatatttattacatagtCATTATATTTCATATGCATTCTCAAAAACCATGTTGAATTAATTTGAAGCTAATCCCACAACTCTTGAGAAATGACAAATGAAAGctttaatgtgtgtgttttctaaAAATTGATTACTTTATTCCTTAAAGGGGAAAACACACATAAATTAATCACCTATCCTAGTATACACATGAAGGtagtagttaattatttttccaAAAGAGAAAGGTCTCTTATagtacatgaaacacattttattactatttcataaataattcatttaaactttatttggTTCAATCcattaaaagttattaaataaagcatattcaaaaatattttatggatattctcaatatttattttaatttttaatttttaattcatttaaaaaacaatatcattctttctgtatttttcatgTTTTTCCACTTTATTGATATCTAGCTTATGGGTAGTTGGAATTTTGTTTGGATTAAATTATCACATTTCTTATATTTTTACTTAACACAATGAAATATCATGACATTAAATATAGAAAGGAaattcttaaataatatttgttaTTGATTTAACACATAAGTTTTCAATGTCATAATATAATACTATGGGCCACCcacaattaaattatattattttagttgACCTAATTAGTCTaatttaaaatactttaatggaaatatatttttaatttgtaacaaatttaattagaaaattttaaaagaatCACATCACacctaacttaatttaattaatataacaattatatatgtgtatgcattctCATTAACATTGTTAAAGATTCGAGATCATTTTTCTTTAACCAAGACCATTTTCAAAATGGTCATCTTGACTAGTTTACAGAATATGAAAAATGTTAATCCtcgtgtatatgttatatataaatggtgTGTTTTTCATATAGggattatttttatttgtgtgcattactttcttcttttgtgtttttctttattattctCATAATGTctagttttttattatttgcaaattgttttttgtgttttctttattattctCATAATGTCTAGTTTTTTATCATTTGCAAATTGTTTATGAAAAATATGAATATGCATGAATTACATGAAAAAACTAATTCATCATTAAAAGCAATTAATTTTTGTGTTGAAATTGGTTTGTTTTTAAAGATTGTGTTTGAAAAATATCAAAGTTTAATAAAGGTGAGAGGAAACAACATgatatgaaaatgaaaatgtaaagtatgtaatattattaaaggTTTTAAAACAAGCACTTGGTTTgctcataataaattaaagtgGAAACaaatgattaatattatatattgttgatTAGTTCAAATGCCACAAcaaaatgttataataaaaTGTGGAGTTTCTTCTTGATTGGTATAATTTTGTAAAGATATTTGCtatattaatttacaaaataataatactaaGATAGGAGGACCAAgaaaataatgaaaataaatgAAAGTAAGTTTGATAaacgtaaatataataaaataaaagagtAAATGTTTGGTGGATAGAACAACATGTTCATGGTATTAGTACCTGATAGAACTAAGGAGACacttaatgattttatttattagtatatTGAAGTTGAAAGTAtttgtaaataattattaaaagggTTATGATTTAAAATGGTTAAGTCAACTCAATTTTaagcattatattataaatcattATGAAAACTTTATTGATCTTAACACTTTGAGTCCATATAAATACAATTGAATTTACATAGGGAGCTATTAAGCCATCGTTACCAAAGTATGAGACTACAGAAAATATGTATGATAGttattttcaagaatatatatGGCAAAAAAAATTTGTAGGCGACGAAAATGCTTTtacaaaaatttataaatacattaatttgTATGTTCACAATGTTTTAACtcatgtataaataatatagtttaatttaagtttaaatgaCCTTAAAAAAGTACTCAAAAAACCCTTGGGAATTAAAGTAAATGTTAATTTTCcttgaatttattatacaCGTTCGTAAGGGGGGCGTGTTCTACAAGTGTCATGGTCATCTCTCACTTCTTCAAAATATTCTActtctttaattaaattaaccaAATAATATCTTTTGCATCTAGTTCCACTTCCTTTCTCGGATCCACTTCTCATTTATGGAAGTTAAAACTAATTTCTCTTTAGAGTAAAAGCACTAGCATTAAAATCAGCAATAGCATAACAGTAGTAGTAATTGAAATAAGATTACCACTAGAAATAGAAGCTTGAGACATACCTCCTGTAAAAATAGTAAATATcaaaaaattaaacattatgGGAATAAATTATGGATTTAGCTCTTCCTGAATTTTCATTGTTTGCTTCATGCTCATTCACTAGTTTAATATCGTTATAAACACCATTAAATTTTACaaagaaataattaaatttaataaaaactaataaaatttaatttaatagaaAAGTTAGTGAGGAATGAAAATTTATTAACTTTTTTCATTAAAATCAGACCAATTAAGGGTGGTACATTAAATTAGCTTCTGGGAATCTTTATACAGAAGGAATCTACGGttttatttatactttataCATGAGGAATCTATAGTTTGATTCTTTCCAAATTACTGTAGTAATTTTCTAAAGTGGTCTGTTACATATGTAAACAATCCTATATGTAAGAATACAAAAtttgaataataatataatttttaagcaaattgatttttaaactttaactAGACTAATATAATACTTGTCTAAAAGTATATGCTTGTAACATTTGCCACTTAGATACACGGTAGAGAAAACATGAAAAGGTCGTATCAACGTGTCCAAGTCCAACACTTATGCCTACAGTCAAATAGTATATGAAAACTCGTGTAaagatgtatattcatatagtTATCAAAATTTGATTTAGCTGATGTGAATAACCTAATGCGGGATCCGTGAAATTTGAATAGATTTTAATTCATCACATTCATTGAAATGCTTACGTAAtcagatgcatatatatatatatataataatagtacGAGACGTGCCTTACTTAAACTCTAGAAGAAAATACGgaacatttttttattaataacaacACAACACGTTTGCAAAGAGACTTGACCCATGCCAAAGACTATTTCTTTGCATTCTAAAAtatcaaaataatattatatataacttacacgGCTATATAAACCATTCATCCGGACCTCTTTCTCCACATTCAAGCTTTGTACACTTACATTTGCTTAGTCTCTTAAGGTGATTTTCTACAGAATATGGCTAGTCACATCAGTTACATACTTGTTCTTCTTCTAGCTTGCAGCATATTTGCTAATGCTGCAGACGAAGACATGCTTCAGGACTTCTGTGTTGCGGACAAGCAACGGACTCACCGTAAATGggaaggtgtgcaagccggTTGAGGACGTAAAAGCTGCAGATTTTAAGTCCGATGTGCTCAGGGTCCCTGGTAACGCCAACAACAAGCTCGGTTCTAACGTCACAACTGCAAACGTTCTCAACTTTCCTGGGGTTAACACTCTGGGAGTTTCATTTGCTAGAATCGACTTCGCACCCGGTGGCGTAAACCCACCTCATGTTCACCCACGT
>PUQB01000817.1_ position 33154 to 37384
tacacaattaaataataattaattaaatttgataatttttaaattaaattattcatttaaGTTCATCTTCTTATAACAAAATGACtatacatttaaaatgtttttgcATTATAAATACTTGTTAACTCATGCATATATTCATTATCTTTAcataagtttatttttattatgactccttattactttggacgttgattgttgttacgtactaaattatattgataagccctaggtgtagtgcctgcttagtgcatttGAATATTTAGTTTTGATTCAGTTGGGTGTCATttggtatttgtaagaaacatgtttacttagtgcacttggatatttaaTAATGGTCTAGCtgtgtgtcattaggtatttacaagaaactcttggcgaagttagcacttccatttaaaaaattcttaccCTAGTTTTCTGGGTTCTAGATAGGTTTTGGGTGGTTTcagtgagtttggcatgttgaaTCAcctctagggttgacctaaccccatgccTTAAACacctaggttagggtttaagggttaATGAATTAACTCTATATTCCctatgggaatgagattccatgccaacccacttatgtaaacaggaaaataaggagggctctatcacataaataaggtatgtagtaggagagctcataggttcatgattgagttcatTGCTCTTTTGCCTGTGCAAGATTTaatttgtgtcgttaaggtataaCCCTCTGTTATGCCGCCTTAACTTTCAGATAATAAGGATACATCCCACTTTTGAAGTAGCTCACTCTTAATGCTGTCAAATCCATGCCTGTAAGGTCTTATCTAAATGTACGTTCAAGAGATAAAGGTTGGGTTGCCTTTAGCCTCCtctcacgtcaagctaggtgtagcactcatagccaagcaaggcacatccgtgtccttgttcaaCTTTGGGTGTGAGATCTTGTTTGGCAGGTTCACATTGCCCAATTCTTAAGGGTTCACTGAGGGTTCCAGAGTTggcatttgtggcacttgatgcaactcttaaatctaaggggttatggcatgataacccacatcgcGGAAAGTAGTGTCACatagagatgtgacactgggctagacatcacacgatacaatgcccgaggcacACACTTTAGAGTTTTTCAAGGgtggttggatactctaccaCTTCTGCTCGCACTAAggagctaagccttgggcattcacTCAAGGGAAGTTAAGTCTAACTAGATGTGATtttgcacacttggctagggaagtgttctccttggaatatAAGGGTTGAGCAACCTAAACTTGTTAacaagagccctttcgtgaagcactcgtaAGTTAAAGTTatccttagggagtttgcttagcataaCACTTGTGTTTGCATACGGagatctagggtataacttgaccactcaaatCCTCAAGGatagttgtggttcagggtacttttgttgccctaaaggggttgtactcctggatgagggtgattcctcacggggtaagtgacaatgcattagctctgtcacggtgTGTGAGAtgcatctcctttgtggggttagggcatgagcttgtttaggtctactgggataggattctaaagtttattcgggatatcctctagggttcgaggGATAGTCATTTTAAAGAACTTAGGGTAGGTCTCTAAGTCTTCTATTCAACTAGGCATCTATGTCAGACTCTTgaggaagacttagtgttgctcacacagatGGTGTCAATATTCAACTAGGCTTCTAAGTCAGACTCTTgaggaagacttagtgttgctcacatagaTAATTGACACcagaaggccacttggcgaccacatgttagccctccaggttaaaactctgacaatatgAGTATTAAGATTGGAGAATctgaaaaaaaataatagaaatatataaaattaaatttaagaaacGAAATAAAAGTTATAGGGTTAAATAAGTGTTTGGTGATATAAAAaggaatttaaataatatactagTATCTATATACTTATTAGTCTCATTTATCAATATGTAGAACTTAAGATTATGATTTTAAGTGATTGTTGAAACGATTATGATTCAGAATAATTAAGTCaacttaattttaaacattactAGATGGGAAACTTTATTGATCCTAATACTGGAATGCACACAAGTACAATTGAATCTATATAAAAAATCGTAAAACGATCGTTACCAAGATATGAAACTACAAagtatgtacaacaattactttcaagaatatatgtaatataaaaaatttatagacAATGgaaatacatttataaagcTTTGTGAatgcattaattatatatatttacaatgtttaatattgatgtaagtaaataaagtttaaataaactttaagAAACCACAATAAATGTATTCAAAAGAACCCTTAAGAATTAAAGTAAATGTTAATTTACTTTTCATTTCTTATACATATCTTAATTGGGGGGCCATTGTGGAGTCTTCCATATTGTCAcatactttaatattttaatatttttatttaggtaaaaaataaaacttgatattaaattaaattttaaatattataaatttccaataaatattgtatttaaattattcacTTCTTTCCTTATTAAACaataaaacaaataataagaaaatgaaaataaGTGTTGCATCTCTTTTATACATGAAGTTTTTAgatcttttatataaaataattaaaatttaaaaacatttactAATGAGCACaagaaagtaaataaaacaatatactatcaaatttttattaataattaaacattttaaaactgATAAGAAAGttctttatacatattatcatgtgaaatataacttatatttttttaatattttagtttttCTAATTGttgaagtatattttaaaatttttaattttttcttatgtctacattaatatatataatataaaacgaTTATGCCATTAactcaaaattatataatcaaaacatttattattatttaaatcatttatattaaatattatttattcatcaaattaccttctaaaaattggtgtttaaaaacaattttaataatgtgtacTCAATTTACATGTGAAAATGTGAATGGTCGTGtatcttattattttataaataataaatttttttaaaaaatattttataataataccaACATtccatattataaatttaatgttttaacaCTAGGGTAGAACTGCTTTTcactttaaattaatttaaattctttttattataataatcaaattatattcaaggtaattttatttattggtATTATAGTTAAACTATATACTTGTGCAAATACAAAATAAGAAACATTCATTtggtatttttatttttattattataatttcttataaCTTTTACTCTATATAATGAAAACCTGATATAAcaatgaaattttaattttatttaagagaTATATATAGCTTCTTGGTTAATGAAGaatattaaaattcaaaaaatgttttatacaggtatttattaataagcaCACTTTTTCTTTGACATAAGAAAATATTATAgtttattatacattttaataaaataaaaaattaaatttacatattatctaattttttataaaatactaaaatacttcaaatatattttatattaatgttatatctCATTATATTacctttttattataaaaacttaATCAATAACCAAATTTCAGAATCATGAGCACTACCCATTCAATCGAAGAAGTAgacttaaattatttataataatataataaaaaattttttttattgaacccttattttaaatatttaattaaaccatAACATAGTTTCatattaatctaatttattCAGAATATTAAACTacgaaaaattattataacataGATAGCATTAaaattctaatattaatatttaaaaatacctcaaaagttaaaatcaaagtgaatattcttttaataataattaaatttaaataattctaTCTCGATAGACTcaattaactatatattttatataaaatcacgATCTATTATTTCCAATTATGTATAACGAGTTAGcaaaaattattaagaaaaatatgtacttaaaaaaaaaaaataacatcAACTTAACCagaataattatataagataaGCATTTTGAATTCACTATAAGATTAAATttcatcttatatataaatttcatgatatatatatatatatatatatacacacacacagactgtGTGCATCatcgtatataaaatatatacatattattgagTTTTGTT
>PUQB01000176.1_ position 106326 to 110529
atttattttttatttagtttctaataaattcacttattttaaaataaaaataaaagaatatacaatGGTTTCTTAATCAAAATTaactattttatttttctttttaaatgtgATTATCATTTGTGAAGGTATATGTTGCTTTTATTATGTTGTAAAAGTTTTGGTCATGAACATTGTTCATTTACTtttgtaatttaaattttataaataataaaacaagtcttttttattatttgcaaaatttaatttgtaaaaaTGATTAAGCAATATTTATTGTTACAAATTTTGTGAGACATTAAATGATTAACacacaaatttataaaaacacaAAAGATTTTTAAGGCATTACATATTCGGAATAATTAATTGtcactttaaaataaataaatttgtttaaaattaaaaacaagTCATTTTAAGTCATCAACTATCCTTTCTTTTCTTTaatacttttaatttaaatttataattaaatttatattagtcTACTTAAGTAAttgatataataattattttaataatttctaaTTTAGTTGGTATATCTCAACACATTTGAGaaataattcatttaaaatatacataataagtaCTAACtttctatattatttaataattaaaatgtataatgtaACACAATATATggatatttaaattttcatttgAGAATCATCTTAAAACCCTTCTTATgttattttttctttattcttttatttttttctttcactatttaattttttaaatatgaaaaaataatataacaaaatattttatagaatatttttaatattttatgaatcaaaattataataaaatgaacattacttaaattaatttttttttaatataatgtccatattatattttgataaAGTAAATTGAAAATTACAAATATTACTTTTAAATGGTCCATAAAATTAATGAgagaatttattatttagagAATTGGTAAATTGATTAGCTTATGTTATTTGAAATATAAaggttataaatttaaatcttattaatGACTTTTTAAAACAGGGTTTGGAACAATGATTACCattaaattacaaatttaataaccttatttaaaatcttcatacttatattaacaaatatttacaatataaattttcgtacataattttaaataaatatcctCATTTCTTTcatcattatatataccaCTTACACAATTTTTGTATTTgattttttatgtttaatcTGCATTaggtttattaaattattaaaagtcGAGGTTAATATGCAAATTATGGCCCCCCTTTCAATACTTTTTAAGAATGATTTAGAATGCATAAGTGTTATGACATAAAGGAAAAAATcttaatgaaataaattaaaaacaaacatgaagtaaaaaactttaatgaaataaattaagaaaaaacgAAATTATGTTGACTATGTAAAgggtattttatttttatatttgatttttttATGATAACTTTAAAGTACGGTGTTTTCTAATGGgtaatttgtttttttattattccttttaaagtaaattaaaacaaattaaaaagaaaaacgcGAATGCTCAtgtatatgtcatatataaatGGTGCTTCTCCTTTAGTGTTTCATATAGggttttatttgatttatgtGTTACTTCCttcttttatgtattttttttttattctaATTTTTTATCATTTGCAAATTGTTTTATGGAATGTATTGTATTTATGAAAAATATGAAAGTTTAATAAATGTGAAAGAAGACAATAATGTGAAAAATGATATAAAAGAAATGTAaggtatttaatattattagatGTTTTAGAATAAGCACTTGAGttgttcatataaaataaaatgaaaataaataattaatattatgtattgttGGTTAATTAATATGCCAcaacaaaatattataatagaaTGTGGAGTTTCTCCACATACAattgataattaatataatttttataaagatatttattatatttgtttataaaataataatattaaaatatgaataCCAAAAAAGATAatggaaataaataaaagaaagtttagtaaatataaatataacaaaggTGAAAAAAGTAAAGAGTCAATGAGTATAAAAagggttttaaataatatgtttataatatgaatatttaatattactaaAGGGACACTTGCTAATCTTATTCatcaatatattaaagttaaaaatataattttaagtgATTATTGAAAATGTTATGATTTATAATgattaaattaacttaattttgaAGCTTACATTATGAATTATATTGTTGatcattataaaaattatgtacAATAGTTAttgttaagaatatatttatgaaaaaaatttatagacaatgaaaatgcatttacaaAACTTTGTAAATGTATTAATTTGTATATTCACAATGTTTCAACTcttgtataaataataaagtttccttaaaaaaatacttaataaactcttaagaattaattttttatgaatttattatacaCATCCTAAGGGGGGCAATTCCTAAAAGTGTCCAAAAGTTGATTTATTAAACATGCTATTTATTATGCTAATTATGCTTCTTATATtgcattttttttataataaaatctcCTCCTTAATTTTATTCCTTATTAGGTTtggttataatttaataacataaatgtatacatattatatataatatttaataaataattgaaaatataatttgagtctgtatgttataaattattttgtacaataaataaaaaatacaaaataaatctacattttatttaacattactttaaatataagatataaaaAGCAATTCAAATGCTACAAAATTTTgcatataaaatgttattttaataaaataaaagataattaaaaaaaaactatttttattattataaacttcattttttaaatatgttttatagtgtttttaattatattataattatttttattatgaacaTGCTATCTTTATTAAAGCATATAAATTCCTGGGTTAACTTAATGTAAACCCTATACATCACGATCTTACAAAGCCTCTAAATTAAGCCTCCCTATCCCTACTTATTCAAAaaatttaactaaattaaaatgaCCTTCTACcttatatttacatgttaaaaccaataaattctaacaaatttataaatacactgaaaatattataagttttatttttatatattttaattataacatagTGTTtgtgttgaaacaaataaaatcgaCAATTTCATTGATCATTTTAGCAAATGTTGATGGGAACATTACGTTCCATCTCTATTCACCCTTTTGTATTCACCCTCTTCCTCGCTTGGAAGAACCTAATTCTCCATCCCTACATCAAAACTTAAAAAAATACGTTAGCCCTCACCCATACGTACTTGTGCAAACAAaaatgaaaaaagaaaaacccCAGTTCATACACAATCCTAAGGAATAGTGAACCCCtcgtaattaattaattcaaatTAGATAAACGAATGgttcaataaataaataagaatattatatataaagtatgttAAAGTACTAACTTCTTAAGAATATGCTAACAATTATGCCCTTcgtatatataaagtacatattaatttgtattttatattacatatacatctatGCACTGCATGCACATGGATGCACATGCaaatctaaaatatataacttgcTGTATGGGAGAAAGATTGAGCAGGAAAGTAatgcatatacaatatatcacaataaattatttatttaaaatttaacctAAGTGTATTTACACTTTGGACTTTTATATAGAATTCTCTTTCTTAAAGTGTTAGtcattttcaatatataaaagCTATTTAATATCGGATGAtaaattttacatttttaatatatatattagatatataattcactatatataaatttgattacaaatatttaattatgttaataacactcTTGTTATAAGTCTTGACTATTCTTTAAtcatttaagtaaaaattaatttagtgattataaattatatagagaatgattttaagaaaattgtaaaaaatgattttgctgcttattaaatatttaaaatgatatttaatttattttttactttttttaaatcacataatattttatattgatgCAGATTCtcaatatatacatcatatgtTAAACATAAGTGTTCAAATAAACAATTAGTTAATGTGAATGTAGGGCAATAAggtttaagtttaaatttactaatatattaataatgatgtTATTATGGATATACA
>PUQB01000473.1_ position 39346 to 43474
GCATGCCCTAACCttgtacacgcacgcacacacctcttGGTTGGTTCAATGGGGGACGATCACAGGATTGGTTGACAAGAATTAGGGCTCTTGAACTCAAACATGGCTTGGAGTTAGGGAAAGATTTCTTACAGAGTTTTTACACACAACCTGTAAAATGCTGCCCTGCAGACAGAGCATCCTTAACAGAAGACCCAGATCAGCAATCGCATATTCCAAGAATGAAGAGGTTAGTTTACACATCAGGTGTTTACATATGTACCTTATTattgatatagatatataactagtgtatgttttatttttaatgcaGAACATAGACAAGGAGTACCATGACCAATTACAGCTGCTTAAAATCCAGCAAGAAAAATATTACATGAAAGAGGCTGAAGTTAAACAAAGGGTTTCTCCCAATAGAGATGAGACTAGAAGGCGACAGTAAGTATACAATGTGTATGCACGTTAtatgatgtgtgtatatatatatgtatattatgagtAATTGgtatattaaaacttatgtttaactatttaatatatataatcaaatataattaatataatggcATACAGACAGGAGTTGAAAACAAACATGGAGGAACAACTTAAAATAAAGGAATCTGAACGAATCCGAAAAGCTCATGAAGAATATGACTTGCATTGTTACAACGAGTACTTGAACAAGTAAGCCTCCTATTCTAATTAACAAATTCTAACAATTTGaacgccacacacacacacatagcagATTATCTCTTGACTAGTACGAATCATGAAATGtggtttattaaatttaaacatttgaattaaattacattaacttaatatagTTTGCTCCATAATTCAAGTTGTTAAAAATTACTtagaaatacttatatatatatataagttaatttaaatgtaaatttattaaaattaaggagttatatttatatgtattttatgtacAGTTGGGACTACCTTTTGGTATAAATTGGTAGAGGTTATTAAAATGGTACTACTGTATATTTAACAGATTTGCTCCACATTCTTTGGAGCACGACATTGGAAGGATGCAACATAAAAAGGATTACCTAAAAGGCCTCATGGAGGACAACATGcgggtatatattataaacgatcattattttattatatacaacacTGTATatttgcatacacatacatataaactgACATGtagacatatctatatatatcttttcttcacacgcgcacacacacacaccacgcacaATTGTGTGCAGATTGCGGAAATGAAAAAAGAATTAGAAAAGAAGGAGAAAGAACGTGAGATTGAGTTGGATCATATAAGAGCAAAGACACCTTGTTGCTGGAACAGACGCCATTACATATAAACAAAGCTTGTTTATTTTGGCGTTTAATACTGGTGtaagtgagtgtgtgtgtgtgtgtggccacatattataatttgattacatattttaacttaaaccGTAATGCTAAACTagtttagtttaattttataataggaTTGGATagcaaactctctctctctctctctttcacacacacacacacacacgaggatACATGGAGAACATGTATTACTTAAAACAATAAAACGTAAATGGATATTATAATAACTAAATGATTGAGTTCTCTTTgccattatttttatatttgtacaatgTGTAATAAtccttataaataaaattaaaaaaatacgtggaagtatatttaaattttttaattttctttacataactaattattttcacataattctttaaattaattaaaattaaagaatgactttactttaaaaatatttaattatattgaatttacttttaacagtattaaaataattattatgagAGCATTCTTTATGTTATAtgtgaattttaaatatttattttttgaatatatgtaattaataatcGACTtactaatattaaatattgatatATCGCTCcagatataattattttttcaaaTAAGTGAATTAGTATGATATTAAGTGAATTATACAATTTGGTTATAAACATCGCATAGTAAActattttattcattttaaatattcaaaacCGAAAATTCATAACAATTATACGAGATTAACATGGCGAGCGATGAGAAGGTTTTTATCTAAATGTGGAATTATCAAAgtcatattttttaaaatacatgtggcagaaaaaatttatttaaaaagtaaaaaacatttaatattttcttttaacaTGTAAAATTGCACAgagattaaattataaataacttaaaatgtataataaatatactataattatatttatatcatgatactttaatatataaaattaatatttaattagttttttaaataaattatatatttttaaataataaattattacttaATTGATGTTTAAGACCCTTAAAACCTATTTTTTAGTTAAATTTTTGCGTGGAAGTCGCTATCCCTTGAGCTTTGTTAATCTTAACTATTCAATGGATGATATATATCTGATATTAAATAATCAATAAATCACTAGATGCTTTAGGTGAGAGTGTGcgagtgtgtgtgagtgtgtgcgtTCGTGTGAATTACATTAATATGATATGTAGCAAAGCTCttgaattatattaaactcctaaataaaaatgagcatatgcatgtgtacgatggttatagacacacacacacacatataacaatGCACATCAGATATGTGtccctgtgtgtgtgcatgcgtgtgtgctcATGGTTTGAGTTTATGGGAAATAGTGAAAGTTGAAGTTTGAAGTTGCAAGCCAATccgttataaatatatgtttaacatgcttattaacatatagaatatatttaatatctatcacatattaatatctaatttacacataaaacatgtttattaatatatttacttatgtatatcatatatcaaCGTAGTATattgatattaaatattagaTATTCACACGTAAACAAAGCTTGAAGttcatataatgtatatattatttaatattaatcctTCTAAAAAGCAAGAGAGTGGGATTGTCCTCCATTCCACATCTTTCCGAAATACATGtgtgattatttaaaaatttgagtACGTCTGTCGTCCTATGTCAAAAACTCATTAACAACCCATTCTATTCCTTCACACCCTGTTTAGTTTCCATATTAACATCCACATTCAAGTTCTCCTTCAACTTTGTcttgtattatttaataatctcACCCAGAACTTTAACATCCAAATTTTACTTGTTCAAATCGGATAACGATAAGCGATGGTTCAGATTGCTTATAAATAAAGTTGTAGTTATTTTTAAAGAAGAAATACAAATCACAAAAAACAAAAagagtttaaatattttatatgtagaaACACAAATCACAGAAAGCGAAAGTggttttaaacattttataagcccctatatataaattgattaAGAAGTGATAAACACgaagattttaaaattaaacaagTCATAAAAGATGTATTAATAAAAGTAATGAAGCATATGTAAAGTTAATTGTGttaaaatttgattttatCGTTGacaaaaatgaaaagattttataattacctttaattgatttatatttttattatacataacGATTATCAAGAGTGTTGTAATTATTAAGAAGgatctttaaaaaataataagatgatgaaaaaacttcaTTATGAACTAATTTTATTTTGTCATTTTACAtacaataaagaaaaaaacaaCTTTGATAAAGTAGATATTCTTGTAAATAAAGAAACATGAATCACAAAAAACAAAAAGGGTtttttaaatactttatatgtaaaaacatAAAGTATAGAAAGCAAAAAAGGGTtttgaatattaataaactgTTATGTATAGATtagatttaataaataaaaatacaaaGTTTAATTAAGAAGTGAGACACAaagatttcaaaattaaacaagtcataaaagatgtataaataaaaataatgaaaCACATGTAAAGTTAGTTATAAAGTAGTAAATAaagtaatttctttacttttaTTGTTTAGCAAACTTCATTTATTACTTTATCAATTGACTTCAttacttttattaattaatcttttatgacttattttatttgaaaattctttcatttttatgtattaaaatttaattttattgttaacaaaaataaaaatat
>PUQB01000033.1_ position 764368 to 768733
AAAATTCAAACGTTTGAGCATTTACATTTTGTGGCAAAGGGGCTCGCGAGAATACAGGAAAGCCAACGGTTTATGTTTCTTAGTTTTAGTCATGGATAGAATAAAGCTAAAGCTCTTGCTTGCATGCCTTATTGTTAAGCTTATTCTTTTGCTGAAAGAGATAATTGATCCTTCTCAAGTTATAGTGTGATTATTTTGTACTTCTTCAACAAGCAGCTAGAATCAAGAATTCCCTTGTTAAATGGGCTTATCCATATCTAATTAAATCAGACTCTTCTATCTAACTATAGTGAAAAATGTTTAAGAGCAGAATGAGAGTCTCTAAATCCACCTTCACTTTTCTCCGTAGTGAGTTTGCTCCTTTACTTCAAAAGAGAAATACAAAAAGAGAGATGTTGTTGATGTGAGCTCTAAGGTGGCTATTGTCTGCATAGGTTAGCAACAGGGGCTACATTAAAGGAAATTGGTGATCTCTATGGCTTGGGAGAAGCTACAGGCTATTATTTCTTTTTGTAGTAGTGCTCTTAATAAGAAATTACATTCTTTGCTAATTCATGGCCTCTTTAGATAGATTAAAGACATTTGCTCAAGAGTTTGAAGAATTAAGAGGTATCCCTTTTGTAGTTGGTGTTATAATGGTAACCATATACCTATCATAGCTCTTACTGAAGAACCATAATAATACTACAATAGAAAGGCTTTACTCAATTATGCTTCAGTTGATTGTCTTTGTCAATTGTTTAATTTGGGATTATGATTTGGGATGGCCATGTTGTATTCATAATTGGTCTCTTTTTCAAAGGACAAATGCAGGAAAAAGAATTATGAGTGGATACCTTAGGAAATTTTGTTGCTGCCTATCCTCCAAGGCCTTACATGCTAAGTCCTTTTAAAGGTTTAAAGAATGGGTTAGAAAGGTATGGCTAATTTGCACAATAGGGCCCCCCTTAATTCCAATACTTTTTAAGGAGGATTTAGGATGCCTACATGTTATGACATGGGAGGAAAAATTTAATGAGATGAAAATAGAAAAACATGATTTTGCTCGGGTAGTCTGCTTTTCTAAATAAAGTAATACCTTcgtataagttaaataaatcAAAAAGGTCAAAACAAAAAATTTAATGAAATGAAAATAGAAAATGTGATTTTGCTCGAGTAGTCTGCTCTTCCAAATAAAGTGATACCTTTGTGGTCAAAACAAAAAATTTAATGAGATGAAAATAGAAAAACGTGATTTTGCTCTTCTAAATAAAGTGATACTTTTGTATAAGTTAAACAAATCAAAAAGGTCAAACAAATAAACAACGTGAAATGACACATTCCTATTTAAAGGTGTACATGTTTTATCCTTAATATAAGTCAAAAACGTGAATCGCCACATTCCATTTAAGGGTGTACATGTTATTTTAAGTGGTGCATTTTATTGTGTTTTTCATTTATTTGTGTgttatttctttcttttttcatttttattattattcttataatGTTTAGTTTTTATTCTTTTGCAAATTGTTCTTTTAAAGATATGAATATGCGTGAATTGCATGAAAGGACTAGTTCACCATTAAAAACAATTGATTTTTGTGTCGAAATCGGTTTACTTTTAAAGGATCGTGTTTGTGAAAGATGtgaaaatttaataaagtgaAAGAAGATAACAGCAAGAAAGATGAAATGAAATGGAAATGTAAGGTATGTAATACTACTAAAGGTTTTAAAATGGGCATTTAGTTTGCTCatagtaatttaaaataaaataatgattGATATTATGTATTGTTGGTCAGTTAAAATGCAATAACAAATTGCTATGGTAGAATGTGGAGTTTCTCACATACTATTGtcgattaatataatttttgtagagacatttgttatattaatttacaaaataGTAGTACTAAGATTGGAGGACCAGGAAAAATAGTAGAAATAAATGAAAGTAAATTTGGTAAACGTAAATATAAAAAGGTAAAAAAGTAGAGAGTCAATGTGTGTTTGGTGGTATAGAAAGGGattcaaataatatatttatggtaCTAGTATTTAATAAAAGTAAGGAGACACTTACAGATCTCATTTATCAATATGTAGAACCTGAGAGTGTGATTTTAAGTGATTGTTAGAAGGGTTATGATTCAGAATGGTTAAGTCAACTTAATTTTGAGCATTACACAATGaatcattttaaaaactttgttAATCCTAGTACTGGAGTGCACACAAATACAATTGAATCTACGTGGGGAGCTATTAAATGATCATTACCGAGGTATGGAACTACAAAAACAGttattttcaagaatatatgtggcataaaaaatttataggcaatgaaaatgcatttacaaAGCTTTGTGAATGCATTAATTTGTATGTTCACAATGTTTCACCACcgatgtaaataaataaagtttaaataaaatttaagaaaccCTAACACAATGTACTCAAGAAACCCTTGAGAATTAGGGTAAATATAATTTGccttttcttttattatacatatccTAATGGGTGCAAGTCTCCCAAAAGGTATCAACAACATTGGAACTTTGTAATCTAGCACAAGAATGGCTGTAGAGGAGAGTGTTAAAAgctaaatttaaattcttttaaagAGGAACGATACCACATTGAAGAATCTGCCTTGTGTGATTGGTGCATGCTTACTGCTTCATAATCTTTGCATCATTCACAAAGATGGCTTTGATGAAGGTTGTATTGGTTTTTGAGATCCTATTGGTGAAAAAAATGCCCAAATTACTGAAAATAGATTGCGAATAAGGGAATGGTTGTGAGCCTGATTGGGAGAATGAAATGAATTGCTGGGAAGCTTGTGAGCTTGGTTGTGAGAGTGGCAGAAATTGCTGAGAAATTTGTTGAGGAATTGATTAAACTGCTCAAAATTTGTTGGGATCCCTCTTGAGGAAATGCCATAAATCCTTGTTGCATTGGATGCACATGGTAATAGAAAGGAGGCCTTACAATAGCAGGATTGAATGGAAGTTTTGAAACTTCAAAGATCATAACCAGAGGGAGGAACATATAGGGGATCACTCTTGACCATTTTCTATCACGTTAGGTTTTTTGGCGCTTCTATTGCCTACTCAACACATTTAGCCATGTGGCAAGTTTTTATTGCTTGGCAATTGGTTGTAAAAGAATTGGTGGCTGCCATTTACCACATTTATTAGGGTGGAAGATATTTCTAATGGGAAGGCAATATTTCATAGAAGATTTAACATGGCACATTTTGGTTGGGCCTTTACAACTTCCACCTTGCTAGGAAAAGAGGGCCATAGTCACATTTAAAAAACCATACAATATAAAATCAAGAATAAAACCTAGTGGTTGTTCTACTTTTATAAGCCACATCATATTTGTAAATCACTTCTAAATATCATAAAGAAAAACTATACTACACATTTGACTTTTGAAGTGATTAGTTCAAAAACAACCACTTAATATGGTTTTTTCATTAAAACCACATCTTGTGACATAATATAACACTCAAGGCATGACCTTTGGGTTGTGTCACAAGTTTAATGCCGAGGGTTCAATTTTAACAAACACATGCTTAAGGGTTAGTTGCAAGTCAAGTTACCCTTGTTGTTCTATAAAAGCTATACTCTCAAGtgagggtgatttctcaaAGTGTCAAGATGATAccttaatttaataagaaaatatgtgcaaaaacacacgtctccttatTGGGTTAAGGCACGAGTCTCTCAAGTCCATTAGGGTTACCCTCAAGGCTTTGAGGGTAGACATTAGAGGGAGACTTGGGATTAAGGCACAAGTCTCTCAAGTCCATTAGGGTTACCCTCCAAGGCTTTAAGGGTAGACATTAGAGGGAGACTTAGAAGTTAATGTTAGATGACCACATCAAAACTTTAACAAATACAATGATTTCATAATGTCACATAAATTAAGTAGTAGGTGTAGAGAAAGCATATAAAAGACTGATAAGTGTTTCATTTCTTCCTCCTTGCCATtatgttgctcacacatggtgatGACACCAGATGGTCACTTAACAAccatgtgttgccacatgttaaccctccgggttaaaactcCGACACATGATAAGGGATGAACGAAATAAAGTGAATACGTGATAAGATAAATCAAACTTCAAAAGGTCAGGATATAGTAAGGATGATAAGGTATATAGCAGATAGTGGACTTGTCATAGTAGCAAAAGAAAAAAGTATACTAAGAAATAAGGAAACACATAATGAGAGTAAGATAAgagcttatattatgtccacacaatggcacatagtacaatatcCAATATACTTGGGATCCTTTTTTAGTCCTATTCTAGTCTATTTTACTCATATT
>PUQB01000012.1_ position 771736 to 775825
ttatatatatttaagtttaaatatagaGGCTAGGGATGCCTGAGCTACAACGCTCTGAGATTCGATGCCATGAATCTTCACCAcctcattttttaattaaaagtaaTATTAAAGATTATAAACCTTACTATATCATGAGCCATtaatgtcacaacctttccctctcccattatgccaactaggcaaagggccaattggtatttatgagagggcccctagtcatgatgacccagatCTGCTTGGGTCTTTGCCCACATATTCCATATAtctcacaatctttacctaggtagtcaacccaccaggttaaaactatgacaattaaACACATCatattataatacatgtgATAAATGAGCATTGACAAAGCCACTTTAAATGCACTGTTCATTTAATAAGACACTATTATTAGTCCATTATGAAAAAAAATCATAGAAGAAGTCATTTTTATAAACcacttaacaaattaaaaaaaccaccttcaatttaaaacacactccaaaagctaattttttttaaacacTCTTAAGTCATAAAGTTTAATGACTTAAGGGATAGCCACCCGCTCGAGCCCCTTGTGCATGTTACATCTTTGtgataataataacattatgCAATGCAAATTTACACTAATGCTTAGCATAATATTTCATACAATATTCAAAACATGTTAATAAATGTATAGatgcttatttatttaataaatattttcacCATAACAAGTTGTTTGAAGGATTGCctttgtatattttaattaccatttaaaaatttatacataagaataaaacctttttttaatatatatatatatatatatatatatatatatatatattatatatatatatatatatatatatatatatatatatatatagaagtcttgttcttataagaaagaaaaaaagtaTGAATCTTactcaatatatacatatctacatCACAATCTTTAATTCTTATTATCACAAATacttttaacatttttatttatttaattataaaacacACCGATGATTAATTTGGTTAGTTTTATAaaagtataattaattttattacgcACTGCTATAATTAATTTCAATAATTGTTTTGCATTATAGAATTAgtgattaaatattaatagacTATATTTAACTTATGTTATTTTGCACATAATTCAGggtttaaattaacttaaaaatttactcacaaggaaaaaacatttatatgctatatatatatagacacacatacacataaaatcAAAGcacttattatattaaatcaatTACCACATCCGCACCTAACACCTCAACTTTGTTATATCATAAATTGAGaagaatttaaaaatgtaCTATATAAAAACCATTGTATGAAATAGAGCAACCTTATATTAAAGGTGAATAATGAAGTTTAATGCTTCAATTTAATGCGAACCTTTTGAGGatatattaacttatatataaaatgtttagGTAGATTAACCAATATTTCTcttactaaattaattaagagacaatgcaaaacaaaacaagtgttaaaagttaataaattaatcataaGTGTGTTTTGGGCttaatgtttttcaataatgttAATGCTCTTAGTATTTCTAACATGATGGActtaattgtaattttaaataagaaataatcaactttataattttgtgTTCAAACAGGGGTTTAATTTTGTGATAAGTGTGAacatccaatgaagttgcacACTAATAATTGTGGTATTAAAGATGGTcttaaatgaaaatataaatgttgTGACACTACATGGTCAAGCTATTTTGGTATGTAATATTCAAATAGTAACTTTAATTTTGACATATGTAAAAAGTAATATATTGTTAATGTATTAAAATGTCACAAGAAAGAGTTATgattgaaataaatattaaaagttgTAATATAATGATTAACTAGTATAACTTTTGTCAtgataataaaagaatagGTAGATTAGGTGTAATAGTAGAAATCGATGAAattaaatttgataattataaatataatagggACATAGAGTTACATGTTAATGGGTTTTTAGTGGCATTAAAAGAGGTACAAACaagatatttttaattttagtaCCAAATAGGACAAAGATATGTTTttactaatattatatatgaatataatgttGCACTAGtgaaagagccgatatatattaaaatgtcagatctattaagctacaaaaaccctgcttatatacaggagacctcctgccacgtggcacacatgcgacacgtggcactgacacatggcggccagatcaccacccatgtgtcactatgcatgtgtgtatatacacatgcgtatatacattacattacataatatacagtatcttacattatccccccctgcggttgtgtagatggtgatctgatggtcctggatccgtgtgagttgggccatctaaggtatgaccgaatgtagtcaacgagtctcgaacaacaaaccgtttcattcgaactacgtgaactatctcaacctcatgagatcccaccaactgtactaatacactgaggaccaacctttcggagactcggtagggaccaagccacttatgtaataaaccagttgcaagcccaggtgcagtcagcttgggaaaacgtaccagtactaagtcaccgtcagcaagtctggtggaatttgatgtcgtgcattgtaagaagattgttgctgttttgagctcgaccaagatgttcagcagactctgcacgcagaagaggcaaacagcatccaaatgtcgagcccacattttgcatcctcggcacgtggcagattcgatgataatcccaattcactaggcaacttaggatcatatccatacaatgccttgaatggagagataccaatcgaactctgaatgcctgttacataagcaaatctcaagcatcgcaaataccaatcccagtcagtgtgattgaagttcacatacttcgagatcatacccttgaaggtccgattcaatcgctccaccaaaccatcagtttgtggatgatatggagaggcaaatgagtgttttacccctaacctctcacacaacactcggaatacctctgcaatgaaagcggggccattatctgataacatccgctctggacaagaatgctgcaaaaccacattatcgaacaaaaacaaagctgttgacatggcagttgcatccggaagagcaccaacctccacccatcgagttaaataatcagatacgacaatgatgtactggttaccttgagaagaacgtggaaaaggtcccattaaatccactgcaattaactcaaaagggcgagagacattgatggattctaacaccccatggcccgagtcgtagaggaattccgagtttgacaaatgggacaactctgaatatacctgatcacatcaccacgcatgctaggccaataaaagatctgcggagcttctccaacactcgttggtgaccaagatgacctccaacaataggcgaatcatgatatgctcgaagaaggtgtggaacatatgtagagggcaaccaacgccatctgtctctggatttgtcccaataaaatacaataaaccatcctgaagtcgaaactgagcatgatattgtcgaaaccgaggttcggaagaggattgcaaacgcatccgtaattgcctcgtccacggttcatgtttttgggcatcctgccactgttccaaggatggtaagtcggcatcgaatacctgaggggcttgtatcaaaccgaatgctgcagcgactgcatgagcaggcaaagtggaatcagaaaggggtgctcgagaaagtgcatccgcatccaccattgttcgcccaggcctgtgcaccaccttaaagttatatacttggagacgtaatgcccatctggctacgacccactaattcttccgttttaataaggaagtgacagcagcatgatcacactccaaaagtgtttcactcccatgtaagtaggcatgaagtcgttcaaaaccccaaacagcagcaaggcattctttttcagtagtggaataattccgctcagccggcgtgagtactcgactaatgtaagccaccgggtgtcgaattgaagaatccacagcatcagtttgcatcaatacacca
>PUQB01000682.1_ position 26548 to 30661
ATCATTAGTGATGAGTAAGGTATATTGAAATCTTCACTGGCTTGCCTCATGGTTTTTGTTCTTCTTGCAATAGCATCAAGTGCCTTGTTCATGGTTTTGAGAGTTCAAAGGCCTTAACTGGTTGAAGCCTTCTTTTTATTCGAGGTGGCTTGTGGGGAGCATGCAATTCGAGATATTATTGTTATCTTTGGTAGCAAGGGCGGTAACTCATCACTCATAGTTATTGCAGTACTCACTAGCAAACTTCCACTCACACTAATATGCTCATCTTCATGAGAGCTGGTATGAAGGCTCAAGGATCTTGTCCGTTTTTTGAATTTTAGATTGCTTTTTGCCAAACTTTATTTGTGAAACTCCTCTTTGAAGCAATGGGACAAAGAATGCCCTCGTACCTTTGTGAAGATGATTTGATAGAGTTGCCATTTTTTGTTTGCTTGAAACAACCAAGGACTATACTAATGGAGTTGCTCTTTTAAACAAGGGTGCATGTGTGAGACTTTGTGAAGTAACTTAAGCTTTTTTTTTTCCCATCTTATCTTACTCTCTATTgaacttaatattataaaaggtTGCaaaaggttttcaacataacCCAACAACTTATCTTTTTGTGTGTAATAACACTAATGAATTTTTATGTTTTCAACATAACCTAACAAACTTTTTTTTGTGTAATTACattaatgaatttttaaaaCTCAACAACTTATCTTTTTGTATAATTAAGTGCTGCATGATGACTCCAAATGAGCAACACCTCTTGCTAGCAAGTAGGATCAAACTTGAAGGTGAAAAAGATCAAATTTAAGGGCAAAAGCAAGTAGGTTTAGACTAGAAAGAGCAAGCTTTATGAGTGAGCTTTGGCACAAGATTAAGCAACAAAACACAAATAAGGTTCAAATTACTTATCATTGTATCGTTGCTTACCCCATCCAGCAATCAAGGCtaaatcattttttaatgGCTATGTGTGGTTGAAATTTGAATTTGCAACAATCAATTCATGCACTTTTGCCCCTATAATGTAATTTGGGGGaaattgtttatttaaatttaggtTACTCAATAAAGTTTCTTAAGTAACATCAAAAGAAATTTGTTAGTCGCACTAGGGTTAAGGTGTCCATGACTACCATTATGAAGGCTCTATGTTATGGTTCATTAATgagattttaaataattattaacaagTTGGCCAAGAAACACCATATCAATAATTAATCCCTACCCCCTAATCGTTTAATAAATGTCTTATAAAATGGCCTCTCAAATCTAGTTGTTTTTGAAGTGGTGCCACTAAATAAGATTAATGGCTTAGAATATTAAACATAGTTAAtggttaaaattaaattaactcaAATGTATAAATGAACGACTAAATAGATTGAGTTATCAATTGTTAAATAAGTTCCTTATAAAATGGTTACATTACATTTtctttattcatttatttttatttttcttttattattagtttttatatttttttctcTTATTCTCAATGTCTTTCAATAATATTAAtgcttattatttttaacatgacGAATTTacctataattttaaataataaataagtttGTGTTCAAACATGATTGATTTAAGAAGTTTGATTTTGTGATAAATATCAACATCTAATAAAGTTGTGCACTGGTAATCAGATGGTCTTAATAGAAATGCAAATATTATGATGCTACATAGTCAATTCATTTTAGTATGTGGTTTTGAATAATAACTTTACTTTTCTACAAATTTtaagaataattattattgGTGTATTGAAATGTCACAAGAAAGAGCTATAGTTAAAACAAATATCAAAGTATAATACAATGGTTAACTAGTACAACTTTTATCATGATAAATgtagtataaatatttatagggGTAACCAAGTACAATAGTAGAATCGATGAAGAAAATTTtggtaaacataaatataataagaaacataaagctacatattaataagtttttaatGGGATAAAAAGAGCTACAAATAAGATGTGTTTTAGTTCCAAGAGTACTAAATAGAAACAGAGAGAcactgtttatatatatcaatatattactTCAAAATAcaatgatttatttaaatggGTTGGCTAGTTATGATACTAAGTGGTTTCACAACTTAGTTATGAACATCAATCATATGAAATCAACATAGTAAGTAGTAAGAAGatctttatttaaatgtgGAATTACAAAGGTAATATATAAGTCGTATTTTTGAGAGTACATGTGATGataaagtttatttaaaataagtataagcatttaatattttcttcAACATGTAAAACTCCATAATTATGAAATTCTTCCCATgtagtaaaataaatattatattagtttttaatttaaaataaaagatttattaaatatactattataTTATGGTACCTTTGTATATgagattatatttatttatttttattaaataataataatatttataaaaaataattaattgacTAATTAAAGTTTTGGACCCCTCAAAACTTAGCCATTGGGGTGGCACTGCTTATGTGCCACCCCAATGggtaaaattttaaaagaaagGAGATTAAATTGTGATAAGTTgttgaatatttattttttattaatgataatatCAAAAAGTGTTACATTGAGCATCACTACAAAGTCATAACAAAGAAGTGATGTTGATTAAGATGATGACAAACTTGTAGATGCCAAAGATGATCTAAAGATCCCATAACACTAGCAAAAGATCACCATGAGCATTTGAGATGGGATACCCTACGGCCAAGGAGTGCACATGGGAGAGGCATTATTATGGCCCTAAAGTTGACCAATAGAGTTAGATGTGCAAACAGTAAGACAAATGATTGACAAAGAAGGAGAGATCATAGTAGTTGTAAAGCACAATAGTAATCGTGTGGCATTAAATTAGTTTTTCAAGgttataaatgtatttttaattttaattttatttaaaacataagaaaactaaaaaaaacttaaaaccTACACATAATTTAAAACTCTCAAACACGTTTTGCAACTCCTAAATGTGTTTTGTAGTTATTATGGGAGAGACTATTGAAGTAACTACCCCTCATATTGGAGGTTTAATGTGCCTATCTTAAAGGCAAACCAAGGGAGATATGATGTAAACAAAGGAAGGATGATAAGGCTAGTAGGCTGAGGTGATTTATGTAAATCTAAAAGAGTTACAAAAGTGTTCTTTTTAAATAGTTTTGAAAAGGATAATCATCACGACCTAAATTTAATAGATTTCTTACAACTTGTGGACAtgcattctttttttttttcttcttagaaGTTTGGAATGGTATAATGAGGTGTTTTGTTGCATGATCATCTCCTTACTCACAACGATCACCACTTCTCCAAGGTGATTCATTAGAGGATTCACCAAAAGTTAATGAACTTAATGTCCTTTTCCCTTTGTATCAATAATTACTACCACATTTTCTCCCTATCCATTTTAACCTTTATGGTGGGGATTTAGGTGTTGATGGTAGTGGCAATTCTCTCCCCTCTTCATGACCACATGAGTGTGCACCTCATACCTCTCATCTCTACATCTATAGTGGTCCTTTGGTTATTAAGTCATGCTCTATGTGATGTTATGGCATTGACCATGGTTGTTGTTAAGAGATTCTATTCAATTACCTCTATAtgaatgtatgatatataaaagttCATAATGAACcaattaaattagattttatctcattttttatattttttataatggcATCAAAATCtcctaattaatatttaaagaaaacctCAAAAGTAGAATTAGACAATCTTAATTAGGACAAGGTGATTCTTTTAATTTTGACTTAAAGTACTAGTGATTTTTTATTGTTGTCATAACCAAGATATCTAACTTTCAAATAGACATGACAAATTTGAAAAGCTCGTTAGGGAAATTGGTTTTAATCACATATTcatctttatataaattttaacattttattaattatttaattagtattatataaattaaaaatatgtatttttaaattattttatacagtTAATATGAACTGCCAAAATATGTTTGCAAATTTGAATTTGTTGAATATCTGTTTATTCTTAAGTAATCATATGCAT
>PUQB01000106.1_ position 98140 to 102391
GAGAGCTCACAGAAGCCATTGGAGGTGTTTAGCGTGTGATGGAATCATCCAACGACATCATGAAAAGCTTTTTGAACATGTAGATGTCCAACgttttgtgtgtttgttttttttctctttttttttgtcttttattttattttttattttttctgtCACGGAGACTAATCTATTGtagcttttaaatatttatcttttttttacataaatattttgaactacaatgtattaatatagtttacaATTATCTTTCTAAAAACATCTCCTAGTCTAGAAAATCCTGGTGCAAAAATCGTGTTGTATCCGAGATCAGGATTATCACCTATCCATTCCTCAAAAAACCTGTCACCCTTGTCCATGATAATATTGTGCAAAATAACACAACATTGGATAGCATTAGACACAAGGTAAGGGTCCCCTATATAAATTGTTCTAGCCAGATACCTCCATTGCATTTTTAGTTGGCCAAATGCTCGCTCCACAGCGATCCGTGTTGATGAGTGCATGTAGTTCCAATCTGAAAACTCATACATACGGTGAGGAAAAGGGGTCAACATACCAGGTCTCAGATCATACCCACCGTCTGCAATAAGGTACTCAGGGATAGGCCCAGATGTTTTGAAATCACATGCCTGCAAGTCTTTGTTTTGCATCTACCAGctgtttgaaagtactccttTGCCAAACTCTACGATCGTTGCATGAACCTGGCATCCCCTAAAAAACATCAAGAAACTGAGACTTACTATCCACAATGGCTTGCACTTTCATGCTAATCTTCTGCTTGTAATCCCTTCATTCCCTAGAATCAGAGTCCACAGGCAGCTCCAGAGCAACATGAGTGCAGTCAATAGCTCCCACGCAGTTAGGAAACCATGAATCTTTTGAAAACCTCGCTTCACCTCCTGAAGTTCAGTGTTGGTTGGCCAACGAACATGTCGTGGCCCAAGATGAGTGATCAAGGCCTTCACAAAGTGCTTGAATGTTATGATGCATGTGGAGTGGCTGCAACCAAAGAGCGTTCCAATCCCAAGCTAGGTATCCCTAGTTGCTAATCTTCTCAACGACAAAGCCACCTGTTTTGCCACTGAGTTACTCCTTCCGCGTATTGTTCTCAATCCTGGGGGTGGATGGCGAACCAACTCCTCATGCAAAACCTCACAGAGATAATCGAATGTTGACGTGCTCACCCTAAAAAATTGTCTCCATTGTTCAGGATCAACTCTTTTCACCTTAGTGTAAAACAAATCCCCAATGCAAGGATCGTGTTTGATGTAATAATCACCTATGATTCTGTCTCTAGGAAGCTTGCCATTCCGAAGTTCTTGAAAAAGAAAGCAGTTGTTGAATCACAAAGAAATCCCCTTTTTTAACAACTGCTTGAAAATGAAACTGAAGAACAGAGAACCTGTGAACTTGAGCTTGTCTCCAGTGCTTGAACAACAACAAAACCTGTTGGAACATAGCCTTGAGCAAGTTGAACCATCTATGGACAAGAAGAAGTTGTCGCCGCCTTTGCTGGTTCATCGGGAGAATCATTGTTTATGTGGCACCTAATGAGGTGGAATATCGTGTAACAAGAATAACACATGAAAAAGTATAAATGAAAGTATATTCATGTTTACCCTATCCGGAATCCTTCACCCGGGATCTTAAGTTTCCGAATCCGGACCCACATGTAACACCACCCTTAGTAACACTTAACAATTCCATATATACCATTAAGAGGCCCCTCCTCTTATTTAGGGCTAATTTGGGGCTAATTTGGGCAGCTCTGCACAACTCATGCATATCATGCATGAGTGCATATCATGTCATTTGTGATATGCAGGTTGCAcgtgaatatataaattaaaatttaattattactattataaGGTGGAGGAGATTGATGAAGTAAAATTTAGTAAATGTAAGTGTAATGTTGGTTGTCAAGTACCTGGTCAATAGGTGTTTGGATATTGAACATGATTTGAATCGTATGTTTTTAGTTCTTATAGAAAACTTTGACTAATATTTTGTGAGAATATGTTGAAGTAAGTATCACAATTTATAGTTATCAATGGGCAGGTTACAATATAACTTAGTGGAATCAACTGGGTTATCAATATTTTACAGTAAATCAATCTCAATAGTTTGTTGATCCagttacatgtgtacacacaaaTCGGATTGAATCGATAGCTACAAAAACATTTTTACCAAAACATGATACAATAAACAATTTTATAGAGTTATTTTCAGAAATATATGTGGCGTAAAaggtaattattattttttaattgaaatttatttactaattcttattatatttacttttagGTTTGTAGTAGAAAAAGaagattcttttaatatttctgCAAGCATGTAAAAATGTATAACCAAGAAGTTAAATGTGAATGTACTTAGACAAACTTAtcaaatatacaaaataaaaatgtttgcatcccacataatatttatttttaatttctctTTTTATAAAATCTTTGTAGGTGCACATTGGTATTTGTTAATGTTTATGGTATCAAAATAGCCTTTGGACATGGTAGATTGTACCTTGTAGGTTCATATATGCTATTGATCTTTTGCAATATCTTAACATTGGTCACCATTTTGTATACATTGTTTAGTTACTTTAGAGACAATAAACTTGTAAGGCACTTGATTACCATTTTGTTGTGGACGTGTGTTTAGGTCCACAAGAGTTTCTTGTGTATGTGGTTGAGGAATGTCACCTACACCCATGTGGAAACCACCTACTCTAATAAGTCTCATCAGTTTCTTCCTTGTAAGACTAGTCCCTTCATCCACATGTCATAAATCGGAAATGTCAGTCGAATTAGTCATGACAGTATCAACAACTCTATGAACATGTCTAACATATGAACCATAAAAGTAAATCCAAACCCATTTTTTGTGGTTGTCACATATGCATTTCATGTAAAAGCTTGGAATTGGTGGTGAGCAGATGAACTGTCCGATCAGACAAAAGCTTTACATGGACCATGTCCTACATCAATATTAACACATCTTGGACCAAGTCTCCAAGTAGCCCATTTGTTTCTTTGCACTTTTTACTCCTTAACCATCGTGCATGACTCCATTGGTGGCAATGAGCCATCCTCTCTTATTGCTTATGTTGGTGAAACACTTCCATTTGCATGGCATTCACTAACATCATTAATCAAGTCGATATTTCTATAGAGGACTATGGTCTTGGTGTTATTTGTAGATTAAATTCTAGTCTTTAAGCATTATTTTCAATTGCAACTTCATCAAACTCACACTGTCTTTTAGATTCTGTTATTCTATCATTGTCAAGATGAGCACCTCCATTGTGACTTGGGCCGTGATACCTCGCTTTTCTTGGTAGGGAATCACTGGTTTCGGACTCTGACAGCTCCCCCAACACGAGACCATCCTTCGATAACTAAAACATTGTCGCTAGCTCATCGGCCCTACGTAGAAGGACGTGTGCCTCCCAAGTTAAATCGGATCCCTAATTGCATGGTCTTAATGGTCTCCATTGTGTGTGATTGGATGAACAATTTGGCTATCTTGGCAAACCCTAGGTTTTCACTTCTCCCCAAGGGAGGTTGAAAAACCCGAACAAGCGCATCTGCTTTCTGACCTCCCAAATGTCAAGTTGCTCAATCAAATTCTTGAACCTAGAGTACCTGGATGTAATGAACTCTATTGTCCTCTCCTAGATTCCATAGGACACCCAAATCTTCTAGATGAATGCTAGTTTGTTGCGTTAGGTTCATTTCATTGTCATGGTGATGGAGTGTTAGACTGTTATGTTGGGAGGTGAGTGGACCTGCTATAAagtgagagagatgtgtgcCCTATGCTTACTTCTATAATCCTTTTAAGGGTGTTGCCGATGTGGTTTGCCTAATGATGTCATTTGAGGTGACTGGCGCATTTATGCTTGCACCTTGATTATATAATGATGGCACCGCCTAACCATCATTAccttcataatatgtactccaGTTCTATGTGAGCATTGATGTACACCAGTTGAGGTTTCTTATATGTGCCCATGTTTACTTATTTTACCATTGCCTTAGGGGCCATGTTCCACCCGTACATAGGCTTGTCGTGGTATTCCTCTTGGGCAAGCGGAGTGATGTGCCTCAGTTCTTTCCATAGAACAAGCCACCTTGGAGCTTGTGCTTATGGGGCTTCCCTCTTGACCTCCATCCTAGTCATGTGGTATGTGTGGTGGTCTCTTGTACCTCA
>PUQB01000226.1_ position 67917 to 72168
CTTCACAATTGCTTAGTGTGCCTTACCAGGGTTTTTCAAGAACCTTGACATTGCTCCTATTGCAAAGGCCAAGTTTGGTCTTGTAGCTAAATAAATGAGACAATCAACAGCTTGTCGATAAGGCACTATTCTCCTGTAGGACTTTGCTCAGTTGAGAGGAAGAGCTAGTCTCCATTGGCATAGTAATTGGCATATAGTCTTACATTTTGAACTTCACCAAGATCTCTTCAGTATAATGAGCTTAAGAAAGCTCAATAATGCCAACAATCGAACACTTAAACACCAAATATAATTGAAATAGAGCTTATTTAAGATCTCAAAAGTTGATAGAAACTATTGTTCAATATACTGCACTAGCTTTTAGTCATGACATTATCATCTATATACAATGCCAAGACATCATATGCCACACCAGAGTGAAATACATAAACATTACCAACATGAAGCTTAAACAAGCTTTAagagtatgtatgtgtaaggaTTAGATTTGAAAGGGAGTGTTGACATGTATTGCATATCTCACCCTTGGTTATGTATAGAACATGAACCACTAATTTAGGTAATGCACCACTGATTTGGAGACTTACTACCAATATAAAAAgtaagttgtatatatattggagACTTAGCACCAATTTAGATaatgacttatatatatatatatatatatattagatctATTAGGGAATAAAGATCATCCCACTTTGCTTAATTTCTTATGCTCACTCATCAAAATCTTTCGTAGTGCCAATAAAAATAAGAATGGAAGAGctttactaatttattttaaacagaTTAATTATGACCACCTTTGGTTAGGAATGAAATCTTCAATTGCTTTGAGATGATCTCGTTTCTTTTTCTTATACAAAAAGGCATTCACTCATCTTAAGGTTGAGTATTTCTTATCTTGTCACTATGTTGTGGTTTGCTCATGAGATTTACATGCCTCTACTTGCTCCCAGGATCAAAGGGACACTCTAATAACATGTAGAAGAACGGACAGTTATTACCTTTAACTACcacattttatttttcataataaaacattatacacTTGTTTATACTAACTACTTGTATTGGATCCAAGCTGGACACATCTCTACTCTACATGAGGACCAATAAAGATCGAGAGCCTAGGGCCAAGTCCTTGTGGCATATACGAAGTGACAGTAatatgtatgaaagaagatAAATGCGGTGTGGAATTCTTCTTTATGGTTCTCATGTGAGAATGGGATTGGGTTAGAATGAAGAGTGGGAAGCTAGAATGCATAATACCCCCGCCCCCTCCCCCACTAATTTAGGGCCACTGCCCCAAATATGGTAACGCCCTAATTCCTCAAATGTAACCAGATTTAACCAAATAAAATGGCACctctttattaataaattaaggtTATTATTAAGTGAAACTTAGTACAAAAccaaaacaaaaacaaaagGATTTTTACATTGCTTCTATGTGAGTTCttattttactttttttattatcttttgctttttttttttttattcatttCTTATGGCTCTTATTAGATTTGAGAAAAGGGGAGATTAAATTCACCAATTTTACTCAACTTTGTAAAGTTGTTTTTACAAATTCGGATGCAATCCGATTGTGTTAAAAGATTGGTTTGCTTCCTTCCAAATGTGTTTGTAATAAGTGTCAACGTGAAATGAGGATTGGTTTCAATTGCAAGAGCAAGGATGGCATCAAATGGCAATGTAGTAAATGATGTGGCAACACTAGTGGTATTCAATTAGGTACTTGGTTTCAAAACATAAGTTGGAGTTCATTCACATGCTTAGAATTGTTAGTCAATTAAGATGCCACATGACCAAACATGGCTACAGTGTGAGAATGGAAATGAACATACAACTTCGGATTAGTACAACTTCTGTCATGATATATGCATTATAGTTATTTAAGAAACAAGTGAGGTAATAGGTGGCCCAAGAAAGATAGTTGAAAATAAATGAAAGCAAATTTGAAAAACATAAAACAGCAGCGATTGACAAGTTCAAGGTTAATGAGTTTTCAAAGAATGGAACGTGACTCAAATAAAATGTTCATGATTTTAATAACAAATCGAActaaaaaaacatttatagaTCTTCTTTACCAATATATTACAAGAGGTAGTATTATCTTTAGTGGTTGTTGGGCTGGGTATGATTCTGAATAGTTGGCACAATTAAATTATGAGCATTATACAACCATTCACAAAACTTCGTTGATTCAATTACAAGTGTTCATACTAATACGATAGAAGCAATTTGGGGAGTAATGAAGAGATCATTACCAAGATATGATACTATCAGAAATCTCTATGCAAGTTACTTCCCAAGTACATGTGGAGGAAGAGATTTATAACATCGAAAAAAGAAGCCTTCAAAATACTTTATAACCATGTTGGATTTCAACCAAAACATGGGAGTAAAATACATTGACATATTTTGAATaaaatgtatctatatatttcacatattaatttaacaaaATTAACTTAACCCTAACTCTGCCACTTGTATTTACTTTTGTGGAGCCACTATATTAGTGGCTAATTGAGGGGTATTATGCAGGTGACCAAAGTCAAGATGTAGGTGACTCGAGTGACACCCACGACTGACGCACTCTTTGATGATGTAGAGTAAACCGTGAGTTGGTGTTACCAAGATTAGAGACCAGTCCATGGAAGGCTTTTGACGACAGGAACTCACTCTCCAATACGTTGTGTGGGTGTATACCAGGCCGCATTGTGAAACTGAGAAGTTTAAGCTGGTTTGTTTGGCTGGAGGAAGTTTTTGTTAAGAAagttactatatacatataagtggTTTGAAAGCTTCATCTACGTAGCATTTAATTAGAAACCAATGTCTTAATACTTATTTAAGTAAACAACATAGAATTACAGAACTGATGTATTTAGTGTGTTTATAGACTGAGCCAGATATTCGACAAGAATATTTCTTGATGCCATGGGTATATCCCCATTGACCTTTAATCGGGTATAAGAGGAACATCTACCTCTAGGGTTGCATTCTATTGGTCATGAAGATAAAAGAACGGGCGCATTCGAAGCTTACAAACGTGCTGAAGAGCTTCTACACGGTGAAGCGGAAGCTTGGCGAGGGCGGCCAAGGCAGTGTTGCACTTGTCAAGCGCAGGGAAGACGGTCTGCTCTTTGCGTGCAAGACTTTCGCTGGCTTAACAAAGGACCATGGTCGGACAGAGCGTGATGCCTTGAGGAAACTAAAAGGGTACAAGGGCGTGGTGTCGCTGATCGAGTGCCTTGTAGATGAGAATCATTACAACATGATTCTGGAGCGTTGCGAGTGCTCTCTCGAGGATCTAGTGCACACGAAGAAGAGGCTGAGCGCCCCAGAAGCAGCGTGGATCGTAAGAGAGCTAGCAGAGATTGTTGAGCACATTCATAGTCAAGGGATTGTGCACAGAGACATCAAGCTTGCCAACATACTGGTCACAAGCAAGCAGGAGCCCTACCATATCAAGCTTGCTGATTTCGGCTGTGCAAGAGTGTTTGCGGACAAGGACTGCGCAAAGACAATGAAGAACGACATCGGAACGGAGAGGTACAGGCGCCTGAGATGGGGCCGAAAGGAGTATAAGAATCTGTAGACGTATGGGGGATTGGAATTGTTCTATACGAAATGCTTTCTGGGAAAGTTGCCTTTGGGAAGTTGGAATCCAAAGAGGTACAGACGAGATTGAGAGCTTTCGAGGACTTGCCCGTGACCTCTATGCAGTGGTGTGGGCTTACATTCGAAGCCACGGTGTTTATTCAAGAGATTCTATGTCTGCAGCCTGAGAAGAGGCTCACACTCCAGCAAATAAAGAACATCCATGGGTAGTAAGGCACTGCAGGGTGGATAAGAGATCGCATTCGGTGAGCCAGCCAGTTGAAAGAGAGTTGCATATGCAGTGTGGTAAGAAGGATACTAATAGGGAGCAGCAGAAGTCCCTGATGCAAACGTTATAGGCATTTGCTACATAAGTGCAGGCAACTTCAAAACTATCGTGTATCCATTTGTATTATTTTATGACTTTCGCCCAAATGAATAGACATCCTTTCTATAACATTTCTGTGTGACATTGTGAAAACTTTCGGAAACTCTTTGAACTTCCTTTGAtcaagtgtatgtgtgtgtgtgtgtgtgtggtgtgagagagagagagagagagagagagagagagagagagagagagatcttatAAGCCCCGTT
>PUQB01000017.1_ position 740240 to 744554
ATCAATACAATAACTAATTATTTGAGATATCAAAAACAAGCATCCATCAATTTTCTATTCTTGTTAGTACTCTTTTAATGAGTGCCACTTAGTAATAGCAATTGAACTAGTACAATACTCTTTGTTGatattgttaaatataaaaatcataatgtaagaaatattatacataatatcaaGATCAAAGGCCTTGAGATTGTTCAATCTGAGTATAAATTGTTTAATTAAGTGCTTCTTTCCCTGTATTTAAGTTATAAACAATTTCAAAATGTCCTTGTTATTTACatctttctatatataatagtttgcACACCTACTATGCAGGTAGCTATGTAATGTTTTAATGATATGGAAAATTTTCCTTTtttatagcatatatataatttaaaactgtAGAAGAGAACAATAAAAAaactataaaattattattaatcatgAAGTTCATCTAGCATGAAAGCTATATAATCACTTTTAACTTGACGATTAATGATAAAAAGTTTGTAAAACTTATTGTTTTTGATCTCCAATCAACGGCATTATTTTTCCTTCTTTCTTATTCTTCAAAAGCAAATGCATACTATAATAGACACAAGAAGAATGTAATTCATGGTTTATATTACCAAAACCATACGACACCTTACACTATGATTCTAAATAATAATCATCTTATTGTGCATCTTTCTCATCTTCCGGAGTTAACTAAGTCACTATTAGGGCTTCAAACTCTTCATCTTTCTCCTATATTGCATCTCAATAAACCTTTCATTTAGGTTTGGTTGCTTGCTAATATGGATAATATGTCACCTCACTTGAATTGAAGCTCTTTCTTGACATTATGTGTTTGGGGTGTATCCATTGACCTTCATAAACATACCACCCCTTTCATGATGATGTTCTTTTTATAACTATTGCAACCATAGCGCTTGTGTTTTCCTTCCATTCAAACCCATAAGTCCTATATGGAACATGCACGTTGCATTTAAATGGTGTTTCTAAGATAATAATCATGAGTTTCACCTCTTTCTCTCTAGTTGGTGATGTCATTGTAGTGCGGCTAGTTTGCACAATGCCCCCCAAATTCCAATACTTTTTAAGGGAATTTAAGATACCTATATATTATGACATGGGAGGGAAAAATGGGTAATGAAACGAAAATAGAAAAATGTGATTTTGCTTGGGCAGTTTGTTATTCTAAATAAAGTGATACCTTCATATAAGTTAAACAAATCAAAAAGGTCAAAACAAATAAACAAGGTGAATGCTTTTTTAATGACATGTTCTTATTTAAAGGTGTACATGTTTTATCCTTAATATAAGTCAAAACAATAAAAAAACGTGAATTCCCAGATTCCCATTTAAGGGTgtacatgttatatttaagtaaTGCATTTCTATCGTGTCTCGCATAGGGTTTTTTCATTTCATTCGTTTGtgtgttatttttttttttttcatttttattattatttcataaTGTTTAGTTTTTGTTCTTTTACAAATTGTTCTTTTGAAGATATGAATATGCATGAATTGCATAAAAGGACTAGTTCACATTAAAAGCAATTGATTTTTGTGTTGAAATTGATTTACTTTCAAATGACCATGTTTGTGAAAGATATGAAAGTTAATGGAAGTGAGAGGAGACAACAACAAGAAAGATGGAATGAAATGAAAATGTAAGGTATGTAATACTACTAAAGGTTTAGAACTGGCACTTGGTTTGTTCATAGTAATTTAGAATGGAAACAAatgattaatattatgtattgttGGTCAGTTAAAATGCAACAACAAATTGCTATGGTAGAATGTGAAGTTTCTCCACATACTATTGTTGATTGGTATAATTTCTATAGAGATATTTGTTATATTAGTTTATAAAATAGTAGTACTAAGATTGGAGGATTAGGAAAAATAATAGAAATAGATGAAAGTAAGTTTGGTAAACGTAAATATAACAAAAGTAAAAAAGTAAAGAGTAAATGGGTGTTTAGTATTAAAAaggatttaaataatatgtttatggTACCAGTACCAATAAAAGTAAGGAGACACTTACAGATCTCATTTATCAATATGTAAAACTTGAGAGTGTGATTTTAAGTGATTGTTGGAAAGGTTATAATTCAAAATGGTTAAGTTAACTTAATTTTGAGCATTACATAGTGAATCATTCTGAAAACTTTGTTGATCCTAGTACTGAAGTGCACACAAATACAATTGAATCTACGTGGGGAGCTGTTAAATGATCATTACTGAGGTATGGAACTACAAAAAGtatgtataattatagttattttcaaaaatatatGTGGCATAGAAAATTTGTAAGtaatgaaaatgcatttacaaAGCTTTGTGAATGCATTAATTTGTACGTTCACAATGTTTCAACATCGATGTAAGTAAATAAAGTTTAGGAAACCTTAACAAATGTACTCAAGAAACCCCTGAAAATTAAGGTAAATATAATTTAccttttcttttattatacatatccTAATGGGGGGCTCATGGTGTTTCTAGGGTAATAATCATGAGTTTCACCTCTTTCTCTCTAGTTGGTGATGTCATTGTAGTGCACTACATGAGGATCACAACATACCTCACAGTGTCATTCATTGAAGGTTTCTATGGCAATCATTATTGCTTTGTCCTTCTTAAATCGTCTTGACCGACAAATTTATTGTAGACCTTCTTATCAATTGACTCAGGTCCTTGGACAAGGGAGCTAGGATGCGAGGTTTAATGTTCTCATTTTTATTAGCATCATTATCAATTTTTCCTTCTATAATATCTTCGTCATGACTAAAGTTATTACAAGTTTGTTTATCATCTATATTACAATGATGTGATCATGGCAATCTCAGCTTTCTACTAGGCACTTCATTTGTGAGCTCACCAATTGCATGTCCTCCTTGTAGTAAGTTGTTGAAGCCTATAGGTTGTACATTTAAGCTACCTAAGCCACCTAAACCAATAGCTTGTATCCTAATTTAGGGAATCATGCCATAAAGAGAAGAGGCCTGAGTAAGTAGAATAGTAAGTAATTGTTGGTGAACATAACTCTGTGTTGGATTTTATAGATAAAATGAGGTAAAAGCTGGTGGTTATTGATACAAAGTTGAATAAGGTTGCTATTGAATCAACCATTATACCCTATTGTAGCAAAACACTAACAACTACCATAAGTATTACAACACCTCCCAACCCATTATATGGTGGTGCATTATCCATGATAACCTAGGTTATATCGATACTAGCCATAATGTCCTTGTTTTGTTTCTGCAAGTGTAGATTAGTTAATGAGGAAAGACATTTCTAGTTGACAAAACCACACTTATGGATATTATGAATTTTGTAGATGTACTGACAACCATTACTTTCCAATGTCATTTGCTTCATTTAGttttttcattttcattaCACCATGTAAGTCTTCCTTGTACTAACAACCAAACATGCTTACATGTATTGAATCATGTTGTTTGGATAAGTTGCAAGTAGTTGTTTTTAAACAAATTGTAagtagttgtgtgtgttgtcAACTTTAAAGAATAAATTCCTTGACATAGATTCTCACTTTGTGAGATCCTAGTGTCACTATGTATGGCATAAAACTCACTTTTTGAGTTTTGAGGCTCACTTTGTGGGCTTAGAGTGTCACTATGTATGAGTTGAAACTCGCTTTGTGCCATGGACCTTCAATTGATGCACTAGGAGGCTCACTTGCTAAGTTGGGATGCTTAATAAGTAGCTTTGGAGGCTCACTTTGTGTGCATGGGGTCTCACTTTGTGAACTTAAAGGCTCACTTTGTAAGGTAATAATCTCATTTGATAATGCAAGAGTCTCACTTCATAGTGCAAGTATTTCACTTTGTAAAGCAAGAATCTCACTTGGTAATACAAAAGTCTCACTACGTAGGACAAAATTCTCACTTGGTAATGCAAGAGCTTTATTTCATGGGCTTGGAGGCTCACTTTGTAGAGCAAGAATCTCATTTGATAATGTAAGAGTTTCAAGCAAAAATCTCACTTTGGTAGTATAAAAATTTCATTTGGTAATGCAAGAGTCTCACTACGTAAGGCAAAATCTTCACTTGCTAGTGCAAGAGTCTCATTATGTAAGATAACATTCTCACTTAGTAATGCAAGAGTCTTATTTTGTAATATAAGAATCTTGTTTTATAGTGTAAGATTCTCATCAAGAGTCTTACTATGTAGGACAAAATCTTCACTTGATAGGATAACATTCTCGCTTAGTAATACAAGAGTCTCACTTCATAAGTTTGTAGTCTCATTTTGTAGTGTAAA
>PUQB01000535.1_ position 166179 to 170280
GGTATCTATTATGTGTTACACAATTGTGGGCAGAATTTGCTCAAAAATCAAGAATTACAAAACTCAAATGTCAAGGCTTCGTGTCTCCTACATTGTTCTTTTAACATATTAGTTTCATATAAGAGTTGCTTGTCACAATTCCCTAACATTTCCAAAATGGACTAGATGTGGGCATCTCAATTAAAAGTTGCATTCACTTAGATAATTTGCCCATTATAAAAGATCttgaaatttgaatttgataGAATGACCACAAAACTTCTTGCATACAACATATCAtaagaatttattattaatgttgtGTATCACATGTTTTAGACCTCTACTTTAACGTTTTAAATGCTTATTATTTCTTTAAGAGTGGAGATGGTATAGGTAAATTTGTTTTAAATCCATATTCTTTTGACGACTCTGTCAAGTCTAACAACTTATGCCAAAAATTTTTATCTTAAACATGTCTTAATTTCAGAAGAAAGTCattctttaaataaatatttattgttgTTAATTTTGTTTATGGACATCCTGCTTGCCACATGATTCAAATCCTGGCCTAACCACCAAccctagggttttagggttaggtctTTGTCTCAACTCCACATAGTGGCATTTCCAAATGCCAGTAAGTAAGCCTTCTCCTTGGCATTGGTTCGTTTGTCCATTGTAGGAGCCTCACATGTGAATAAGAGATTAGGACTTAACCTTGGCTTGGACAACACCGACCTCATATAGCAAGCCTTATACAATAATAGTAGCCTTGGACCCTTGAACAGTGGTAGGAGACTCTCTTGAATAGTAGTAGTATTTatgttaaacatattataatatgatatTCATAAGTTAAGAACATAAGAAATCACATTCATTAatttgtatgcgtgtgtgtgttaatgttacatatgtttatactTTAAAGAATGCTCTCTCCATGTTTAGCTTTGGTGGTGCTGAAGTAGGAAATGATTTCAAAAGTACTAGATGTAAAGGTACTATCATTCCCAAATGGACTAGAAATcacactatgtatatatatataaataaacatataaatgttaAGGCTTCGTGTTCCTTAcatttttttaacatattaatttcGTATAAGAGTTGCTTGTCACAATTCCCTAACATCTCCCAAATGGACTAGAAATcacactatgtatatatatataaataaacacatatacaatatatataataatataaggtATCATTTTGTAAGTGATGAGGTTTTATCAAAGTTTTATGAATGAATTCTTCCATTATATTGGTTATAACTAGgtatctttctctctctacatacataacacataattatatatgtatataaaatacattaacTAGGGACATAGGAGCAATTAACTAGAGAGTCttgcttatatataaatataccataaatacatacataatttaaatatacatgtattgaaactagaaattatatgtttatatttaatgtttatatattgttaatttatataaatatatccttGTTGTAATGTGCTTTAACTAAGAATCTACTTGTAAACTCTAAATAATATGCCAAAGCCGTTAGTCATGTCATGGTGAATATACAAGTACatgtcatatatatgcatatatggcgaaatgtatatgtttatgtatgtggATGATGACTAAGATTCAATCTTTAAGATTATACATTAATAGGTTGCTTTCACTTTTTCACATGGCAGACTGCTGTAATATTATTTACTAGACCAAAGCTGTTCCCAATCACAACCCTCCGAGCAAACTTCTCATGTGGAAGTtgttattcatattaaatacaaataaaaaGGGGAGGGTAGACATTGTGTAAACTGACTTTAGAATGGAAataaatgattaatattatgtattgttaatcaattaaaatgtAACAAACAGATTGTTATGGTAGAATGTGGAGTTTCTCCACATATTATTGTTGATTGGTATAATTTATGTAAGATATTTGTtatcttaatttataaaatagtaATATTAAAAGTGGAAACCATGAAAAATAGTAGAAATACATGAAAGTAAATTTGGTAAACGTAAATATAACaaagataaaaaaataaagGGTCAATGGGTGTTTGGTGAAGGTATAGAATATGTATAACAGttattttcaagaatatatatGGCGTAGAAAGTTTGTAGGCAATGGAAATGCATTTATAAAGCTTTATGAAtgcattaatttatatgttcaCAATGTTTCAACACTGATGTAagtaaataaagtttaaaaaaccCTAATAAATGTACTTAAGAAAACTCTTGGGAATTAAGGTAAATATAATTTaccatttttttattatacatatccTAACGAGGGGGCCCCTTTGCAAGTTCtaaattattataagcaaaccaAGTGccagttttaaaataaagattttaataatattacatatcttatattttcatttcattacatctTTCTTATATTATTTCTTCTCACTTTCAttaagttttcacatttttcaCAAAACACGGTCCTTTAAAAATAAATCGATTTCAACACAAAaatcaattatttttaatggCGAACTAGTTCTTTCATGTAATTCACGCATATTCATATCTTCAAAAGAATAATTtgtaaaagaataaaaattaaacattataagaaataataaaaataaaagaaagaaagaaataacATACAAACGAATGAAATGAAAAACACCTATGTAAGACATGATAAAAATGCactacttaaatataatatgtacaccCTTAAATGGGAACATGAGGAttcacattttttttttttggttttgatttatattaaagataaaaCATATACACCTTTAAATATGAATGTGTTGTTAAAAAAGCATTCATtttgtttatttgtttcaacctttttttatttgtttgaCTTATACAAAGGTATTGCTTTATTTAAAAGAGTAAACTGCCCAAGTAAAATcacaattttttaatttttcctCTCATGTTATAACATGTACGCATCCTAAAACCCCCTAAACAGTATTGAAATTAAGGGGGCCTATTGTGCAAACTAGCCGTATGGACTTACTTCCTTCCGGAACATAAGTATTATTCAGATGAATGAGATATCTCATGTCTTTTTTTAGATTTTGCTCCACAAGGTGCCATGTTACCTTTGGTTCTTTAGCAGGATCGCCAGAGCATTTACTCTGAATGAAGAGTAAGAAGGGTTGTACTGTGTCCTCCATTACCTCATCCAGCACTAGTAGCATATTCGACCCACCGTTCTGTTATCCACATATTGCCCACATTCCAGCTCTCTAATGTTTGTCTTAAACTGTGGACTAAATTGCTTTACCTTGACTGGTAAATTTGGAAACCTGAACGTACAAGTCCTCCAATCCTCTTGAAATATTTCTTCTAACTTGAACATGTTCAAGTAAAGACCCGTGTGGCATTGAAGTTCCTGCAAATGACagttatgttttaattaaataattaataaattaaacataccTTAAGGAGGTAAATACTGAAATTGGTCGTTATCTTCTTTTTGTTTCCAATCATCACTCGTCATTGTTGTCAAATCTGGAATAGAATGGTCCAGATCCACAGTCGAACCATATATTTTCATCAGGGTCAAAACAATCCGGAGAGAGCAGCGGCATCGCACAGGCTAGGGCCGATCGTGCGAAGAAGCCCCGTTTCAAGCAGGATCCGGCGAAATCTGAAGTTTTCAACACATTCCGGCCTTCGGTTTCCGATAAGCATCGGAGAATGTAGCTGATGATACAGCAGGTTTGTATATGCACGTACCGTCTGTTTTGTGATGCATTTATATTTACGTTGTGTAACTTATTTCATGGAAGACAAAAGACCTTctgaatacataatatatttttctatataattaatgtttttatatttagtttagTATCGGTTATTTAGGtttcaaattatattaaaagttaTAACTTAAGTGTGTTAAAGtcatatctatataaatatattaaaagtacctctgaatatatatatatatatatatatatataagatagaaAATGTAgcgtatattttttataattatttaattatttaatttattaggaaaaatacatatttttggaGGGAGAAACGCACTCGtaa
>PUQB01000066.1_ position 110182 to 114376
AATTCTAAATATAGTTTTATCTCTACTTAAAAGAGCActtcatttaaaaaaataaatctgTAGTTTTATGATGGTACCATTATAAGAGAAATTTAACTTAAACTATTCTAAGTtgcaatgtgtatataatataatgttataatttaatttaagcttCAATATTCAattgtattataaattttttcttCTCGAGAATGGGATTTTAAATGAATGTAATAGTTCAAGCATAAGtattttaaatagttaagatttaaatatgatatttaaataattaaatgagtACTTTATTACTTCAAGAACATTATAAatcatattttttttattaacacTTGAATTTTGATATGCATGTTGTATTGATGTAAATAAAGATGGTTATGtgaatatttttcattttgtcaGTAAAAATtactattttttaaaataatttttaattcctTTTGGATGAatcattttatatttgtttcaAGTAagactaaatatattaatattcctTATGACACATCAATTATCACTACatcaataaatatttaattgccTCCTACTTGCCttattaatgatttttttaattaaaacaaacaACTTTTTAGCGGAATATAACCCATTATTCCTTTTAAATCAAATCTTTTTTGAACAATTTTGATTGGCCTAGCCTGCATGGCAATATTCATGACATTAAAGTTATTAATCTAGATGGTTGTTTTATGCATTTGAGTAATCACAACActcaaattaacatgttgatagtTTAAATGTGTTTTAAGAGTGTAACATTTGCCTCATTATTTAATTGGACAGTAACACTTTACCACCTAGCACCTTAGGTAAAATGCACAAACCTTAGTATATTACaatgatttaaaatatgtggTGAGGAACATTGGATTGTTGGGTAATCAGTTGCTCTTAGCGTGAATGCTTTGTGTCAAGCCGTGTTATTTTACACAAAGGTTTTTATTTACTGTTAAGCTAAGTTGTTCTTATGCATGGtcttaatgttttttaattatgaaCAAATGAATGAAAAAGGCATTTGTTTGTATTTTGTTTCTTCtttgatatttaattaaactcacTCCATTTACTTTGTTGGGATTTTTATCTGTTCAATGCATTTATACTTGGTACAAACACAAAAGTAAATTACTACTCTTTTAAGTTTGAAATGCTTAAGTGATTTGTAATTTGCAAAGATGCCATCGTTTATGAATGTTGAGGCATACACTCCGGCTCGTTGTGTTGCTAGGCCTTCGCCTCCATTGGTAAGTAGTTTCAATTCTAAGTGTATTAAAAAGTGTCAAACCCTCTAATGCAACTACAAATAAGTCTTTCATCTTTTTGATTGCCCATTAACTTTGTCTTTAGtagtaatttttattatagttCTAGGTGGAACAAAACAACAATTATTCTAGTATGTTGACTCACCCAACAAACACACTTGATTACCCACAATGCCTCAACTCACTATTATAGTAAGTTGTCCAATGTGTGAGTCATTCTGACATGACAATGGCCATGAAAAATTGTTATTTCGATGAGAAGATCTCGTATATGTTTGCTTATGTTTTTCCTTGAGGTCTTCATATTAATATGACTTTGAATGTAAATATGAGCATTTTGTAAAAGGAATTGAAGAAGTCAAGAAGAAGCAAAGTATCTATCTTTTTACTTGACCTACATGCCCAAGTTAACATGGGTGGACTTTTGTTATTTGCCCCTTTTCACACACATGGCCATTTTATTATCTGGTCCTTGCATATAGGTACTTGGTTTattaaaagtttttttttatcattttCAACTATGCTTAAGTTATGTTATTATTTGCGTATTAAAATAGAGCTACATATAAAAATGGTAGAATGTTGAATTGGTAACTCAAAAAGTTATCATTAATTAGTATAACCTAGGTAAAAATATCTAAGTAATAATCATTCAAAATGGAAATAATGTATTGGTGGTCCTAAAAGGATTGTAGAGGTAAATGAAAATAAGtttagaaatataaaaatcattAGGGTAGATGAATTGAAGGACAATGGGTTTTTAGTGATATTGAATATGATtccaataaaatatttatggtTCCTATAGTAAATCGATCAATagaaacattaataaatattatttatcaaTATGTAGAACCAAGTAGTACTATTAATGcatgttataactaaaatgggcatgtttatagtcccatttcttaataatattagcaattttaaatatttaattaatattttttaatattaaaggaatattctttagaataatatatgtttaaaaaaagatttcaatatatatttattaaataattaattaaaaattagaacttaaatattaattaatatttattttatattttcattttcacatatcatgcccattttagttacaacgtgcatattacTGGGTTGGTTATGATAGTGAGTGGTTAGAACAAGTTTAATATCAACATTATAGGGTCAATTATACGTATATTTTGTAGATTTAGCCATTCacattcatataaatattataaaaggtACTTAAGGCAATATGAAGAAGAGACTTTCAAAGTATGAGACAAGGCAAGCAACAATTGGTTGTAGATAACATTGGCACATCTCCAGGAGCGTGGTTATACTATTTAAATATGCATAGAAATCGTATTTTCAATGTTTTGTAGAATACAAGAGAAAGTACATTGATAACAATCATATTAAAGCATTTACTATgctatataagtatattcatCTTTatcatacttaagttttaaattcttaagtcattattcattaattttaattttaatttaattttgtaaccttaattataaatgtaaaatgtGAATTCACTTTCCCACACTGAGTTAATATAAGAAGTTTGTTATTAAGGCAATTGGACGTCCaaataaattcatattaatggctagtttttattatttgcCACTGCCGGCCCCACATGTGGCCACTTTATTACCTAGTCCCCCCTTTTTACACATTACTTTTAAATGTGATGTGTGATATGATTTGGTGCAACATTACTCAGGGagttcatttaaatatatatatatatcaagtgTGTGCATGGCatgggttttttttttaaaaagttcGTACGTTAATGTATGGGGGCATGGggaaatttttttataaatttgtgtTTTTACTTCTTGGGTTCccatgttttaatttttttaattttttttttgggTGAACAAGAAGGGGGGTTTGGATTTTGAGTTGCCATAGTTGTATATGAACAGATGTAACCCTTTTTCTTATTGATAGTGATTCTAAAAATGAAATAAGGTACATTAGTGTTCCAAAAAATGCTTGTTATGTACAAATCAAGGTTAAGATTGATGAAGATAAGAATCTTggttaaataataatgaatatgtgTTTCTTACATTTCAATTGCTTCTAGTGACTACTACATAAGAGGTAAAACACTCGTGTGTGGAGAATGAAATACTTTTTAAGTTTGTAGATGGCCAATTTCTTTAAAAACCTCGATTACAATATGTTGGAGGGATGTCTGATGTAACAAGCTCACCTAGGTGTAAAGAAATAGTGAATGAAGTTAGCAAGGTAGCCATTCAGATTGAAAATGATGAATCTGATGATAACATTGTCTGAAATGAGAGGTATGTGTATTCTTTCTTAACATTTTGTAAATAAAGAGTATAATAGTTTATAATGCAGGTTGAAGTTTAGGATTGCTTCACATAAAATCACAAAAACTTGGTTTCAAAGGCTTCAAAGGCTATTTGAATATCGAAAAGCAATTGGCCATTTTAATAAGTTCAAGCTTACTTCAAAGGATGTAAATGAAGAGGCTATTTTTCATATCTATTATTGTGAGTGTGATGTTATAAAAGGTACATGCTCTTTTGACATGCTGCACAACTTGAATAGAGCAAGCTATAACAAAAACTATAAATCTCATTTGAGGAAGAAGGCAATAAAAACTAAGACATGCGAGATATGTAAGTAATCTATGTTGCACACATGtcttttaacattattttttcCAGTTTTAAGCatagaacaagagaagaatgttCCAACCTTGAATGCAGAAATTGTGACAAATACAATGGTTAGAGAGGTGACAGATTATATTAATGACAGTGGTGTCTTGTTTTCTTTATATGAGTCTGGTGTGGAGGGATATGAGGACCTTCACAAAATCCATCTCATTTATGAT
>PUQB01000097.1_ position 262913 to 267101
tgGTAACATAGGTAATTGCGCCAGAAACAATCAAACAATCATCTacaacctctacaggaactgcacgcttcaacttcaccattggaatgccatgttgagttgcaaaagtatcattcatgaagcatgcatttgcaccagtgtctaacagggcgaACTCCTTGAGTTCTCGatcattgaggcgaatgtgtacatgaAACTTAAATGATGGGAtgatatgagcagcaccaatggagcctgcacctacgttcAACTTCATAGCTCCTAGACCGAAGTGGAGGAcattgaacttcagcttcaattTTACGTGTCTTGAGCTTTCCCTGGCTTTAACAGGACattttgccaccttgtgtcctgttttaccacaatacaaacataagtCTCACCATGAcgatgttgcttctcagcaaactgaaagtgggccacacttgtatttgtcaacctccataggaactactccagaaggtgttgtAGGAACATGTACTACAGCTACAAGATTGGCTTGCATGAACTACTGACAGGATTTTTTCTGACGATGCTCAAACAAACAGTTGTCGTAGTGAACGgcatgttgcatgatctccactaaggtttgggcattcggtaacataaggagaaggtccttcatgtcatccctcaactcaaaatggaagtgtttcGATTAATACAATGTCGTTccatggaatgttcatgcaaagttgctaaaattcaaatgcatagacggaagttggtcggaatccttgtgtgagcttccttaACTTCGTGCATATAGAAcagtacttatcgggatctccaaagtaaGGGTTAAAGTTGGTCggaatccttgtgtgagcttccttaacttcgtgcatgcgaaaCAGTACTTATCAAGATCTCCAAAGTAGACGTTAAAGGCAGCCATGAATCCTTCAAactcttccatcaatgggttgtcacGCTCTAGCAaaagggcaacccaagcccgtggagatccaactagtaaggatgccaaaagaccaaccttttgtgcatcagttgagTAGTGGCGTGGTTACAtacggatcaaaagcctgatctaattcaagaaaccttggaaatctaCGCGATTGTCACTAAACTTctttggcatgctgatctttggctctaagaaagagttcgatggagaggaaatgacggatgcttgagagagagcttgcgcaacagccttggaggatgcatgcATGCGCCGTGTTGGTAGAACCTTGCAGatatgtgaccacttggcacaaagtggctagctcatgaagcaacatttggtgcttgtGTTGAAATTGTGTAAAATCTGCCATGATCTGTGAAGAAAAGAATGAGGAAAACAAGGAGGAAATGCTAaggaggaaaaaaaaaaagtaactgaaaATCGGGGAGATATGAGAgcacttactatcaaactattaagccacgatccaagagcaaggaagcttgactcaagagcattATAAGGATTaagaacaaggcaagagcatgacaggaactaggaaccaagccatgatccaagagcaaggaggcttgactcaagagtagGATAaagactaggaacaagacaggagcataACAAGAATTAAAAACAAGATGAAAGCAGGAAgcaaagagcaagacaagacaagacaagaatgatcgtaaaaaggctagtgttgatagtaactgattgtataacaattaggtcagagcttttatgctcacaactccaagagttaatctaggcaagaactaatctagtcatgagccaaaaataatgtcctttatcctgtaggcatatcatgtattcCGTATCCTATATCTTATATCGGGTCATGataattaaagattttaaaacATGCACTTAAATAAACTAAAGTGGAAACAAatgattaatattatgtattattgattAGTTCAAATGCCACAACAAAATGCTACAATAAAATGTGGATTTCTTCTTGATTGGTATaaattttgtaaatatattcgctatattaatttacaaaataataatactaaGATAGGAGGACCAAGAAAAATAATGGAAATAGATGAAAATAACTttggtaaatataaatataaaaagtagATATTTATTCATGATATCAATACCTATAGAACTAAGGAAACACTTAATGATCTTATTTATCAGTATATTAAAGttgaaattataattttaagtaaTTGTTAAAaggattataatttaaaatagttaATTATAAGTTAACTTTGAGTATTACACTATGAACCATTCTGAGAAATTTGTTAATCTTAACACTTGAGTCCATATAAATACAATTGAATCTACATAGGAAGCTATTAAGCGATCATTACCAAGGTATGAGATTACAAAAAGTATTTATGATAgttatttttaagaatatacatgGCGAAGAAAATTTGTAGGCGACAAAAATGCATTTACAAAACTTTATCAAtgcattaatttatatgttcaCAATGTTTTAGCTCCtgtataataataaagtttaatttaaatttaaatgatcTTAAAAAAATACTCAAGAAACCCTTGGGAATTAAAGTCAATGTTAATTTTCcttgaatttattatacaCTTCTTAAAGGGGGCCGTGTTCTACAAGTGTCCTGGTCATCTCTCCCTTCTTCAAAATATTCTACTTCTTTAATTGAATTAACCAAATAATATCTGTTTGAATCTAGTTTCACTTCCTTTCTCGGATCGACTTCTCATTTATGGAAGTTAAAACCAATTTCTCTTTAGAGTAAAAGCACTAGCATTAAAATCAGTAATAGCAGGGGCAATAACAGTAGTAGTAATTGAAACAAGATTACCACTAGAAATAAAATCTTGAGACATACCTCCTGTAAATATcaaaaaattaaacattatgAGAATAAATTATGGGTTTAGCTCATCCTGAATTTTCCATTGTTTGCTTCATGCTCATTCACTAATTTAATATCGTTATAAACACCATTAAATTTTACaaagaaataattaaatttaatagaaactaataaaatttaatttaatagaaAAGTTAGTGAGGAATGAAAATTTATTAActtttttcattaaaattagacccattttttaattaagggTGGTACACTAAATTAGCTTCATTAACCTATGGGAATCGGCCCTTTATACAGAAGGAATCTACGGTTTCATTTATACTTTATACATGAGGAATCTACAGTTTGATTCTTTCCAAATTACTGTAGCAATTTTCTAAAGTGGTATGTTACATCTGTAAACAATCCTATATGTAAGAATATAAAATTTGAATAATGATATAGTTTTTAAGCAAATTGATTTTTAACTTTAACTAGACTAATATAATACCTGTCTAAAAGTATATGCTTGTAACATTTGCCACTTAGATACACGGTAGAGAAAACATGAAAAGGTCGTATCAACGTGTCCAAGTCCAACACTTATGCTTACAGTCAAATAGTATATGAAAACTCGTGTAaagatgtatattcatatatacacctAACATACTTACAGTGTTAAGTTATCAGAATTTGATTTAGCTGATGTGGAGAACCTAATGCGGGATATGTGAAATATGAATAGATTTTAATTCATCACATTGAAATGCTTACGTAAtcagatgcatatatatataataatagtacGAGACGTGCCTTGCTTAAACTCTAGAAGAAAATACGGgacattttttttattaataacaacACGTTTGCAAAGAGACTTGACCCATGCCAAAGACTATTTCTTTGCATTCTAAAAtatcaaaataatattatagatAACTTACACGGCTATATAAACCATTCATCCGGACCTCTTTCTCCACATTCAAGCTTCGTACACTTACATTTGCTTAGTCTCTTAAGGTGATTTTCTACCGAATATGGCTAGTCACATCAGTTACATACTTGTTCTTCTTCTAGCTTGCAGCATGTTTGCTAATGCTGCAGACGAAGACATGCTTCAGGACTTCTGTGTTGCGGACAAGAACAACGGACTCACCGTAAATGggaaggtgtgcaagccggTTGAGGACGTAAAAGCTGCAGATTTTAAGTCCGATGTGCTCAGGGTCCCTGGTAACGCCAACAACAAGCTCGGTTCTAACGTCACAACTGCAACTTTCCTGGGGTTAACACTCGGGAGTTTTCATTTGCTAGAATGACTTCGCACCGGGTGGCGTAAACCCACCTCATGTTCACCCACGTGGAACTGAGATC
>PUQB01000039.1_ position 936747 to 940971
TACATTGGATATTGCTGATATAAGTAATGACTCCAGCATAAAAAAGATATCGTCAGCAGTATAATAAGCATCAACGAGATGTAAAGTATCatgttggggatatggtattgttgagtactaGAAATCAGACAATTCAACGATTCTTTCAAGAAAGTTTCTATTGtgctacatatgtatgtataaggtggtgaagcaagtaggaaaTGTGGCTTATGGGACCTAACTAGAACATACAAATTAGGGGAAgaatttttaaaaggtaagtgctactttTTCCTAAAGTTTCTCAAGGTATTTAGTAACAATCGACTGAACTAACCTTAAACAccggctgtttctcactacatttagGGTTTGTCATATAacccagtaggtaacaacaatcaacttcaaaagtaaaaacaagtcatagtaaaaactatgacacactctccacctttgaaaatgtcaacccTTATTGACATTCAACTCCACGACTAAAAAAACAATCAAAAACTAGCACTAATCACTTTATGTAGAGTCAataagttcacaagttttattgttCTCCTTGCATTACAACAACTTAAGTACTTCAAAATTGTTATTCACTAAGCTGCAACTTAGCTGTCATAAGCACCacttgcgacatgaagtcacctaaAGAccttgcacgtctgcaaagtctgtcacccaacACAGACAACAAATTAGTTAACTTCTTTactttaactagaatttatactAGAGGCCTCTAGCTAATATTATCTattggcccctaggttaataagaaataaagtccACTTTATTTATCAACATCATTACAATCGGCTTGATACCTCGCCTCAAAATTATCCATCAATTCTATAGATTCTCCAAACCAGATAACCTTTCCATTAACAAAAAATTCATGCTTATGTCTTTGTGATCCTCAAACTTTGAACTCCTTCATATTATCAAGCGGacataagttttcatatctctTCAGATGTTTTTCATTTTTGTGGAATGGTTCAAGCAAATtgaatgaaacacattgtgtattgctcGCAACTCTAGAGGAAGTTTAACCTATAGCTTTCCTAATTGACTATGGCAAGTTTAGCATGTTGGTATGGGttagaacacccctagggttgacctaacccccccgagtagggtttaggggtaggagatAGAATTAGATCCAAGAATCTAGTATTTACATTAAGAGCTAGCATTCCGTGCTAGTCCACTTACTCAAATAGAAAAATAGGCGGAGAGTTCtgttacataaataaggtagaatatatatagtgagagttcttaagttcaaaagagagctcattaTTCTCTTACCAATGCAAATTAAGCTtttgtcgtcaaggcacaactcttTATTATGCAGTCCTAGCTTCCGCACAATAGGGTATGTCCACCTTTGGATTAACCTATCCTTATTGTTAGTAAGATTTCGCCCTTGGGACCAAGTACGTTacatccaaggagttagtcaattcTTTGATCTGTTAACTTGTTCACAAGCCTGGAAAGGATTGCTTGAGTTCACATTttgtaagaataataattgaggCCTTGCTTTGGCTTCCTCATCCACACTAAGTTAGGAATGATACTTGTAACTCAACTAGTCCATGCATCTTgactcacaaggtgagccttaaTCATGGACTTGGCCAAATGGGGGTATGAGTTCCTAAGAGATGAAGTCCTAACATGGGTACTTTACCAAATATCATGGGGTTTCCACAAAGGGATTTTAGGGTTGGCATCTAGCAAGCCACCTTTGTGACATCATATAAAAATTCTAACAATAATTCGAACATGGTAAGTTGACTACCTagataaagattgtgggatatgtggaaaAAAGACCCAAGTGGACTTGGATCAAAGTAATTAAGGgtcctctcataaacaccaattggctctTTGCCTTGTTAACTTAAGGGAAGAGGAAAAGATCATGATAACTTTTGtcatgatatattaatataagtgTTTAGAGGGGTAATGAAAGAATAGGTGGGCTAGATTCATTAGTAAAAATCGATAAAGCTAAATTTAGTAAGCGTAAATACCATAGGGAACATAGAGTTACATGTCAGTGGGTTTTGGTGGGATAAAAGAGGTACAAACAAAATGTTTTTAGTTTTAATACTAGTAGGAATAGAGATACACttactaatattatatatcgaTATATTGTTCCAAACATACTTACCAAGAAACATACAAATATACGTATGAGTTGTAAATGaagtttaaaacataaatttcTAAAATAAATGGAATATTCAATAACAAACAAAACAAACGGTCAACCCCTAAAAAAACCTTAAAAAACTCATAAAACCTTGAAGCCATTGtctctctttttttttcttcttcataATAATCTTCTTTCAGCTCTTCTTGTTCTTCTTCATGTTGCTCTTTTTTTTGTCACTGACTCAAAAATTCTTCAAAATGCTCTAATTTGTCTTGCATATCAAGTAACCGCTACCATTAAGCTTCTAACTCTAACTTATCAAAATCCACGTCTTTTAAATCCATTCCTTTAACATTGCAAGCATGAacctgttaaacaggaaaactcATTTTTGTTTAACCATTGCCTTTTTGAAATAGTTAGAAAAGGCTATACACTTTTCTTTTCATCACTCtcaaaatacatatatcaatttattttgtTTGTGCCACCAAGATtggtctccgaagtcaagggcaagaatagATTTTAAGTGTTGCTTTGCTAGACACATCCACTGCAAGtatatatgcaagttgtaactaaaatgggcatggctatagtcccatttcctaataattagcaattttagctttttaattagcattttctaatattaaaggaatattctttagaatatatgtttgaaaagagaatattctttagaatattctattttgtattctaccctttaataaattatagcattcattgaacaaaaattaataacatataaaagtagaatgtattaaattatataatatattgcctaatataacaattaaggaagagcataagaggtacattatataaatattgatgttgttattaaaatattaatatttaaatataacattattaattaaaaatttgtagtagtaataatatatataaaatcctataataatatagtcaatcttccatatcattttttaaatttatatagttaagtatacaatttggtactattattaaagagtttataataattatgaatattaaatatatgatattttataattttgtaattgctttaagcttcagaaaacatacattcccttacagttttgttaatcgtgactttatcaacgcttcttgacatccaccatatcgaatggatttaacatttataaaacatgctaggtctttttgattaggagaccatgttttctctaggcatccattatatctttcgctctccttctcgtgtcgcctttttgtggtttgaaccatgcaaccttaacaatactttttttgtgattacttcaggtgtgtcgataatttgacccatccaaataggctgattatatgacgcatctggagtaatgagaaccatcattagtttttgaagatccttgcagcaatcaaagtatgttttaggtttttggttcctttgtccaacaaagtgtggggtttgcacttccacatcactactggcttctatgtcgtctatgctcagtgatgtcatttcaatctcctctcgccaccttgttttaggccagaaagggtgttgcaattctgtacttgtgacagtaggcccttccaactctcgaacaacagtctcccaatagttgaccacatgcttatatagttctgagtaaccagttgccttatcagaattctttggcatcgatttttgaacccatgccacatattttttgatgccatcaataataacctcttgttccttgagctgggcactcaatggaatagggtctggttgtccttctgggagaagtggctttccatcctctccacttttgaagagcattaagccctctttcggtaaccactcctgctctgatggccgtaacttgtactgcataataggtataccatctcgtatggagaaaaagaattgtagcggcacaaggtgaccaactaaagaatcactcccttcttttatatactccttgagaaattttttgaagtctggcacctcagtcacaagcaaagcacaactttttttggagatgcaattttcaaaaagattc
>PUQB01000498.1_ position 77672 to 81971
cttgtgtcgtcaaggcacaaccctctgttgtgccgccctaacttccagatgccaggggtacgtcccaccttcggggtagcttacccttaacgttgacgaatccgtgcctgggaggtcttgtcagaatgcacgttccaagaggcagaggttgaggctcgTCTCCAGTCTCCTCCTCActtcaagctaggtgtagcactcacggccaagcaaggcacatccgtgtccttgtccaactgtgaacgtgggatcttgtttgacaggttcatgttacttggttcctgagggttcattgaggggttctagagtcggcatttaggagccacgtttgtggcacttggtgcaactcttgaatctaagggctatggcatgatagcccacattggggaaggccgtgtcacatggagatgtgacactgggctaaatgtcacatggtacaacgcctgaggcacgcccttagggttatgtcatgggcttgtcgccaaggggttggatactctaacaaacaggcatgcttgtgctcgcgctagggtgttaagccttgggcatccactcaagggaggttaggtctcataactaggtgtgctttggcacacttggctaggggagtgttctccttggaattcaagggttgaacaacctaaacatgttagcaggagccctttcgtgaggcactcgcaaggttatgtgcttagggttatcccaaacctagccttagggagtttgcttattaGAACactgtgtccgcctacggcgcacactcgtgtcctcactaagtactagccctaggtctagggtataacttggccacacaaacccttaggggttagtcgtggttcagggtaccccttgtcgccctaaaggggttgtactccggatgagggtgattcctcaaggggtaagtgacgatgtcttagctctgtccaggggtatgtgtggaacgcACGTCTCCTTGacgggggttagggcatgagcttgtctaggtcttctagggcaagaccctaagtcaactagggttatccctcaagggtttttgggggtagacactctagggagacttaggctaaaccctaagtcaactagggttattcctcaagggttctgggggcagacattctagggagacttaggctaaaccctaagtctcctgtccacttgggcattagagtctaaccctaggggtcgttggggttgttctgggaaacttagcgttgctcacacagggtgatgacgccgaatggccacctagcagccacgtgttgccacgtgttggccctttgggttaaaactctgacacaagTGGTATGATAAcctacaataattaaaacaaattaaaaaggaAAACGTGAATCCttgtgaatatattatatataagtgttgTCTCTCCTTTAGTGTttcatatatgatttattctatttgtatgtattactttttcttttgtgttttttttttaaaaaaaattattttataatgtttagtTTTTTCTCATTTGCAAATTGTTTTATGAAAGATATGAATATACGTGAATTTCATGAAATAATTAGTTCACTATTAAAAGTAattgatttttatattaaaattcgaTTTACTTTCAAAAGATTGTGTTTGTGAAAAATGTGAAAATTTAATGAAGGTGATAAAAGATAATAATACAAAAaatgatataaaataaaaatgtaaaatatataatattactaaaaaatttaaaacaagtTGATGATTTGCTCATAATAAACTAGAATGAAAGCAATTActtcatatttatattgttgGTAAATTAAAATGCCATAATAAAATGCTACAATAGATTGTAAAGTTTCTCCATATACAATTGTTGATTGATATAATTTCTATAaagatattaattatattaatttataaaataataatattagacAGGAGGACTAAGAAAAATAATGGAAAAAATAAAGCAAGTTtggtaaacataaatataataaacacaaAAAAGTAGAAAGTCAATGGGTGTTTAATGATAAAAAAGAGATTCAAATGACATGTTCATTGTATCAATACCTAATAAAACTAAAAAGAcacttattaattttatttattagtatattaaaGTTGAAAGTGTGATTTTAAATGATTGTTAGAAGAAATATGATTCaaaattattaagtaaattcaattcTAAACATTACATTGTGAATCATTTTgagaatttttttaattctaaCACTGTAATTCATACAAATATAATTGAATTTAcaagaaaattattaaataatcattACTTAAGGAAGGCATGAGActacaaaaaatatatattgatagttattttaaaaaatatatgtgacaaagaaaatttataatcaactgaaatgcatttataaaactttataaatgcATTAATTTGTACGTTCACaactataaataataaaatttaatttaaatttaaaaagcactcaaaagaaattaaaaaggaTACAAACATTGATCCCAAAGTTATAACAACTGGAGTCCTTAAACTTAACATTTATGACACGTCTTTTTGGTAAGGGATAGGTACTTAAACTAATTAAGTTTGTTTATCtataagtaatatattatacagctatattgttttatttatttatttctttttaaaattgatgCCAGGATATACTTGTTGCCACGGAACTCCAAGATTGTGGTGTCTGATGTGGATAGGACCATTACAAGATATGAgctatattcttaaataatcatttctatagtttataaattaaattcataatattaattttctatactttttatatgtacgtgtttctcattacttgCAGGTGACATTATGattcattttatattatttttataatctttatatacaccatatattacttttaatatttaaactattttGACCTAGTTAATGGGGCGAAAGATTTTTGAAGTATTATCTCTCTCGAATCCATTGTGATggatttaaattaaagaagTTAAACAGCCGCATAGATTATTGCGATTTTCTCAACTAGGTCAAAATCATTAAAagtaatttataatgtatttgtGGTGGATATAAAAACTATAAAagtaatataaaatgtattgtAATGTCATTTGCAAGTAACGAGATATCCATGTAAGTAATGTAGtagaattaatttatataaattcataagtgttttaaacattaaaagtaataattatgtatatattaaaagttttaaagtaATATAGAATTCACCGTTAATCCCAACCATACAATCTAGCGTGTCATTTTTATACAAAAATTCACATACTATTCATCCCATAAACAAGGGAGAGAGATTCAGACATGTTCAAGCGTATTTAAATTACCAACTGACAATCTCCTTCAAAACCAATTGAGCAGCTATACATTTTTTGAGTATCACACACAGTTGACTGAAGGTGGCAAGCGGTGAGACAGGCTAGTGACAATTAGTGAGATACTGGCTCGACAATTAAGCAATTGAAAACTGACATCACAGCAAGATCAGTAAATTCATCATGACCAAAGTAACAATTTCACAACAACAAAGTTACAACGTAACTTTAGTGTTGTAATTTATCATGTTATTAAATAGATTGGGAACTATAACACTTTATAACTGttacaaatttatattgataatttcaatattattttatacttaaagatttattttaaattacaataataattatacagtcggttagttatataattatttatgtaaattttgtacacattcataATGAAGAGTTTaaagtataattaattaaatattcattataCAACTTAGTCAGCTTTTTTCTAGCTTGCTGATTCTTAATGATTTACAACTTTTTTTACAAACCCATTGTATATCACAAGTCCCATGTGCAAAGCACTGTGATCTTCTTTTAGTGGCAAAGTAATAATCTTCAGtatgaaataatattaaactgtatataaaacttaattattatatatatatatatatatatatattgaagtaCGGTATAGTAACCTTTAGTAGCGTTTATAATATATCACAGTTGAGTGTAGTTCCTTTATCTGAATTTTTAGTTATATAACAAGAGgtgtaaattaaaattaaaattcactTGAACAGTTATGTTAATTCGTCACTCaaattataaacttaattttgatttaaacTGTAATGTTACTGTTGTTAATTTAGAATAGAATACAAAAAACGTTAaacaagtttttaaattttaattttaaaataaaagtagCATTTGCTATGTTAATGTGGAGTgtacaattttaataatttttgattcgatgaaatttaaatatgtatcaaGCTGTACATAACAtaccacatacatatgtattgagaa
>PUQB01000059.1_ position 260384 to 264743
AAAGTTAACTAGTATGAGGCACAATATCAAGCGGAGGAAGCAAGCATTGGAAGCAGAGGGTAGACTTAAAAGGGTGTATGTGTCACAATCCACAATGGTGGACTTGCTTGCATATGGCCGGCACCTTAAATTAGAAGACATTGAGTTCTTTATGAAGCACGGATGGCCAAGCCCCACCCCTTTTTCGAGAAAAAGGCAAGTCCACAATTTGATTATTTGAAATTTCTAATGCTAGTTTGGAAATCAGGTCGCTACAACAGTGGTGCTTGAATGCGTAGAGAGAAGTGGCTTTTCCCAAAGCTCACAACTGAAATTGGAGGTGAGAAtttatattagtttaattttttaattctaTTTCTAAGTATCATATTGATTAAAATAGGAGCTCCTTTACTAGCCAGAGTGTTGTTTGTGTGACAACAGATTTACTGAAAGTTCAAAGGGAGATAGTGAGTCATCGTTGCCTTTAGAACATGTTAACCCTACAAAGAGAAGAAGATGCCATCATCTCCTCAATGTGAAATGGTGAGTGTCTGATTTTTACCAATTACCATTCACAATAACATGAAAGCGTGTGTGCATAGGAAGTTGAAAATAATCCCAAGGTCAACATCCTAGTTCTTTGGCcaaagttaaagataacatGAAGCAAGCAGAGCACAAGaggtaatttttaattttaatgtagTCTTGAGTAATTTGCTAGTTACTGttccattttaattaataggGAGTTAGTGGAGCACAAATGGTGTTATTGATGTAAAAGATCAGAATAACCCCCCAAACGAAGGGGGGACATGGTAGCAATACCAAATAGCCAAAAGGTGGTCTTCTATTTTTTGTAACCTCCTTTAAAATCACAATAAGGATTTGCTAACAATGTTGTAATTCAGAGGCCTAATTATCCCTCCATGAGTGATTCAAATAGCGAGACATACTTAGAAGATGAAATATCCGTAAGGGCACTCTCGATGAAGTAGAGGTACTAGTGTAATATAGTATGTTTGCATGTTGTAATTAACTTGCTTTTAAGCACAAGAAGAAAATAAATCAATCAACATGAAGCAAAAGATCTTGATTCAACTGAGGTAGAGTTAAATCCTGAAACTCAATTTgataacaaggtaaatattgCGGTTAGTTTGCACAATGGCGCCTCCCCTAATTCCAATACTTTTTAGGGGGGATTTAGGATGCCTACATGTTATGATATGGAAGGGAAAATGGGAGGAAAATTGTAatgaaatgaaaataaaaaaatgtaattttgCTCGGGCAATCtacttttttaaataaagcGATACCTTTATATAAGTCAAACAAATCAAAAAGTCAAAGGTCAAAACAAATAAACaacataaatgtttttttaatgaCACATTCCTACTTAAAAAGTGTATATGTTTTATCCTTAATATAAGTTAAAACAATAGTAAAAAAAATGTGAATCCCACATTTCCATTTAAGggtgtacatattatatttaagtagtGCATTTCTATCATGTCTCACATAGGTTTTTTTCATTTCATTCGTTTGTgtgtttatttcttttttttttcatttttattattattctcaTAATGTCTAGTTTTTGTTCTTTTACAAATTGTTCTCTTAAAGATATGAATATGTGTAAATTACATGAAAGGACTAGTTTACTATTAAAAACAATTGATTTTTGTGTTAAAATCAGTTTACTTCTAAATGACCGTGTTTGTGAAAGATATGAAAGCTTAATGAAAGTGAGAGAAGACAGCAGTAAGAAAGATGAATAAAatggaaatataaaatatgtaatattactAGAAGTTTTAGAACTAGCACTTGGTTTGTTCATAGTAATTTAGAATGGAAGCAAATGATTATTATTGGTCAGTTAAAATGCAACAACAGATTGCTATGGTAGAATGTGGAGTTTCTCTTCATACTATTGTTGATTGGTAAATTTATGTAAAATATTTGttatattagtttacaaagATTGGAGAAAATAGTAGAAATAGATGAAAGTAAGTttgataaacataaatataacaaaGGTAAAAAAGGTAAAGGGTCAATGGATGTTTGATGGTATAGAAAGGGATCAAATAATACCAGTACCTAATAGAGTAAGGAGACACTTACAGATctcatttattaatatgtagaACTCGAGAGTGTGATTTTAAGTGATTGTTAAAAGGGTTATGATTTAAAATGGTTAAGTCAACTTAATTTTGAGCATTACACAGCGAATCATTTTGAAAACTTTGTTGATTCTAGTACTGGAGTGCATACAAATACAATTGAATCTATATGAGGAGCTGTTAAACGATCATTACTAAGGTATGGAactataaaaatatgtataacagttattttcaagaatatatgTGGCCTAGAAAATTTGTAGGCAATGGAAATGCATTTACAAAGCTTTGTGAAtgcattaatttatatgttcaCAATGTTTCAACACCAatgtaagtaaataaaatttaaataaagtttaagaaACCCTGGGAATTAGGGTAAATATAATTTACCATTTCTTATACATATCCTAATGGGGGCCCATTGTGCAAGTCTCCCAAATATTGCATTTTTGATTTTCGTAACTAAAGTGATATTCTTTTAACAGTTGCCTTCAAATTGTTAAACTTATCAACTCTGAAGTTTATAACAAGTTGTTCTTCTACAACAGCCTAAAGAAGGTGTGACACTTATGGCTAAAATCCTATACTTCTTACTACAACAAATCAGTTGGGACAAGGATCTTCATCATATCTACTACCATGTGTTTTCCACAAGCAGTTCAACATGTCATTCACAAAGCAATAAGCAGAGGTATGATCAAGATTGAGAGATTTGTTTGGCAGAACCTGACTTTTAGCCTTGGACGGTGGTTCTTAGTGCCAAACAATAGCAAAGATTTCCACTATACAGGTGACGGACATCCTATATCATGCAACTGTTTTTGCATTTCTTGTTTTGCTTTAAATTTCTCACTATAAAACTTCACTACCTTGAATGCTATGTTCTTCATTCAAAAATTTGATAGTACACTATTATCTAAAATTAGTTAGAAGTTTCATTGGAAATTAAGTACGTtgtttattatattgtatataatataaatcaatTATTTATTCCAACgcataacatattattatgtacaATATTTGTATCCCATGAAGTCGTTTTATATGTCATTTTAATGTCATTTATAAAGTCACAAAGTATACAACATTTTCACACAAACACTATGTTTGAAACACAAAACACATTTTAgttgttaatattaaaaacactTGTATGTTGcatttattttcattattaatatcaCAAAGATTTTGCAAATCTAATACTATTAAATCCTAAACAATCTCACAACAAAAAACACTACCAAATTCCTCAACATTTCAAAAGTGGATTATGAATTGAATAGTCTCCTTGTATCCAAGTTGGTAGCTTTAGCATTAAAAGCCACACTGAATGGCTCGTTGTGTATGGCATACATCTTACAAattatatgtgtctgtgtgtttgtATTATTAAGACATTGAATAGAAGCTCTATTGAAGTGCTTAGATATTTTGGAAATTTTTAAGTGCCTCAGATGCAGATGAGATCTCACCCGACAAGAGTCTACCAGCAAGTTCCTTCAAGAACTCGGTGACCATTTACACTCATAAATCAAATACTTGGCCACCATATAAAGATCGTTAGCCACAACATACGTGTCACTACAACCTGGTTTCCAATACCGCGAAcgaaagccaggaacttcactATGAATTCTTCCAGCCATGTCAAAGTCAGACAAAAGGAAGCTATTCTTGTATTGTATCACATTGCAAAGCCTGACGTCATAGTGGCAGAAACCTAGACCATGCAATTTTTCAAGGCAATGAAGAATGGTCTTCACCATGCAAACCACCAATTCACTGTCCATATCATAATCTACCTGACAACCCACCGGAACCAAATGAAGTTCAATGTTTAACCATCTGAAATCCACATTGAAAGAGAACGAGGTGTTTTCCTTAAATAGCTCCTTTCCATTAACAAACACATTGGCATGGACGGCACCCTCCAGACCCTCGTGTAAATGCCAGTACAGATCTCTGAAGCCTTCGAAAACTGATGAGGGAATACGGAATACCTTGCGAACGTGGTTCAAGCCGATGTGTATGGTTACTGCTCCAGCCTTTTCCACGTCACAATATTTCCAGGGGCTCTGTCGCATATGATCTTTCAGCAAAGGAAGACCTGCCATGCGGATAATCTCATGTTCACTGATTGTCCGCATCCAACGGCATATGTTAATTACAGCAATCACAAAAGATTGACGATGCCTTTTGTCATTCA
>PUQB01000331.1_ position 235113 to 239499
GTTGTCCTCAACTTGGCAACGAGACTGGACATAGCGATTGATGTAGCTCACGCCTTGACATACCTTCATTTATATGCAGGTATATatcttgttgtgtgtgtgtgtgtgtgtgtgtcctatatattacacactcacacacaatcATTCCAAATacctgcatgtgtgtatgtaagtatTGAGTATAagtctatatatgcatttgtgtgtgtacatacgctATACCACACATTCAGTAATCGATATTCTGTACAGACCGTCCGATTATACACCGAGATATCAAATCAACCAACATTCTGTTGACCGATACATTCCGTGCAAAAGTAAGCGACTTTGGATTCTCGAGGGTTGGACCTTCTGACATGGATGTGACCCACGTGTCAACGCAAGTCAAAGGCACAGCTGGATATGTTGACCCGGAATACCTTCATACGTATCAGTTGACCGACAAGAGTGACGTATATTCCTTTGGTATCCTTGTAGCTGAGCTTATAACTGGGAGAAGACCTATTGAGCTTCTACGACAAGGTGACGAGCGTGTTACAATACGATGGGTAcgtattatatatgaataattatattaacctAATCCGATTAAACAGGTGTATATTAAGTACAAGGAGAAGAGGTTACACGAAGTCATAGATCCACGGCTCGAAATTAATCCAGATACATTTGTAATAATAGAAAGCATGATCCGATTAGTGCTACGTTGTGTCGCCTCAAAGCGAACAGACAGGCCAGCCATGAAGCTTGTATCAGAGGCACTATGGAATATTCGGAGGGATAATAAGTATGCATTACAGAAGATGATTGAGAGAGATATTTCGAGCCGGGGTGTGAGCAGGAGTAATTCTAGACAAAGTGATAAGTCTCATAATGCACATTCTTGGATGTAAGTTATATAGTTTGTTAATAAAAGTTTGTGTTGTAATTTATTAAGTctaaatttctatttaattatgatatatatatatatatatatatatattgttgaaaTGTTGTAGAAGATAGAGACATTTTATAAAAGCttacattataaaagtttatttttacacacacgtgtgcatTTATGGtggatatatacacgtgtaataAGCAACATATGCCTCATCTTGAATTAAGTTATTTGGGTTTTAGTTAATCAATGAGATTATATGAGGCTGGTTCTAATACTCTTAAATTGTTAGCTTAACACAATCATATTCTATATTACAATTACATAGGCATGTATTCAGTATATAgtacattaatattataaagttaaaaaaaaaaagattagcTAAATTATCTAATTAGggtgtataattaatatataatacattattctCTTTAAACAACAATCATGACCTAAAACTTTTCATGATAAATGTAATTATTTTGtaattatctatatatttacttgTAATGACTTTGGTGTTTACCACTAAAACTAAAGATACATATATGTCTTTGCCTTATTTATGTTGTGTatgtttcatgtgtatataaataatgtttttttttttcactttataatgatttattaataaagtaaTGTAAAAACCTTTTCATTTTGTTTTGGTtttatacttaagttttacttAACCACCGTTTTATTTGGTACATGAATTCTTGCTTCTATTTCTTTCTTTGCTTCTTTCTTGCTTCATTTCTTCATGGTTCTTCTTAGATTTGGGAAGGGGAGATGAAGTTCATCAATCTTACTCAATTTTGTACAGTTGTTGTACAAACTTGGATGCAATCCGGTTTGTCTCAAGAGATTGGTTTGCTTCCTTAAGATAACCATtggatgtgtatattaattgttaaatGGTGGATTTAGGATAATCATCGATTGGATATAGTAAGTTGGAGTTCACTTAATCATGTACTGTTGGTTGATTAAGATGCCACATGATCAAGCATAGATAAAGTATGAGATTGGAAGTGAACATACAACTTTGAATTAATACAATTTCTGTCATAATAATCTGCGCGCTATAATTATTCAATAAACAAGTGAAAACAAATTTGAAAAACAAAAGTATAGCATGGGTAAATGAGTTGAAGGTCAATGTTTTTGGATAAGTGAAATGTGACTCAATAAGATGTTCATGGTTCTAGTAATAAACCGAACTAaagaaacatttatatatcttcTTTACCGATATGTTGCAATAGGTAGTATTATGTTTAATGACTATTGGGCTGGGTATGATTCGGAATGGTTGGCACAATTAAATTATGAGCACTATACAATCAACCATTCACAAACTTCATTGATCTAGTTACAAGTGTTCATACTAATACTATAAAAGCAACTTGGGGAGCAGTAAAGAGATCTTTACCAAGGTATAGTACTACCGAGAATCTCTAGCAGTTACTTCATCGAATACATGTGGAGGAAGAGATTTATAACATCTAAAAGAAGTTTTCAAGACACTTTGTATCCATGTTGGTTTTTACAACTAAAACATGATAGTAgaagtttaatttatatgttgaGATGTTTTGAATAAAATGtatttgttatattttaatatatttaacccTAACTCTGCcactttttaaaatatggTAAAAGCGTATTCATTTTGGGAGAGTCACTAAATTAATGGCTAATTAAGGGGATGGGAGTGATATATTGCAGGTGATCCAAAATGCATGATCAATATGTCAAAGTAATATGTATGATTATTAACTGTTAATCACAATACatagaataattatttttaaaacatgtttatgttatatactTAAGACGGGATGTATATAGCTATTTTACAATCTTgagttaataaaataattaaatgaatGTTGTGTGGTGTTTAAACGAAGAACCttttaaagtaaaatataatttataaagagtttgtgaaattatataattcatttatcATGGTTTACTTTAATAAGTTATTTACAATGATATAATGAGttacttatttaataatttaatacaaaagaattaaaaaagttaaattatGGATATTTTTTCATTATTGCCCCACCTTACATAACACCTTTAAAATGTTATCATTTGACTTAGTATAGGATTTaagattataataattaaatttaaattgaattaataatttaaaacttaaatatgataaaaatGAATATGTTTACACAATTATGTAGTAAAACTTCCGTACAATTGTTATTAATGTATTTCTTCTTCACATGTATTTTACAAATATTGAAAATACATTCTTTTTTTGAAAGTTTCTTTTCACAACACCTAAAATAGTTTATATTGTATTTGTATGAATGAGAATGACTAATCCACAAAATATAATGTATGATTAACTATATAATAGCAGTTAGAGTACAATATCATAACATattcaataattattataataatactatttagttctacatatttataaattaatattataaatatttctatTAATCTGTTCACTATATAAATCATGAAGCATTATTTGAAAGACTCAAgatcacattgaatttacatttaattttgGTGAAACATAAAGATGAttagttattttattaatttagcaTTAATAAAGTTTGATTATTGgcgattttaatataaaaaggaataaataattattatttttgatttattatgtttaaataattatcagCCACGTCGTTTGCGTCCCCCAACATTCATAATTCGACCTTACCTGCATCATGCACATGTGATCCACTCGATTGTAAAATCATATGCGTTTTTGCATCTCACTTTCGTCTCCTTAACTGAATAtaacaaaataattaaaatgttaatacttaattatttattattaaagaagCAAAATGTGACAATCGTATATGTCAATTCATTTTTTCACCAATAATGAAATATTCAAGTACAATGAACTCAtaagaaatttttaaaatggatTGCAACTTTAATAAAgtataatttgaatttaaaatgagaaaaacattaaaattaaatttatataaatatgaatcaatatgatgactttgaaaagtttatattttttaaaggttTATACTCTTTCATTAAATTATTCAAACAAAATTAGATTTTTTGATGTTTTTAAAAGGTTGGATAATAACTTAGAATGATAAAATATGTGGTAATCATAATTTTATATGGTGATTAATAAGCTACTTTATAGTATAAAATGAGACAATGTTCAGTAAGTAATAAGTTGTTAAAGCATGATATAATCATGAAACAATATCATAAATGATTTGTAGTACAGTATTTATTACAcagttatattattaaaaaagataATTAAAGTTAGATACTTTTGACTGACCCTCTTAAAACATTTATAGAAATGGTATCGAATTTAtcaagtttaaatatatttttaaaaagaaatgttatataagagatatttatatattattttacaaaGTAAAGAATAGACTTTGTTAGTACTTGTTAgc
>PUQB01000087.1_ position 233172 to 237438
CAATAAGTGGGCTAACAcgaaatttcattttaaagaaaatatacttggtgagttaattaatgacccattaacccctaaacccctaaCCTGGTGTgaagttaggtcaaccctaaggatgtttctacccatatttaacatgccaaactcaccggAACCACTTAAAAACCTATTTGGGTCACAAAAAattagggtaagagttttctatatggaagtgctagctttgccCAAAATTTATTGTAAACACCTAATGATACTTGGTcgaaccatcactaaatatccaagtgcactaagcaagcctgtttcttttacacctagggcttatcaacatagttacAATCAagcatccaaagtaaagagaagtcatgataaaaactatgacattattaatatattgattaatttaaataaaatgtaccTTTTAAGACCATTAGTTATTGGTACTTGTGTTATGatcaatttgtatatatggatAGAGTATATGACATTGTGTTTGATGTTCTCATTAGCTAAGTTTTGAGTTAAAACATGAAAAATAATGAAACTATTTATACTTTTAACAATGTAATATCCTTGAATCATATAGGGAattcaacatatataataaggaaaattttattttgtaagATGCAAGAAACCcaatatgttataaaaatatcaaaatcatttcattaatttaaaatagagATGCATTAAATTAACTCTTTATATCACTTTTAAACCTCTCCCTTTAACTTTATTGTTGTGCATGatagtatatgtatttaactttatacgtgttatatatattagtcaTGTGTCATTTTACATTAACGGTACaacataccaagaataaagaaaatgtttatatatatatatatatatatatatatatgtttctcaTATTCTTGCAATGCCAAATATTAAATCTCTTCCCCACAATTAACTTCTTCAATGTTCTTTATGTTTTAAAGTATATGGTTGTTTGTGCAAGACTCTAATcttgattttttaaattaagttaaggtaCCTTAACTTTATAAAGTTATTGATTAGTTGATACTTAAGTTATAAGTTCCATGCTGAAGTTAAATTTACACAGCTATTATGTCctaacttaacttaattacTTAAGTGACATTTAAATAGGCTTCTTTcaacttaataaaataaaataaaaataatttaaatttaattcaaattttactttttattttttaaccaAGTGATTATACAAGTTTTTAAATGTGGATTAACCTGGATAAAATCTAGTATTTAAGATCAACTTGAAAATTCGTTATTctatttagttatttaaataaaaatttaaaaattaataattgatCAAGTGATGTAAAAGTTTGTCCAATCTTAATGCCATAAGAAATTATTTGACCCTTGTTTAAAGATGTTGTTCATAATGCATTAAgtactaaatattatatttcaatTTAATCCTAAATTAAAGAGATGATCTAAATTAAGTAGATATCTTGATTTGGAAAGTTAAGGTTTttctttaactttaaaaacataatcaatcataaaattaaaatttaacttaagtTCAAATTTGAATAAAATCATAATTGAGAGAACAAATTCTTTACAAAATACTTTAAATTTTTGTGTTGAACTTGTCTGATATTTATTCAAAAAAATTATGATGttatgaaataaaaaataacataataattttTGATAAATTAAGTGAAATTGTAAGTGTTGTGATacttgtgtacatgtattTGGTTTGTCAAGAATTAATTATGACTAATTGATACAACTTTTATAaagatatatgtaataattattcaaaataaaattagtatattaattatcaCAGTACTTACATAGTGACTCCAAGTAGATCAAGGTCATTTAATTAAGTAGTATATGAACATTCTTTATAACATTAATCTTTATGGTTAAGAGGAGAACAATATggtataatattaatagtcctgaaaagaatttaaagatatatgaaaattaatttaaaaataaaaaatatcacataaataaataaattcaagAACCATGGGTTTTTTTGCAGCATATAACATGATTcaactaatatatttatgattcTTATAGTAAATTAATCAATcgaaacattaataaatattatttattaatatgtaaaacCAAGTAGTATTATCTACTATAGTGATTATTAGGTTAATTATAATAGCAAGTGGTTAAAACAACTTTAGTATCGATATTATACAAtcaattatacattatattttattaatccaATTGCTCATGTTCatacaaatattataaaagttaGGTACGAAGAGAATTTCCAAGGTATGACACAATTAAAAaattgtattattaatattttataaaatacatatataaaagaaattacaATCATTCTAAAGCATTTATTGTGTTGTGTAagcataaattttttaattcatatcCATCAACTTAATGTAACCTTAAatccaatattaaattatataacatgtCATATTTAATGGTAAAGTGTAAAAGAATCAATTGAATAATAAAGTGGCTACTAAAAAGGGTTgaataacaaaaattaattaagcatTATCACTCTATATTTTAACCATTTTTGTTAAAAGGGAATGCATGGGGCCTACATGTAATGCTTAAAAGGTACAAAAATgtattacatatttacattttatactTCTTTAAGTATAAAATGTAATATGGAATCTCATATGTaaacaatttattaatatataattattatcttcTTATTAGTCCATGGATaaacacattttaaaatttaattattcaaaTGAACAAGGATTATATAATacaagttatataataattaacaattgtaTAGTTTTCTATTAGTAATTTAAAATACCTTTCTTTTTACAGTTTCCttctacgtacatatatatattttgaaatagTAAATGTTATTATGGTATAGGAGATGCCCTAACCTATTTCTTTATCCTTATATAAAAATCAAAGTGTAATAGTGAAATGTAAATTTTGaaatataagtttattaaaaGTACATTAATATGTGATTGAgatgttaaaatatttataatagttaAATGTGTTAATTTATACAACACTTTATAGAAACTACTCATTCTTATAGTGACTAGTTAATGAgaatgtaataaaatatttttaaaattataaatttattgagTTAATGAAATGAATAAagagatttaaaataatactttTAATGATGCATTCATGGGTTTGTAATAATCAAAAAGATATGATGGAAAGACAATGAAATTTATGGGGAGCtatgataataaaaataacCTGATAGGAAAATTTAAAAAGGCATCAATCTTATAAAACATTTGAAACTAATAGTAACATTTTGATTTGTACAATATGCTTTGCAAAGTAAACTTTTTCTTTATGAATATATCAATGAAATCTTTTCCTTTGGCATTGATTTTCTCTTATAAAAAGTGCACATTCTTCAATATCAATCTCacaaaaacttattatatcaataatataaggaattataaaatcaataataaaagGGATTATTGAAGTAATTATTAAAGTAGGTAGTATTAAATTGGTTTAAAAAagtaaaagaattaaaaagaataaacttgtGTACTTTTGCAATTTCATTTtccatacttatatataattttcaaagaatatttcttaaaGATAGGAATAAAAGTGACTCAATATAGACGAGGAGAAGGTTTGCAATTCTAACAATATTCTAATTTGTATTTCGTAAtatcaaaatatttattaagaatattcttataaatCAGCTAAATTGTACAAAATATACAGATGGACTTCCTAACTTAAAATTGTTcttaagaaaattattaaaattcatttGGATACACCAACGAAACGAAAGTACATAATTCTATAGAATAATTCTGTACGCTAGTGATTACATAAATTGAAGTGATCTAAGTGTAATTTGGTTAGGTGTTTTGGGAATTCCTGACATTAAAAGAGAATATTGCATTGTGTGCAATTCCTTTTACAACTACAGAACATGTATGCTGTGAAGATAAAGCGGGACATAAAGTAACTATGACAGGGAATTTATTTAACGTGCTTGGACTATATAGGAAAATAATAGTTGCATCTGTGTGCAATGGAAGCGTGCGTGTACATGTGTGATGTGTCCAtggataatatatgtatgtatttatgtatggcccatttctttttatttagcTTTATAGATGCTTCTTTACAATTGTGAGCAAATCTAACTTATGGAAAACATCAAAGTATCACCGacaatattatttttgtattatagtatta
>PUQB01000547.1_ position 114396 to 118608
CTCCACCATGTTGAGATCCACGACCTACACCACCGAGCTCCACACTTGGTCCACACCCAGCTTCAGCATACTCAGATCCACGACCTGCATGATGCTCACTCCAAGCCCAGCTCCTGGGCCACTAGCTCGCCCTCCTCTGCCTCCATGAGTTCCTCCAGATCCAAGGGCCAGTGATCTTCCGGGCGCCATTGGTGATTCAGCAAACCCTACCAAAAAGTTCTCTTCTTCCTCCTCTAAATTCTCCACTCTTCTTTTATTATCGTCGTCCGCCATGAACACGGTCCTCAAACCTCATAAAAAATCCCTACAAATCCTTGCAATTTGCTGGAATTTTTTGTCGGGAGCGCCAATACTTGGTGCGAATCTATTTCATCAGAATCATTttggaatattttttaaatattttttaagtgagttcttaaaattaaaatgaaccCCCCCTCCCCTTCACTTAAAAATTggtttaaaaaacttaaatttaagggAAGTACAAAATTTTAAGTACAGATGTGCGAACTTGGAATACTTAAgaaaaaaactttaaaaaacaGGTAAGTACATGTACTTAAAATAAAGTGCTTGTGCGAATAGAAAAAACACTTAAAATAACTTTTCCaatcaccaagtattgaagttgacgGTGATAAAGACGAAAATCAAGGATAGCTACAACTTCGTAATATTAGGATAAGTTCAAGTGCGAATAGCCCCtctttctctctttcacacacacacacacaatatgcaccGACTTTTGaactttaaaactttaaaaatagcatataaaatatataacaatatatacatgaataataGATATACAGAAATAgtatatattgataatataaatatatattgtgaatatgtgtaaataaatatatagtgtaattttgtttaaaaatttacaatttatccacatataaaaatgcatattTACAATGAATATAATTGTAAAGATTAAAtggtccaaagtaaaggtaaCATGCCAAATTATTAGTTTCTTTTTAACCCTTGAAATACAgagattatattaataatgacaaaaattataacaaaactgctaaaaaatttacatatctaGTATAATACTTAAGCCTGAGCAGATATTTAAtagattatttaaatactctgatatattaaatattcaatCTATAAGTCAAAAGAATACACTCCTCTACAGAAATTTAATATCTtgatacatatttaatattttaatttaatgtaatgtgtaattaaatattgttcaatattaaaaaataagttaaacatttacatatgAACATTAAAAAGTCAAACACATTCGATACAAAGTTTTAAGTACTAGGAGTTTATACATTCTCCTCCTTGACGAAATAAAAGCTTAGTTATTgaaatatacatagacatataaatatactatattttttaACATGTGCGAATGTATGTCATACGATGAGGCGGGTAGGTGGCGCAACCCTGTCCGCAGGATATGACCTGACGGTGGAGGTGCAACCTAATAGTGCTTATAGCCTATCCGCTGTGAGCCTGTGTTAGGATTGTGTATGGCTTCCTGTCCGGGTTGTTCTTTGCTACATCTTTCTTCTTTGACATAAACAGTTCagtttcatatgtatatgccctatatgtgtttatatgaactctctctctctctctctcagttaTTGATGTTTACTTCAATAAACAAACATATAAGAAAGGTGCGTGAGTAGTATGCATTTATAACTTCacacaacttatatataatcctAATTAGACTTATACTCGGAAATCATAGATATATGACTTGCTActgaaactatatataaatatatgtatgatatatattcacacacatgtCTATACATACTTAACTACTTTAGATATATATTggaacactatatatatgtttatactggatataacttatatacaaactGTACAAACCATTATCGgagtaaaatttaaaatatatatattgtatgtataaatgataatatacatacaacattcttaataaaatgttttataagAATATGCTGAAGTAGGTACTACAATTTACAAATGAGTAGGTTACAATAGAGCATCTTGGAATCAACTAGGTTATGAACATTTTATAGTAAATCACTATTAACATTTTGTTGATTGagtcacatatatacacataaatcggATTGAATCAACGTGGAGagttaaaaaaacattttatcGAAACATGGTACAAGAGAATAATTTGATAAGAGTTATTTTCAGGAGTACATGTGGCATAaaagataataataattttttaattaaaatttatttattaattcttattatatttatcttaAGTTTGTAGTAGAAAAGGAagattctttttaatattttctacGAGCGTGTAAAAATGTATAATCAAGAAGTTCTTCCaccttataataataataattaaagtttaatttatatgttcaCTTGCAACCCCAACTCCTGCATATCACGGATGAGACGATATGCACTCATGCATGACATGCATGAGTTGGGCGGCTCCGTATCCCTAAATAAAAAGGTCGGGGGGGGCTATGCACTATGGTACACATCgtgtatatagtgtgtgtgtgagatagaGAGAATACTAAGGGATATTTGTGGCTTATGTTAAGGTGGAAGCATGTATTACACTTAAGTTCTTACaagatatgttttaatattgtaattattttagtaCGGAAAagataagttttaatattaagattatttcagcatgcacatgtatagagtctgtaagatccacgtgtacggctgcatgtgcacatactattattagcgtagtggattggattcaatctggaccactcgctcttgtatataagttagggtttctgaactaatggatatacacatttctatattccgagctctcacattggtggaggtgaggggcacctctaattgtccctacggagtgctcggatttgtgtctttatttttttgtcttcttaggtctagcttttccattgtctagatctattcctttcttgtggattttgtcttcttcgtccatgaatccacaacagcaaatcccttgtctgtggagcagttactcatgcagttgttggatgccatgcgtgtgcaactgaacaatcattctcagttgatggcagcattcacagtccagggtactcctcctactcatgttgcaaacccccgtgtccggccggatttctttcgcggaaatcctggagatgatgtgtaccattggtttgaccacttcactgtggttgccacatatcattcgtgggacggtgctcagtgtttgcgcgagtttcctacttgtcttcaagggacggcgttgcagtggtacaatggtctggacgttgcaactcgtggagattggaatattcttccagagatcttcaaacgtgcatttgggcatgcggacgactgtgatgatgcttttcagcagttgcatcgtattcgtcaggagccatctgagtcggtgatgcagtttggtgttcgctttcgaagccttttgctgcgtgcagaacctaacatgtcggaacgcatcaagttaggtatgttgtggccagcacttcgtcaagaccttgtggggcttgtgcatgcactagctccagtgactcttgacgatgctttgaggctggcacaacgatatgagtcgtcacctctcccacttgcgccttcacgtgctcttgttccactccatgttggggatggacctgctccgatggaggttgaggctgttgccgctcgtgtaccagcacaaggtggggcccgtggacgaggacgtggacgtgcagttcgttgttgggcatgtgatgaggttggacacacgtatcggcgctgtcaacggtttcccgattggcgtcccccatttccaggatggaggccatggcgtcaacaacgtccggttggtgctgctgcagtggaaggttgtgatgcggtggatcttccgggaaacgacgaatcgcacgagtagaggagggtcctcgtgcgaataaattagtgacccctccatctttctttcgggagtatcatcaaggggttcactcggcaccaaatcatccggttttcacttttcaagctcgttttaaTCGCACGCTCGTcctttttcctttcagtgttggtggatacaggttcaagtttgtcctctgtttctcaatctgttgctacacgttgcagccttcatttgcgtcgtgcggtagaaccagtcttcattctgtacggcaacggacatactcatgc
