# Supplementary material for: Distribution of Merlin in eukaryotes and first report of DNA transposons in kinetoplastid protists
Source: PLoS One. 2021 May 6;16(5):e0251133. doi: 10.1371/journal.pone.0251133 (PMC8101967; doi:10.1371/journal.pone.0251133)
Supplement: S2 Appendix — Contigs containing positive hits and protein sequences are provided as fasta files. The results of the CD-search are also provided. A README file is provided with additional information about files. (ZIP) [file pone.0251133.s008.zip › S2 Appendix/Synstelium_polycarpum_Amoebozoa_contigs.fasta]

>FLTE01008838.1_1_1511
aaaaagtaaaccaataaaatgtcacactagaatagaattaagatacaaaacttttttctataaaacaaaattatcaatttttcaagtattgggttttataaacttgtgggtagaaaatgcatcattaaaaataatttcacaacaattagaaataaacattgctaattgcgttagttggggttcctattgtcgggaagttttactaagcgcttttataacaaaaaaagaaaaaattgggggttatgataaaattgtagaaattgatgaaagcaaatttgggaaaaaaaaatttcatcgtggacatcacgttgaggggcaatgggtttttggggggtatgaacgggaaagtggaaaaatttttatggtgccagtagaaaatcggttagtaatatttttaactttaagcattttttaaaattattttacatttagaggaaaagatagtctgcttccaataataaaagattggattcatgaaggtacaacaattataagtgattattggcgggcttaNNcacatacaaatagcatcgaatcctcttggagggctgcaaaagctatcacatcgtcttgtagacgcaaaaaagcacatatacccggaaatatagcgagatatatgttttacaagcattgcgctgatttaaaaattgaaagaagtgtagaattttgtcggttagccggctttttatatgaccctttaaattttaataaaaaatattttgatgattatgaaattggtaca

>FLTE01006267.1_1_1381
AAATTGGGGCTTAATACCTGCCAATGGTACTTATTGTTGCAAAGTTTGCAACAGTATTTTACACCTCCGTAAAAATAGTGAAAGATTGGATGCATAAAATTTTTGGACTTTGTAAATTTGTGGATGACACCAGTTTCCTTAAAATGCCTTGTGCAGCAACTTGagattaataataaactgCTGTTGATTGGTCTTCTTTTTGTAGAGAAGTAATAGTCGACAGTTTTTTTACCAATCCTCAAAAAATGGGAGGTAAAAGCAAAATCGTCGAAATTGACGAGTCGAAATTTGGCAAACAAAAATACCATCGTGGTCATCATGTAGAGGGCCAATGGGTTTTCGGTGGCTATGAGCGTGGCACTGGTCGCGTCTTTATAGTTCGCAATCGAGGATCGAAAAGCTGAAACCTTGATTCCTATAATTGAAAAATTTATAGAAAAAGgtacaacaatcatatctGACTTTTGGCAATCTTATGATTGTTTATC
>FLTE01007020.1_1_1407
atcggggagaaaaatttttttttaaaatttttgcaatgccaactacagtattttaactttttaaaactattttaaaatttttttcttattgttcataatgaactacgaacgtcttcggaaaagattacaatttctaattgagaatagaattgttcaacaagagcattgttctggtaggcacaaaatgaaagttactatcaaatcggcaaaccagttctgttgagagtgcaatagatgtacgtacctaaaatatttaggagcaaaaaaaggtatccgtttgaataattgggtcgaagaaacgaaattgcctttcaaaaccaatattaaattcatttacgcgtggtcacatagtcttactagtaataaatattgcaatcgtgaacttaacatgtgtgcagataccgctactgagtggcgttacttcatgcgagaaatttgtgcttggaaaatcacgcaggaaagtcaaaaagcaataggtggacaaagtaacaaaataacaattattataatttattgttcattttttacttttttaggaactactgtcgaaattgacgaaagcttattttctaagcgcaaaaataacgctgcaaaatggatgcttggaggaatttgtagagagccaggaaacaatttcagatcaattgtccccgatagaaaagctgaaacattaatatcactcataaacaagtatattgccccaggttatattaagctaataacaactaaaaatattttaatatataataaaatttaaggaagtaaaataattagtgatggatggaaatttgtagtttagcaaacgacaaaaactatcagcattcatgagtcaatcatacaactaattttgtttctcctcatgatcagttgatttatacagaaaatgttgaaaagatgttgttgccgtttaaagattcaaacagaaagcgtagaggaacaca

>FLTE01003320.1_1_1196
ATTGCATCAACAGCGCAAAGATTATCTTTGCCATCAGCAGATGCCCATTTTAATAGCTTTTGCTGCTCTCCAAGAAGACTCAATACCATTTGTATGAGCTTGCGTGACTGGATCcttaaaatttaatttatgGTTGACTTTAAGATGAATAAAGCCTTCATCGCTTAGGCAATTATAAGCCCGCCAATAATCACTTANNNNNNNNNNNNNNNNNNNNNNNNNNNNNNNNNNNNNNNNNNNNNNNNNNNNNNNNNNNNNNNNNNNNNNNNNNNNNNNNNNNNNNNNNNNNNNNNNNNNNNNNNNNNNNNNNNNNNNNNNNNNNNNACGCCCAATCACCACAATTTCCAACATCTATTTCTAGCTGTCGAGAAATTATATTTAATGACGCATTTGTGACCCATAAATTAATAAACCCCAGTATTTGAAAAATACttaattttgaaaaatggaatattgatttatatcttaattctttttttgtGTGACATTTAATTGCttttttttttggttttttaACTTTTTGACCACAGTAAAGATATA
