# Supplementary material for: Distribution of Merlin in eukaryotes and first report of DNA transposons in kinetoplastid protists
Source: PLoS One. 2021 May 6;16(5):e0251133. doi: 10.1371/journal.pone.0251133 (PMC8101967; doi:10.1371/journal.pone.0251133)
Supplement: S2 Appendix — Contigs containing positive hits and protein sequences are provided as fasta files. The results of the CD-search are also provided. A README file is provided with additional information about files. (ZIP) [file pone.0251133.s008.zip › S2 Appendix/Ulva prolifera_Chlorophyta_contigs_contaminants.fasta]

>SDUY01000496.1_1_1976
GTTAGGTTTTATAGTTTCTACTTTAAAGGATTTATAAAAAGTAGCTCCTCCCACAGAAAAAAGAGCATTCCAGTTACCAGTAGGATCAGTCGTTTTGGTCGGGATCGGAAAGTGATAAAAATTATTGAGTTAGTCATTTAATTTCCGTATCTTAATACCTTTAAAATTGATGTTATGAAACAGTTTGAAGGACAAGATATACTAAACTTTATAAAAGAACTACCCAATGATGATGCTTGCAAAGCTTATTTGGCAAAAATAAAATGGCAGGATGGTTTTATCTGTAGTAAATGTAAGCATACAAAAGGTTGTGAAAAAGCTGGATATAACTATCACTGTTATAATTGCCACCATGTAGAAAGTTCGACGGCAAACACACTCTTTCACAAAGTTAAATTTGGGTTACAAAAAGCTTTTTGCATAGCCTTTGAAATGAGTACAAGTAGCAAAAGCATATCAAGTATCCAAATGGGAAAACGTTTTAGTCTGAGACAGGGAACAGCATGGTATTTCATGCAAAAGGTAAGAAAAGCAATGAAGAGTAGTCAGAAATACCCTTTGGAAACTCTCATTCATGTAGATGAGTTTACCGTTGGTGGAAAAGAAGAGGGCAAGCAGGGACGAAGCTACGATTCAAAGAAGAAAAAAGCTGTGATAGCAGTGGAATTGACTGATGACAGTAAAGTCAAACGAGTCTATATAAAATCGATTGATGACTATTCCGCTAAGTCACTGACACCCATTTTTGAGGAGCATATCAGTAAGTCTGCAAAAATAGTGACTGATAAATGGAGAGGATACCAGCCTCTCAAAAAAGAATATGACATTGACCAAATACTTAGTAACAACGGCGCAAACTTTAAACAGCTGCACATTGTTATTATGCAGGTAAAGTCTTGGCTCAGAGCCATACCTACCCATGTAAGTAAATGGCATATTCAGGCGTACTTTGATGAGTTTTGTTTTAGAATTAATAGGTCTCAAAATAAAACATCCATTTTCCATAAAACCATATGTAGAATGGTAGAAAGTAAACCAGTTTATCAAAGTCAAATAAAACAGATGCTAAGTGTATAACTCAAAAAAATTATTTACTGCCTGATGATTGCTTTTATGAGATGTATTTGCACTACTTGTGATTTTTTTACTTACTAGAACTTTTCTGTATGTGAGTTTGCCCCGTGCATCTGTCACTTCCAATTTTACAGGATGTCCCTGTGGCAGAGGGTTGGCCTTGTCGTCCAAAACAAAGGTGAGATAAATACTATCGCCCGGTCTATGTACACCACGTTCAGTATAAGAAAATCCTTTAAGGCCTTTCTCCATCTGATTTCCTGAAATATCAAACTTACTCATAGACAGACTATTACCATCTTCTAGTTTGAGATATGTGTAGTTTTTATTTTTTACAGCTATGGCGTAGGAGACAGAAGCTTTTGGAGTAATCCTAGCGATTCCAGTAGCGTCTGTAGTTATACTTTCTACCAACTGCTTTTGATAATTATAAAGGGTGATTTTTGTGTTTGCTTCTGGGGTGGTGGTAACAATATCTGATGCTGCAAATACATAACTGTTATCCTTCCCCTTTTTTACAATAACGCCCAGATCTGAGCCCAATAAATTACTATTTACAAACTTACTCTCTGTATAAAAAGCTGGATGGCAGGGGTTGTTTTCTTGTTTCCAATTATACACTTGATCACGCCATCTATAAATGCGGTTATCCCAGTATTGCTTTTCTCTCTCTTCCTCATCTGTAGCTCGTGCCTCTGTGTACGAATTGTTGTAATAATCTTCCTCTTCATAGTAATAATCATCGTAACTGTCATCATCTACATTTGTACTGATATTATCTATACATTCGTAAAGCGAGTACTCTGGCTTAAAACTTACTTCAATACGATATAGCGCGCCAGGATCTGCCTTGAATACTGATGATAAGTCTACTCCGTGAGCCTTCCACTGACCATTATCC
>SDUY01000560.1_33541_35855
cactagctataaaacgttcacttttactcccaaaaattaatcggcgtaactctgcaatttgtgcttttaaaataaggttctcttgtacggttttttcgtacttaaatttcaaggattgatccttgtctaaagaagatgtaaagcttgcattcactggctctaaaatacaaaaccaaaatgtattctcctaaaaaactatgccgtttttgaaggaatttcataacgctttttacgatcaagatgtgtaatagcaattccgtcaataagtagtaccaattgcgtgtatgacaaagacattccttgtacagattcatcataaattggtaaatcaaaagtgcctgattctaaacgtttgtaatacaataaaaaaccaccactacgccaatgcaataattttatcttgttgcgtaacttattgataaaaatataaactcttccatcactagcagaggattccaaatcattttgaactaacccacacaagccattaaagctcttacgcatatcacaaggcttgctgtataagaaaaaacggttgtttacactcaatccaaacatgaaactaattgttttagtgtagataatccatcagcatctataattgtattcaaatgtaaacgaactccattgggataaacaagttccaattcacaactagagggaacagcaactacaggaacagaaagcggaatgaaatctgaagaactctttttctttgtagacttttttaatgtacctgcttttaatttctctcgatatttgcgttgccaatacttaaaagtgcctttctttattccttctcgtttgcataaatcattctgggtaatatcccccgaaagatattcttctactaaaccaaacatcttggctctatcgtatttttgattccatctcataaatacaaaactaaagacatctataaaatctcacaagatgtactttaccgaaggcttacaaacaagtaacacaagctagcgaaaagtataaacataagacgacaaaaaaggtagggtttttgaaaatgaaattaatgggagatttaacaattaaatcgatcaataatcaagtccaatcagacgttgaagaacaagcaaacatactctctgatggatatagaggttataacaaacttgaagaagtcatcaaaaatcacagcgtaattattgagccaaataaaacaaagtctgcaaaagtatttccttgggtaaatagaactattagtaatgcaaaaaaagtccttttaggaaatcatcataacgtaattagtcaaaaatatattcaaaattatttgaatgagttttgctataaatttaatagaagatattttgaagataaaattacagatagattaatcattgcttgtttaaatagtacttggtattaataacggatagtcatattattttttgttgtaaaaaaagagcagtaataaaatcactactctttaataatccattttaaaaaaatggtagttgttatagctaaattttattttactaataatttagatctgaacatattattattttcatcttttacagaaacaatataaatacctgttttaaagctattatttatttttagtacactctcttttgtagttgttttatagattacttttcctaatatatttgtgattgaaatagcagcactttccattccctttaacttaatagtgaaagtttctgctttaacaggatttggatagactttaatttctttgttgtctaatacgtctttctttatagttttagtatttacattttttttggcagaattagaatttacagtaattctatatttagcccacgtccaactaggaaacgactcggttacccttacggtagatctagaattattacctccaaaggtagttctttgcaaagttgaagtggttagtgtttcggagccaaacctagcagaattagaagtaactgtaccagcattaaagaattgtttttctattgaaactcttgtaccgcttggggcattaattacggcatctattcttatgctttgtgttattgcaggagtatttaaagctctataaaagtttgatactattatttcataagtattagaaccaacttttgtgaaaattgcattaattaatgtgttactgttagtaggggtaccagatttttgacctgtatagtattcattaccatttgttattagttcacgtaccacacctatgctaggttcgtactgttctcccgtatcccaatgatgtacttggtctaaaccattatctattactgtctttaccattcctataaaaaatgcattttgtttgtctgatgtagctgtaaca
>SDUY01000470.1_27993_30307
ccatttgtccgtaaaagtttgccattagttttttatgatgatcttctaaaccatataaagatttttcaaaaccaataaaatcgcacggaattaattatgttccctgacgcactaattacataaaagcgtgctgcatattcgttcctgaacttccccaaacaatggttcctgtttcttaatcgattttattgccattaatagcaaaactttacgtgatgaaaaatcaaataaaagtaaagtaagcgtccagacatcctcatcttgtccgttttctaaattctttagaattttgtaaaaaaaattatgttcggattaggcacatcgcaaacgtactattgttatttataccaatttaattttataatatgactatccgtaatttgtcttttaatattaaaaatgttatctttaaggaaacaaatcattatgactttagcgctttttcacaaacaatttccagacgaacaatcctgcattaatcattttaaagaaaagagattatcttcaggtatgagttgcaccaaatgtggaagcaaagatttttcatttcgcaatggtaaaagacgtttttattgcaaaaactgtaataaaagtattagtttaaaaagtggtacagtaatggagaattcaaatttatcttttaaatcttggttgttttgtatgaaatatatgacgatgacaaaaaaaggagtttccgccaaagaaatgcaacgtttattagggtttaaaagatatgaacctgtctggtttatgctacataaattgagagctgttatgggtaaaagagatgatttatatacgctcaatgaaagtatcgagatagatgaaagattttttgaaagcaccaataaccccactcaagacactgacagtgaatctattgataatgataaaagtgcaaaaaagaggaagaagtagcacaaaacaatctaaagttttagtaatggtagaatcaaaacaagtaacacaagctagcgaaaagtataaacataagacgacaaaaaaggtagggtttttgaaaatgaaattaatgggagatttaacaattaaatcgatcaataatcaagtccaatcagacgttgaagaacaagcaaacatactctctgatggatatagaggttataacaaacttgaagaagtcatcaaaaatcacactgtaattattgagccaaataaaacaaagtctgcaaaagtatttccttgggtaaatagaactattagtaatgcaaaaaaagtacttttagcaaatcatcataacgtaattagtcaaaaatatattcaaaattatttgaatgagttttgctataaatttaatagaagatattttgaagataaaattacagatagattaatcattgcttgtttaaatagtacttggtattaataacggatagtcatattaaaaaaaatcgcttttttcaaagcgattttttttattggattggcttattatactaattcagttgtataataccttataaaattattaatatactcatcacaaataggaacccgaaaatttgggtttaatgatttgaaaattatctgttagagactgtaaactcaactctgtctgaataaaaaaagtattaattttattcaaacaaaaaatatgaccacagaagaacaattacaatttgagaaaaaagctttagatcagttattatcaggcaaaagtttatttggaaaagatggtgcttttgcaccgatgttaaaaagttttatagaaaaggcattagaatcagaaatgtcgtctcatttatcaggcaattccgagaagaacaaacgtaatggcaagggtaaaaagaccctaaagaccaatattggcgaaatagcaataagcacgccaatggatagaaatagtagttttgagcctagtatcgtaaagaagcgtcaaactattttagcggataatttatcagaaaaaatcattggtttatatggtttgggaatgagtttacgagatatatcttctcatatagaagagatgtacgatatgcaaatttcacacacggttttatcagaaattacagaccgagtgcttccagacattaaagcttggcaaaaccgacctttagaatcactttactgtattgtttggttagatgcgatgcactataaagtgcgtgtaaatggcaaaatagaacaccgtgctttgtacaatattttaggcgtcaataaagagggtaaaaaagaaattttggggatgtatatctcagagagtgaaggagctaatttttggttacaagtgcttaccgatttaaataatagaggtttacacgatattttaatagcttgtaccgataatttaaaa
>SDUY01000426.1_22989_25396
TCTTTTTTCGTATTACCCACAACAGGCCACTGCATAAAGCGAGTGCGGCATTTTGCGGGTGCGCCTGTTTTTTGGTTTTTGTATTTCTTTTGTAAATATACACCTATTTGTGAATTTATGTGCCGCACATAGAGCTTTCAAAAATGCCTCATTCGCTTTATGCCGTAGTTGTATCTGGTTGCAACTGCGTCTGGATCTGTCACAAATTTTGATGTATGCCTAGAGGCATTTTTGAGCAGTGGCCTGTGGCAGTCTGATTAAGTAGGGCGGGAGCTGTAAAATATTCTTAAAGGTAGTGCCTTACGTTTTAGATTATGCCAGTATTTGCCAGTAGGCGCTGTCTTTAGATTTTAATCCATTTTACAGCGTAGCCATACGACAAAGCGGTTATACCCAAGTGTGCCCTTGCCTTGGATAGGTATAAACCTTTCTAAGTACGCGAGCCCCTTAGCCAATCAGACTGCCACGTCTGGTATATGAAAAGTAGCGCTGAAAATAAGCGATAATTTTTCGGATGAAATACGAGCCGAATTTTTAAATTTTACTAATTATTTTATTGAGTTAGTCATTTAATTTCCGTATCTTAATACCTTTAAAATTGATGTTATGAAACAGTTTGAAGGACAAGATATACTAAACTTTATAAAAGAACTACCCAATGATGATGCTTGCAAAGCTTATTTGGCAAAAATAAAATGGCAGGATGGTTTTATCTGTAGTAAATGTAAGCATACAAAAGGTTGTGAAAAAGCTGGATATAACTATCACTGTTATAATTGCCACCATGTAGAAAGTTCGACGGCAAACACACTCTTTCACAAAGTTAAATTTGGGTTACAAAAAGCTTTTTGCATAGCCTTTGAAATGAGTACAAGTAGCAAAAGCATATCAAGTATCCAAATGGGAAAACGTTTTAGTCTGAGACAGGGAACAGCATGGTATTTCATGCAAAAGGTAAGAAAAGCAATGAAGAGTAGTCAGAAATACCCTTTGGAAACTCTCATTCATGTAGATGAGTTTACCGTTGGTGGAAAAGAAGAGGGCAAGCAGGGACGAAGCTACGATTCAAAGAAGAAAAAAGCTGTGATAGCAGTGGAATTGACTGATGACAGTAAAGTCAAACGAGTCTATATAAAATCGATTGATGACTATTCCGCTAAGTCACTGACACCCATTTTTGAGGAGCATATCAGTAAGTCTGCAAAAATAGTGACTGATAAATGGAGAGGATACCAGCCTCTCAAAAAAGAATATGACATTGACCAAATACTTAGTAACAACGGCGCAAACTTTAAACAGCTGCACATTGTTATTATGCAGGTAAAGTCTTGGCTCAGAGCCATACCTACCCATGTAAGTAAATGGCATATTCAGGCGTACTTTGATGAGTTTTGTTTTAGAATTAATAGGTCTCAAAATAAAACATCCATTTTCCATAAAACCATATGTAGAATGGTAGAAAGTAAACCAGTTTATCAAAGTCAAATAAAACAGATGCTAAGTGTATAACTCAATTATTTTATTTTTGGAAATTTGTCAAATTTAAAAATTTGGCGACTTTCCAAAAATGCCCGAACCTTTGTGTTATCAAAGACTCGCGCTATTTTTTATAGCATCTATGTAAAAGCAGCGTGTCCATTATCTTTAAAGTTCTCTAAAAATTTAAGATATGTTATTAGAACACACTGCTTGTCCGAAGTTATTCATTGGTATTGACATTCCACAAACGTAGCTGGAAGATTCACTGCGCTACAGATCTTTCTGGCGGCAAGACTTTTTCAATGTCACCAGATCCTGCTCAGCTTTTAGAGTATGTTTCTCGTCATTACAAAGGTTATGAAGTAAAGACTGCTTATGAGGCTGGTTGCTGTGGGTATTATGCCCATCGTAGTTTTGAGGGTTATGGTTGGAAGTCTCTAGTTGTGAACCCTGCAGACATCTATAGAACAGGTAAAGCTCGTCATACCAAGACAGACCGCATCGATGCACAGTTAATTGCTCGGGAGCTTAAAGATGGTCGTTTAGATAGTATTCACGTTCCTGATGTGCAGCGAGAACAGCTACGTAGTTTGTTTCGTCGTCGCAATGATTTGGTTAAGGATTACCGTCGTGTAAAGAGTTTGATCAAATCACAGTTATTATACTTTGGTGTGACTGTTCCTGAGGAGTATGATAACAGTCACTGGAGCCACGCTTTTCGCAATTGGCTTGACAGTCTTGAATTTGAACATTCACCTGCTCGTGCAACATTAGATAGTCGTATGCGTATGTTCAGGTTTATAGATCAAGATGTTCGAGATGTATCGTCACAGCTGCGTAAGTTTTGTAAGAGTTATTACAAGAAAGATTATATGCTTTTGCGCAGTATTCCTGGGATAGGCGGTATTGTAGCTTGTGGGATTCTATG
>SDUY01000470.1_101417_103824
tttacaaaaggagaacttttgcttaatcacgtaggatttgaagtactattaggagtgaaccttcacaagcccgcttataaaatagattggcgacttaacgaaggttgggattttataccacgagaacccccatcttcttggatttatggagagtttaattcaaaatttagattaaaagaactttttaccgcgcgattagggttgaaatattatgcaatcgctacagagagcaatccaaaacacaatgtatatctaggagctttcataagtgctaacttaggtcaagcagattttacagagctagggatagggtatgtgtatcaatggggcttaaaaaaacggtcctaaaaggtactaccctttgcggtgttatttggaagaagtagaaagtattttaagatgatcttctatatccttattaaaaatatctatatgaatcaccataaaagaatttaaatttcccgaaatataatattgcgtaaaatatcttctattgcccataacatctgtctgtttggctttgaatttgaccatttgatgtgacccaaattttttaattgagttagtcatttaatttccgtatcttaatacctttaaaattgatgttatgaaacagtttgaaggacaagatatactaaactttataaaagaactacccaatgatgatgcttgcaaagcttatttggcaaaaataaaatggcaggatggttttatctgtagtaaatgtaagcatacaaaaggttgtgaaaaagctggatataactatcactgttataattgccaccatgtagaaagttcgacggcaaacacactctttcacaaagttaaatttgggttacaaaaagctttttgcatagcctttgaaatgagtacaagtagcaaaagcatatcaagtatccaaatgggaaaacgttttagtctgagacagggaacagcatggtatttcatgcaaaaggtaagaaaagcaatgaagagtagtcagaaataccctttggaaactctcattcatgtagatgagtttaccgttggtggaaaagaagagggcaagcagggacgaagctacgattcaaagaagaaaaaagctgtgatagcagtggaattgactgatgacagtaaagtcaaacgagtctatataaaatcgattgatgactattccgctaagtcactgacacccatttttgaggagcatatcagtaagtctgcaaaaatagtgactgataaatggagaggataccagcctctcaaaaaagaatatgacattgaccaaatacttagtaacaacggcgcaaactttaaacagctgcacattgttattatgcaggtaaagtcttggctcagagccatacctacccatgtaagtaaatggcatattcaggcgtactttgatgagttttgttttagaattaataggtctcaaaataaaacatccattttccataaaaccatatgtagaatggtagaaagtaaaccagtttatcaaagtcaaataaaacagatgctaagtgtataactcaattttttaattctcttttccattatttcagatgttcgcccattttatgagtctgtatttttcatagtagaaaccataccacttatccacagtgacgatgtttgcttatctataggttgatatggcattgggtagataacaataatgttctctgttgctagctcatctgtaaagtagataggtttttcaactttattctcatagctcgacgcagtttgtatgagaaactcaaaagcttggttaggttccgttttaagcatttcgaccatttcatgataagtagtcatctcataactgggcgataacgacaacgaagaatttagaaaatcaatttgatgcgcaaccagatgagaggcaataaaagttgttttgtcctattctgtgcccgttttacaactcataagagtgagtataacaagcgttattaagtatttatgcatacatctcatttacttactaatttcaaaaaaaaaagtttcatctacttttaccaagtatgagaatctagaaagtcttatggtaaatctacatttttgatatcataaaattcttggtattctaccctcaatgccttgaataaatgtcgcactcaataaaatctttgcgcattctaaaccataatggccaaagttctggtcttacaatgtatttagatacttcaaaacattttcttctatacgagttgtgatattttgagtgtctgctttcgcgaaagcgtcacctgtaatattttcatacagctcaatatacctttcagaaacggtattgacatatgcatcgctcatttctggtaccgtttgtccttctaaaccttgaaaatcatttgcaatgagccattgtcttacaaactctttagacaattgtttttgagcttctcctatttcttgacgctgc
>SDUY01000299.1_139778_142185
TTTTTCGTATTACCCACAAACAGGCCACTGCATAAAGCGAGTGCGGCATTTTGCGGGTGCGCCTGTTTTTTGGTTTTTGTATTTCTTTTGTAAATATACACCTATTTGTGAATTTATGTGCCGCACATAGAGCTTTCCAAAAATGCCTCATTCGCTTTATTGCCGTAGTTGTATCTGGTTGCAACTGCGTCTTGGATCTGTCACAAATTTTGATGTATGCCTAGAGGCATTTTTGAGCAGTGGCCTGTGGCAGTCTGATTAAGTAGGGCGGGAGCTGTAAAATATTCTTAAAGGGTAGTGCCTTACGTTTTAGATTATGCCAGTATTTGCCAGTAGGCGCTGTCTTTAGATTTTAATCCATTTTACAGCGTAGCCATACGACAAAAGCGGTTATACCCAAGTGTGCCCTTGCCTTGGATAGGTATAAACCTTTCTAGTACGGCGAGCCCCTTAGCCAATCAACTGCCACGTCTGGTATATGAAAAGTAGCGCTGAAAATAAGCGATAATTTTTCGGATGAAATACGAGCCGAATTTTTAAATTTTACTAATTATTTATTGAGTTAGTCATTTAATTCCGTATCTTAATACCTTTAAAATTGATGTTATGAAACAGTTTGAAGGACAAGATATACTAAACTTTATAAAAGAACTACCCAATGATGATGCTTGCAAAGCTTATTTGGCAAAAATAAAATGGCAGGATGGTTTTATCTGTAGTAAATGTAAGCATACAAAAGGTTGTGAAAAAGCTGGATATAACTATCACTGTTATAATTGCCACCATGTAGAAAGTTCGACGGCAAACACACTCTTTCACAAAGTTAAATTTGGGTTACAAAAAGCTTTTTGCATAGCCTTTGAAATGAGTACAAGTAGCAAAAGCATATCAAGTATCCAAACGGGAAAACGTTTTAGTCTGAGACAGGGAACAGCATGGTATTTCATGCAAAAGGTAAGAAAAGCAATGAAGAGTAGTCAGAAATACCCTTTGGAAACTCTCATTCATGTAGATGAGTTTACCGTTGGTGGAAAAGAAGAGGGCAAGCAGGGACGAAGCTACGATTCAAAGAAGAAAAAAGCTGTGATAGCAGTGGAACTGACTGATGACAGTAAAGTCAAACGAGTCTATATAAAATCGATTGATGACTATTCCGCTAAGTCACTGACACCCATTTTTGAGGAGCATATCAGTAAGTCTGCAAAAATAGTGACTGATAAATGGAGAGGATACCAGCCTCTCAAAAAAGAATATGACATTGACCAAATACTTAGTAACAACGGCGCAAACTTTAAACAGCTGCACATTGTTATTATGCAGGTAAAGTCTTGGCTCAGAGCCATACCTACCCATGTAAGTAAATGGCATATTCAGGCGTACTTTGATGAGTTTTGTTTTAGAATTAATAGGTCTCAAAATAAAACATCCATTTTCCATAAAACCATATGTAGAATGGTAGAAAGTAAACCAGTTTATCAAAGTCAAATAAAACAGATGCTAAGTGTATAACTCAATTATTTTATTTTGGAAATTTGTCAAATTTAAAATTTGGCGACTTTCCAAAAATGCCCGAACCTTTGTGTTATCAAAGACTCGCGCTATTTTTTATAGCATCTATGTAAAAGCAGCGTGTCCATTATCTTTAAAGTTCTCTAAAAATTTAAGATATGTTATTAGAACACACTGCTTGTCCGAAGTTATTCATTGGTATTGACATTCACAAACGTAGCTGGAAGATTCACTGCGCTACAGATCTTTCTGGCGGCAAGACTTTTTCAATGTCACCAGATCCTGCTCAGCTTTTAGAGTATGTTTCTCGTCATTACAAAGGTTATGAAGTAAAGACTGCTTATGAGGCTGGTTGCTGTGGGTATTATGCCCATCGTAGTTTTGAGGGTTATGGTTGGAAGTCTCTAGTTGTGAACCCTGCAGACATCTATAGAACAGGTAAGCTCGTCATACCAAGACAGACCGCATCGATGCACAGTTAATTGCTCGGGAGCTTAAAGATGGTCGTTTAGATAGTATTCACGTTCCTGATGTGCAGCGAGAACAGCTACGTAGTTTGTTTCGTCGTCGCAATGATTTGGTTAAGGATTACCGTCGTGTAAAGAGTTTGATCAAATCACAGTTATTATACTTTGGTGTGACTGTTCCTGAGGAGTATGATAACAGTCACTGGAGCCACGCTTTTCGCAATTGGCTTGACAGTCTTGAATTTGAACATTCACCTGCTCGTGCAACATTAGATAGTCGTATGCGTATGTTCAGGTTTATAGATCAAGATGTTCGAGATGTATCGTCACAGCTGCGTAAGTTTTGTAAGAGTATTACAAGAAAGATTATATGCTTTTGCGCAGTATTCCTGGGATAGGCGGTATTGTTAGCTTGTGGGATTCTATGTGAA
