# Supplementary material for: Distribution of Merlin in eukaryotes and first report of DNA transposons in kinetoplastid protists
Source: PLoS One. 2021 May 6;16(5):e0251133. doi: 10.1371/journal.pone.0251133 (PMC8101967; doi:10.1371/journal.pone.0251133)
Supplement: S3 Appendix — Contigs containing positive hits for each species are provided as fasta files. Nucleotide sequences from each Merlin group or family are also provided. All protein sequences were provided in a single file. A README file is provided with additional information about files. (ZIP) [file pone.0251133.s009.zip]

Archive with 85 entries (83 files):
- S3 Appendix/
- S3 Appendix/All_species_proteins.fasta
- S3 Appendix/Bodo_saltans_Kinetoplastida_bestcontig.fasta
- S3 Appendix/Bodo_saltans_Kinetoplastida_cds.aln
- S3 Appendix/Bodo_saltans_Kinetoplastida_contigs.fasta
- S3 Appendix/contigs_Alveolata/
- S3 Appendix/contigs_Alveolata/GCA_000189635.1_Tetrahymena thermophila_Alveolata_contigs.fasta
- S3 Appendix/contigs_Alveolata/GCA_000231825.2_Tetrahymena_elliot_Alveolata_contigs.fasta
- S3 Appendix/contigs_Alveolata/GCA_000260095.1_Tetra_borealis_V1_genomic.fna_contigs
- S3 Appendix/contigs_Alveolata/GCA_000261185.1_Tetrahymena thermophila_Alveolata_contigs.fasta
- S3 Appendix/contigs_Alveolata/GCA_000295675.2_Oxytricha trifallax_Alveolata_contigs.fasta
- S3 Appendix/contigs_Alveolata/GCA_000507305.1_Breviolum minutum_Alveolata_contigs.fasta
- S3 Appendix/contigs_Alveolata/GCA_000585135.1_Chromera velia_Alveolata_contigs.fasta
- S3 Appendix/contigs_Alveolata/GCA_000711775.1_Oxytricha trifallax_Alveolata_contigs.fasta
- S3 Appendix/contigs_Alveolata/GCA_000751175.1_Stylonychia_lemnae_Alveolata_contigs.fasta
- S3 Appendix/contigs_Alveolata/GCA_001272955.2_Urostyla sp._Alveolata_contigs.fasta
- S3 Appendix/contigs_Alveolata/GCA_001272965.2_Paraurostyla sp_Aleolata_contigs.fasta
- S3 Appendix/contigs_Alveolata/GCA_001272975.2_Laurentiella sp_Alveolata_contigs.fasta
- S3 Appendix/contigs_Alveolata/GCA_001273295.2_Tetmemena sp._Alveola_contigs.fasta
- S3 Appendix/contigs_Alveolata/GCA_001273305.2_Sterkiella histriomuscorum_Alveolata_contigs.fasta
- S3 Appendix/contigs_Alveolata/GCA_001297925.1_Oxytricha trifallax_Alveolata_contigs.fasta
- S3 Appendix/contigs_Alveolata/GCA_001499635.1_Condylostoma magnum_Alveolata_contigs.fasta
- S3 Appendix/contigs_Alveolata/GCA_001652855.1_Prorocentrum minimum_Alveolata_contigs_contaminants.fasta
- S3 Appendix/contigs_Alveolata/GCA_001653735.1_Uroleptopsis citrina_Alveolata_contigs.fasta
- S3 Appendix/contigs_Alveolata/GCA_001880345.1_Euplotes focardii_Alveolata_contigs_contaminants.fasta
- S3 Appendix/contigs_Alveolata/GCA_001880385.1_Moneuplotes crassus_Alveolata_contigs.fasta
- S3 Appendix/contigs_Alveolata/GCA_001939145.1_Symbiodinium microadriaticum_Alveolata_contigs.fasta
- S3 Appendix/contigs_Alveolata/GCA_001970955.1_Stentor coeruleus_Alveolata_contigs.fasta
- S3 Appendix/contigs_Alveolata/GCA_002087855.2_Entodinium caudatum_Alveolata_contigs.fasta
- S3 Appendix/contigs_Alveolata/GCA_002893375.1_Cyclospora cayetanensis_Alveolata_contigs_contaminants.fasta
- S3 Appendix/contigs_Alveolata/GCA_003297005.1_Symbiodinium sp. clade A Y106_Alveolata_contigs.fasta
- S3 Appendix/contigs_Alveolata/GCA_003297045.1_Symbiodinium sp. clade C Y103_Alveolata_contigs.fasta
- S3 Appendix/contigs_Alveolata/GCA_004523865.1_Nephromyces sp_Alveolata_contigs.fasta
- S3 Appendix/contigs_Alveolata/GCA_006369765.1_Halteria grandinella_Alveolata_contigs.fasta
- S3 Appendix/contigs_Alveolata/GCA_006503475.1_Stentor_roeselii_Alveolata_contigs.fasta
- S3 Appendix/contigs_Alveolata/GCA_006510565.1_Diophrys appendiculata_Alveolata_contigs.fasta
- S3 Appendix/contigs_Alveolata/GCA_006510595.1_Pseudokeronopsis_carnea_Alveolata_contigs.fasta
- S3 Appendix/contigs_Alveolata/GCA_009767595.1_Symbiodinium_kawagutii _Alveolata_contigs.fasta
- S3 Appendix/contigs_Alveolata/GCA_010577775.1_Strombidium stylifer _Alveolata_contigs.fasta
- S3 Appendix/contigs_Alveolata/GCA_013115865.1_Perkinsus olseni_Alveolata_contigs.fasta
- S3 Appendix/contigs_Alveolata/GCA_013115895.1_Perkinsus olseni_Alveolata_contigs.fasta
- S3 Appendix/contigs_Alveolata/GCA_013420745.1_Pseudokeronopsis flava_Alveolata_contigs.fasta
- S3 Appendix/contigs_Alveolata/GCA_014524975.1_Schmidingerella arcuata_Alveolata_contigs_contaminants.fasta
- S3 Appendix/contigs_Alveolata/GCF_000006405.1_Perkinsus marinus_Alveolata_contigs.fasta
- S3 Appendix/E.g_F1.fasta
- S3 Appendix/E.g_F2.aln
- S3 Appendix/Euglena_gracilis_Discoba_contigs.fasta
- S3 Appendix/M.sp_F1.aln
- S3 Appendix/M.sp_F2.aln
- S3 Appendix/M.sp_F3.aln
- S3 Appendix/M.sp_F4.aln
- S3 Appendix/M.sp_F5.aln
- S3 Appendix/M.sp_F6.aln
- S3 Appendix/M.sp_F7.aln
- S3 Appendix/M.sp_G1.fasta
- S3 Appendix/Monocercomonoides_sp_Metamonada_contigs.fasta
- S3 Appendix/P.m_G1.aln
- S3 Appendix/P.m_G2.aln
- S3 Appendix/P.p_F1.aln
- S3 Appendix/Perkinsela_sp_Kinetoplastida_bestcontigs.aln
- S3 Appendix/Perskinsela_sp_Kinetoplastida_cds.aln
- S3 Appendix/Perskinsela_sp_Kinetoplastida_contigs.fasta
- S3 Appendix/Porphyridium_purpureum_Rhodophyceae_contigs.fasta
- S3 Appendix/README.txt
- S3 Appendix/S.c_G1.aln
- S3 Appendix/S.c_G2.aln
- S3 Appendix/S.c_G3.aln
- S3 Appendix/S.c_G4.aln
- S3 Appendix/S.c_G5.fasta
- S3 Appendix/S.c_G6.aln
- S3 Appendix/S.r_G1.aln
- S3 Appendix/S.r_G2.fasta
- S3 Appendix/S.r_G3.fasta
- S3 Appendix/S.r_G4.fasta
- S3 Appendix/S.r_G5.fasta
- S3 Appendix/Streblomastix_strix_Metamonada_contigs.fasta
- S3 Appendix/Sy.k_F1.aln
- S3 Appendix/Sy.k_F2.aln
- S3 Appendix/Sy.m_F1.aln
- S3 Appendix/Sy.m_F1_VSDK01018746.1.fasta
- S3 Appendix/Sy.m_G1.aln
- S3 Appendix/Sy.m_G2.aln
- S3 Appendix/Sy.m_G3.aln
- S3 Appendix/Sy.m_G4.aln
- S3 Appendix/Sy.m_G5.aln
