# Supplementary material for: Distribution of Merlin in eukaryotes and first report of DNA transposons in kinetoplastid protists
Source: PLoS One. 2021 May 6;16(5):e0251133. doi: 10.1371/journal.pone.0251133 (PMC8101967; doi:10.1371/journal.pone.0251133)
Supplement: S3 Appendix — Contigs containing positive hits for each species are provided as fasta files. Nucleotide sequences from each Merlin group or family are also provided. All protein sequences were provided in a single file. A README file is provided with additional information about files. (ZIP) [file pone.0251133.s009.zip › S3 Appendix/All_species_proteins.fasta]

>P.p_VRMN01000004.1(B):162865_163821 ...
MEHECMLTKGQGRRSMEDTGIPTLKEVYALLSDEHACIQFLMSIGVLAAKMRCPTVGCSA
EMREIQVKCAFRCKRKACQQFVSLRSTNSFFSAHKNLAFHDVLFCVFLWLHCLCATQISE
LTGLARSSVRSILVHVRQCMVEYNAMHEAPIGGQDVIVEIDESKFGKRKYHRGHRVDGVW
VLAGVERTEERRLFMTVVPNRTTRTLIPIIQQRVHPGSIIHTDCWKSYFILKYHPTLRHY
TVNHEMHFKDPVTGVHTNTGEGTWRAVKATMPDSAYDGNRVNLYLEEFIWRRINHGRVWE
AFMRVLKWWRTENRQFKSV-----------------------------------------
------------------------------------------------------------
------------------------------------------------------------
-----------------
>P.p_VRMN01000004.1(A):669468_670424 ...
MEHECMLTKGQGRRSMEDAGIPTLKEVYALLSDEHACIQFLMSIGVLAAKVRCPAVGCSA
EMREIQVKCAFRCKRKACQQFVSLRSTNSFFSAHKNLAFHDVLFCVFLWLHCLCATQISE
LTGLARSSVRSILVHVRQCMVEYNAMHEAPIGGQDVIVEIDESKFGKRKYHRGHRVDGVW
VLAGVERTEERRLFMTVVPNRTTRTLIPIIQQRVHPGSIIHTDCWKSYFILKYHPTLRHY
TVNHEMHFKDPVTGVHTNTVEGTWRAVKATMPDSAYDGNRVNLYLEEFIWRRINHGRVWE
AFMRVLKWWRTENRQFKSV-----------------------------------------
------------------------------------------------------------
------------------------------------------------------------
-----------------
>M.sp_LSRY01000927.1:8519_7464 ......
MARDVKLIKKEEISELNRLFYNDDKAWDWFINEIVSDRIPMCSKHRAFKHIHKNGKYRYF
ACPTCKTKTSVLSDTKFSKTKIGLGITLLVCRYYWMKIPNKTIATLLFIDEDTVGYWGSV
IRKTCAEIWNERQVSIGGEGKIVEIDEAIWRKRKFHRGRKKKQIWIFGGVERKEDGGAGG
RFMVVVPNRKRETLIPLIQKYIKEGTTIMSDEWRAYDILETLGYKHLKVCHKRQFFNKDT
GACTNTIEGLWHHLRCTFPSFGTRIRLMHDYLSLYLVKSSFNITFTELVKYLCMENDVDD
EKEIEENEIEEEESEEIADIDDIFGEKVEGEKTESESDNGAGDGESASEYEP--------
------------------------------------------------------------
------------------------------------------------------------
-----------------
>M.sp_LSRY01000007.1:34888_35943 ......
MARDVRLIRKEEISELNRLFYNDDKAWDWFINEIVSDRIPMCSKHRVFKHIHKNGKYRYF
ACPTCKTKTSVLSDTKFSKTKIGLGITLFVCLYYWMKIPNKTIATLLLIDEDTVGYWGSV
IRKTCAEIWNERQVSIGGEGKIVEIDEAIWRKRKFHRGRKKKQIWIFGGVERKEDGGAGG
RFMVVVPNRKRETLIPLIQKYIKEGTTIMSDEWRAYDILETLGYKHLKVCHKRQFFNKDT
EACTNTIEGLWHHLRCTFPYFGTRIRLMHDYLSLYLVKSSFNITFTELVKYLCLENDDDD
EKEIEENEIEEEESEEIADIDDIFGEKVEGEKTESESDNGAGDGESASEYEP--------
------------------------------------------------------------
------------------------------------------------------------
-----------------
>M.sp_LSRY01000019.1:103988_105040 ......
MARERDLHDEETISSLNKLFYDETSTWESFKREIIAMNLPMCRVHRCYQRIYHDKNYHYY
ACQKCKIKKSILSGTSFSRIKIGQGVTLLICLYYWLGIQNKTISLLLSVDKDTVGCWGSV
ILCACSQMWNERQQVIGGEGTTVEIDEAIWRKQKYRRGRKKKQEWIFGGVERLECGRAGK
RLMVVVPYRKKETLIPIIQKHIKAGTLIISDEWRAYSSLETVGYKHQTVCHKRRFRDPET
GAYTNTIEGLWQHLRCTFPRFGTRIRLMHDYLSLFLVKSTFNLTFIQLIKYLCFKKEIEP
VQVEEEEEKEEIIDEDEEIPDMDDVVNEDSDVESDEDFGAGDGASASEYEP---------
------------------------------------------------------------
------------------------------------------------------------
-----------------
>M.sp_LSRY01000151.1:92907_91825 ......
MELVPIHFGTESISEQNKVFYNEYSTWTWFLTHILENKVPICPKHRIQKNCYKTVSNNRF
WKCPKCTEKTSVYNNTIFENMKTPLGTTFLICLYYWLKIPITTISTILGVGKKTVGFWGS
VIRVCCSKLWNSTQRVVGGEENVVEIDEEIWRKRKYGRGRKKDQIWIFGGVERLEGGGAG
SRFMTIVPNRKKITLIPIIQKYILPKTMIISDEWRAYSCLESIGYGHQTVCHKKEYVNKE
THTCTNTIEGLWSHLRASFPRFGTRKKFISDHIAMYLVKSSMKLSFLELMKHVSKYKPEK
EIEEMENEEEEEEDDDDDEIDEDVPFIEDILGNDENETDKKMEEDDSDGAGDGDSASEYS
P-----------------------------------------------------------
------------------------------------------------------------
-----------------
>M.sp_LSRY01000062.1_129029_129670 ......
MKTPLGTTFLICLCFWQKIPITTISTILGVGKKTVGFWGSVIRVCCSKLWNSTQQVVGGE
GKIVEIDEAIWRKRKYGRGRKKDQIWIFGGVERLEGGGAGSRFMTIVPNRKRNTFIPIIQ
KYILPKTMIISDKWRAYSCLETIGYGYQTVCHRKEYVNKETHACTNTIDGLWSHLRASFP
RFATRKKYISDHIAMYLVKSSIKLGVFNLMQRFS--------------------------
------------------------------------------------------------
------------------------------------------------------------
------------------------------------------------------------
------------------------------------------------------------
-----------------
>M.sp_LSRY01001039.1:18156_19244 ......
MKCLFFTCLWVLILVVMQFPEATESRISIADLSSIFHDADRAWKWFFEKAFSNKPKKCSK
CRKDMKIYSERINFRYFHCSSCRIKRSVLHGTVFSKSKLPFHKIMIVILFSWIGLASKHI
KMLTDVSYYTIGYWKSVIRVVCTRIWNKSMEKIGGIGKVVEIDEAVWRRRKYARGRKKDP
LWIFGAVERKEGGGAGRNFVMIVPNRSKETLIPIIKKWILPGTTIFSDEWRSYSCLGECG
YTHLTVCHKRNFVDPITKACTNTVEGLWSHLRGFFPRHGVRKTFIEDCLSMWLVQRNLHI
NFEDLFSELIKFQPEIQPIIISDQKEIEEIDEEVPDADDLLGADEESETEDDELRAGDGL
DAS---------------------------------------------------------
------------------------------------------------------------
-----------------
>M.sp_LSRY01000022.1:6689_5586 ......
MKCLFFTCLWVLILVVMQFPEATEKKFSIADLSSIFHDIDRAWKWFFEKAFSNKPKKCSK
CRKDMKIYSERINFRYFRCSSCRIKRSVLHGTVFSKSKLPFHKIMIVILFCWIGLASKHI
KMLTDVSFYTIGYWKSVIRVVCTRIWNQSMEKIGGIGKVVEIDEAIWRRRKYARGRKKDP
LWIFSAVERKEGGGAGKNFVMIVPDRSKETLIPIIKKWILPGTTIFSDEWRSYSCLGECG
YTHLTVYHKRNFVDPITKACTNTVEGLWSHFRGFFPRHGVRKTFIADCLSMWLVQRNLHI
NFEDLFSEIIIFQPEIQPIIISDQKEIEEIDEEVPDADDILGADEESEMEDDELGAGNGM
DASEYEDN----------------------------------------------------
------------------------------------------------------------
-----------------
>M.sp_LSRY01000519.1:11868_12803 ......
MQNDIHIRRQILQILEMRKMWQKQSVFKNTSLENSKIPLRKFLMIVLYYFIGISAAHICE
LLGISENTIHYWTSVIRVRCTSIWNKNQAVIGGPGRIVEIDEAVWRRRKYGRGKKKRQIW
IFGAVERKPEGGAGKNFVMIVPNRKAGTLVPIIRDKILPGTRIMSDEWKAYARLKDYGYA
HDTVCHKREFKNKITHACTNTVEGLWMNLRKFFPRTRCREKFLGDYLSMWLVRRNLQIQF
RELIKEIVFDLTEKENESEESESEVSDSTESELESDILDENDILQMTEFEKSDSLGAGDG
ASASEFDPMAVD------------------------------------------------
------------------------------------------------------------
------------------------------------------------------------
-----------------
>M.sp_LSRY01000020.1_8207_7320 ......
MSLFHRMFTKTPICELNDIFSDEMGAWKWYFGNVLEGEAPECRHDKCKMIFTSGGKYYKY
WRCGKCGKKHSVFKNTSLENSKIPLRKFLMIVLYYYIGISAAHICELLGISENTIHYWTS
VIRVRCTSIWNKNQAVIGGPGRIVEIDEAVWRRRKYGRGKKKRQIWIFGAVERKPEGGAG
KNFVMIVPNMKAETLVPTMRDKILPGTRIMSDEWKAYARLKDYGYAHDTVCHKREFKNKI
THACTNTVEGLWMNLRKFFPRTGCREKYLGDYLSMWLVRRNLQIQFEELIKEIVFDLTEK
ENELDESESEESDSTESELESDI-------------------------------------
------------------------------------------------------------
------------------------------------------------------------
-----------------
>M.sp_LSRY01000078.1_93621_92878 ......
MIFTSRGKYYKYWRFGKCGKKQSVFFNTLLENSKIPLRKFLMIVLYYYIGISAAHICELL
GISENTIHYCKSVIRVRCTSTRNKNQAVIGGPGRIVEVDEAVWRLNKYGRGKKKRQIWIF
GAMERKPEGGAGKNFVMIVPNRKAETLVPIIRNKILPGSRIMSDEWKAYAILKDNGYAHD
TVCHKREFKNKITHACANTVERLWMNLRKFFIRTGCREKYLGDYLSMWLVRRNLQIQFDE
LIKGIVFD----------------------------------------------------
------------------------------------------------------------
------------------------------------------------------------
------------------------------------------------------------
-----------------
>M.sp_LSRY01000720.1:1642_1199 ......
MLWRRRKYNRGKRKKQVWIFGGVERSEERYKRSFMVVVPSRNKETLLAAIKKHILPQTTI
YSDEWKAYNCLDEEGFIHKTVCHKRHFVNPENKSVYTNTAEGFWAHFRKFLPRFGIRTRF
LQQYIASFIVRSMGLLTFNQLVESAIHLNIENEEMVAEEEENDPEKANEEEEIPDMDNLP
DDDTDFGADDGADASEWSDD----------------------------------------
------------------------------------------------------------
------------------------------------------------------------
------------------------------------------------------------
------------------------------------------------------------
-----------------
>M.sp_LSRY01000155.1:104047_103148 ......
MRIYTRSETMRQFRCYKCGKATSIFDGTSFRYSKIPVNKLLHIFLYFSQILCISQSSILL
NVNRKTVGFWYSHCRSISSKIIMENFEPIGGEGHIVEVDEAILRKRKFHKGRKKAQVWLF
GGIERKREDGGGRFFIIRVKNRSRRTLLPVILANIKPKTTIYSDEWCAYNCLNDFNFTHM
TVCHKYHFVDPITGVCTNGIEGLWSRFRAFLPRTGAKDKFIDDFIANFMFHSSKNYTFKK
FVKEIMNTLPTVDKGDDDESSDADEDDDSMTPLVDDTDSDSSSSSFGAGDGLSASEYEDS
------------------------------------------------------------
------------------------------------------------------------
------------------------------------------------------------
-----------------
>M.sp_LSRY01000008.1:218466_217813 ......
MENFEPIGGEGHIVEVDEAILRKRKFHKGRKKAQVWLFGGIERKREDGGGRFFIIRVKNR
SRRTLLPVILANIKPKTTIYSDEWRAYNCLNDFNFTHMTVCRKYHFVDPITGVCTNGIEG
LWSRFRAFLPRTGAKDKFIDDFIANFMFHSSKNYTFKKFVKEIMNTLPTVDKGDDDESSD
ADEDDDSMTPLVDDTDSDSSSSSFGAGDGLSASEYEDS----------------------
------------------------------------------------------------
------------------------------------------------------------
------------------------------------------------------------
------------------------------------------------------------
-----------------
>M.sp_LSRY01000732.1:2991_3923 ......
MQNQKESRTYFKKLFRIFSTEKDTVNWLLENMILEKNKYCWKCKRNMKLYVFEDNATRFV
CRHKQINIKANNHFSQFKMRISCVCLMSLCFWTGMSQKHCSFITGKSPITVSKMFANFRQ
TISLYKKKHKEKIGGENVEVEIDEAVFPKRKYNRGRGKRQNWILGGIERPKKKGEKSKLF
LLPVLKRTREILHSSIEEHVSKKTKIFTDCWKGYNGINEKDYLHETVNHSKRFVDPITKA
HTQRIESTWSLLRKYLPPYGVRKKYLEEYLDAFTFQRNPANSFVKFLTIFANIXXXXXXX
XXITFALLFKS-------------------------------------------------
------------------------------------------------------------
------------------------------------------------------------
-----------------
>M.sp_LSRY01001805.1:1212_328 ......
MPTKAENQKQFKKLFQIFRSEKETIDWLLNHKILEKDRYCWKCQKNMKIYVYENETSRFR
CKHKQIKISKNTNFEKFRFKICNICLMALCFWVGISQTHCSFICGKSNITVMHAYDSFRK
CVSKFYMENQRIIGGKGTEVEIDEAIFPKRKYNRGRTKRQNWIIGGIERPKKKGQKSNLF
LIPVLKRSREILHQAIKSYVKEKTKIYTDCWRGYNNLNGAGYTHFTVNHKKRFVDPITKA
HTQRIESTWSLLRKYLPPYGVRQKYMQDYLNVFTFKRSPCNSFIKFLHIFENFDY-----
------------------------------------------------------------
------------------------------------------------------------
------------------------------------------------------------
-----------------
>E.g_CAAHFI010320029.1:1089_205 ....
MPTLFSLPQTEATAIAFLQEVGILPLVRHCAAGHEMLLQLRRRAPRWRCRRRTCRTSIAL
RQGTWLEGSKLKFVQIVRFLYCWAFELTSRKFCCRELGMFAESTTDWNNYMREVCAAEME
QKGGGKIGGPDRIVEVDESLFSKRKSNAGRILPQQWVVGGICRETGECFVVTVPDRTART
LLRVISDHVAVGTTVYTDCWAGYQTDELVEAGFTHFTVNHSYNFIDPNTGVHTQEVERLW
GSAKWRNKRHRGTARHLLDSYLCEFMWRQSLPPHADPFDELLSAIVRFSPPETET-----
------------------------------------------------------------
------------------------------------------------------------
------------------------------------------------------------
-----------------
>E.g_CAAHFI011224551.1_1660_605 ....
MRLLELPATEEEAIELFEKHHLVTRPEECEKCGRAITLYLGPHKEPMWRCNHRHCRWSRA
VRRGTWFQNSRLTFRQVAYFIYFWTKEMTSVQFCADELGLHKSTVVYWNSYLREACLWSV
QSTATKIGGEGMHVEIDESLFTKRKSNCGRMLPQQWVFGGICRETKDVFLVAVPDRSADT
LTQVVLETIHEGSIILSDCWGGYKDLQGMGFDHMRVNHKYHFVDPDSGAHTQTVERMWGS
AKVRNKRQRGTHRHMLDEYLVEFIWRQKHKGDDKFTAILTAVGTHWQTICPSNPICSLQL
LWLLFGTTETNFGLLWIMKTVSDLTSINGVAKCLIFMNVHIAIRGSPWFCRS--------
------------------------------------------------------------
------------------------------------------------------------
-----------------
>E.g_CAAHFI011930201.1_983_132 ....
MRSLELPRSEREAVELLQRCGVLHQARTCLCGTEMVLSCGRQVLWRCPDRSCRRTRGVRS
GTWFDFGRLDFVRAVQFMYKWAHENVLYRWARHELEMSHAAGPCRGVRGAPRQGPGGEGT
TDWCSYLREVAVQDLEDNCQLSRIGGPGRVVEVDEALFSKRKGNKGRILPAQWVFGGICR
ETREMFMTTVPDRTARTLTRVLKARVAPGSTVMSDCWAGYSSRELRRAGYHHLTVNHTYN
FIDPQTGAHTQLIERVWGLAKWRNAHRFPEPGKGGGFAHLTLPL----------------
------------------------------------------------------------
------------------------------------------------------------
------------------------------------------------------------
-----------------
>B.s_CYKH01001213.1_1352_60 .....
MLIEIRKLVAAVITQTAAMQSAVTAMHDVVHAAGRVSIPPRTEHLRVSKSSSNSKRANSN
EVLSSEPLRATSEPTMLDEPLLEQCLGCPTMECVKQWRSFRDLPQDIPAWMLHHDFFKEP
SCVEHLQANMVRRGVHGECRVRTGDTTCRQRVHIHAPFLSTMSKITVDKLFMFWSHVANN
EGASSIEKNLSVNKNTVSVLFDRLGAACVLADSMEPARFSHCAVDETYVGKRKYQRGKRM
RKRGFWFVTLTEILKSGCTGATAWHLVKRRDRATLERLVIQHLVGSKTIVWTDEHKGYKG
LAEVCRHFAVNHSKEWRSVAGVHTNHAEGVHGVIKRYLLQQHNRFGISSRNLRKHVALQC
CKLLNAEVEPQYKWAHRLLHILRVCRTYYRCAPDAMVTISSDTVSDHNEALELPTGHTNV
RYTKSGAKDKR-------------------------------------------------
-----------------
>P.sp_LFNC01000001.1_148744_147986 .....
MALENSQNCRKRVSEYEPICLVTSRVTLGQVLMFWAKLSGHCSPAGIVKSVNVNTNTVTL
CMRAAGVACHKYLSTCDVKFSRLAVDKTYFGKRKYNRGKRTRSKGYWLVTATKLNIDGST
GRTVWKLMKRRDRQTLQPFVESLVLSSRSVVVSDCHKGYANLSQVVRHFTVNHSIGFKNL
ETGKHTNKAEGCHSVIKRWIGAQCYMFGQDSATLQCNVAIQCIKHGDCKLADNAQGANLL
KAHTIMRRTTTQI-----------------------------------------------
------------------------------------------------------------
------------------------------------------------------------
------------------------------------------------------------
-----------------
>Pm_NW_003215766.1_622245_621193 ....
MSINLVQTRSKTRAVQQAFTNCKGCSTFDCLSNVPCRSFSPSAFLAACTEETLLPWLECH
GLLTTDVMCPTCGKRNLVYKKRSRSGLHLWYLRCGARRCGKTSVSVRSGIWAHTATSFRK
MLSIFIAIILGDPVPKIIRDCDASKKTVSAFCGLVGEVCNLFNVSQREHCSYEYIQADET
AIGRRKYHRGRRQRQSGPLWVQTVAGIDPCSGKVLYVSSSYVPDRSANSLEPLIMDMAAD
RTLLVTDQLRSYQTIVSRNTHFFSEHQTINHSKQFRNDAGFTTNAIESVNNVLKTEIRKR
FFHYCPPDAQTGVERLAIATFVTNCRLSKEDLVLRFFAAMRMAHQMLEADA---------
------------------------------------------------------------
------------------------------------------------------------
-----------------
>Pm_NW_003212331.1_1286_249 ....
MPPVTRNQLAVYELVDQAILENFLSCTGCPDFKCLSTFSPTRLIPLLDEEPLLEWLQAHK
LLSTHLLCSCGVVRRRYSKTTKSGLRVWYLRCTNSDCSVTDTSVRSGIWSRTSLSFTMMV
SILSLIAVGRRPKDIVSELGVSSRSVTWWLQIAGQACDLFNTSQVQQSNNIQCDEMVVGG
KPKYHRGKPVRQSKQLVWVETLATLDGNGRVSGVVARHVPDRKATSLVPLIDEVAAPGAT
LTTDELKSYLSIKHFRPDIHHQTVCHKRHFVDPNTGVNTNSVECMNRGLKDELRRRFYHP
VGRTDDTAKERLAMSVFSRNCGLKLTPIIPTFFQALALAHDALTNL--------------
------------------------------------------------------------
------------------------------------------------------------
-----------------
>Sr_RSEH01000151.1_40972_39812 .....
MDYPLLACSCHKDDLSNCKTCLNNHEISIGLLCYNKKLIDRKRQQESKLDKLKALISIAQ
EKIKAISKEAVGFEDNLSHKSGESISEHLSKLLLPTDLFSIFTREDLTVAFMVQSTYIPP
YIKCPNCRVEAHIVYYSYTGYAYICFLCKFKTKIKAVTMFQNSPLSLEKVLLFVFLWVLG
LRDQEISSLLEVSKSYISGIARKLRQMVGDEFSRTLPVFSGVVEIDEMDFIKRKIEIGKS
KTVKKWVMIMAERDTRQFYMEYIPERKKEIIVPIIQRMCLPGTVIITKEWGGYGRLEDLG
FCHFTYFKSQGFTDPNNPNIHHSNIKNSFTWLKYQIKTRNRSGNFLQEYILEWLWRKRLT
HNQRDDDPTISTFKALLQLLGTQNKFP---------------------------------
------------------------------------------------------------
-----------------
>Sc_MPUH01000025.1_65454_66605 .....
MDLPTLCCSQHKSDIEACNSCSNSHELTIGLINLNKKLLDRKKSRELKIDKLKAIITITQ
KKLTLLSNNMTLTEDIITPQKGIPLSNFFQTLSLPQDFFTIVTREDLTIAFMVQAGFLLP
YQVCSNCNIDIPIAYFSHTGYVYYCFDCKSRNKIKNTTLFYNSPLTLEKILLFVFLWVLG
IRDIEIANLLEVTKNYVSTVTRKIRQMVGKKYLETPPQFGGVVELDEMDFIKRKIEIGKS
KAVKKWVLVMTERVTKQVYIEYIPERKREVIVPIIQKLCLPGTIIITKQWAGYGRLEDLG
YCHYTYEKSQGFLNPENPQIHHSNVKNSFTWLKYQIKTKNRSGNFLQEYILEWLWRKREL
NESKADNTTISIFKSLLLMLAKTN------------------------------------
------------------------------------------------------------
-----------------
>Sc_MPUH01000346.1_19715_18561 .....
MDLPLLCCTFHTSDIEACESCTNNHELSVGLVDLNKKLCIRRKAKEMKVEKLKALIAVTE
EKLKFVNNTENFTEEKFTPQKGIPLVDYLLTVSLPQDFFTIITREDLTVAFMVQSKFLST
SQTCKQCQTEMPITYFTYTSYVYYCFICKTRNKIKNTTFFQGSPLSLEKILLFIFLWVLG
LRDVEISNLLEVSKSYTSTMSRKIRQLVGEDYSKTPPQFSGVVEINEMDFIKRKIEIGKS
KAVKKWVFVMIERVTKQAYMEYIPERKKEVIVPIIQKLCLPGTVIITKQWAGYGRLEDLG
YCHYTYEKTQGFIDPKNPHIHHSHVKNAFIWLKYQIKTRNRAGNFLQEYILEWLWRKKHS
VDNKADNSAVSIFKAVLAVLSNSKL-----------------------------------
------------------------------------------------------------
-----------------
>Sc_MPUH01000121.1_76454_77608 .....
MDLPLLCCTFHTSDIEACESCTNNHELSVGLVDLNKKLYIRRKVKEMKVEKLKALIAVTE
EKLKFVNDSDNFTEDKFAPQKGIPLTDYLLTINLPQDFFTIITREDLTVAFMVQSKFLST
SQTCKQCQTEMPITYFANTSYVYYCFICKTRNKIKSTTLFQGSPLSLEKILLFIFLWVLG
LRDVEISNLLEVSKPYTSTMSRKIRQLVGEDFSKSPPQFSGVVEISEMDFIKRKIEIGKS
KAVKKWVIVMVERVTKQAYMEYIPERKKEVIIPIIQRLCLPGTVIITKQWAGYGRLEDLG
YCHYTYEKTKGFIDPKNPHIHHSHVKNAFIWLKYQIKTRNRAGNFLQEYILEWLWRKRHS
VDNKADNSSVSIFKAVLAMLSNSKF-----------------------------------
------------------------------------------------------------
-----------------
>Sr_RSEH01000103.1_100441_101715 .....
MEEKLYKEDSNNSLESLIFTCLRPLEGSLGLVCCNHSEFFENCSSCFDSLTFGMINHKKN
QKLLKKLNQELRASERLKAEVKLLKRELKDILSANKTGKIDCKADVHQLLLDKKLPKNFL
DIFESAEKSLSYMIKLGTIQKDMECKRCCEKMLLQGRGGFGFNYYCERCRVKLDYKVGTF
WEKCILEPNQILWLMLLWVVKARDIEISHLMEISVGYVSSLTSRIRKIVSREYLNSLPMF
TGIVEVNIRNFVKRKIEIGKSKAKERWVMILVERERTLVYMEALSEKSFSSILKIIQKRC
EVGTVILTEKLAVFGNLENYGYPHYTIEKNKGFAYLQGTKLNISKAYGQWAWIKHAIKRY
NRTSSYLNDYLLEFIWRNSMKHRLQQGEIIRGLFNTSFVLVSKCKSEEIQISKNNEDVDE
VYLSD-------------------------------------------------------
-----------------
>Sc_MPUH01000036.1_39939_38815 .....
MCGKHVQRYSTCDDCYDKLIYGFTNRKRSQNLLKKLRSEVEATDKLKGEIEFLKHELNDL
CVVNKVPPTFRLGDLYKELSTKPLPKSFFTICESAESALSYFLKLGILPSTPTCKKCGDN
MKLQGRAGLGFIYKCLGCRARQDIKTGTFWEKVPMQVNQILWYMILWAVKARDIEIANLM
ELSHAFISGLTAKIRKILSKDYIDKLPKFTGVVEIDIKNFIKRKIEIGKSKAKERWVLIM
VERERKITHMQALCDKSFEVILKIVQERCEIGTVIVTENWGVYGRLEDYGFPHYKLDVAK
GFAHLTNPKINISNAYGQWAWVKHAIKRYNRISANLTEHLNEYQWRRNIKLTYKAQKFLE
GMLSNALTVISKAKYEESPNEIEIEDISDDD-----------------------------
------------------------------------------------------------
-----------------
>Sr_RSEH01000098.1_30286_29144 .....
MLENHENSEDLCPNCNDGVVLKKTLIDSAKILDQELKVLEIREKKMKQRYSETLKELNLA
LQYFPNHNQDDQEADLLGYLSKQNLPSSLSSVICSKQFSVGFLIQSGIVVPSDKCICGSS
MPLMQMGKSGNYVYLCRCGEIVPFLKNTIWGQSKFENPQHFLITIILFLTGCRDMEIRKL
IAGYHFQTFHVFTMMRKVISQHYIESIGKLRGVVEIDESAFKRKNNCGSQSSHKWVFGLY
ERERKLVYMEIVKNRLATTLIPIVQKMCEPGTTIISDQWAAYNKLEEVGFPHFTVDHSRF
FVNPHSREIHTQNIEISWGWAKYEIKRQNRSLKDLQNYLHFFSWKRQFKNHTDKQAELGD
TLKALSVILKEFQRKYSEGKN---------------------------------------
------------------------------------------------------------
-----------------
>Sc_MPUH01000167.1_40394_41545 ......
MITDHNKDKNKCNHCIDSANVKNELLIVTKDHLYTTEALDKEEQRLYKKYMKLRKRRALA
AGYKVIATIDEDVLRVDMIDNVLKQEIPNSIFSVITDQYYSSCFMIQTGLVQLKKHCSQC
AGKVGLYFDSGIGDFNYKCKCGEMWNYLDKTIWKDYNLDSRRILTILIMFLTGCKPIEIK
KLLISSSREYRPLEKLIKKVISEYFVRNLPKFRGVVEIDESAFRSKSKTRAKNKVDKWVF
GLYERERKIVYMEIVKNRRESTLIPIIQKICEPGTTIISDQWGSYNKLPDYGFPHYTVDH
SRFFVNPHSREIHTQDIEISWGWAKYEIRRQNRIMHNLQEYLHLFCWKRQFKEYQDKVTE
TTALIKGFCEIFKDYQMREKKIEN------------------------------------
------------------------------------------------------------
-----------------
>Sc_MPUH01000105.1_95178_96332 ......
MITDHNIDQGKCKHCVDSVNVKNQLLMETKDHIHKIEALGKEEERLCRKYRNLSRKRALA
YGYKIPTSIDKDVVKVDMIDNVLKQDIPNSIFSVITNNYYSSCFMIQTGLIELKTQCHQC
TGKLGLYLNSAYGDFNYKCQCGEYWNFLDKTIWKDYKLNSRKILTLLIMFLIGCKAIEIK
KLLNAECREYAPLARFIKKLISEYFIRSLPKFRGIVEIDESAFRSNKVRANNKIEKWVFG
LYERERKLVYMEIVKNRRESTLIPIIQKICEPGTTIISDQWASYNKLPDYGFPHYTVDHS
RFFVNPHSREIHTQDIEISWGWAKYEIRRQNRCLHDLQEHLHLFCWKRQFKEYQDKVTET
TALIKGFCEIFKEYQTREKKTENQV-----------------------------------
------------------------------------------------------------
-----------------
>Sc_MPUH01000682.1_8886_7735 ......
MLTSPNQAKAKCVHCFASTYVKNDLLTEAKTNINQIEILDKQEQKLKKKYHTILKRCAFA
DDFTIPASIAEGEIQCQMMTYALKQRIPSSVFQVITNNYYSSCFMIQTGLVQLKTQCPQC
SNKVRLCQNPVLGDFDYICKCGENWNFLDRTPWKECGFNSQRILTIIIMFLIGCRDVEMK
KILNIYPRQLSHVTNLVKTAISEHYIKNLPKFRGVVEIDESAFKLKKKPGTTRSTEKWVF
GLYERERKLVYMEIVKNRVATTLVPIIQKICEPGTTIVSDQWASYNKLPDYGFPHYTVDH
SRYFVNPHSREIHTQDIEISWGWAKYEIRRQNRCLFDLQKYLHLYCWKRQFKEYQDKVAE
VAMLLKAFCAIFKEYQMGEKKVEV------------------------------------
------------------------------------------------------------
-----------------
>Sc_MPUH01000701.1_19717_20868 ......
MLTNTNQSKTKCVHCFASIYVKNELLTEAKTNISQIEILNKQEHKLKKKYNTILKRCAFA
DDFTIPASIAESEIQDQMMIYALKQRIPSSVFKVITNNYYSSCFMIQTGLVQLKTECPKC
TNKVRLCLNPVLGDFDYICKCGENWNFLDKTLWKESGFNSQRILTIIIMFLIGCRDVEMK
KILNIYHKQLSYVTGLVKTAISEHYIKSLPKFRGVVEIDESAFKLKKMPGTTRATEKWVF
GLYERERKLVYMEIVKNRLATTLVPIIQKICEPGTTIISDQWASYNKLPDYGFPHYTVDH
SRFFVNPHSREIHTQDIEISWGWAKYEIRRQNRCLFDLQKYLHLYCWKRQFKEYQDKVTE
VAMLLKTFCEIFKEYQLGEKKVEV------------------------------------
------------------------------------------------------------
-----------------
>Sr_RSEH01000009.1_173349_174497 ....
MINICKDHIARQNTCEQCFENHIERNLIMKETRSLKKEVLSITLRKKKAAKKLKVLMMSI
EKLGNGRVSSMLPTFYLKKNSTLDYFMNIKTHLSIFEVVRSREDSVAYMLQNGLLVPLQT
CDCGKSLTMTQGDYQEIVFSCVCKKTYKLFEKSIWEAINLPAEKILLYIFLWLMGLKDKH
LRTLVSVPKPNAMILENLLYDEISRHFIQTMGQLKGVVEIDESCFKHSTTSKSKSQPDKW
VFGFFERERKRNYMEVVSKRTAGVLLPIIQKVCEPGTTVISDQWPAYNRLAEIGFPHYTV
DHSRFFVNPHSREIHTQNIELSWCWAKFEIKRQNRKLTNLQKALHVYCWKRQFKSEDKTY
ELGTVIQQVCEILKKCQEKVENS-------------------------------------
------------------------------------------------------------
-----------------
>Sr_RSEH01000003.1_26219_27418 ....
MIDITAQTEEPKKCKKCSESKIEEMQLLKETRILEKEVQSLAIAKYRYTNKLKQLQASIE
KLGNGRLSSQLPAPYLRKTDLLNYYLNLKLPTSLFQIIRRKEDTIAYMLQSGMYIPLKKC
FCGKAVQLTQLKYEDIAYLCQCGASFHMFESSVWERFHLIPEKILLFMFLWLMGQKLKSA
RQLVDISKEKARMLEDFLLELISEHFVSTFEKFHGIVEIDESCFKHTTTSRSRSQPERWV
FGLYEREGKRNYMEVVQKRTSGVLIPIIQKVCEPGTTIVSDQWAAYNKLSQVGFPHYTVD
HSRFFVNPTSREIHTQNIELSWCWAKFEIKRQNRGLGHLQQFLHVYCWKRQFKSDDKINE
IGLMWQEVCGMIKRFQENGGFTRKDEKFDADDSTSVATSV--------------------
------------------------------------------------------------
-----------------
>Sc_MPUH01000210.1_28866_30023 .....
MLGKCKEHISRISECNQCFESTVNAGMLLKESKMIDKELKGLKTTKNKLKEKLREMIRKM
EDILLKKAFEVHLPPEMAHKSLKEYLINKPTSNSIFDVIKSQEESISFMLKTGLYVPQDL
CECGQHLCLVNDPNLNDYSFLCTCSKRYGFFDRSVWEPGKLPADKILLYIILWIMGTRDK
DIKQILNIRRERTAPLQSLLQNAISNNFQSSLPKFSGTVEIDESCFKNPTTKTCKTQPDK
WVFGLYERERKLTYMEVVSKRTASYLIPIIQKICEQGTTIISDQWSAYNKLVEFGFPHYT
VDHSRFFVNPLSREIHTQHIEISWCWAKYEIKRQHRQMGNLQKLLDVFCWKRQFKNLDKA
TEIGDILSNLCKVMREYQNEKLMMKV----------------------------------
------------------------------------------------------------
-----------------
>Sc_MPUH01000330.1_26295_27452 .....
MLGKCKKHISRISECTQCFECTINAGMLLKENKMIDKELKGLKTTKKKLKEKLNEMKWKM
EEILLKKAFEVHLPPEMADKSLKEYLINKQTSNSIFDVIKSQEESISFMLKTGLYVPQDL
CECGQHLCLVNDPNLNDYSFLCICGKRYSFFERSVWEQGKLSADKILLYIILWIMGTRDK
DIKQILNIRRERTVPLQSLLQNAISNHFQSSLPKFSGTVEIDESCFKNPTTKTCKTQPDK
WVFGLYERERKLTYMEVVSKRTASYLIPIIKKICEQGTTIISDQWSAYNKLVEFGYPHYT
VDHSRFFVNPLSREIHTQHIEISWCWAKYEIKRQNRQLGNMQKLLDVFCWKRQFKNLDKT
TEIGDVLSNLCKIMREYQREKIMTKV----------------------------------
------------------------------------------------------------
-----------------
>Sr_RSEH01000217.1_33569_32415 ....
MYSCKDHESRILSCETCVDLLSSSMYLSIENSKLRQQYKVIKELNEDLHHKKSELLKSLT
LIKQKLYMKSPILPKLHIRDSGLLTYIENLNLPLNILNIVYDPELAMSFLFQKRFLSSVH
FCKCGKKCELKPFLKHFFFYCECGFRCPVTEGTLWDHPDITVGKIVLTLFLWAMNQPNTN
ILTMINVERKVIKPITEKLREIVSEHFVKNLPRFRGVVEIDESCFRSSKDKPCQVGTDKW
VFGLYERERKLVYMELVSKRTAAVLLPIIQKICETGTTVISDQWNAYNHLAELGFPHYTV
DHSRFFVNPKSREIHTQNIEISWCWAKYWIKKHRRFVNFQHYLHTFCWMRQFKRDCKKNE
IATVLNELSGILNEYQKRKGENEVN-----------------------------------
------------------------------------------------------------
-----------------
>Sc_MPUH01000291.1_63907_65055 .....
MIRVCEEHGEEIMRCSCCFDLVTSAALFSSDEAKLEKAVEVVSEMKQNLIDEKKELLASL
ATIKEKMYLKNPILPKNYIRDSRLLEYIMNMNIPLNILTIIYDPEFSLAFLFQKGILKSK
HLCKCQAECQLKRQGKHFFFVCDCGNVEHITKGSFWEKYELPPSKIVLTLFLWVMNITSA
NIAQLLTLTAEITNPVTEKLREIISAEYLNTLPKFRGVVEIDESCFKSGRDKNQRYLQDR
WVFGLYERERKLVYMQVVQKRDAKTLIPIIQERCELGTTIISDQWYAYNKLAEFGYPHYT
VDHSRFFVNPNSREIHTQDIEISWCWAKYNVKKHRNTVNLQHLLNVFCWMRQFKKKEKGT
ELASVLNAASEIISRYEEKVVKT-------------------------------------
------------------------------------------------------------
-----------------
>Sy.m_LSRX01002035.1_33331_34362 ....
MIENRFVWRGPRYDDSCMQCQNAKITAGGIGFFKGTHPKLWLDKLDCFMMWTKEYQRDII
ILELNIRKQHVDEWLAQFQQTISVWTDFQLQQGFQSNMFQTLQQHSSKKAPSRMKRPASC
KRPASGLRKKPVSNTPVAKKSPRVFIADESYLNKRKAGSLSRTGRPQKDQVWIWGAVLEG
CVSTHFIFRILKHPSEAAAGKPRGHAEMLDNLGMLGLSKGDIFVSDSWPATTSAVKAFRR
QHELTERTLPHEKVNHSAGEIKNSNGYSTNAIEAKWSLLKRWARRKLGGKLPSHSDRVKW
HRLINEYQGRCILKRRHVETVLRSQSGPKDFVSFKAMIKLFEIA----------------
------------------------------------------------------------
------------------------------------------------------------
-----------------
>Sy.m_LSRX01001286.1_52335_53366 .
MIENRFVWRGPRYDDSCMQCQNAKITAGGIGFFKGTHPKLWLDKLDCFMMWTKEYQRDII
ILELNIRKQHVDEWLAQFQQTISVWTDFQLQQGFQSNMFQTLQQHSSKKAPSRMKRPASC
KRPASGLRKKPVSNTPVAKKSPRVFIADESYLNKRKAGSLSRTGRPQKDQVWIWGAVLEG
CVSTHFIFRILKHPSEAAAGKPRGHAEMLDNLGMLGLSKGDIFVSDSWPATTSAVKAFRR
QHELTERTLPHEKVNHSAGEIKNSNGYSTNAIEAKWSLLKRWARRKLGGKLPSHSDRVKW
HRLINEYQGRCILKRRHVETVLRSQSGPKDFVSFKAMIKLFEIA----------------
------------------------------------------------------------
------------------------------------------------------------
-----------------
>Sy.m_LSRX01000462.1_497252_496221 .
MIENRFVWRGPRYDDSCMQCQNAKITAGGIGFFKGTHPKLWLDKLDCFMMWTKEYQRDII
ILELNIRKQHVDEWLAQFQQTISVWTDFQLQQGFQSNMFQTLQQHSSKKAPSRMKRPASC
KRPASGLRKKPVSNTPVAKKSPRVFIADESYLNKRKAGSLSRTGRPQKDQVWIWGAVLEG
CVSTHFIFRILKHPSEAAAGKPRGHAEMLDNLGMLGLSKGDIFVSDSWPATTSAVKAFRR
QHELTERTLPHEKVNHSAGEIKNSNGYSTNAIEAKWSLLKRWARRKLGGKLPSHSDRVKW
HRLINEYQGRCILKRRHVETVLRSQSGPKDFVSFKAMIKLFEIA----------------
------------------------------------------------------------
------------------------------------------------------------
-----------------
>Sy.m_LSRX01000026.1_1743737_1742706 .
MIENRFVWRGPRYDDSCMQCQNAKITAGGIGFFKGTHPKLWLDKLDCFMMWTKEYQRDII
ILELNIRKQHVDEWLAQFQQTISVWTDFQLQQGFQSNMFQTLQQHSSKKAPSRMKRPASC
KRPASGLRKKPVSNTPVAKKSPRVFIADESYLNKRKAGSLSRTGRPQKDQVWIWGAVLEG
CVSTHFIFRILKHPSEAAAGKPRGHAEMLDNLGMLGLSKGDIFVSDSWPATTSAVKAFRR
QHELTERTLPHEKVNHSAGEIKNSNGYSTNAIEAKWSLLKRWARRKLGGKLPSHSDRVKW
HRLINEYQGRCILKRRHVETVLRSQSGPKDFVSFKAMIKLFEIA----------------
------------------------------------------------------------
------------------------------------------------------------
-----------------
>Sy.m_LSRX01001286.1_50283_49252 .
MIENRFVWRGPRYDDSCMQCQNAKITAGGIGFFKGTHPKLWLDKLDCFMMWTKEYQRDII
ILELNIRKQHVDEWLAQFQQTISVWTDFQLQQGFQSNMFQTLQQHSSKKAPSRMKRPASC
KRPASGLRKKPVSNTPVAKKSPRVFIADESYLNKRKAGSLSRTGRPQKDQVWIWGAVLEG
CVSTHFIFRILKHPSEAAAGKPRGHAEMLDNLGMLGLSKGDIFVSDSWPATTSAVKAFRR
QHELTERTLPHEKVNHSAGEIKNSNGYSTNAIEAKWSLLKRWARRKLGGKLPSHSDRVKW
HRLINEYQGRCILKRRHVETVLRSQSGPKDFVSFKAMIKLFEIA----------------
------------------------------------------------------------
------------------------------------------------------------
-----------------
>Sy.m_LSRX01001116.1_171106_172137 .
MIENRFVWRGPRYDDSCMQCQNAKITAGGIGFFKGTHPKLWLDKLDCFMMWTKEYQRDII
ILELNIRKQHVDEWLAQFQQTISVWTDFQLQQGFQSNMFQTLQQHSSKKAPSRMKRPASC
KRPASGLRKKPVSNTPVAKKSPRVFIADESYLNKRKAGSLSRTGRPQKDQVWIWGAVLEG
CVSTHFIFRILKHPSEAAAGKPRGHAEMLDNLGMLGLSKGDIFVSDSWPATTSAVKAFRR
QHELTERTLPHEKVNHSAGEIKNSNGYSTNAIEAKWSLLKRWARRKLGGKLPSHSDRVKW
HRLINEYQGRCILKRRHVETVLRSQSGPKDFVSFKAMIKLFEIA----------------
------------------------------------------------------------
------------------------------------------------------------
-----------------
>Sy.m_LSRX01001105.1_209459_210490 .
MIENRFVWRGPRYDDSCMQCQNAKITAGGIGFFKGTHPKLWLDKLDCFMMWTKEYQRDII
ILELNIRKQHVDEWLAQFQQTISVWTDFQLQQGFQSNMFQTLQQHSSKKAPSRMKRPASC
KRPASGLRKKPVSNTPVAKKSPRVFIADESYLNKRKAGSLSRTGRPQKDQVWIWGAVLEG
CVSTHFIFRILKHPSEAAAGKPRGHAEMLDNLGMLGLSKGDIFVSDSWPATTSAVKAFRR
QHELTERTLPHEKVNHSAGEIKNSNGYSTNAIEAKWSLLKRWARRKLGGKLPSHSDRVKW
HRLINEYQGRCILKRRHVETVLRSQSGPKDFVSFKAMIKLFEIA----------------
------------------------------------------------------------
------------------------------------------------------------
-----------------
>Sy.m_LSRX01000107.1_175996_177171 ....
MGSLPNTETTKALLVAQHFRLVPPSYECEECDSNYILSCRRGRYQWRGPRYDGGCPRCNG
KEYNAAAIGFFKGEYQTLWLDKLDALVMWVKDYSRTTICIELHDHHHATIDGWLASFQHV
VSNWAKLQLDSGFNHPFFKDMEMQPHMRRRVSLKKPASHTTQKRPATQQRPSTVVLKKPS
TALQKHILKKNQKRIFIADESFLNKKKPGKLSKYGRPQKDQIWIWGAVLENNIKTHFLFR
ILEHPADALDGKPRGHKEMLRNIRSLGLRSGDTFSy-k_VSDKWKATVSSLKAYHVETGL
TTRTLPHEVVNHSEGEIVNSNGFTTNPIEAKWAVMKRWIRKRGGGVLPKHGDREKWAALI
YEYQGRNLLMTREHHGIHHDRIRVLRLRAVLNLFAVA-----------------------
------------------------------------------------------------
-----------------
>Sy.m_LSRX01000898.1_287026_287598 ....
MNLSSTKRNQGSSPSTVVLKRTKSGSVLENNIKTHFLFRILDHPADALDGKPRGHKEMLG
NLRSLGLHSGDTFSy-k_VSDKWKSTVSSLKAYRVETGLATRTLPHEMVNHIEGEIVKSN
GFTTSPIEAKWAVMKRWIRKRGGGVLPKHGDREKWATLIYEYQGRSLLMTREQHGIHHDR
IRVLRLRAVLNLFAAA--------------------------------------------
------------------------------------------------------------
------------------------------------------------------------
------------------------------------------------------------
------------------------------------------------------------
-----------------
>Sy.m_LSRX01000007.1_2022847_2023407 ....
MNLSSTKRNQGSSPSTVVLKRTKSGSVLENNIKTHFLFRILDHPADDLDGKPRGHKEMLG
NLRSLGLRSGDTFSy-k_VSDKWKSTVSSLKAYRVATRTLPHEMVNHIEGEIVSSNGFTT
SPIEAKWAVMKRWIRKRGGGVLPKHGDREKWATLIFEYQGRSLLMTREHHGIQHDRIRVL
RLRAVLNLFAVA------------------------------------------------
------------------------------------------------------------
------------------------------------------------------------
------------------------------------------------------------
------------------------------------------------------------
-----------------
>Sy.m_LSRX01000745.1_221478_222620 ....
MNLSSTNKKPGKLSKYGRPQKEAIWIWCAVLGNNIKTHFLFRILDHPADALDGKPRGHKE
MFHNIRSLGLHSGDTFSy-k_VSDKWKATVSSLKAYRVETGLTTRTLPHEVVNHSEGEIV
NSNGFTTNRIETKWAVMKRWIRNRGGGLLPKHGDGDKWAALIYEYQGRNLLMTRAHRGIH
HDPCSEASCCTKPIRSSINSHSRVVSMLSLTLVSGDTSHAPEHDATTNQNVQDSHLHRGA
LYIAHDLQMHMRNAIVPEPLMKQLCSQEQGPREAAMVVYPLVHPAFMRLMEHDPLTLLDE
FILLSPPLPIPSAPVPQSRLGKLRDGSCLQPLCIMIRVRYVVIVCFGVERKSRCTCFFCP
CIQAKAAASIKPNLASSTRLLRSQIL----------------------------------
------------------------------------------------------------
-----------------
>Sy.m_LSRX01000111.1_1013917_1012565 ....
MASYADWIVFRAAVLSADLLNRTQFSDIVKYSHVRDLGGLPDTLATRALLAAQALHLVPP
HRACPTCEMPFKLCFKGGRYRWIGARYESQGCQECLDQQPQASTIGFLSNVKQHMWMPKL
EAFMMWIFEYPRQQIFRELHPVDHKRVDAWTQSFQQTLSAWYQLQLNEGFDGPLFRRLHR
ASSRRPGTAATRKPASKTYKRPSTSSSKTALKRPSASSAALSKTALKRPSASSAALKRPS
MNKTHIKFAGKARIFIADETHLNKRKRNALSRTGRPQRDQVWLWGAVLHGHIKTHFIFRI
LDHPNDACDGKPRGHKEMLKNIQTLGLRRGDIFSy-k_VSDKWKATVSAFNSYKTVNNFS
EADTRHEIVNHSEGEIVNSKGFSTNAIECKWSVIKRWIRRRMSGVLPAHSDRHKWRLLID
EYQARSLVTANGQHSFDNGNIITVRVRDVVRLFQVA------------------------
-----------------
>Sy.m_LSRX01001384.1_152693_151440 .....
MFVISVAFQIPWLLEHCSQPRLYISTPSHRACPTCEMPFKLCFKGGHYRWIGARYESQGC
QECLDQQPQVRTIGFLSNVKQHMWMPKLEAFMMWIFEYPRQQIFRELHPADHKRVDAWTQ
SFQQTLSAWYQLQLNEGFDGPLFRRLHRASSRQPGTAATRKPASKTYKRPSTSSSKTALK
RPSASSAALSKTALKRPSASSAALKRPSMNKTHIKFAGKARIFIADETHLNKRKRNALSR
TGRPQRDQVWLWGAVLHGHIKTHFIFRILGHPNDACDGKPRGHKEMLKNIQTLGLRRGDI
FSy-k_VSDKWKATVSAFNSYKTVNNFSEADTRHEIVNHSEGEIVNSNGFSTNAIECKWS
VIKQIRRRMSWVLPAHSDRQKWRLLIDEYQARSLLTANGQHSFDNGKIITVRVRDAVRLF
QVA---------------------------------------------------------
-----------------
>Sy.m_LSRX01000807.1_287146_288063 ....
MAFLYFLVFMACNEKIMRIEEELLSVHGTSKTTVHRWQIFYQNCLTTYMNAQKLNKVGGH
KRRCVMDEIAVGKVGVRVDNSISKLRSMTRRPVRISKREPYNSIWKRGARPGVKVKAKSA
KDKRKSKNTQWLWFGVEYGKDKFVPFTHGAGTKRVAATVLPSSSSASDKKPRGHDSIKQA
LQKYVLPKSKVTADGWRAIQSACKSLKIPLKQVNHTNTFRGKDGTYSNDAESEVARFKFW
SRGKWSKVRSTNSKCTAKKQAKFQAKVTEYVVQTNSACDMKLPMSIILEAIRLHSKSKKW
SPVLLE------------------------------------------------------
------------------------------------------------------------
------------------------------------------------------------
-----------------
>Sy.m_LSRX01000331.1_403927_405072 ....
MLQQPVSWPHGFTDSFFLRAAVILYSFGLLSWKTSCSQARCGGQVLFEETVRNDRADTKC
RYHFRCLRCGTRTSPEASGVLHGVRSHLWMAWIHFTALCSLNQPWSQIMTTLRSHYGIRS
PYHTLGDWLERVQRAMGDYIQAKKVDVIGGKGFVVAWDETAWGRQRAGIMKKPAQQRGRS
VHTMKRLPGRTIWKKPAVQESASSDKGETRWIWMAVVCGRLASAAGPAEVFTHKNQTKRV
AAVLLPGSRSALQGKPRGTQQLKKVIKHHIKPGTKPVTDGWAPSASVVNSLGHFDEHAVV
NHSKEWRNEDGYHTNDIESENNRLKTWARRRWGRLPPKCTDEMLMEYVFRVNVGSSFQCV
LTAVQHAAGVRSPSVAVPVQFR--------------------------------------
------------------------------------------------------------
-----------------
>Sy.m_LSRX01000268.1_507056_505929 ....
MLQQPVSWPHGFTDSFFLRAAVILYSFGLLSWKTSCSQARCGGQVLFEETVRNDRADTKC
RYHFRCLRCGTRTSPEASGVLHGVRSHLWMAWIHFTALCSLNQPWSQIMTTLRSHYGIRS
PYHTLGDWLERVQRAMGDYIQAKKVDVIGGKGFVVAWDETAWGRQRAGIMKKPAQQRGRS
VHTMKRLPGRTIWKKPAVQESASSDKGETRWIWMAVVCGRLASAAGPADVFTHKNQTKRV
AAVLLPGSRSALQGKPRGTQQLKKVIKHHIKPGTMPVTDGWAPSASVVNSLGHFDEHAVV
NHSKEWRNEDIESENNRLKTWARRRWGRLPPKCTDEMLMEYVFRVNVGSSFQCVLTAVQH
AAGVRSPSVAVPVQFR--------------------------------------------
------------------------------------------------------------
-----------------
>Sy.m_LSRX01001407.1_145189_144314 ....
MPNCEECAAKLWSGNNRALWFLVWLELLILPRCCSRGHEWKFPNGNDNEDGSYCHLHCTA
RLKEVFPASEEDDEKAPTHKRCNYKKTWRNQSDLPYFLPASMTPSQYLRTLYWFSSDAPQ
KQVLKETGLAETTWAKIRNKIRDLLWLVIQQQFNRVQLGGPGRVVVIDETFCTRKKTNAG
GFVGRSTMGNKTIVMGFLELDLATRKATGACVLITIANRKQATLKREIETHVLPGSPIFT
DRHKSYHFLDADKASTCTELSTTRLVSSPAWNAYLVRTSTSRPMRWKVCLDA--------
------------------------------------------------------------
------------------------------------------------------------
------------------------------------------------------------
-----------------
>Sy.m_LSRX01000217.1_743402_744130 ....
MGQDPQQDPRSALACYSTAVQSCATWWSCRVVVIDETFFTRKKTNAGGFVGRSTIGNKTI
VKGFLELDLATRKATGACVLITIANRKQATLKREIETHVLPGSLIFTDRHKSYHFLGRRQ
SQYVHRAVNHKAGEFSRMERIFGQDINVTTNAVEGLFGRLKKYLRQREYLRIGKRAYGEA
LAEFLWRQRCSAFRLEPFYNLLREIKVWQDAHPRRPQADGSADSITLMFLEGSLPLEYGG
ALF---------------------------------------------------------
------------------------------------------------------------
------------------------------------------------------------
------------------------------------------------------------
-----------------
>Sy.k_VSDK01020766.1_300102_301283 ....
MEFQVEGRVALVRGEATLRLTPVVAEVVHVNVPRPTVQTVATWNLHSSRLPMSTKVLNRT
VLEGVYSKNWLNFFDAFCMWTFDYPPALIQREVGVDHKRLLQWEQVWHEGVEADLQTRLA
TSTIAAAPPQSANRTRGVKRPAAALKQQSHKKVAQKKIQKRPASRKGLKRPAAANFSPKK
QRKTPNSARFYSHYKYVIEVDESHLNKAKAGHLTRSGRIQNDQVWVWGATLPKQPDRFVF
RVLQHPVDACEGRPRGKQEILDCLRFLNIPKKTILVTDGWKATKAAVKALKDEKGWGDAE
LWHEVVNHSAGEIVNTNGFTTNYIETRWGAVKRWVRKRSGGMMPRHNDRRKWTRLLTEFR
WRKIASRDKSADGGRSWQVPLVESLTAMRSRSKS--------------------------
------------------------------------------------------------
-----------------
>Sy.k_VSDK01018894.1_2487_3836 ....
MSVYRDVRAFQTALDVSSMTSRADFLYMVKWAKLEDTQPYPNTDSLKALVFAMHIGLLPE
SHQCQTCRRAFRLSYRQNRGMWEWRQHTGGCAACRGTRQSLTAGTVLEKIRSKNWLHFFD
ATCMWTLDYPMKIIERETGVHKNQLLEWQQVWHAAIELDLKVRLRSFALTAVAPKSANTV
RLNKKPAMKKPGTAMKGHVKRPAASKGVIKHHLKRPSASKGIIKRPAKFVAKKQKATPNP
MNFYKNYKYVIECDESHLNQSKPGALTRTGRVQADQVWVWGATLPRQPQRFVFRVLKHAQ
DAVAGRPRGKEEILECLKLLQIPKKTILVTDGWKATEAAVQQLKQDQGWTDKDLWHEVVN
HSAGEIVNVNGFTTNHIENRWSLVKRWIRKRMGGRLPSHSDRAKWTHLLNEFHWRKIAGS
GHSLDWGNTWYVPFEESLGALCAYSAKLRK------------------------------
-----------------
>Sy.k_VSDK01019235.1_2659_3906 ...
MSWRIPGSLPYYCARTMTPQSYLKGLYWFSQETPRKQARKESGMSEKVWFSFQKRIRQIL
WLSVQQSHEKMGGRGKIVCVDETFFTKKKKSRGGFQGRSSVANQTIVMGFLELDFSSRKA
TGRAALVEIPNRKTSTLKKEIEAHVLPGTLIFTDALRAYQFLGRRGSAYVHRYVNHKKRE
FSRVETIFGEEVNVSTNAAEGLFGRLKSYVRTRDLRRVHKNNYGSLLAEFLWFAQRSARR
EDPFGELLLVVGRWQEAHPKFVRPDHLLTERVPQDLQAIFREICEDPPEEAACPPAAQQG
NRFQADPASPNLPLAPVPEAVAFPDEEDEDKEENVEQGEEEEVEDDEVMEPDAVYCSQGH
ACVWSAPVPEQVVKKRRGPRQIIWCKVTCDRCGKEVTTNTWRCATCDWDICLQCAA----
------------------------------------------------------------
-----------------
>Sy.k_VSDK01013050.1_273222_271732 ...
MVDSTEASIKIWPSCRQALWFMVWFGLLQLPSVCPRGHEWKFSGNDSGYSCLHCARKIGT
LDRKDDEDEEERPRSKLCNKKMSWRIPGSLPYYCARTMTPQAYLKGLYWFSQETPRKQAR
KESGMSEKVWFSFQKRIRQILWLSVQQSHEKMGGRGKIVCVDETFFTKKKKSRGGFQGRS
SVANQTIVMGFLELDFSSRKATGRAALVEIPNRKTSTLKKEIEAHVLPGTLIFTDALRAY
QFLGRRGSAYVHRYVNHKKREFSRVETIFGEEVNVSTNAAEGLFGRLKSYVRTRDLRRVH
KNNYGSLLAEFLWFAQRSARREDPFGELLLVVGRWQEAHPKFVRPDHLLTERVPQDLQAI
FREICEDPPEEAACPPAAQQGNRFQADPASPNLPLAPVPEAVAFPDEEDEDKEENVEQGE
EEEVEDDEVMEPDAVYCSQGHACVWSAPVPEQVVKKRRGPRQIIWCKVTCDRCGKEVTTN
TWRCATCDWDICLQCAA
>Sy.k_VSDK01010916.1_272979_271732 ...
MSWRIPGSLPYYCARTMTPQAYLKGLYWFSQETPRKQARKESGMSEKVWFSFQKRIRQIL
WLSVQQSHEKMGGRGKIVCVDETFFTKKKKSRGGFQGRSSVANQTIVMGFLELDFSSRKA
TGRAALVEIPNRKTSTLKKEIEAHVLPGTLIFTDALRAYQFLGRRGSAYVHRYVNHKKRE
FSRVETIFGEEVNVSTNAAEGLFGRLKSYVRTRDLRRVHKNNYGSLLAEFLWFAQRSARR
EDPFGELLLVVGRWQEAHPKFVRPDHLLTERVPQDLQAIFREICEDPPEEAACPPAAQQG
NRFQADPASPNLPLAPVPEAVAFPDEEDEDKEENVEQGEEEEVEDDEVMEPDAVYCSQGH
ACVWSAPVPEQVVKKRRGPRQIIWCKVTCDRCGKEVTTNTWRCATCDWDICLQCAA----
------------------------------------------------------------
-----------------
>Sy.k_VSDK01004385.1_272979_271732 ...
MSWRIPGSLPYYCARTMTPQAYLKGLYWFSQETPRKQARKESGMSEKVWFSFQKRIRQIL
WLSVQQSHEKMGGRGKIVCVDETFFTKKKKSRGGFQGRSSVANQTIVMGFLELDFSSRKA
TGRAALVEIPNRKTSTLKKEIEAHVLPGTLIFTDALRAYQFLGRRGSAYVHRYVNHKKRE
FSRVETIFGEEVNVSTNAAEGLFGRLKSYVRTRDLRRVHKNNYGSLLAEFLWFAQRSARR
EDPFGELLLVVGRWQEAHPKFVRPDHLLTERVPQDLQAIFREICEDPPEEAACPPAAQQG
NRFQADPASPNLPLAPVPEAVAFPDEEDEDKEENVEQGEEEEVEDDEVMEPDAVYCSQGH
ACVWSAPVPEQVVKKRRGPRQIIWCKVTCDRCGKEVTTNTWRCATCDWDICLQCAA----
------------------------------------------------------------
-----------------
>Sy.k_VSDK01021388.1_272979_271732 ...
MSWRIPGSLPYYCARTMTPQAYLKGLYWFSQETPRKQARKESGMSEKVWFSFQKRIRQIL
WLSVQQSHEKMGGRGKIVCVDETFFTKKKKSRGGFQGRSSVANQTIVMGFLELDFSSRKA
TGRAALVEIPNRKTSTLKKEIEAHVLPGTLIFTDALRAYQFLGRRGSAYVHRYVNHKKRE
FSRVETIFGEEVNVSTNAAEGLFGRLKSYVRTRDLRRVHKNNYGSLLAEFLWFAQRSARR
EDPFGELLLVVGRWQEAHPKFVRPDHLLTERVPQDLQAIFREICEDPPEEAACPPAAQQG
NRFQADPASPNLPLAPVPEAVAFPDEEDEDKEENVEQGEEEEVEDDEVMEPDAVYCSQGH
ACVWSAPVPEQVVKKRRGPRQIIWCKVTCDRCGKEVTTNTWRCATCDWDICLQCAA----
------------------------------------------------------------
-----------------
>Sy.k_VSDK01022794.1_4775_3588 ...
MSWRIPGSLPYYCARTMTPQAYLKGLYWFSQETPRKQARKESGMSEKVWFSFQKRIRQIL
WLSVQQSHEKMGGRGKIVCVDETFFTKKKKSRGGFQGRSSVANQTIVMGFLELDFSSRKA
TGRAALVEIPNRKTSTLKKEIEAHVLPGTLIFTDALRAYQFLGRRGSAYVHRYVNHKKRE
FSRVETIFGEEVNVSTNAAEGLFGRLKSYVRTRDLRRVHKNNYGSLLAEFLWFAQRSARR
EDPFGELLLVVGRWQEAHPKFVRPDHLLTERVPQDLQAIFREICEDPPEEAACPPAAQQG
NRFQADPASPNLPLAPVPEAVAFPDEEDEDKEENVEQGEEEEVEDDEVMEPDAVYCSQGH
ACVWSAPRSQTDHVSRGIFEKRVCPFQLGRVPRAMG------------------------
------------------------------------------------------------
-----------------
>Sy.k_VSDK01027557.1_3408_4577 ...
MSWRIPGSLPYYCARTMTPQAYLKGLYWFSQETPRKQARKESGMSEKVWFSFQKRIRQIL
WLSVQQSHEKMGGRGKIVCVDETFFTKKKKSRGGFQGRSSVANQTIVMGFLELDFSSRKA
TGRAALVEIPNRKTSTLKKEIEAHVLPGTLIFTDALRAYQFLGRRGSAYVHRYVNHKKRE
FSRVETIFGEEVNVSTNAAEGLFGRLKSYVRTRDLRRVHKNNYGSLLAEFLWFAQRSARR
EDPFGELLLVVGRWQEAHPKFVRPDHLLTERVPQDLQAIFREICEDPPDEADEVHRVRLQ
HSKATGFKQTPRRPIYLWLLFLKLWLFQTKKMKTRKKMWSRGRRKKLKMTKSWNQMPCIA
AKVMLVFGRRLCRNKWSRREEGRAKSFGAR------------------------------
------------------------------------------------------------
-----------------
>Sy.k_VSDK01018746.1_3529_4896 ...
MEFFYSCWHCARKIGILDRGGDEGEDERPRNKLCNKKMSWRIPGSLLYYCARTMTPQAHL
KGLYWFSQETPRKQARKESGMSKKVWFSFQKRIRQLLWLSVQQSYVKMGGRGKIVCVDEN
FFTKKKKPKGGCQGRSSVGNQTIVMGFLELDLNSRKATGRAALVEIPNRTTNTLKKEIEN
HLIPGTLIFTDALRAYKFLGRRGSAYVQRYVNHKKREFSRVETIFGEEVNVSTNAAEGLF
GRLKSYVRNRDLRRVHKNNYGSLLAEFLWFAQRSARREDPFAELLQVVGRWREAHPRFAR
PEHGLIERVPQDLQAMFSEICETSDEADEVHAAHPPVVQQGNQFQAAPASPILRLAPVPE
AAAFPDNEDEDPKEKLEQGEEEEAEDDEIMEPDAVYCSQGHACVWSAPVPEQVVKKGGPS
RIIWCKVTCDRCKKEVTANTWRCATCDWDICLQCAA------------------------
-----------------
