# Supplementary material for: Distribution of Merlin in eukaryotes and first report of DNA transposons in kinetoplastid protists
Source: PLoS One. 2021 May 6;16(5):e0251133. doi: 10.1371/journal.pone.0251133 (PMC8101967; doi:10.1371/journal.pone.0251133)
Supplement: S3 Appendix — Contigs containing positive hits for each species are provided as fasta files. Nucleotide sequences from each Merlin group or family are also provided. All protein sequences were provided in a single file. A README file is provided with additional information about files. (ZIP) [file pone.0251133.s009.zip › S3 Appendix/Bodo_saltans_Kinetoplastida_bestcontig.fasta]

>B.s_CYKH01001213.1_1373_3
ATGTTTCGAGAGTCGCCAAAAATGTTGATAGAAATCAGGAAATTGGTCGC
AGCAGTGATAACGCAGACCGCGGCCATGCAGTCTGCAGTGACTGCCATGC
ACGACGTGGTGCACGCTGCTGGGCGTGTAAGCATCCCTCCTAGGACAGAA
CATTTGCGTGTCTCAAAGTCAAGCAGCAATTCAAAAAGGGCTAATAGCAA
CGAAGTACTTTCTTCTGAGCCCCTCCGCGCGACGTCGGAACCGACGATGT
TAGACGAACCACTTCTCGAACAGTGCTTGGGGTGTCCCACAATGGAGTGC
GTGAAGCAGTGGAGATCTTTCCGCGACCTCCCACAAGATATCCCTGCATG
GATGCTCCACCACGACTTCTTCAAGGAACCGTCGTGCGTGGAGCATCTGC
AGGCGAATATGGTCCGTCGGGGCGTGCATGGTGAATGCCGCGTGCGCACT
GGGGACACAACGTGCCGGCAACGCGTGCACATTCATGCGCCTTTCTTGAG
CACAATGTCGAAAATTACCGTGGACAAGCTCTTCATGTTTTGGAGCCACG
TCGCCAACAATGAAGGCGCTTCTTCTATCGAAAAGAATCTCAGCGTCAAC
AAGAACACAGTCTCAGTCTTATTCGACCGCCTTGGAGCAGCGTGTGTGTT
GGCCGACTCAATGGAGCCAGCCCGTTTCTCGCATTGCGCCGTTGACGAAA
CCTACGTTGGTAAACGGAAATACCAACGTGGGAAGCGCATGCGGAAACGC
GGCTTTTGGTTTGTTACTTTGACGGAAATACTGAAGTCAGGATGCACTGG
AGCGACAGCGTGGCACCTCGTCAAAAGGAGAGACAGGGCCACGCTGGAGC
GCCTCGTCATACAACATCTCGTCGGATCCAAGACAATCGTCTGGACCGAC
GAGCATAAAGGATACAAAGGGCTGGCGGAGGTGTGTCGTCATTTTGCTGT
GAATCATTCTAAGGAGTGGCGCTCTGTGGCCGGCGTGCACACCAATCACG
CCGAAGGCGTGCATGGTGTTATCAAGCGGTACCTTCTCCAACAACACAAC
CGCTTTGGCATAAGTAGCCGCAACCTTCGTAAGCACGTTGCATTGCAGTG
CTGTAAACTGTTAAATGCAGAAGTCGAGCCACAGTACAAATGGGCACATA
GATTGCTGCACATCCTTAGAGTGTGCCGCACATATTATCGATGCGCACCT
GACGCTATGGTGACTATTTCGTCTGACACGGTGAGTGATCACAACGAGGC
GCTAGAGCTACCTACTGGGCACACTAACGTGAGGTACACGAAAAGCGGTG
CGAAAGACAAGCGAGCGAAGAAGGACGTGGCGGGCTCGTCGAAAAAGATA
CTGGCTCCAACCAAGGATTTA
