# Supplementary material for: Distribution of Merlin in eukaryotes and first report of DNA transposons in kinetoplastid protists
Source: PLoS One. 2021 May 6;16(5):e0251133. doi: 10.1371/journal.pone.0251133 (PMC8101967; doi:10.1371/journal.pone.0251133)
Supplement: S3 Appendix — Contigs containing positive hits for each species are provided as fasta files. Nucleotide sequences from each Merlin group or family are also provided. All protein sequences were provided in a single file. A README file is provided with additional information about files. (ZIP) [file pone.0251133.s009.zip › S3 Appendix/Bodo_saltans_Kinetoplastida_cds.aln]

CLUSTAL W(1.60) multiple sequence alignment


CYKH01001213.1_2 atgtttcgagagtcgccaaaaatgttgatagaaatcaggaaattggtcgcagcagtgata
CYKH01000445.1_466_2 atgcctcgagagtcgccaaaaatgttgatagaaatcaggaaattggtcgcagcagtggta
CYKH01001073.1:3141-3469 NNNNNNNNNNNNNNNNNNNNNNNNNNNNNNNNNNNNNNNNNNNNNNNNNNNNNNNNNNNN
CYKH01000271.1_943-71 NNNNNNNNNNNNNNNNNNNNNNNNNNNNNNNNNNNNNNNNNNNNNNNNNNNNNNNNNNNN
CYKH01001214.1:395-445 NNNNNNNNNNNNNNNNNNNNNNNNNNNNNNNNNNNNNNNNNNNNNNNNNNNNNNNNNNNN
CYKH01001214.1:180-387 NNNNNNNNNNNNNNNNNNNNNNNNNNNNNNNNNNNNNNNNNNNNNNNNNNNNNNNNNNNN
CYKH01001028.1:227-438 NNNNNNNNNNNNNNNNNNNNNNNNNNNNNNNNNNNNNNNNNNNNNNNNNNNNNNNNNNNN


CYKH01001213.1_2 acgcagaccgcggccatgcagtctgcagtgactgccatgcacgacgtggtgcacgctgct
CYKH01000445.1_466_2 acgcagaccgcggccatgcagtctgcagtgactgccatgcacgacgtggtgcacgctgct
CYKH01001073.1:3141-3469 NNNNNNNNNNNNNNNNNNNNNNNNNNNNNNNNNNNNNNNNNNNNNNNNNNNNNNNNNNNN
CYKH01000271.1_943-71 NNNNNNNNNNNNNNNNNNNNNNNNNNNNNNNNNNNNNNNNNNNNNNNNNNNNNNNNNNNN
CYKH01001214.1:395-445 NNNNNNNNNNNNNNNNNNNNNNNNNNNNNNNNNNNNNNNNNNNNNNNNNNNNNNNNNNNN
CYKH01001214.1:180-387 NNNNNNNNNNNNNNNNNNNNNNNNNNNNNNNNNNNNNNNNNNNNNNNNNNNNNNNNNNNN
CYKH01001028.1:227-438 NNNNNNNNNNNNNNNNNNNNNNNNNNNNNNNNNNNNNNNNNNNNNNNNNNNNNNNNNNNN


CYKH01001213.1_2 gggcgtgtaagcatccctcctaggacagaacatttgcgtgtctcaaagtcaagcagcaat
CYKH01000445.1_466_2 gggcgtgtaagcatccctcctaggacagaacctttgcgtgtctcaaagtcaagcagcaat
CYKH01001073.1:3141-3469 NNNNNNNNNNNNNNNNNNNNNNNNNNNNNNNNNNNNNNNNNNNNNNNNNNNNNNNNNNNN
CYKH01000271.1_943-71 NNNNNNNNNNNNNNNNNNNNNNNNNNNNNNNNNNNNNNNNNNNNNNNNNNNNNNNNNNNN
CYKH01001214.1:395-445 NNNNNNNNNNNNNNNNNNNNNNNNNNNNNNNNNNNNNNNNNNNNNNNNNNNNNNNNNNNN
CYKH01001214.1:180-387 NNNNNNNNNNNNNNNNNNNNNNNNNNNNNNNNNNNNNNNNNNNNNNNNNNNNNNNNNNNN
CYKH01001028.1:227-438 NNNNNNNNNNNNNNNNNNNNNNNNNNNNNNNNNNNNNNNNNNNNNNNNNNNNNNNNNNNN


CYKH01001213.1_2 tcaaaaagggctaatagcaacgaagtactttcttctgagcccctccgcgcgacgtcggaa
CYKH01000445.1_466_2 agacgcggggctaatagcaacgaattactttcttctgagcccctccgcgcgacgtcggaa
CYKH01001073.1:3141-3469 NNNNNNNNNNNNNNNNNNNNNNNNNNNNNNNNNNNNNNNNNNNNNNNNNNNNNNNNNNNN
CYKH01000271.1_943-71 NNNNNNNNNNNNNNNNNNNNNNNNNNNNNNNNNNNNNNNNNNNNNNNNNNNNNNNNNNNN
CYKH01001214.1:395-445 NNNNNNNNNNNNNNNNNNNNNNNNNNNNNNNNNNNNNNNNNNNNNNNNNNNNNNNNNNNN
CYKH01001214.1:180-387 NNNNNNNNNNNNNNNNNNNNNNNNNNNNNNNNNNNNNNNNNNNNNNNNNNNNNNNNNNNN
CYKH01001028.1:227-438 NNNNNNNNNNNNNNNNNNNNNNNNNNNNNNNNNNNNNNNNNNNNNNNNNNNNNNNNNNNN


CYKH01001213.1_2 ccgacgatgttagacgaaccacttctcgaacagtgcttggggtgtcccacaatggagtgc
CYKH01000445.1_466_2 ccgccgatgttagacgaaccacttctcgagcaatgcctagggtgtcccacaatggagtgc
CYKH01001073.1:3141-3469 NNNNNNNNNNNNNNNNNNNNNNNNNNNNNNNNNNNNNNNNNNNNNNNNNNNNNNNNNNNN
CYKH01000271.1_943-71 NNNNNNNNNNNNNNNNNNNNNNNNNNNNNNNNNNNNNNNNNNNNNNNNNNNNNNNNNNNN
CYKH01001214.1:395-445 NNNNNNNNNNNNNNNNNNNNNNNNNNNNNNNNNNNNNNNNNNNNNNNNNNNNNNNNNNNN
CYKH01001214.1:180-387 NNNNNNNNNNNNNNNNNNNNNNNNNNNNNNNNNNNNNNNNNNNNNNNNNNNNNNNNNNNN
CYKH01001028.1:227-438 NNNNNNNNNNNNNNNNNNNNNNNNNNNNNNNNNNNNNNNNNNNNNNNNNNNNNNNNNNNN


CYKH01001213.1_2 gtgaagcagtggagatctttccgcgacctcccacaagatatccctgcatggatgctccac
CYKH01000445.1_466_2 gtgaagcagtggagatctttccgcgacctcccacaagatgtccctgcatggatgctccac
CYKH01001073.1:3141-3469 NNNNNNNNNNNNNNNNNNNNNNNNNNNNNNNNNNNNNNNNNNNNNNNNNNNNNNNNNNNN
CYKH01000271.1_943-71 NNNNNNNNNNNNNNNNNNNNNNNNNNNNNNNNNNNNNNNNNNNNNNNNNNNNNNNNNNNN
CYKH01001214.1:395-445 NNNNNNNNNNNNNNNNNNNNNNNNNNNNNNNNNNNNNNNNNNNNNNNNNNNNNNNNNNNN
CYKH01001214.1:180-387 NNNNNNNNNNNNNNNNNNNNNNNNNNNNNNNNNNNNNNNNNNNNNNNNNNNNNNNNNNNN
CYKH01001028.1:227-438 NNNNNNNNNNNNNNNNNNNNNNNNNNNNNNNNNNNNNNNNNNNNNNNNNNNNNNNNNNNN


CYKH01001213.1_2 cacgacttcttcaaggaaccgtcgtgcgtggagcatctgcaggcgaatatggtccgtcgg
CYKH01000445.1_466_2 cacgacttcttcgaggaaccgtcgtgcgtggagcatcagcaggcgaacatggttcgtcgg
CYKH01001073.1:3141-3469 NNNNNNNNNNNNNNNNNNNNNNNNNNNNNNNNNNNNNNNNNNNNNNNNNNNNNNNNNNNN
CYKH01000271.1_943-71 NNNNNNNNNNNNNNNNNNNNNNNNNNNNNNNNNNNtcagcaggcgaacatggttcgtcgg
CYKH01001214.1:395-445 NNNNNNNNNNNNNNNNNNNNNNNNNNNNNNNNNNNNNNNNNNNNNtaaatccttggttgg
CYKH01001214.1:180-387 NNNNNNNNNNNNNNNNNNNNNNNNNNNNNNNNNNNNNNNNNNNNNNNNgtacttcgttgN
CYKH01001028.1:227-438 NNNNNNNNNNNNNNNNNNNNNNNNNNNNNNNNNNNNNNNcagaagaaagtacttcgttgN


CYKH01001213.1_2 ggcgtgcatggtgaatgccgcgtgcgcactggggacacaacgtgccggcaacgcgtgcac
CYKH01000445.1_466_2 ggcctgcatggtgaatgccgcgtgcgcactggagacacaacgtgcNNNNNNNNNNNNNNN
CYKH01001073.1:3141-3469 NNNNNNNNNNNNNNNNNNNNNNNNNNNNNNNNNNNNNNNNNNNNNNNNNNNNNNNNgcac
CYKH01000271.1_943-71 ggcctgcatggtgaatgccgcgtgcgcactggagacacaacgtgccggcaacgcgtgcac
CYKH01001214.1:395-445 agccagtatcttgttcgacgagcccgcNNNNNNNNNNNNNNNNNNNNNNNNNNNNNNNNN
CYKH01001214.1:180-387 NNNNNNNNNNNNNNNNNNNNNNNNNNNNNNNNNNNNNNNNNNNNNNNNNNNNNNNNNNNN
CYKH01001028.1:227-438 NNNNNNNNNNNNNNNNNNNNNNNNNNNNNNNNNNNNNNNNNNNNNNNNNNNNNNNNNNNN


CYKH01001213.1_2 attcatgcgcctNNNttcttgagcacaatgtcgaaaattaccgtggacaagctcttcatg
CYKH01000445.1_466_2 NNNNNNNNNNNNNNNNNNNNNNNNNNNNNNNNNNNNNNNNNNNNNNNNNNNNNNNNNNNN
CYKH01001073.1:3141-3469 attcatgcgccttccttcttgagcacaatgtcgaaaataaccatcgacaagctcatcatg
CYKH01000271.1_943-71 attcatgcgcctNNNttcttgagaNNNNNNNNNNNNNNNNNNNNNNacaagctcttcatg
CYKH01001214.1:395-445 NNNNNcacgtccNNNttNNNNNNNNNNNNNNNNNNNNNNNNNNNNNNNNNNNNNNNNNNN
CYKH01001214.1:180-387 NNctattagcccNNNtttttgaaNNNNNNNNNNNNNNNNNNNNNNNNNNNNNNNNNNNNN
CYKH01001028.1:227-438 NNctattagcccNNNtttttgaaNNNNNNNNNNNNNNNNNNNNNNNNNNNNNNNNNNNNN


CYKH01001213.1_2 ttttggagccacgtcgccaacaatgaaggcgcttcttctatcgaaaagaatctcagcgtc
CYKH01000445.1_466_2 NNNNNNNNNNNNNNNNNNNNNNNNNNNNNNNNNNNNNNNNNNNNNNNNNNNNNNNNNNNN
CYKH01001073.1:3141-3469 ttttggagccacgtcgccatcaatgaaggcgcgttatagatcgagaagaacatcagcgtg
CYKH01000271.1_943-71 ttttggagccacgtcgccaacaatgaaggcgcttcatctatcgaaaagaatctcagcgtc
CYKH01001214.1:395-445 NNNNNNNNNNNNNNNNNNNNNNNNNNNNNNNNNNNNNNNNNNNNNNNNNNNNNNNNNNNN
CYKH01001214.1:180-387 NNNNNNNNNNNNNNNNNNNNNNNNNNNNNNNNNNNNNNNNNNNNNNNNNNNNNNNNNNNN
CYKH01001028.1:227-438 NNNNNNNNNNNNNNNNNNNNNNNNNNNNNNNNNNNNNNNNNNNNNNNNNNNNNNNNNNNN


CYKH01001213.1_2 aacaagaacacagtctcagtcttattcgaccgccttggagcagcgtgtgtgttggccgac
CYKH01000445.1_466_2 NNNNNNNNNNNNNNNNNNNNNNNNNNNNNNNNNNNNNNNNNNNNNNNNNNNNNNNNNNNN
CYKH01001073.1:3141-3469 aacaagaacacagtatccgtcctattcgaccgcctcggagcagcgtgttttttggccgac
CYKH01000271.1_943-71 aataagaacacagtctcggtcttattcgaccgccttggagcagcgtgtgttttggccgac
CYKH01001214.1:395-445 NNNNNNNNNNNNNNNNNNNNNNNNNNNNNNNNNNNNNNNNNNNNNNNNNNNNNNNNNNNN
CYKH01001214.1:180-387 NNNNNNNNNNNNNNNNNNNNNNNNNNNNNNNNNNNNNNNNNNNNNNNNNNNNNNNNNNNN
CYKH01001028.1:227-438 NNNNNNNNNNNNNNNNNNNNNNNNNNNNNNNNNNNNNNNNNNNNNNNNNNNNNNNNNNNN


CYKH01001213.1_2 tcaatggagccagcccgtttctcgcattgcgccgttgacgaaacctacgttggtaaacgg
CYKH01000445.1_466_2 NNNNNNNNNNNNNNNNNNNNNNNNNNNNNNNNNNNNNNNNNNNNNNNNNNNNNNNNNNNN
CYKH01001073.1:3141-3469 tcaatgtcgccagcccgtttctcgcattgcgccgtcgatgaaacctacgtcggtaaacgt
CYKH01000271.1_943-71 tcaatggagccagcccgtttctcgcattgcgccgtcgacgaaacctacgttggaaNNNNN
CYKH01001214.1:395-445 NNNNNNNNNNNNNNNNNNNNNNNNNNNNNNNNNNNNNNNNNNNNNNNNNNNNNNNNNNNN
CYKH01001214.1:180-387 NNNNNNNNNNNNNNNNNNNNNNNNNNNNNNNNNNNNNNNNNNNNNNNNNNNNNNNNNNNN
CYKH01001028.1:227-438 NNNNNNNNNNNNNNNNNNNNNNNNNNNNNNNNNNNNNNNNNNNNNNNNNNNNNNNNNNNN


CYKH01001213.1_2 aaataccaacgtgggaagcgcatgcggaaacgcggcttttggtttgttactttgacggaa
CYKH01000445.1_466_2 NNNNNNNNNNNNNNNNNNNNNNNNNNNNNNNNNNNNNNNNNNNNNNNNNNNNNNNNNNNN
CYKH01001073.1:3141-3469 aaataccagcgtgggaagcgcatgcggaagcgcggcttttggtttgtgactttgacggaa
CYKH01000271.1_943-71 NNNNNNNNNNNNNNNNNNNNNNNgcgcaaacgtggcttttggtttgtaactttgactgaa
CYKH01001214.1:395-445 NNNNNNNNNNNNNNNNNNNNNNNNNNNNNNNNNNNNNNNNNNNNNNNNNNNNNNNNNNNN
CYKH01001214.1:180-387 NNNNNNNNNNNNNNNNNNNNNNNNNNNNNNNNNNNNNNNNNNNNNNNNNNNNNNNNNNNN
CYKH01001028.1:227-438 NNNNNNNNNNNNNNNNNNNNNNNNNNNNNNNNNNNNNNNNNNNNNNNNNNNNNNNNNNNN


CYKH01001213.1_2 atactgaagtcaggatgcactggagcgacagcgtggcacctcgtcaaaaggagagacagg
CYKH01000445.1_466_2 NNNNNNNNNNNNNNNNNNNNNNNNNNNNNNNNNNNNNNNNNNNNNNNNNNNNNNNNNNNN
CYKH01001073.1:3141-3469 attttgaagtcaggatgcactggagNNNNNNNNNNNNNNNNNNNNNNNNNNNNNNNNNNN
CYKH01000271.1_943-71 attttgaagtcaggatgcactggagccacagcgtggcacctcgtcaaaaggagagacagg
CYKH01001214.1:395-445 NNNNNNNNNNNNNNNNNNNNNNNNNNNNNNNNNNNNNNNNNNNNNNNNNNNNNNNNNNNN
CYKH01001214.1:180-387 NNNNNNNNNNNNNNNNNNNNNNNNNNNNNNNNNNNNNNNNNNNNNNNNNNNNNNNNNNNN
CYKH01001028.1:227-438 NNNNNNNNNNNNNNNNNNNNNNNNNNNNNNNNNNNNNNNNNNNNNNNNNNNNNNNNNNNN


CYKH01001213.1_2 gccacgctggagcgcctcgtcatacaacatctcgtcggatccaagacaatcgtctggacc
CYKH01000445.1_466_2 NNNNNNNNNNNNNNNNNNNNNNNNNNNNNNNNNNNNNNNNNNNNNNNNNNNNNNNNNNNN
CYKH01001073.1:3141-3469 NNNNNNNNNNNNNNNNNNNNNNNNNNNNNNNNNNNNNNNNNNNNNNNNNNNNNNNNNNNN
CYKH01000271.1_943-71 gccacgctggagcgcatagttatggagcacctcgtcggatccacgacgatcgtctggacc
CYKH01001214.1:395-445 NNNNNNNNNNNNNNNNNNNNNNNNNNNNNNNNNNNNNNNNNNNNNNNNNNNNNNNNNNNN
CYKH01001214.1:180-387 NNNNNNNNNNNNNNNNNNNNNNNNNNNNNNNNNNNNNNNNNNNNNNNNNNNNNNNNNNNN
CYKH01001028.1:227-438 NNNNNNNNNNNNNNNNNNNNNNNNNNNNNNNNNNNNNNNNNNNNNNNNNNNNNNNNNNNN


CYKH01001213.1_2 gacgagcataaaggatacaaagggctggcggaggtgtgtcgtcattttgctgtgaatcat
CYKH01000445.1_466_2 NNNNNNNNNNNNNNNNNNNNNNNNNNNNNNNNNNNNNNNNNNNNNNNNNNNNNNNNNNNN
CYKH01001073.1:3141-3469 NNNNNNNNNNNNNNNNNNNNNNNNNNNNNNNNNNNNNNNNNNNNNNNNNNNNNNNNNNNN
CYKH01000271.1_943-71 gacgagcatNNNNNNNNNNNNNNNNNgggggaggtgtgtcggcattttgctgtgaatcac
CYKH01001214.1:395-445 NNNNNNNNNNNNNNNNNNNNNNNNNNNNNNNNNNNNNNNNNNNNNNNNNNNNNNNNNNNN
CYKH01001214.1:180-387 NNNNNNNNNNNNNNNNNNNNNNNNNNNNNNNNNNNNNNttgctgcttgactttgagacac
CYKH01001028.1:227-438 NNNNNNNNNNNNNNNNNNNNNNNNNNNNNNNNNNNNNNttgctgcttgactttgagacac


CYKH01001213.1_2 tctaaggagtggcgctctgtggccggcgtgcacaccaatcacgccgaaggcgtgcatggt
CYKH01000445.1_466_2 NNNNNNNNNNNNNNNNNNNNNNNNNNNNNNNNNNNNNNNNNNNNNNNNNNNNNNNNNNNN
CYKH01001073.1:3141-3469 NNNNNNNNNNNNNNNNNNNNNNNNNNNNNNNNNNNNNNNNNNNNNNNNNNNNNNNNNNNN
CYKH01000271.1_943-71 agcaaggagtggcgctctgtggccgccgtgcacaccaaccacgNNNNNNNNNNNNNNNgg
CYKH01001214.1:395-445 NNNNNNNNNNNNNNNNNNNNNNNNNNNNNNNNNNNNNNNNNNNNNNNNNNNNNNNNNNNN
CYKH01001214.1:180-387 gcaaatgttctgtcctaggagggatgcttacacgccNNNNNNNNNNNNNNNNNNNNNNNN
CYKH01001028.1:227-438 gcaaaggttctgtcctaggagggatgcttacacgccNNNNNNNNNNNNNNNNNNNNNNNN


CYKH01001213.1_2 gttatcaagcggtaccttctccaacaacacaaccgctttggcataagtagccgcaacctt
CYKH01000445.1_466_2 NNNNNNNNNNNNNNNNNNNNNNNNNNNNNNNNNNNNNNNNNNNNNNNNNNNNNNNNNNNN
CYKH01001073.1:3141-3469 NNNNNNNNNNNNNNNNNNNNNNNNNNNNNNNNNNNNNNNNNNNNNNNNNNNNNNNNNNNN
CYKH01000271.1_943-71 gttatcaaaaggtaccttctccaacaacacaaccgctttggcataagcagccgcaacgta
CYKH01001214.1:395-445 NNNNNNNNNNNNNNNNNNNNNNNNNNNNNNNNNNNNNNNNNNNNNNNNNNNNNNNNNNNN
CYKH01001214.1:180-387 NNcagcagcgtgcaccacgtcgtgcatggcagtcactgcagactgcatggccgcggtctg
CYKH01001028.1:227-438 NNcagcagcgtgcaccacgtcgtgcatggcagtcactgcagactgcatggccgcggtctg


CYKH01001213.1_2 cgtaagcacgttgcattgcagtgctgtaaactgttaaatgcagaagtcgagccacagtac
CYKH01000445.1_466_2 NNNNNNNNNNNNNNNNNNNNNNNNNNNNNNNNNNNNNNNNNNNNNNNNNNNNNNNNNNNN
CYKH01001073.1:3141-3469 NNNNNNNNNNNNNNNNNNNNNNNNNNNNNNNNNNNNNNNNNNNNNNNNNNNNNNNNNNNN
CYKH01000271.1_943-71 cgtaaacacgttgctttgcagtgctgtaagctgttaaatgcagaagtcgagccaNNNNNN
CYKH01001214.1:395-445 NNNNNNNNNNNNNNNNNNNNNNNNNNNNNNNNNNNNNNNNNNNNNNNNNNNNNNNNNNNN
CYKH01001214.1:180-387 cgttatcacNNNNNNNNNNNNtgctgcgaccaattNNNNNNNNNNNNNNNNNNNNNNNNN
CYKH01001028.1:227-438 cgttaccacNNNNNNNNNNNNtgctgcgaccaattNNNNNNNNNNNNNNNNNNNNNNNNN


CYKH01001213.1_2 aaatgggcacatagattgctgcacatccttagagtgtgccgcacatattatcgatgcgca
CYKH01000445.1_466_2 NNNNNNNNNNNNNNNNNNNNNNNNNNNNNNNNNNNNNNNNNNNNNNNNNNNNNNNNNNNN
CYKH01001073.1:3141-3469 NNNNNNNNNNNNNNNNNNNNNNNNNNNNNNNNNNNNNNNNNNNNNNNNNNNNNNNNNNNN
CYKH01000271.1_943-71 NNNNNNNNgccttacctactgggcacactaaNNNNNNNNNNNNcgtgacgtacatgtgca
CYKH01001214.1:395-445 NNNNNNNNNNNNNNNNNNNNNNNNNNNNNNNNNNNNNNNNNNNNNNNNNNNNNNNNNNNN
CYKH01001214.1:180-387 NNNNNNNNNNNNNNNNNNNNNNNNNNNNNNNNNNNNNNNNNNNNNNNNNNNNNNNNNNNN
CYKH01001028.1:227-438 NNNNNNNNNNNNNNNNNNNNNNNNNNNNNNNNNNNNNNNNNNNNNNNNNNNNNNNNNNNN


CYKH01001213.1_2 cctgacgctatggtgactatttcgtctgacacggtgagtgatcacaacgaggcgctagag
CYKH01000445.1_466_2 NNNNNNNNNNNNNNNNNNNNNNNNNNNNNNNNNNNNNNNNNNNNNNNNNNNNNNNNNNNN
CYKH01001073.1:3141-3469 NNNNNNNNNNNNNNNNNNNNNNNNNNNNNNNNNNNNNNNNNNNNNNNNNNNNNNNNNNNN
CYKH01000271.1_943-71 tcgtgcaggggggtgtagtcgtagttgccgatatcagcagaacctgccgccgcacctcaa
CYKH01001214.1:395-445 NNNNNNNNNNNNNNNNNNNNNNNNNNNNNNNNNNNNNNNNNNNNNNNNNNNNNNNNNNNN
CYKH01001214.1:180-387 NNNNNNNNNNNNNNNNNNNNNNNNNNNNNNNNNNNNNNNNNNNNNNNNNNNNNNNNNNNN
CYKH01001028.1:227-438 NNNNNNNNNNNNNNNNNNNNNNNNNNNNNNNNNNNNNNNNNNNNNNNNNNNNNNNNNNNN


CYKH01001213.1_2 ctacctactgggcacactaacgtgaggtacacgaaaagcggtgcgaaagacaagcgagcg
CYKH01000445.1_466_2 NNNNNNNNNNNNNNNNNNNNNNNNNNNNNNNNNNNNNNNNNNNNNNNNNNNNNNNNNNNN
CYKH01001073.1:3141-3469 NNNNNNNNNNNNNNNNNNNNNNNNNNNNNNNNNNNNNNNNNNNNNNNNNNNNNNNNNNNN
CYKH01000271.1_943-71 acacctcgaacacaggcgaacaaaagcgaagggagaaagcgcccgcgatcagcgtgagag
CYKH01001214.1:395-445 NNNNNNNNNNNNNNNNNNNNNNNNNNNNNNNNNNNNNNNNNNNNNNNNNNNNNNNNNNNN
CYKH01001214.1:180-387 NNNNNNNNNNNNNNNNNNNNNNNNNNNNNNNNNNNNNNNNNNNNNNNNNNNNNNNNNNNN
CYKH01001028.1:227-438 NNNNNNNNNNNNNNNNNNNNNNNNNNNNNNNNNNNNNNNNNNNNNNNNNNNNNNNNNNNN


CYKH01001213.1_2 aagaaggacgtNNNNggcgggctcgtcgaaaaagatactggctccaaccaaggatttaa
CYKH01000445.1_466_2 NNNNNNNNNNNNNNNNNNNNNNNNNNNNNNNNNNNNNNNNNNNNNNNNNNNNNNNNNNN
CYKH01001073.1:3141-3469 NNNNNNNNNNNNNNNNNNNNNNNNNNNNNNNNNNNNNNNNNNNNNNNNNNNNNNNNNNN
CYKH01000271.1_943-71 gaattgcgcattttagaggaagtctgaggtaacgaatccacgcccagtcaactgtttac
CYKH01001214.1:395-445 NNNNNNNNNNNNNNNNNNNNNNNNNNNNNNNNNNNNNNNNNNNNNNNNNNNNNNNNNNN
CYKH01001214.1:180-387 NNNNNNNNNNNNNNNNNNNNNNNNNNNNNNNNNNNtcctgatttctatcaacattttNN
CYKH01001028.1:227-438 NNNNNNNNNNNNNNNNNNNNNNNNNNNNNNNNNNNtcctgatttctatcaacattttNN
