# Supplementary material for: Distribution of Merlin in eukaryotes and first report of DNA transposons in kinetoplastid protists
Source: PLoS One. 2021 May 6;16(5):e0251133. doi: 10.1371/journal.pone.0251133 (PMC8101967; doi:10.1371/journal.pone.0251133)
Supplement: S3 Appendix — Contigs containing positive hits for each species are provided as fasta files. Nucleotide sequences from each Merlin group or family are also provided. All protein sequences were provided in a single file. A README file is provided with additional information about files. (ZIP) [file pone.0251133.s009.zip › S3 Appendix/Bodo_saltans_Kinetoplastida_contigs.fasta]

>CYKH01001213.1_1_11373
TTAAATCCTTGGTTGGAGCCAGTATCTTTTTCGACGAGCCCGCCACGTCCTTCTTCGCTCGCTTGTCTTTCGCACCGCTTTTCGTGTACCTCACGTTAGTGTGCCCAGTAGGTAGCTCTAGCGCCTCGTTGTGATCACTCACCGTGTCAGACGAAATAGTCACCATAGCGTCAGGTGCGCATCGATAATATGTGCGGCACACTCTAAGGATGTGCAGCAATCTATGTGCCCATTTGTACTGTGGCTCGACTTCTGCATTTAACAGTTTacagcactgcaatgcaACGTGCTTACGAAGGTTGCGGCTACTTATGCCAAagcggttgtgttgttggagaaggtACCGCTTGATAACACCATGCACGCCTTCGGCGTGATTGGTGTGCACGCCGGCCACAGAGCGCCACTCCTTAGAATGATTCACAGCAAAATGACGACACACCTCCGCCAGCCCTTTGTATCCTTTATGCTCGTCGGTCCAGACGATTGTCTTGGATCCGACGAGATGTTGTATGACGAGGCGCTCCAGCGTGGCCCTGTCTCTCCTTTTGACGAGGTGCCACGCTGTCGCTCCAGTGCATCCTGACTTCAGTATTTCCGTCAAAGTAACAAACCAAAAGCCGCGTTTCCGCATGCGCTTCCCACGTTGGTATTTCCGTTTACCAACGTAGGTTTCGTCAACGGCGCAATGCGAGAAACGGGCTGGCTCCATTGAGTCGGCCAACACACACGCTGCTCCAAGGCGGTCGAATAAGACTGAGACTGTGTTCTTGTTGACGCTGAGATTCTTTTCGATAGAAGAAGCGCCTTCATTGTTGGCGACGTGGCTCCAAAACATGAAGAGCTTGTCCACGGTAATTTTCGACATTGTGCTCAAGAAAGGCGCATGAATGTGCACGCGTTGCCGGCACGTTGTGTCCCCAGTGCGCACGCGGCATTCACCATGCACGCCCCGACGGACCATATTCGCCTGCAGATGCTCCACGCACGACGGTTCCTTGAAGAAGTCGTGGTGGAGCATCCATGCAGGGATATCTTGTGGGAGGTCGCGGAAAGATCTCCACTGCTTCACGCACTCCATTGTGGGACACCCCAAGCACTGTTCGAGAAGTGGTTCGTCTAACATCGTCGGTTCCGACGTCGCGCGGAGGGGCTCAGAAGAAAGTACTTCGTTGCTATTAGCCCTTTTTGAATTGCTGCTTGACTTTGAGACACGCAAATGTTCTGTCCTAGGAGGGATGCTTACACGCCCAGCAGCGTGCACCACGTCGTGCATGGCAGTCACTGCAGACTGCATGGCCGCGGTCTGCGTTATCACTGCTGCGACCAATTTCCTGATTTCTATCAACATTTTTGGCGACTCTCGAAACATGTGAACTTCACTTCCTTACTCAAAAATCACCCCCCAAAAAAGGTCAAAACACATTGGTACAGTCCGTACATGATTCCTAGGAGAGTGTTTTCAAGGGATTTTGCTGGTGCTAGGACAGAGTTTTGACCTCCTAGGAGTGACCCAAAAAGAATCTCAAAGACGCCGTTGTACGTCGAGTGGACCGCTGGGAGCGAATTCATTTTCTTTAGCGTACCATCGGACATGTACACACCGCTCCGCAGCCCGCATTAtcttgcagtgtagaagtccgacaaaaaaaaaacacgcaaaAGCGACGCGCTTGACAAAATAGTCTGGAATCGAAAACTgaaatcaacacaacacataATGCCCGCTGTATTTTCATGCATAACTAGCTTTGTAGCAGTCAAGAACGACGCATCCTTTACACTCTCGCACATGTGAAGtcgtcacttttttttccctcgAACACGCCGCAAGCCTGAAATTGACTTCAAAACGCTAGGAGAGGAAGTGAGGGCACAACTTATTCTATTGTCAATACGATTCTCAGTGCCTTCAAAACccgcaaacaaacaaaaaaaagagcacaAAAACTAGAAGATAAAGAGGAGGTAAAGAGACGTTTAAATCGACCACTTTGATGATCGCAAATTCGTGCTTATTTGGACCACTTTTTCCTTGATCAAGAGTCAAAAAAGTCAACAAAAGCTTCAACTATGGCAATTTTCGCCCGCGGGGGCTTGAACAGTAGACACTAGCCTCTCCTGGGGTACTCAaaacgtgtttttttttttgtgtgtgctttcTGGCTGTGCTTTCCAAATTTTCTATGGCTATATTTCAGTTTACCTCGTTCATTTTCATCTGGAAGTGCAACAAAGTACGAAGTGCGGAATGAGAATGACCGCTGGTGTGGCGGAACGTGTGGCTGGGCCGGGTGATGTCACTCTCCCTTTGCCAACACTCGCACGTCGTTCAATAGTCGTCGTGCACCTGCGCCAGCTTGACctccgcagcgacaacgtcacgGATACAGGCCTTGCGAGCGTTACCGCACTTCACCATCTTCGGCGTTTTGATCTTTGTAGCAACAGTGTCACGGATGTGGGCGTTGCGAGCATTGCCGCTCTACACAATCTtcggcaccttgacctcaacagcagcagtatcacaAATTCAAGCGTAGCGAGCATTgcgccactgcagcagcttcggcaccttGGCATTTGCAGCAACTGTATCACAGACGCGGGGGTAGCGTGTATTGCTtcaatgcagcagctgcagcaccttgactTAACCGGCAGCTGgaacatcacggatgcgggccttgcgaGCATAGCCGCACTGCAACATCTTCGGCAGCTTAACCTCAGCGGCTCCAACAGAATCACAAGCGCGGGCGTAGCGAACATTGCCGCCATGAGGCTTCTTCAACGCCTTGACCTCCGCTGGTGCATCTGGATCACGAATACGGTCCTTGCAAgcattgccgcactgcagcagcttcggcaccttGATCTTAGTAACTCCAAGaatatcacggatgcgggccttgcgaACATTGTCGCACTACAGAATCTTCAGCGATTTGACCTCCGCGGGTGCCACAATATCACGAATGCGGGCCTTGCGTACATCGCCATGCTACTGcatcttcagcgcctcgACCTATCAGGGTGCAGGAATATCTCGCGAGTGTCGGTGCAACAAGGGTGAAAGCACGTGGAAGCGCTCTACGTGTGTgaattgatttttttttcctttccacCTTGAGGTTTGTTTTGCTCCTGCAGCCAGAGAAGGCAGTCTAGATGCTGTGAAGTGCGGTGGACTACGGCCGAGATGGCCAATAATAGCTTCGTAGATGCCAACATACACGTACTGAAGACGATTTTGACCGTGATTGGATTAGAGAAGAATCTTAGAATCGCACACCTGATAGTTCTCTGCAACCAGCAATCTCCTTCTTGACACAATTAAGGGGTCAACACAAACGCGAGATCAAAGTTCTTCCTGGGTGAGCATCGGACGGAAGAAACgttatttttcccccttttctGTGTGTCCATCGCCGGCGCACTTTTTTCTTTACGCTGACACCACAATTTTACAGGCTTCCTTCGCCTGGGCTGACACAGCCTTTCGCGTACTCGCATGGATCGTCTCTAGAAATTTTAGTGTGTCTCGCCTCCAACGAAGCAGTAGGTGTTTTTCGCGTCGGCGTCCTATTCGCTCCCATCACGACGAGCGCGTTGGTTGTTGATAATGTGTATGTCACAGTCGTTTACCCCACCCTCTTCTTCGACGAGCCTGCCACGTCCTTCTTCGCTCGCTTGCCTTTCGCACACGCAAATTcatttttcgtttttgatgtttttttgCATGTCTTGGAAATATGAACAAGTGCTTATGTTTTAATCTCCTTGCTTGCCTGCTTGTTTGGCGATTTGGGAACTTACTTCGTGGCctcgtgtttgtttgtcaATGGCAACAAGGAAAATATTAGATGTCCTGTATTATGGTGAAGTGGCCCTTCGGAAAAGTGTTGATTTATACCAGCCAGTTTTGGGATCAAAGCTTCACTGTGGGCATCAACGCTCTCCACCACGTGTTCTCCCTCAACCACGTCGTCACGGTCTGTCCATACGAGGTCTTCCACTAAGAACTGGTCGGTCCGTCATACAAACTCCTctgtgtcatcgtcgctgtcagcgtcaacgacagcaaccACCATGGACTCTCCGTCTGCAGGACATGCCACCGAGAGCATGACCTTGAGCGTCGCTGTGCGCTGGCCTCTATCAGCCCCGATTGCAACGCGTGTTACGACAGCATTAGCGTCgactgctggcgctgcgttAGGCGGCGACGTCGTGTCCGCCGCttcactggtgctgctgtccatGTTgtcttgcagcaccttggcCCCCAACCCAGGCGTTAGCGGCTACATGATGTCCGTATTCTTCGACGACGGCGCTGTGGCGATGGTAACTGGGAACGTTGGGATcggtgtgtttgttttcttgtgcCAGTTTGgtcttgttgtggtggtggctcgccTGCGTGGCCAATTTCGCAACGATATGgcagcgacgctgcgctTCCCCGCTGTTTCTATCCGCGTGAGCGACTTACTCCTACCTGGGATAATGTACTCGGCACTTGCTGCGTTCTGGTCGTGGAAGGACggtgccgttgccgctggcGTCTTCGGAGCGATCGTTATTGTTGTGACggttgttgcgttggagtATTTCTACGCCGTGCGCCACGTGCTGCCTCAGTGCGACTACGCGAAATACGACTCGCTCCACTACCCCACAGGGCACTGGTTGGAAGGAAAATATTTGTTCCCGACTGGGCAGTGGTACCCACGAGAGGTGCGCTCGCGGTTTTGGCCGATGATGGGGCCGTATGTGCCCGGGAGGACGTGGGTGCGCGTCGTCACCATCTGccttgcgttgctgcttgctgctctAGCCGCAATGGCGGCGTCTGGGGTGGGTTGTGTCCCTGGGGCGTGGACCGTTGGGATTCTGCACATTGCCGTCGCGATTGTACTGATTTTCTTAAAGCCGTTTCGTGTGCCATCTGATGCGCTTCTTGGGCCACTTGGGACTGCCATCGTTGGTGTGGCGTGGTGCCTGAAAGCAACTGGGGACGAGTACGCCGATGGAGTAAGCGACGACATCACAACTGCGATGGCACTTGTGCAGGTTGTGCGAACGGTCATCGGACTGTGGGTGCAGTGGCGAGAGGGGCAGTGGGCCACAGTTGGTCATCTTGCAGATCACGAAGTTGACGCTGGGCAAGAAGATACTCTGTCTGACAAATTAGCAGCATGGGAGGAGGAAATGCCAATGAGTGTGCTTACGTTagacaatgatgatggtaCAGTGGCGATAGGACAACCTGAGGTTGAGGTTGCCTTGCCAAACAACGAGGATTAGTGGCGGGCCCTAAACAGATTCGACGAATGAAAAACATCAGATCAACCTCAGCTCTTGAGTGTTGCAGTTCCGATGCCCTGAGATCAATCATGCTCTagccacaaaaaagaacgaatTTTCATCCATTTCTCGGACCTTGNNNNNNNNNNNNNNNNNNNNNNNNNNNNNNNNNNNNNNNNNNNNNNNNNNNNNNNNNNNNNNNNNNNNNNNNNNNNNNNNNNNNNNNNNNNNNNNNNNNNNNNNNNNNNNNNNNNNNNNNNNNNNNNNNNNNNNNNNNNNNNNNNNNNNNNNNNNNNNNNNNNNNNNNNNNNNNNNNNNNNNNNNNNNNNNNNNNNNNNNNNNNNNNNNNNNNNNNNNNNNNNNNNNNNNNNNNNNNNNNNNNNNNNNNNNNNNNNNNNNNNNNNNNNNNNNNNNNNNNNNNNNNNNNNNNNNNNNNNNNGGCCCCCTTACCATCATAGGTATGTTCGGAAGGAACTTAGACAAATACACAAAAACCAATATGTTTTATTACACTGCTGTTCAAACTACcactattaccaagacaatgacgatatttttttttgaaagaaaatcttcttcttatttttgttttcctgtGATAATCTTTAGCGAAATTTCGGAGAAACCAAAACCTCCTGGGGTATTTCTCTCGCCTGGATTCCCTTCACTGAGCGAGCACTTTCTGAACTCTCATAAATCGACTCCTTTTTAATTGTTCAGTTGTTTTCAGACAGCAGTGAGTACGAAATAGCTCGTTAAGCCTCTCAAAACGATGAGTTGAAAGCGCATGGTCGTCACACGGACATGAGAGCCCAAGATCGTCCACAAGCGATAATGACCACCCCGCCACGGcgacgttgtgttgctgccgtccTTATAGTAAGCCTACTTCCAGCTGTGTGCGTTGCGACGATTCCGTTTGCCCCGTTCGGCACCGCAAACGGCGATACAAAGTTTGCAAACGGCGTCGACACAACATATGGGCCGTTTTCCCTTCCTGTTCCAATGACTTTTCCCGACGGCGGACAGGCATCGCAGTACTATGCCAGCACAACCGGTGGAATCTTCTTTAACCCGTCGGCAAATAACATAGGCTACACCACATACACTGTGGCTACTGGTTCCATGATAGGCGCTGCGACCTCGCACATGCACGCTACGGCTTCAAGTAGCGGTTACTACCAccgcaccatcagcggcagcggtCCGGCGTTGGACGCTTTGTGGTCGGATGTGTTACCAGGTGGCATCCCAATCATACCGACTGCTGGGCTTGTCTTCACAGTCGACAACGCTTGGCTGTATCCCACTTTAACGTCCATTGTCTCAGTTGTGGAGCAGTACCAGTACCCTGATGCTGTTTCGAATAAAGAACGTTGTGTACAGTGGAGGTGAAACAATTAATTACGGTGGCTACCTTGGGCCCAACGCCTCGTACAAGATCCCCAATGCTGCGACAACGtgggcatcatcgtcaaacaTGGGTGTCAACGGGCTGTATTCCCTTCTGTTTCAATCCCCGATGACCAAGACCTCAGCGCTGtcgccatcagcgtcgccatcaacTTCAGTTCCATCAGCGATTCTCAGTCAATCGACGACAGGTccaacatcagcgtcgccatcagcgtcgtcatcaacctCAGTGTTGTCAGCGATTCTCAGTCAATCGACGACAGCATCGGCATTGCCGTCACTCTCGCGCACGCTACGTGGCACGGAAACAGATCACACCACATCGCCGTCGCAAGTAGCCTCATCGACGGTTACACGCTCACGGGCAGTCTCTGACTCCTTCAACACGAAATCCTTGACACAATCGTTATCTAGTGCTTCCAACACCATTAGGAGGTCCTTTTCCATTttcacgacaacagcatcgtctgTGAGCCTCGGCGTGGCGACGTTGTCCTTGCAGTGCTTTGCACTCAATGATACGATATTACTGTGGTTCATACCCCTGCGTCGAAcagacgacgtcgttgttctGCTGTTCGACGAAAGCTACGCGCAAGCATCAACAGATTCCGGTTTGCAAGTTAGCACAGTTTTTGCGTCGAGTCAACCGATCCCACGCAACGTGATCCGTACCTTTCCATTTTTGGCGTTCAACATCTCCTTTGAGTCGCGTCTGACGACTGCCGCGGTGCAGAGGGTCATTGGCGATGTAACACTGGGATTTGGGAACACCCAGAGAATCAACGCTACCGTGCACACCACCGACACTGCTGCGTGGCATACGATAGTCCTCCATCCCCCAAGCAGTGGATGGATTGGTGCAACCGTTCCGTTATTGTCACCACAGACGTTGCGTATTGCGATCACCGTCGTGTGCGACAATTcagtcgtgctgctggtgcagatTTCCGTCCCAGTTCCCGCCGTGTCGCGGGAGCTTACCGCTTTGGTAGACGCAGCTGGGAGCATTGCACAGATATCATCGGtggttgctggaggtgcGGCATGGGGGTCCTCCCTTGCTCGCGTGATGACAGTTCATCAAATAGTGCTTTGCGATGCGGACGCTGCGGTAAGCGGTGGTGTCATCGACTTGGAGCTGATCATTTGCGACAGTTCCTCGCAGGACAGATCGCTGGCCGTCGCACGCAGCGCGATAGCGAGCAACGTTGTACTTGTAGCTGCTGTCGCCGTGGTACTCCTGTTGCTCGCTGCCGTGTGGGCACGGATAATGCGAACGTCGCTCATACGCGGCACGCGTGCATTCtgcttgccatcgtcgttgctgcctGTGCTGACCACCGTAGTCCCGTCCACGACTGCCAGCTCTGTGCTTCTGCTTGCCCGTGTGAGCACCAGTGcctgtgttggtgttgataTTGTGCTTGCGCTGATCGGCCTTGCgattgctgcgttgccgTGCTGTAGCTTCCTCCTGCTTTGCGTGGCAAAAGAATTTGGTGGCGCCTGGAGGTGTGAGCCCCGCACTGAACGTAGGAAACAACAATCTATGCACGCTTCTATTTTAGGCAGCTCGAAGTTGCTTTCTGGGAGGATTTCAACATTCCTCCGAAAGGCTTGCACCCGCACCCACGACTGGAAGTCTGCGGACGGGACTCGGATGCGTGggctgtgctgcttgagtacCGGGACCTGCGTTACGGTGCGCTCGATTCTGGTGCGCTGGTCGCAGTGTCTTGCCTCTCGACAGTAAGCGGGTTGAGTGGATTCGGTGCGCCGTGTCGTGCGCTTGGTCtagttgttgtgctgctactgctgatTCAGCTAGTGTTGCTCGTAAGGATGAAGCCTCTGATGACGCTGGTGTCGACGGTCTACTCGTCGCTGACACTTTGCTCTAACTCTTCTCGCAACACTACTACATCTTGTGTTCGTTTGGGGATTTGCGACGGATACTGATGGGCTGTGGCTTGTGAAAACATCCACTGTTTGCTCACTGGCCGTTGTGGGGGTGAGCGGAGTAAAAATGGCGCTTGatatgatgatgacgcttcTGTTCGCTGCCCAACGTCGCATCGAACTTCTACGCCGTGCAATGAGGACGCATGCAGCCACTGCGGTAAACCTctcgcaacacaacagcgaTCACACGATGGGTGTGGAGCCGCTTGACAACCGGCTCCCAGAGTGTGTGTGGCACGACGATGGACTTAGCGTTGGTGATATCGAATCATCGCTTGTTTCTTCTGAGCATGCCTTGCTGCCTTTGGAGTGGGAGGACAGCGAGTATTGGGATGTgactggcgctgctgtgggcaCGCAACTTGTGGATGGCCACTCTGACATCATTCACACACCATTGGTCGCAATGGATGGAGAATGCCGGAGAAGAGTGGATGAAAGTCCGAGTGTGGCCGTGCTCAGGCTGCAGGTAGCTTTAGAATTACTATAGAATTATTTTGAATCGTCGtaacaaccaacaacaagctcatTGCCAAcgaaactttttttgttttcggCACAAACGAATCCCTACCGAGAACGTAATGGGAAACTATGAAAAACAACCCCAGATTATGTGTGTTATCGTCCTACAGTGAGGTGCTGAAATCGACTCGCTCCTATGAATTGATTTATTTTGTTCCCACAATCTTGTTTGTTTACTCGAGGAAACGCATGACCACATCTGCGTTCCCCGCCCGGATTGAATCCTGATCCCCCCAGGAAATCGCACTGACTGTTCGTGGACAACAGGCTCTGCTTCGTGTGgttgaagtttttttttttttttaaatgCTCTGCCGGCAGTACAGGGCCAATCACAAtctttgctttttctttcgcCATGTGTAGTGCATGAGGTTATTCCGCTTCTCTCACGTAGTTTTCCTTGGTCGTTGAAACCGTTTccacacgaaaaaaaacttcaCCCGACCCGCGTCAAATGTTAGGCTCATCCCAGCGATGGTGTTCCTCAAGAAAAACAGGCTCTGTTTCTTTCTGCTTTTCCTTGTCAGTGGAAGCATAAAACATCGCGCTGCAGGCACACATAGATAAAAGCGATTCGTATGTTCGGCGCATTGCAAACGAGGAAAGCAGCATTTCTTATCatgcttgcgctgctgctgccaagtcACGTCATTGTGTGCCTACACTCCACCATGGCACCTGTGCAGGTATCGACGATATTTAAGTCCAACAGCTCGCTCCATATGACCGATATCGCAATCGACAATGCAGGGAATGTGCTCTTTGTTTCCGGCGAAGATAATTCCGTGTGCCAACTGACCCGCGGTTATGCTGTCCTCCTTGCAGGCTGCGGCATAGCTGGAACAACAGATGGCGTTGGCAGCCACGCCTGCTTTAACTCTCCCTACGGCATCGCATACGATGCGGTGCGGAGCATTGCGTACATTAGTGACAATGGCAACCACCGAATTCGCAAATTAgacttgaacaacaacaataggaacaacgtcaccacgtTCGCGGGAGCAGGTTCGGGATCTACGGACGGCGCAGGgactgctgcgttgttcaGTGCTCCCACTGGCATCGTGTACCACCCACGACTTGCGGATGGCGTGCTGTACATCGCGGACGAGGGCAACTGTCGTGTGAGGCGAATTATCATTTCCAACGCCAGCGTGACTACCCTTGCGATCCCAGGGGGAGGAAGCGGCGTCAATCCGTGCTATTATCTATGCATCACTAGCAACGGACAGTACCTCTATGTCACGACGCAAAATAATACGGCAGCTTCGATTAGCTACACGATTGTGCAGATTAGTACCACCAGCGGTGCTGTGGTTCCGATTGCCGGGGGCCCCACTGGCACGCTGAATGGAGTGGGGTTTGCTGCTCGTTTCAACTACTTTCGCGGGATTGCGTTGAACAGCGATGAGTCCGCGTTGATCATTGCAGACTACTGGAACAACTTGATCCGCAGGATGGACTTGTCCTCCAAGCAAGTCTCGACGATTGCTGGGGTGACAGCTGCTGGCTCCGCAGACGGCCCTGGCTCAACTGCCACCTTCAGCGGACCGGAGGGTGCGGTGTGGTATTGCAATGCGTCGTCTCCACAATGTGGGTTTCTGGTAGGGGAATACGGCAATATTGACTTGCGTTTTGTTGCAATGGAACGATACACTGCAACTCTCTCACCGTCAATGATGGCAAGGTCCGAAACGGAATCACGCAATTCTTCGGCGACAATGTCAATGACGTCCTCAAGGACGTTGTCTGTTTCCGTTTCAATGAATACTGCTAGCCCAACGATGACCACCTCACCTTCGGTGGGTacatcagcaccatcgttgacggTGACAACATCCGCGTCTAGCTCATCAACGCTCTCCACCACGTGTTCTCCCTCAACCACATCGTCACGGTCTATGCATACGAGGTCTTCCACTACGAGCTGGTCGTTCCGTCATACGAACTCCTctgtgtcatcgtcgctgtcaacatcaacgacagcaacCATCACAGCAACTTTGTCGTTTGTGCACACATACACAACGACGCTCTCGTCAACACCATCTAGGTCAACGTCGACAACCCAATCTAGAATGCGATTTACGGCAACCACCTCTATGAGCTACTCACGCTCCGCCACAGGTGCACTCTCCACACTCTCC
>CYKH01000445.1_1_10466
tgtcctaagcagtaactcatcacgtgcgcatttctctctcgctgtgtgcctgtggttgtgaggtgatcttttgaatgatgcaatgaaggagggatgatatgatggagaggtggtgtgtttttgtggtttggattgtgtacggtttagtttgcatggatttacgcactgtcatgttgtgacggtgggtgttggcagatgtgttaaggtagggtttttgtggtaagtgacggaagcattggagcgaacaacaagatacgaaggttttttttttgtgtgggtgaaaaaatgaacgaatgaagctaccagtgaatggggcggggctatgctgcagttttgaacagttttttgtggtttggattgtgtacggtttagtttgcatggaattacgcactgtcatgttgtgacggtgggtgttggcagatgcgttaaggtagggtttttgtggtaagtgacggaaagattggagcgaacaacaagatacgaaggtctttttttgtgtgggtgaaaaaatgaacgaatgaagcgaccagtgaatggggcggggctatgctgcagttttgaacaggaggctgacgtgatcaatcatggattgtgggtggacgacggagtgctcatgtgcaccttcgtaagtgatgaggatgctgtttgtgatgtcttgggaaagtttcttttgattgtgtggtggtgcaacggcatctttggtgccagacacgatgaagactttccggcaaggtgcctgtttatttgaggcaacggtttcagttcccagcgtcttccacgggaacaaccatggttggtagatgacagtggtgcacgtaaatgctccctcccagtatgatgcgatggaacgtgcgacatcgccattatttggggacaatgcgcggagcatcggaaggaagaaaagacgctcgatggtgcgcttcttgcgtggtgatccgcgcatgtctccgaaggacttcagcatggagttgtggagtgggtcgtagacacctcctggttgggtggcatcctgatcgccgtacggagcgaggggcacatacagcatgacgttctgtaccttagcacgatcgggaaagacagatgcaagtgctgccgcatgtgggccaccaagggaggttcccaacacgtgaaaattgtcaatttgcagcgattggagaaacgttgacgtgtactgcgcccagtcgcccaggtcgtaggacgggactccgtcactgttgtactttggctcgctctttccgaacccagggagactgggtgcaatgatgcgtacgctattatcgatgccccactggttcagcaagtcaaataatttccctgtcgtgttggcaccgtgaatggcaactaaggtacagtgagaagcagggttgccgtgaataaaatactccatgatacgaccatcagggagccgatacacctttcccccgtccttgagaatggattcttcagaggtccgaggcgacggtgtaaaggcagtggcggcgttgtaggcgacgattgcgcagccagaggcaacagatacaagtccggcgtacttgagcgcgcgcaggattcccatgattatttttttcccgtgtgaataatagttcttatcgctttttgaacgaaagtagagggatcaacatagcaaattaattattgagtagcttaggcccccgccttattgatattcggctgcaccaaaggaatcgatggattatctttgtcaaacactgatgaattgcttgcaatttggaagagataggttgcgtcattggaagagatcgaaaatgtacaacaaagtacacaaaacacactgagcgggcctaaggcgcttgatagaagtaacttccatacacacgttgccttggctccttcactttgtccagcgtcaccccaagtccctcttcactgtttccttccaacgaaaatgtagcatcctcgatgcactttgtgaccagcgagagtgcgtcacagagaaattgaacagcatcagacgttcgcgcgtgcggtttgcagccacttagcagcgctttttggaggtttttcgaggctagaagttctcggaagctgtaatcacgacctagaagattgagaaatttgcatagccaacgcactgcgtcggaatgcgaagcgtgctgggcaagaaacaccaccgcatcgtgaacttctcgtgtgcacaattgagagcaaccaaattggccttgatcacctccattggcgatggcaagtgcgaagagcgagcgactcatccaactgactgcatctccggtagtggcatgctgcctcaccgcaaggagcgcatcgcggagatctgtcacgggcaacccatacgccgcagcggtcaaatttggagacactgaagacgcacgaaggtggcttgaggtggatagcacctgccccagcgcccctccaccagaggaggacccttgttctcctaccatccggcctgttagcggtggggagatgctttgacctaccggtgatgaaaagatacccggagtcgaagaagggtacattcggtggcggccgttgtcatcgtcccgataatgagatgagaacaaaacgtccatcgcttttcccattgcaaccactgcctcaggagattttgatgcacgcatacacttcagcagagctttgatcatcatttcgtcaccaagtgagaagttggagcggtttacttccagaacacaaatttgtgaaatagatttccaccaacgcaaagcagcttccgctccactcacaacatccgcaagcgtcacaaggcaatctttcatcttcccatcaccgcacgcgattcggttctcatcatctaccgtaatggccacgatggagccaaggaggtacaacgcagttgcagagtcccttgcatctcgtgagagaccaaataatagtgaccggaatggacggacggcgaataaatgcggcttttctacaaagcgagtgatgttgtacaccacgtgtgacatggcagtgataagggcagggggaggagatgatgggtggtggtggtggtggctgtggactgatgtggttggatggtggtggactgtaagcaagagcggtggcatcatcccggccacctctcgtgagagtgaggttggcaatagaatcgataagtccaaaagtaaatctctcacatcttcgtggctgaatcgagccttgtgggcatcgcttgatgatgtcaggttaataatgacgttgcaaatccacaacgctgcattggtagcagcatgttcgctgtttgcgtcatcactatcgtgcacgactggggacagttgagggacgcgggggctcaccagcttggacgtgactcgcgatttctgtaggcgcagcgagttgacgatgtgtcttgtgatcgtactaagctgtcgaagggctcggcgaatctcacgagtgcacaaaagtgcttctaactcttgtgacaatgctagcccagccaccagccggcaaaaccactcaatggcaccgcatgtttccgcaaacggcgccagttgaacaagtccgtcgtggatcgtcttggtcatacacaggtggcgattctcctcgatagaagcaaagtgtagcaaagcgcgacaccaagattccactgcctctgcggcggaggcatatgcagcgaggtgcagcatggtctcgacagtgacacgagaattcatgagctgcttgccttgcagggagaacacgaacgatgtgatcaagccggtgagtgcgaccatgctttcaatactgtccaccgatctcgccaccttgtaaatgacagtgcggatttcagccactgtaaatgcccgttctccctccttaccgttggccatcaagtgcagcagcgcggtagcccacgcaacaatggagctcgacgacacagcgtagtcagccatgcaaacaaatgcgtcgcgaacagccggcgtggagaagagcagcaagtctccgcctccactgccttcgcacccagagtagcctgctgccgcaacttctccaaatcgagcgaatagtgagcacaccacttcgatggtaggaggagactttgcctgccacgccaagtggaccagagcattccgcagtgggcggtaggagaacagccgcgtgttgtgagctgatgcggatactgccatcatggctgtggcgatccaaaacacagtttctaccttcttcgcactgactgcaagggataacatcgcatcgcggaagcggacggtgctcagcggtgcttgctcttcacttgttgcgccgatgttcgctagacgctgcccaacgagagacagcttccgatcgtccgattgaatgtgagtgtagtgatgcgtaatgtagtctacaagatcactggtggagagatcactgagaaacgtctcaagatcttttccctcaaagatattttgaatggcttgcacaaatggtaatgctttgagagacgcgagtgtcaagctaccgccgcccctttgcgacgctgctgctgttgctttcgaggattgctcttgacgaggattgccggctgctgttgttgactgaagttgttggggtgacacgacagagagacgtgcacccatcaaatttctgcgaagaatatcaacacgctgtgcaccagtcgcatttgcatggctgatctccatgaccgccttcgccgcacgcttgagagatacggcgttcaatgccgctgcggttgtcgaaaacgactgatcgtgggattgagtttgggcagctttctgcgcactatgctgttggtgaggttccgcgggagtgtctttgaaggaaatcacaccactccgacttccgtcgttgcttcgtgcgggttgtggagacgccgatctcgaagacggcgcatagatcgagcgattgttattcttgactgtaggtgccgcactatcgccacttggaacacttgcggtggtgcccatcaacgctctgtttcactggactgatcggtccactacgaatgtgtacctacacaaaaaatatcaaaaaaaaaaaatgtttgaagtcaacgaattcacaaaactacaagcctacagtggttcaattcttgtgcatgttttttttttttagtagtgatgggccagaatgtgagtcgacacaccaaatttgtagacttggctgcgttggtaccccatctccttcaacataccgccatacttgtagaagggcccttgatagtacgaaatattccaaatgggcgatggacgcccagcgagcggtgccatgagcgacgttggggcgcacaccaatatttttgtttttgacgcatcaggtgtgactccggtgaccgggtccgctatggggggcggtggcagcgatttcactaatgtggtgtgatcaaggagcccaaggttaacaggaatttcgccgttcgctacggtactgttacgaccatttcgtgtgaggacgttaaacgcaaccttcaaccggtcagggtgcttcttggacatctccaagaacaagttttcaaacggtaacgctgccgccgactgagcacaatacaaaatggacaagcgcgtcttatcattctcatttgcagtaattactttcatgagttgcaatgcgacagacgacccgccaacactgcacaccactccaatatctgtgtacttattcgcggtgtagggaaactccttcatccagcttccaaggtacagaacgtcgcctgtagtaagatgatggaggcgcgatgccatacggcctggatccgcgtctttgatagcaaactcgataattccgcgctccatcgggtgggagactggcgtgaaccagcgggaaatgctgtccatgtcgcgtaccaatcccgagtgcactcgaaccgaagaaacaggttcgtagccagcgtagtctgctggggtagggagggcaaagcgatacaggtgcatctttcctggaagctcagtgcgttccagaagtgtgatcgggacggtgggcgaaaatttgccccaccgttgggcgagggggagatggcgctgacggtacacaaaatattggtacgtcgtgtagccaacactgcagaggatgccaacgaaaaggctcagtcgaatcgcgtagcccttgtcgacatcgtcaatgtatttgcgaatggtggagggtgtgtcttgtaaggcaaaggaccaccgtcgcttctccttctctgctcctttagcacgggcagcttcttcggcggtcgcggcgcgtccacccgaaggcccggaaaaggatgcacgcgacgatgaagatgcagatgcaccgccgccggaagcactactacctcctgcagcaacgcgttctactaacagcaacctggaaccacgcatcatgtttctatgcaccctatttgtgtgtgtgttaagaaataaaatgacacaaagaggcgaccaactattcacaagcgtggcaacgatgacgtcatcattcacacgcacaagataatattgttgaaatggaatggaagtcttgttacttcgctaccacaaacacgcacacaccacatacgaccccatcgcaggtaactaccatccacgcgaatgtgttacacgccaaacttgcaaaaaacgaaaacaatgaaagaagggggtcaacaaaaatcacaatacaccgcgcacgttcctatcgctcccagttgagttcaaagattcgcgcccaaaaccaggaggtttcacgctgtgacctgcgttccaaaacttgaggtccgtaaagagaaaaaatcccaaaaaataatctaagaaatgaaaccctaaataacaaacgagtcctacaaagagccagtcttggcgagcttctcaaactcagcaacgctagctgctttggggaccaccttaacggacttcgctttagcgaggacgtcggccagggtcttgctcagtttctcaggctcagcatagaggaatgcctcagtcttgaggttttcgacgatggcggcgacaacgtcagcgacggaggtgctggccttatctccagcaaccacaacattgacactaccaaggccaacagcgttcactcgaggagcgtaggcgttgagcttgttcttctctgcaccattgaacagatgaccggcctggtctgctcgggttgctgcatcgtcggtgtagttgaagggtctcttgtaaccgtgttgagcgacgcgccgacggttgaaaaagcggtgcgatactgccgagtctaagcccagacgggtgggaagtgccttttgcacacgcttctcattcacttcgacaagatcggttgcggtggtggcagtgctggcagtcaatgggacgctggtgacgtcccaagctcgcgacacgtagttgctatcgagacgcaagtggtgcgcaccgaaaaggtttggagaggacttcaatgcatcgctcttgtctccaatcacgacggtgacagtgccgtcctttgagatcactgcatcacctttaagggtaatgtggttcttctcatctgcgtagtagccccagcgagcgcacaagaatgcaatcgtatcaagaagcgtctcagcctttggctctgctcccacgatacccttcatcggaatgctatacggctccaatgctacaaatttgggggtggtaagtccgaaatcttgggggcgaggtccaccaaattcttccacaatacgtggctgctcgaatccaaacgagggagcatgatacaagatcacgctcgggcggcgccaggtccactcatcctcaggcgcttgctgcacacgcttcgtcaagagggcctcttcacttgtgacgtagtttacctttcgaatagcagctagtgaggcaaagtatgctgaggttgggttgtcggtcagaattcgatatgtggtcgaagagccgttgaagctaccaaagacaccatcgataaggtagtaacgcaagccctcgcctaaatgatactgcacctctcgcaacagacgctttccttgaaggggttcaatgtcagtgaatccttgaagttgaggattcttgaagcggtggtgggcttggtgctctttggtgtgggggaatgtgaatttctgagcaggtgtagcgctgagcttgtccttgtagtctacgctaagtgcacgcgacgttttgttgaactttcgaccccatgcacggcctcgagcattgtaaggacgcagattgtgctgaccacagccgtatgtgtagcgccatacaccagaccacataccagcgttggccatatcaccgatttgagtccaattggacacgaaagttgacgtgttggcgttccaccaaggcccagtgtcttcgttggccaatttaaacatggacagggagtgaaatccccaccggtacataccattgaggtaggactgcgcaggggcagcagcagctttcggaatcaattcgttgcggaagtttgcgaaccttgtgtcgtcatgagaatccatgtttccggcaatatcgttcagcaacgctttctgaccagcttgaccacctgtcctcgtgccaagggtttcgttcattgagccgtaacgaacacagcgacgctgttcgtcgagagctgagaaaagaatcgcagcagaagtattttgttgcgagcaaattcttcggagcatttgtttctctctaagtaattcttcaaagaattctcgtgctatcctgttgcagaacacaaacacaaatacaaacggcagggcgtaacaaacacttttagcagctggcattatcacatacgtacggttaagttcttcaggaaaaacttcaactgacttatttacagcgtgtttttacggctggaaagcggaaatgccatcaacgctcagcaaaaatgaacatgaacaaagtacccacaaaaatccatagtcaataaagtagaagctcaaacgcacgaacaaaaaaatccgagtgaacacgcacactatcagcaaagataaaaaaaaaaggtatgtgatctccaaaaaaaacgggtcactcctaggaggtcaaaactctgtcctagcaccagcaaaatcccttgaaaacactctcctaggaatcatgtacggactgtacctatgtgttttgacctttttttgggggtgatttttgagtaaggaagtgaagttcacatgcctcgagagtcgccaaaaatgttgatagaaatcaggaaattggtcgcagcagtggtaacgcagaccgcggccatgcagtctgcagtgactgccatgcacgacgtggtgcacgctgctgggcgtgtaagcatccctcctaggacagaacctttgcgtgtctcaaagtcaagcagcaatagacgcggggctaatagcaacgaattactttcttctgagcccctccgcgcgacgtcggaaccgccgatgttagacgaaccacttctcgagcaatgcctagggtgtcccacaatggagtgcgtgaagcagtggagatctttccgcgacctcccacaagatgtccctgcatggatgctccaccacgacttcttcgaggaaccgtcgtgcgtggagcatcagcaggcgaacatggttcgtcggggcctgcatggtgaatgccgcgtgcgcactggagacacaacgtgc
>CYKH01000271.1_1_11249
acaagatgtccctgcatggatgctccaccacgacttcttcgaggaaccgtcgtgcgtggagcatcagcaggcgaacatggttcgtcggggcctgcatggtgaatgccgcgtgcgcactggagacacaacgtgccggcaacgcgtgcacattcatgcgcctttcttgagaacaagctcttcatgttttggagccacgtcgccaacaatgaaggcgcttcatctatcgaaaagaatctcagcgtcaataagaacacagtctcggtcttattcgaccgccttggagcagcgtgtgttttggccgactcaatggagccagcccgtttctcgcattgcgccgtcgacgaaacctacgttggaagcgcaaacgtggcttttggtttgtaactttgactgaaattttgaagtcaggatgcactggagccacagcgtggcacctcgtcaaaaggagagacagggccacgctggagcgcatagtcagcaggcgaacatggttcgtcggggcctgcatggtgaatgccgcgtgcgcactggagacacaacgtgccggcaacgcgtgcacattcatgcgcctttcttgagaacaagctcttcatgttttggagccacgtcgccaacaatgaaggcgcttcatctatcgaaaagaatctcagcgtcaataagaacacagtctcggtcttattcgaccgccttggagcagcgtgtgttttggccgactcaatggagccagcccgtttctcgcattgcgccgtcgacgaaacctacgttggaagcgcaaacgtggcttttggtttgtaactttgactgaaattttgaagtcaggatgcactggagccacagcgtggcacctcgtcaaaaggagagacagggccacgctggagcgcatagttatggagcacctcgtcggatccacgacgatcgtctggaccgacgagcatgggggaggtgtgtcggcattttgctgtgaatcacagcaaggagtggcgctctgtggccgccgtgcacaccaaccacggggttatcaaaaggtaccttctccaacaacacaaccgctttggcataagcagccgcaacgtacgtaaacacgttgctttgcagtgctgtaagctgttaaatgcagaagtcgagccagccttacctactgggcacactaacgtgacgtacatgtgcatcgtgcaggggggtgtagtcgtagttgccgatatcagcagaacctgccgccgcacctcaaacacctcgaacacaggcgaacaaaagcgaagggagaaagcgcccgcgatcagcgtgagaggaattgcgcattttagaggaagtctgaggtaacgaatccacgcccagtcaactgtttactgcggcagtgaagattcgcaacattcgagtgatcggctccgaagatttatcagacgcagaaaaatactt
>CYKH01000271.1_1_11049
AAGTATTTTTCTGCGTCTGATAAATCTTCGGAGCCGATCACTCGAATGTTGCGAATCTTCACTGCCGCAGTAAACAGTTGACTGGGCGTGGATTCGTTACCTCAGACTTCCTCTAAAATGCGCAATTCCTCTCACGCTGATCGCGGGCGCTTTCTCCCTTCGCTTTTGTTCGCCTGTGTTCGAGGTGTTTGAGGTGCGGCGGCAGGTTCTGCTGATATCGGCAACTACGACTACACCCCCCTGCACGATGCACATGTACGTCACGTTAGTGTGCCCAGTAGGTAAGGCTGGCTCGACTTCTGCATTTAACAGCTTACAGCACTGCAAAGCAACGTGTTTACGTACGTTGCGGCTGCTTATGCCAAagcggttgtgttgttggagaaggtACCTTTTGATAACCCCGTGGTTGGTGTGCACGGCGGCCACAGAGCGCCACTCCTTGCTGTGATTCACAGCAAAATGCCGACACACCTCCCCCATGCTCGTCGGTCCAGACGATCGTCGTGGATCCGACGAGGTGCTCCATAACTATGCGCTCCAGCGTGGCCCTGTCTCTCCTTTTGACGAGGTGCCACGCTGTGGCTCCAGTGCATCCTGACTTCAAAATTTCAGTCAAAGTTACAAACCAAAAGCCACGTTTGCGCTTCCAACGTAGGTTTCGTCGACGGCGCAATGCGAGAAACGGGCTGGCTCCATTGAGTCGGCCAAAACACACGCTGCTCCAAGGCGGTCGAATAAGACCGAGACTGTGTTCTTATTGACGCTGAGATTCTTTTCGATAGATGAAGCGCCTTCATTGTTGGCGACGTGGCTCCAAAACATGAAGAGCTTGTTCTCAAGAAAGGCGCATGAATGTGCACGCGTTGCCGGCACGTTGTGTCTCCAGTGCGCACGCGGCATTCACCATGCAGGCCCCGACGAACCATGTTCGCCTGCTGACTATGCGCTCCAGCGTGGCCCTGTCTCTCCTTTTGACGAGGTGCCACGCTGTGGCTCCAGTGCATCCTGACTTCAAAATTTCAGTCAAAGTTACAAACCAAAAGCCACGTTTGCGCTTCCAACGTAGGTTTCGTCGACGGCGCAATGCGAGAAACGGGCTGGCTCCATTGAGTCGGCCAAAACACACGCTGCTCCAAGGCGGTCGAATAAGACCGAGACTGTGTTCTTATTGACGCTGAGATTCTTTTCGATAGATGAAGCGCCTTCATTGTTGGCGACGTGGCTCCAAAACATGAAGAGCTTGTTCTCAAGAAAGGCGCATGAATGTGCACGCGTTGCCGGCACGTTGTGTCTCCAGTGCGCACGCGGCATTCACCATGCAGGCCCCGACGAACCATGTTCGCCTGCTGATGCTCCACGCACGACGGTTCCTCGAAGAAGTCGTGGTGGAGCATCCATGCAGGGACATCTTGT
>CYKH01001073.1_1_13468
tgactccacattgagagagtgtgattcgcgaacgcaggcagtcgagaaatgcaactgccgtgttttcgtttgttgctgccccatctgcgctcacgagggcttcgtgccacccgagcagctctgtcatcaactccggcgccgatgctggggccttcccatccaacacaccacaggcttccaaaagggcgttcacgtttcgttttcgctccttcacgttcttttcaagctcggtgatgtggatcgcagttgcttcttgggtgcaaaaaaattgtttgcaccaaccaatgtttgtatcagcgagaagaagacaggtttttcctggcacggcaatctgcgcattgttcacatgagtgcgaaatgtaccaacattgtattcaaaactcatatcgagaaccgcgcaaccatcgccaacagtcaccgtcaccgaccatgaaggagttacagtctgtgaaaatccattcaccgaaatctgatgcgcaggccactcgcacaattgtgaagggcgggaagggtcaaacggaacgaagaagaagttttcttgacaacttgatagctttgcgacgggcctatccagcacgacaaggtggatctcatcgctgttcaagtttttctgccacttctttgggatataaacttgtgctgcaccattgagatctgtgcaagtggtgaacacttggtgtgcgtagcaggcactcccaaaccccgaaggcgcgccattcgtgcgcaacagggaacaagtcccattgacaaagggtgaagttatcggggtctgtgtgattgggtccaaccgctcaacgtgaagattcacattacacagaataccattgacgggatcgccattggacagcgctagagtcgacgacgtctcctggagtgaccagtttgcgcggaaaatgctattgcactcgtacgtagcgttcatcattgaaaatctaaaaaactttctttcctgacaatcgcagcaaagcaaagaggacatgaaagtggagatatggtaagttgggatcgtttaaacgaagcacaacacccagaactctggcacggtgacgaaagccggaccacgccccaccagtgcggtggcacctaagagtcactctgtccaccttttaaggcccgcgcgcgtctcgtctggtggacggagtcgaccacgagacaatggctgtcgcatgagataatacttctttgtttctttctgctgtgcgattcagctccccttttgtttttgcgcaaaaaagaggtcttcggaagtctttttggttttattgatgacctggcgcggccgctcgagttcgagagcgaactcgaggtcgccagtccagatgcctcgcccggcagatgactcgcatgcagagtcaccattgacccgtatcgacaaccaccttggatcggcgccagcggaagtggcaaagatcgacgctcgcatccgggaaagggtggctgaagaagcttggatgacaggagtcgccttgtgcgaaattaaaacaggtcgaatcgtggaagacctccgagttaaccgccaaaatttcggcccaggagttgcggacgctgaagccgtggcgtaaacggttccatccgaaagggacaatccgaaaaggaaaggacacctgaagaaaagtgagtttacacgtacttcgctggcccagcggaaagtgtctcctaggcagaaggcagaaacaagaacaggatgccttttcgtttcctctctgaacggcagatcgatctactctgtccttaagtcactaagttttctgttttcttgcaggaggcaagcgccttcagttttatttagtgaacgccttaacgggtgtcttgtggaggctagtggttcacaatgagcaaggagagcggaaacatatgctgctgtgtttggggggacgtttgcaatcaccatcaccacagtctccagcagttgtgtgttgttttcaatgacctgaagtaactgctggcgcttctctacaggaacgtactcaagcaattgaatgttttgcgtattttgctcaattcaagtggtgatccactggacatgtgtaagacctcaagacgagacctcaagaagatgtttcgacgcctcattgtttgttgtcagtgcactgcacgtttggagagacacacacgaggcaatgtaacgcagcgtatcagatgtcactgtcaatctcggtccaacggattgcgaattgcagcctcgcgaaaccgcaagaagacgagtcatcgctggtcctgctggcgctaaggtgccacttgcagcgattcccgcaacacccaaaattccactcgtcaccgctacacaagtttctagagggccaaattcgctgtcattttcgcgttctgctgcagagacctcttggcacgataacagagcgactatcaaaaggaaaccaccgtcggacctatcagggcatactaacagataatgatctccgtcgatatggcatttcagcaaagagtcggatagcggtgagatgagttcataaaacttgtccgctgaatccaccagcttgcacaacgcacgacaggcttcgcttgctccagatttagcgacccatgagctaaacttcctaaaatgtatcatgccaacaatcgtctgtttgccaagaccccaaaggtgactgccatggtgagcattacgcaaaagttttacttgctcttcagcgggcaaagggactgtggcctcacgctgcaactccttcaagagcagttgtcgcagttccagctctcgcacatatcgtacaacggcagaaatgactattgggataccaaacacaaatgcgcttgtcataacaagttcaggctgcgtggcgctcaacgttaactgtggaaggaaccgaataccaaaaaacacaacaacaactgaaatggtaaaaggaacgtggaggaaccatcgcactgggaagaccaaaccttgaaggccgattggtatcatcaggagcccatcaaactgcactgttgtggcacaaatacgatcgttaacggggtcatcaagcagcgtatccgatccaagacagccaaggtcctttgcaacaattaacgtgaaactccatgtggtggtggccaagtgggccaagacgagtgatacttcccaccaggaaaagagatgaaacaacgattgatctttcttcacaacttcgatgtccattggcatgatcttcgggatcgcaacttgcaattgaaggtttttgcgcactaccgcgtttacacctgctgttaagaagctcacgacgctcaagaacgtggcaataatgaatgacactttgtaagcggcgacacttgcgagacgcggctggctgagatcaatcatgctaccgaacaccaagataacagcgaacacaaacaggcctacaagggcactgttacgattggtggagtagaagcggatgacaaaccagtcctcgtgaagctgattgttgaacaagagtgtcatcggatgaacgtcgcacctcggaacctgcgtcgttcgtcgttgcgctgcggcgtcgccctccgcgaaactgcgcttgccagcaccttcttttgcagcaatggaggtatcgaaaacactcttaaacttgtcatgcgagtgctgcttgattgtggtgcttgcggcacatcctccttgggagtgcagcagtaatggcgacgtcaactgcacctcttttggtggtcgtgaattcatcttttgtataacactattgcactgtctgtacgcacgcaaaaagaaaaaaaagaaaagaaatatcagcatctctattgaacgcaacgctcaccacaagatcatgtttgagacgaatccgtcaataactccttgcgttttcgagttgaaacacgaaacgcatgcacagagaaaaaaacaaaagtcaaaaagtgagtcagtacagctagatgtaaaacttaccaacacggaggcctaacgtggtcgcactcgcgcatttcgatttcagccaaggctgtgtgcatccacacaagtccaactctttcaacagcggaaacgcatcgaaaccacaacatcttcgcaacgacacggcacattcatgcgccttccttcttgagcacaatgtcgaaaataaccatcgacaagctcatcatgttttggagccacgtcgccatcaatgaaggcgcgttatagatcgagaagaacatcagcgtgaacaagaacacagtatccgtcctattcgaccgcctcggagcagcgtgttttttggccgactcaatgtcgccagcccgtttctcgcattgcgccgtcgatgaaacctacgtcggtaaacgtaaataccagcgtgggaagcgcatgcggaagcgcggcttttggtttgtgactttgacggaaattttgaagtcaggatgcactggaggccacgctggagaggatagtgaaggccctaaagatagNNNNNNNNNNNNNNNNNNNNNNNNNNNNNNNNNNNNNNNNNNNNNNNNNNNNNNNNNNNNNNNNNNNNNNNNNNNNNNNNNNNNNNNNNNNNNNNNNNNNNNNNNNNNNNNNNNNNNNNNNNNNNNNNNNNNNNNNNNNNNNNNNNNNNNNNNNNNNNNNNNNNNNNNNNNNNNNNNNNNNNNNNNNNNNNNNNNNNNNNNNNNNNNNNNNNNNNNNNNNNNNNNNNNNNNNNNNNNNNNNNNNNNNNNNNNNNNNNNNNNNNNNNNNNNNNNNNNNNNNNNNNNNNNNNNNNNNNNNNNccttgtcccaacccctgcaaactccttctttcaattcacaagaagaaaaacagtttgcagggcaggtcaattccatgtgcacgctcaccacagacacaacatcgtccaaatgaacgaaatcgcaacgtccattaatggaaacatgaaggccccatctacatacgtaaccgtaacagaaggcactcttgagggcatcgtggagacggggattcaacggagagaaacatgctgtccaattgttgaacagccaaaacacggcagataaagagaaaagaggtagaagggaggaggatcgttcagaacaaaggtaatgaaggagaggaatcaattatgggattcgtggtgccacgtggcttttctacaagaagtctcattggacaaatttgtttcctcccaccctaattttgtgaggtatctctttcccacatcactcttttaaaaaaatcacatgagtagcacttcacctcgcccgcctgttgattggaggaagaagtttgaaggaaacgacgatagttttgaaggaagcaaacctgggacacaagctgccatgtctggaaacaccccgcaatgagacaaagccagcattcgcctttggccagggcatcttggagggaatgattagcccttgccaaacacggggcagacggtctgggagctacccggattttattatccaggctgcacaggacgacatctagagaacgtcgagcggcggagaggcgaattttccaaatcgacgaaaatggtaggcccgaattcgcagttctgtgtgggaagctgagtcgcgcggcagagaagcagtggaggcgcggattaggctaggctaggaataagtgtggttctgagagcgctagaaacacccatgacggggctgacagccgcggtgatttacgaaagcggaggaggccaagggttcaattggaagtaatggttttggaatggaggcgaaaaagtctgtaaggggcttcaaaaagagattcaggttcagaaaggttggcaacagtccgacttccagggacgctaacttacgttctcaacggcggtaaactacgcaaatccacagttgtcggaagcaacactacgtggaagtgcgtcaagatcgatggaactgacatcaccatgaacctcaagccaatttgtattccgtgatgagaggccttttatcacattttgctctgcaactcacatacacagacttcagtaatgcgtcgccctccgtaacgcgtaaagccatcacaagcgcttgccgcgtttcgcgcctaccttttgctgtaagcaaatcctctatggcgttgccttcgatacgatacgaaatacacgccgagctgttagatacttcacggaagcgcgaatggcctgtgtaacacatcttgggaatcttcgacagtagagccgaagggcagaggtcccagcggtttcatgatcgctcacaggactgtcacgccttgcatcgtcgggagcggagttatcaacggtactccaaatatcacgacacagaaccctcgagatgctagagctgtatctctcaggatcgctcaaggcaaaccgccgattccaaaattatttgaggtggtatcggtcggcgagaaatctagcagccaactgtttcggaattttgaacagggacacaataaatgatacagcaaaacgagagtctgaaggagagggagcggattgaggagcagatatcatccaacatgctccctattcgaaagagacgaatctctgaaaaaagcgatggggaaaaaaggtgggggctacagccccttttcgtcaatgacacgaacatcatcaagaacataatgtgcttaaatctaaggtaagcgagaggaacgggaacgctttttgcaaggccatggaggcctgcaacttagcggttccacgttcggcccgggcactgcagcgagttctccactttctcgctatgtaagaaaatccggcgaaaccaacgacaccggccctcccggaagaaatcgagacagcagcatcggaccttcagaatcaagatcaataagtggctggctaggttattaacataaaaactgaagaatgttagccaaagaagcgtgcgaaaagcgccccacgcccgcaaccgccgcacaagtcgaggaagtgtgccgggtgctccgcatgaagagtcatcagtcgctcgcagtagcagtcgaagtcgcctgccgtctgggccagaggatcggcgatacgctactgtacaagtcgtcccctcgtcggtagcgctaattgtggacgacttcacgaaggtggagttcgtccgcaccacccatgacgtacttcgaagtggagacgaaggactcgagctatcgcgaattgcaaacacccagccaagtcaaacgcagtcagcacaaccgaatgcgcgatggcaacatacgcgttattcgtcgactgcgagttccttgcaggcatccttgtccgagaactccccgacggcaggatcttggcgtcatgatgcgttacgtgcaggtagcaaatcgcccacttcacttaggaacaatagaaaggaacagtaaaaatcgttccagggatagtcatcatcggctaagcttttctgcacactcgtggtggaaatgcatgggattgctggctgaagttttgggcagtcgagacgatgccgaagccacctaaagacacgcataggttgcacagggccaccaaccacttaaaaccgtgcatgcgcgttcgtgaggctcctttggcggcgataacaccacaggtgataaaaacacgatttatgcagcgcacgcagtataaagcactttttatggaaatgaatctcaaaaggatttg
>CYKH01001214.1_1_10341
TCCGAGTGTGACTAGATTagtaagcaaacaaattcggGTCACTCCTAGGAGGTCAAAACTCTGTCCTAGCACCAGCAAAATCCCTTGAAAACACTCTCCTAGGAATCATGTACGGACTGTACCAATGTGTTTTGACCTTTTTTGGGGGGTGATTTTTGAGTAAGGAAGTGAAGTTCACATGTTTCGAGAGTCGCCAAAAATGTTGATAGAAATCAGGAAATTGGTCGCAGCAGTGATAACGCAGACCGCGGCCATGCAGTCTGCAGTGACTGCCATGCACGACGTGGTGCACGCTGCTGGGCGTGTAAGCATCCCTCCTAGGACAGAACATTTGCGTGTCTCAAAGTCAAGCAGCAATTCAAAAAGGGCTAATAGCAACGAAGTACCGACTGCAAGGACGTGGCGGGCTCGTCGAACAAGATACTGGCTCCAACCAAGGATTTAAGAACAGCGTTCCTGGAAGACGTGACTGCGTCTCTTGTGCCAGCTGGCGCACTACTCTCGGAAGTAATTGTGGATGCCCTCCAATGGATGTTGCAGCCCGGCTACGCAATAGTCGACCCAAGAGTTGCACTGTCAGATGTCAATCATGTAGATTTGCGACGGGTGCGTTGCTCTCACCGGTGGATGCTGAGTTGTTCTCAACAGCGGCAGGTGCCTTGTTCTCGCTTGCGACGGGTGCGTTGCTCTCACCGGTGGATGCTGAGTTGTTCTCAACAGCGGCAGGTGCCTTGTTCGCGTTTGCGACGGGTGCGTTGCTCTCATCTGAAGCAGGTGCGTCGTTGGCTCTAGCAACAGGTGCGTTGTTCTCAACAGCGGCAGGTGCCGTACTAACTCAAGTGTCTCACAAAAGAGACATCACCACAAACTGCCTCACCgtcatcagcgccatcacctctgccaacaacgatgcccTCATCAAGGGCATTCAGAAGGGACTGATACCTCACATCAAGGTTGCGGCTTCTGCCCTCCTTGAATCTGGCTAGTACTTCAtttccgccaccaccagcgtaGCCTAACCCGATGCAGATTCTGCCCAAACTCCATCGGAGGGCGAGTGCGCGATTCACAAGGTCTGTTCGTTGCTGTAATGTCGATGGCATTGCTTATGGCGCGCTGTGAGAACAATGCTAGCTTATCGAGAACGAACGCAATTTGCGGAGAAGCTTCTCTGTTACATTGTAAACGGAAGGAAAATATTCACTTCAAGTTGAGGAGCATAGCTTTGTCAAGTTTCCTTTTATCGGGCTTCTACACTGCAAAAAAAGGCGGAAAGGGGTGCGAAGCATTGCGTACATGTTTGATAGTACGCTAAGAAAAATGCAACCGCTCTCAGCGGTCACCTCGGCGACTTGACCTGTACTCTCTTAGGTAAAAACATCTACACGTACCGGTTGAGAGAGGCAGGAGCCACCCTAATTTAGAGCAAGCGACGCTGTCCGACGTGACAGAGGCTCCTGCCCTCTGTCACGTTTGGGACTCGGCTGCTTTCTTTCGGAGTCAACGGCGAGCATTTACGTGATGGGGGTACGCGGCGGTTTAGTGTTGATCGCGGAACCCAACTGGCTATCAGAGGTCGCCAATTCTCTCCTATTTATTTTTTCTAAAGTAGATAACCAGCGGGATGGACGTCATGCACACAACCTTTGGTTGGTAGAGGCCACGATGACGCTCACAGGACGCACTCATCTTGGGAATTATTCCATATGATTTCGAGATGCTCGTGTGGCTTGCACGTGTCTTTTTTctcgttgttttgttgctgttctttgttgtgtgttgttgctgatgttatttttgctgttttgttCTTCATatcgccatcagcaacgatgaaaaCCGACACAAGCAACCACGTTGAACGTCTCAATGAACCAGATAAATTCCTCGAACCAACGAATTGACgactttttgatgttgaccAGAAGGGAGATCTTGATAGTGCGGCCCGTTTCTCAGCGCGACAGGAATTTCACCTGCAATCGCAAATCCAAATAGGTggaaataaaaataaaaaaggaaaaacaagaaaaagagaacattttcttttctttcgtCAAAAACGCTGCCGCACGCGATTCTCACTTCCCTAGCAGCACATGTGCGTTTACCTACACCACAAAATTGTTTGTTCCTCTCACTACTATCGTCCAAAACCGTCTGCgttcaaaaagaagaagaaaaaagcgaTAGGGTGGTGAAGTGATGTGGTTTTACTTCTTGGCGTGCACGTGTCtaaccaaccacaacgaaaGGGTAAGAAAAACAAGGCAAACGGACATCATCTTTCgtcaaccacagcagcatgaaTTTTCTCGCAACTCACTCGTCACTAGCGGCGGCGGGTGGCGCGTTGTtcgcaacagcggcggcgggtGGCGCGTTGTTCGCAACTGCGGCAGGGCACTTTAGGCACAGAGTGCGATTACCCACATTGGCGATCGCTGGCATATTCTTACCATTGCCGCAGTTCGGACGCGTGTGATACGTCGTATCATTCACAGCGTAGCCGACAATTAGTGCGGCGGGCGGCGCGTTGTtcgcaacagcggcggcggcgggtgGCGCGTTGTtcgcaacagcggcggcgggtGGCGCG
>CYKH01001028.1_1_10437
GTCCTTCCTTTTACCTAATCTCCCCTGTGTATGTGGGGTACAAGGCAGTGTGACTAGATTagtaagcaaacaaattcggGTCACTCCTAGGAGGTCAAAACTCTGTCCTAGCACCAGCAAAATCCCTTGAAAACACTCTCCTAGGAATCATGTACGGACTGTACCTATGTGTTTTGACCTTTTTTGGGGGGTGATTTTTGAGTAAGGAAGTGAAGTTCACATGCCTCGAGAGTCGCCAAAAATGTTGATAGAAATCAGGAAATTGGTCGCAGCAGTGGTAACGCAGACCGCGGCCATGCAGTCTGCAGTGACTGCCATGCACGACGTGGTGCACGCTGCTGGGCGTGTAAGCATCCCTCCTAGGACAGAACCTTTGCGTGTCTCAAAGTCAAGCAGCAATTCAAAAAGGGCTAATAGCAACGAAGTACTTTCTTCTGTGGGATAATTTTGCTTGCCAAAATTCGTGAACTTATCGCCTGTAGCTTCTGATCGTTTCTCCTTTACTATTTCTTTGTAGTTTTTTCGATAAAAAGCGAAAAAACTTTCACTCAAACACACAGACAGAAACAAGAGGAAGTAGCCATAATTTCATTATAGTTGCGAAACCTAACATGAGCGACAGCGACACACCAATCAGGGTCCGTGCCTCGCGAGGCAGAGGAcgtccaccaacgccgccgccccaCGGAAACCATCGGATCCCCACGGAAGCCATCCCCTGGCCCGTGGTTGAACGGAGGCTGGCGAGATGCTGCCCGGGTGACGTAGTTTACGTCACCTGGAGATATCCAGGAGAACGGCAGCACCGGAGATGGAACGGAACAGTTGGCGAGGCTGGGTCGATGCGCTGGGCCCCCAACTTGCCGCAGTTTTGTGGGCCACTAGCGGTAGAGCAGTGGCCCACAACTGCTGACAAGGACGATGCAGAAGTAGTATCTTTCGATGCTATTTCAcgcgaagacgatgcaccTCCAGCACTGCCAGTACAGCAAAATCGACCACGACGTGATAGGCCGGATCCGGTTCACATCGAGAGGCACCGACGCGCGCGATATTCTTCGAGCAGTGACGAGCATGACACACGCCGCAGCCGCCGACGGATTGAGAAGCGTGATTCGAATAGACGAGTCTACGACAGTGCTAGCGAAGATGATTCACATTTTGATTCGTCCGACGTGTCAGACAGCAAGGAAAAAGGACTGATATTACAGTCCCGCGTTGCGAAAGCCCGGCAACAATGCCAGCTTCGCGCGTTGGATCTTACAAATCTCCAAGACTCAATTTTCGTGCCATCCAATATCGGGGCGGCTGACACATTTTTGTACGGTCACAATATCGTACAGATTGTACAAAATGGCACATCAATCGCATCAGCCATGGGACAACTAAAACAGGCCTTAGAGCCCCTGTATGCGCAGCAtcttacaacaacaaatgtcGCGGCAATTGAAGTTGTCATGAATCTCATCGAACTCAACCTCAACCTAGTTATGATGCTAACAAACGAGGGAATGTgcaagaacagcatcaaGACGGCTGCATTGTTGAATCTTCAAGGCTCAATATATGCAGCAGTTATGCAAGCGGCCATTTCACGAGGGCACCAATGTATGCTAGCAGTGAAAAACGAGGCCCAGCAACAGTTGTGTCGAAAAATGTTCGACATGAGGGCACTGAGTGCAAAGTTCGATGTACCAAAACCAGATACGCGGGAGAACCACGGATACCggaagaagcaacagccCAAAGCCCCCAAGCGGAAGGTTGAAAAAGCTGTTTCAAAGAGCAGCGGTTTTCGtggcaaaaagaaatgaaattTTCGCCAGAGAGATGTCCATGAACACGATAGGAATATTAGAAagatacacacacacacacaaacaaaataccATTACCACATGTCAAGACCCTCACGGATACACCAAAAGTTGGATGAAATTGAAAGAACGCGTGCGTCAAATACCCGCTGCGCGACTAGAACAGATGCGACAAGAACGCGGTTGGAAATGGAGTACACTCCTAACCTATCTCGTCGCATCTGGGGCTGGAAAGGCGGAAATCAGGCGGGCAAAGCGGAACAAAATGGTGGAGCCAGTGCTACGCACGACACCCATGACGGCAAAACACCTGCGCCAGCTCCAGCAGACACCAATCGACATTCTATTACACATCGCTTATATTTACGCTCAAAGACCTTCCGACATTGCACAACTGAGCGTAGACGACGTGGCCAAAGTCGCGGTCCGTCCAGGAAAGCACAGGTGGACACACATAGTGTTGACAATCCGAAGGGGAAAAACAGTGTCCGCGATCGGACCACACACGTTACACATCCCAAGAACGCACGATCTAGCCCGTTCGATATGGAAATTGAGGAAGGAGCAAAGGACGCACAAGTTGCCCTTCCTTTTCGCACCGAAATGCAAATATCAGGTGGGACTTGGGGGTATCCAACAGATCCCAGCGGCCCAGAGGAGGACAATTACGCAAAAAATCAACGACAGGCTCCTGGAAATAGATCCATGCCTGTCAGTTCGAAGTGTGCGTCGAGGAGGCTGTATGCGCTTAGCCCAAATCATGGACCACGACGAGTTAAGAACGCATTTCACCAAGCACAAGGATCTGAGCACACTCATGTCCTACCTCGACCACGGCACACATTCACTAAGGCAAGCCCAGGCACACGACAAAGCCGCGAGATTCTAACCAAAGAACAGTTGATCTCTGCAATCTCGGCCACAATGAAACCCAGCAAGAAGCATGCAACGGCcgagcaacaagcacagTACCCGTTGCACATAAAAAACGTGGCGACAGCCACTTTGATGGAACGATGGCgactcttgttgttgattggaGAGATGAATGACTTGATACAAACGCGCAACAAAGCCCAATCACCAGATAGAGAAGAACCGAACACCAAATACACATCATATGCTGATCATTTTTGGCGTATATTGCAGCTACTGAAAAAGATAAAACGGTCTCATCACCTCCGAAGCCAAGCAAATGACAACACACCCACAGATCTATCAAGACAGGACACTGAGGCCCTTGTGAGAGCAGGTTTACTGCGTCATTATGATGTAAAATCCTCAACTATGTCGTTGGGTTTGATCCAATGCAGAAGTTTTACAGTCTTTGAACCCGCGAAGTTGAGAAGACGCTGGATCACTCACACCAACATGACTAACGGGGTGTTGGGGTATCGCGTTCCAGTCTCCATGAAAAGACATGCCCAACAAGACGCATATCCTCTTCCATGCCCGACTGAAATCGTGCGAACAGTTTTGCAACctgcggcagtggcggtggacTTCACCGCCTACTATCACCAATTCGCTCTGGGGCCAGCATTCGCAAACATTTTCGGGGTAGGTAACTACGCACTTACCACCATTCCTACTGGATCAGATTTCGCTCCAGCCCTAGCACAAATATACACTCAGGCTTTATGTGATCATGTTTGCTTACATTACCCTGGCGTCCATGGTGAGGCATACATTGACAACGTGAGACTGTCAGGTGAACACATAATATTACCTGAAGCATTGAAACTTCTGTACGAGGTGGCCACATTTATGAAAATCTCCATCAATGAAAGTTTCACAGAAGCTGTCCACAACACAGACGACTACACATTCCTAGGAGTCCATTACTGTCACCGAGAGCGCTATGTGACACTGTCAGAGAAATCACGAAACAAAGTCGTAGACATTCCCCTTGTCTTTCCGGACACAGGAACTTTGAGATTGTATCTCTCATTGTATGGCGTGCTGGGATACGCATCACAGGTCCTCCAAATATCACGTGCACCGTATTACTACGCGACCAAATTTCTCCGAAGACAAATTGGAAAGCACCTAGATGAAGTAACGTCAGTGTGGCCTGCGGCGTGGAACCATCTGATGCGGTGGAAAAAGGACGTATTGGAAAAAACCAAATATTTTCCCCAGGAGTGGTCACACCCGAAATATGGTCCCCTGACAGTGTACACAGATGCATCGTCAAAAGGGTTCGGAGTGGTAGCATTTGGAACTGACGGAAGAGTTCATGTCATTGCAGAACCCTTCAAGGAAGAGTTCTTGACACAACCCATCGTGATCAAGGAAACCTTTGCAGTACTCCAGGCACTATCTCAACTCGACATGCGCGAAATCGCGTATGCGGAACTCTGGATTGACAACACGTCCTCCCTTGGGGCTATAAGGAAAACACAATCGGCCAACTTCATACTCAATAGCCTTGTGAATGAAATCACGACACATCCGAACTTCAAAAAAGTACGTAGTCTGTCCTACGTCCACACCAGTGAGAATCACGCGCTACGTGGCAGGGCTTCGGTAGTTGGTCATTTGACCATGAGTGTGTTGGGTAAAAACACCCAACATTTCCAGATCCTTTTTGGTCACAACAAGCTGCGCTAGTCAgatgcggtggcagtggagctATGTTGGTGCGATCTCCTGAGTCAACGAAGTTATTCCGTTGTAGACATGCTTAAAACTCCAACGAAGATCATCCCGTTGACAGTTTGGCATGCTCCAGGATTTGGGATTTCTCATGAAggcaaacgaagaaaattCCGTTTCCCACGAGTCGTAAACTCTATATGAGAAATACCGGCACCTTCGTATCCTCCAAAAATCCACGTCGCAAGTATTCAATTCAATTCATTTCAATTACTACGTGttattgtggtggtgtgtatgtgtgtgtatcaaaagaaaaacaatcATAGGACAAGGTGTCATGgacttgtttgttgtttggggaatctctttgcttttcttttattGTTGAACTAGAAGCGGAGTTAGGCTTTAAGACCCTATTAAAACGA
>CYKH01000827.1_1468_21785
cgatggggactgaaaaaagaaaagaaaatggagacgctttgcaacgaagcctaccaagtgagttcctggagcgcatgagacatttctttttcagggaagattatttggattatacaggagggttacgtgtgttcgttcattgggcccacgtgggcaacaagaacacaggagtcactctattcgacaggttagggggcggttgcaacgcgtaaaataatatcgcgtcctaccttctccaacatgtttctgtagatgaaacatatgttggtaataggaagtttcatcgcgggaagcgtgccagaatcagaggattctgtttcttaaccgtcactgaagtcaacagagacaagacgtgtggccggacgatctggcacctgtgaagcgacgcgacacaaatgcaacacttaagtctcttgggagttagagggtgaaaaacggtagtcatctagtgggcgcgaaaagcgtggcttggacagacaattggggctacgttgaactacacaaaacatgccgatttgagtgtgtacttcgaggtcacgacaaaatgaccatttagccttttctagaggcggcaactaaaactgcgagaacatagtcaacggaagtaagtagagaacatagtcaacggaagtaagtagagaacaaccacaagcacaaaaggaaatcaaaattgcacagttcagtcaggtcgtctcgtcataactacaacactcgagctccgcacgtgctacagaatttcacaaccgcctgtccgtcggggtgccgtcctccgcagctccagcagtactttggtgcctttgatgaaatggacgaagaagaagttacggcctgttgcggcacccaagctgtcctcgttgcactgctgtcacgaggcactgctaaaggagaaagtgatctagctttgggaggagatgcatcgttctcagagcttgatgagggggacaacgaaggtacatcgtcgcgtgcaccaccaccagcagtggttgtgaccagtgcgtgatgttgtttcttggaagtgatgcgcgtgacactgtttccccacgacgaaccgttggtcaccgcaacgctaggcccttgacgagttgctgtgcgctttcgtggagggctcagctttggaatgcggctggaaggaatcgtctctacaccaactgcggacccgctgcgcgtcggtgtttctggtcgactttggtgttgaaagacgacagcgctggaggtgtgatccccagcgttggaggagccgctacgtccagaagcaccagcaccagaaggagtgggggcctgctgatgagtagccgctgccaccccagcagctgacgatacgacgcggtacgatgagctgcttgagtggaatgcaatgctggtcacagagtcacctccactaccaccactgcccctactatgatgaaggaacgctgcggaggaagaggatgctgtctgtggggtagtagacattgccgctggattggcaacagatggtgaactgcttcgtgagcgtagcacttgcgggacttcagttacctccagcggcagcaaggaagtgcggatgctgacggaggtgatcgcggcgctcccacgaccgatgcctgcgccttggggaagacttcctttggtgatgggcacagagcgatacggcgatgatggtctgggtgcgacaagcgtcgtaaccggtgctgccggctcggtgggagctgttggctgaggtgattgtgttcgaatatttgcgacagcgcgaggctcttggaattttacggagggttgataggtagattcattgacaggctttgcgctgcgtgcaggcgacactccacgagggccgtagatagcatccgtaaggcgtgagggaacaccgtcttcgttcacgttttcatgcctcatgggtgataaatgctgtggcacagagacagaggttgcattctgcgttgttgtggatgctacatgagtagattggatatcaggggggttggtacggttaaggcccagcggacttccacacgatgtgcaagcaacagtagcgttgttgttgtcattgccatgagataagatgaatcggcggccttcaggtgtcgacgcacgacggggcccacctgcagtggatgatgcggcgggacgggtgagcgtaggtgtctggcgcgggacaaggggagattgaccagcttgctggctgctcgaacgtcgacgctccgagggcgggtgctctgaaaaatgtgcgagcgcacgttggttttcttcttgtaaccggcgcatggttgcctcatgtatggttgcctcatgtcggtcaacactcgcagcgttgatacgaggcgcacggactctaagggaagcagattctattgtactgtcaagatgaagctgctttgacgctgcagcagcaattggagcggaggtatcgttgtcgttgtattgagacactgtagcctttgtgttctgatctactgcgccacgcggacgaatgggcgccaccgttggttcagtaaggaagtcacgtggaagagcacgaggagcctcagtgacgacgatgccgccgtaattcgctgcaaattggcgctgaggtccaccgcccaacgacgatgataacaaggtactactactgtcgttgctgctcatgctagagagtaggacgctacgcagagaagacaccattggacgatcaccagcaccgccactgccctccacccacgaattgcctgccggcctgcttggtcggtccgcctttctagaaattgacatcaccggacgagcaggcgctgctttaggaggggctgatgcgatcggagccttgcttacagacatccaataagcttattgttgcggaggataggtaacaagaatatcctgtgagctgcgatatgtaaaatatttcttgtttacgctaattagttacacaatggtaaaagtaaggcaccaagtgatcaatcttgcgaaaagctgaaacaaattctgatttttttctttttttcttttacaaagagcaagagctctcgcaatgacgccttaacttaagtgttgtgattctcgttctccactggaaaactgcttgtcgaaagttcggtaagaaaaaagatcgaagtgcgatgcacagggttacgatgcaacgcggaaaaacacgttgtttccaaagcaaccaccgcactcacagaaatggtgagtagacaaggttccacgaagtctcgacactctctttcagctgctcatgaacacaaacagtgcttcgtgcattaaaatcagccgcaatgatcccgcccaagagcctgaggatacagtcagtgttccgtttcgcgcggcgtagaacatcatcatgtagttagaggcgaattgcacaccggcagtgcagacaaacatcacaaacatcacaacctggcggaatatgacttgcctcgcgatgcacccgatggtcgtggcggattgcgtcagcagcttgccattcaacgtatcgacgttggagggaagtttcgtgcgaatgttcatcgatgtagcaactagcacaatacccactatcggtagaaagggagatttcaacagtccggggatgatgtgcgtaagaaaagcgggtagcaggcaaatcacagcgatcatcaggaaagggtccgccagcacggtgtgaaagcgcttgcgatagtcgttcgccgccgccaccgcagaaaatgtatttgaatggtacactcggaacgcggcattgatcagcagcgcatctggcgttgatccatccagcaacagaaaatagaattcgttgtactcctcccacgacccgttggtggttgatgagctgttcaccacgtacgctgctcttcccaatagagcaattagaatgatcgtattcaggaagagcatccaatctttcgtcaacaagaatttgttgatgagccactcctcaaatacgcaaatacatacggttgccattcaatggtcgtgtcggcgactattgcagcaatgacgtcctccagtgactgctgcgactgtgaaaaaatgtcttagaagcatcatcctcaacgccatacatgaatccgatgtcgtgtttgttctctcctaagaaatgattctgttcctcctgaggcatatagccacgtccacttcatgtttctttcacgatagaagaacgtcacgccttccgtctggccaataagcgacaaatccaagttacctccgataccagtgttgcgacaggtcgacgtagctaatgaggctgggcaacttggcgaagtcaacataccgttgactgaaagaggaagtggtgaccacctccgcttgggatacatcaagaacttgtaacgacacaggcaggtgcgaagcattcatcgtaacaattattgaagcaacgctgctcgacggcagcacagtcacgttgcacatcggtgcgttggggtccagtaagtcgagtagaagttgccggcatcaatcacaattgagtaaagtggcgagggcatcccgggaaagacaacacaatttggcggtgtagcaacagcacaccttcccattcatccaacggtacatctgggtggtagtcgaggaattgtaagaactattgttgggtgataaagcacttgtgtcagacgaagaatcatttgctgtcgtggctgtgataacaatgacaagcaatcccaacgacaacactcccattatcgtctaaaacggtcagcaattgagcttttctttgctacgcttggtcaaagtgagggggaaagcaaccgcagtgagtgaccgtatgacgcagggaataaaaagaaaataaatgttagacccagaggatttaagaccgtgttctcatttttttttttaatattgcagatttccgacggaaacaacatacaacttggcgcatcgtacagtgatgtcaagaaaaaggtagatcacctgattaagtaataagagcaagctctgctttcgtaatgatgcctagagatctaagctctgtttcttgggtggagaaatcttgacgaggattcgttacagagatcaaaaaaactaaccatcgttcgcatacatcagaaaatttgctcgttgttattctgaaaatagaatcaaaagaaatacaggccacgcactcactcacaagaattgtgagtagacaatcgatgcaaagcggaaaaaaacacgttgtttccaaagcaacatatcgcactcacagaaattgtgagtagacaaggttccacgaagtctcgacactcttttcaagctgttccagcacacaaacggtgcttcgtgcatcaaaatcagctgctatgatacccgcccatgaccctgacgacacagtcagcgttccactgcgcgcggcgtagaacatcatcatgtagttaaaggcgaattgcacgccagcagtgctgacaaacatcacaacttggcggagtatgacttgcctcgcgatgcatccgatggtcgtggcggagtgcctaagcagtttgccatgcagcgtatcgacgttggagggaagtttcgtgcgtatcttcatcgatgcggcaactagcgcgatacccactatcggcagaaaaggaaatatcaacagtcccggaatgatgtgcgtgaggaaggcgggtagcaggcagatcacgggaatcatcaggaaggggtccatcaacatgctgtgcaatagtttgcgatagtcgttcgtcaccgtcactgaatgaagacgttttgaatggtacactcggaacacggcattgattagcaacgcaactggcgttgatccatccagcaacagaaaataaaattcgttgtacccctcccacgacccgttggtggttggtgagctgttcaccacgtgcagtgctcgtcccatcagagcaatcagtatgatcgtgttcaaaaagaacatccaatctttcgtcaacaggaacttgttgatcagccactcctctgcaaacaaatacggttgccactcaatggtggtgtcggttagtatggcggtcatcacgtcttccagtgactgctgcgactgtgcgaatgtcttagaaatgccatcgtcgaactcattaatcaattcgatgtcgtcagtatttttttcaagaagatcttcaccaagattccgttctactgcctcctgaggcattacaacatctatttcacgttcctctccaatgggaaacctgaacgagcgttttcgtgcaataggcttttcttggtccagttcgcagcagtcacgcaactccactagtctcgcgacactcgcctcgctcacacaagccaacatgcgggcacccatgatgttcttaacgagaatactacggaaaacagcgtcggcggcaactgaacaatccttaggcatttcttcgtcttcttgctgatgagcggtgacattaggagcttttggcatctcttcgttttcttcttgtcgatggatgacgacactaggtgtcggatcgccagtggagctaggaactttagctcccatacttttagttccagtacgattctgcagagcacctgcatcactcgttgccccttcgccgccaccaacaacgagattgcgtagcgagcgttgatgattgacgaaggtacacaccatgtcgatgtgcattgcaacgtcaaattgtgacgccatgtatgggtcaaggctcttcagcatccatttctcgtttgccttagcttctcttggtgacagggaaccgagaatcgacgtcagtttcgctcgcagcttgacaagacgcggcccaataaccggctccaagtaacgattcgcaatgaaaacgaggaggacgttcgcaacagagttgattgcgattataaataatggactaggatagagattctccaaccacagcgatacgcacggagtgcatcttgcgcgaagcccgacaatagtgttcaccgttcccgaaatcgtatccccatcactgttgtacaacgtggtagtgtacgtggtcacgccatacgaagtggctagcacagcgttgttggtagtgagcgccactcctccaggagtgcaatacaattgaacgttggattgctctccgttcatcatttgttcaatcgcagtgaaaaacggcatgtatccgcagcctccagataaggaactggtgatggcaaactcatctccccaggggattgtttcgcctcgcctggcatagcacatcaacatttgagccataaagaatgcagcttgataacaatcagacgtatcaataaagcatcgagggtagcacgccgcaattgtcgtgccaacaggaaacaaagactgtgtcatggtttgcagctctacgtctgcccccacagcggcagaaccggtcgaccatgaggaacctccgctgctcctacctgctgcttctggtgcccactcaactgacctcattgagcgacagctgccagctatgcacacatcgctcaccaaaggagaatcagtcaataatggaatctccgggcacgtaatcacgtcttctggcttgatcgggatggagaggttgcatgcagattggctcagctgcacgagagcgcgattgtcagattcgattgtaatggtgcccaacgacgcactgtacgttattctggcgattgatcgagcgaatggtgcgctgtttgtacttcgcggtatgcacaagtccaagtagtagtcgaaatcgtccacaaaaaacacgttgccctcgttgtcgaaataaaatggatttccactaacgtccttgctgtagtcgcaagtagtcaccaattgaactagcggattcgttgctgactgacgatagtacgcgagatgtgctgagtgaaatgggtcaatatcgaggaccaaggagccagtgttgtagtcaacgctactgcaccaagtccccgacacttctgcagtcattgtgtagttaatgcatccgtttgccagaaatgtcgtcgcatctccaaagtcatccacaatttgaatgctcttcacagtggtaaaggtcgtatcggtgaacgtggcaccagaggtgatactgctccagttagattcagagaggagcgaagcgagacagggccctaatgaactgatgacagagtcgaaggcgtaaaagccgcagttgatgcttgggttgctgcctggcggtattgcttggtgctgaagaatcccattgtatgtgcagtactgatcatgatgatgatcaatagatattgtcgttgaaaatgctgacactgtccaacggtagcgccagaatgatgtcacaaaacaaaactcaagggcggtgtcgtatgtaaacggcgtaaacacttctccaggcatcgaggttgcagtgtacaactggagaacatttccaacgccgtccgtaaacataacagaactgggcgacttcaagtaggtcacggaagtccagttactgaagactatgtttgcccgtagcgtccgcggcaagcatggggccaaatccaaaatgagttggccatcgttccaaatcaaacttcgatcctcttgagtgttgttgtcgacgtagagcggccacgcaaagacacacgttgcaatctctccagattcatgatacccgcgcgtcgtaacattgtacccagtgttattgaagtccatgaacgagttttcgcttaatgtgacactgtaatactgtgcggtggctgaattcttcccgacttcaaggtgtcgacaagaaccaaatatagcaattgcgttgcctgcggcattgatcgcgccgatctgcatccctgggtacatcaatctttgcatataatccatcgacaggtcgtccatgcaagggtacagtagcatagcaagcgtcgtgctcttaagcaggtatccctcgttgaatgtcacgataggatcaaagggtgtttcacactcgtacggcgggtcgatcattcgtagcatgtattgtccgttggactgatacacattcaacatggctcggtcagtggtgacgctcgtgtttggcggcggcacgcagtagtagcccacttcaagtagaaatacttcctcagtcgtgactggcaagaccctcacagatgcatcaacgaatatggtgtgatctggttcattgctttgggaaggaccaaccatatgttgttggctggcttggactacgatggtagtgatgccggtaccgcggagatcgatgagaggaccagcagcggcagtcaagtctacgccaccaacaagccccacattcccactgacgttaacatacttgaacgtcacgccttccgtctggccaataagcgacaaatccaagttacctccgataccagtgtgcgacaggtcgacgtagccaatgaaactgggcaacttggcgaagtcaacataccgttgactgaaaggggaagtggtgaccacctccgtttgggatagatcaagaaattgcaaggagagaggaagatgcgaagcattaatcataacaattattgaagcaacgctcgacgacagcacagtcatgttgcacatcggtgccttgggatccagtaagtccaaccgcaatgtactgtccgaggagaagttgcgggcatcaaccacaattgagtaaagtgtcgagggcatcccgggaaagacaacacaatttggcggtgtagcaacagtcacaccttcccattcatccaacggtacatcggggctccacgattccggcagaggctgcaggtactgcactgcttggaatagcatcgctgcggcggtggtagtcgaggaattgcgactgctgctgttggacgaagagtcacttgctttgttggatgaagagtcacttgagtcagatgaagagtcacttgagtcagatgaagagtcactagcgcttgtggctgtaatgatgacaaacaataacattcccaacaacaacacttccattattgatcgacaattaatgatggtacacaattaagccgctctttgtttcctttgggtcaaaagtgaggagtaaaaacgagaaagcgtctcagtatcgccctaaattcaaaataaaaaagcagcacgtgcatcacacaatttcgaagattcgaaaagaccgtcagcatgaattcctacttgccttgctcgtgatgattcaaagcgtcaagtaaaaaaaaagggttgatacgtcacacgagctgacagacactcaaactacggaaacgtattttttttttttgttaaacggaattgagcgactttgctaaattgttggagtagtttgaattcaagcgcatatcagttttcatcgcctctgcgtagaagaggcagaagaattttcactgctacttccactcaacgaacacatactaccgctagaccagcatgaatgccacgagcactgttgccgcccactcggtgcgcacgctggagagatgggtcgcaactgttcgtagtgaaagaacgcgtggcgctgcatcatgcacgtctcgcagttggacgtgttcagcgggagctcagcaggtgtcgagtcacattcaatacacgcggtgctagggactccgaagaaccattgacagacttgcgccatcacgccacctcgagtagaagcgttgcagcccacccacaccggatcccatcggtccaccagtgtcacgacacgatacgggtcgactac
>CYKH01001573.1_39589_59717
actacaaagtacgaaaagcgacagggaggtaaaagggaggaatcattcttctcttttcaatcacatgatccaaaaacctttgatcctttgactacgatagatcgagttttgacaactacatcatgcatcatcctcataatcaactggcccctggcatcaaatcggagctgcgcgtcagcaatccgaagtggaggcactcgcaaaacaatacacagagcaatgaatatttcatgaaattgcacaacagtcgtcttccatggagtgttgacaatttccaacgcaaaaaaagcactcgagtacgctaagaaataaataatcgaattgcgcgaattcctggttgcccgatccatcgcaccacacggcgcgtcatcatttcgtgcccatcgcctcgtcgtaaatacatcgagtaaaccagtagcatgccaagaacgcgatggttccggtcataatgcaaaacaaaaagctcagaagcgtcatgtagccaaagtagatcagaattgaaacaacgctggtcattcgtagcgacgtaaagaagtagtacacggcgtacaggaacaagtacacgccacacgagccacttgtgaagaaggctctccacgcccaatagtagttttcagcacgcaattggaagtagcaaaagacaacggtaatctcagcacagaaaatagtcataagaatcatgacaagcgtcaagcatccgaatgcatcgtagtactggttgagccacaaggcaccgaagatggaacgcacctcagtaaacactgcactgaacggtacgatgcctccaattgcgatggtaagccaaggtttcacatgccacatcgtgggcgggattgtcagaggagtttgattcgtggggacagactgcttgatcacctcgcctttaaaacctacggaggcaccgacaacagtcagtggcaaactaatgaagaaccacgtagaaagaacaatgatcatcgttatgttcggcgctgcgccggcaggggactgagcccgaacggccatattgataacaaagaaagtcaagaaagaaataccaggggcaatactcccggcggcgaaaatatgtttccagcttttcttgttccacctcataaggaaacgcgccgagacatatccagcgcacatacttaaagaagtgaagagcaccaacaagatgtcgacaaacgcagcatggttgtcaggcgctacaaatcggagacaggcaattaccaacgccataaatgtcgtcaaaagcagatgagagcccgtacctactaacgcagcgagaagccctgggtttgatgggggccgtctaacgtcatcgcggacaaacttccaggcagtgacctcgcggtcttcattatcactttccactgagctattcttggtacgatttctgcgcacagcaaacgtgatcatgacggcaacaagtgatgtcaaaaacaatgcaatctttgcggagttcatcatcgcgacccagtgatcttcgtgaggtttgaatatcaggtagacggtccagcgggtttcctgcgatgatttcgtgctttcttcccaggtcacgccaaaactccacacaatcgaattcgcatcgacagtgagaggcttgtattgctccaggctagtgaagttaccatgactgcacttagattgggggttggtttcgtgcttggtttgttcgtgctcaatagagtacggcttggcctcgaatgaaataatgcggtgtccccctcccttcttggcgtcttgggctggtttcgagtggagctccgtggaatggaaaggggcgtacttgattgtaaagtgcaggtgattgtagatgtacgcaatgcttccttccataaatccaagaggaacaccaatggtgaaattcccagatttggtgttccccgtcgtcagaggaaggttatccaaaacaaagttcatgtgatattcttcggtgatgagctttctgaggagcttctgctgcttctccggcatattcatcctgttgcacaccagttgacaaccaatatcctcacccacaatcacgccttcgtacgggctgagcgacgtgacgtctctcacaagaatttcgcctgggttcccaactcgtgagcgagccttccgaggccagcaagtgggcaaactcgagtacaagatggggatatgagtgttagtagacgtcatcattttcacttgaatttcaacattacgatcgtctcgactgttggtgtgattggtattccagtctcgattgttgctcacgcgacgcaagtagaacgcaaatgtcaacgttattatcactgacaaaataaacgcaacggttctgctttgcattgttttggtttgatacctctttgctgaaaggtaaaagtcgaagaaaaaaaaagagttaaagcgtttcgaagagagaaccaaacatcaagatttcttttccaagaactctgaagcgctcgtatgggctgcttcggttcaccggacgccgctcatgttgttttccggaggctgaccctggccggaggtcgactattcgaaacaaagaaatccgggaaagcaccggcggtagccgggacccaagtgttggcaccaccagtgataccgacacccgcggtagcggcggacgctcccatagcggtagcaaaccccgcagcgccactcgacgtacaagttatgatacgcgacgtgatcaccagcacattacccgaagaaacgaaggtgcagctcatcgccggtcaggtaagggcgccaacaaccagcactcccaagaaggaggagggtgacgacgattgtgcgcgcgcacagaaagcaatcccacaacgcatcggtacacgcgacaaaatacaagtgagtaacgaagttttcaatgtcatcagcggaggacatatgccagaaggagacctaaagaggtttgtcggcaacatgttgacagctaacgacccggtagggatccgagtagtggcgttactacgccatctcaaggcggatcaggagtacatccctggcggtgaggccaacgagatgttcctggggaaagcagccttccaacaaggagtgttggttgttactgcgccaatcacgaggaacgcactcagctcaggttggtcagcttaaatacagaagcttaaagtttcaccactagaagtagctgacgaaggagtgggattggactggaataaaaggtcctttcgacaacaaaggtcaattcgaatgcaaaagaataacaaaacagatggagcaagacgcgtcttcttggaaaaaaaaaatcatcgccgaagtgttgcgaattaacgagcgccgcatgaaaacctcgagtacctaaagttgtgcagtctcgacataagagttgctcttggccgcatgtttgacaaaggagttctgatgctggcattgcgaatcgcaggagacaacgagcaagtgggcatctgctggagaaaccgatgcctcttcgggaggaaaagatacggcggacacagaacaatgggaccaatggaggttagtagcgctcgaaccgtttaactagattagattggcatgcacggagtctacaaaatcatacaacaaaaggacacaggtggaagagcccgcagccgagatgtttctgccaggagaaagtattcgcacaatcaaagcgcggcgacttgcgcatccgttctaagcgctggaaggacattgtgcgagcgcctgtggggctttcatgctgcccactgtggaaatactcgactagaaagattctatacaatttaccgtaacagagaagaggaaggtggaacgttatttgggactgtctccacatgaaggccgacactcatagccaacatgaacttctcatgcaagttgttgacaaatgcaagcaagtagactaaaatggctgacgctactccgaacggcactacgacgcagagatgccaccaccagtagcgactgtcgggcttgtgagcacatggatggatacaagggccaccatcccgtagccaattgtgttgcgccgcgcggcccggtcccaggtgggggaccggattgaggtgagctagcggtacctgaacaaacgcctcggcggccctttcgtgtggcccgacgaggaggacatagatgacggtcaaaacgtggcgatctttccgtcgccaacggaagttaggcgttgcacgagctcgcagcatttctaaaggtgatcattaccggtgagtgaaatagcctccagtttgcaacaacaaagcaacaaataaaattcttgtgggggataggtcatttcacattcgagagacgttgaagtcggtcgtttttcagcaaggatctcacagaaatgctgatctcgcgctctcccaattctttcgggtgtgccctcatttttccgcgtgtgcccttacaatttcttccagtgggagggggagggggggcgagcattaactcaatagaccaaaaacacggtggacaatcagcgctcNNNNNNNNNNNNNNNNNNNNNNNNNNNNNNNNNNNNNNNNNNNNNNNNNNNNNNNNNNNNNNNNNNNNNNNNNNNNNNNNNNNNNNNNNNNNNNNNNNNNNNNNNNNNNNNNNNNNNNNNNNNNNNNNNNNNNNNNNNNNNNNNNNNNNNNNNNNNNNNNNNNNNNNNNNNNNNNNNNNNNNNNNNNNNNNNNNNNNNNNNNNNNNNNNNNNNNNNNNNNNNNNNNNNNNNNNNNNNNNNNNNNNNNNNNNNNNNNNNNNNNNNNNNNNNNNNNNNNNNNNNNNNNNNNNNNNNNNNNNNcaaaaacacggtggacaatcagcgctgtgctaccgaaagccgtttcgcacgcatacggcacgcatacggctctccagacccgtgtgccctcacaattttttccagtgggagggggtggcgtagggggggcgagcatagactcaaaaaagattaaaagcacttagaaaacaacatgtctgtggaaagatacttttcctttccaatcttgcggaacgtagaaaccggaaaaagatcaacaaaacaacaaaagcgtcggactgctccgccaaaacggactgctccgctaaaacgcagctaaatcggactacaggaagcaaaaatattcatgaattctgcaagagtcacgggggaaaaaaaagaaaggagcatgccgttacttgaagcatataacacacatgtaaaatagttacgtcatttcatctcagcgacacagccagcatttccgactgttccaccagggcatacaccaacggcatcgagttcgcggcgagtttgagctagcgaacacacagagcaaacaacagcttgaacaacagtggaacataggttctcatcgattcgctcaatcgaaactagatgcacgcgggtctggagagcagcgtacgcgcagggcggtgcaagacaaacaccgttcccgacgattgtcggggcgatataatgcaacagaaagtacacagtccaccccacgtgaaccgattgctcccaacctgctagcgccatcatctggcgggagccttgacaagggccgcacatcagtgcatcgatgcaaccaccagtatcaaacaggccagttgtccatggccggagtgtcggctgcaatgtgacatcacgtgtaggcgatgaacggcagcaacaaacgccgttgagaaggcacggattgtcgctttcatcgcgccagtgcgaaggcatcgacgggcctttgctgtaggcaaaaaaacgagaaaaaaaaacgtcgatcttcatcgtgaattttggagtctaatggaactttggcttgctgctcaccatacgcagcgcgcgttgaatcactcatctcgaacggagcgcggaacagctgtgggaaaatggccgttgacaacagcaaagatctttctttgtccacctcgaaacaatgaagtaaagaattgcagtttttcgagtggaacgcaacgtaaaattggttcggaagtcatagacataaaataaaacagccaaaaacgggcaccggaacatgtcaaatgtttgtaagcaaacaaattcatttgttttaatacacaatcttctcacacgagctctgctgttcatagaatagcaaagcttcaagccaaaaaacaaggcaatgtcctctgaaagccaaaacgccgaacaggttttccttgctgccatccttcaggaggcacgcgaagaaaaagctcctacgagcttcctgttttcctcagccaccttggtcaggtccccctggctttgggttttggctttcgaggcacgggatgtgcagagcagcgatttcaccacccctgacgcgactcggggtacgttgggaaaaagctttcatgagtgcgttgagaaggttttctccgcacgagactcaccgccttttgctgtagatcagcgaatgacggaagatgtagagcgcttggtgggagagttctgtgcactaggcatgctctttacgcgcttgcgcttgtcgaggggcgagagcccaagcgccgccgcccaaaagtcatcaccatcctgagtccactgattgaggctgctgaagcaacactccggcgaatgacagcccccttcgtgctgttgctcgggggctcaggcgaaaggtatctcctggcctggcacctggacgcgtcattgtttgccgcggcggagcgggatgcgctacgaaagggcgcaataaggcccgaaggacaccgagacgctgttggccgcgggcgcacggaaaggtgaagtccgtgcacaactgcaatcgttgcaaggtccaaatcttttttttttttagcgtaccatctcttagttggcagggctctataatcacaaaggactcaactactactatgaattatgtggattggaggaacatcgaatatctcagaatgattgggagagcaggaagaggaccaagggagttaaaagcagaacagggaaaaagacggttagaaaagagggaggacaactgctcaacatgcaagaagatgcgccgggacaccgttcggataggtaactgcactgactcttttaaaggagattagtacgcatgcccggacgttcaggacagaacattcgttggtcatcgacccgggccctatcaatggataattcacatgctcgttaccatcccaatcggtttgacaatgtttgccaccattgccgaatcaatgccgtaggacgtgatgcgcttctatctccgacggagttgattacactgttctgcgaggtagactggaggaggaggtttatggcattcaggagggttcgagaaacatttcaagaggtcgtatcgggcagagtgtatcggcagcaaaggagttattaaagaaagacttcaacttatgaaatagtggatgcagcctctttcaaatgctaggcacgaagtgcaacagcaaaaacgcttttcagccaacgcaaacgcggttaacgcctggacgtggaccacaaactgcaagttctgcggaatgatttacactcggcacgcaccagcaaaaacaacgggagataaacgactgatggcacatgggcgattactgggatgaagtctcaagggggacagcgttttgagcagacaccaagacgagcatgaacaaagttcatctgatgctgagccactttgcgacgacgaaacggttcgaccgtcagatgcgagagatctattcaacgtacgccatacaacacctaaaatcaagcacagtgcaacactcaaaaaaaaaaaaaaaaaaaacgagagaggcaattccggtagaggtatttctggagaggaacggggttccttttgcgagggatttcaaggattgcgccaagcgtgtgacttctgggggcgcgacgaggctccttttgttgttgcctcctcgatggctggtgacattgacacataggttggccggagaggttagtgcttttcaaaactgagtgtcacgacagtccgtcgcctcaccgtcacctttatccacccagatgggtaggccgagaagtatcggatgagaagtatcctctcgcaaggcacttcgatccattacgcggtgccaccttgacctgagaacagagaggtaattaacctaagagtggtgaagagaattggtatcaacgacaacactgatgaaaaagaaaagagacacttattaggaccacgttaggatcttggacgacttcatgggacaaagaatatttaaggaacaacaactacgacagcgttagaagaccaatcagaatcacttacgtaaggaacaaaataacggcattggccttggcatcaacagcgcgctgcgaagcgaatttcccattgaggatcataacgttagtggaatagcctaccttacaatggaagctcgcaacagaacagcaaacaaaattcttgtggggagcaagatgatgcgttattgaggtgatccactggagcgtcaaggctcggtctgcaggcgcgtaaatttgcacgtgtggtagtggtagcttccgcgatgtccagtacgtgtagatggcgttcaagtgatgaacgtgcagtacttgcttaatctgcacaattggatcactgtggagttgctggttcagaagggacctcccacacgagggcccgcaggacggatcgtcatggcgtgctggcgaatgtgtgcccctaccttgtcgatgctcgctaatggcttgccagaggatacgtcgatcgcaaagcagagaggacaaaagaagtacttcgtcacaaactctgtttgatagagaaacaagtcaacgggcgacaggcgaacgtatggatcgttgtcaatctcgaccgttgtcaactttgaacgcaagatcaagcggggcgatggagcatccgggatcatcgctcgcagcgtagttgtcagagtgaacttgggcgacgtgaacggcaaagctgtcccacggttgagaaacggaggcaagtcgccactggcagctcgggtgaaacatgcacgtgaggttgtcgtcgccattgggtcgatgcgcaaacagcacctcgccaacaagggtgtcaaccgcctctcccccaatgcaacgcagcgcttcagcgttgtccttgacgtacgccgtagaacatttccgcttgcgctgcatccacaacggcttttggcggagagtgcattccttgtgagaaagtggccaaagttgcgcaaacaaattgccacacgtgtggtggttggcgggatgttcaggctgcgtaagcagaggtgtcaggaaatgggctcagctgcttctcgcaacgcttgaagggtgtgccagtggctaatcccaaacctgccgcgcgtcgagacattcctcgcttcgtaagagatgcttcgatcatgttgacgaccatgcgaaccttggctcctgcatcacacgcatagcaatcgagcagctgtacattgcggacacccagggcagcagccgcagcgcggactgtttctagtgaggcacttattgcagcggagcgggcaggagatccactatcagctccaccacaaacggcttgaagcagctttcttcagcgtgataatcttgctccgtgttgcgagatcacgatcagcacgctccagatcgacaatgcgctacaagagaatatacttcgcgagcacaagcagtcgagaaatgcaactgccttcgcccccccccccccctgccaataggactttgtgcgaccccagcagctcacccagcaacgtgggcgccgatgccggggcattcctttctagcacaccacatgcctctaatttgcatgagtttttctgacactgacaatacgggataacattttaaaatgaaaaatgaaaggagaagtacgaggcaaagaatagattcgctgagctacgctcataccactttgttttcttttgtgcagacgaggtttagccttttcaaggatggaccatgatcagttcatgccgttgttgaagggcagcattggggcaaccgttggcttcattggcgaggatgccgcacgctccgcttccagggcgtcgtcatcttcgacagtcgcggcgtatgcgtcgcgatttcgacgggcgagacgcttcagccatctccgggagcttcgacaactttcgcttattgccaataacgtctaaaaccgcgtttcctcctttgcgaggcgtgctctgtttcatccacaaactgaccgacttgcctgctgatgttgctgcgtggatgcaacacaacgacttcttcaaagagccgtcgtgttccaagcacctacagtcaaacattgcgaagaaatgttaacacgcagagtgtcgcgttcgcacagcgtggcaccctgtactgtccgtggacgatgctcatcatccacaaactgactgacagcgaaaaaatatatatggcgttggaggaaaagagcacgcaaggatgatggcggataacacacaagtgtgattgattttcaacaaaaatgcacgcagccgaagaagcaacggaaaaggatctcacatcaaggaagaaaggacacatgcaagaagatgatcgtcggcaacgccaacgacggagaaaggtatagggacaccctcggataggttgcagaaagactcttaaacaggagattatcacgaatacccgcgcgctcaggacacagcattccttggtcattgacccgttcgttcacgatgatgcatatctctggacgaattggaacccagtttttattcgcctagacgggtcatgggtgacgctcttatccccgcgtggtttttccgtgggctccctgttttccgccgcagggagtgccggcgatcttcaacaaatctgcacgaatcaaaacggaacgcttgcgaacacttccgattcattcattcgccgaacgcttcccaattggatgcaacacaccgacttcatcaaatagccgtcgcgcacggagcacctacagtcaaacattgcatcgaaaggtttacactgagagtgtcgcgttcgcacagcgaagggtcttctatgattctttcttaaagaaggctgtccgagtcacgcggcaaaaatgcgaaaaaaggatttttagtgctggcattgcgaatcgcagaacgcaacgtgggcttctgctgtcgaaaccgatgccttcaagaggaaaaaatacagcggacacagaacaaagtggaaccgtttgagtagattggtgcgcagggcgtcttacaaacagtatgcgacgctgggagttaggaagtgaacggccacgcgctgcattcgacatagcaacgtaacgagtctgccttcgtcgcccctcatggctgcaaagaagaatagcgacatcaaggatgtaaaagatgcgcgcagaatcctagtcgaccgcgcctttcagacgcaaagcctcaaacagcaccatgccaggtttgaacgcatggacgtgctcatatgttttattttccaagggcacatacagcgaaccggggaaggaatgaacgaagaaagctcagaaggaaaatgaacgaatcaaagttgcgaattattcaacgacaagtttcggagcgacactcgcgacttgcagcaaaacatgtgacaaaccgccatcgaaagactcaagtacatgcaaaacagacccccacgaaacgtccagatcggaagtatggcaccatcgcgggacaatggaataaaagtaaaagtcctttgaaaacgggggataacggggacaaaggaacgtttcaatcaagtgaatagtgaatatcacaaagaacgtttcaatcacaaggattcatagcgccgcatccaactaagaaggtaactaaagaaggcaaagggaatatagaggctgagaggaacgtacagaagattctatgcacatgtccacgtgttttaagccggccacacgcacacatgtcgcagcggggcccccaccgctttttttccctccacttgacaacaaggaaagagcagtagcacggcggctgctggatagtcgttttttgcgcgactagaaagcagaccgatagagcagtattcacgggtagcacaaggtaagataggtccacgatggaaatagacagtgtctacaactcgtcctcctaactactcctttattgttcgtcgtttatgtaaacaggcctaccgtatctgtcgcccgcacgctcggtgaaacattcgaacgcacactcagtgagcatgccgtcaatgtcgccgttggggaatgatgaaggtcctcaataccgcattagtggcgcatgataaagaatatgttgcccacgcgacggctcggcttgagcctgtgtccctgacgtgcttgctccgtagtgtctgaagcttttcttgatgggggaagaggcttggcagggcggcacgataaaagaactgctcgatcacagcgattgtatcggcaggacaagttatggaggaccagggtgagcaagtccctccgttggggcttcgcacggattggcgtctgtggccggaggaagtctactacgcacgcgaagcggacaaaacaaccagcaaaaatactgcaaggaacaatgttcaacattggtctggatgagacgaaacatccagattaagaaagggcgtgtggctcgaccagaaggacagagatgactgtcaaagtgccgtcaaagttttgatattacacgagctcgcaccatttctaaaggggatcataacgttgtaaaatagccttccttaacaagcaagcagaattcaaggttgcgtcccttcacatcaacagggtgagaaaatgcaacagaaagtacaccagtccacccaacgtgaaacaaatcttcccaacctgctagcgccatcatctggtgggagccctgacattgtccgagactacagcaccatgcgagaaacctcccacttttcaataaatgccgagctgtcaataaatccagcgactttcccatcgacgatgcggatgcaacgaaaattgcgttgatctaggctggccctgatctcggcaagcattgcttcatcacaaccgccgccgctgcgaaagcactgcttccactcttcaggcgacatagcaagggcagctgtaaatggtagataggtcccaccgtgacggcaattcgtctgaatttccgccacgtctgactttcccatcaacgacagtctttgcaagcacgagaatacctctgacgattctcggcttactcctgagatgtatggcaaatacggatgattggctagcggaccagatcccgtcctcatagcagcagcggcgttgataagcatggacgagcgcgaaccgggtccaaacttccaacagtctccccattcttctctggcaagcgcacgcaagtcagcttcgcttggttcctcgcacgtggcctgcaattcatcacatcccattgcgcacaatcttgcaagatactgagtgtcctcatcaagccccaccctttcttgagtgagcgaacgtcgtggggagggggtatttgcacaatctttgaccttcgcgacgagcactgcatgacccaacacaacacctttcccaacaatgtgcccagcatcacgacaacggtcaaaacccgctgcttgactaattccttgcagccgagagaacggttcaaagcgcaaactttcaattgcattgctcggatcagccggcaatattttaagaaacctcgacgatgaaagcggaattctttccccgatatccgaatctctgacttcaatgaggatctctcgaatgcggtacttcgccgcgtcctcgatacaaaatgcagcagggtccgtggtatccatcttgaggtagcgaaacaccaatttcactttccaactctgcccacgttgtttgggcggagaaaagtaagaatacgctgcgtagcccatttcacgcaaaccttctcgtagtgatcgtttgtcgtacaaccgcaccgttggcggaacaacgtcaccaggagaagtgtatgtcgggcctcccccagccgcaaacagcgccagtggcatgacaatggcgttacgctttggcatgcaaacgacctccagtgtgtatgacccactaggaacggttgcgtgctcatgcgacaatggcccaagtcgagggtagtatcgagcgtcgtcagtgcggaaaaagagtattgagcccctgggggtgagtgggtacggagtgaaaaaatctggcgattcgattactgttctgtgaaccgacccattagcgcagcaatcacctgtgcatctgattgacacgatgaaaccacggctccggcggcgaagacgaccactaaccgcatgactgtcttcgaaacgaacctcaacactttggtctgagattacatcgcattgactcgtgattggggactctacaaaaatcacctcacatccctctgcataaacaacgaatgacacgtgttcgttaggctccttcaagggctttctcgaagccctcaaaaggtggtatcgtgtaacgttgctaatcattgccgcgcgacattcgacaccactggcgtaggaatcggcccattccttccgcgtcacgcaaagctgatcaaaagggggactgggtcctgcacggcaaagtttttgaagcgttttgtagtgcaactcttgaagcttcatcaaaggagagccgctctcaacaggcatcatcacgagaaacacatcgtcagcaaggaacaacggggtaccaaaaatggcagcgacggtcacactaaatgtctcctttatgtagcaaacagggttttgtcgcacacaacctacttttgcgctgatctcatgcacgttggaggaagttgatttccacgatgtatcgacgatccgtattttcgaaaaatctccaggttgatcctcatttatactaaacaccgttgtcccgtcgacagtgaggtggagcaagatttttccttcgaggtagacgcgggcccttatcatgttgctgtatccaatcaggagcttttgctgtttcaaagatggcgaaagcaggtaggggcagaaatatacgcatcccttttaattaacaaaacaggaaagtcgtgcctgtacaataaatgttacttatttgtttgaagtatgaggtcaacggcgacaaaaattgtcacagggaatgggattacgacgaagaggtgcctgggacgtatttgagaatgctcggcccaatcattcgaacgccttttcgctgctgggacacagggcgatcgtcagaagttcgcgtaaacgctgacacctggatcgggaaggagccaccttcgtgcacaacgttgagggaaacatcctgcaaatccattgatggctggtagccgttcagctcaatcacaaggggaatcgacatgccagctgctatgggttgtttggagtagtcgatggacagccacggagccacgtggtgaggtacctcgacgcggaatcggcaagcctgcagacccatgttggtcagctgaaggcttgatgtgtagcggaagccctccatgagggtcccaaactcgacaagtgcgggcgtcgccacgagtcgagccggaagcacattccgccgtgtcgtggtggaagaagaagggagggtggcgccttggcttgtgactgttgcagaagctgcggctgcagtgcgaaccttcgtaggggacgatgctgttggattggcgtgctgaggttgctctgggtggggattcgacttccttggttgcgtggaggtggctttgatgtgtgcgatgtcgaatggctgaacgtttgagtggtcaaggacccctcccgactctgttgcccacacgttagcattcggggcccgaagacgttgaagactttggtgaaggagctctattgtcggtgtcactgagtggcgctcggctgtggtatctgattgccgttgttggtgcaaggcctcgacgatcgaaccggtagcattggcgcagcattggcgagcaagcgggagcctttcatcaataccagatgcgatcttgcgaaggaaatcatcgccatcgtaagccagcgaagtgagacgagggccgaatgtcatgacagtgacagagggacgcttttcggttggatgatcgagagaggcatcactgctggtgatgttgtggataagctgcggtacactgagcgtcgtacctagaagcgacgcgttgcgaaccgcattgacgccgacgtggcgcgctgtttgttctgaagacgcaccaccgcacgcgaccagatgagctgttcgcgcgttcttgtcgatgggcacaacgtccgagttcacgaggtcggacccaaccagaagttgtcgaagtagagcgtttcgatccgcgtggtcaaagagctctaagccgttgccatcactgtggcgtagaaagatgcgatgggaatcgagtgcggtgttcttcgaggaggaggtctgtgacagaagtaggttcttgagtcgatccgcggttgcgcgcttcttctgctcatcgccagctgcgcgatgcgacgctccgggaagaagcggggcaagtccatacgccttcagtgcggcacccagctcctcagttgaaggttgcggtggccgctcaagcgtgaagagcggttggtaagctgaatccccgaacctacgttgaaggagagctgttaacggtgacaagagattttggtcctccacatcggcaaaagactcaagcgtatgcttcacggtaagatctgtcggaggaggtgcgtaagcgtcgtccgtacgacgagctcgtgcctcgcccgatggtgtgacgtggtagcagaaggcgctatcttcagctcgcagtccaccgtacagtaaatcgaagacaaactgagttccagcggagttgctcgttgtggaggcaggggcgggaagcgcgtagagcaggtggggcgattcaagcgggacgagcacattcataccgctcaatactgacgacagcaagagggttcgcttggtgttgcgcgatgttgacgatgatgatttcgacgtctggagtgaggcaaaggcagaacggttcttcgtgacgaaggagacgtgaacatgcttgtccgtgatatggtagagcgtctcggggaatggggaaggcggaaggatccgaacagacgtcgttcgcactccacttgcctgtgtgtgcgacgaatgtgctgcagtcacgaacactgttccgtcagggaatgtcacccgtacatcacctgcgtcacacctttccagaccccattgatcttctcgataatgcaccgtggaaagagatgcctcgtcgcggctttcggcaacagcgatggcagaaaggacacgagtcgcagtgacgccatccgaagcatttcctcctcgaccaatccgtgcgccactggaaagcgtcagcaacgtgtttccattgtaagtggtcaccacattaccactggggtactgctgcaccacgacgcgagggggcaggccatcattgcttgtgctgttgctactattcacttgagggattacaatgtactctgtctgcatgcagcaggtgtccactagcacctggcgatgcacttctttggacaccaccagtgacacaatggctgtgccatcgaatacatcgatacgcaacgtagagtgtgcactgctcacttgaactggtgcatctgggacaaacgtgacacagttgcggttcgatgtgtagtgaatcgtggcgccattgaagtttgtgatggctgctttcagcacaggcgacgacgtcactaaaacaggggcatggggtctaccgcgcgtggacgcagggcgtgaggttggtgtcatgcttgtggtgttcgacaccgggtctggcgttgcgatagtagcggcagactttcctctgggggtctttgacccgcccactggtggcggcggtgatgctgatgcagcggcagtagtgctcgttgccaccgccgccgctgcatcttggtcatcttgcgagagcgcagctgcattgtgtgctcggatggcctcatcatcctctaccacaacttcaactgtggccacaacagagtcgccgagtgcaatcacgccacggactccagtttcttgtgaaagggtagctgcaccatcacgtccttgtcgcggcgtggttgacaagctgcggtcagctgttgcaccgtctgagttcccaggcgctgatatgattcgccgttcaatgccgcagaatgcgccggcaccaagcggaattccagccgggtagacgcgagaggaaaccgtctcctcattgccagttgtcttgcgcatgacgatagtgctgccgtcttctgggtaaaggaactgctggtcttcgtgcaatgcgtgggccccgtggttatgcgctgcatgcagccactggtccagaggggagtttgtcactgtcgttgttttgttgacgccctcagatgtcacggtatccccacggctcttcaccaatcgatctaggagcgctagaatttgtcgtctgcgaagcgcgtggtgacgttgttttgaaatatttacatattctaagtcgtacaatataattttctttggcttcttgatgggcggcttatcaatcaaatttccgtcctcatcatactcctccggttgttcctcaaactcctcttcctcctcttcaacctgttcgtcctccacaacaccggcatcgtcgtcgtcatccttgggtggcgggaaatagtgcaaaaactccttctctacgtaatcagcccactggaggtactgtgggaacgttgcgacgccgtgaaacgcgttccacgatgcgacgcttcgatgacgacgtgcggtggagtcgaagtcgtcggtggtgctcgtgatgtcgccgcgtgtgccacagacaatcacttcacgcccatcgccaatagggatgaccgcgctggatcgcagattcgcatcagcgccgctatgcagtgcggccagccgttgctccagctcaggggcagaaaggtgcctcacaagtgtacctgggcggttcacaatgtcttggggagcggtgtccgtgtcgttccacccctccgcctggcgaatgcacgcctccaccagatgctccatcgagttgtctatgacttcaccggatagtgtggttgagcgaggatggtgcgcggttagcatgtggcgaatagcgaggtactcaccgggaggagcggcaacagtggcaacatcgtactgctgctcttgcccattcccgccaagggttatcgtcgtttcggctgtcggtgtggtcgcactgctcacaagtttttcttcgttggaggccacgttgcggcggcgacgaatcgcgtcgcagacagcgctcgcgttaccgtcgaggacgccaaacataaagtcgacgtagtcggacacatcttccttggcacttttcacagcacgctcaaggaggtccgcagtggtggtggtagtacggggggaaggtagtgggctgcctgcaacggcgtcgtcggtattgctggagtttgatgcgtccttttctgctgcaagtagaattgcagtgtccaaagctgcgtcgacaagaccttcaagtgaggtggttggcacagcgagcagtggaatggtcgtagatgtccacaacttttccatggctgctggaagcggtgctaagggggcaggtgggagcggcacgagggacaactgtgcatcgttgttgacgtcaacagcagccacagcatctccggcactacccttccccgctttaggggcgggagcggcggcacctttcttgttgccagctgccgctttggcaagtgcttcggctttctcgcgtgcggcagctgcggctgcagcctccgcggcttctttcgcagcgtcgcgaacaacaaggtgcgggaccgtcacttgggttttgttcaacacccactgttgatattgatgacgagcagattccatggacaccaccctggtggcaatctgagcaaagaggttcccctcggtgtctgccaactcatatgtgggacctgttggtgaggaggctgtggtgccatcgatcactccaggggacagtgccgccggggcggagggggcggtgctgctggcggtggttggcgcaacaaagtcccaaagcgccacgtctaagaagggatgctgcgtggagcactgctgcatcttggcaatctctcggcggagcgcaaaagacacggactccaccacgaccggtgtagcaacctcttcactcttgcctcccttaccgcctgctgctgctttcttgggatcgggcttgcccttggcgtcgacagcagccttgccacccttaccagcagtggctgcagctgcggcggccgcggcagcagctgctgcagctttagcgggatcctccttcttgattcctagtcgcgctgcgctattgatggtcagaatcgacgacactaagacgccgacattattcaacgccatcacatcgtttgcagtgatgggaaagctcttgaggcacacaaacgcttgatctctcacgtcgctggcttcaccatcggcagcaagctccgcaagttcagcgg
>CYKH01000257.1_1_11124
AGAGCACCATAACCTACGCGGCGTGCCGTCATGTCGACAGTGTCGACAAAATCGGAATGCGGATCGCCGCGTCATTGCCTTGTTATTTTTTGGCTTGAAGCTTTGCTATTCTATGAAAAGCAGAGCTCGtgtgagaagattgtgtattaaaacaaatgaatttgtGGGTCAATCCTAGGAAGTCTGTCAACAGGGAAATCTCTCCTAGGAATCATGTACAACGTCAAACACATAGGCGACATGAAAGCTTTTCCTGGGTGAGCAAACGTACAGAAAATAAGTTACTTTCtaccttttttgtgtgtccaTCGGCGGCGTCTGCGCACCCTCTTCTTCACTTTCTTGGGGTGCTTtcgtgtttgtttctttgcaatcttcttcttctttcctttaTTGTTTCCATTAACAGAAAGCGCTGGCTTTGGCTGGGCTTGCGCAGCCTTTGGCGTACTCGCATCGATCGCGTCCAGAAACTTCAGTGTCTCGTCATCTCCCTTTCGCCTCCAACGCATCAGCAGGTGTTTTCTCGTTAGCGTCCTATTCACTCCCATCACAACTAGAGCGTTGTTGATAGTGTGTATGCCACAGTCGTTAAAGAGCCCATTTCTTGCTGGTCGCACGCTTTGAGCTGAGGCTTTAGCCACGTTCCCCACCTCTTCTTTACTGCTTGCTGAATTCGAGTGAGAGCTGTAGTGCGAGGACCATGTGCAAACGCACGGAACGAATCGTACACAGGAAACGTCcggctgtcgttgtcgaggaCCGCAAGGATCCAGTGGCCCGAGTAAAATACTGGCCAAAGTATGGTCTTGTCAATTGGCAAATCTACATGATTGACATCGGAGAGTGCAACTCTTGGGTCGACTATTGCGTAGCCGGGCTGCAACATCCATTGGAGGGCATCCACAATTACTTCCGAGTGTAGCAGTAACGCAGTCATGTCTTCCAGGAACGCTGTCCTTAAATCCTTGGTTGGAGCCAGAATCTTTTTCGACGAGCCCGCCACGTCCTTCTTCGCTCGCTTGATGCGCTCTGTTGGCACGGTGACGTCGGTATTTTGGGGACAGGTTGCTTATTCGTTGTATCGCGCGATGGTCAGCGAGAGAACCTGACTTATGGTGATTTCGAGGCGATGCCGTTCTTTaacgtcatcaacagcgACGTCGTGTTTGCACTGGCCCAGAAGTTAGAGCTGGGGAGGGTTGTGATTGCGGCGGACGAGATGTGGAAGCTTACAAGAAGCATGAAGGCATCGTTGAGCGAACGGGACCAACAGAAAGCCATGGGGTCGATCACGGCGATGTACAAACATGGATGGTCGCTGGTGTGCTCTGGGCTCAAGGTGAGTGACGCGATGGacatggcgacgatgagcggcCGGGAAACGAAGCAACATTTCCTCTGCACGTCATCGGAGCAAACGCGCGATGACTACGCGCCGATGCTGGCGTACCTGAAGGAAGCGTTTCCTGAGGACGAATTTACCCCTACCCTCCGCGCGCTGTACGAGATTGCGAAGAACGTCCCCGGGTACTTGGGGATGTGGATCGAGGCAAAAGCAATGCACGAGCGTTGTAAGAGGAGGAGTAGAGATGTGAGGTGTATTGTGAACATAGAAACCCCGTTTGTGAAAGTGCTTTTTGGAAAACTACTCGACAACCCGAGGCTGTTCACCGACTACTGGCGCGCCGTTGTGAATCGTCAAGAGGACGTCAAGGAGTCGGACGTAGTGCCACACGGCGTTCTCACCGCTTTGGAGGGTCTTGGTGCCCTTGTGTTTGGAGGGTGCCCTTCTCCCCAGATCGCAgagggtggaggaggaacagGACAAACAAGTCAGTAAGCATGACCTTCACGGTGTTGAACAAAGGGGAGGAGGTAGTGAGCAAGTAGCGGCTCAACGATACTACCTGAGCCCCTTGGCCCTCACACACCCGCTTCTCAAAAGTGCCAGAGAATATTCTTTGATTGCCACTGCGGTGGGGATGCTGCGGATGTGGGGGCCGTGGACATCGATCGAAAAAGGAAAGGCACTGGAGGCCATGCTCGTGGTGCGGCTTGCGCTGACGGCTGCGTACGTCAACGACGCGAAGGCTCGGATGATCAACCCAGCGAGAGAGGTGTCTGTGGGGACGTTGATCAAGCGTTTGTGTGGAAAAGCGCACGTGCACGTGGACGCCCACAAAGATGCTCAGAAGGTCGATGAGGGCCTCCCCGCAGCATTCCCAGACTACAGCGCACCCGGTTTCTCGCTTGCAGATGTCAGTAAGAGCGAAGTTCAGAAAGCAAAACACGACCTGGCGATAGCAGATTACGATGCTGTGACCAATGGCATAACAGGAAAGGTGATTGTGAAGGACTTGAGTGCGTTCCCTGCTGTGTGGTCCCAAACGAAAGGTGGTGGACGTATGAAAGGCCCATTCGCTGTGTCGAAGAGggcgatggcggcgtcgtgCCTTGCGGAGAacatcgctgcgctcaaCTCCCCTCACTTCTCTGTCCTCAGTCCGCAGTGCCCGTTGAACGCAGGATGCGGGGCGGCGCTGTTGggcggcgctgttgttccGTGTGGGCAGGAGGAATGCGgccgacgaagaggacgTGCGTGAGaaggtactgctgctgttcgagACCAAGCACTATGTCGCTGGGAGTGGGGCGCTGGACACGCCGGAGAGCATCTCGACCAAAGCGTTCCACGCGCTGCACGGCGTTAGTCAGTACGTGAACACATGTAACATCCGtcgtgtgtgctttgtgtactGCAACACTGGCATGaggggtggtggcgccaaCGCTGTCATCCACCACTCCAGTGCTCATCAGAAAGGTCCGTTTATGATGGAGCACGATTGTGGGAAGCCCGTGGACGATCCTGGGAAGCACTTAGTCCTTCCGAAGAAGCGTAGGACGACGCTAAGCGAGATGATGCGGACCCTTGGGGACCTGGGCTGCACCACGTCCCTGCACACCGTGTGGACGGAGAATGAGTGGTGTGACCTCTTGGATAGCCTGTACCTGATGGTACCTGATATCGATGAGGTGTCCGTTGATGAAGAAACCAATCCAACAGAAGACGCCAGTCTAGGACGGGGAGGCCGACACAATGCGAGGGGCATTTAATTGAAGACGTTGTACAAGGAGAACAACtgcaaaacacaaacgacacacacacacacacagagtAAAGAGATAAGCGCACGGTGTGTGGTGCTCATCAAAGTGAGACAGCAGTAATTGCGTTGTGGGGATTCGCAGTTGTGCAGTAAATAAGTTGTGCATCGCGCTATGTAAGTTGGGTGCAAGCAATCATCTCATTTTCCCCAAGAAACGAAAACGTTTTGATTGATTGGCGTATCTTTTGATTGCGCTGGTTTCGGCTTGGTATCAAAGCTTTCTCAAAGTTATGATTCGGTTATGATTTTGTCTTCTTGCTTCAGATGCTTTGGACGCGTAAACATATGATTCGGCGTTTTGTATTTACTCGTTCAGCTTCGCATACCCGCACTTTTGTCTTTGCGGACGTGAAGCTGACCAGCCTCCTCCCCACCGGACCTGTCGATGGCGGGCTGTATCCCACCTCTGTAAACGATttcatcaagcagcacaaatTGACCATTCCCCCCATCGAGAATGATCTTACGTTGACTGCATGGGCAGCGTTGAGCGTGGAGCGGAAACAAACACTGATGCCAGCCGACTCTGACTTCTTCGACGGCCATCCAAAACTGCATCAAGCGACAATGATATCGCGGAGCCAAGCTATCGAGGATGAATCCGATGCTAAAATCTttgcacacaacaaaatcgCACTGACGGAGCTGAAGCTGCTCGGAATCGAGACTCTAGGCCAGTTTAGCCAGATCACTACAGCTCAGCTTAGTACATTGGACATCGGTGTGCTAACCTTGGTCAACCAGACCGTACGTCCACTGCAAGACTTTTTTGACCCCATCGTGAATGCCTTCAAGGAGCGGGTTtacgccagcaacaacagcaccgccaccgagCGGAAGCCGTATGCAGCGCACCTGCGCGTGAAGAACTTGACGCACCGGCACTTGTACAGCGACAAAAAGCACATGCTTGGCAAAGATCACCAGACAACCTTGGAAAGTATCTTGTCGAGCTCATTTGGGCCTtgtgacgacgccaacgtgaGGAACCCCATCAACTACGTGATTGGTGCCCCCCGGCTAGGCAAGTCGTTGATGCTGGCTGAGGTTCTCGACCACGCCGCATCGCAAGGGCACAACTCTTGCGGCGTGGGGATCGTGTTCTCCGGTGGCACCACGTTACCATGGGGAGACATTAGCTCTGTTGGCAAGGCGACGTCAGCATTTTGGGGACGGGTTGCCTATTCGTTGTATCTTGCGATTGTGCCCGAACCAACGCTGTTTTATGGTTCTTTCGAAGCGTTGCCGTTCTTCAGTAGCATTGACTGCGACGTCGTGCAGTCGCTGGCCCAGAAGTTAGCGCTGGGGAGGGTTGTGATTGCGGCGGACGACATGTGGAAGTTTACAAGAGTCATGAAGGCATCGCTAAGTGAACGGGACCAACAGGATTATCAGCAGCACGGCGTTGCAGCTCCGGAGACGTCGGACTTGCAAGTGCAACGCGAGCATACGAatgctgatgcagcaaagGAGACGCGCCACGACCTCTAGTGCTACTGTTTGCTGTCGAATGCGAGGCCACATGCTCGTCGCCCACGACTACCCTCCTCAGGCCTTGTGGGTCTTGAAACACAGACGCATCTCCATCGGCTCGCATGAGGAGGTCGCCACGGTACCGATCAAAAAGTGCCTTGGCAACATCGCTgacagaagaagcagatgTCGCATCgccatgatgatgcagtcgaGCATCGGCACCACCTGGAAGCATACGGGACGGAAGCTTCGCCGAACAAAACTGATGCATGAACTCCTCGTAGGCACCAGCCGGTGCGTATTTCCAATGGGCCAAGTCGGTAAGATACGAAGCCTCACCGATGGCCGACCTCCACAGACCTCGTTCCCCCTCAATTCTGCGCTCTTCAGCACGCCTGAGGCGACGCAGCTCCTCATTACGCAGCACATGAAGACGTTGCAGTTCAATGTCCCTCtcacgctgttgctgctggatgcgAGCCGCAGCGACGTGGATGAGACGCACCTCGGGGAGAATACGATTGGTTATCATCGCATGCCGCTCCTTCGCCTCTATCTCCACAATACGGCTCCTGCCCTCCACGTTCTGCGTCCAGAACACCTCACATCTTCATCCCACATTTCTCAAGGATACTTTCCGATGGATTCTAAGTGTTTTAAATAATTTTTCAAAAGAAATTCCAGAAGAGGAGCTCAAATAGCGTgtctcagcagcaatgctgcatGACGAAGGCCACTTTCCGCACTCTCTCTCATTCAATAAATATTATGACATCACCGTCTTCTTTGaacattcttctttttcggGTCgccttttttcttgctgatcGTCACAGGCTTTGCGCTTTCAGGCGTCTTCACTTTTTTCGTTTCCTTCACCGGTGAATTATTCTGAATAGACTCTTCATCGATATCTGGCACAATCATGTACAGGCTATCCAGTAGGTCACGCCACCCATCCTCTGTCCAGACGGTATGCAGGGACGAGGTGCAGCCACGCTCCCCAAGGGTCCGCATAATCTCGTTAAGCGTGCAATTCTCGGGAGGAGACAGGGGCTTCTCAAGAAGGTCTGCAAGCTTCGTAGGTTGGTCCACGGGCTTTTCAGAAAGGTCTGCATGGTTTTCCTGCAAACAGACGTAGTCCATCAGAAACGGGCCTTCCTGAACGTATTGAGGCACTTGCTGAGGTTGGTGCACTTGCTGTGTGGCAACTGGGACGCCTCCTCCGGGAACTGCAGATGCCGCTGGAtactgttgtggtggcgcagtTGATTCctgttgcttcttgctgGAGTGGTGGATGGCAGCGTTGACACCATCTCTCACTGCAGTGTTGCagtacacaaagcacacacgaCGGATGTTGCATGCGTTCACGTACTGACTAACTCCGTTCAGTGCGTGGAACGCCTTCCTTGTGATTTTCGCCGGCGTGTCCGGCCTCTTACTTTGTGAGTCGTGGTATTTGGTCTCAAAAAGTAACAGCACTTTCGCACGGATGTCCTCTTCGTCGGCCGCATCTCTCTCGCCGACACGAAATAACAGCGCCACATCGCATCCTGGGT
