# Supplementary material for: Distribution of Merlin in eukaryotes and first report of DNA transposons in kinetoplastid protists
Source: PLoS One. 2021 May 6;16(5):e0251133. doi: 10.1371/journal.pone.0251133 (PMC8101967; doi:10.1371/journal.pone.0251133)
Supplement: S3 Appendix — Contigs containing positive hits for each species are provided as fasta files. Nucleotide sequences from each Merlin group or family are also provided. All protein sequences were provided in a single file. A README file is provided with additional information about files. (ZIP) [file pone.0251133.s009.zip › S3 Appendix/contigs_Alveolata/GCA_000231825.2_Tetrahymena_elliot_Alveolata_contigs.fasta]

>JH720328.1_397791_404150
ATCAATGTTTATTTCTTAAtcctttaaaagtaataataatattggagGAGATGGTGCATTAGGGTTAGTATCTGAGCTAGCAAAATGCttaaatctttaaactttAAGACTTGAATTAGGGTAAAAATagtattctttttcattttaaaaaataacttatgaGCTAACTAATTTGGTTTAGTATACTTCTTATTTGTTTTACTTACTCAATCAATATTGTATTTGttgatttcatattttattttaattttaatttttttctcattttactaaatatttctttttacatttttttataaggttaaataatattggtgaaatagcTGAATAAGGATTAGGCTCTGAGTTAGCGAAatactctaatctctaaacttttagTCTTaaccttgagtaaaaatagagctttaatatcaattatgcattttggataaataaaaatttttatgtttcaaTCACTTACATATTTGTGGTTTGGGTTTAGTTGATATTTGCTTGACTcatagcttttattttttaatttcagttttaattctaattttagcttttttctCACTCGTATAACTATTTCatctttctcattttttaaaagcagcAATAAAATTTGTGAAACTGGTGCTTAAGGATTAGGATTtggcttagcaaaatgttctaaaatctaaactttgactctttaccttatgtaaaaatagtattttaattttcgttgtgcattttcaataaataaaaattttttatttttgaaagaagacCTTCTTTGGTTTAGCTTAGTATATTTTTGtccattcattcatttatttttcttttttgttgtTATGTTTCCCCCCTTCTTTTaactatttctttctttcttctttatttaaaagtgaCAATAAAATTGGTGAAATCGGAGCTCTAGGATTAGGATAAAGCTtaacaaaatgctctaatctataaACTTTGAGTCTTAACCTCaggtaaaaatagagtttcaaaaataattatgttttttgaataatttaaaccaATAACTGATTcttttgattcattttttatttatagttttcaattttagttcaatataaaatttttaaaagctacAATAAAATTGGTGAAATCGGAGCTTTAGGATTAGGATAaagcttagcaaaatgctctactctctaaactttgagtcTTATCCTATGGTAAAATAGAGTTCcaataattattatgttttttatttattttttcaatcataattccattttttatcttcttctctttttcattttttttattctgtatttattatttttaattttacacaaGGAAAAATAATATGGGACCAGCAGGTCCTTAAGGATTAGTGTTTAGCTtaacaaaatgctctaatctctaaactttgagtcTTGAtctattgtaaaaatattataccaatattaataatgtatttttgaataaataaagatattagtTTTAGAAAGACTGAAAAATTTTGGTTGGTTTAATTGActcatttatgaatttttattttttgatttcagatttaattaaaatttttacatttatctcactcttttaaatatttctttaacacATccttatttttgtaatttttttaaaagggaaAATAATGTCGCTGAAACAGGTGCATAAGGactaggatctgagttagcaaaatgctccaatctctaaaatttgagtCTTtacctctagtaaaaatagtgtttaaatattaattactaataatgaattaaaaaaattttaatttatgagcttCTGATAAATTTGAGTTAGTTTGTTTGATAATTGTTGGATTTACTTATGGTTTTCAGATATTTAtgtttttccttttaaatatttttttattcattacttcttttttaattttttaaaagcaaaaataatattgctcTAATGGGAGCTTAAGGATTAgtatctgagttagcaaaatgctctaatctctcaaTTTTGACTCTCTCCCTTcagtaaaaatattgtttcattattaaattaatttgggtTGGAtttcttgatatttatttagcccatttattcattttttgctttaatttctGATTTAAATCAACATtactcaatattaatttttaatgttttaaaagaaaaaataatattagtgaAAATGGCAAATTAGGATTATGgtaaaaattagcaaaagcTAAAAGATTAGTTCTATTATCTGCAAAGTATTGAAATACATATTACTTTACtacaattcttaaataataggGTAACTTTTGCTATCCTAAAAAATCATATATATGTAGTTTGCAAGAAAATACCTTTTCTCTTTTTTgtaatttcatattaattatagTGGTCCTGCCTAGCCTAATTCCttcaactaatttaaaaaaataaaatttataaaaatcaaaaaattgctttaagtaaataaagcttgtttgttattttgatttttttgtttcttgctggttttattattcaaaatcaaaccaagtcttatttattcaattggCTAACAAGAACATTAAAATACAAGCAAGTCAGTCATTTTTGGattaatttgctaaaaattgaaataaaaaaaagatttttaaataaatctattttttataaaatcttcaaaaagaaaaaaatgatcaCTGTAagtcaataattaatttttaacaatctaTAAGAGttgttttcaataaaataatcaaaataaatttacattttaatcttgattaatatcttttaatagaatcaattattttctacttaaaatatttgtttaaaatctattgtaaattaattctGTTTTATACAAAATTcttatattaagaaaaaaagagattattaataaaaattaataaagataataaatttaattgattatttaagtagcaaaaataaaatcaattttagaaataaaataatatattgatttttttgttacAATTTATCACAGAGTGATAAGCTAGGTAGTCATGGCTCTGTGATGGAAATTAATGAGTTGTTTCCTTAGAAAGTACTAGAGCAGGGGAAGACTGTTATCTTCCTAGTAATGGGTCTTCGGAATGTGTGAGAGATAGAAGGGATTTTGTAGATCAGTTTTCCTTACAATTCCTGATCGCGAAGCAGATACTCTAGTACCTATTTTACAAGCCTTTATATCAACTAAAGCTACTCACCTCTGCAGTGATTCATGGCGCTCTTATTCAGGGCTTAAAAACATAAACTACAATCACACATAAATCAATCATTCATTACATTTTGTTTAACCAAAGAAGTCATCATATAGCCAAAAGAAACATACTAATAAAAGAAGATTACAAATTAGAAATTACCTTAAAGTAAAGAACTTCTTTGTGCATACCTAAACGATAGAAAATCGTTGGAAATGTCTTAAGTAAAGGATGAGATTTAAAGTAGGAAAATGTAAGAATTTCATGGGGTCTATCTATTAATCTCATTTTTACTTATCTTTTTGAAATAACTTATCCTAATAATCATTAGAAgtatattaaaaagtaataaatcttaatataaTATTGAATAAGTAGTATCTATTTTTATGTACTGTGATTaacctttatttaattttaatttatcattttccattattttcttaaagagTTAATATCCTAGTTCATCATTTTTTCAACAGaaacctaattaaaaataaaaataacaaatccTAATTCtcaataattttacaatattctttataaaaaaaaaattaatcacaaACCTAAATAACAAGATCCTacctgaaatattttaaatgaataagtttatttacaaaataaggtttattttttaaaattaaattatggatatttcttttaaatttaatttttacatgttaattgaatgaaaaaatttcttaattcctttttaaatgtttgactaaaaaatttaaatggatttcttcatcaaaaaattaaatttttgatgaaacattttttttatatgcTAGGTTTGAAGcctatcttaatttttagtttttaattaattgtttatgataaaatataaaacctaagcatttaatttattatcttttagttgcctaatcaaaaaaaataagtcaACTAGCAATAGcgatattaatcaaaaagagaaaataattttttccttatttttcatattctttcTAATAccaattttatctaaatttctaattttcttattgCTTCATCAAACTCAATCTTTACAAAGAGAAATCAACctaatcttcatttttagttcagatttttaaaaagaaaacttgttaaattttatggcttttaaataaaaaatttttttgctgaatgtgttttttttaaagcaaaatattaaaattagttaagatgttattaataaattttattgttgagTTGAGTCtattaattgttttgattTCAAACTCAATTTTCaagcaattttaataaaagaccgatttttaagagaattagattttctttaaagGAGAAATATCATTTTGCTAGTTAATTTTTGGtgaacaaaaaattaagtctactcaaaaaaaaattgtttaaataaaaatataaacaatttaatttagatttatttcataaaaataaaatatttttataaatatcttaaatttttctccttttaaaatacatttaaattttatatataattgatggttttaattaaagtgcaaaaaagaagaaaaaaaattattttgataatgaaaaaattaaaaatgtaaaaaatccAAGAAAAGAAATTAGGAGATTGAATATGTTGAATTATTTCTGTAAGACAGGCAATTAgatatcttcattttctttttttatgtgaaaaaatgaattagaataatttgcttcaaatttttgaatattagcatgactttttattattcttaaaatcaataacTGCAATGCGTTTTAAAAATCTGTAAAATGAAGTGAttcaaaaatcattaaaaggttttaaatttttaatatttttataaaaaaattgatagaaataataagaatagtatttttaaaataattggaaTGAAAAGAAAAGGGTGTAAAGTGTTTGGTCATTTTTTTGTCTAAAGTGAAATTGATGATAACTAATCGATTATTTTGTAAGATAAAGATAATTGAAATCATTGAGAAATCGTTTTAGAATTCTGATTAATACTGGATTAAGTATAAAGAAGATTTTGAttgttaaagtaaattaatataagaaGTAATTGCATCAAATAcatcaataaaaaagatagtagtgattaactaataaatcaaacgaaattataatataaacaaatttaattttatggtatttagttaattaattttattaaaatatctatataTAGCTTTTCTAGTAAACTTCTATCATACTCTTATTATCACTTATTATTAAATCTCTTCGATTCAACTTGATCCGAAATATGATTAGACGTCAGATTAAATCTTTGGAATTACTGTATCATCTTCGATTGTAGGAGGTATTCTATCGATTTCTTTTCCGTCTACTATCTTTTTCAAtgtatttcttaatattttgcCGCTTCTTGTTTTAGGAAGCTTATCTACAACAatgcaatttttaaaagaagctACAGGTCCTATTTCTTTTCTAATGAGACTGACGCATTCCTTTTCAAATTTCACAATGTCTACgcattagttatttttaggaACTACAAATCCAAATGGTATTTCACCTTTAAAATCACAATGTTTAGCAACAACTGCTGCTTCTACTATATTATCATGCTTTAAGAGAGCTTCTTCCATTGATCCTGTTGATAATCTATGTCCAGCAGTATTGATAACATCATCGATTCTAGCCATGACATTTAAGTAGCCATCATCATCGAAGTATCCACTGTCACCAGCCAAATAATATCCAGGGGAATCATGAAGatacttttattcaaaaacttcATCATTATTGTATAAAGTAAGCATAAATGAAGGAGGCATAGGAAGTTTAATACAAATTCTACCTAATTTATTAGGAGTTTTAATTTCTTCGTTGTGTTCATCCAAAATGTGAACATCAAATCCAGGAACAGGTTTGCAAGCAGTGCCTGGTTTGATTGGGAATGTGTGAAGATTTTAGAAGTTCCCAGCGATAACCCAGCCAGTTTCAGTTTACCAATAGTTGTCATTAATAAGACCTGGGAGATGCTTGTGAATCCAATCATAAGTAGGAACATCGCATCTTTCACCAGCTAAAGCAACATTAGTTAAGGaacttaaatcaaattttttaatccaaTCACCATTCAAATCTTCTTTTCTAATTGCTCTCATGGCAGTTGGGGCAGTGTAGAGACCTTTGACtctatatttttcaataattctcCAGTATTAGCCAGCATCAGGAGTTCCTGTTGGTTTTCCTTCATGCAAAATAGTTGTTGCTCCTCTTAGTAAAGGAccataaacaataaattaatggcCAACAACCCAACCAAT
>JH720309.1_959078_965227
ttctttagttatttactcaatataagcttgagggttttcaacatactttgaagtctcattaggaccttcaaccaagtttccttcaaaatagtcacgagcccattaaatggtgtgctcaatttaataggggaagttttttaatgtacatataggaattaattcctctggtggatcaacagaatcaccataggattgagtaagtctaggaagaacaatttatgaattacacttagttccaagagtacctgattcgaagaggggttttccataccagacacaacgtccatcaacaaagagacgagctttaacattatcaacagcattaacaacaaaatcaagaccctaccagaaatcatcattgaagactctttcattttcagggtctactctttctttaagggcttcaatgtggagcttaggattcataatcttaccagcacgagcagcacattcagatttagaatggccaatattttctttacgaaagaggaattatctgtttaggttagacatttcgatttaatcatcatctgtaacaacaacactccctttcttatcactacctaaacccattaaagcaaacattttaatgtattcacaacctaaagcaccagcaccgacaaggaaggtacgttattcatgtaacttttactagaattctttaccaaagatagcaatttaatcatcatattgagagttcaataaagttctatctacttcaccttcaggaagagcttcaaagcattcatagtgcaaccattaccttaaaggagtgaattttcctgtgtactttactatttcttgagctaaaattccaccccagaaagaagaaagaggagtaatttaagcacgagcatagagagcgatatttttaacaatctattcttcgattttttcaaccttgagaacaccttcttcatcgatgttctttctttgagcattaatattttttactatttggagtaacttttcggcatcttcttaggattacaaagcagggaggtgaccattttacttaacgaaaattaacaaaccagtgaaagctaagtggagctattcaggtctaccaaacttttcccaatcacaaatatctaattcgttcttaccaggagcataaggtttgctcagactttcacccaaactcttgaaagtaattttgataggaaccttaacctattcaacaataccttcacgtaagtagggttagaatttagtagtatcaataccaactaaagtaaaagtgaagggacttctttcttcaatcttataaaccttatcatttaattcgctcatgccttatacttctctgaaagtaacgtagtcaccagattagaagccatgtcttttatcttcatgaactgtaactaaaccttcagtatcttgggtaatactgacaacaattgagttaccaggttcctcaccatttgtatcgaatatttaatggttatcaccaaaatcaacaaaacacactccataaagacctaaaatgcctgaatatataaaaccttttttattttctctgcagaaagcattgatttcaactatttcatcttgattgtagttgtcagttattactacaacatcaaaatctgctaatatttccttagtaatttaaccagtatgaactgaaaccttgcagtagggatttaattcctttaattaaacaagagaagcttcagcacgagtgactttacccacatggtcaggcttaatatagaaattacaacccatattagcaacttctacaaatccatcatcatgtaaacagacagaagaaggtccactaagaattaaattctttgctgtttcaataccaacctatttgataaattcatcatttaataaattaattgttaaattaaagaatgttaatatcccttatttgggtacatatagttgctaaaatatggataatagtcataatcaaattgaaagatatttgctgggtgatagcagtaaaataggatttttacttttatgttatgtttgtgctcacacttataacaacaaaacattaaaatgcaacagcattcatttatttactcacaaaaaaaaaatatttttataacaaaataatgaaaatcaatctcttacacctctaaggcctgataggaagattttgagcttaactaattttcctacagcttcaactccataagcacccatcattcttgagtataagttttcatcaatttttccagtttcctgtatcatcatttaagaacctgtgtatcaatagtctaggattaatctttactttttctttcagaaatttattattattttttttattttctaatatataaaatcaccatcttctttttaaataaattctcttcatttattagagttcttcaatgtatatttttttctatttccttataaaatctaaaagagactcaacctttttattctttgtttatgcctattttatttaaaactcattaaaatagataaattagtatttcatttatttaaaaatcaaagcaaattaatacaaatttttttatttacttaatcaaaattgttcagatcgattatctcaacagaaaaaaatacttttctttttttttctgagaaattctaattaaattatcctctttctgctctacaaaaattttatcgattattttaaatttcattcattctttattctaactaaattttttatgatcaaattaaaaaccggtcaatttggatcaatataaaaatagagagatttcttattattataatttaatgaatattttagattattatttcataatatatatcttttattattaaaaacaagcctatattgtaaaaatttacaaatagattgatacccatttttcaaacaaataatcataataaattaaaatagaagataaataattttacagtattctcaaatgcttcaacagatgatattaattcaaatgaagagactaaactttagatgaatttgaaaattctttggctattagcaacttgtgaaggagatctagtaataaacctaatagaaagagtgaaacattgattcatattataaaagatttagtttctcctaataccaaattcatagctacagataagtggaagctttatttacctctaaaaactgaaggattaaatcattattctgtaaatcactcaaaaaattttgtagaaagaaaaaattattagaagaagagatataaagaacaaaatagaaagttaaatttacagatacaaaaaaatttatggataatttatccatacttaaaccatacagaacgtatggacacatatgaagagaattttgagaaaaaagacaggaccaagatctgattttatagttgtttctggtattgaaatatgccaaacagggttgtatgacatttcaagaccaagatttatgtctttatatgaatgatattattaattaattattttgaaaaaaaaagttagtttagctaatagtttgaaaatatgtgaaatttaattaattttgacaatataatgtataaagagaatacaaacacaactatttatattttctataaaatttttagattttcttaacatttcaagtatttcctaaataaattaaatttaatatcctccttattcttttttattcatgttatttaaaatagcaaaattttctaacaattatcaatagtaatttttacttgctcaattatcaaaaaaatattcagaagcaagcaatagttaggaacaaaagaaagtctcttagatatgtcaactactgtgagggatctattagaagtgactaccttttttattttagcaattagttgatcattaaataaagatggaagacctcttttatcctctttgtttcctttaaatatcttccaatcctaataaattttattaatctgtctacatgatattaaaatgccttcttccttcagctttttctctgataaagagctgagttgccttcaggttttaacgttattattcagccaatatcaaatttaggcagagtcattaatttctatgatttttgttaaataatgtttgcaattaaattattatcttatttattactgaatagcaatttaaaaatttttttatatattttcattgaaattataaaattatagattccttagaaaaaagataagatattatttttttcgcatccagtctataagaaaagataataatttaaataatataattgataaatttataaaaaggaacttaaacatttaggcctctacaaaagagtcccttttcctcttttacacatcaaatcaaaataaggtataggtgaaaatgatccattcagggatagagttacaaggtattaagggagatatgtgtttatttaacaattatcagattatctttaatagaataaattttatatttttaatttcttctgttacaagcttattaaaatattttcattcctctattcatattttttattgcatcttttaaagcagaccctaaagctgactctccatcatcacaattattattattttttaattatttttaaggaaataaaataaatttaacaataattattatttgaaaaagcaaaagattctttctttttattcgaaattattatattttaattatttcattttattaaataaaaaaaaaagaaacatttaattatcttaaaataaatcacacaaaaatttttttgtgtacaagtcttaacattttagcggatttattgagaaattaactgcttttttcactttctaattagttgtaactaaatttaattaaatatgaattaacaactaaaatattaaataaatagtaatatttttgaatttctaatattatattttcttttatttaacaataaaaattttcaaaacttttaaactaagtcataaatcattaaaaaaactaaaaaacttaatattaatatagaaacattttacctgactccaagtattaaaaattaaagtttagtaaatttatgtaataaactagttaattcttatagtccttgttaccctatcgagttgttgctttagtttaaaaataaataaaaggatcacttattttcattttatattgttatatttaattgaaaaataaatttattgttatgaattagtaaaatgagaaaatataaaagttttttatttttactagagatataattgtaaatttttgagattaggacacaaagtcaaaccattaactaaattcgaagcttcttttcctattctattgctcctttaaatagtttaaaagattggttaaatatttattagaaaaagataaaaaaataagttaagtcaaataaaaaaacatataaaaagtaatatatttagaaaataaaaaaatttttaaattagttattttactgaagaaaaagagataaatctatgagatttgggcaatttactaaagagaatcctaagtctgaagcaaattatccagtgatagaattttcactttaaaatttaaattaatattcattttgtttgtagaaaagtagataaaaaaatctttttaaattaagcaaattaaataaaatatttattctattaaaatattagtttaaaccatttttacaaaagattaagacttaagatttacagatggatacaattttgtaatacagatattaagccttaaaacccctcatcaccaatttaatttaatctttaaataaataaactattatttagtcaataatttttaataagatgtaaaagtttgataagtatttccttttaaaatttaatttaaaaatacttatcaaataaatttaattcatctcaaaaaaatgtattcatcttttttatttaaaaaaattgggtaactcttcttgtatgtaacccctcaaaattgctatttgtacaccctccctcaaacctttttaatgtacacctttagatataatctgaatttaattcaaaaatagagggtttagaaaataataaataataaaaacaatcaatgattttggagaaaaagagtctgatacttcttattaataagaagaatatggaaaaatatatatttaaaagtaaatttttactgtaaaagttatgatatgatttcaaaaaaatgtttattatttaataatttttgctaacttttttgaagatggcaaagttgaaaaattaaattgaattctttattcattttgacatttagtttatattgatttt
>JH720305.1_51606_57866
attagtcagttagaaattgttattaaaattattaaatagaaatttttacaaataaacatttattaatataatgttaaaaatattaactagaaaaaatgagttccacactttaatataaaattatagaagactgataatcaattaatagatgcaattaaatcaataattactccttttacaaattataaatatttttgaaagtattgaaatatatttgaatttattaatttttattttgaattaaaatcaaaatatttcagataggagtaatttgttaatttgaaactctaatctatcaaaacaagaaaatataaaataatttagaaatctaactatgtacttcaatttcttttgagaaaaacatatttttattttttccttttaaagttattaggctctaatttaactacttacttaagtcttgatgttgatctcatgtaaaattttaacctttctttaatacaatcaaatctctaaacttttattttttagccttatgtaaaaatagagtttcaatttaattactcatcatttaaaaatttcaactttattttaggagttatagagtaaactgatagagtgatcagtataagttggtttacttgatatttaactaattcatttattaatttttaattattgttttcagatttaatacaaatttttatatttctctcattcttttcaaatttaattcttctaattatataaaagcgataataaaattggaaaaattggggtatacaattaggatataagctaagacaagcaaaaaaattagttggctttttcttattctttggatatcaatgaaatgatacatatgtcatattttttaatattctaatgattatcagagataacataatttattaaaatattataaataaataaataatattgtcttttgtcttgattttaaaacttatttatctatcttcttaaccaaatttatggtttgaatttaattaggtttataattatttttatttaatttcaaatagtttattttaaattgtttgtttaaaaaaataatcataatattgaattctaatttttttgagggggagagcactaaaaaatgtttatatatagtataatacagggtctggctcaacccgtaaaaattattaattcaaagggtaattattattttataataataattaccctttgaattaataattttttacgggttgagccagaccctgtattatactatatataatgttgtaacatttctaccaagtattttatgaattaagagtcactaatttcgaatttgaataaaagtttttgttttgatgagtagttttggagataaatcaattttaccctttaaaaaattcaatgctaataaaatcaaaattttttgaacaaataaatatttaattttattgctttaataatttatgtaagtattcttatgtaagtttcttaattaatactctaaaaaaatgtttattttctaaaattattgttattgatcgattttttatttctcaattttaaactcaaagtttaatttacataaaaaactcagtctaataatacaaattttcataaaaagtaaaatttttttatttttaaattgtgaatctagtgaaggaactgaactaacatagttatagtaagaattcaagctatgatgacacaaatagttagcattatagtgaaacaaatagtgaaagttctgattctgtcttctcattggatggagaggatgataattttgattatctaaaaatgaactttagatggcaagattataataaataatcaaaagtagaaaatgagaagatgaattttaaggagaatacaggaatcccaaagtaaatcaaataactcaaaacaatattagatcagatttctctccttttggataatcagtttttagaataaatatgtgcatcaactgtcattctgcgaagagaattatgaggattcagaataagcatctacttgtctatttagggttttaatatggctttaatgtcatttgatttattttaaaattcttcttgaataagctaatcatcttagtgagagttattttttttgaagacatagctattttctagaattttatttttttcatcatctgtcatatctaaattttctattttacatttccctaaagtcaatgaatatactccaactatattatcagcattatcttttaagcattgcttagcctatttagcaagttctataaatttttcatttgttgttaagtgttatttgtttttatatctttttttgtagcataatcagttcttttaatgaaattacacttcttttatgttttctttatctaatttctatttgacatgttcctattgataacgatattttttaaatgataaaagaatatatctaatattttttaccaatgattcaaacaaatcttcttattattagagtctaaagatgaaacttctaaaaaactaatcagcatttagtattttttactttctagtattatactaaatttttaaggcttgtgcatttcctaaagaaaaattagaaaaattttagaaaatcataaagtgataaatatcttggtttgcccattatgttttagcaaaaatataagaagtaatagattatctcatataaaagaattatgaagttaaaagtgctaaaaatccttctcagaacgaagaggcacaatccttgaaaattcttgcctaacttatatggatttttatacaatcttaagatattttgttaaatttcaatcaattaaatagtactaatctagaattcatgatgtgttgaataaaaaactaagccaaaaaacaataagccattattactttatttttctaaaagtattattcaaaaattataaaatgacatagaaaaaactactttttatagattaagacattgaagtagatgaaactttagtctataaaatcaaaaaaggccaaggtagaaaaagtttatcaaaaacttagatatgggtcttagactagttatgctgctttctatccattaaaatcaagaaatagaagtataatattacctcttatatcacatcattgtgttgaaaactgtaggatatttattgactgttggtcagcatacataaatattagaaagaagccatcaaaatcatttatataaaatgaaagtaaaaatatttacttttacgccattaatcactctaaagaatatgttaatagatatgattaaactattcatacaaatgaaattgagagacgttggagggtactaaaaaactttattagaaaatttcaaccaaaaagaagtataagtctatatttatcttttttagctaattttttaatgaacatgaaatgatttaatataattctaaatatttaatttatttttattttttaatttaaaatttaagcaattttaaaattaaatactataaaaaaatgaaaNNNNNNNNNNNNNNNNNNNNNNNNNNNNNNNNNNNNNNNNNNNNNNNNNNNNNNNNNNNNNNNNNNNNNNNNNNNNNNNNNNNNNNNNNNNNNNNNNNNNNNNNNNNNNNNNNNNNNNNNNNNNNNNNNNNNNNNNNNNNNNNNNNNNNNNNNNNNNNNNNNNNNNNNNNNNNNNNNNNNNNNNNNNNNNNNNNNNNNNNNNNNNNNNNNNNNNNNNNNNNNNNNNNNNNNNNNNNNNNNNNNNNNNNNNNNNNNNNNNNNNNNNNNNNNNNNNNNNNNNNNNNNNNNNNNNNNNNNNNNNNNNNNNNNNNNNNNNNNNNNNNNNNNNNNNNNNNNNNNNNNNNNNNNNNNNNNNNNNNNNNNNNNNNNNNNNNNNNNNNNNNNNNNNNNNNNNNNNNaccaggataggcatgtattcaattcaattcaataatttaatttatttgttgaatagaaaattaaacttcaaaaagagatagaatatcatttttaagattctaaagccctcaaaaataattatgaaaaattgttaattattttaaaataataaataaattaataaccttatcaataactaatattgtaaatatctcctttttgttttggttattctttgtatacttttaagtctattaaaatttcttattttgattttccttagattcataaaaattttccttagtttcaatattaaatctttgattttacttaagtatttattatatttattaaatttattgttagcaaatctaaaaaatattattagacattttctttaaaaatagcaaaataaaaaagtaatatcacagaaaattctgaattaaaccctttaatcaatatggaaatttctttaaggtaatcaatcattttttattttaagatattcttatttagtaattagataaagtgattatctatttatttaaattttgtttaagatattagttattaatatcccaagaaaaaatttctaactttttttaaacttataaaaataattttatttaacatttttttttgttttgattattacttttaaatcatcatattttcgtcttaaatttataaaaataaatagaagtttttcagctaatccataattggcttagcttaaattttaggataatgtactaatctctaaaaattgttaatcttctattagtaaaattatttgaatttctaaaagttttatattacctaaaataaatttaaagaataatgcatgcaaagtattaaatgttttagttatgatggctagctaataaatgcttttaatttattactttacttcttttgtttatttattaataacaataataagctttaataacttaaattttatttattttttagttaatttttaagaaacaaatatattggtgatattagagttgttaaactgtggaaagctttaacttattgccctaaaatttcagaattaacactcttcttaatgtaaatataattaaatttattaaattaagatgatctttaaatgttttgattaataaaaagaattttaatttatttatttgatgttaactaagttaaaattgtttaacttgtctacttactttcattcataatttttttaaattaaactgtattaaaaggagaagtaaaatcagttaaaaaggagcataaaaattaggattaaatttagcttaatttactaatctctcaaccttgaatctttaactgaagtaaaattaattaattttttatttttaatttcaaatgacaaaataaattatttcattaaagaatttaacaaaaacaaaatatttcatcactaaaataaattttggctattttttttaaattaagaaatatttcttgtttttaatttttattaaccataaactaattttcattttaggtgcttttagatttcttttacttatttatttttcaaaaatttaaaagggacaactcaattggtgaacaaggagttataaatttgggcacagcattagctaaataccctagcctttcaagcttagtactttaccttgagtatcataatattttatttcaatccgtttgtttatttttagcaatattttaaattaaattaaaattatgaaattttaaattatattcagaaataaattttctaatttttaattaattgctgaaatatgtctctctttcttaacctaattaatatttgatattaaaaatcaagtaaagtactaagctatttatctatttttctcctttgctctctcattttgaaatttttatttatactttttatctttactatttttattattgcattttaattgttttaaaataaaaagctcaaatttgatttcaaattttggtatattaggtgtgggttctgctttagctctaacaaataatttatcttctttgcatctgaaccttgagtaaaaatattcttattttgtatagatcttttatttgatttactaaatgatagaattcattaagttagattaatctttaatcatctaacttgttttactttttttaaattaattctaaattttaaataattaccttttttaaaatggctttttaactttgaattaactcttttttaaaaattaaaagggaaaataaaattggtgatttcgggatatcaggattgggttctggattagcttagtgcattaaactctccaatttaaaaattttcctgaagtaaacatactttaattaatttattacatatactaatttcaatcaaataaaattattaatgattcatttgataagttgattaaatctacttcattcatatcaatttcttttaatattatttaataaatttgttattctttttaaagaaaaaatttaatctgagataaa
>JH720294.1_2434312_2440410
tttggagacaattaacaaaatttaatgagCAAAAACATTAAGTATTTTCAAATAGTATTAATTAATGTAATAAACcccttttttattgaaaaattcagaataagataatattgaaacaatatttttacctGAGATCAAGATTcaatttttagagattagagcattttgctattttaaaagtttataaaaataaatatttaaagacaagaaataaataaaaatttgaataatttttgaaaacaacttttaaaaatgtatgagTCAAAAATCAgctaaaacttatttattaaaatatgattaaatagtattaaaaaaattctttttactaGAGAATAAAACTCAAAGTTTAGATTTAAAAGCATTTTGATTAGCCACATCCTAATCCGTTTACAATTTCATCATTATTACTTGCTtgaccttttaaaaaaatggtaaaaaataaatatttaaaaaatgattcgaatatttattgaaaacaataaaataagtaaatatttatggtAAAAATATCAATGAAACCCAAATCAAATCAGTaactcattaaaaaattaatttgcttaaaatttttaattaacattgAAACACTAACTATTGTTACTGAATTTCGAGACTGAAAGTTAAGAGCTTAGAACACTATGATAAGCCAGAGCTAATCCCTCTGAACCCATATGGCAAAATCTtattaaagctttttaaaaaatcaattaaaaatattcatattaatttgaaaaagataaatacaaATGAATTAATGAATCAAATATCAACTATTTTACCTGAGATCAagaatcaaagtttagagattttgAGTATTTTGCTAACTCTGATCCTAATCTTATTACTCCCATTTATCCAATATTACAgaacctttttaaaaaattaaaatatttaaataagaaatattgaaagaatgagaaaatGATAAGAATGTCAATTAAATAGGatgtaaacaaataaaaatgaatcagCCAAATATCAATTAGACCCAAATTAGTCAGTTAGactctcataaattaaaatctttgcttattaaaaaattcataaatttacataaaatttaaagttaaattttagagattaaagcattttgcttactcagatcctaatccttacaCACCCATTTCATTAATCTAATTacagcttttaaaaaatgaaataaagatttaatataaaaatatttaaaaaataaaaaaagaaattaaacatgaaaaaagagaataaaattaatgtgtaaaatatcaaatcaaaaaatttttgtctGTAGCTCATAAATTAGAGTTTTTATTTAGTACCTTAGGTTAAgactcaaagtttagagattaaaacATTTTGCTAAACAAACTCCTAAACTTTATGAGCCAATTTcgcctattttatttttgcttttttagttagtatcataaaaataaatattgaaaaaatactatttaaagtattagaaaaagataaaatatgtatataattaattgaagaaaaaaggtataataattaaacgtcaaaatattaaataaactcaaatcaatcaattataattgctcataaaacaaaattttttattattcattaaaaaatatttaaataacatctaaagattaattattttacctgagattaagagtcaaagtctagagattagagcatttcgCTAAGctagatcctaattcttatgatCCAATttcaactattttatttttgctttttttaaaaatagaaaaattaatattgaaaaatactatttaaattagaggaaaagataaaaatgtgttctaaatttaaaaaaaataaaatttaaaatgtaaaaaaaaatatcaagtaaattgacattaatttattttaatttctaatttaaactaaattaatttttcctaACAGTTCTCTGCAAGCATTAATGAAATAcctttataaaagaaaactaTTTCTAGACCTTTTTATAGTTTATGatgtataaaaattttatttttaatatgggTCAACTTTCCCTTGTTAGATATTATTTACCTAATGTATTTGAATGACATACCCTCCcatttatgatttaatgacacatacttttaaattttattatacgACACGAATGTTAATTGGTATATTATCGACACTAGTTCTAAGTAACTTTAAACCACACTTATCTAAACAGCAATTAAATGACGCTACTTTATTTCAGTTAAATTTacatgataaataattaaatatgtaattgcttcaaaatacattaattaaGATCAAGTATTTCTGAGAAGATACagttataattaatttcagtgctaaataaacttaatcataaaatatcagATGGAGAAAAATAGTTAAACTGaagaagattaaaagaaaaaaggagATAAGAGgtcaataaaatgaaaaaggaaGCAGTATATactcaaaaaagaaatgaagtcttaatttaaattttcagcaCCATTTTACCACAATCATAACAATCATATTTATCAGATAAGATTGAAACTTAGCAATCAGATAAGCAAGCTTCGTCTTAAGAAGATATTCATGAAAAAACAATCAAACTCATTCTTCATACTCAAAAAGAATTGATCACAAGTTAGTAACTGTTGGAATCAATTAATGCCCTCTTTCACTTAAAAGACAGTCTTAGTTCAGGTAATTACTCAGCTctcttttgttaaaaattcaatCTATTCCTTCCTCTTAAATGTAATAGATGCCAATAAATTATGAAGTTAGGtacattaaaagaaaattttgagtAAAACCGATGGCGCTGCTActcaaataaatgtaaaaggagaaaagtaaatttatattactaGCAtccattattttaatcatacgAACTGAGATTATGATTTTTGATTAAGctctttatttaattgctaCCTTGTTAAGTAGAAACTATAATAATCCAACAATAGTTTAATATTAATGTGAAATAATTAGCAAAGGCTAGAAACATTTGGAAAGAGGTGGTTATGCACTTCTATTTGTAATAGAACGAAAACATAATGTTTGGTGCTGATTCATCAGTGGTAGAAATAGATGAAGCACACTTCTAGCGTAAATACCACAAAGGgagattattgaaaaatactcAATTGATATTAGGGCTCACTTAGAGACATCAAGGATTTTAAAGATTAGTTCTACTTCCTGTATTGAAAAAACTTCTTAAACACTCTTACCTTTAATAGATTCGTTTGTCTCTAAGAATTATACCATGATTTGTACAGACTTGTGGAGAGCATATTCTGGATTACATGGACTTGGTTATCAACACCACACAGTAAATCATAGCAGCAATTTTGTTGAACCTAAATAAGTATAAGATAAATAAGCTGATCAGAGTAAGAATTCTAACTAATAATAACCACCTCAAAGAGACTATAAGCTGGTAGAAGGGCATTTGATCCATACTCAAACAATTGAGAATAAATGTATGCACCTTAAGAATAGATTGAGATAACTAAAAGGACAGAGAAACAATTACTTTGGAGATATTTTTTCCTGCTTGTTTTACTTAAGTTATAGAGAGAGAATAGAAGAGAAATCTTTGGAAGCACTTTAAATCTACTTAAAGTTTAAGCAGTAATAACAAATACGAAACAAACCAGATGAAGAGGCTGATATTTCTGAAGGTAAAAATGATTATGGAGAGAATGATGACGGCAACTGAGAAGATGATGAGGATGCACTGAATAATGATGGAAACTTTAAACTTGGAGACGATAGTACGTAAGAATAAGATGAAAACGATGAAGAATCAGAATTAGTtacttaatttcaaaaattaaatctcgAAATgttgttaaaaagaaaaatctattatgattaaatttaaactgtatacatttttatagatattatttatttattaaaaacaattaccCTAATTCGACaccaatttaatatttccttATTTCTTTACTAAATTTCGAGGTGTCGATAAAATACCAATTAACATTAGTGTCctataataaatagtatttaacaGTATGTGtcattaaatcataaatgaGAGGGTATATCATTCAAATACATATAAAGGTAAGTTGACTGATAATTctgagaaaaattttttttatcgtACAAATAGAAAatgtctaaaaaatttttgacaatttgatgataaatttttacctAATGGCAAAGGTTTTCATAAACTcatagaagaaaaataaaaaattcttccAAGAATTATCAACACTACTTTTAATCgacttttgtttaaaaaaagaaaatttaggaAGTTGATATAACTTTTAACTATAAGTAggtatcaaaaaaaataaatatgaaaacctTTAAACGAGAAGAGAATGTATTCAACTCATTTGAAGGAGTCTCAAGGAAAActataaaatgttattttgattatttaattaaaaaaaaatttatcaataaaataagttaaaaaagggataaaaaataatctattatttattattaattagaagaaataatCATCTGAATTAAGGTAGCTTTTAAAACAATTACatgttaaagatatttaatattttaaatttattaattttaaagttgaaTATTATTAGATGCTTATtatattatgaattattttaagatgaatgaagttaaattttatatgatttaaaaatgaaacatATTTAACTggacattaatttatttatgtatttatttcattcagaTTTATGTAATAAATGTTTAGCAAATAATTAGATCAGTTAATTTTTCAGGCTTACAAAAAAAGCGGGGTACGGAcgtatattaattaaatcatatatAGACTTTaaaggtaaaatttattttgcttgtatttatttaataatattgatatttcgaaaagttgatttaaaaataccttctatttcaaaatttatttaaagtagaaGATTAcgttattttacaaataaatgctCTTTCCATttcacttaattttattttccttaagtaaataaaaatgaaagaaaaagtagttttataatatctaaaaaatacaaatgagCATTTGGtagaagtaattaaattagatcatttacttaaaattaataaaatttataaaagtttaCATAGTattatagattaaaatataaaccaGTCAAATAAGTAGAAATAAGGAAAAATATATACAGCCTAGCTACTGTATATTACTTTGGAGTCAAAGATATCTTTTTGATTCAACGATTTGGGCtacattaaattattcacATTTTAACACTCATCAaagaaatcttaattattttttgaagattgttttttagaatttccttttattttctctCTGCAAAAAGAgtattcttcaaatttaaaaaatgtttacatgatgtaaataaaataagaaaatgtaTGGAAAGgttaaaagtatattttaaataaataccaaatttaattagcattagatataatttaagaaaaatcttttattggtagggaataaataaatttgaatttagaaaagttaaaatttatgtatGGATGGAAATCTGAAtgtgtaaatataaaattcaataatgaaAAGATAATGGATGGAGGGATTCACAACTTTGGCTATTTTATCATGCgtcaagaaataaattaattttgttttattgattaaatataagtATTGATTAgtcttaagatttatttatgttgacttattattaataatatgtaATATGTATGATGactatatttaattaacaaaaactcAATTCTTTTACAAAACAATCCTTGGTATTTAAATAAGCACTAGGATGAATAAATATCCTTGAACATACAATATTCCTCAAAGCATTaaacattttctatttttaatttctaattatcaccaaaaaactaaattctattactgatttgattttttggaATGAATCTCAACAtttatagaaatttattttttaaaagattaaatttactgATTTAAAATGGACCAACatgaatagaaataaatggtttttattttaattaaatttatacatCATCACATCAATTGGTGACTTGCTTTAGATTTACCTATTAAACAATCATTTCGTTAAGCTATAGTGCAGaatatagttttaaattaCACAAACCtgaaaagaattatttgtttatattgtTTTGCTCTTTTGTTTATACAAAATCTGCAAAATAAAGCTTAACTTaagatcattaaaattttttttatt
>JH720294.1_2434443_2440598
AGATCAAGATTcaatttttagagattagagcattttgctattttaaaagtttataaaaataaatatttaaagacaagaaataaataaaaatttgaataatttttgaaaacaacttttaaaaatgtatgagTCAAAAATCAgctaaaacttatttattaaaatatgattaaatagtattaaaaaaattctttttactaGAGAATAAAACTCAAAGTTTAGATTTAAAAGCATTTTGATTAGCCACATCCTAATCCGTTTACAATTTCATCATTATTACTTGCTtgaccttttaaaaaaatggtaaaaaataaatatttaaaaaatgattcgaatatttattgaaaacaataaaataagtaaatatttatggtAAAAATATCAATGAAACCCAAATCAAATCAGTaactcattaaaaaattaatttgcttaaaatttttaattaacattgAAACACTAACTATTGTTACTGAATTTCGAGACTGAAAGTTAAGAGCTTAGAACACTATGATAAGCCAGAGCTAATCCCTCTGAACCCATATGGCAAAATCTtattaaagctttttaaaaaatcaattaaaaatattcatattaatttgaaaaagataaatacaaATGAATTAATGAATCAAATATCAACTATTTTACCTGAGATCAagaatcaaagtttagagattttgAGTATTTTGCTAACTCTGATCCTAATCTTATTACTCCCATTTATCCAATATTACAgaacctttttaaaaaattaaaatatttaaataagaaatattgaaagaatgagaaaatGATAAGAATGTCAATTAAATAGGatgtaaacaaataaaaatgaatcagCCAAATATCAATTAGACCCAAATTAGTCAGTTAGactctcataaattaaaatctttgcttattaaaaaattcataaatttacataaaatttaaagttaaattttagagattaaagcattttgcttactcagatcctaatccttacaCACCCATTTCATTAATCTAATTacagcttttaaaaaatgaaataaagatttaatataaaaatatttaaaaaataaaaaaagaaattaaacatgaaaaaagagaataaaattaatgtgtaaaatatcaaatcaaaaaatttttgtctGTAGCTCATAAATTAGAGTTTTTATTTAGTACCTTAGGTTAAgactcaaagtttagagattaaaacATTTTGCTAAACAAACTCCTAAACTTTATGAGCCAATTTcgcctattttatttttgcttttttagttagtatcataaaaataaatattgaaaaaatactatttaaagtattagaaaaagataaaatatgtatataattaattgaagaaaaaaggtataataattaaacgtcaaaatattaaataaactcaaatcaatcaattataattgctcataaaacaaaattttttattattcattaaaaaatatttaaataacatctaaagattaattattttacctgagattaagagtcaaagtctagagattagagcatttcgCTAAGctagatcctaattcttatgatCCAATttcaactattttatttttgctttttttaaaaatagaaaaattaatattgaaaaatactatttaaattagaggaaaagataaaaatgtgttctaaatttaaaaaaaataaaatttaaaatgtaaaaaaaaatatcaagtaaattgacattaatttattttaatttctaatttaaactaaattaatttttcctaACAGTTCTCTGCAAGCATTAATGAAATAcctttataaaagaaaactaTTTCTAGACCTTTTTATAGTTTATGatgtataaaaattttatttttaatatgggTCAACTTTCCCTTGTTAGATATTATTTACCTAATGTATTTGAATGACATACCCTCCcatttatgatttaatgacacatacttttaaattttattatacgACACGAATGTTAATTGGTATATTATCGACACTAGTTCTAAGTAACTTTAAACCACACTTATCTAAACAGCAATTAAATGACGCTACTTTATTTCAGTTAAATTTacatgataaataattaaatatgtaattgcttcaaaatacattaattaaGATCAAGTATTTCTGAGAAGATACagttataattaatttcagtgctaaataaacttaatcataaaatatcagATGGAGAAAAATAGTTAAACTGaagaagattaaaagaaaaaaggagATAAGAGgtcaataaaatgaaaaaggaaGCAGTATATactcaaaaaagaaatgaagtcttaatttaaattttcagcaCCATTTTACCACAATCATAACAATCATATTTATCAGATAAGATTGAAACTTAGCAATCAGATAAGCAAGCTTCGTCTTAAGAAGATATTCATGAAAAAACAATCAAACTCATTCTTCATACTCAAAAAGAATTGATCACAAGTTAGTAACTGTTGGAATCAATTAATGCCCTCTTTCACTTAAAAGACAGTCTTAGTTCAGGTAATTACTCAGCTctcttttgttaaaaattcaatCTATTCCTTCCTCTTAAATGTAATAGATGCCAATAAATTATGAAGTTAGGtacattaaaagaaaattttgagtAAAACCGATGGCGCTGCTActcaaataaatgtaaaaggagaaaagtaaatttatattactaGCAtccattattttaatcatacgAACTGAGATTATGATTTTTGATTAAGctctttatttaattgctaCCTTGTTAAGTAGAAACTATAATAATCCAACAATAGTTTAATATTAATGTGAAATAATTAGCAAAGGCTAGAAACATTTGGAAAGAGGTGGTTATGCACTTCTATTTGTAATAGAACGAAAACATAATGTTTGGTGCTGATTCATCAGTGGTAGAAATAGATGAAGCACACTTCTAGCGTAAATACCACAAAGGgagattattgaaaaatactcAATTGATATTAGGGCTCACTTAGAGACATCAAGGATTTTAAAGATTAGTTCTACTTCCTGTATTGAAAAAACTTCTTAAACACTCTTACCTTTAATAGATTCGTTTGTCTCTAAGAATTATACCATGATTTGTACAGACTTGTGGAGAGCATATTCTGGATTACATGGACTTGGTTATCAACACCACACAGTAAATCATAGCAGCAATTTTGTTGAACCTAAATAAGTATAAGATAAATAAGCTGATCAGAGTAAGAATTCTAACTAATAATAACCACCTCAAAGAGACTATAAGCTGGTAGAAGGGCATTTGATCCATACTCAAACAATTGAGAATAAATGTATGCACCTTAAGAATAGATTGAGATAACTAAAAGGACAGAGAAACAATTACTTTGGAGATATTTTTTCCTGCTTGTTTTACTTAAGTTATAGAGAGAGAATAGAAGAGAAATCTTTGGAAGCACTTTAAATCTACTTAAAGTTTAAGCAGTAATAACAAATACGAAACAAACCAGATGAAGAGGCTGATATTTCTGAAGGTAAAAATGATTATGGAGAGAATGATGACGGCAACTGAGAAGATGATGAGGATGCACTGAATAATGATGGAAACTTTAAACTTGGAGACGATAGTACGTAAGAATAAGATGAAAACGATGAAGAATCAGAATTAGTtacttaatttcaaaaattaaatctcgAAATgttgttaaaaagaaaaatctattatgattaaatttaaactgtatacatttttatagatattatttatttattaaaaacaattaccCTAATTCGACaccaatttaatatttccttATTTCTTTACTAAATTTCGAGGTGTCGATAAAATACCAATTAACATTAGTGTCctataataaatagtatttaacaGTATGTGtcattaaatcataaatgaGAGGGTATATCATTCAAATACATATAAAGGTAAGTTGACTGATAATTctgagaaaaattttttttatcgtACAAATAGAAAatgtctaaaaaatttttgacaatttgatgataaatttttacctAATGGCAAAGGTTTTCATAAACTcatagaagaaaaataaaaaattcttccAAGAATTATCAACACTACTTTTAATCgacttttgtttaaaaaaagaaaatttaggaAGTTGATATAACTTTTAACTATAAGTAggtatcaaaaaaaataaatatgaaaacctTTAAACGAGAAGAGAATGTATTCAACTCATTTGAAGGAGTCTCAAGGAAAActataaaatgttattttgattatttaattaaaaaaaaatttatcaataaaataagttaaaaaagggataaaaaataatctattatttattattaattagaagaaataatCATCTGAATTAAGGTAGCTTTTAAAACAATTACatgttaaagatatttaatattttaaatttattaattttaaagttgaaTATTATTAGATGCTTATtatattatgaattattttaagatgaatgaagttaaattttatatgatttaaaaatgaaacatATTTAACTggacattaatttatttatgtatttatttcattcagaTTTATGTAATAAATGTTTAGCAAATAATTAGATCAGTTAATTTTTCAGGCTTACAAAAAAAGCGGGGTACGGAcgtatattaattaaatcatatatAGACTTTaaaggtaaaatttattttgcttgtatttatttaataatattgatatttcgaaaagttgatttaaaaataccttctatttcaaaatttatttaaagtagaaGATTAcgttattttacaaataaatgctCTTTCCATttcacttaattttattttccttaagtaaataaaaatgaaagaaaaagtagttttataatatctaaaaaatacaaatgagCATTTGGtagaagtaattaaattagatcatttacttaaaattaataaaatttataaaagtttaCATAGTattatagattaaaatataaaccaGTCAAATAAGTAGAAATAAGGAAAAATATATACAGCCTAGCTACTGTATATTACTTTGGAGTCAAAGATATCTTTTTGATTCAACGATTTGGGCtacattaaattattcacATTTTAACACTCATCAaagaaatcttaattattttttgaagattgttttttagaatttccttttattttctctCTGCAAAAAGAgtattcttcaaatttaaaaaatgtttacatgatgtaaataaaataagaaaatgtaTGGAAAGgttaaaagtatattttaaataaataccaaatttaattagcattagatataatttaagaaaaatcttttattggtagggaataaataaatttgaatttagaaaagttaaaatttatgtatGGATGGAAATCTGAAtgtgtaaatataaaattcaataatgaaAAGATAATGGATGGAGGGATTCACAACTTTGGCTATTTTATCATGCgtcaagaaataaattaattttgttttattgattaaatataagtATTGATTAgtcttaagatttatttatgttgacttattattaataatatgtaATATGTATGATGactatatttaattaacaaaaactcAATTCTTTTACAAAACAATCCTTGGTATTTAAATAAGCACTAGGATGAATAAATATCCTTGAACATACAATATTCCTCAAAGCATTaaacattttctatttttaatttctaattatcaccaaaaaactaaattctattactgatttgattttttggaATGAATCTCAACAtttatagaaatttattttttaaaagattaaatttactgATTTAAAATGGACCAACatgaatagaaataaatggtttttattttaattaaatttatacatCATCACATCAATTGGTGACTTGCTTTAGATTTACCTATTAAACAATCATTTCGTTAAGCTATAGTGCAGaatatagttttaaattaCACAAACCtgaaaagaattatttgtttatattgtTTTGCTCTTTTGTTTATACAAAATCTGCAAAATAAAGCTTAACTTaagatcattaaaattttttttattgtttttattcaaaaaaacttaacaagtatttaaataatttaaaagatatttaatttgacaaccatttattagtttattggTGGCgtataaaatttttgagaataaaatgctcattaaagataaaaaggaTTTTTAGGTTTGAGAAATACATACACAAGTCAATGTTAAAAATCCTTCTATAAAAAAGA
>JH720328.1_397782_404033
gtttttgttATCAATGTTTATTTCTTAAtcctttaaaagtaataataatattggagGAGATGGTGCATTAGGGTTAGTATCTGAGCTAGCAAAATGCttaaatctttaaactttAAGACTTGAATTAGGGTAAAAATagtattctttttcattttaaaaaataacttatgaGCTAACTAATTTGGTTTAGTATACTTCTTATTTGTTTTACTTACTCAATCAATATTGTATTTGttgatttcatattttattttaattttaatttttttctcattttactaaatatttctttttacatttttttataaggttaaataatattggtgaaatagcTGAATAAGGATTAGGCTCTGAGTTAGCGAAatactctaatctctaaacttttagTCTTaaccttgagtaaaaatagagctttaatatcaattatgcattttggataaataaaaatttttatgtttcaaTCACTTACATATTTGTGGTTTGGGTTTAGTTGATATTTGCTTGACTcatagcttttattttttaatttcagttttaattctaattttagcttttttctCACTCGTATAACTATTTCatctttctcattttttaaaagcagcAATAAAATTTGTGAAACTGGTGCTTAAGGATTAGGATTtggcttagcaaaatgttctaaaatctaaactttgactctttaccttatgtaaaaatagtattttaattttcgttgtgcattttcaataaataaaaattttttatttttgaaagaagacCTTCTTTGGTTTAGCTTAGTATATTTTTGtccattcattcatttatttttcttttttgttgtTATGTTTCCCCCCTTCTTTTaactatttctttctttcttctttatttaaaagtgaCAATAAAATTGGTGAAATCGGAGCTCTAGGATTAGGATAAAGCTtaacaaaatgctctaatctataaACTTTGAGTCTTAACCTCaggtaaaaatagagtttcaaaaataattatgttttttgaataatttaaaccaATAACTGATTcttttgattcattttttatttatagttttcaattttagttcaatataaaatttttaaaagctacAATAAAATTGGTGAAATCGGAGCTTTAGGATTAGGATAaagcttagcaaaatgctctactctctaaactttgagtcTTATCCTATGGTAAAATAGAGTTCcaataattattatgttttttatttattttttcaatcataattccattttttatcttcttctctttttcattttttttattctgtatttattatttttaattttacacaaGGAAAAATAATATGGGACCAGCAGGTCCTTAAGGATTAGTGTTTAGCTtaacaaaatgctctaatctctaaactttgagtcTTGAtctattgtaaaaatattataccaatattaataatgtatttttgaataaataaagatattagtTTTAGAAAGACTGAAAAATTTTGGTTGGTTTAATTGActcatttatgaatttttattttttgatttcagatttaattaaaatttttacatttatctcactcttttaaatatttctttaacacATccttatttttgtaatttttttaaaagggaaAATAATGTCGCTGAAACAGGTGCATAAGGactaggatctgagttagcaaaatgctccaatctctaaaatttgagtCTTtacctctagtaaaaatagtgtttaaatattaattactaataatgaattaaaaaaattttaatttatgagcttCTGATAAATTTGAGTTAGTTTGTTTGATAATTGTTGGATTTACTTATGGTTTTCAGATATTTAtgtttttccttttaaatatttttttattcattacttcttttttaattttttaaaagcaaaaataatattgctcTAATGGGAGCTTAAGGATTAgtatctgagttagcaaaatgctctaatctctcaaTTTTGACTCTCTCCCTTcagtaaaaatattgtttcattattaaattaatttgggtTGGAtttcttgatatttatttagcccatttattcattttttgctttaatttctGATTTAAATCAACATtactcaatattaatttttaatgttttaaaagaaaaaataatattagtgaAAATGGCAAATTAGGATTATGgtaaaaattagcaaaagcTAAAAGATTAGTTCTATTATCTGCAAAGTATTGAAATACATATTACTTTACtacaattcttaaataataggGTAACTTTTGCTATCCTAAAAAATCATATATATGTAGTTTGCAAGAAAATACCTTTTCTCTTTTTTgtaatttcatattaattatagTGGTCCTGCCTAGCCTAATTCCttcaactaatttaaaaaaataaaatttataaaaatcaaaaaattgctttaagtaaataaagcttgtttgttattttgatttttttgtttcttgctggttttattattcaaaatcaaaccaagtcttatttattcaattggCTAACAAGAACATTAAAATACAAGCAAGTCAGTCATTTTTGGattaatttgctaaaaattgaaataaaaaaaagatttttaaataaatctattttttataaaatcttcaaaaagaaaaaaatgatcaCTGTAagtcaataattaatttttaacaatctaTAAGAGttgttttcaataaaataatcaaaataaatttacattttaatcttgattaatatcttttaatagaatcaattattttctacttaaaatatttgtttaaaatctattgtaaattaattctGTTTTATACAAAATTcttatattaagaaaaaaagagattattaataaaaattaataaagataataaatttaattgattatttaagtagcaaaaataaaatcaattttagaaataaaataatatattgatttttttgttacAATTTATCACAGAGTGATAAGCTAGGTAGTCATGGCTCTGTGATGGAAATTAATGAGTTGTTTCCTTAGAAAGTACTAGAGCAGGGGAAGACTGTTATCTTCCTAGTAATGGGTCTTCGGAATGTGTGAGAGATAGAAGGGATTTTGTAGATCAGTTTTCCTTACAATTCCTGATCGCGAAGCAGATACTCTAGTACCTATTTTACAAGCCTTTATATCAACTAAAGCTACTCACCTCTGCAGTGATTCATGGCGCTCTTATTCAGGGCTTAAAAACATAAACTACAATCACACATAAATCAATCATTCATTACATTTTGTTTAACCAAAGAAGTCATCATATAGCCAAAAGAAACATACTAATAAAAGAAGATTACAAATTAGAAATTACCTTAAAGTAAAGAACTTCTTTGTGCATACCTAAACGATAGAAAATCGTTGGAAATGTCTTAAGTAAAGGATGAGATTTAAAGTAGGAAAATGTAAGAATTTCATGGGGTCTATCTATTAATCTCATTTTTACTTATCTTTTTGAAATAACTTATCCTAATAATCATTAGAAgtatattaaaaagtaataaatcttaatataaTATTGAATAAGTAGTATCTATTTTTATGTACTGTGATTaacctttatttaattttaatttatcattttccattattttcttaaagagTTAATATCCTAGTTCATCATTTTTTCAACAGaaacctaattaaaaataaaaataacaaatccTAATTCtcaataattttacaatattctttataaaaaaaaaattaatcacaaACCTAAATAACAAGATCCTacctgaaatattttaaatgaataagtttatttacaaaataaggtttattttttaaaattaaattatggatatttcttttaaatttaatttttacatgttaattgaatgaaaaaatttcttaattcctttttaaatgtttgactaaaaaatttaaatggatttcttcatcaaaaaattaaatttttgatgaaacattttttttatatgcTAGGTTTGAAGcctatcttaatttttagtttttaattaattgtttatgataaaatataaaacctaagcatttaatttattatcttttagttgcctaatcaaaaaaaataagtcaACTAGCAATAGcgatattaatcaaaaagagaaaataattttttccttatttttcatattctttcTAATAccaattttatctaaatttctaattttcttattgCTTCATCAAACTCAATCTTTACAAAGAGAAATCAACctaatcttcatttttagttcagatttttaaaaagaaaacttgttaaattttatggcttttaaataaaaaatttttttgctgaatgtgttttttttaaagcaaaatattaaaattagttaagatgttattaataaattttattgttgagTTGAGTCtattaattgttttgattTCAAACTCAATTTTCaagcaattttaataaaagaccgatttttaagagaattagattttctttaaagGAGAAATATCATTTTGCTAGTTAATTTTTGGtgaacaaaaaattaagtctactcaaaaaaaaattgtttaaataaaaatataaacaatttaatttagatttatttcataaaaataaaatatttttataaatatcttaaatttttctccttttaaaatacatttaaattttatatataattgatggttttaattaaagtgcaaaaaagaagaaaaaaaattattttgataatgaaaaaattaaaaatgtaaaaaatccAAGAAAAGAAATTAGGAGATTGAATATGTTGAATTATTTCTGTAAGACAGGCAATTAgatatcttcattttctttttttatgtgaaaaaatgaattagaataatttgcttcaaatttttgaatattagcatgactttttattattcttaaaatcaataacTGCAATGCGTTTTAAAAATCTGTAAAATGAAGTGAttcaaaaatcattaaaaggttttaaatttttaatatttttataaaaaaattgatagaaataataagaatagtatttttaaaataattggaaTGAAAAGAAAAGGGTGTAAAGTGTTTGGTCATTTTTTTGTCTAAAGTGAAATTGATGATAACTAATCGATTATTTTGTAAGATAAAGATAATTGAAATCATTGAGAAATCGTTTTAGAATTCTGATTAATACTGGATTAAGTATAAAGAAGATTTTGAttgttaaagtaaattaatataagaaGTAATTGCATCAAATAcatcaataaaaaagatagtagtgattaactaataaatcaaacgaaattataatataaacaaatttaattttatggtatttagttaattaattttattaaaatatctatataTAGCTTTTCTAGTAAACTTCTATCATACTCTTATTATCACTTATTATTAAATCTCTTCGATTCAACTTGATCCGAAATATGATTAGACGTCAGATTAAATCTTTGGAATTACTGTATCATCTTCGATTGTAGGAGGTATTCTATCGATTTCTTTTCCGTCTACTATCTTTTTCAAtgtatttcttaatattttgcCGCTTCTTGTTTTAGGAAGCTTATCTACAACAatgcaatttttaaaagaagctACAGGTCCTATTTCTTTTCTAATGAGACTGACGCATTCCTTTTCAAATTTCACAATGTCTACgcattagttatttttaggaACTACAAATCCAAATGGTATTTCACCTTTAAAATCACAATGTTTAGCAACAACTGCTGCTTCTACTATATTATCATGCTTTAAGAGAGCTTCTTCCATTGATCCTGTTGATAATCTATGTCCAGCAGTATTGATAACATCATCGATTCTAGCCATGACATTTAAGTAGCCATCATCATCGAAGTATCCACTGTCACCAGCCAAATAATATCCAGGGGAATCATGAAGatacttttattcaaaaacttcATCATTATTGTATAAAGTAAGCATAAATGAAGGAGGCATAGGAAGTTTAATACAAATTCTACCTAATTTATTAGGAGTTTTAATTTCTTCGTTGTGTTCATCCAAAATGTGAACATCAAATCCAGGAACAGGTTTGCAAGCAGTGCCTGGTTTGATTGGGAATGTGTGAAGATTTTAGAAGTTCCCAGCGATAACCCAGCCAGTTTCAGTTTACCAATAGTTGTCATTAATAAGACCTGGGAGATGCTTGTGAATCCAATCATAAGTAGGAACATCGCATCTTTCACCAGCTAAAGCAACATTAGTTAAGGaacttaaatcaaattttttaatccaaTCACCATTCAAATCTTCTTTTCTAATTGCTCTCATGGCAGTTGGGGCAGTGTAGAGACCTTTGACtctatatttttcaataat
>JH720366.1_296355_302513
ttatttgatgtctcccttgaagaatatcctatatccatataggaaactataagacctttcacaaaattagaagaatttcccattctttatttattgattacaaaattagacaatttagttaattcttgaatgattaataatttactttttaaatatttatgatttttagattgcaatattaaagaaaaatatcaatttgaaaacaaatactttaaaataaaaactgaattgaaaattctttcattctaaaatgaatgagcctaaaatttttctgagaattagttattctacagtatttctatatctttttaaattatccgaaaaaaatttgttaacatctaaatttttattttaaatttggaagggaagaggggtggaggggtcaattaattgtatagatatattagaatctacaatattttttaactcaaataaaaatttgttttatccttttaaattttttttaactttaaaaaatattattttattcttagttatttagttttttgcttcaaaaatttggttaattattcaattactttgatatctcaggagccttttgctattaggtctactaacatttttaatctaattttatggttcttcaaatcttttttgtaaatcctaaattattttatctttttattatatttaaataactaaagaatcattagacttttgttattgatctatcatttgttcctattatttattaaagtattatttaaaattatcaattagttttgattaattgacatattttgatttttagctgtttagatcacactggatttcttaaagtaagccttactcgttttagcttataaaatttaaagtttgaattatttaatactttgactttttaaattacataatagggtaaaatttatcatcataattttgaacaaattcgatattgttttaaatgctactaatgaatttttgggtttctgttccttccatgacctctataaacctttcatctaatttaaattcaaaacaaataattccttttaatataattaatgcttcctttatggaaaacctatcttttggattgaactaagtcaatccatctatgatgtacttaagtagtttaaaataagtaaactaaccccaaatctgattattgaattttaatgataagtgtttattcatcatcaaactaatattgaatccttaaatcatatcatgacaaaaattaggtaaccttttataaaataaagcatcaaatttttaactaactttgtcatttttaccaaatgcaaatgattctctcttttatagaaaaatgaataattttatttggtgaattgatgaagtaaattttaattaacaaattacttttgctgttggtttatgctcaacttatattccttatgcttagtattcgttatagaaataatcaaagtcagctggcaaataacattctggtgctttataaagatcatttcccatcttaagatcaattgaataataaaaaaatattcaaaattacaagtttttgtgaatttatttgtctattacgtggtatttcagagaaggaccagaagtttttgcaagattatttgccaatcctaaatcagctgttttattttgaaagagcttaattaaaatcattcatttttgcatataaatatcttacagactacagcatttccattgtagtcaatcaatatatttaatatcctttgcaattgtttttttggaatgaatgtagagaagaccctctgcaatatccttagcatatttgattacagataattcgttaagtttttaattttagctattttgtataatttcattaagagttccttaataaaaataagaagtgaatggcatttcctctattattatctgaagattatttaccttaacattcattcaaaattaagtaggtgaattctttcccttcaattgttcctaaaagattaacaacatagggggaacctctgcatttttccaactattagatctctatttaagtctaattatatgtttcctaatgaatagctccttgagaatttttaacacgatttcctttgatagcatatcttttattgtttgatttgttttttgcaagtaaaactaatccttactttcctacacctaaaaacctaaaatcagaatatgagatttaagcacaggagatgatcaataagtagatgcaatatacattgctcttaatttgagactcatcgaaatccttcagtgctttaagtgtaattttttgataactcttagaaaatcttcttctcatgttaaccattattgttggaggtgctattctcttttatgcatactcttctataactaatagcattgacatcttcaaatacgatttgacgaaatcaagaaaaattttggctgaggcattaaaactttctatatttcatatttttctaacttaaaattaggaaattaggtgaaaatgggcatgttgtagagatgatgaaagtatattctcaagaaaattcaacagaggtagaattttgagaaggcagcagagggttattggtatgacctagtggtgttaaccgatcaattacatcaggataaaatcggaatatatcctataaagcagataaaggataagaattttagatgagagatatattcggataaaatagcaattaagataataaaaatatatttactttatcaatttgttaatgttattgatagtttggttgattaatgtatttattaaaattaataaaaattttatattatccaatcaaattgaatgaagatttattaaaataaggattatggttgaaaacagtaatttaattaaaaattaaaaataagtaactcaaaaaatcatactcaaaaaaaagtaaagtgaaattattttgtaaacatttaaattttttattttaaatataaaaaagtggataagaatcgaaaaaattttgataagataaaagataaaaaatccctaacagtactagtattacctaaagaaacaaaaatgaaaatagaactgttttgattccagtgatgataagaaataagaaaatgattattcctttaatacaatgctttgtctctaaaaagtgtaaaatgatatgtgatgacaaatggcgtgcatatttgcttttcaaatcagaaggttataagcattatagcataagccactcacaaaattttgtaaataataaagaaaatctttcaaaaaaaacacaaaaagagagtaaaattacaaaaaaatcaatggttgatatgtacacacaaaaaaaatagaaaataggtggaaacacctaaaagagaaatttctaagactgaaaagaaaaagaaataattatctctcatctcttttatttataatttaaaaatataattatgatgaaatcagtagaagtaacaaactatttaatttgtaccttgcattgaatatttgtttaatttatataaagcaaatctaattaaattgtttaattaattccattcttcttctttttctattaacttaaaagtttattcatatttcaaaaattgaataaattcaattttatgagcagatattatacaaactgatatacttttaccttataattggagctgtttttctaaaaatcataccagatttaaaatatctcattaatatggattttagaaatggtctcagttttattaatatggattttagaaatggtctcagttttacatattcatttctgcataagcatttactgatttttatattctatttaaatacaatattgattttatttcatcatccaatcagattattttattttaagtaaatttgtaattttagcacttatcttaaaataatttaatataataacatatgtcaataaattaagataggaaagattctataactgtcaaagaattttttaattattttttggtttctttttttcttttatttgcctttcccagctctattcccctttcagcatatactgcattaaggtccctaagggattcggtaacaaaagcaggctctaaatctatttagtaactcagtatctcgtttcggcaaatctggaggaataactgtacaaaaaaataaaaaattgagaatattctgatactgttagttatttaattaacgttaatagaataattaatttgaattcctaattcaataaatttcttttgatcagattttttattggtattcaataacaattttttaatttaacaaatatttttttaatttttaaattaaaacaaaaatgattcatgttcatcattgaaaataaattttttaatttaaggaatattatacaagcaaataattttaaattcaacctaacaagatctatggttgattatttaaaataacttttgttaatttaagaaagaaaatataagcatattatttttaaattaaatattatccatgattattgaaaatctattttgttagtttaagaaatatttttttttgcaatgaactttaaaattaaaaaaatatgatctatattgattacttaaaatcaaacaactaatttaaaatagagtttaaattctatttgtattcttataaagtaaatattagaatcttttgatattttattgagttttatattgtttgtttgtaatcaaaaaataaaattagattaaaaatctgttttttaaattcatatttttgatgattttaatttgtatttgatatttaaaatgaatttagaaataagaattgaaagtaataattacttgtgattttgtaaaaataaattcaaaaattgtaaataagtctttatcaggagacctgataaggttgtaaattcttttacatagctctaatataaaaaaagtggaattgatttagtagtttaggaattatttttcttttgttagaaaatatttaatcataagtatcttgattgattgattgggttgattgcttttaagggctaaagtttttttttgtagattttgtgtgtttaatcgataagaggagatttagttgattagaaataatctttgcttattcaacatttgataaaaaagagaaataatgattttataaaattgaataagtaaaatattaacaaagtggataaaatgatacaaaacggtatgaatttttgatgatttttcatggataaaattttacacataaagtaatataaattgttaataaattatttcgaagaaatggaatgctttcaatatgattgagaacaagccatatagtttcttcaccattaaccaaatatttcttctatttaaataagaatagattgatgttaaagaggttaataacaacaccttcacatctctcaattttcaatagtagggaaagcagtttcatcgaattcgatcttgttttgctttttttgtttcttatcttgcttctgtttatttaaaataaaaaattagttgattgtttgtggtcaaataaaaacaaatatttacttcttcagcattcttttcttcagcttcaacagtttccttgttggggagatcgatgtagtattgcttcttttcttggagtaaggcaatggtcttttcgatttcagacttgaaagtgggagcagcaacagataacttttcgaattattccatgatatcgtagttgtgattgaaagcatcaatgaccttcttttcttgaggcttttcttattgcttttgaccttattctttaggcttgttgttctttttgttgtgacctccgaaaatggcttgagattagtcagctctttccttcttgctaacgaggacagtcaacttttccttttagaggagcttatttaaatcttcaatcttgagttcctacttgggttcagtgacagtggtggtggcatcagtatcaacataatccttcttatcacccttaccagagagcttttctaagtaattgatcaaatgttcagcaatttctattgatttataaatataaatttataaagagtatcttcttttggttagtatgtatatttgagataaggatgagaattgatgtcttaccaacataaacgaggtatctgcttttcttcttttattcttcaagaaccttttcttcttcttcacgcttctatctttcttcttcacgtttctttctttcttcatctctctttctttaaacttccttctttttaaggtaatccaattgctttttaacgaattcgatgtatctgaggagttcttattgttcttggtaggcctttctgtca
>JH720312.1_672922_679095
tgaaaaaaaatatacttttatataatcactagtgaatggtttttctcctttttagcaaaatattcagcataaaatttccaatgtaaagaaatatgctaatagaagctataagaagttatcattataactatttctttaaagtaattgttgggcaaggttttctgacttcttgtagtttgctcctttcagtatatctccagttatatgattctgaaaatataaatgcttcttattatatctgctatcattattttattaggtatagtaggattaaatgtctttagataaaatctactagaatttaattttaccaactattacgaattataagattaagtcaatatatggttaactttatagaggaatttaaataaactaaagaaaatgtataataaacattatatttttatttagaagaacattaattactagtttttaaccagtaaacctaataaattatacatatgtatgctgcttttgcttatgaattgaattaactgtatcttagtgcttaagataaaaaataaaagaataaaaattacattctataattaggtttttaatgatttcttctatgattatagtaatgattcttgtgataaattattgtatacaaaatctaagctattccatttacaattctatttcaatctttgctttagttcaacttctgataatatatctaataaaagaaaactgcttcgtatttaaaatacccaaaatttaaaaaaataaaaatcttgcaaaatcttaaactaaattagtttgaattctaagagtcgtatattgtatgtttaattttaaaattagggttttcatttaattcagaaaccctaagatttttttatgaatagacaagatcttacattttaaatttattgtgtttaatactgtcagcactctttaataagaggaggtaaaaactatcttatcaagagatactgcttttatagaattaatttgtaaatattttcttttaatagtaatattcaaagaatttcaaaaaataatcctctaactccgtttcttcacctctaatacttgatatgatctattaattattatcaatcgaattaattatttacagagatatacttagtattatcatgtattaacttctttgtcttattaataatcgagagaatgaaaataattatttaaaaattttcttcactaaatttgaaattatcttaaaatagaatcctcttatccaagaacatagactgtatgtacaattttttgatattaataataaaatgtatcattttcttagaattaaatcatattttaaatagttttaaaaaattcaagaaaatttgtttaattaaaagaaaattaattaaaaaatggtaaaatttaaagaacaataatattcagataaataaacaaaaaatttattcagaatcttcatttataacttaatacttcttttttttagtttttcataaattatcaattatattatttattttattaattgtaatattttccaaatattaataatagcttttaataattcttatttttattttgactagtttctcaatgtttaatttcattttagcccagactaattctattgtattaggatctgggctttgttttggatcttttattactcttggtatatgatcttttagtcattcttgagttttataagatttataggatacatattgccatgttgaaatcactaattttattttttataaattttattaccttaatctggaaaataatttgataggatattgttacttttatatgaattaatggtaccttcagtaagttttaatcctactttctttctcatagaaatatagggtgtacaggaaagttggaatataacccctcattcatcttattaaataaaattactataatctaaaagagctttaaaaactctatttaaggatacttgatgaatctactttcatttggattgctcttaaattttttttaattaaaaatttcatgctttttttttactacatacaatggattctcatattataaggtatttatcaaaaaaattttttcaaattagtctttaattatttttttttatcaaaattttttataaaataaatatccttagatgaatctctttatctacttcataaatatatattatatatataattttgaaaagtattagtagagataattaaaaaatagttattcctgcatttctctttgaataattgcacatacaactattttggaaataaatgaccagactttattttttattatttcaaaatgatgtaggggatatttttggaattctgtaaaaatattattatttatgattattaatttatattacatcaaactttatcagttaatcataattccaaactatcaattaatgagactatttttggtaaggaggtctaatcagggtataagaagaccctgataaaggacttaaaaaggtaatattagtgtcaagacccttggtattatttggcataataaataaatttactattattaaaaccctcctaattcatttgtactaatggaagctgtaaatatttcaaatccgctcaatcttggaaaacggataatagtagaattgatcttggaagatttaagtgcctatcatgttaaaaatataaatctatgagacatgattcgttcttatcaaacatcagaaaatcattaatcattttttatagagcaatcttttgtggttatacataaagtttcccttaatatcatatagctgacatttgttaagtagtaaaaatactaataatatttactaattttgtagaaaagtagtccatttagaagaagaatttcttcgactccattaggataaatagagattttagaagtaaatgaagagggaaaatatttgtagatggaggaagagaaagataacgaaatagaagaggaaaacataatagataattttagttttcatgaagcagttgctgaagtgaatgagtcacttctaactcatctaacaaatgtataagacattaagcgcaagtttgggcagtagggttctatgaaagaggaacaaaagattttcgcattgagattgttgggactgatcgcacagaacaaaaaatgagagagctttttgaaaaaatagtcccaagaaattaaaagattgagcaaagaatctaaaaagatggatggctaggctataaattcttagaataataaggtataaacatataattcgtacaaaaggatatggaaaaggaatatttcataccaacaatattgagaatttatggcatttagtgaaagataaaggaagatttaacaaaggctggaattgtgaaaatttaaatgatgcctaattatatctggatgacttgtgctggaaaatgagaaattcatgtgttaataaatattaaaatcttgtttaactgatatccaagtcaaaattatatttaattgataatgattgagtttgatgatttattcattattatatcttgtattttttataaattaagtaatgaagtaatagtattttttatttgggtcaaggctgtcatgtaattttgaatgagaccctcataagactccctaaccctatttttttatgactgcttttatgaaatacaaaatgttgtgatttattaatttattcaatataaattttaagaattaaattatctacagactttattttatttcaaaagatataagtaaagaaatacttaaatgtctcaacgtctcacagacatttaaaaaggaatgataattggtttgaaaaaatcaggtcactcaggatggcctatttaataaaagttaaaggatcaaagaataaaagttccaataagaatgattaatagaatctattcagatttttaaaaaagaggtgatgatggtcatacagaaaatagagtaagaatgaggattctaaattaagagtagaaatagaaaatcagagtggtagtattaagaaataaaagcttatcaattaatgacattcaaaagtcaaagcagttgaatccaactcaagttagtacaagtacagcctataatacattaaaaaggttagatttagtaactagagtagctccaactaaacctttaatatctgaaagaatactaatattaatagattatgggcagttgaaagcatagttttggcagtaatactttttagtggaggtatttgcatctaaaaaattgaagacagactagattctattcaatatattaccattttaaaataaaaacctagtcgataaaggatatcttgagggccataaattttagcatgacaaagagatagtacaaacttcaaaaaaagtgaaagagtacttagctgaagaagctattaaggttttaaattgggtatgaactagatagaaaaaggaaaacagacaaaatactaatttttatatattttaatgttttttattttctaattttttcaaatttttgaatttattttgttcattcttatttatttttaaaaaacattaagcttcatgaaaacatccttttttataatatttagcttgagattagtaataaataaaattttgatttaataacttgttttaacacttgatggtagctcttaaaatcctgataagtgttcaaaatgcaaaaatactttttatttttaaaatagtatttgtgttatgtaatgcaaagatggaacttatccagatacagataatatttgtcagccttgctctgatttagactcaaattgcatcaaatgtaattcaaatttttgtgaagaatgctaacataatttgtatctggatataaattctaaatagtgtttaagcaaatgtcctaatgggtaatattattattaagactagtttacgagtataaaagcttgtaaaatttgcaactctccttgtgaaacttgttaagctaatgatatttgcttaacttgctcctcaaataatacagaaaaatatttggatggaaataagtgtgtataaacttgttctaaatatattgatattctcaacaaaacttgcttagaatcatgtccaattggataagttcctgataaattgacacagttatgtacagtttgtagttaaaaaatatttaatttagagtgtttaactacatgcccatcaggaacattagaaaatcctttgaactctaatttttgcattgaatgtaataagtaatattctaattgtgatatttgtgattaaagtaattgtaaaaaatgtagaccaaaatttttcttaagtaacggctaatgttttattgactgccctgtaaatacttataaaaacttctagatttatgaatgtgtttaaagttgtagccattcaggatattttactgataaagtaagtatgagttgtttagcttgcaatagcaatttttgtgttgagtgtgtagatgaaagtgataaatgcactaagtgtattcctggaaaatatttttatgaatcataaaataaatgtgtataggattgtccattaaaaacttatgctgatgaaaattctaataagtgcttaccatgcgaacaagcgacatgtttaaaatgtgatggagcagcaaaatgtctaaattgttaagattatttaaataaaggtgattatagatgctaccaaggctgtcctactggataatacaaatatttaaattaatgtgttaatagttgtaaaatgggttaatatttagatattcttctagaaacttgttttgattgcccagatcattgtgaattatgtatttcctaatattcatgttctaaatgcttaggaaactttaaaaataacccaggtatattaaaacctcaaatatgcaacgaatgcttagatggatactttttagaggataacacctgttagaaatgctcagaaaattgtaaaacatgtataaattcagcaactgaatgcttgagttgtcaaaataaataaaaattagattacagaaactcttgtgtggaatgtagatcagatcaatattttgaagaaacctaaaaatagtgttctttaatagaaaaaagaggaattatcccatatctgaaaattacaaatgaagttattcaaaatgataataaaattttaatttaagctaagattaatttagtgaagaaagaaaggtagtagaataaaaatggaaactaactttagattcatagtaaaatgaagattatgaaatttaatatgaaatagttagagaatagcaaaaatactctaatcttagtt
>JH720312.1_672746_678889
gattctgaaaatataaatgcttcttattatatctgctatcattattttattaggtatagtaggattaaatgtctttagataaaatctactagaatttaattttaccaactattacgaattataagattaagtcaatatatggttaactttatagaggaatttaaataaactaaagaaaatgtataataaacattatatttttatttagaagaacattaattactagtttttaaccagtaaacctaataaattatacatatgtatgctgcttttgcttatgaattgaattaactgtatcttagtgcttaagataaaaaataaaagaataaaaattacattctataattaggtttttaatgatttcttctatgattatagtaatgattcttgtgataaattattgtatacaaaatctaagctattccatttacaattctatttcaatctttgctttagttcaacttctgataatatatctaataaaagaaaactgcttcgtatttaaaatacccaaaatttaaaaaaataaaaatcttgcaaaatcttaaactaaattagtttgaattctaagagtcgtatattgtatgtttaattttaaaattagggttttcatttaattcagaaaccctaagatttttttatgaatagacaagatcttacattttaaatttattgtgtttaatactgtcagcactctttaataagaggaggtaaaaactatcttatcaagagatactgcttttatagaattaatttgtaaatattttcttttaatagtaatattcaaagaatttcaaaaaataatcctctaactccgtttcttcacctctaatacttgatatgatctattaattattatcaatcgaattaattatttacagagatatacttagtattatcatgtattaacttctttgtcttattaataatcgagagaatgaaaataattatttaaaaattttcttcactaaatttgaaattatcttaaaatagaatcctcttatccaagaacatagactgtatgtacaattttttgatattaataataaaatgtatcattttcttagaattaaatcatattttaaatagttttaaaaaattcaagaaaatttgtttaattaaaagaaaattaattaaaaaatggtaaaatttaaagaacaataatattcagataaataaacaaaaaatttattcagaatcttcatttataacttaatacttcttttttttagtttttcataaattatcaattatattatttattttattaattgtaatattttccaaatattaataatagcttttaataattcttatttttattttgactagtttctcaatgtttaatttcattttagcccagactaattctattgtattaggatctgggctttgttttggatcttttattactcttggtatatgatcttttagtcattcttgagttttataagatttataggatacatattgccatgttgaaatcactaattttattttttataaattttattaccttaatctggaaaataatttgataggatattgttacttttatatgaattaatggtaccttcagtaagttttaatcctactttctttctcatagaaatatagggtgtacaggaaagttggaatataacccctcattcatcttattaaataaaattactataatctaaaagagctttaaaaactctatttaaggatacttgatgaatctactttcatttggattgctcttaaattttttttaattaaaaatttcatgctttttttttactacatacaatggattctcatattataaggtatttatcaaaaaaattttttcaaattagtctttaattatttttttttatcaaaattttttataaaataaatatccttagatgaatctctttatctacttcataaatatatattatatatataattttgaaaagtattagtagagataattaaaaaatagttattcctgcatttctctttgaataattgcacatacaactattttggaaataaatgaccagactttattttttattatttcaaaatgatgtaggggatatttttggaattctgtaaaaatattattatttatgattattaatttatattacatcaaactttatcagttaatcataattccaaactatcaattaatgagactatttttggtaaggaggtctaatcagggtataagaagaccctgataaaggacttaaaaaggtaatattagtgtcaagacccttggtattatttggcataataaataaatttactattattaaaaccctcctaattcatttgtactaatggaagctgtaaatatttcaaatccgctcaatcttggaaaacggataatagtagaattgatcttggaagatttaagtgcctatcatgttaaaaatataaatctatgagacatgattcgttcttatcaaacatcagaaaatcattaatcattttttatagagcaatcttttgtggttatacataaagtttcccttaatatcatatagctgacatttgttaagtagtaaaaatactaataatatttactaattttgtagaaaagtagtccatttagaagaagaatttcttcgactccattaggataaatagagattttagaagtaaatgaagagggaaaatatttgtagatggaggaagagaaagataacgaaatagaagaggaaaacataatagataattttagttttcatgaagcagttgctgaagtgaatgagtcacttctaactcatctaacaaatgtataagacattaagcgcaagtttgggcagtagggttctatgaaagaggaacaaaagattttcgcattgagattgttgggactgatcgcacagaacaaaaaatgagagagctttttgaaaaaatagtcccaagaaattaaaagattgagcaaagaatctaaaaagatggatggctaggctataaattcttagaataataaggtataaacatataattcgtacaaaaggatatggaaaaggaatatttcataccaacaatattgagaatttatggcatttagtgaaagataaaggaagatttaacaaaggctggaattgtgaaaatttaaatgatgcctaattatatctggatgacttgtgctggaaaatgagaaattcatgtgttaataaatattaaaatcttgtttaactgatatccaagtcaaaattatatttaattgataatgattgagtttgatgatttattcattattatatcttgtattttttataaattaagtaatgaagtaatagtattttttatttgggtcaaggctgtcatgtaattttgaatgagaccctcataagactccctaaccctatttttttatgactgcttttatgaaatacaaaatgttgtgatttattaatttattcaatataaattttaagaattaaattatctacagactttattttatttcaaaagatataagtaaagaaatacttaaatgtctcaacgtctcacagacatttaaaaaggaatgataattggtttgaaaaaatcaggtcactcaggatggcctatttaataaaagttaaaggatcaaagaataaaagttccaataagaatgattaatagaatctattcagatttttaaaaaagaggtgatgatggtcatacagaaaatagagtaagaatgaggattctaaattaagagtagaaatagaaaatcagagtggtagtattaagaaataaaagcttatcaattaatgacattcaaaagtcaaagcagttgaatccaactcaagttagtacaagtacagcctataatacattaaaaaggttagatttagtaactagagtagctccaactaaacctttaatatctgaaagaatactaatattaatagattatgggcagttgaaagcatagttttggcagtaatactttttagtggaggtatttgcatctaaaaaattgaagacagactagattctattcaatatattaccattttaaaataaaaacctagtcgataaaggatatcttgagggccataaattttagcatgacaaagagatagtacaaacttcaaaaaaagtgaaagagtacttagctgaagaagctattaaggttttaaattgggtatgaactagatagaaaaaggaaaacagacaaaatactaatttttatatattttaatgttttttattttctaattttttcaaatttttgaatttattttgttcattcttatttatttttaaaaaacattaagcttcatgaaaacatccttttttataatatttagcttgagattagtaataaataaaattttgatttaataacttgttttaacacttgatggtagctcttaaaatcctgataagtgttcaaaatgcaaaaatactttttatttttaaaatagtatttgtgttatgtaatgcaaagatggaacttatccagatacagataatatttgtcagccttgctctgatttagactcaaattgcatcaaatgtaattcaaatttttgtgaagaatgctaacataatttgtatctggatataaattctaaatagtgtttaagcaaatgtcctaatgggtaatattattattaagactagtttacgagtataaaagcttgtaaaatttgcaactctccttgtgaaacttgttaagctaatgatatttgcttaacttgctcctcaaataatacagaaaaatatttggatggaaataagtgtgtataaacttgttctaaatatattgatattctcaacaaaacttgcttagaatcatgtccaattggataagttcctgataaattgacacagttatgtacagtttgtagttaaaaaatatttaatttagagtgtttaactacatgcccatcaggaacattagaaaatcctttgaactctaatttttgcattgaatgtaataagtaatattctaattgtgatatttgtgattaaagtaattgtaaaaaatgtagaccaaaatttttcttaagtaacggctaatgttttattgactgccctgtaaatacttataaaaacttctagatttatgaatgtgtttaaagttgtagccattcaggatattttactgataaagtaagtatgagttgtttagcttgcaatagcaatttttgtgttgagtgtgtagatgaaagtgataaatgcactaagtgtattcctggaaaatatttttatgaatcataaaataaatgtgtataggattgtccattaaaaacttatgctgatgaaaattctaataagtgcttaccatgcgaacaagcgacatgtttaaaatgtgatggagcagcaaaatgtctaaattgttaagattatttaaataaaggtgattatagatgctaccaaggctgtcctactggataatacaaatatttaaattaatgtgttaatagttgtaaaatgggttaatatttagatattcttctagaaacttgttttgattgcccagatcattgtgaattatgtatttcctaatattcatgttctaaatgcttaggaaactttaaaaataacccaggtatattaaaacctcaaatatgcaacgaatgcttagatggatactttttagaggataacacctgttagaaatgctcagaaaattgtaaaacatgtataaattcagcaactgaatgcttgagttgtcaaaataaataaaaattagattacagaaactcttgtgtggaatgtagatcagatcaatattttgaagaaacctaaaaatagtgttctttaatagaaaaaagaggaattatcccatatctgaaaattacaaatgaagttattcaaaatgataataaaattttaatttaagctaagattaatttagtgaagaaagaaaggtagtagaataaaaatggaaactaactttagattcatagtaaaatgaagattatgaaatttaatatgaaatagttagagaatagcaaaaatactctaatcttagttaaaataaattaaccaactaataagtgtaaaatttgaaaattttaataacaattaatattgaaaaaaatacaaaaaactaatataaacaacttaaagtagattttatcaattaaatgaatattatataaaataagaattttggtcttatgataacctaactttaaggagatttacca
