# Supplementary material for: Distribution of Merlin in eukaryotes and first report of DNA transposons in kinetoplastid protists
Source: PLoS One. 2021 May 6;16(5):e0251133. doi: 10.1371/journal.pone.0251133 (PMC8101967; doi:10.1371/journal.pone.0251133)
Supplement: S3 Appendix — Contigs containing positive hits for each species are provided as fasta files. Nucleotide sequences from each Merlin group or family are also provided. All protein sequences were provided in a single file. A README file is provided with additional information about files. (ZIP) [file pone.0251133.s009.zip › S3 Appendix/contigs_Alveolata/GCA_000261185.1_Tetrahymena thermophila_Alveolata_contigs.fasta]

>JH660515.1_749_7036
tcattgataattgaatgaagatttttgaatttttctcattcattttttgaatggaaatttgaaatttttttcattcattttttgaatgggaatttgaaatttttttcattcattttttgaatggaaatttaatattttttaatcacagagttttctctgtgaagttaaattaattttttattctttgtgattctatattctttgtaactctaaattttttgattttattttatttttcaatatttcatctttcccaatcctaaattattttttcaacattcaagaaatttgaaaattgaaaaaatattggatatttggaaattctgataattgagaagattttaattctatattctttctaactctaaattttttttgattttatattatttttgatttttcatcattttcaattctaaattattttttcaacattcaagaaatttgaaaattgaaaaaatattggatattggaaaattttgattatttgtaataatttgtactttttcaaaaatgttagggtatatgataagaaaattgattgaaaattttggtctgagttggtgcacttaaattcctatttttaatgatgctattaattatctttctagcttaagtatgtaagactcttaaagtgaaacagctgaataccttgaattttttcaaaatttaatctaattataactccatcatgcccaaattgcagtcaataaatagagaaggaaaagtgagtgaatttttatataaaaagggatggagatgctatgggaaaatatgcgataagattaaacgcttcttattctatacacatcctatttttgaagaatataattgccattgccagcgctgttaaagttatttatttaatacttgccattatagtagcaaaattatcaaatttaataataatattcaaaaattaatgatcattaactaactagcttctgctaggaatatatgggacaaagttgtatttgaatattatttagagtaatacgctactataaaattaggttaaaactcttaagtaattgagattgatgaatctcatttcaaaagaaacaataataaaggaagttttcctaataatgcaaattggctcttaggtatttgtgagaggggtagtggcttcgaaaggtctctattgtttccagttcttaaacgagattaagaaactcttatcccaattattcaagaatatgtatccagaaatactacattaatatgtactgactcttggaaggcttataataaactttcagacttaggctatgagcatagatcagtaaaccatagcaaaaatttcatagaacctggaatagacttaagcagctgcaatacNNNNNNNNNNNNNNNNNNNNNNNNNNNNNNNNNNNNNNNNNNNNNNNNNNNNNNNNNNNNNNNNNNNNNNNNNNNNNNNNNNNNNNNNNNNNNNNNNNNNNNNNNNNNNNNNNNNNNNNNNNNNNNNNNNNNNNNNNNNNNNNNNNNNNNNNNNNNNNNNNNNNNNNNNNNNNNNNNNNNNNNNNNNNNNNNNNNNNNNNNNNNNNNNNNNNNNNNNNNNNNNNNNNNNNNNNNNNNNNNNNNNNNNNNNNNNNNNNNNNNNNNNNNNNNNNNNNNNNNNNNNNNNNNNNNNNNNNNNNNNNNNNNNNNNNNNNNNNNNNNNNNNNNNNNNNNNNNNNNNNNNNNNNNNNNNNNNNNNNNNNNNNNNNNNNNNNNNNNNNNNNNNNNNNNNNNNNNNNNNNNNNNNNNNNNNNNNNNNNNNNNNNNNNNNNNNNNNNNNNNNNNNNNNNNNNNNNNNNNNNNNNNNNNNNNNNNNNNNNNNNNNNNNNNNNNNNNNNNNNNNNNNNNNNNNNNNNNNNNNNNNNNNNNNNNNNNNNNNNNNNNNNNNNNNNNNNNNNNNNNNNNNNNNNNNNNNNNNNNNNNNNNNNNNNNNNNNNNNNNNNNNNNNNNNNNNNNNNNNNNNNNNNNNNNNNNNNgcattttctaaaacctaaaactaaaaagaaataaaattgattttaaacttaaaagaatattatgaaataaaaatgtattcatttttaatagtaaatttttatatgtcaatattatctaatcactcctttcttatttctttaatataataattttttctccatttgataaattatactcaagtaaatttcattaaatgatatttaaattgcattattattaacataaaatctattgtaaaatatcgccaccttaattactaggtgtcgatttttttagttagggttgtagcgtcgatatttttcattagattctaagtgtcgaatttttgcatgttgcccatttttttattatcttaaaatttctttaaattattaaaataatatttattattctattcaatatttatttcctactgcagaaaaaattatctgagaatagcaaaatttatttatttattattttttattattgttttattaattttcatttatttttttaatatttttttaatgaagtagaaatcaactaaaaatagtaaaatttactttattaatttcatagaagatttagtaaaaattttatttttttatttatttatatttcaaaatattttagtttaattttttaagcaaacttaatacttctttattttaagagcatttaagaaaaaaggtaaaaattaactataatttgcaatcgcttttctaaatttaattatttaataattattaatattttcttttaaaataattaaacaaataaaaaatctataaaaaattttaattttaatatctgaaattataaattaaaaaataaaaaaacaaaaattttatttatgataaaaataaaataatttatttaattaattaatctacttttttattttttgcaaattcagtaattaaattcttacttttccacatctattagaatttaattaatgcatggaagtgctataattctccctatctattttacaataccgtatatctataagttgtaaatgaattggagtgtgtgaagaaaaataggtttaggatctgtgacgagctgactgactgacagaatatattgttgagaaagtaaaataattgaaataatataaatctctttattttatttacattaactgataaatatttacttacttcttacaattttcagagatttaaaagaattatatgagcaatcgaacaatgaagatgataaataagaaaataattacatccagataaaaatgtatttcaaaatcataagttacggtaatacctttttcccaggacttaggatttaagaaatcggacccgaggttttcattattttattcaaaattttatagtgggtctgagtagtgagggagggtttcaatttttattataaatttttatttttttatgaaagtaaagtaaaattattattggaatttaaatataagtaaaactcataattatgaaaaatgaagataattaactttgaggtaatttataaaattgataattaataacatagttaaatataaaattttaatctcattcaaaaatttattttcattaaaattagaaaaaaataattacaatccatttaatattgcttgctaattaaggtttagctaattgcagattttttttggaatagagatgtatataatattaaataaatttatataataaatagtatttcatatatatttatgtaatttgtattaagattttataatttaaataaatttaaaagtttttaattttattatgtgtttttttttttaattttaattaagaataaatttaattttcagtaaaatatttttatttctttttattgactctttatagcctccaaattcattttatgttaaaccaggttacagatagatatcttattttgtgaagataaaacaaactgaccagtttttatgtaaggataatttaattacctaataaatttttagataaaaggtctctttctatattaattgtattgccaaagacgaaaaagaattatctgaaaaaattaaatatctacaagacaaataactgaatgtagtagaagcgaatgcaataggaccagtaggaaaaagccatcatggaagaatttctcaactagaaatgacatctttggtatcaatctcagtgatccaaacaatatggagtcactattgaattgtgtgcaaaagaatttcatagaactatatttcagaataccagcaaatgatatggaataattaaaagaaaattatacaataaaactagtgaacatggaagacattaaagaagctatcaccccaagagtaatagaaattgtgagaacagaatttgaaaacttattcaaacaaaggaa
>JH659612.1_97160_103531
ataaagcaataatcatcaattattactattcttggataataaagttttataatCTTTATTGTTCTCAAGAAGAAAGAAATCAAGCAGCAATAAGAAGGTCCttagtagaaaataaaaaaacaaactgaagtaaataaaaaattattaaaaaatgagaaaagttaaaaataattactattctcgaataattatttttattgaaggaaataaatatttaataaaaaaataaatattattttataaatttaaaaaaatcaaaaaaatattgaaataggtTTCTAGCctgaacaaacaaaaaatataaaagatatttaatcaaaggtttaattttttaatgaaaaaatataaatttttttcattcatttttttttgtaaaaaaaaataaattcaaggtGGGATGTttgacaaaaatttatttttgatttataaaaaggcatatataataaaaaaatgaatataaatattataatcttcaaataaatatcaacaTACTATTTCATCCTCATcattatcttcttcttcttaaaaGTCAAATGATNNNNNNNNNNNNNNNNNNNNNNNNNNNNNNNNNNNNNNNNNNNNNNNNNNNNNNNNNNNNNNNNNNNNNNNNNNNNNNNNNNNNNNNNNNNNNNNNNNNNAAAATGTCATCAAAAATCtattctttgatttattattaaagctttttatcttttttggtTGATTACTTagcaatatcttttaaatttatctgttTGAGATTCTTGTCCTTAGATTTACTcttggttttatttttataggcataataaaattaaaattttagtaatattatttttaatttcttaaatacctATTTTCCATTTCTTTATTGGCTTGAGTTTGATGATTCAGAAGTATCAGATGACTCTGTGTCATCTATTGTTAATAAAGgagctcttttttattatttatcttatgatTAAAGAGATAATGAAATAAAGCATAGATGCTCCTTTATATCTTCACacgtattatttaattaagtgatagattattaaatttcacttTAGTGttctgtaaatatttttagtttatgtgaaaattatttaattagatcttcatcaaatttatcttttgtttattatcTATCTTCCTATTGCCTTTATATTTAGACTTGAGAAAACATTCTTTTTTTAGACTTAATACTATCATTTGCTATCATCTAATTATCCTATTCAATTgagcttaattattattaattgtggTTAATGGTAGCCTTTGTGTTTTcagtttatatttcttttgggCAGgaaagctatttaatttaagccaTCCCTATATAATTATCATTTCTGTATAATAAATGTATTGAATTTTTACCTATCTCTATTAACTTTTCCTCTGTTGTTTAGCCTTTGTTAGTTTTCTAAGATGGTACAGTACTAAATTATAGTTTAGTTTTAATGAAATCTTAACTGCACGGACCAAGATCTTGAGTAATTAACAGTGATTAAAAAGGAGGGGGGTATTTTCGTCAAAAGTgtcaaagatttaaaatttgacataaatttttaaaattggagTCTAGAAAAGACATAAAATTTTGAGAAAgacttattgaaaaataaagaggtgtctaaaaaagttaataaaaatacaaaatacattatatatcataaaaagagttaaatgccattttgatttaaaataagcgaaatttaatgttttgatttaattaagataatttacaaattttgtggggaatattttaatttttgattaaacaatttgaaattttgattaaaattcgcACAAATTCATTTGTTTCTATCGATATTTCTCGAATTTTCTaagtatttacttaattttattcatcagtaaatgaaattttaataaatatataattaaaactaattttcaaagatagattttatcaatttttcaaaaattaacaaaaattttcaaaatttaatcatatttttttttaagctaaacatttatctaaatttctttttattaaatattcatttgtaAAGActatccaaaattaaaaaggcaTTTAACTCTATTATCTGTTTCATACTTAACCaaagttttaaatagaaaaataaaaattaaatattcttttctttttttaactaaaatgccaaaggttttatttataattaatgtatttttatattttatggttcttcacaaaattttattattaaattttagaaagaaaaaaaatttttttattaaagtgtcTTATatgtcaaaatttaatttttaggtgTCTTGAgacatataaaaatttaaaaactttttaaacacTGGTAATTAACCTCCTATTTGGATGAAAATGAGTatctatgtaaattaattgatcaatACTGAATACTTACTTACCAATGTTTGGTGCACATTATTCTCATATTTGACCTACTAGAGCTATCTTCTATAAATTATATCTACATCTAATATTCAATAGATTCTTTATTGAGAAACCtttcaattttatctttagtttattctaaatatttctagTACTGCTGTTATGTCCacattaatatctttttattcaacgagtgtaaaattaattatttttattaaaaattataattatatctaacttttaataaataaagattttattgaaaaatcttgaaaataaaagatagtTATGCAAGAAGAGAaagtaaagaattttttttcaaggaataatctaatatttacTACTAATTGTAGCTACTGTTAATCCTTATCCATAACTTAAagtgtaaaatataaaaatagatactaTTGTAGATCATGTAAAAAGTCTTTTTATGAAAGAACAAAcacaatttttacaaatagtaGACATAATTATAcagtattataataaataatagataactTCGTTTAAGATTAGTCTATAAGGAGGTgcatcaaaaatttaagagtAATAACTGGAAATATTTTAGCAAAGAAGACAATTTCTAGATActatgatatatttatttaagaatttaattcacaATTATTGCAtttctaaaagaaattaagttattttttctcAAGACATTTTAGAAATTGATGAGACTTATATTTATCGAATAAAAAAAGGACTTCATGGGCGCTTAGCTCGTATATAAATATGGTTATTTGGTATGATATCAAGGAAAACAGGCTttcctatattttatttgttaaaaaatagaaataaagctACTTTATTAGAGATAATTAGAAAGCATGTAAAACCGGGTTGCACTATACACAGTGATTGTTTTTCTTCTTATATAAATATGAGAGTAATTCCTCATTAATCTCATATATCTCCTCTTGGTATAAGGCACTATGCAGTAAATCATACAGTTGAATatgtttttagaaataaaagttCTATTCATATCAATACTATAGAGAGAAAATGGAGGAgcttaaaagaatatatttaagaaattaaaccGAAAAAAAGATTAgagtaaattatttcaaaattttggaTTAATCAGTATTTAGATTATAatgaagaaatatatttattaatgtaattaattaaaaaattacatatttcATAAACTAGTAAttgactttaaattaaataatggttttgattaaattctaaaaaatatgagCTATTTATTGGCAATTATGAGtcatattatctaatttattagtaataatacctaataaattagtagaaattagtaattattacTCATAAATACCTAATTAATTGGTCATTATGACTAAAAACTTTTAACTACTACCCTATAACCTATTATTACATATATAATCCTTTCAAACTCAAAATTACTCAGGATGCAAGCATGCAATTACTCCATTTATTACTTTTCATATAAAAGCTAAAGctgataagaattaattaattttctaatttaatcaccattttaaattatgaatttttggGTAGAAATAATCAATCGACTATCAAGAATACAACCATGATACCTCATTCAATAATTATCAGATTCAAAAAACTTTGAGGACATATTGTATTTTGTGTAgaattattttcctttttttggtttaattatatatgttgaatttttgtataaatcCTCAATTAACATTGTAGGGAAATTTTGTTGTAGCACAACCACTTTCAGataataattactaattaaaaataaaatttgaatgcaCAGACTTCGATATCtataaatttctatatttaattatcaaacaagtagcattagaaataaataagcattttCCTAGACCAATAAGAAAaagttgataatattttattttagttttcagAAAATAATCTTGAGGatcttgataatttttaatgagagTTATCATTCATTACACGCTGGCTAtctaaaaagcaaatataaatcttaaattctgataaaataagcatgataatattaataaaactgtacaaaattaaaaaatgtaattgataaaaaaaatatgggtcaattaaaatatgatcaGCTACTAtgtatgatattaaaaattaattgtaaaattgaaaaattttataagaaaaatatctaatattaaagcaaatacatcaaaaataattaattttaattaataaattaataattatgattatttaatttttcaattatttttcaaaagataTTAGTGCTGTCTAAATTATAActgtaaataaagaaataaaaatataatcacaTATTTCATTggtaacttttaaaaatttttttttaataaataaataaataggtctttaatgaatgataaaaaaaaattttataaaaataaaatttaataaaacataatatttaatttattcattcattaaagaacaatcctttttttaataaacccactcaaattaattaccccctatttattttagataatatatatttttttaagatcaaCATAAAATAAAGGATTTTTAGTTCAGTtaatattaatgtaaattaaaaagaatcttCCTTTCTTTTGTGTAAAGGAAAATGAAAAAGTATTCTGAGTTaagaaagttaaataattaggtttaaaataagataattaaacttagtatatgatttaaaattaaattaaatctttcttaatttaatcatagtTTCTACTCTAAAGTTTTCTTCTTCAACTTAAATATAGATGATATTGATTGAGTAATTGCATAAAAAAAGATCTATAAAGTGTAATCTTACTaagatttacaaatattacattaatttattcatgtttataaatttcaatatcaaaagtaaaaattctatggtttaaaataattgattgacatttaatacatattatttttttcaaagctaAGAGACTGaatggatttatttttataattaaaatatgccttcattaatttaatagttcaATATGACTTCGCTCGTTTTCCTAATTAAAAGTGTAATCATAActtgaataatattaatagtataaaattataaaaataaaatttctatggcttaaaataattgattaaattttaatgcatattatttttttcaaaactaaGAGACTGaaaggattatttttataattaacacATACCttcaataatttgatatttcaatATCATTTCActtgttttcattttaattaacatttttattaaagcttgtaaataaaaataatattataaaattgaaaaatatttaaagattaataaactccagagttagttaattttaatcttaataatatcttttgattttattcataatatatattttatctaaatgatatttttttaagagaatTAAGTAGACAGACAtttggaaaataaatttattcactaaataaaattcaattataaaaaattatgaaatttatacATAAAATACTTATCAAGTTATTTAGTATcatataaaattacaatttttattagatattcaaatattttttatcaatttaattcaacATTTTGGTctgttataaaaattttttacaactTTGCTAGAtttctaaaatcttttaagttaaatactctaaatttaactaaagacattgtaaatcttttataaaataaattctaaggaacgaattaaatattacttattatattatttttctaattttcttcttatttttgcaAAGAAGTTCTTCtctacttaataaattaatatgccTATAAAAAGACtgaaattagcaaataaatagttaatcctAGTAAAATCACTtgaattgttattaaaaaactaacacTTACTTAATCTAAATAGCCTGTATATGAAATAAAGTCTGGTTTTGAACTATAAATGttcaaaataaagaattaaatgtaTAATACTAGCCATAAAGCTGaatctaaaataaagtaaCCATTGGTAAGTTTAGAATAGAAtggttttaaatatattatgataATTAGCAAGCtcaattagataattattgttaatatgTTGCATATCATCCAATTTTAACCTgcttataaaaagcaaataggTATTAAAAATGACTCAAATGTTTAGTAAATGATC
>JH660027.1_59949_66320
ttggtgataattaatgtcaaaaaatttttggtctaaaataacagcaaaaatcataaataaagataatcgaaagaaaaattactgttttttgtttcatatgtcttatatttttttatatttcaacattgaatgaaatagtttatattttcatttaataaagtatgaaagtatattttatatttatttgaaattattatttttattatttttctacattttcctctttaattctcaccaaatccattttgattggtattggtgatatttaatttatttataaatattcacaaaatatggtgaaaatttatgtttgctggtgagaattaatgaggatttacggtatttaggtatgacaatattagatttatctaaatatttaatatataattattataatcatattaaaaaagtatattaagatgttaaattaatatattaagatactgatagtttagtaatctaaattaaaacaaaagaggatatttataatatgattaaaaataattaatattatgatttttcaggattaaaaacataatctcctttatataataaagtaattaatattttattgataataatatgaattaagaataataacaataatttatataaaattctatgtaaattggtaaatttaaagatgaaaaaattaatgatcctatataataatttgttgaaattagaagtaaatgctattcatattaaaaattatcaaataaaaatgataaaaaaaataaaggaataaaataaaatattgtatataatgtattaacacatgaagattataaaaattgtttattttaaaattaaattatagaaataacataatatggtatacgttcatattaacattaattatttactataaaataagaataattagctcttgtgaatgtaaatgataaaacatatatgttaaattcttgtgaaagtttagcttttggtaattataaaataaattaatagtgaataataaaaaattgtaaaaaataaatgaattgtgtgtaataaataaatcttcaaattatatatatcaatttattgttatgaatattaaatatatatatgaatatgaatgaataaatataataaaaaattgttgattattataattaaacggttatagggtagtagttaaaagtttttagtcataatgaccaattaattaggtatttattagtaataattactaatttctactaatttattaggtattattactaataaattagataatatgactcataattgccaataaatagctcatattttttagaatttaatcaaaacNNNNNNNNNNNNNNNNNNNNNNNNNNNNNNNNNNNNNNNNNNNNNNNNNNNNNNNNNNNNNNNNNNNNNNNNNNNNNNNNNNNNNNNNNNNNNNNNNNNNNNNNNNNNNNNNNNNNNNNNNNNNNNNNNNNNNNNNNNNNNNNNNNNNNNNNNNNNNNNNNNNNNNNNNNNNNNNNNNNNNNNNNNNNNNNNNNNNNNNNNNNNNNNNNNNNNNNNNNNNNNNNNNNNNNNNNNNNNNNNNNNNNNNNNNNNNNNNNNNNNNNNNNNNNNNNNNNNNNNNNNNNNNNNNNNNNNNNNNNNNNNNNNNNNNNNNNNNNNNNNNNNNNNNNNNNNNNNNNNNNNNNNNNNNNNNNNNNNNNNNNNNNNNNNNNNNNNNNNNNNNNNNNNNNNNNNNNNNNNNNNNNNNNNNNNNNNNNNNNNNNNNNNNNNNNNNNNNNNNNNNNNNNNNNNNNNNNNNNNNNNNNNNNNNNNNNNNNNNNNNNNNNNNNNNNNNNNNNNNNNNNNNNNNNNNNNNNNNNNNNNNNNNNNNNNNNNNNNNNNNNNNNNNNNNNNNNNNNNNNNNNNNNNNNNNNNNNNNNNNNNNNNNNNNNNNNNNNNNNNNNNNNNNNNNNNNNNNNNNNNNNNNNNNNNNNNNNNNNNNNNNNNNNNNNNNNNNNNNNNNNNNNNNNNNNNNNNNNNNNNNNNNNNNNNNNNNNNNNNNNNNNNNNNNNNNNNNNNNNNNNNNNNNNNNNNNNNNNNNNNNNNNNNNNNNNNNNNNNNNNNNNNNNNNNNNNNNNNNNNNNNNNNNNNNNNNNNNNNNNNNNNNNNNNNNNNNNNNNNNNNNNNNNNNNNNNNNNNNNNNNNNNNNNNNNNNNNNNNNNNNNNNNNNNNNNNNNNNNNNNNNNNNNNNNNNNNNNNNNNNNNNNNNNNNNNNNNNNNNNNNNNNNNNNNNNNNNNNNNNNNNNNNNNNNNNNNNNNNNNNNNNNNNNNNNNNNNNNNNNNNNNNNNNNNNNNNNNNNNNNNNNNNNNNNNNNNNNNNNNNNNNNNNNNNNNNNNNNNNNNNNNNNNNNNNNNNNNNNNNNNNNNNNNNNNNNNNNNttctcatatttgacctactagagctatcttctataaattatatctacatctaatattcaatagattctttattgagaaacctttcaattttatctttagtttattctaaatatttctagtactgctgttatgtccacattaatatctttttattcaacgagtgtaaaattaattatttttattaaaaattttaattatatctaacttttaataaataaagattttattgaaaaatcttgaaaataaaagatagttatgcaagaagagaaagtaaagaattttttttcaaggaataatctaatatttactactaattgtagctactgttaatccttatccataacttaaagtgtaaaatataaaaatagatactattgtagatcatgtaaaaagtctttttatgaaagaacaaacacaatttttacaaatagtaggcataattatacagtattataataaataatagataacttcgtttaagattagtctataaggaggtgcatcaaaaatttaagagtaataactggaaatattttagcaaagaagacaatttctagatactatgatatatttaagaatttaattcataattattgcatttctaaaagaaattaagttattttttctcaagacattttagaaattgatgagacttatatttatcgaataaaaaaaggacttcatgggcgcttagctcgtatataaatatggttatttggtatggtatcaaggaaaacaggctttcctatattttatttgttaaaaattagaaataaagctactttattagagataattagaaagcatgtaaaaccgggttgcactatacacagtgattgtttttcttcttatataaatatgagagtaattcctcattaatctcatatatctcctcttggtataaggcactatgcagtaaatcatacagttgaatatgtttttagaaataaaagttctattcatatcaatactatagagagaaaatggaggagcttaaaagaatatatttaagaaattaaaccgaaaaaaagattagagtaaatcatttcaaaattttggattaatcagtatttagattataatgaagaaataaatttattaatgtaattaattaaaaaattgcatatttcataaactagtaattgactttaaattaaataatggttttgattaaattctaaaaaatatgagctatttattggcaattatgagtcatattatctaatttattagtaataatacctaataaattagtagaaattagtaattattactaataaatgcctaattaattggtcattatgactaaaaacttttaactactaccctataaccaattaaacattttaaaatgaaaaagatattaaaaaatattttgaaatataaaatattaaaataactcacaaataaattaaagaagcgttaaaaaatgcaactgtaaaataaacacataacataaaataaaataatgaaaaattgttaattcctatcactaatccttaacactattattaatgtgatttattattttttgaatcttttaccaataatagatataaataatcgttatgcatatgcttatccttttaaaacaaaaaaatgagaagaaataaaaaatttattataagaatttattaaaaaagaataagttttaggtttaagttttgataatgatgggtcagaatttaataataaatcagtaaaataattattagattaaaataatataaaataattattttttgataaagaaaaaacataatttgcataaatgattaagagagatttaatagaaaaataagagataaaataacatattatttataataatctaaataaaaaattatgttgagaaaatataatatttaattaatatttataataattctactcactcatcaataaaataaagtccataagaagaaaaataaaataatttttaagatatagaaatattagataaaaaattgaaaatttattttaaattaataattatgtgagaataaaaaaataaaaagattaatttccattatgaactatttgtactttatacaatttttaatttttcataatatgtaataccaattgtttattattattcattttcatcatttttttaatttgatttactcacataatataaattatcatatctattatttaatttattgttatctttatgtttaacaaattatttttattcttgattttctaaaaaatattatgctactaattattgaatacctttttatttgattaatttgtaaattattttaatgttacatattataatcctttttaattaaattatatttttaatttatcaaattattttacattaccaaaattactaacataacaattaggatattcgttaatttatttgtaaatttcttattagtcacttatctatatataatatatatttaaaaaattcttaagagctttttttaggtttaaaattttaataatcaataaaagcctttaaaaaatttttttgttctaattttgttagtatttattcagttcattttttagctgtttcttcataatttaaatatctgcaagagctgtagttaattcttattctgtttgttcatcatcttcgatgttaaatgattctttttctttttctttaatatccatcaaggcaaattatagaaacttcttttgtcaataaactaatttataatttgaagatttttttaaatttttttcaataaaataaatttatattatctgcaaaatcataaaaatcaatatattcattagtattttcttattagaactcatataattaatttaaattaatatatttttaataatattattatattttaatatacaattctaaatatttaaatatatcaaNNNNNNNNNNNNNNNNNNNNNNNNNNNNNNNNNNNNNNNNNNNNNNNNNNNNNNNNNNNNNNNNNNNNNNNNNNNNNNNNNNNNNNNNNNNNNNNNNNNNNNNNNNNNNNNNNNNNNNNNNNNNNNNNNNNNNNNNNNNNNNNNNNNNNNNNNNNNNNNNNNNNNNNNNNNNNNNNNNNNNNNNNNNNNNNNNNNNNNNNNNNNNNNNNNNNNNNNNNNNNNNNNNNNNNNNNNNNNNNNNNNNNNNNNNNNNNNNNNNNNNNNNNNNNNNNNNNNNNNNNNNNNNNNNNNNaaaataattttatttgaaaattttttatataatttgaagaaaatttttactgttaaaaataattttttgtatatattttatataacttgaagaaaaattttattgttaataaataatttattgtatatattttatataatttgaacaaaaattttattgataaaactttttttaataaatgttataattagaagattttttttttaatcaaatatttttattataatcaataatgaacaaaataattaaataaatgcatcattatgttcttctcttgaatattttattcatttgtatttaaatgaatatattattttattattacgcattttaattaatattttaatttgattattatgcagaattttattattacttattattagtattataataccagtaatattattatttgtatggttatatatagttgctttacatttaatgagtatgattttcattatttttagcttccattttcattggcttttctttatgccttttctttgcaagctgggttttttattttctcttttctattctttttattgttatttagttcgctgtgattgtttgcatatgagttatgtattttttgattatatctcttttcattgttattttttaattttcatttagtacacataccctttcttaattctttcattatttcttttttcattaatttgctctgtttgttttttgtttttaatagctagtgctatttattattttatctgtttgggttcctatgagttcaataatttcttcttctctcatatattatacagttgtgatttgtaccaggtatctatcgcccatataagtttagttgtcc
>JH659612.1_97169_103567
taatcatcaattattactattcttggataataaagttttataatCTTTATTGTTCTCAAGAAGAAAGAAATCAAGCAGCAATAAGAAGGTCCttagtagaaaataaaaaaacaaactgaagtaaataaaaaattattaaaaaatgagaaaagttaaaaataattactattctcgaataattatttttattgaaggaaataaatatttaataaaaaaataaatattattttataaatttaaaaaaatcaaaaaaatattgaaataggtTTCTAGCctgaacaaacaaaaaatataaaagatatttaatcaaaggtttaattttttaatgaaaaaatataaatttttttcattcatttttttttgtaaaaaaaaataaattcaaggtGGGATGTttgacaaaaatttatttttgatttataaaaaggcatatataataaaaaaatgaatataaatattataatcttcaaataaatatcaacaTACTATTTCATCCTCATcattatcttcttcttcttaaaaGTCAAATGATNNNNNNNNNNNNNNNNNNNNNNNNNNNNNNNNNNNNNNNNNNNNNNNNNNNNNNNNNNNNNNNNNNNNNNNNNNNNNNNNNNNNNNNNNNNNNNNNNNNNAAAATGTCATCAAAAATCtattctttgatttattattaaagctttttatcttttttggtTGATTACTTagcaatatcttttaaatttatctgttTGAGATTCTTGTCCTTAGATTTACTcttggttttatttttataggcataataaaattaaaattttagtaatattatttttaatttcttaaatacctATTTTCCATTTCTTTATTGGCTTGAGTTTGATGATTCAGAAGTATCAGATGACTCTGTGTCATCTATTGTTAATAAAGgagctcttttttattatttatcttatgatTAAAGAGATAATGAAATAAAGCATAGATGCTCCTTTATATCTTCACacgtattatttaattaagtgatagattattaaatttcacttTAGTGttctgtaaatatttttagtttatgtgaaaattatttaattagatcttcatcaaatttatcttttgtttattatcTATCTTCCTATTGCCTTTATATTTAGACTTGAGAAAACATTCTTTTTTTAGACTTAATACTATCATTTGCTATCATCTAATTATCCTATTCAATTgagcttaattattattaattgtggTTAATGGTAGCCTTTGTGTTTTcagtttatatttcttttgggCAGgaaagctatttaatttaagccaTCCCTATATAATTATCATTTCTGTATAATAAATGTATTGAATTTTTACCTATCTCTATTAACTTTTCCTCTGTTGTTTAGCCTTTGTTAGTTTTCTAAGATGGTACAGTACTAAATTATAGTTTAGTTTTAATGAAATCTTAACTGCACGGACCAAGATCTTGAGTAATTAACAGTGATTAAAAAGGAGGGGGGTATTTTCGTCAAAAGTgtcaaagatttaaaatttgacataaatttttaaaattggagTCTAGAAAAGACATAAAATTTTGAGAAAgacttattgaaaaataaagaggtgtctaaaaaagttaataaaaatacaaaatacattatatatcataaaaagagttaaatgccattttgatttaaaataagcgaaatttaatgttttgatttaattaagataatttacaaattttgtggggaatattttaatttttgattaaacaatttgaaattttgattaaaattcgcACAAATTCATTTGTTTCTATCGATATTTCTCGAATTTTCTaagtatttacttaattttattcatcagtaaatgaaattttaataaatatataattaaaactaattttcaaagatagattttatcaatttttcaaaaattaacaaaaattttcaaaatttaatcatatttttttttaagctaaacatttatctaaatttctttttattaaatattcatttgtaAAGActatccaaaattaaaaaggcaTTTAACTCTATTATCTGTTTCATACTTAACCaaagttttaaatagaaaaataaaaattaaatattcttttctttttttaactaaaatgccaaaggttttatttataattaatgtatttttatattttatggttcttcacaaaattttattattaaattttagaaagaaaaaaaatttttttattaaagtgtcTTATatgtcaaaatttaatttttaggtgTCTTGAgacatataaaaatttaaaaactttttaaacacTGGTAATTAACCTCCTATTTGGATGAAAATGAGTatctatgtaaattaattgatcaatACTGAATACTTACTTACCAATGTTTGGTGCACATTATTCTCATATTTGACCTACTAGAGCTATCTTCTATAAATTATATCTACATCTAATATTCAATAGATTCTTTATTGAGAAACCtttcaattttatctttagtttattctaaatatttctagTACTGCTGTTATGTCCacattaatatctttttattcaacgagtgtaaaattaattatttttattaaaaattataattatatctaacttttaataaataaagattttattgaaaaatcttgaaaataaaagatagtTATGCAAGAAGAGAaagtaaagaattttttttcaaggaataatctaatatttacTACTAATTGTAGCTACTGTTAATCCTTATCCATAACTTAAagtgtaaaatataaaaatagatactaTTGTAGATCATGTAAAAAGTCTTTTTATGAAAGAACAAAcacaatttttacaaatagtaGACATAATTATAcagtattataataaataatagataactTCGTTTAAGATTAGTCTATAAGGAGGTgcatcaaaaatttaagagtAATAACTGGAAATATTTTAGCAAAGAAGACAATTTCTAGATActatgatatatttatttaagaatttaattcacaATTATTGCAtttctaaaagaaattaagttattttttctcAAGACATTTTAGAAATTGATGAGACTTATATTTATCGAATAAAAAAAGGACTTCATGGGCGCTTAGCTCGTATATAAATATGGTTATTTGGTATGATATCAAGGAAAACAGGCTttcctatattttatttgttaaaaaatagaaataaagctACTTTATTAGAGATAATTAGAAAGCATGTAAAACCGGGTTGCACTATACACAGTGATTGTTTTTCTTCTTATATAAATATGAGAGTAATTCCTCATTAATCTCATATATCTCCTCTTGGTATAAGGCACTATGCAGTAAATCATACAGTTGAATatgtttttagaaataaaagttCTATTCATATCAATACTATAGAGAGAAAATGGAGGAgcttaaaagaatatatttaagaaattaaaccGAAAAAAAGATTAgagtaaattatttcaaaattttggaTTAATCAGTATTTAGATTATAatgaagaaatatatttattaatgtaattaattaaaaaattacatatttcATAAACTAGTAAttgactttaaattaaataatggttttgattaaattctaaaaaatatgagCTATTTATTGGCAATTATGAGtcatattatctaatttattagtaataatacctaataaattagtagaaattagtaattattacTCATAAATACCTAATTAATTGGTCATTATGACTAAAAACTTTTAACTACTACCCTATAACCTATTATTACATATATAATCCTTTCAAACTCAAAATTACTCAGGATGCAAGCATGCAATTACTCCATTTATTACTTTTCATATAAAAGCTAAAGctgataagaattaattaattttctaatttaatcaccattttaaattatgaatttttggGTAGAAATAATCAATCGACTATCAAGAATACAACCATGATACCTCATTCAATAATTATCAGATTCAAAAAACTTTGAGGACATATTGTATTTTGTGTAgaattattttcctttttttggtttaattatatatgttgaatttttgtataaatcCTCAATTAACATTGTAGGGAAATTTTGTTGTAGCACAACCACTTTCAGataataattactaattaaaaataaaatttgaatgcaCAGACTTCGATATCtataaatttctatatttaattatcaaacaagtagcattagaaataaataagcattttCCTAGACCAATAAGAAAaagttgataatattttattttagttttcagAAAATAATCTTGAGGatcttgataatttttaatgagagTTATCATTCATTACACGCTGGCTAtctaaaaagcaaatataaatcttaaattctgataaaataagcatgataatattaataaaactgtacaaaattaaaaaatgtaattgataaaaaaaatatgggtcaattaaaatatgatcaGCTACTAtgtatgatattaaaaattaattgtaaaattgaaaaattttataagaaaaatatctaatattaaagcaaatacatcaaaaataattaattttaattaataaattaataattatgattatttaatttttcaattatttttcaaaagataTTAGTGCTGTCTAAATTATAActgtaaataaagaaataaaaatataatcacaTATTTCATTggtaacttttaaaaatttttttttaataaataaataaataggtctttaatgaatgataaaaaaaaattttataaaaataaaatttaataaaacataatatttaatttattcattcattaaagaacaatcctttttttaataaacccactcaaattaattaccccctatttattttagataatatatatttttttaagatcaaCATAAAATAAAGGATTTTTAGTTCAGTtaatattaatgtaaattaaaaagaatcttCCTTTCTTTTGTGTAAAGGAAAATGAAAAAGTATTCTGAGTTaagaaagttaaataattaggtttaaaataagataattaaacttagtatatgatttaaaattaaattaaatctttcttaatttaatcatagtTTCTACTCTAAAGTTTTCTTCTTCAACTTAAATATAGATGATATTGATTGAGTAATTGCATAAAAAAAGATCTATAAAGTGTAATCTTACTaagatttacaaatattacattaatttattcatgtttataaatttcaatatcaaaagtaaaaattctatggtttaaaataattgattgacatttaatacatattatttttttcaaagctaAGAGACTGaatggatttatttttataattaaaatatgccttcattaatttaatagttcaATATGACTTCGCTCGTTTTCCTAATTAAAAGTGTAATCATAActtgaataatattaatagtataaaattataaaaataaaatttctatggcttaaaataattgattaaattttaatgcatattatttttttcaaaactaaGAGACTGaaaggattatttttataattaacacATACCttcaataatttgatatttcaatATCATTTCActtgttttcattttaattaacatttttattaaagcttgtaaataaaaataatattataaaattgaaaaatatttaaagattaataaactccagagttagttaattttaatcttaataatatcttttgattttattcataatatatattttatctaaatgatatttttttaagagaatTAAGTAGACAGACAtttggaaaataaatttattcactaaataaaattcaattataaaaaattatgaaatttatacATAAAATACTTATCAAGTTATTTAGTATcatataaaattacaatttttattagatattcaaatattttttatcaatttaattcaacATTTTGGTctgttataaaaattttttacaactTTGCTAGAtttctaaaatcttttaagttaaatactctaaatttaactaaagacattgtaaatcttttataaaataaattctaaggaacgaattaaatattacttattatattatttttctaattttcttcttatttttgcaAAGAAGTTCTTCtctacttaataaattaatatgccTATAAAAAGACtgaaattagcaaataaatagttaatcctAGTAAAATCACTtgaattgttattaaaaaactaacacTTACTTAATCTAAATAGCCTGTATATGAAATAAAGTCTGGTTTTGAACTATAAATGttcaaaataaagaattaaatgtaTAATACTAGCCATAAAGCTGaatctaaaataaagtaaCCATTGGTAAGTTTAGAATAGAAtggttttaaatatattatgataATTAGCAAGCtcaattagataattattgttaatatgTTGCATATCATCCAATTTTAACCTgcttataaaaagcaaataggTATTAAAAATGACTCAAATGTTTAGTAAATGATCATGaagtttcttctaattttacaTTCAAAAATAACA
>JH659772.1_91863_98153
tgaatttagcTTAGGATCAGTACCTACATTAGGATCatcgattaaatttttattccctcttttaaataaaattatttttaaaatatatagactaaaaagtttaaataccTTTCAATTACTATCAAATCATTGTTACAGAGAAAGTTCATGGAAACAACCAGGAAACTAAATGTAATAATGGTTCCTAAGAATCCATAAATCAAAATGTAAGTCATGttgttgaaaaatattttcttttttaaagaatatcccTCAGCAAATACTATTGCTGGAAGGAAAATGTaaacaaaaattcttttttctaaCTTGACTTGGTAGTCTAAAGCATAGTAAGCAAAAATAGACACAACCATCCCAAGGACTATAGCAATTCCTGTTTCATGGAAGTACCTAACATTCTTCTGAGAAAAGTAGCTACCTAAAATTGATTGTATGATAATAATCAATACTACAAGAAATGCTCCAATACCAAAACTATCgttcatttattttgttatatgtTGTTTTGTTTTCTACctactatttatatttcttaaataaataataaacttttttatgatttattattttttagattagttTGTAATCAATCTATATTGATTTAGCGaaacataatttaatcaatcagatttattttataatcataaaaataatgttggtTGATTTTATACTGgatctataattttttacataaatttcacaatagaaaaaaatctatatgctatttaaattttattagattttaactaGAATCCAAAACACTCcttcttataatttttccATCCTCTCTTAATATACTAAAATTTTCTTAGTAttcatacaattttttaatgcttagtaaaaactaaaaatataagcaaTTAATCGCTATATCTAAATATCAATGGTAGGaatcattataatttatttctttaaaaatcatttacatataataatatttaatcacaTAAATTCAGCACTTGATTTGttgaaaattcataaattaaaagtatttttgatctttaaaaaataaataatattttaataaagtttttttagccttattaatatttattatagttaaaagatataaaattattttttttatgttaaactTTTTGTAGCatgcttaaattttagatcaaatattaattaaagttaaatttagtggtagattaattatttagaatatgagtgaatgaaaatatatttaaaaaaaaaaccattatctcatattttttaattatttgtaataatcaataaccactttcaaaaaaaaaatttattaatttatttacaattaattaatattattttaaaaatatttattttcactttgagagggtatttaataaaatactattaaaatgtattaaataaaaataattgattgaNNNNNNNNNNNNNNNNNNNNNNNNNNNNNNNNNNNNNNNNNNNNNNNNNNNNNNNNNNNNNNNNNNNNNNNNNNNNNNNNNNNNNNNNNNNNNNNNNNNNattaattaatattattttaaaaatatttattttcactttgagagggtatttaataaaatactattaaaatgtattaaataaaaataattgattgattgattgattgattatttatttatttattttgcttcaagtaaaataatatcaaaacgaagaaataataaattattttattaataagtttatcaaaaatttagatatatgaGAGAAGAATTGCTGGTCAATAATTCCTATATAGTCAGATGTACCAAAAACCCACCTTATCCATTTATGTCCCAAAATACTTTAATGGTCATTGTttctaaaatcattaaatggtCAATATTACCTAATTCCTTTTATagtaatattcaaaatttttgcaatttttacCTTagtattaagaatattttaaaagtttttggaTTTTTAATGTGACTAATtggaattaatttaagaactcttattaattttattaataaaaaaaggataaaatttttttttcaattttattaaaaatttttaatctttttctgaattttaattaaatttaaatttgaaattgaaaaaaaagaaaaactatgatatttattatatttttcaaattaattgtttatgaattttagtaaatcaaacattatttcaattaaatttatttgaatttaaataaagtagatatgaaattaaatgttaaaatatctCTTCATGTTTTGAAATATTGTatgaatttgtttattattattttaattaacaaaataaattcattaggatgaataaaaataataaaatgatagaaGAAGAGAaagattcttttaaataagccTATActgagaaaaaataaaagaatagagAATCACATAGAAAGTCAAAGATAaagatgtaattaattataagcacaaagaaataatataggaTAAaagatagttttttaaatgtttgaagGCAGTGGAGTAGAAAACTTGATGGAAGAGATTCCTTGTGATTCATTAAATCCATCTAATTTAATCAGTAATAATAGCCAAAGTGAAGTTGCAATCAATTATTCAGAACTAAATGAAAAAGGTTTAAGGTAAATGCTAAAGATATTTGTTagagaagaagaaaatttagaaatcataaaaaataacaaaatagaataagaaaatacTTAGCAACACttgtattctaatttaattgcttttttatcAGCTCAATCATTTCTTCCTACTCctatatgtaaaatatttggtAATCAAATGAAGATTGGAacacataataaatatttcttaaatcatTGCTGGAGATGCTATCAAAGTAAATGAGGGTTAAggaaaattaaactttttgctTCTAATGAAGTATTTTCtggattttaagataattttgataaaatcctTTAACTTCTTCTCTCTTTCATTCCATTATAGGTTCCTAAATGGCATATTCAAGATACTTATGATGTttcataaaaaacaatattaaaatgcaaaaaagTTTGCTATGATGCACTTAAGATGtactataaaaaagaatacagCGAATTCAAATAGCGAGGATTTGACGGTAGCGTAGTCGAAATCGATGAGAGTTGTTTCAGAAGGAAACATCATCGAGAAAGATAGTTAAAATTAGAACAATAATGGTTGTTCGGTTTAACAGAGCGAAGAAAAGATTTTAAGAGAACATTACTCTTTCctgtaaaaaaaagaaatgccGAAACTTTAATCCTTATAATAAGGGAGTATGTGAGTACTAAATGTAAAATGATCATAAGTGATCAATGGAGGGCTTACTCATCTCTAAAAAATTATGGATATACCCATAAAACTATTAACCATAAGCTTCATTTTGTTGTtcccaaatataaataaagaaagtaaaagaaagcaaattaacatacaaaatattaagtttttaaaagagAAACAATAAATACACAAACCATCGAAAATAGATggtaacatttaaaaaatcaattaagaaaaataaaaggaaaaagatttaattttttaatggatATCATTtcctctttattttatttttaacaaaaataaaatatagttgaATAATCTATCAaagtttattcaaattatattaaaaccaatttaaaaaatatttgatgtatttctatttatttatttatttatttatttattgtaatctCTATACTCTTATCATATtgagtttaaaaaatacactaaaatactttaatggTCATATGaccatttaatgattttagaaACACTGaccatttaatgattttagaaACACTGACGATTAAAGTATTTTGGGACACATATGGATAGGGAGGGTTTTTAGTACATTTGACTATTAAAGGCACATTGACCGAATTGcttgttaattttatagttttataataaaatcataaattctttatattttgcttaattttcgtaagcattttaaaatcaaatataaagaaaataaataagatgtagatagaacaaaaaaatttttataatttatataataatcatttaaaataccgTAAATCATGCATGATATTGTTATTGGTTGGTGATATTTCAACAGGGaaaactatatttaaatttatttttaatagttctttactttataatatttaagccTTTTTTAGGTTTTCGATTTATGCAAATCTCTTTCAGTATGCAAGTTTTAACACtgcctttattttttataaactttattcACTTGAAACAAGAAATTGAaagaatgtaaattttttacaaaatttgaaaGGGAAACCTCCTTTTCAAAATTAGCctcctaatttttttttttgattaatagaataattaaaaaaattaaacaccaAAAACCTGgtgaaaaaaagtaaaactaagaaaattaaaacaaaaatcaaatGTCTTAAAGTGTGGGGAACAATAAATACCTATTGAAAATATGCACCTGTAAAATAATGCGTAACAATTAgatgaagaaattaataacttgGATGACTTATACGAATCAAATCTGTTCTTTAGTAGAGTCCCAAAATAAATAgagcaataataataagaagtaTCATCACAAAGAACACAAATattcctaaaaaataaaatatagaagaagaaataaatatagaaaaacaCATTATGGGTGACAGGAATGGACAAAAGAGCCAAAGAAGTCATAGTGAATGCTAACAATAAACCAGTgtgtgttaaaataaaatttaaatgaaaaatagaaactattaaataatatagctTGTTACCATTAGTGTATGTAGCCTTGAAAAAGGCAGTACCCTAGGGTactataaataatagaataataccagaatattttttaatcaattaaatgctattattttttcattaaaaataaattccttaAGCATTTAATAGCTGAAAAAATTTATGggatttaataagtaaattaaaatatccttCAGGTTCAACTTAATCTATTAAAACAAAGTAAAAGATACCTCTACTGACTGATACAATTAAAGCAAATTACTACTAATTCTCATAACAAACTTAATAATCTCAGttcgaataatttaaaacaaaagaatttaatgttcgaactcataaattaaattagtgacaaaagttaataaaacataattataATCATTAGAAGAACATACACAttattatgtaattttttcaaaaggtTGCAGTAGAACTATAAggtcttttaataaaatccaaTTATCTCCTCCAAGTTCTAAaccttaaaaatcatttattaattctattagaAGTAAGGTTatagcatttttattttcttaaaacctTGCAAACATCTAAAGAGTACTGCTCCATCTAAGATATCCACCTTGAGTCTTTTAATTGGAAGATTTagtatcttttattatttaatcaagtaatttgaaaattttatagataCTCTAAATTTTCTAGATACTCTAAAATTTCTAGAAATATTCCTTACCTTAGATATCAACTATGAGCAAGAAGGAATTGTGTAACattgcaaaattttattatgaataaatagaatGTGTAAAACATACAAAATGCTTCCAATATGTCAGAAACTTATTGAAGCAATTCATGTTGTTGGATGCTTTATCTATAGATGAGGTCTTTAAAAGTAGTTTAactatatctatctatctatctatctatctatctatctatctatctatctatctatctatcttataattttcaattatttctaatactAGTTCAAAAATATGACTACCTGTATGACTTGTTAATGATTCTTTTGTCTCTAACAAATAGTTATTTTGCTCAAATTCTTGATTAATCGAATAAGTTGTTActgataaataagatttagctTGCATATATGTCCAAAAGTCTAAtgttatagatagatagactcAACGATTCTTTGATCTTATTTTGGaggattttcttttaattttgaaataaatctaACAGATCTTAAAAGTCTTTTTGTTCTATGATACGATAAGAGAGCAATCCTTTGTCAATTAAGCGAGCATTTAAGTAGTCTATCTATTTACTTCTGCTTACACtaagcttttaaaattgttgGTAAACCTCATATATTATCCAATTTTGTTTGAAGATACAGTTTCATATGTATAAGTAAATTTGATGTTGTGCTgttgttttaaataagaatcatTTAGCAATCTAGGTATTTGGCTTTATTGTTTGATTCTCTTGAAAAGTGATCACAAAAGATAGatctttttttcttctcttcttctatttctatataatataaaattctatctATTTCTTTCACTAAAAAACCTTACAAAATTTGAGGTAGTATGGTATATTAtcatagaaatattattaattgcttttNNNNNNNNNNNNNNNNNNNNNNNNNNNNNNNNNNNNNNNNNNNNNNNNNNNNNNNNNNNNNNNNNNNNNNNN
>JH660027.1_59952_66314
ataattaatgtcaaaaaatttttggtctaaaataacagcaaaaatcataaataaagataatcgaaagaaaaattactgttttttgtttcatatgtcttatatttttttatatttcaacattgaatgaaatagtttatattttcatttaataaagtatgaaagtatattttatatttatttgaaattattatttttattatttttctacattttcctctttaattctcaccaaatccattttgattggtattggtgatatttaatttatttataaatattcacaaaatatggtgaaaatttatgtttgctggtgagaattaatgaggatttacggtatttaggtatgacaatattagatttatctaaatatttaatatataattattataatcatattaaaaaagtatattaagatgttaaattaatatattaagatactgatagtttagtaatctaaattaaaacaaaagaggatatttataatatgattaaaaataattaatattatgatttttcaggattaaaaacataatctcctttatataataaagtaattaatattttattgataataatatgaattaagaataataacaataatttatataaaattctatgtaaattggtaaatttaaagatgaaaaaattaatgatcctatataataatttgttgaaattagaagtaaatgctattcatattaaaaattatcaaataaaaatgataaaaaaaataaaggaataaaataaaatattgtatataatgtattaacacatgaagattataaaaattgtttattttaaaattaaattatagaaataacataatatggtatacgttcatattaacattaattatttactataaaataagaataattagctcttgtgaatgtaaatgataaaacatatatgttaaattcttgtgaaagtttagcttttggtaattataaaataaattaatagtgaataataaaaaattgtaaaaaataaatgaattgtgtgtaataaataaatcttcaaattatatatatcaatttattgttatgaatattaaatatatatatgaatatgaatgaataaatataataaaaaattgttgattattataattaaacggttatagggtagtagttaaaagtttttagtcataatgaccaattaattaggtatttattagtaataattactaatttctactaatttattaggtattattactaataaattagataatatgactcataattgccaataaatagctcatattttttagaatttaatcaaaacNNNNNNNNNNNNNNNNNNNNNNNNNNNNNNNNNNNNNNNNNNNNNNNNNNNNNNNNNNNNNNNNNNNNNNNNNNNNNNNNNNNNNNNNNNNNNNNNNNNNNNNNNNNNNNNNNNNNNNNNNNNNNNNNNNNNNNNNNNNNNNNNNNNNNNNNNNNNNNNNNNNNNNNNNNNNNNNNNNNNNNNNNNNNNNNNNNNNNNNNNNNNNNNNNNNNNNNNNNNNNNNNNNNNNNNNNNNNNNNNNNNNNNNNNNNNNNNNNNNNNNNNNNNNNNNNNNNNNNNNNNNNNNNNNNNNNNNNNNNNNNNNNNNNNNNNNNNNNNNNNNNNNNNNNNNNNNNNNNNNNNNNNNNNNNNNNNNNNNNNNNNNNNNNNNNNNNNNNNNNNNNNNNNNNNNNNNNNNNNNNNNNNNNNNNNNNNNNNNNNNNNNNNNNNNNNNNNNNNNNNNNNNNNNNNNNNNNNNNNNNNNNNNNNNNNNNNNNNNNNNNNNNNNNNNNNNNNNNNNNNNNNNNNNNNNNNNNNNNNNNNNNNNNNNNNNNNNNNNNNNNNNNNNNNNNNNNNNNNNNNNNNNNNNNNNNNNNNNNNNNNNNNNNNNNNNNNNNNNNNNNNNNNNNNNNNNNNNNNNNNNNNNNNNNNNNNNNNNNNNNNNNNNNNNNNNNNNNNNNNNNNNNNNNNNNNNNNNNNNNNNNNNNNNNNNNNNNNNNNNNNNNNNNNNNNNNNNNNNNNNNNNNNNNNNNNNNNNNNNNNNNNNNNNNNNNNNNNNNNNNNNNNNNNNNNNNNNNNNNNNNNNNNNNNNNNNNNNNNNNNNNNNNNNNNNNNNNNNNNNNNNNNNNNNNNNNNNNNNNNNNNNNNNNNNNNNNNNNNNNNNNNNNNNNNNNNNNNNNNNNNNNNNNNNNNNNNNNNNNNNNNNNNNNNNNNNNNNNNNNNNNNNNNNNNNNNNNNNNNNNNNNNNNNNNNNNNNNNNNNNNNNNNNNNNNNNNNNNNNNNNNNNNNNNNNNNNNNNNNNNNNNNNNNNNNNNNNNNNNNNNNNNNNNNNNNNNNNNNNNNNNNNNNNNNNNNNNNNNNNNNNNNNNNNNNNNNNNNttctcatatttgacctactagagctatcttctataaattatatctacatctaatattcaatagattctttattgagaaacctttcaattttatctttagtttattctaaatatttctagtactgctgttatgtccacattaatatctttttattcaacgagtgtaaaattaattatttttattaaaaattttaattatatctaacttttaataaataaagattttattgaaaaatcttgaaaataaaagatagttatgcaagaagagaaagtaaagaattttttttcaaggaataatctaatatttactactaattgtagctactgttaatccttatccataacttaaagtgtaaaatataaaaatagatactattgtagatcatgtaaaaagtctttttatgaaagaacaaacacaatttttacaaatagtaggcataattatacagtattataataaataatagataacttcgtttaagattagtctataaggaggtgcatcaaaaatttaagagtaataactggaaatattttagcaaagaagacaatttctagatactatgatatatttaagaatttaattcataattattgcatttctaaaagaaattaagttattttttctcaagacattttagaaattgatgagacttatatttatcgaataaaaaaaggacttcatgggcgcttagctcgtatataaatatggttatttggtatggtatcaaggaaaacaggctttcctatattttatttgttaaaaattagaaataaagctactttattagagataattagaaagcatgtaaaaccgggttgcactatacacagtgattgtttttcttcttatataaatatgagagtaattcctcattaatctcatatatctcctcttggtataaggcactatgcagtaaatcatacagttgaatatgtttttagaaataaaagttctattcatatcaatactatagagagaaaatggaggagcttaaaagaatatatttaagaaattaaaccgaaaaaaagattagagtaaatcatttcaaaattttggattaatcagtatttagattataatgaagaaataaatttattaatgtaattaattaaaaaattgcatatttcataaactagtaattgactttaaattaaataatggttttgattaaattctaaaaaatatgagctatttattggcaattatgagtcatattatctaatttattagtaataatacctaataaattagtagaaattagtaattattactaataaatgcctaattaattggtcattatgactaaaaacttttaactactaccctataaccaattaaacattttaaaatgaaaaagatattaaaaaatattttgaaatataaaatattaaaataactcacaaataaattaaagaagcgttaaaaaatgcaactgtaaaataaacacataacataaaataaaataatgaaaaattgttaattcctatcactaatccttaacactattattaatgtgatttattattttttgaatcttttaccaataatagatataaataatcgttatgcatatgcttatccttttaaaacaaaaaaatgagaagaaataaaaaatttattataagaatttattaaaaaagaataagttttaggtttaagttttgataatgatgggtcagaatttaataataaatcagtaaaataattattagattaaaataatataaaataattattttttgataaagaaaaaacataatttgcataaatgattaagagagatttaatagaaaaataagagataaaataacatattatttataataatctaaataaaaaattatgttgagaaaatataatatttaattaatatttataataattctactcactcatcaataaaataaagtccataagaagaaaaataaaataatttttaagatatagaaatattagataaaaaattgaaaatttattttaaattaataattatgtgagaataaaaaaataaaaagattaatttccattatgaactatttgtactttatacaatttttaatttttcataatatgtaataccaattgtttattattattcattttcatcatttttttaatttgatttactcacataatataaattatcatatctattatttaatttattgttatctttatgtttaacaaattatttttattcttgattttctaaaaaatattatgctactaattattgaatacctttttatttgattaatttgtaaattattttaatgttacatattataatcctttttaattaaattatatttttaatttatcaaattattttacattaccaaaattactaacataacaattaggatattcgttaatttatttgtaaatttcttattagtcacttatctatatataatatatatttaaaaaattcttaagagctttttttaggtttaaaattttaataatcaataaaagcctttaaaaaatttttttgttctaattttgttagtatttattcagttcattttttagctgtttcttcataatttaaatatctgcaagagctgtagttaattcttattctgtttgttcatcatcttcgatgttaaatgattctttttctttttctttaatatccatcaaggcaaattatagaaacttcttttgtcaataaactaatttataatttgaagatttttttaaatttttttcaataaaataaatttatattatctgcaaaatcataaaaatcaatatattcattagtattttcttattagaactcatataattaatttaaattaatatatttttaataatattattatattttaatatacaattctaaatatttaaatatatcaaNNNNNNNNNNNNNNNNNNNNNNNNNNNNNNNNNNNNNNNNNNNNNNNNNNNNNNNNNNNNNNNNNNNNNNNNNNNNNNNNNNNNNNNNNNNNNNNNNNNNNNNNNNNNNNNNNNNNNNNNNNNNNNNNNNNNNNNNNNNNNNNNNNNNNNNNNNNNNNNNNNNNNNNNNNNNNNNNNNNNNNNNNNNNNNNNNNNNNNNNNNNNNNNNNNNNNNNNNNNNNNNNNNNNNNNNNNNNNNNNNNNNNNNNNNNNNNNNNNNNNNNNNNNNNNNNNNNNNNNNNNNNNNNNNNNNaaaataattttatttgaaaattttttatataatttgaagaaaatttttactgttaaaaataattttttgtatatattttatataacttgaagaaaaattttattgttaataaataatttattgtatatattttatataatttgaacaaaaattttattgataaaactttttttaataaatgttataattagaagattttttttttaatcaaatatttttattataatcaataatgaacaaaataattaaataaatgcatcattatgttcttctcttgaatattttattcatttgtatttaaatgaatatattattttattattacgcattttaattaatattttaatttgattattatgcagaattttattattacttattattagtattataataccagtaatattattatttgtatggttatatatagttgctttacatttaatgagtatgattttcattatttttagcttccattttcattggcttttctttatgccttttctttgcaagctgggttttttattttctcttttctattctttttattgttatttagttcgctgtgattgtttgcatatgagttatgtattttttgattatatctcttttcattgttattttttaattttcatttagtacacataccctttcttaattctttcattatttcttttttcattaatttgctctgtttgttttttgtttttaatagctagtgctatttattattttatctgtttgggttcctatgagttcaataatttcttcttctctcatatattatacagttgtgatttgtaccaggtatctatcgcccatataagtttagttg
>JH659740.1_44029_50319
TATAAAGTTCTTAAGTAACAGAAACAAGAAAACTATTTAAGAGTCAATAGAGGACATAGAAAAAAGATTTGATTTAGAAAGAATTCCATCACAATATtgatcataatttattaaatttttctaataaatatttatttgtattttcttttagCTTTTGTTTGAGTTCAATAGAtgtatgtattatttttattaacagaatattttttgtaataatttttaaaaaattttaaaaatagaatttatttagctgAAGCGATGTAACTATTATCACATAAAAACATTttcatgtaaaatttaaactcttcgtcttattaaagtttttgatAAACACCAACGACATTAGTATCGATTGTCAATAAAAGTCTCTCAATGAAAAGAGCAGAAGACTCAATAGTACCTTAAATAAATGTGTTGGATCTACTAAACAATAATTCAAACTCAATcgatttatgaattaattttagttcttCACTGTATTTTAGATAAAGTCTAgagataaattatctttattaaaattttgtttatccaATAATGTGTTAAATCGATTaactatttgaaaaatattgaataaatttgcgTATTTTCACCATTAACGATTTAATCTCTGAATCTTATTCTCCTTGGTCttgtaattcaatttattggattggttattatttttgaataataattggTTAAGGTTATTGGATTATTGGTTGAGAATTTACAATTGGTTACTTTTCTTgtttctttcatttaaaaatgtctACTGGGTCATTAGGTTTGTTCAAATAGTTAATCAAAGATTTGTCAATAATTTATCcatcttattcattttattcttttgactaattttaaatagattttgacaataaaatttcttcttttgacTATTCATTATCTTCAATCAATGATTCCTCATTATTTTGTGATTAAAAATTCGTTTCTTCTAACTCTTCAtcagattaattattattgaattttaagattatgaCTATTCAGAAATCTGAGATTAATTTACTAACTATTAAGAAGAATGATTTTGATTCTTTAGTTAATTGATGAGGCGAGTTACAGAAGATTAAgagatataatattttgtaactaattctttttaagaCATGATGTCTTTATCTCATATAAATTACTCTAACAAAtgcttatttttgattatttttttcatctttctATATCAgatcattataaaataaaaattgaaatgaaaaagaataagTTTCATTTATTTGGAATTTCATAGactgaaattttttaatcataagtTTTTCTATTGATTGTTTGCAGACGATTATTAGAAGCTTACTGAGTTTGAATATCAATATGGTTCTGGATATTTTAAGATAGCTAGAGCATGTTGGAAACTTTTGTAATTACAGTGTTTCTATCTGATTTCTTCTATGTATTGGCAAcctctttaattttatcaaaatcaaaatttataatgttCTCTACTTTATCCTTTACTTGATTTTCAAGGTCTTTAACCTCAGTTTTTGCTTCTTAAAATAGATTGCTCTTTATCAACTTTTGGAACAACTCTttaatactattaattttttaatctagattttaaattttgattgtgTTTTAGATATCATTAGTTTGATTGTTTCctatatgaataaaatgaatgatacCAGAATAAATCATTCCTGAAATAGCAACTCCGATACTAAGATACGAGATAATTTGGTCAATAATTCCTATATAGTCAGATGTACCAAAAACCCACCTTATCCATTTATGTCCCAAAATACTTTAATGGTCATAGTttctaaaatcattaaatggtCAATGTTacctaattctttttatagtcatattcaaaatttttgcaatttttatcttagtattaagaatattttaaaagtttttggaTTTTTAATGTGGTTAATtggaattaatttaagaactcttattaattttattaataaaaaaaggataaaattttttttcaattttattaaaaatttttaatctttttctgaattttaattaaatttagatttgaaaacgaaaaaaaagaaaaactatgatatttattatatttgtcaAATTACTTGTTTATGAATTTTAGTAAATCAAacattatttcaattaaatttatttgaatttaaataaagtagatatgaaattaaatgataaaatatctcTTCATGTTTTGAAATATTGTatgaatttgtttaatatttattattattattttaattaacaaaataaatttattaggattaataaaaataataaaatgatagaaGAAGAGAAAGATTCTTTTATAAGCCTATaatgagaaaaaataaaagaatagagAATCACATAGAAAGTCAAAGATAAAGATGTAATTATAAGcacaaagaaataatataggaTAAaagatagttttttaaatgcttGAAGGCAGTGGAGTAGAAAACTTGATGGAAGAGATTCCTTGTGATTCATTAAATCCATCTAATTTAATCAGTAATGATAGCCAAAGTGAAGTTGCAATCAATTATTCAGAACTAAATGAAAAAGGTTTAAGGTAAATGCTAAAGATATTTGTTagagaagaagaaaatttagaaatcataaacaataacaaaatagaataagaaaatacTTAGCAACACttgtattctaatttaattgcttttttatcAGCTCAATCATTGCTTCCTACTCCTATATGTAAAATATGTGGTAATCAAATGAAGCTTGGAacacataataaatatttcttaaatcatTGCTGGAGATGCTATCAAAGTAAATGCGGGTTAAggaaaattaaactttttgctTCTAATGAAGTATTTTCtggattttaagataattttgctaaaatcCTTTAACTTCTTCTCTCTTTCATTCCATTATAGGTTCCTAAATGGCATATTCAAGATACTTAAGATGTttcataaaaaacaatattaaaatgcaaaaaagTTTGGTATGAAGCACTTAAGATGtactataaaaaagaatacagCGAATTCGAATAGCTAGGATTTGACGGTAGCGTGGTCGAAATCGATGAGAGTTGGTTCAGAAGGAAACATCATCGAGGAAGATAGTTAAAATTAGAACAATAATGGTTGTTCGGTTTAACAGAGCGAAGAAAAGATTTTAAGAGAACATTACTCTTTActgtaaaaaaaagaaatgctGAAACTTTAATCCCTATAATAAGGGAGTATGTGAGTAGTAAATGTAAAATGATCATAAGTGATCAATGGAGGGCTTACTCATCTCTAAAAAATTATGGATATAcccataaaaatattaaccatAAGCTTCATTTTGTTGTtcccaaatataaataaagaaagtatAAGAAAGCAAATTAACATAcaaattattaagtttttaaaggagaaataataaatacacaaACCATCGAAAATAGATggtaacatttaaaaaatcaattaagaaaaataaaaggaaaaatatttaattttttaatggatATCTTTtcctctttattttatttttgttaaaaataaaatatagttggATAATCTATCAAAGTTTATTCAGATTATATTAaaaccaatttaaaaaatatttgatgtatttctatttatttatttatttatttatttatttatttatttatttattgtaatctCTATACTCTTATCATATTGAGTTTAAATAATACACTAAAATACTTTAGTGATCATATGaccatttaatgattttagaaACACTGACCATTAAAGTATTTTGGGACACATATGGATAGGGAGGGTTTTTAGTACATTTGACTATTAAAGACACATTGACCGATAATTTCCTTgctcatttttttcttttaaatgtttctctatatttgttaattgaaaataaaattcatttttttattatgttataaaaaatttattaataaaatctctaATTGTGAaggaattaattttgaaaataattttctactcatgtctaattttaaaaattttatcatgaAACAATCTCTATtcctatttcaatttttttatctctGTTCTATGGTGATGGTTCtccatttacaaataatttataatatcgaattaaaattacaaattaatattattcacagtgatttgataaatatctttttaatccatttgtcttattaaaaaaaaagaaagaatgaatCTAAGCTATTCGATATTTGttgattaattgttttttttaaattatttttatttgaatcaatttatcatcgacaaaatataaatttacttttacattattttatttaatcaattaattaataatcagaaGATATTaggtaaaaatcaaaataaataaactattgcatattatacttattaaaattacgttttttttgtttactgataaatagttattaattagcaaaaacaaaacaaaaagttattaattaggAAAACACAATAATTagcaaaacaaaataaatacttggGCAAAGAATAAAGCAAACTTATGcgcttgtttttttttaggcttatttttaatagaactgGCTTAGGAAAAATATACTACTCTCTCGTATTTTACACTTTATCTTGCAGAGTTAAACTAAGAGTTCTCTCATGCTGCTTTagataatacaaaattaactcttgtacttaaaaaatttacatttattgccATGACTCTAGTAATAcatttgcttaaaaaaaatttgtttgttgAAAAGGGTCTTTTTTTTAAggatttagtaatttatattttatcatccTAAAGTAGAGCAGAATTATCTTGACTTGCTGTGAATAAAAGacagttagttagttagttagttagttagttagttagtttatttatttattcgtttttttgtttactttttttgtttgttttagattgtgatatttttgaatataaaaaaaggatttaaaagaaattaactaGCACGTctaattgctttatttatcttgcttgtttgtttattcACTTATCAGCAAAGTAATTGCTCTTTAGTAATTGTTTTGTCACTAGtcgtaaataaaaaaatcaaacattttaaaatatcaaataagtaaaaaaagctagcaaaaatagataataataatattaacaataacaaatattatataattaaaaaaagtagaagtatgttaataaaaaagtaaaaaaggtATGCAAGATatgaataacaaaaaataaaatactaatcaatcaattaataggttcaattaatataacaatcattcatttttgctcttaatgtatttatttatatatagaaATGtacattttatttcaatcaacactctaaaataataataaatgtttagCCTTATTCAACATTTCTTACCCAGCTGAAGCAATTCGATTTCTTCTTTGGTCAAAGGCTCTGATATTGGATTTTCAACTTCAACAAGATCTTGCAGCTCAGGTATTTGATTTGCCAAAAAGTTCTTCTTCTTAAGCCTACATTGCTCTTCGTATATGTTCCTATCATCCTCCAGCTTATACATCCTACAGCTCATCACGCAACAAGGGAAAAAACCAATTCCTGTAAATGTTcgatatttattgttatttatacaaaaaaaaaatagttagatttaattgattcaataaaataaagtaaaataatacctAACTCTAGAGAGAGCTGTAAGTGATTGTTTAGGATATGAGTTTCTCTAATACTTTCATTCTTAAAGCTTCTTGAGTATTCTTTGTCGAGACAATGTATCTTTCCTTACTACACttagatatttttgatagtAACATGTATCTTCTTCTAACCCTCCAAGAAAGCTTTATCCTTTCGAACTtgctatttttgcttttaaagggcttcattttcaaatttagcAACCTTTAGTTCctctttatcaattttaattttttaggacATCTTTTCAACtttgtaaaaacaatttagaattatttatttattctaattattttatagaaaaaaaggaaaaataatttactatttataaaaatgcaatTCTACTCATTGtctattatttagatattagcTTTTGATAaactatatataaattttttcttgttattaaaaatttgtttaaaaagtttttttattatgtgcTTTAAAAATTGCCCTCCAGGCGAAATTTTTGGAGGGCGAAAAATTAGGCTATaggtagaatatttttttcttctacctATTGGCCCATAAAGGCTCCGATTGTAAATTCTCTCTAATAATTAACTGTAATTAAGAATCTCacttattagaatttttagcagttataaataaatctatcaaCGAGAACAatgaaaacataaaaaataatttgaaaagagCTGATGTGAAAAAAGTCTTGGGCATCAAAGATGAAAATATGAGTAGTACAAATAATTCA
>JH659612.1_97166_103528
caataatcatcaattattactattcttggataataaagttttataatCTTTATTGTTCTCAAGAAGAAAGAAATCAAGCAGCAATAAGAAGGTCCttagtagaaaataaaaaaacaaactgaagtaaataaaaaattattaaaaaatgagaaaagttaaaaataattactattctcgaataattatttttattgaaggaaataaatatttaataaaaaaataaatattattttataaatttaaaaaaatcaaaaaaatattgaaataggtTTCTAGCctgaacaaacaaaaaatataaaagatatttaatcaaaggtttaattttttaatgaaaaaatataaatttttttcattcatttttttttgtaaaaaaaaataaattcaaggtGGGATGTttgacaaaaatttatttttgatttataaaaaggcatatataataaaaaaatgaatataaatattataatcttcaaataaatatcaacaTACTATTTCATCCTCATcattatcttcttcttcttaaaaGTCAAATGATNNNNNNNNNNNNNNNNNNNNNNNNNNNNNNNNNNNNNNNNNNNNNNNNNNNNNNNNNNNNNNNNNNNNNNNNNNNNNNNNNNNNNNNNNNNNNNNNNNNNAAAATGTCATCAAAAATCtattctttgatttattattaaagctttttatcttttttggtTGATTACTTagcaatatcttttaaatttatctgttTGAGATTCTTGTCCTTAGATTTACTcttggttttatttttataggcataataaaattaaaattttagtaatattatttttaatttcttaaatacctATTTTCCATTTCTTTATTGGCTTGAGTTTGATGATTCAGAAGTATCAGATGACTCTGTGTCATCTATTGTTAATAAAGgagctcttttttattatttatcttatgatTAAAGAGATAATGAAATAAAGCATAGATGCTCCTTTATATCTTCACacgtattatttaattaagtgatagattattaaatttcacttTAGTGttctgtaaatatttttagtttatgtgaaaattatttaattagatcttcatcaaatttatcttttgtttattatcTATCTTCCTATTGCCTTTATATTTAGACTTGAGAAAACATTCTTTTTTTAGACTTAATACTATCATTTGCTATCATCTAATTATCCTATTCAATTgagcttaattattattaattgtggTTAATGGTAGCCTTTGTGTTTTcagtttatatttcttttgggCAGgaaagctatttaatttaagccaTCCCTATATAATTATCATTTCTGTATAATAAATGTATTGAATTTTTACCTATCTCTATTAACTTTTCCTCTGTTGTTTAGCCTTTGTTAGTTTTCTAAGATGGTACAGTACTAAATTATAGTTTAGTTTTAATGAAATCTTAACTGCACGGACCAAGATCTTGAGTAATTAACAGTGATTAAAAAGGAGGGGGGTATTTTCGTCAAAAGTgtcaaagatttaaaatttgacataaatttttaaaattggagTCTAGAAAAGACATAAAATTTTGAGAAAgacttattgaaaaataaagaggtgtctaaaaaagttaataaaaatacaaaatacattatatatcataaaaagagttaaatgccattttgatttaaaataagcgaaatttaatgttttgatttaattaagataatttacaaattttgtggggaatattttaatttttgattaaacaatttgaaattttgattaaaattcgcACAAATTCATTTGTTTCTATCGATATTTCTCGAATTTTCTaagtatttacttaattttattcatcagtaaatgaaattttaataaatatataattaaaactaattttcaaagatagattttatcaatttttcaaaaattaacaaaaattttcaaaatttaatcatatttttttttaagctaaacatttatctaaatttctttttattaaatattcatttgtaAAGActatccaaaattaaaaaggcaTTTAACTCTATTATCTGTTTCATACTTAACCaaagttttaaatagaaaaataaaaattaaatattcttttctttttttaactaaaatgccaaaggttttatttataattaatgtatttttatattttatggttcttcacaaaattttattattaaattttagaaagaaaaaaaatttttttattaaagtgtcTTATatgtcaaaatttaatttttaggtgTCTTGAgacatataaaaatttaaaaactttttaaacacTGGTAATTAACCTCCTATTTGGATGAAAATGAGTatctatgtaaattaattgatcaatACTGAATACTTACTTACCAATGTTTGGTGCACATTATTCTCATATTTGACCTACTAGAGCTATCTTCTATAAATTATATCTACATCTAATATTCAATAGATTCTTTATTGAGAAACCtttcaattttatctttagtttattctaaatatttctagTACTGCTGTTATGTCCacattaatatctttttattcaacgagtgtaaaattaattatttttattaaaaattataattatatctaacttttaataaataaagattttattgaaaaatcttgaaaataaaagatagtTATGCAAGAAGAGAaagtaaagaattttttttcaaggaataatctaatatttacTACTAATTGTAGCTACTGTTAATCCTTATCCATAACTTAAagtgtaaaatataaaaatagatactaTTGTAGATCATGTAAAAAGTCTTTTTATGAAAGAACAAAcacaatttttacaaatagtaGACATAATTATAcagtattataataaataatagataactTCGTTTAAGATTAGTCTATAAGGAGGTgcatcaaaaatttaagagtAATAACTGGAAATATTTTAGCAAAGAAGACAATTTCTAGATActatgatatatttatttaagaatttaattcacaATTATTGCAtttctaaaagaaattaagttattttttctcAAGACATTTTAGAAATTGATGAGACTTATATTTATCGAATAAAAAAAGGACTTCATGGGCGCTTAGCTCGTATATAAATATGGTTATTTGGTATGATATCAAGGAAAACAGGCTttcctatattttatttgttaaaaaatagaaataaagctACTTTATTAGAGATAATTAGAAAGCATGTAAAACCGGGTTGCACTATACACAGTGATTGTTTTTCTTCTTATATAAATATGAGAGTAATTCCTCATTAATCTCATATATCTCCTCTTGGTATAAGGCACTATGCAGTAAATCATACAGTTGAATatgtttttagaaataaaagttCTATTCATATCAATACTATAGAGAGAAAATGGAGGAgcttaaaagaatatatttaagaaattaaaccGAAAAAAAGATTAgagtaaattatttcaaaattttggaTTAATCAGTATTTAGATTATAatgaagaaatatatttattaatgtaattaattaaaaaattacatatttcATAAACTAGTAAttgactttaaattaaataatggttttgattaaattctaaaaaatatgagCTATTTATTGGCAATTATGAGtcatattatctaatttattagtaataatacctaataaattagtagaaattagtaattattacTCATAAATACCTAATTAATTGGTCATTATGACTAAAAACTTTTAACTACTACCCTATAACCTATTATTACATATATAATCCTTTCAAACTCAAAATTACTCAGGATGCAAGCATGCAATTACTCCATTTATTACTTTTCATATAAAAGCTAAAGctgataagaattaattaattttctaatttaatcaccattttaaattatgaatttttggGTAGAAATAATCAATCGACTATCAAGAATACAACCATGATACCTCATTCAATAATTATCAGATTCAAAAAACTTTGAGGACATATTGTATTTTGTGTAgaattattttcctttttttggtttaattatatatgttgaatttttgtataaatcCTCAATTAACATTGTAGGGAAATTTTGTTGTAGCACAACCACTTTCAGataataattactaattaaaaataaaatttgaatgcaCAGACTTCGATATCtataaatttctatatttaattatcaaacaagtagcattagaaataaataagcattttCCTAGACCAATAAGAAAaagttgataatattttattttagttttcagAAAATAATCTTGAGGatcttgataatttttaatgagagTTATCATTCATTACACGCTGGCTAtctaaaaagcaaatataaatcttaaattctgataaaataagcatgataatattaataaaactgtacaaaattaaaaaatgtaattgataaaaaaaatatgggtcaattaaaatatgatcaGCTACTAtgtatgatattaaaaattaattgtaaaattgaaaaattttataagaaaaatatctaatattaaagcaaatacatcaaaaataattaattttaattaataaattaataattatgattatttaatttttcaattatttttcaaaagataTTAGTGCTGTCTAAATTATAActgtaaataaagaaataaaaatataatcacaTATTTCATTggtaacttttaaaaatttttttttaataaataaataaataggtctttaatgaatgataaaaaaaaattttataaaaataaaatttaataaaacataatatttaatttattcattcattaaagaacaatcctttttttaataaacccactcaaattaattaccccctatttattttagataatatatatttttttaagatcaaCATAAAATAAAGGATTTTTAGTTCAGTtaatattaatgtaaattaaaaagaatcttCCTTTCTTTTGTGTAAAGGAAAATGAAAAAGTATTCTGAGTTaagaaagttaaataattaggtttaaaataagataattaaacttagtatatgatttaaaattaaattaaatctttcttaatttaatcatagtTTCTACTCTAAAGTTTTCTTCTTCAACTTAAATATAGATGATATTGATTGAGTAATTGCATAAAAAAAGATCTATAAAGTGTAATCTTACTaagatttacaaatattacattaatttattcatgtttataaatttcaatatcaaaagtaaaaattctatggtttaaaataattgattgacatttaatacatattatttttttcaaagctaAGAGACTGaatggatttatttttataattaaaatatgccttcattaatttaatagttcaATATGACTTCGCTCGTTTTCCTAATTAAAAGTGTAATCATAActtgaataatattaatagtataaaattataaaaataaaatttctatggcttaaaataattgattaaattttaatgcatattatttttttcaaaactaaGAGACTGaaaggattatttttataattaacacATACCttcaataatttgatatttcaatATCATTTCActtgttttcattttaattaacatttttattaaagcttgtaaataaaaataatattataaaattgaaaaatatttaaagattaataaactccagagttagttaattttaatcttaataatatcttttgattttattcataatatatattttatctaaatgatatttttttaagagaatTAAGTAGACAGACAtttggaaaataaatttattcactaaataaaattcaattataaaaaattatgaaatttatacATAAAATACTTATCAAGTTATTTAGTATcatataaaattacaatttttattagatattcaaatattttttatcaatttaattcaacATTTTGGTctgttataaaaattttttacaactTTGCTAGAtttctaaaatcttttaagttaaatactctaaatttaactaaagacattgtaaatcttttataaaataaattctaaggaacgaattaaatattacttattatattatttttctaattttcttcttatttttgcaAAGAAGTTCTTCtctacttaataaattaatatgccTATAAAAAGACtgaaattagcaaataaatagttaatcctAGTAAAATCACTtgaattgttattaaaaaactaacacTTACTTAATCTAAATAGCCTGTATATGAAATAAAGTCTGGTTTTGAACTATAAATGttcaaaataaagaattaaatgtaTAATACTAGCCATAAAGCTGaatctaaaataaagtaaCCATTGGTAAGTTTAGAATAGAAtggttttaaatatattatgataATTAGCAAGCtcaattagataattattgttaatatgTTGCATATCATCCAATTTTAACCTgcttataaaaagcaaataggTATTAAAAATGACTCAAATGTTTAGTAAATG
>JH659619.1_850665_857060
NNNNNNNNNNNNNNNNNNNNNNNNNNNNNNNNNNNNNNNNNNNNNNNNNNNNNNNNNNNNNNNNNNNNNNNNNNNNNNNNNNNNNNNNNNNNNNNNNNNNNNNNNNNNNNNNNNNNNNNNNNNNNNNNNNNNNNNNNNNNNNNNNNNNNNNNNNNNNNNNNNNNNNNNNNNNNNNNNNNNNNNNNNNNNNNNNNNNNNNNNNNNNNNNNNNNNNNNNNNNNNNNNNNNNNNNNNNNNNNNNNNNNNNNNNNNNNNNNNNNNNNNNNNNNNNNNNNNNNNNNNNNNNNNNNNNNNNNNNNNNNNNNNNNNNNNNNNNNNNNNNNNNNNNNNNNNNNNNNNNNNNNNNNNNNNNNNNNNNNNNNNNNNNNNNNNNNNNNNNNNNNNNNNNNNNNNNNNNNNNNNNNNNNNNNNNNNNNNNNNNNNNNNNNNNNNNNNNNNNNNNNNNNNNNNNNNNNNNNNNNNNNNNNNNNNNNNNNNNNNNNNNNNNNNNNNNNNNNNNNNNNNNNNNNNNNNNNNNNNNNNNNNNNNNNNNNNNNNNNNNNNNNNNNNNNNNNNNNNNNNNNNNNNNNNNNNNNNNNNNNNNNNNNNNNNNNNNNNNNNNNNNNNNNNNNNNNNNNNNNNNNNNNNNNNNNNNNNNNNNNNNNNNNNNNNNNNNNNNNNNNNNNNNNNNNNNNNNNNNNNNNNNNNNNNNNNNNNNNNNNNNNNNNNNNNNNNNNNNNNNNNNNNNNNNNNNNNNNNNNNNNNNNNNNNNNNNNNNNNNNNNNNNNNNNNNNNNNNNNNNNNNNNNNNNNNNNNNNNNNNNNNNNNNNNNNNNNNNNNNNNNNNNNNNNtttgtatattaaataaaattaaaatttatctaccagttcataaaaaagttaaataagtcctttaatatttttagagatagtttatagaaaagtaccaatgaaaaaattagtggtttagattccacttaaaatttaattggaatattttaaaaaataaaatataaattacaaaaaaatttataatagatttaaaattaacacaattttttattttaatttcaattattgaaatttgcctaataatctgtctataaatttagctttttttatgaatttttgaagctaaaattgcaaaattgggagcaaattatttatttttgacttttttctaagattttctcaaaaaaaaaagaatgttttcacatttgaatgaaaatcttactagaattaaaaaataaaaaattgtttcgcactatgaatattgcgaacaaatcctgtagcctgtaaatcaaaattcaggattttgaagcaaaaaatttttaaaaagataaaattaaaaaaattaaaaaaaattgaatgtattaataaattgatttaaaattaatttactataaaaaagttattaaaaaataaatgcctttctaaagaatattgatgccatttcacattttagaaaggcatttagttatatttagtatttcgttatttttaaaacagctatttcattaaataagatacaatctttctacatattaaattttcaccatgtattaattagaccaagtaattatgaaaaagatttaaaacaaatttcaataaaaaagtatttttcagagttggttttaatgtatgagaaattatagtatataatttgcatatttcatttaattgatttctttcaatttattatataaattaaattggaaaaaatgggtcaactgtaacttatccacactaacccccaattgaattacattcacaccatactcctaatgaattttattcacactttcccttaatgcattttattcacactcgctcctaatgtattctattcacaccagatatattatgaataaaaactgtaaattattcacttctatttcaaactgtattgaaatcacgcctaattttttatcaaattacattaaatttttcaataaatcagctataaaaaaacttaaattttcataaatataaataacataaatttttgataaaatattttgatatttttttattaaatttgtgataggattgtattaatgcattgtaataaatttataaaataataaattagacaattcgaacttcaaatttgaaataaataattaaaaagagtaaaaaacagaaatatttaaaaatagattagtaaaaaaattttctaaattatgtccttattcaaaaatatttaaaataatctttcacacattaaatcatttgattttgtttatataattaattcaaattttaaaaaaataagaaaaagtcgtatattaattagtatcattaaaaatagaaaggtggaagttagaaagcagtttcaagatgtcaatgcaacaaactcagcaaagcaaacaaaagatcaacttggagcatagatcttctaaaatcaagagtcaaatgaagcaaaagagattacagcttttagatggtatttttcatgataatttttaattttaagagtaaaagaatgaagaatagtaatccaataaataaggaacaagtaaaaaactcagaaaccgtattgaaggatatagtttaactcgaaaaagaatatataacctcatagcatatccagtaatttataaatatcttaccttccgtctagccaacaaaagaaaagaattataccatttagttttgcttataatacaatttgctcattcctcctaattgtgaaaaatgcggagataagatgaagttagggttctcaaaaagaatgataggatctcatggttggagatgttattatgagtaatctgataaaaacttagtctgattgtataattaacatcctttgttctcaagatttaggatagaattagaaagactacttaaaatctatttacaattggtaccaacattaatgtcaactctctcaatcaattaataatttaaactgaatgatcactaattggcaacttgcagaaagagatggtaataataaatcatcatagaatattattacaattattatcaaaatctataatttggttaaaatggtgaggtcatcgaaattgatgaatctcactttaaaaggaaactcaataaaggcgggcttataaaaagagattaatgggttttaggtatcacagaaaggggcgatggattcgatagattagttttaatacccgtagaaaatagaaaagctaataccctccttcctttgattgaacaatttgtatctaaaaattgtactttaatttttactgatgcatggaaatcttataatggactaatccaacttggttattctcataaggtagttgatcactccaaaaattttattaaaccttctgaaaatttctaaagttagaagaaatttgatttattctatgggcaccttatacatacctagagtatagagagtaaatggaagcacgttaaggaaagattgagacaatgtagaggtaaaagggtaaattacttatctgacatttacactagtatattctatctaagttataaaaataatattgagataaattctttaagagcaatttcctagtatatgagtaatcaatcaaattcatcaactgaaatggaaatagagaatggtaaataatattcataaaatatgcaatcctaaaaattttatttaaataaaaatagaaacaaacattgaaacaaagcagcaacttgaaagtgaaattgttaaataaatcttttttttatgaatttatattatgaaatagatgaagaagatgataatatttctgattaaagtgaaccagaaagtgatgctgatgatgatgatcacttagtaaatgatagagctatctccaaataatttaaataaaaattctaaaagaacaaatcttattgttgatattgaatatttaaatttaattgtatgaatatttatattctataataatgtaattcttgattatttgattctgaaaaaaattatattttattttttccttctattttatttctattaaaattttaaaagggtagatttttttccttattttaagtttcttttttaatattaaatgttaacaaaaaatataacttttgtaaaagttatcaaaagtagagtaaaaagtaaaatgtaaaaattaatagcattcatgattcaatagaacttaactaaaaaatctttataaaagttaaataaaatatttataatgtattattttcatacaataccattattgtattctattcacacctaatttttagtgtgaataaaattcatttggagcaagtgtgaataaaatgcattaaggggaagtgtgaataaaattcattaggagtatgtaattcaatagggggttagtgtgattaaaatatagtagacccgaaaaaataaatatttataatttatttatttatgagtattaatagtaatataataaattatttgtttaaatttctaaaatNNNNNNNNNNNNNNNNNNNNNNNNNNNNNNNNNNNNNNNNNNNNNNNNNNNNNNNNNNNNNNNNNNNNNNNNNNNNNNNNNNNNNNNNNNNNNNNNNNNNaaatatagtagacccgaaaaaataaatatttataatttatttatttatgagtattaatagtaatataataaattatttgtttaaatttctaaaataatcaattttaaaaatatatttagaatcataaaaatattaatttatagttaaaattatgcataaattaaattgaaaaatgataaaaactaaaattatttggaaatgattgtaattatatagaaattttaatttattgccaaaaataaaaagaatattttattcaaaaatatttcataagaaatagataaattcttcaattaattctgaattatttttttctattaatatcaaatgtcttgcttatataaatacttttaattgagtaaatttagaatagatccttctcaaagtttcttttctattttattaagctacatgaacacatacatttaataacacatttattatacatatatgttaatctaaacgtagtaaaattaattaatatactggtttacaaataatatatttctaatttttgatcaaattataatcaataatatagaactatttttaaaaactaaagaaataatgctacaagaattaagtgaagatttaaaaaaagaattagggtagagcataacctctaagttaaaaaattatggataatttgagtttgagggaagcactataatagttgagtatttataacatttgtggtttcaagctaaacttatgatagttcattagttttacattccaaaatcttcctaattatattcaatcaaagaatctccaaacttttaggaatttctttcgcagattcaagcatttaaggtgacttaagataatgattcttttactgtttcatttttaatcgaattaaaacatgattacagcttgaaaaaggatacttttgttgagcagctgactaaattaaagattgaaaaacctcatgaacttagaagtgctatttctaattctatgaataaatattaaaaacattatgctaacattattaataatatgccatttaacaacaaattagatgatgtatttaaaagtgattaagctgttatatttttggctaaaaactgtttgtaagtccatgaaaattagttacttcctcatgctaaaattgagaaaaaagtctactttaactagccaaaatgtgaagaaaaaatagaatataattaagttagtggcaatattttttctcaactttaaaaacaaaataagattgagtaatttaaattggaatctattattaactcaatttaagcatataaatactttaccttttactagcataaattccttttggtttactatactactttcttgtaagtcattgagaaataggaggagggcattttaatacattagatcgatgatacaattatatagtaaagtgcattatttgcagtcacatagtaggatgagcatatcttaattaatattgaaggtgatagtatgtaatcatatccataaatgactcatctacttggaaaataattagtaaatataatggaaacaacacagtttatgaatatttttactgaaacaattgttcatcaaaacattaattcaaatatagaagtataggagctatctaataaatttaaattgggctctgtcctcttatataggaataaattttttactaattaagcctgtgtttacttgggaagtgatttagttattacagtcattttggatcatgaagattaagtttaaaaagataattaaaattaataacctatctctgatgaacaacaataaatgaaagagaattaaatggaaacagaagagtaaaaacaaaataatgaagaataataaattttctaattttctagatttgatcaatttatttaaggtcaaaaaacaattgaagaaataagatttaaattttaaccatatgataaataagaactt
>JH660515.1_749_7036
tcattgataattgaatgaagatttttgaatttttctcattcattttttgaatggaaatttgaaatttttttcattcattttttgaatgggaatttgaaatttttttcattcattttttgaatggaaatttaatattttttaatcacagagttttctctgtgaagttaaattaattttttattctttgtgattctatattctttgtaactctaaattttttgattttattttatttttcaatatttcatctttcccaatcctaaattattttttcaacattcaagaaatttgaaaattgaaaaaatattggatatttggaaattctgataattgagaagattttaattctatattctttctaactctaaattttttttgattttatattatttttgatttttcatcattttcaattctaaattattttttcaacattcaagaaatttgaaaattgaaaaaatattggatattggaaaattttgattatttgtaataatttgtactttttcaaaaatgttagggtatatgataagaaaattgattgaaaattttggtctgagttggtgcacttaaattcctatttttaatgatgctattaattatctttctagcttaagtatgtaagactcttaaagtgaaacagctgaataccttgaattttttcaaaatttaatctaattataactccatcatgcccaaattgcagtcaataaatagagaaggaaaagtgagtgaatttttatataaaaagggatggagatgctatgggaaaatatgcgataagattaaacgcttcttattctatacacatcctatttttgaagaatataattgccattgccagcgctgttaaagttatttatttaatacttgccattatagtagcaaaattatcaaatttaataataatattcaaaaattaatgatcattaactaactagcttctgctaggaatatatgggacaaagttgtatttgaatattatttagagtaatacgctactataaaattaggttaaaactcttaagtaattgagattgatgaatctcatttcaaaagaaacaataataaaggaagttttcctaataatgcaaattggctcttaggtatttgtgagaggggtagtggcttcgaaaggtctctattgtttccagttcttaaacgagattaagaaactcttatcccaattattcaagaatatgtatccagaaatactacattaatatgtactgactcttggaaggcttataataaactttcagacttaggctatgagcatagatcagtaaaccatagcaaaaatttcatagaacctggaatagacttaagcagctgcaatacNNNNNNNNNNNNNNNNNNNNNNNNNNNNNNNNNNNNNNNNNNNNNNNNNNNNNNNNNNNNNNNNNNNNNNNNNNNNNNNNNNNNNNNNNNNNNNNNNNNNNNNNNNNNNNNNNNNNNNNNNNNNNNNNNNNNNNNNNNNNNNNNNNNNNNNNNNNNNNNNNNNNNNNNNNNNNNNNNNNNNNNNNNNNNNNNNNNNNNNNNNNNNNNNNNNNNNNNNNNNNNNNNNNNNNNNNNNNNNNNNNNNNNNNNNNNNNNNNNNNNNNNNNNNNNNNNNNNNNNNNNNNNNNNNNNNNNNNNNNNNNNNNNNNNNNNNNNNNNNNNNNNNNNNNNNNNNNNNNNNNNNNNNNNNNNNNNNNNNNNNNNNNNNNNNNNNNNNNNNNNNNNNNNNNNNNNNNNNNNNNNNNNNNNNNNNNNNNNNNNNNNNNNNNNNNNNNNNNNNNNNNNNNNNNNNNNNNNNNNNNNNNNNNNNNNNNNNNNNNNNNNNNNNNNNNNNNNNNNNNNNNNNNNNNNNNNNNNNNNNNNNNNNNNNNNNNNNNNNNNNNNNNNNNNNNNNNNNNNNNNNNNNNNNNNNNNNNNNNNNNNNNNNNNNNNNNNNNNNNNNNNNNNNNNNNNNNNNNNNNNNNNNNNNNNNNNNNgcattttctaaaacctaaaactaaaaagaaataaaattgattttaaacttaaaagaatattatgaaataaaaatgtattcatttttaatagtaaatttttatatgtcaatattatctaatcactcctttcttatttctttaatataataattttttctccatttgataaattatactcaagtaaatttcattaaatgatatttaaattgcattattattaacataaaatctattgtaaaatatcgccaccttaattactaggtgtcgatttttttagttagggttgtagcgtcgatatttttcattagattctaagtgtcgaatttttgcatgttgcccatttttttattatcttaaaatttctttaaattattaaaataatatttattattctattcaatatttatttcctactgcagaaaaaattatctgagaatagcaaaatttatttatttattattttttattattgttttattaattttcatttatttttttaatatttttttaatgaagtagaaatcaactaaaaatagtaaaatttactttattaatttcatagaagatttagtaaaaattttatttttttatttatttatatttcaaaatattttagtttaattttttaagcaaacttaatacttctttattttaagagcatttaagaaaaaaggtaaaaattaactataatttgcaatcgcttttctaaatttaattatttaataattattaatattttcttttaaaataattaaacaaataaaaaatctataaaaaattttaattttaatatctgaaattataaattaaaaaataaaaaaacaaaaattttatttatgataaaaataaaataatttatttaattaattaatctacttttttattttttgcaaattcagtaattaaattcttacttttccacatctattagaatttaattaatgcatggaagtgctataattctccctatctattttacaataccgtatatctataagttgtaaatgaattggagtgtgtgaagaaaaataggtttaggatctgtgacgagctgactgactgacagaatatattgttgagaaagtaaaataattgaaataatataaatctctttattttatttacattaactgataaatatttacttacttcttacaattttcagagatttaaaagaattatatgagcaatcgaacaatgaagatgataaataagaaaataattacatccagataaaaatgtatttcaaaatcataagttacggtaatacctttttcccaggacttaggatttaagaaatcggacccgaggttttcattattttattcaaaattttatagtgggtctgagtagtgagggagggtttcaatttttattataaatttttatttttttatgaaagtaaagtaaaattattattggaatttaaatataagtaaaactcataattatgaaaaatgaagataattaactttgaggtaatttataaaattgataattaataacatagttaaatataaaattttaatctcattcaaaaatttattttcattaaaattagaaaaaaataattacaatccatttaatattgcttgctaattaaggtttagctaattgcagattttttttggaatagagatgtatataatattaaataaatttatataataaatagtatttcatatatatttatgtaatttgtattaagattttataatttaaataaatttaaaagtttttaattttattatgtgtttttttttttaattttaattaagaataaatttaattttcagtaaaatatttttatttctttttattgactctttatagcctccaaattcattttatgttaaaccaggttacagatagatatcttattttgtgaagataaaacaaactgaccagtttttatgtaaggataatttaattacctaataaatttttagataaaaggtctctttctatattaattgtattgccaaagacgaaaaagaattatctgaaaaaattaaatatctacaagacaaataactgaatgtagtagaagcgaatgcaataggaccagtaggaaaaagccatcatggaagaatttctcaactagaaatgacatctttggtatcaatctcagtgatccaaacaatatggagtcactattgaattgtgtgcaaaagaatttcatagaactatatttcagaataccagcaaatgatatggaataattaaaagaaaattatacaataaaactagtgaacatggaagacattaaagaagctatcaccccaagagtaatagaaattgtgagaacagaatttgaaaacttattcaaacaaaggaa
>JH659602.1_873679_880074
aataacacatagataatctatatatcaaattaaaggaatttaattaaaaatattaatagtaattaattaaacctataaaatactcacactcaatttttacaaaattattttaatatttaatagacctagccaatttaatttttaaaaattctaatataattttgaaagagctttgattagtctataatctgatttattctttataacgaatttaatcaattaaaatattaattatttaaatttgaaatttggagatgtgtgaaaaattgtgaaattattagaaataataagaaatttaaattattcttcaaaagaaaactcaatatttttgcaaattttaatagaagatggaagaggaacagccaaattgttgtaatttatttgtaaaatttttcaattttcttcagatctcattaaagtgtagttggagataagtctgttcctttaaggaccactcattatagcactttgcaattttaaaaaatagtcatcgctatttattagcgatgatttgattaatatttagaaaattacataatttaattaaagattatgtatatatataaaatttattttctgatttattttgatgcattaaatgaaaaatagtatgtcatcaaaacattaaaaaattttgtggaaaaattaaaaaatattgatctaaattttcaaaatatattagataggttttccagaattttcaagctaaataattctagaaattaagcttcattaataattgaacgaaaacataaattttatgtttaattaaattttttttttaatataggaaattcttccaaattttattttttgagcagagttttgtaatttttattaatttttttgaatccacacactatttatttaaaatctaaataaattatcattaattttttatatttactatttaaaattctattttaaattaaaaataaatttaatttttcttattaataaaattatttgcttgatcactcattatcagtgatcaaggatttttaaaatagcaaattactataaaatcaaagaaattatcttttggatattttattgatgctcttgtattgtaacttgttaccctaacactttaaaagtaatatttttttccaacacggttttgtaatattctatcattagtaataatattatttattcttttaatagttccagtgttttaattcagttaatttaataagctcagctacagcatcataagatattatcttaggtaacaaaaaattttcgaaaaaaaattttgtgacatttaatggaattaattttttttaaataaatgaataaatagaaaaacttaataaaacctttaaatttaaaaaaaataaaataattagtcaaaaaaaatttgaaaggaaaaaaagattaaatttatactttttgctttaaaatatactgagtacctctcaatattatcatccaaatattgaaggagggatatttaatttttgatcccttactaaattattctttgctcgcttgtttaaaataatatttcccaaaaattcaattccacttataaattaaacatatttcttagcaattctaaataaccctagattatttttatctaaacataattttctttgtttttagtcatattttttaaaaattctttatatttgttaataaaaattaatctttattttatgatatttgtttattattttgcttgccctattgctagatttctaataataattaccaaaaatctaactgatttcatttaatgcagtttactaaaaaatcttcatgcactaagaaatttagcttgttttttcacataaatcataaattttattagtatagtatctttaataatcaatagatttcatacaagtttttccataaaatatcttctaatttgacatagctcaatgaatccttaattttttaaatatctgtaagaatttttgtgtcaactgtaacttatccacactaacccccaattgaaatatattcacaccatactcctaatgaattttattcacacttccccttaatgcattttattcacaatcgctcctaatgtattctattcacaccacttatattatgaataaaaactgttaattattcacttctatttcaaactgtattgaaatcacatgtccttattcaaaaatatttaaaataatctttcacacattaaactaatataaaatttttaatattttttattcagtttttcaaaattatttgattttgtttaaataattaattcaaatttcaaaaaaataagaaaaagtattatattaattagtattattaaaaatagaaaggtggaagttagaaagcagtttcaagatgtcaatgcaacaaacccagcaaagcaaacaaaagatcaacttggagcatagatcttctaaaatcaagagtcaattgaagcaaaagagattacagcttttagatggtatttttcatgagaatttttaattttaagagtaaaagaatgaagaatagcaatccaataaggaacaagtaaaaaactcagaaaccgtattgaaggatatagtttaactcgataaaaaatatataacctcatagcatatccagtaattttttaatatcttaccttctgtctagccaacaaaagaaaagaattatgcaatttagttttgcttaaaatacaatttgctcattcctcctaattgtgaaaaatgcggagataagatgaagttagtgttctcaaaaagaatgataggatctcatggttggggatgctattatgagtaatgtgataaaaacttagtctcattgtataattaacatcctttgttctcaagatttaggatcgaattagacagactacttaaaatctatttacaattggtaccaacattaatgtcaactctctcaatcaattaataatttaaactgaatgatcactaattggcaacttgcagaaagagatggtaataataaatcatcatagaatattattacaattattatcaaaatctataatttggttaaaatggtgaggtcatcgaaattgatgaatctcactttaaaaggaaactcaataaaggcgggcttataaaaagagattaatgggttttaggtatcacagaaaggggcgatggattcgatagattagttttaatacccgtagaaaatagaaaagctaataccctccttcctttgattgaacaatttgtatctaaaaattgtactttaatttgtaatgatgcatggaaatcttataatggactaagccaacttggttattctcataaggtagttaatcactccaaaaattttattaaaccttctgaaaatttctaaagttagaagaagtttgatttattctatgggcaccttatacatacctagagtatagagagtaaatggaagcacgttaaggaaagattgagacaatgtagaggtaaaagggtaaattacttatctgacatttacacttgtatattgtatctaagttataaaaataatattgagataaattctttaagagcaatttcctagtatatgagtaatcaatcaaattcatcaactgaaatggaaatagagaatggtaaataatattcataaaacatgcaatcctaaaaattttatttaaatatttttaagtttcttttttaatattaaaagttaacaaaaaatataacttttgtaaaagttatcaaaagtagagtaaaaaataaaatgtaaaaattaatagcattcatgattcaatagaacttaactaaaaaatctttataaaagttaaataaaatatttataatgtattattttcacacaataccattattgtattctattcacacctaatttttagtgtgaataaaattcatttggagcaagtgtgaataaaatgcattaaggggaagtgtgaattaaattcattaggagtatggtgtgaatataattcaatagggggttagtgtgattaaaatacagtaaacccaaattttttttttgtcaaaaaaaatgagtaaaaaatatttttttctgcttatacctaaagtatttaatatatataaatataattttaaaagctctttagNNNNNNNNNNNNNNNNNNNNNNNNNNNNNNNNNNNNNNNNNNNNNNNNNNNNNNNNNNNNNNNNNNNNNNNNNNNNNNNNNNNNNNNNNNNNNNNNNNNNtttttttttgtcaaaaaaaatgagtaaaaaatatttttttctgcttatacctaaagtatttaatatatataaatataattttaaaagctctttagtaatttatatagtaaaaaaaaggtaaatggtttgaccgattcattaaattgtaaaggttagatgttagactcattaactttaatttataagtaatgatgtaatataataaataaaagaataaatttataaatttaaataatttcacatattattttgtattggtaagtttatgaaagaaattattaagtaatatctacaaactaaatttattaataaattacacatttatttataaaaaattagagtatactttttgcacttatcagctttacatgataggcactttcttttaatattaagatttttgaaatagatactcttgagttcattaacttttctcttattaaattaataattaaaatttacattcaatatttttacctgatcagcctgaaaaataagatattttcttttactataaagacttttgagatatattagccagaaatttatttacataattaataaatagcaataatattgaaactattacaaagaagtataataataaaattagatttgtttcaaagtagggttatgaataaaataatataaaaagtagaatttttggtatgtttaaagtagaggaagagctttttatttgcgttaaatagctttttgtttattatttggttctcttttaacacatatttaagctttagaaccagtgatgttatgaaataaattataattgctctgtaatattctgtgttggcatttatcaatatctatacatggaaaaagataagctaaaatccttagtttgctactctgagacctaaaatttattcctatattcgttatttgcttttgtttaactataaagaagcaagatttgcagataaaacctaaaattatagcttcaaatgcttaattttgatgtacaatttttatcaaaatttcataatatacacatcgatccttgattataaatcatatgctttttataaagatgaaaatgacgagaaaaaagacgatgaagatatatattactggtttgttatctgttctattgtttactaaagttattaatcttacatgattattcataatatatctaataattccagatatagatttgcgaagttgaagaatattttagtttttggatatattttttgctccatatatacaatgtatatctctgagcagtttattagcaataaagacttgcacttaaacttaattattcttacaattttaataaactttatttctttttggatagcatttaacaagcctattgaaacaactgtttttagtatgtggatgaggatattacttaaaggatgtatgttactcctactatttacaactaactaagaaatttaaattaatccgatctataataacattttaagtgagtatttttaatatgtaaacacattaccatttaaaatatataggttattaaaattcttaaaaatatcaattctactttttttatcatattatttatatgctaatgacttctaataataaaatccttacatttctagcttgtgcatttttggaatatatctttttctgacctttttatttattattcatgatggcttaactctgatctttcctgttacttaagatatttaaattacaaaaccaaacgaaattggtatttaaaatgaagacacttaaggcctataagatagattagttataaatgaggaataaaatagtttcgtttttttttcataataaccaaataatatttagaaatagagtatattccatcaacttgataaaattaactatggttctttagattcagtgaaaaaaaattagttaactaaagaaaccctactaagagtgtttgatcaaaagtcaaatattgattttgttattggagaaaacaatgatttttggtttgctaaagataaaaataatttagttattttaataaaatattctaactttgaatctatcatagatatgttaaaataaggactattcacacaataacgaagattgctattagggattaatgaataattagacattacaaaatagtaaatgattatctaggcattacaaataaatatattttatttaagcgtatttactgctaccactaacttcttttctaaagagcttattgattatgtgaaaaattttaaatataacaagtagaatacttttttaaaaattattagcttt
>JH660027.1_59913_66311
attaatgtcaaaaaatttttggtctaaaataacagcaaaaatcataaataaagataatcgaaagaaaaattactgttttttgtttcatatgtcttatatttttttatatttcaacattgaatgaaatagtttatattttcatttaataaagtatgaaagtatattttatatttatttgaaattattatttttattatttttctacattttcctctttaattctcaccaaatccattttgattggtattggtgatatttaatttatttataaatattcacaaaatatggtgaaaatttatgtttgctggtgagaattaatgaggatttacggtatttaggtatgacaatattagatttatctaaatatttaatatataattattataatcatattaaaaaagtatattaagatgttaaattaatatattaagatactgatagtttagtaatctaaattaaaacaaaagaggatatttataatatgattaaaaataattaatattatgatttttcaggattaaaaacataatctcctttatataataaagtaattaatattttattgataataatatgaattaagaataataacaataatttatataaaattctatgtaaattggtaaatttaaagatgaaaaaattaatgatcctatataataatttgttgaaattagaagtaaatgctattcatattaaaaattatcaaataaaaatgataaaaaaaataaaggaataaaataaaatattgtatataatgtattaacacatgaagattataaaaattgtttattttaaaattaaattatagaaataacataatatggtatacgttcatattaacattaattatttactataaaataagaataattagctcttgtgaatgtaaatgataaaacatatatgttaaattcttgtgaaagtttagcttttggtaattataaaataaattaatagtgaataataaaaaattgtaaaaaataaatgaattgtgtgtaataaataaatcttcaaattatatatatcaatttattgttatgaatattaaatatatatatgaatatgaatgaataaatataataaaaaattgttgattattataattaaacggttatagggtagtagttaaaagtttttagtcataatgaccaattaattaggtatttattagtaataattactaatttctactaatttattaggtattattactaataaattagataatatgactcataattgccaataaatagctcatattttttagaatttaatcaaaacNNNNNNNNNNNNNNNNNNNNNNNNNNNNNNNNNNNNNNNNNNNNNNNNNNNNNNNNNNNNNNNNNNNNNNNNNNNNNNNNNNNNNNNNNNNNNNNNNNNNNNNNNNNNNNNNNNNNNNNNNNNNNNNNNNNNNNNNNNNNNNNNNNNNNNNNNNNNNNNNNNNNNNNNNNNNNNNNNNNNNNNNNNNNNNNNNNNNNNNNNNNNNNNNNNNNNNNNNNNNNNNNNNNNNNNNNNNNNNNNNNNNNNNNNNNNNNNNNNNNNNNNNNNNNNNNNNNNNNNNNNNNNNNNNNNNNNNNNNNNNNNNNNNNNNNNNNNNNNNNNNNNNNNNNNNNNNNNNNNNNNNNNNNNNNNNNNNNNNNNNNNNNNNNNNNNNNNNNNNNNNNNNNNNNNNNNNNNNNNNNNNNNNNNNNNNNNNNNNNNNNNNNNNNNNNNNNNNNNNNNNNNNNNNNNNNNNNNNNNNNNNNNNNNNNNNNNNNNNNNNNNNNNNNNNNNNNNNNNNNNNNNNNNNNNNNNNNNNNNNNNNNNNNNNNNNNNNNNNNNNNNNNNNNNNNNNNNNNNNNNNNNNNNNNNNNNNNNNNNNNNNNNNNNNNNNNNNNNNNNNNNNNNNNNNNNNNNNNNNNNNNNNNNNNNNNNNNNNNNNNNNNNNNNNNNNNNNNNNNNNNNNNNNNNNNNNNNNNNNNNNNNNNNNNNNNNNNNNNNNNNNNNNNNNNNNNNNNNNNNNNNNNNNNNNNNNNNNNNNNNNNNNNNNNNNNNNNNNNNNNNNNNNNNNNNNNNNNNNNNNNNNNNNNNNNNNNNNNNNNNNNNNNNNNNNNNNNNNNNNNNNNNNNNNNNNNNNNNNNNNNNNNNNNNNNNNNNNNNNNNNNNNNNNNNNNNNNNNNNNNNNNNNNNNNNNNNNNNNNNNNNNNNNNNNNNNNNNNNNNNNNNNNNNNNNNNNNNNNNNNNNNNNNNNNNNNNNNNNNNNNNNNNNNNNNNNNNNNNNNNNNNNNNNNNNNNNNNNNNNNNNNNNNNNNNNNNNNNNNNNNNNNNNNNNNNNNNNNNNNNNNNNNNNNNNNNNNNNNNNNNNNNNNNNNNNNNNNNttctcatatttgacctactagagctatcttctataaattatatctacatctaatattcaatagattctttattgagaaacctttcaattttatctttagtttattctaaatatttctagtactgctgttatgtccacattaatatctttttattcaacgagtgtaaaattaattatttttattaaaaattttaattatatctaacttttaataaataaagattttattgaaaaatcttgaaaataaaagatagttatgcaagaagagaaagtaaagaattttttttcaaggaataatctaatatttactactaattgtagctactgttaatccttatccataacttaaagtgtaaaatataaaaatagatactattgtagatcatgtaaaaagtctttttatgaaagaacaaacacaatttttacaaatagtaggcataattatacagtattataataaataatagataacttcgtttaagattagtctataaggaggtgcatcaaaaatttaagagtaataactggaaatattttagcaaagaagacaatttctagatactatgatatatttaagaatttaattcataattattgcatttctaaaagaaattaagttattttttctcaagacattttagaaattgatgagacttatatttatcgaataaaaaaaggacttcatgggcgcttagctcgtatataaatatggttatttggtatggtatcaaggaaaacaggctttcctatattttatttgttaaaaattagaaataaagctactttattagagataattagaaagcatgtaaaaccgggttgcactatacacagtgattgtttttcttcttatataaatatgagagtaattcctcattaatctcatatatctcctcttggtataaggcactatgcagtaaatcatacagttgaatatgtttttagaaataaaagttctattcatatcaatactatagagagaaaatggaggagcttaaaagaatatatttaagaaattaaaccgaaaaaaagattagagtaaatcatttcaaaattttggattaatcagtatttagattataatgaagaaataaatttattaatgtaattaattaaaaaattgcatatttcataaactagtaattgactttaaattaaataatggttttgattaaattctaaaaaatatgagctatttattggcaattatgagtcatattatctaatttattagtaataatacctaataaattagtagaaattagtaattattactaataaatgcctaattaattggtcattatgactaaaaacttttaactactaccctataaccaattaaacattttaaaatgaaaaagatattaaaaaatattttgaaatataaaatattaaaataactcacaaataaattaaagaagcgttaaaaaatgcaactgtaaaataaacacataacataaaataaaataatgaaaaattgttaattcctatcactaatccttaacactattattaatgtgatttattattttttgaatcttttaccaataatagatataaataatcgttatgcatatgcttatccttttaaaacaaaaaaatgagaagaaataaaaaatttattataagaatttattaaaaaagaataagttttaggtttaagttttgataatgatgggtcagaatttaataataaatcagtaaaataattattagattaaaataatataaaataattattttttgataaagaaaaaacataatttgcataaatgattaagagagatttaatagaaaaataagagataaaataacatattatttataataatctaaataaaaaattatgttgagaaaatataatatttaattaatatttataataattctactcactcatcaataaaataaagtccataagaagaaaaataaaataatttttaagatatagaaatattagataaaaaattgaaaatttattttaaattaataattatgtgagaataaaaaaataaaaagattaatttccattatgaactatttgtactttatacaatttttaatttttcataatatgtaataccaattgtttattattattcattttcatcatttttttaatttgatttactcacataatataaattatcatatctattatttaatttattgttatctttatgtttaacaaattatttttattcttgattttctaaaaaatattatgctactaattattgaatacctttttatttgattaatttgtaaattattttaatgttacatattataatcctttttaattaaattatatttttaatttatcaaattattttacattaccaaaattactaacataacaattaggatattcgttaatttatttgtaaatttcttattagtcacttatctatatataatatatatttaaaaaattcttaagagctttttttaggtttaaaattttaataatcaataaaagcctttaaaaaatttttttgttctaattttgttagtatttattcagttcattttttagctgtttcttcataatttaaatatctgcaagagctgtagttaattcttattctgtttgttcatcatcttcgatgttaaatgattctttttctttttctttaatatccatcaaggcaaattatagaaacttcttttgtcaataaactaatttataatttgaagatttttttaaatttttttcaataaaataaatttatattatctgcaaaatcataaaaatcaatatattcattagtattttcttattagaactcatataattaatttaaattaatatatttttaataatattattatattttaatatacaattctaaatatttaaatatatcaaNNNNNNNNNNNNNNNNNNNNNNNNNNNNNNNNNNNNNNNNNNNNNNNNNNNNNNNNNNNNNNNNNNNNNNNNNNNNNNNNNNNNNNNNNNNNNNNNNNNNNNNNNNNNNNNNNNNNNNNNNNNNNNNNNNNNNNNNNNNNNNNNNNNNNNNNNNNNNNNNNNNNNNNNNNNNNNNNNNNNNNNNNNNNNNNNNNNNNNNNNNNNNNNNNNNNNNNNNNNNNNNNNNNNNNNNNNNNNNNNNNNNNNNNNNNNNNNNNNNNNNNNNNNNNNNNNNNNNNNNNNNNNNNNNNNNaaaataattttatttgaaaattttttatataatttgaagaaaatttttactgttaaaaataattttttgtatatattttatataacttgaagaaaaattttattgttaataaataatttattgtatatattttatataatttgaacaaaaattttattgataaaactttttttaataaatgttataattagaagattttttttttaatcaaatatttttattataatcaataatgaacaaaataattaaataaatgcatcattatgttcttctcttgaatattttattcatttgtatttaaatgaatatattattttattattacgcattttaattaatattttaatttgattattatgcagaattttattattacttattattagtattataataccagtaatattattatttgtatggttatatatagttgctttacatttaatgagtatgattttcattatttttagcttccattttcattggcttttctttatgccttttctttgcaagctgggttttttattttctcttttctattctttttattgttatttagttcgctgtgattgtttgcatatgagttatgtattttttgattatatctcttttcattgttattttttaattttcatttagtacacataccctttcttaattctttcattatttcttttttcattaatttgctctgtttgttttttgtttttaatagctagtgctatttattattttatctgtttgggttcctatgagttcaataatttcttcttctctcatatattatacagttgtgatttgtaccaggtatctatcgcccatataagtttagttgtcctttctttcttttttgtttcacagaaatcgatctgtg
>JH659619.1_850665_857060
NNNNNNNNNNNNNNNNNNNNNNNNNNNNNNNNNNNNNNNNNNNNNNNNNNNNNNNNNNNNNNNNNNNNNNNNNNNNNNNNNNNNNNNNNNNNNNNNNNNNNNNNNNNNNNNNNNNNNNNNNNNNNNNNNNNNNNNNNNNNNNNNNNNNNNNNNNNNNNNNNNNNNNNNNNNNNNNNNNNNNNNNNNNNNNNNNNNNNNNNNNNNNNNNNNNNNNNNNNNNNNNNNNNNNNNNNNNNNNNNNNNNNNNNNNNNNNNNNNNNNNNNNNNNNNNNNNNNNNNNNNNNNNNNNNNNNNNNNNNNNNNNNNNNNNNNNNNNNNNNNNNNNNNNNNNNNNNNNNNNNNNNNNNNNNNNNNNNNNNNNNNNNNNNNNNNNNNNNNNNNNNNNNNNNNNNNNNNNNNNNNNNNNNNNNNNNNNNNNNNNNNNNNNNNNNNNNNNNNNNNNNNNNNNNNNNNNNNNNNNNNNNNNNNNNNNNNNNNNNNNNNNNNNNNNNNNNNNNNNNNNNNNNNNNNNNNNNNNNNNNNNNNNNNNNNNNNNNNNNNNNNNNNNNNNNNNNNNNNNNNNNNNNNNNNNNNNNNNNNNNNNNNNNNNNNNNNNNNNNNNNNNNNNNNNNNNNNNNNNNNNNNNNNNNNNNNNNNNNNNNNNNNNNNNNNNNNNNNNNNNNNNNNNNNNNNNNNNNNNNNNNNNNNNNNNNNNNNNNNNNNNNNNNNNNNNNNNNNNNNNNNNNNNNNNNNNNNNNNNNNNNNNNNNNNNNNNNNNNNNNNNNNNNNNNNNNNNNNNNNNNNNNNNNNNNNNNNNNNNNNNNNNNNNNNNNNNNNNNNNNNNNNNNNNNtttgtatattaaataaaattaaaatttatctaccagttcataaaaaagttaaataagtcctttaatatttttagagatagtttatagaaaagtaccaatgaaaaaattagtggtttagattccacttaaaatttaattggaatattttaaaaaataaaatataaattacaaaaaaatttataatagatttaaaattaacacaattttttattttaatttcaattattgaaatttgcctaataatctgtctataaatttagctttttttatgaatttttgaagctaaaattgcaaaattgggagcaaattatttatttttgacttttttctaagattttctcaaaaaaaaaagaatgttttcacatttgaatgaaaatcttactagaattaaaaaataaaaaattgtttcgcactatgaatattgcgaacaaatcctgtagcctgtaaatcaaaattcaggattttgaagcaaaaaatttttaaaaagataaaattaaaaaaattaaaaaaaattgaatgtattaataaattgatttaaaattaatttactataaaaaagttattaaaaaataaatgcctttctaaagaatattgatgccatttcacattttagaaaggcatttagttatatttagtatttcgttatttttaaaacagctatttcattaaataagatacaatctttctacatattaaattttcaccatgtattaattagaccaagtaattatgaaaaagatttaaaacaaatttcaataaaaaagtatttttcagagttggttttaatgtatgagaaattatagtatataatttgcatatttcatttaattgatttctttcaatttattatataaattaaattggaaaaaatgggtcaactgtaacttatccacactaacccccaattgaattacattcacaccatactcctaatgaattttattcacactttcccttaatgcattttattcacactcgctcctaatgtattctattcacaccagatatattatgaataaaaactgtaaattattcacttctatttcaaactgtattgaaatcacgcctaattttttatcaaattacattaaatttttcaataaatcagctataaaaaaacttaaattttcataaatataaataacataaatttttgataaaatattttgatatttttttattaaatttgtgataggattgtattaatgcattgtaataaatttataaaataataaattagacaattcgaacttcaaatttgaaataaataattaaaaagagtaaaaaacagaaatatttaaaaatagattagtaaaaaaattttctaaattatgtccttattcaaaaatatttaaaataatctttcacacattaaatcatttgattttgtttatataattaattcaaattttaaaaaaataagaaaaagtcgtatattaattagtatcattaaaaatagaaaggtggaagttagaaagcagtttcaagatgtcaatgcaacaaactcagcaaagcaaacaaaagatcaacttggagcatagatcttctaaaatcaagagtcaaatgaagcaaaagagattacagcttttagatggtatttttcatgataatttttaattttaagagtaaaagaatgaagaatagtaatccaataaataaggaacaagtaaaaaactcagaaaccgtattgaaggatatagtttaactcgaaaaagaatatataacctcatagcatatccagtaatttataaatatcttaccttccgtctagccaacaaaagaaaagaattataccatttagttttgcttataatacaatttgctcattcctcctaattgtgaaaaatgcggagataagatgaagttagggttctcaaaaagaatgataggatctcatggttggagatgttattatgagtaatctgataaaaacttagtctgattgtataattaacatcctttgttctcaagatttaggatagaattagaaagactacttaaaatctatttacaattggtaccaacattaatgtcaactctctcaatcaattaataatttaaactgaatgatcactaattggcaacttgcagaaagagatggtaataataaatcatcatagaatattattacaattattatcaaaatctataatttggttaaaatggtgaggtcatcgaaattgatgaatctcactttaaaaggaaactcaataaaggcgggcttataaaaagagattaatgggttttaggtatcacagaaaggggcgatggattcgatagattagttttaatacccgtagaaaatagaaaagctaataccctccttcctttgattgaacaatttgtatctaaaaattgtactttaatttttactgatgcatggaaatcttataatggactaatccaacttggttattctcataaggtagttgatcactccaaaaattttattaaaccttctgaaaatttctaaagttagaagaaatttgatttattctatgggcaccttatacatacctagagtatagagagtaaatggaagcacgttaaggaaagattgagacaatgtagaggtaaaagggtaaattacttatctgacatttacactagtatattctatctaagttataaaaataatattgagataaattctttaagagcaatttcctagtatatgagtaatcaatcaaattcatcaactgaaatggaaatagagaatggtaaataatattcataaaatatgcaatcctaaaaattttatttaaataaaaatagaaacaaacattgaaacaaagcagcaacttgaaagtgaaattgttaaataaatcttttttttatgaatttatattatgaaatagatgaagaagatgataatatttctgattaaagtgaaccagaaagtgatgctgatgatgatgatcacttagtaaatgatagagctatctccaaataatttaaataaaaattctaaaagaacaaatcttattgttgatattgaatatttaaatttaattgtatgaatatttatattctataataatgtaattcttgattatttgattctgaaaaaaattatattttattttttccttctattttatttctattaaaattttaaaagggtagatttttttccttattttaagtttcttttttaatattaaatgttaacaaaaaatataacttttgtaaaagttatcaaaagtagagtaaaaagtaaaatgtaaaaattaatagcattcatgattcaatagaacttaactaaaaaatctttataaaagttaaataaaatatttataatgtattattttcatacaataccattattgtattctattcacacctaatttttagtgtgaataaaattcatttggagcaagtgtgaataaaatgcattaaggggaagtgtgaataaaattcattaggagtatgtaattcaatagggggttagtgtgattaaaatatagtagacccgaaaaaataaatatttataatttatttatttatgagtattaatagtaatataataaattatttgtttaaatttctaaaatNNNNNNNNNNNNNNNNNNNNNNNNNNNNNNNNNNNNNNNNNNNNNNNNNNNNNNNNNNNNNNNNNNNNNNNNNNNNNNNNNNNNNNNNNNNNNNNNNNNNaaatatagtagacccgaaaaaataaatatttataatttatttatttatgagtattaatagtaatataataaattatttgtttaaatttctaaaataatcaattttaaaaatatatttagaatcataaaaatattaatttatagttaaaattatgcataaattaaattgaaaaatgataaaaactaaaattatttggaaatgattgtaattatatagaaattttaatttattgccaaaaataaaaagaatattttattcaaaaatatttcataagaaatagataaattcttcaattaattctgaattatttttttctattaatatcaaatgtcttgcttatataaatacttttaattgagtaaatttagaatagatccttctcaaagtttcttttctattttattaagctacatgaacacatacatttaataacacatttattatacatatatgttaatctaaacgtagtaaaattaattaatatactggtttacaaataatatatttctaatttttgatcaaattataatcaataatatagaactatttttaaaaactaaagaaataatgctacaagaattaagtgaagatttaaaaaaagaattagggtagagcataacctctaagttaaaaaattatggataatttgagtttgagggaagcactataatagttgagtatttataacatttgtggtttcaagctaaacttatgatagttcattagttttacattccaaaatcttcctaattatattcaatcaaagaatctccaaacttttaggaatttctttcgcagattcaagcatttaaggtgacttaagataatgattcttttactgtttcatttttaatcgaattaaaacatgattacagcttgaaaaaggatacttttgttgagcagctgactaaattaaagattgaaaaacctcatgaacttagaagtgctatttctaattctatgaataaatattaaaaacattatgctaacattattaataatatgccatttaacaacaaattagatgatgtatttaaaagtgattaagctgttatatttttggctaaaaactgtttgtaagtccatgaaaattagttacttcctcatgctaaaattgagaaaaaagtctactttaactagccaaaatgtgaagaaaaaatagaatataattaagttagtggcaatattttttctcaactttaaaaacaaaataagattgagtaatttaaattggaatctattattaactcaatttaagcatataaatactttaccttttactagcataaattccttttggtttactatactactttcttgtaagtcattgagaaataggaggagggcattttaatacattagatcgatgatacaattatatagtaaagtgcattatttgcagtcacatagtaggatgagcatatcttaattaatattgaaggtgatagtatgtaatcatatccataaatgactcatctacttggaaaataattagtaaatataatggaaacaacacagtttatgaatatttttactgaaacaattgttcatcaaaacattaattcaaatatagaagtataggagctatctaataaatttaaattgggctctgtcctcttatataggaataaattttttactaattaagcctgtgtttacttgggaagtgatttagttattacagtcattttggatcatgaagattaagtttaaaaagataattaaaattaataacctatctctgatgaacaacaataaatgaaagagaattaaatggaaacagaagagtaaaaacaaaataatgaagaataataaattttctaattttctagatttgatcaatttatttaaggtcaaaaaacaattgaagaaataagatttaaattttaaccatatgataaataagaactt
>JH659740.1_44029_50469
TATAAAGTTCTTAAGTAACAGAAACAAGAAAACTATTTAAGAGTCAATAGAGGACATAGAAAAAAGATTTGATTTAGAAAGAATTCCATCACAATATtgatcataatttattaaatttttctaataaatatttatttgtattttcttttagCTTTTGTTTGAGTTCAATAGAtgtatgtattatttttattaacagaatattttttgtaataatttttaaaaaattttaaaaatagaatttatttagctgAAGCGATGTAACTATTATCACATAAAAACATTttcatgtaaaatttaaactcttcgtcttattaaagtttttgatAAACACCAACGACATTAGTATCGATTGTCAATAAAAGTCTCTCAATGAAAAGAGCAGAAGACTCAATAGTACCTTAAATAAATGTGTTGGATCTACTAAACAATAATTCAAACTCAATcgatttatgaattaattttagttcttCACTGTATTTTAGATAAAGTCTAgagataaattatctttattaaaattttgtttatccaATAATGTGTTAAATCGATTaactatttgaaaaatattgaataaatttgcgTATTTTCACCATTAACGATTTAATCTCTGAATCTTATTCTCCTTGGTCttgtaattcaatttattggattggttattatttttgaataataattggTTAAGGTTATTGGATTATTGGTTGAGAATTTACAATTGGTTACTTTTCTTgtttctttcatttaaaaatgtctACTGGGTCATTAGGTTTGTTCAAATAGTTAATCAAAGATTTGTCAATAATTTATCcatcttattcattttattcttttgactaattttaaatagattttgacaataaaatttcttcttttgacTATTCATTATCTTCAATCAATGATTCCTCATTATTTTGTGATTAAAAATTCGTTTCTTCTAACTCTTCAtcagattaattattattgaattttaagattatgaCTATTCAGAAATCTGAGATTAATTTACTAACTATTAAGAAGAATGATTTTGATTCTTTAGTTAATTGATGAGGCGAGTTACAGAAGATTAAgagatataatattttgtaactaattctttttaagaCATGATGTCTTTATCTCATATAAATTACTCTAACAAAtgcttatttttgattatttttttcatctttctATATCAgatcattataaaataaaaattgaaatgaaaaagaataagTTTCATTTATTTGGAATTTCATAGactgaaattttttaatcataagtTTTTCTATTGATTGTTTGCAGACGATTATTAGAAGCTTACTGAGTTTGAATATCAATATGGTTCTGGATATTTTAAGATAGCTAGAGCATGTTGGAAACTTTTGTAATTACAGTGTTTCTATCTGATTTCTTCTATGTATTGGCAAcctctttaattttatcaaaatcaaaatttataatgttCTCTACTTTATCCTTTACTTGATTTTCAAGGTCTTTAACCTCAGTTTTTGCTTCTTAAAATAGATTGCTCTTTATCAACTTTTGGAACAACTCTttaatactattaattttttaatctagattttaaattttgattgtgTTTTAGATATCATTAGTTTGATTGTTTCctatatgaataaaatgaatgatacCAGAATAAATCATTCCTGAAATAGCAACTCCGATACTAAGATACGAGATAATTTGGTCAATAATTCCTATATAGTCAGATGTACCAAAAACCCACCTTATCCATTTATGTCCCAAAATACTTTAATGGTCATAGTttctaaaatcattaaatggtCAATGTTacctaattctttttatagtcatattcaaaatttttgcaatttttatcttagtattaagaatattttaaaagtttttggaTTTTTAATGTGGTTAATtggaattaatttaagaactcttattaattttattaataaaaaaaggataaaattttttttcaattttattaaaaatttttaatctttttctgaattttaattaaatttagatttgaaaacgaaaaaaaagaaaaactatgatatttattatatttgtcaAATTACTTGTTTATGAATTTTAGTAAATCAAacattatttcaattaaatttatttgaatttaaataaagtagatatgaaattaaatgataaaatatctcTTCATGTTTTGAAATATTGTatgaatttgtttaatatttattattattattttaattaacaaaataaatttattaggattaataaaaataataaaatgatagaaGAAGAGAAAGATTCTTTTATAAGCCTATaatgagaaaaaataaaagaatagagAATCACATAGAAAGTCAAAGATAAAGATGTAATTATAAGcacaaagaaataatataggaTAAaagatagttttttaaatgcttGAAGGCAGTGGAGTAGAAAACTTGATGGAAGAGATTCCTTGTGATTCATTAAATCCATCTAATTTAATCAGTAATGATAGCCAAAGTGAAGTTGCAATCAATTATTCAGAACTAAATGAAAAAGGTTTAAGGTAAATGCTAAAGATATTTGTTagagaagaagaaaatttagaaatcataaacaataacaaaatagaataagaaaatacTTAGCAACACttgtattctaatttaattgcttttttatcAGCTCAATCATTGCTTCCTACTCCTATATGTAAAATATGTGGTAATCAAATGAAGCTTGGAacacataataaatatttcttaaatcatTGCTGGAGATGCTATCAAAGTAAATGCGGGTTAAggaaaattaaactttttgctTCTAATGAAGTATTTTCtggattttaagataattttgctaaaatcCTTTAACTTCTTCTCTCTTTCATTCCATTATAGGTTCCTAAATGGCATATTCAAGATACTTAAGATGTttcataaaaaacaatattaaaatgcaaaaaagTTTGGTATGAAGCACTTAAGATGtactataaaaaagaatacagCGAATTCGAATAGCTAGGATTTGACGGTAGCGTGGTCGAAATCGATGAGAGTTGGTTCAGAAGGAAACATCATCGAGGAAGATAGTTAAAATTAGAACAATAATGGTTGTTCGGTTTAACAGAGCGAAGAAAAGATTTTAAGAGAACATTACTCTTTActgtaaaaaaaagaaatgctGAAACTTTAATCCCTATAATAAGGGAGTATGTGAGTAGTAAATGTAAAATGATCATAAGTGATCAATGGAGGGCTTACTCATCTCTAAAAAATTATGGATATAcccataaaaatattaaccatAAGCTTCATTTTGTTGTtcccaaatataaataaagaaagtatAAGAAAGCAAATTAACATAcaaattattaagtttttaaaggagaaataataaatacacaaACCATCGAAAATAGATggtaacatttaaaaaatcaattaagaaaaataaaaggaaaaatatttaattttttaatggatATCTTTtcctctttattttatttttgttaaaaataaaatatagttggATAATCTATCAAAGTTTATTCAGATTATATTAaaaccaatttaaaaaatatttgatgtatttctatttatttatttatttatttatttatttatttatttatttattgtaatctCTATACTCTTATCATATTGAGTTTAAATAATACACTAAAATACTTTAGTGATCATATGaccatttaatgattttagaaACACTGACCATTAAAGTATTTTGGGACACATATGGATAGGGAGGGTTTTTAGTACATTTGACTATTAAAGACACATTGACCGATAATTTCCTTgctcatttttttcttttaaatgtttctctatatttgttaattgaaaataaaattcatttttttattatgttataaaaaatttattaataaaatctctaATTGTGAaggaattaattttgaaaataattttctactcatgtctaattttaaaaattttatcatgaAACAATCTCTATtcctatttcaatttttttatctctGTTCTATGGTGATGGTTCtccatttacaaataatttataatatcgaattaaaattacaaattaatattattcacagtgatttgataaatatctttttaatccatttgtcttattaaaaaaaaagaaagaatgaatCTAAGCTATTCGATATTTGttgattaattgttttttttaaattatttttatttgaatcaatttatcatcgacaaaatataaatttacttttacattattttatttaatcaattaattaataatcagaaGATATTaggtaaaaatcaaaataaataaactattgcatattatacttattaaaattacgttttttttgtttactgataaatagttattaattagcaaaaacaaaacaaaaagttattaattaggAAAACACAATAATTagcaaaacaaaataaatacttggGCAAAGAATAAAGCAAACTTATGcgcttgtttttttttaggcttatttttaatagaactgGCTTAGGAAAAATATACTACTCTCTCGTATTTTACACTTTATCTTGCAGAGTTAAACTAAGAGTTCTCTCATGCTGCTTTagataatacaaaattaactcttgtacttaaaaaatttacatttattgccATGACTCTAGTAATAcatttgcttaaaaaaaatttgtttgttgAAAAGGGTCTTTTTTTTAAggatttagtaatttatattttatcatccTAAAGTAGAGCAGAATTATCTTGACTTGCTGTGAATAAAAGacagttagttagttagttagttagttagttagttagtttatttatttattcgtttttttgtttactttttttgtttgttttagattgtgatatttttgaatataaaaaaaggatttaaaagaaattaactaGCACGTctaattgctttatttatcttgcttgtttgtttattcACTTATCAGCAAAGTAATTGCTCTTTAGTAATTGTTTTGTCACTAGtcgtaaataaaaaaatcaaacattttaaaatatcaaataagtaaaaaaagctagcaaaaatagataataataatattaacaataacaaatattatataattaaaaaaagtagaagtatgttaataaaaaagtaaaaaaggtATGCAAGATatgaataacaaaaaataaaatactaatcaatcaattaataggttcaattaatataacaatcattcatttttgctcttaatgtatttatttatatatagaaATGtacattttatttcaatcaacactctaaaataataataaatgtttagCCTTATTCAACATTTCTTACCCAGCTGAAGCAATTCGATTTCTTCTTTGGTCAAAGGCTCTGATATTGGATTTTCAACTTCAACAAGATCTTGCAGCTCAGGTATTTGATTTGCCAAAAAGTTCTTCTTCTTAAGCCTACATTGCTCTTCGTATATGTTCCTATCATCCTCCAGCTTATACATCCTACAGCTCATCACGCAACAAGGGAAAAAACCAATTCCTGTAAATGTTcgatatttattgttatttatacaaaaaaaaaatagttagatttaattgattcaataaaataaagtaaaataatacctAACTCTAGAGAGAGCTGTAAGTGATTGTTTAGGATATGAGTTTCTCTAATACTTTCATTCTTAAAGCTTCTTGAGTATTCTTTGTCGAGACAATGTATCTTTCCTTACTACACttagatatttttgatagtAACATGTATCTTCTTCTAACCCTCCAAGAAAGCTTTATCCTTTCGAACTtgctatttttgcttttaaagggcttcattttcaaatttagcAACCTTTAGTTCctctttatcaattttaattttttaggacATCTTTTCAACtttgtaaaaacaatttagaattatttatttattctaattattttatagaaaaaaaggaaaaataatttactatttataaaaatgcaatTCTACTCATTGtctattatttagatattagcTTTTGATAaactatatataaattttttcttgttattaaaaatttgtttaaaaagtttttttattatgtgcTTTAAAAATTGCCCTCCAGGCGAAATTTTTGGAGGGCGAAAAATTAGGCTATaggtagaatatttttttcttctacctATTGGCCCATAAAGGCTCCGATTGTAAATTCTCTCTAATAATTAACTGTAATTAAGAATCTCacttattagaatttttagcagttataaataaatctatcaaCGAGAACAatgaaaacataaaaaataatttgaaaagagCTGATGTGAAAAAAGTCTTGGGCATCAAAGATGAAAATATGAGTAGTACAAATAATTCATGTTtgctaaattgaaaaaattcaataatttcaaGAAGATTGTTGAAGAGCTTAGTCTTACTGTTTACTGAAAtcatgatattaattaattattttttctttccttttatttctttttttttatgaggtttatttagattttattttcaa
>JH659612.1_97166_103537
caataatcatcaattattactattcttggataataaagttttataatCTTTATTGTTCTCAAGAAGAAAGAAATCAAGCAGCAATAAGAAGGTCCttagtagaaaataaaaaaacaaactgaagtaaataaaaaattattaaaaaatgagaaaagttaaaaataattactattctcgaataattatttttattgaaggaaataaatatttaataaaaaaataaatattattttataaatttaaaaaaatcaaaaaaatattgaaataggtTTCTAGCctgaacaaacaaaaaatataaaagatatttaatcaaaggtttaattttttaatgaaaaaatataaatttttttcattcatttttttttgtaaaaaaaaataaattcaaggtGGGATGTttgacaaaaatttatttttgatttataaaaaggcatatataataaaaaaatgaatataaatattataatcttcaaataaatatcaacaTACTATTTCATCCTCATcattatcttcttcttcttaaaaGTCAAATGATNNNNNNNNNNNNNNNNNNNNNNNNNNNNNNNNNNNNNNNNNNNNNNNNNNNNNNNNNNNNNNNNNNNNNNNNNNNNNNNNNNNNNNNNNNNNNNNNNNNNAAAATGTCATCAAAAATCtattctttgatttattattaaagctttttatcttttttggtTGATTACTTagcaatatcttttaaatttatctgttTGAGATTCTTGTCCTTAGATTTACTcttggttttatttttataggcataataaaattaaaattttagtaatattatttttaatttcttaaatacctATTTTCCATTTCTTTATTGGCTTGAGTTTGATGATTCAGAAGTATCAGATGACTCTGTGTCATCTATTGTTAATAAAGgagctcttttttattatttatcttatgatTAAAGAGATAATGAAATAAAGCATAGATGCTCCTTTATATCTTCACacgtattatttaattaagtgatagattattaaatttcacttTAGTGttctgtaaatatttttagtttatgtgaaaattatttaattagatcttcatcaaatttatcttttgtttattatcTATCTTCCTATTGCCTTTATATTTAGACTTGAGAAAACATTCTTTTTTTAGACTTAATACTATCATTTGCTATCATCTAATTATCCTATTCAATTgagcttaattattattaattgtggTTAATGGTAGCCTTTGTGTTTTcagtttatatttcttttgggCAGgaaagctatttaatttaagccaTCCCTATATAATTATCATTTCTGTATAATAAATGTATTGAATTTTTACCTATCTCTATTAACTTTTCCTCTGTTGTTTAGCCTTTGTTAGTTTTCTAAGATGGTACAGTACTAAATTATAGTTTAGTTTTAATGAAATCTTAACTGCACGGACCAAGATCTTGAGTAATTAACAGTGATTAAAAAGGAGGGGGGTATTTTCGTCAAAAGTgtcaaagatttaaaatttgacataaatttttaaaattggagTCTAGAAAAGACATAAAATTTTGAGAAAgacttattgaaaaataaagaggtgtctaaaaaagttaataaaaatacaaaatacattatatatcataaaaagagttaaatgccattttgatttaaaataagcgaaatttaatgttttgatttaattaagataatttacaaattttgtggggaatattttaatttttgattaaacaatttgaaattttgattaaaattcgcACAAATTCATTTGTTTCTATCGATATTTCTCGAATTTTCTaagtatttacttaattttattcatcagtaaatgaaattttaataaatatataattaaaactaattttcaaagatagattttatcaatttttcaaaaattaacaaaaattttcaaaatttaatcatatttttttttaagctaaacatttatctaaatttctttttattaaatattcatttgtaAAGActatccaaaattaaaaaggcaTTTAACTCTATTATCTGTTTCATACTTAACCaaagttttaaatagaaaaataaaaattaaatattcttttctttttttaactaaaatgccaaaggttttatttataattaatgtatttttatattttatggttcttcacaaaattttattattaaattttagaaagaaaaaaaatttttttattaaagtgtcTTATatgtcaaaatttaatttttaggtgTCTTGAgacatataaaaatttaaaaactttttaaacacTGGTAATTAACCTCCTATTTGGATGAAAATGAGTatctatgtaaattaattgatcaatACTGAATACTTACTTACCAATGTTTGGTGCACATTATTCTCATATTTGACCTACTAGAGCTATCTTCTATAAATTATATCTACATCTAATATTCAATAGATTCTTTATTGAGAAACCtttcaattttatctttagtttattctaaatatttctagTACTGCTGTTATGTCCacattaatatctttttattcaacgagtgtaaaattaattatttttattaaaaattataattatatctaacttttaataaataaagattttattgaaaaatcttgaaaataaaagatagtTATGCAAGAAGAGAaagtaaagaattttttttcaaggaataatctaatatttacTACTAATTGTAGCTACTGTTAATCCTTATCCATAACTTAAagtgtaaaatataaaaatagatactaTTGTAGATCATGTAAAAAGTCTTTTTATGAAAGAACAAAcacaatttttacaaatagtaGACATAATTATAcagtattataataaataatagataactTCGTTTAAGATTAGTCTATAAGGAGGTgcatcaaaaatttaagagtAATAACTGGAAATATTTTAGCAAAGAAGACAATTTCTAGATActatgatatatttatttaagaatttaattcacaATTATTGCAtttctaaaagaaattaagttattttttctcAAGACATTTTAGAAATTGATGAGACTTATATTTATCGAATAAAAAAAGGACTTCATGGGCGCTTAGCTCGTATATAAATATGGTTATTTGGTATGATATCAAGGAAAACAGGCTttcctatattttatttgttaaaaaatagaaataaagctACTTTATTAGAGATAATTAGAAAGCATGTAAAACCGGGTTGCACTATACACAGTGATTGTTTTTCTTCTTATATAAATATGAGAGTAATTCCTCATTAATCTCATATATCTCCTCTTGGTATAAGGCACTATGCAGTAAATCATACAGTTGAATatgtttttagaaataaaagttCTATTCATATCAATACTATAGAGAGAAAATGGAGGAgcttaaaagaatatatttaagaaattaaaccGAAAAAAAGATTAgagtaaattatttcaaaattttggaTTAATCAGTATTTAGATTATAatgaagaaatatatttattaatgtaattaattaaaaaattacatatttcATAAACTAGTAAttgactttaaattaaataatggttttgattaaattctaaaaaatatgagCTATTTATTGGCAATTATGAGtcatattatctaatttattagtaataatacctaataaattagtagaaattagtaattattacTCATAAATACCTAATTAATTGGTCATTATGACTAAAAACTTTTAACTACTACCCTATAACCTATTATTACATATATAATCCTTTCAAACTCAAAATTACTCAGGATGCAAGCATGCAATTACTCCATTTATTACTTTTCATATAAAAGCTAAAGctgataagaattaattaattttctaatttaatcaccattttaaattatgaatttttggGTAGAAATAATCAATCGACTATCAAGAATACAACCATGATACCTCATTCAATAATTATCAGATTCAAAAAACTTTGAGGACATATTGTATTTTGTGTAgaattattttcctttttttggtttaattatatatgttgaatttttgtataaatcCTCAATTAACATTGTAGGGAAATTTTGTTGTAGCACAACCACTTTCAGataataattactaattaaaaataaaatttgaatgcaCAGACTTCGATATCtataaatttctatatttaattatcaaacaagtagcattagaaataaataagcattttCCTAGACCAATAAGAAAaagttgataatattttattttagttttcagAAAATAATCTTGAGGatcttgataatttttaatgagagTTATCATTCATTACACGCTGGCTAtctaaaaagcaaatataaatcttaaattctgataaaataagcatgataatattaataaaactgtacaaaattaaaaaatgtaattgataaaaaaaatatgggtcaattaaaatatgatcaGCTACTAtgtatgatattaaaaattaattgtaaaattgaaaaattttataagaaaaatatctaatattaaagcaaatacatcaaaaataattaattttaattaataaattaataattatgattatttaatttttcaattatttttcaaaagataTTAGTGCTGTCTAAATTATAActgtaaataaagaaataaaaatataatcacaTATTTCATTggtaacttttaaaaatttttttttaataaataaataaataggtctttaatgaatgataaaaaaaaattttataaaaataaaatttaataaaacataatatttaatttattcattcattaaagaacaatcctttttttaataaacccactcaaattaattaccccctatttattttagataatatatatttttttaagatcaaCATAAAATAAAGGATTTTTAGTTCAGTtaatattaatgtaaattaaaaagaatcttCCTTTCTTTTGTGTAAAGGAAAATGAAAAAGTATTCTGAGTTaagaaagttaaataattaggtttaaaataagataattaaacttagtatatgatttaaaattaaattaaatctttcttaatttaatcatagtTTCTACTCTAAAGTTTTCTTCTTCAACTTAAATATAGATGATATTGATTGAGTAATTGCATAAAAAAAGATCTATAAAGTGTAATCTTACTaagatttacaaatattacattaatttattcatgtttataaatttcaatatcaaaagtaaaaattctatggtttaaaataattgattgacatttaatacatattatttttttcaaagctaAGAGACTGaatggatttatttttataattaaaatatgccttcattaatttaatagttcaATATGACTTCGCTCGTTTTCCTAATTAAAAGTGTAATCATAActtgaataatattaatagtataaaattataaaaataaaatttctatggcttaaaataattgattaaattttaatgcatattatttttttcaaaactaaGAGACTGaaaggattatttttataattaacacATACCttcaataatttgatatttcaatATCATTTCActtgttttcattttaattaacatttttattaaagcttgtaaataaaaataatattataaaattgaaaaatatttaaagattaataaactccagagttagttaattttaatcttaataatatcttttgattttattcataatatatattttatctaaatgatatttttttaagagaatTAAGTAGACAGACAtttggaaaataaatttattcactaaataaaattcaattataaaaaattatgaaatttatacATAAAATACTTATCAAGTTATTTAGTATcatataaaattacaatttttattagatattcaaatattttttatcaatttaattcaacATTTTGGTctgttataaaaattttttacaactTTGCTAGAtttctaaaatcttttaagttaaatactctaaatttaactaaagacattgtaaatcttttataaaataaattctaaggaacgaattaaatattacttattatattatttttctaattttcttcttatttttgcaAAGAAGTTCTTCtctacttaataaattaatatgccTATAAAAAGACtgaaattagcaaataaatagttaatcctAGTAAAATCACTtgaattgttattaaaaaactaacacTTACTTAATCTAAATAGCCTGTATATGAAATAAAGTCTGGTTTTGAACTATAAATGttcaaaataaagaattaaatgtaTAATACTAGCCATAAAGCTGaatctaaaataaagtaaCCATTGGTAAGTTTAGAATAGAAtggttttaaatatattatgataATTAGCAAGCtcaattagataattattgttaatatgTTGCATATCATCCAATTTTAACCTgcttataaaaagcaaataggTATTAAAAATGACTCAAATGTTTAGTAAATGATCATGaag
>JH659658.1_170597_176884
ATTCCTCTTGGCATTCTTTATTTATGTGACCTTCTtgctttaatatatattattatttatttgagttttatatcaaaataagatcactaaattatttttcaagaaGTCTTTCTCTATTAGATTAGAGTTTTAGCTATCTTTTTTAGGTAGTACGTTAATTCATgagtatttcttttttcttagaAACCACAAGACTCACATGTATCTCCACTTAGTTGTCCATATTTTCCAGCTGAGTATTAATGttcacttattttatttaattattatacaattaaagaaaataattgattatttaattaattttcggCACTATGGCTTAAATAATAGTTATCGacactaaaaaatttagtgtCGGCTAATAATAAATGGACTCTATTGTCAAAGTAATATAATTGGGTGAAAATTtcgttaatataaatttattaaataagctaaatgaattaatttgtatGGAATAATGAATTTCAAGAACATAAATATTGTGAAATAACCTaacaaaaataacaataaattttattaatttctaaatatacaTAATTTAGAAATCAATCTTCTATTTCCATTTCTCTACTTGTGAATGTCGAATTATATCTGATAGAATCttcttcaataaattatttatcttcttagattgtattttttttaataggtttaactatttttttattcttatggtttattactatttgatctagtttaattctttttttttaagctaagTTAGTTGATGgtgaaacaaaattttttttatgataaacgGGTgttgatattataaattttttagattactaTAACCCTTCCATTCATCTGTACAAATCATTTGTACAGTTAGGAGAATCAAAGGTTTAAATAAGTGTGCTTAGAGTTTGTTAATCACGATTTAGAATAGGAATCAATAATAATCTTTCAAATCCATCATTTCTTTCCAGAATTCCTAGAATCCACTGGCTTATTATTATCTATCtacttttatgatttttacgCTTGAAGTGAGCCTCACCAATCTCTATAACTTGACTGTCTTCACCAAgcaacattttttaatattgtttttcaTAGTAAAACTTATTTACACTCTACCAATGTTTTCTTAGTTTAGATAATTATAcatgatttatattaatctgTTAAATAATAGTTGCATTATCTGTTTAAGAAGGAAGCAAGcaactaaataaatagctttattaaatatgataaatcgAGTTTGGTATTATTAATAATGGGGTGTCCAGAGAATAGagacaatttttttatctaacaaCTTTAAGTATAACATCTCcaatctttttattcttaaaactcAGATATTTTggcttatttcatttttttcttacatttaggacaatttatatttaatgataatccTAACTTATAGCAAAACTAATatgcaaattttttttatgattcacTTCCTTAttcaaaactttaaatttattatataacattttttaattattaagactAACATTATCTGCTTCTAATGAATTAATCagattatctaattattattctttaatagaTAATGGCACTTAACCTTTtccttttttttcttaaacagTTAGTTATGATTATGCTCCTTATTAGCTAAGTTATTATGAACCTTACTAGCTTTATAAACCTAATTTTTATAGTATAGAAACTATACTTGctgtaaataattgatttaataaatcatttcttttactattaatctacttattaatattaaattttgtgttTTCTTATCGAAAttactcttttttataaaatattacttgtttaccttcttcttatttttcttttttcattgtctttagatataattttttaattaatttcattatttttatttaaatatttctttcagATCAATGTAAATCTTATAAACATCAAAATTAGagggatttttaaatttgaaattagtgTCTATAAATGCTCTTTGATGCTGGTGtcgataataaataattagatatagTGTCGAGGGCAACATGCAGAAATAGACACTTGAAATCTAATGAAATATCGACATCCCTAACTAAAAAAATCGACACCTGAATAATTCTGAAGAAATTCGACACCGGAGTGCTATTGCATAAAATCGACAcctcttcaattttatttgcttaatatcctatttaaaattgaataacaatataaattcattattattatttttttttattgaatattgcTAGTactctatattttattcaatacttaattctttaaattcaaatttaaatttttttagatattagtgAGCGAATTATTAAATACTCAGTCTATTTTTCTACTTatagaatattaatataaatcaaaacaaataaaaagtatattttaggTAACCtctgaataaataaagatagcgAAAAGAACATTTCAGGTGAAGCATTCTGAATCCAAAAGAAAACAGAAATTAAGTGATTCCCGATAAAGTATACTTTCCTCTTTATTCAACTCTGCAAGTAAGTACTCATCAAAAaatgcaatttttaaataactataatTAACTAATGATATAATGACTGATGAAAGCTTTAGTTATtctgaatttttaaagaaaaatgataAGTATATAACATCAAAACATATAAATGATGCTATCAATTATCTTTCTAGCTTAAGTATGTAAGACTTTTAAAGTGAAACAGCTGAATCtcttgaattttttttcaaaatttaatctaattatgaCTCCAATAAATGAGAGAAGGAAAAGTGAgtgaatttttatataaaaagggATGGAGATGCTATGGTAAAAGATGCGATAAGATTAAACGCTTCTTATTCTATACACATCCTATTTTTGAAGAATATAAGTTGCCATTGCCAGTGCTTTtaaggttatttatttaatacttgcCATAATAGTAGcagaattatcaaatttaataataatattcaaaaattaatgatcATTAACTAGCTTCTGCTAGGAAAATATGGAAAAAGTTGTATTTGAATATTACTTAGAGTAATACGCTACTATACAATTAGGTTAAAACTCTTAAGTAATTGAGATTGATGAATCTCATttcaaaagaaagaataataaagGACTTTTTCCTAAAAATGCGAATTGACTCTTAGGTATTTGTGAGAGGGGTAGTGGCTTTGAAAGGTCTTTATTCTTTTCAGTTCTTAAACGAGATTAAGCAACTCTTATCCCAATTATTCAAGAATATGTATCCAGAAACACTACATTAATATGCACTGACTCTTGGAAGGTTTATAATAAACTTTCTGATTTAGGCTATGAGCATCGATCAGTAAACCATAGCAAAAATTTCATTGAACCTACTTAAGCAGCTGCAATACCAGAGGTTAATAACTTTACAAAGGGTATCTGGTTCACACTTAATCAATTGAAAGTAAGTGGTACCATATCAAGAAtcgtttaaaatttatgaaaggaaaaaggaataattatatttaagatgtttttaaatctttattttacttaacctttaaagataatttagaattcaaagctttagaaattttataatcttataTCTCAAAGTTTTAgttgaaaaatattctttttgaatttgttttgaataacATTAATGAGAATGATGAAACTACAGAAGAATATGAAGAAATTATGTCTGATGAAGAGtaagataataaaagtaatgaaGTATCAAAAGAGGGAAGTGGCTCTAAACAAGGAGATAACTAGATGGAAATAGAAGAAGAAGCACTCAATGATCCTGTcgattaaaatgaagaaaattaagaagagaTGAAAGAAAAatgtattcatttttaatagtaaatttttatatcaacaATATAATCTAATCACTcctttcttatttctttaatataataattttttctccatttgataaattatactcaagtaaatttcattaaatgatgtttaaattacattattattaatatataatctattataaaatatcaacaCCTTAATTACgaggtaaaatttttatattttcaaaataaatttttgatcatttataaaattatttaggaatttaatttgaattaaatcagagatcaaaaatatcataagCAGTAGACAACGATggtaagtaaaaattatatgatagaataaaaattgatagaatatcctatttatatgatttttacGTTGAcactgttttaaatttaactcaatTACTTTACTATGAAATATTTGATCATAGAAATCTCTACTTATTTTCTACTGTAGATACAGCTTTATAAGATTTTTTcacaaaaaatacaaatgaattatttattaaaaaaacaaaagctACAATATAGAAtgaaatatatgaaaaattgaataatactgaaaatgatgaaaaaacattttttaatcacTTTGATAAAAACGTTTAAAAATCAGGTAGGAAATTAAGTGATTGCTTCAAATTAGCTCTTGAAAAATGCTAACCATTAAAAACTATGATCGatcaataaatagatattgaaTTCCCAATCGATACTTTCCAAGATAAAATTGttgaaaaggaaaaaattgttgtttcaaataaaaaaactgttaaaaaatgaaaaatgattttttcaaaatattttttttcttatttttttatttttttattttttattaacatataaataaaaaatatttttttctgttatttataaaaaatgtttgatgATCGTGactataaagaattttaataattattaaaaaaataaaaagatgaagaagaaagaaaaagaaaagaataagaagaaaaataaaaaattcaaccaaaaaaataagaagaaatataaCAACAACCACTAAAACTCATAAAAAAGGAAGATTTTGGAAcataaacttaataatataCAATAAGAGATAcagaagaatattaaaaaaagaaagaaaagagtAAACAATACAAAAACTAATTAAgagaaatctaaaaatataaagatgaaCTGCTAAAAACGATTGATGAAAAGGATTCCGAATTGAAAAAGcacaaaagtaaattataaaaatttgatagtgAAATTAGTGAAAAATAAGTTGACATATcccaacaaaaaaataaatggaagtaaaagaaataaaattattaataataattaggagAGaaggaagaataaatataacatTTATAAAGAAAGTATGAAGCAAAAATAAGGGAAAAAGAAGGTCAGCTAAATGACATAATTAGTGCTTTGGACAAGTTGAAATTAGAAAAtgttcaataaaaagaaaaaattatgggTTAATCTAAAATGTAAATGTCAGAAAGCGAGCTAAAAAATCAAGTAGCTCAAAAGGAGACAGAAATATTTCAGCTAAAACTTATAAAACAAGATAAAGAACGATTGGAAAAGTAAATTGCGGATTTGAAAGctgaatttaaaagaaaaattgaaaatcaCGAATCTGCATTTAATAATGTAATGTAATTAAACGAATAGCTAAAAAACAGAAATGAATAAGCTTAGTAGGacttaaaatcataataaaatgatcataaaattttttaaagtgaagCTCAAAGAGAAATGTTATAAAGAGAGTATAGTATGAACAATCTAAGAAAAGATTTGGAATTGATAGCTCGGTAGAAGAGTGAATTGGAGAGACAAATTGAAGAAAGCAAGCTTTAAATGCGATAAAGTCGAATTCAAATTGAAAACGAAgctaaaagcaaaattaaggAAATGGATGACAGTTTTAAGTagcaaataattgattatgaCAACAAAATTCAACAAAAGGATAGTCAATTGTAATTATACCAGAATCAAATAAACGAGTACAACAGTAGATTACACgataaagatgaaataattagtaattaagaATTGAGGATTTTTACTTTAGGAAGTGAAATTGAAAATTTGTAAACTAACATAGAAATGTTAAGATTCGAAAGTAATTCTAGGTTGTAAAACATACAAAATTCTGATTAGAGAATACACGATTTGGAATTACAATTGGAAAGATTTTCActgtaaaattaatcaataattgatGAGAAAAATTATCTACAATAACAGTTGTAACTTCAACAAAATTCAATcgcagaaaaagaaaaaataatcaatgagAAGGAGAAATAGATCCTTGAAAAACAaagtaaaattgataataatataGGTAAAAAGATACCAAAAGAGGAATTAATGTTGAGGATATTAAAGgatgaagataaaaatttagcaaaattattCGATAATGAAATTATGAAGGATTTCATTTAAGAATTAGATAAGTCATTTCCTAATATGAACATCTTCATTATTAGTGGTCTGTTCTATTAgattatttgaaagattattcaaattataaaaaattataatagttaTAC
>JH659602.1_873679_880074
aataacacatagataatctatatatcaaattaaaggaatttaattaaaaatattaatagtaattaattaaacctataaaatactcacactcaatttttacaaaattattttaatatttaatagacctagccaatttaatttttaaaaattctaatataattttgaaagagctttgattagtctataatctgatttattctttataacgaatttaatcaattaaaatattaattatttaaatttgaaatttggagatgtgtgaaaaattgtgaaattattagaaataataagaaatttaaattattcttcaaaagaaaactcaatatttttgcaaattttaatagaagatggaagaggaacagccaaattgttgtaatttatttgtaaaatttttcaattttcttcagatctcattaaagtgtagttggagataagtctgttcctttaaggaccactcattatagcactttgcaattttaaaaaatagtcatcgctatttattagcgatgatttgattaatatttagaaaattacataatttaattaaagattatgtatatatataaaatttattttctgatttattttgatgcattaaatgaaaaatagtatgtcatcaaaacattaaaaaattttgtggaaaaattaaaaaatattgatctaaattttcaaaatatattagataggttttccagaattttcaagctaaataattctagaaattaagcttcattaataattgaacgaaaacataaattttatgtttaattaaattttttttttaatataggaaattcttccaaattttattttttgagcagagttttgtaatttttattaatttttttgaatccacacactatttatttaaaatctaaataaattatcattaattttttatatttactatttaaaattctattttaaattaaaaataaatttaatttttcttattaataaaattatttgcttgatcactcattatcagtgatcaaggatttttaaaatagcaaattactataaaatcaaagaaattatcttttggatattttattgatgctcttgtattgtaacttgttaccctaacactttaaaagtaatatttttttccaacacggttttgtaatattctatcattagtaataatattatttattcttttaatagttccagtgttttaattcagttaatttaataagctcagctacagcatcataagatattatcttaggtaacaaaaaattttcgaaaaaaaattttgtgacatttaatggaattaattttttttaaataaatgaataaatagaaaaacttaataaaacctttaaatttaaaaaaaataaaataattagtcaaaaaaaatttgaaaggaaaaaaagattaaatttatactttttgctttaaaatatactgagtacctctcaatattatcatccaaatattgaaggagggatatttaatttttgatcccttactaaattattctttgctcgcttgtttaaaataatatttcccaaaaattcaattccacttataaattaaacatatttcttagcaattctaaataaccctagattatttttatctaaacataattttctttgtttttagtcatattttttaaaaattctttatatttgttaataaaaattaatctttattttatgatatttgtttattattttgcttgccctattgctagatttctaataataattaccaaaaatctaactgatttcatttaatgcagtttactaaaaaatcttcatgcactaagaaatttagcttgttttttcacataaatcataaattttattagtatagtatctttaataatcaatagatttcatacaagtttttccataaaatatcttctaatttgacatagctcaatgaatccttaattttttaaatatctgtaagaatttttgtgtcaactgtaacttatccacactaacccccaattgaaatatattcacaccatactcctaatgaattttattcacacttccccttaatgcattttattcacaatcgctcctaatgtattctattcacaccacttatattatgaataaaaactgttaattattcacttctatttcaaactgtattgaaatcacatgtccttattcaaaaatatttaaaataatctttcacacattaaactaatataaaatttttaatattttttattcagtttttcaaaattatttgattttgtttaaataattaattcaaatttcaaaaaaataagaaaaagtattatattaattagtattattaaaaatagaaaggtggaagttagaaagcagtttcaagatgtcaatgcaacaaacccagcaaagcaaacaaaagatcaacttggagcatagatcttctaaaatcaagagtcaattgaagcaaaagagattacagcttttagatggtatttttcatgagaatttttaattttaagagtaaaagaatgaagaatagcaatccaataaggaacaagtaaaaaactcagaaaccgtattgaaggatatagtttaactcgataaaaaatatataacctcatagcatatccagtaattttttaatatcttaccttctgtctagccaacaaaagaaaagaattatgcaatttagttttgcttaaaatacaatttgctcattcctcctaattgtgaaaaatgcggagataagatgaagttagtgttctcaaaaagaatgataggatctcatggttggggatgctattatgagtaatgtgataaaaacttagtctcattgtataattaacatcctttgttctcaagatttaggatcgaattagacagactacttaaaatctatttacaattggtaccaacattaatgtcaactctctcaatcaattaataatttaaactgaatgatcactaattggcaacttgcagaaagagatggtaataataaatcatcatagaatattattacaattattatcaaaatctataatttggttaaaatggtgaggtcatcgaaattgatgaatctcactttaaaaggaaactcaataaaggcgggcttataaaaagagattaatgggttttaggtatcacagaaaggggcgatggattcgatagattagttttaatacccgtagaaaatagaaaagctaataccctccttcctttgattgaacaatttgtatctaaaaattgtactttaatttgtaatgatgcatggaaatcttataatggactaagccaacttggttattctcataaggtagttaatcactccaaaaattttattaaaccttctgaaaatttctaaagttagaagaagtttgatttattctatgggcaccttatacatacctagagtatagagagtaaatggaagcacgttaaggaaagattgagacaatgtagaggtaaaagggtaaattacttatctgacatttacacttgtatattgtatctaagttataaaaataatattgagataaattctttaagagcaatttcctagtatatgagtaatcaatcaaattcatcaactgaaatggaaatagagaatggtaaataatattcataaaacatgcaatcctaaaaattttatttaaatatttttaagtttcttttttaatattaaaagttaacaaaaaatataacttttgtaaaagttatcaaaagtagagtaaaaaataaaatgtaaaaattaatagcattcatgattcaatagaacttaactaaaaaatctttataaaagttaaataaaatatttataatgtattattttcacacaataccattattgtattctattcacacctaatttttagtgtgaataaaattcatttggagcaagtgtgaataaaatgcattaaggggaagtgtgaattaaattcattaggagtatggtgtgaatataattcaatagggggttagtgtgattaaaatacagtaaacccaaattttttttttgtcaaaaaaaatgagtaaaaaatatttttttctgcttatacctaaagtatttaatatatataaatataattttaaaagctctttagNNNNNNNNNNNNNNNNNNNNNNNNNNNNNNNNNNNNNNNNNNNNNNNNNNNNNNNNNNNNNNNNNNNNNNNNNNNNNNNNNNNNNNNNNNNNNNNNNNNNtttttttttgtcaaaaaaaatgagtaaaaaatatttttttctgcttatacctaaagtatttaatatatataaatataattttaaaagctctttagtaatttatatagtaaaaaaaaggtaaatggtttgaccgattcattaaattgtaaaggttagatgttagactcattaactttaatttataagtaatgatgtaatataataaataaaagaataaatttataaatttaaataatttcacatattattttgtattggtaagtttatgaaagaaattattaagtaatatctacaaactaaatttattaataaattacacatttatttataaaaaattagagtatactttttgcacttatcagctttacatgataggcactttcttttaatattaagatttttgaaatagatactcttgagttcattaacttttctcttattaaattaataattaaaatttacattcaatatttttacctgatcagcctgaaaaataagatattttcttttactataaagacttttgagatatattagccagaaatttatttacataattaataaatagcaataatattgaaactattacaaagaagtataataataaaattagatttgtttcaaagtagggttatgaataaaataatataaaaagtagaatttttggtatgtttaaagtagaggaagagctttttatttgcgttaaatagctttttgtttattatttggttctcttttaacacatatttaagctttagaaccagtgatgttatgaaataaattataattgctctgtaatattctgtgttggcatttatcaatatctatacatggaaaaagataagctaaaatccttagtttgctactctgagacctaaaatttattcctatattcgttatttgcttttgtttaactataaagaagcaagatttgcagataaaacctaaaattatagcttcaaatgcttaattttgatgtacaatttttatcaaaatttcataatatacacatcgatccttgattataaatcatatgctttttataaagatgaaaatgacgagaaaaaagacgatgaagatatatattactggtttgttatctgttctattgtttactaaagttattaatcttacatgattattcataatatatctaataattccagatatagatttgcgaagttgaagaatattttagtttttggatatattttttgctccatatatacaatgtatatctctgagcagtttattagcaataaagacttgcacttaaacttaattattcttacaattttaataaactttatttctttttggatagcatttaacaagcctattgaaacaactgtttttagtatgtggatgaggatattacttaaaggatgtatgttactcctactatttacaactaactaagaaatttaaattaatccgatctataataacattttaagtgagtatttttaatatgtaaacacattaccatttaaaatatataggttattaaaattcttaaaaatatcaattctactttttttatcatattatttatatgctaatgacttctaataataaaatccttacatttctagcttgtgcatttttggaatatatctttttctgacctttttatttattattcatgatggcttaactctgatctttcctgttacttaagatatttaaattacaaaaccaaacgaaattggtatttaaaatgaagacacttaaggcctataagatagattagttataaatgaggaataaaatagtttcgtttttttttcataataaccaaataatatttagaaatagagtatattccatcaacttgataaaattaactatggttctttagattcagtgaaaaaaaattagttaactaaagaaaccctactaagagtgtttgatcaaaagtcaaatattgattttgttattggagaaaacaatgatttttggtttgctaaagataaaaataatttagttattttaataaaatattctaactttgaatctatcatagatatgttaaaataaggactattcacacaataacgaagattgctattagggattaatgaataattagacattacaaaatagtaaatgattatctaggcattacaaataaatatattttatttaagcgtatttactgctaccactaacttcttttctaaagagcttattgattatgtgaaaaattttaaatataacaagtagaatacttttttaaaaattattagcttt
>JH659619.1_850773_857060
NNNNNNNNNNNNNNNNNNNNNNNNNNNNNNNNNNNNNNNNNNNNNNNNNNNNNNNNNNNNNNNNNNNNNNNNNNNNNNNNNNNNNNNNNNNNNNNNNNNNNNNNNNNNNNNNNNNNNNNNNNNNNNNNNNNNNNNNNNNNNNNNNNNNNNNNNNNNNNNNNNNNNNNNNNNNNNNNNNNNNNNNNNNNNNNNNNNNNNNNNNNNNNNNNNNNNNNNNNNNNNNNNNNNNNNNNNNNNNNNNNNNNNNNNNNNNNNNNNNNNNNNNNNNNNNNNNNNNNNNNNNNNNNNNNNNNNNNNNNNNNNNNNNNNNNNNNNNNNNNNNNNNNNNNNNNNNNNNNNNNNNNNNNNNNNNNNNNNNNNNNNNNNNNNNNNNNNNNNNNNNNNNNNNNNNNNNNNNNNNNNNNNNNNNNNNNNNNNNNNNNNNNNNNNNNNNNNNNNNNNNNNNNNNNNNNNNNNNNNNNNNNNNNNNNNNNNNNNNNNNNNNNNNNNNNNNNNNNNNNNNNNNNNNNNNNNNNNNNNNNNNNNNNNNNNNNNNNNNNNNNNNNNNNNNNNNNNNNNNNNNNNNNNNNNNNNNNNNNNNNNNNNNNNNNNNNNNNNNNNNNNNNNNNNNNNNNNNNNNNNNNNNNNNNNNNNNNNNNNNNNNNNNNNNNNNNNNNNNNNNNNNNNNNNNNNNNNNNNNNNNNNNNNNNNNNNNNNNNNNNNNNNNNNNNNNNNNNNNNNNNNNNNNNNNNNNNNNNNNNNNNNNNNNNNNNNNNNNNNNNNNNNNNNNNNNNNNNNNNNNNNNNNNNNNNNNNNNNNNNNNNNNNNNNNNNNNNNNNNNNNNNNNNNNNtttgtatattaaataaaattaaaatttatctaccagttcataaaaaagttaaataagtcctttaatatttttagagatagtttatagaaaagtaccaatgaaaaaattagtggtttagattccacttaaaatttaattggaatattttaaaaaataaaatataaattacaaaaaaatttataatagatttaaaattaacacaattttttattttaatttcaattattgaaatttgcctaataatctgtctataaatttagctttttttatgaatttttgaagctaaaattgcaaaattgggagcaaattatttatttttgacttttttctaagattttctcaaaaaaaaaagaatgttttcacatttgaatgaaaatcttactagaattaaaaaataaaaaattgtttcgcactatgaatattgcgaacaaatcctgtagcctgtaaatcaaaattcaggattttgaagcaaaaaatttttaaaaagataaaattaaaaaaattaaaaaaaattgaatgtattaataaattgatttaaaattaatttactataaaaaagttattaaaaaataaatgcctttctaaagaatattgatgccatttcacattttagaaaggcatttagttatatttagtatttcgttatttttaaaacagctatttcattaaataagatacaatctttctacatattaaattttcaccatgtattaattagaccaagtaattatgaaaaagatttaaaacaaatttcaataaaaaagtatttttcagagttggttttaatgtatgagaaattatagtatataatttgcatatttcatttaattgatttctttcaatttattatataaattaaattggaaaaaatgggtcaactgtaacttatccacactaacccccaattgaattacattcacaccatactcctaatgaattttattcacactttcccttaatgcattttattcacactcgctcctaatgtattctattcacaccagatatattatgaataaaaactgtaaattattcacttctatttcaaactgtattgaaatcacgcctaattttttatcaaattacattaaatttttcaataaatcagctataaaaaaacttaaattttcataaatataaataacataaatttttgataaaatattttgatatttttttattaaatttgtgataggattgtattaatgcattgtaataaatttataaaataataaattagacaattcgaacttcaaatttgaaataaataattaaaaagagtaaaaaacagaaatatttaaaaatagattagtaaaaaaattttctaaattatgtccttattcaaaaatatttaaaataatctttcacacattaaatcatttgattttgtttatataattaattcaaattttaaaaaaataagaaaaagtcgtatattaattagtatcattaaaaatagaaaggtggaagttagaaagcagtttcaagatgtcaatgcaacaaactcagcaaagcaaacaaaagatcaacttggagcatagatcttctaaaatcaagagtcaaatgaagcaaaagagattacagcttttagatggtatttttcatgataatttttaattttaagagtaaaagaatgaagaatagtaatccaataaataaggaacaagtaaaaaactcagaaaccgtattgaaggatatagtttaactcgaaaaagaatatataacctcatagcatatccagtaatttataaatatcttaccttccgtctagccaacaaaagaaaagaattataccatttagttttgcttataatacaatttgctcattcctcctaattgtgaaaaatgcggagataagatgaagttagggttctcaaaaagaatgataggatctcatggttggagatgttattatgagtaatctgataaaaacttagtctgattgtataattaacatcctttgttctcaagatttaggatagaattagaaagactacttaaaatctatttacaattggtaccaacattaatgtcaactctctcaatcaattaataatttaaactgaatgatcactaattggcaacttgcagaaagagatggtaataataaatcatcatagaatattattacaattattatcaaaatctataatttggttaaaatggtgaggtcatcgaaattgatgaatctcactttaaaaggaaactcaataaaggcgggcttataaaaagagattaatgggttttaggtatcacagaaaggggcgatggattcgatagattagttttaatacccgtagaaaatagaaaagctaataccctccttcctttgattgaacaatttgtatctaaaaattgtactttaatttttactgatgcatggaaatcttataatggactaatccaacttggttattctcataaggtagttgatcactccaaaaattttattaaaccttctgaaaatttctaaagttagaagaaatttgatttattctatgggcaccttatacatacctagagtatagagagtaaatggaagcacgttaaggaaagattgagacaatgtagaggtaaaagggtaaattacttatctgacatttacactagtatattctatctaagttataaaaataatattgagataaattctttaagagcaatttcctagtatatgagtaatcaatcaaattcatcaactgaaatggaaatagagaatggtaaataatattcataaaatatgcaatcctaaaaattttatttaaataaaaatagaaacaaacattgaaacaaagcagcaacttgaaagtgaaattgttaaataaatcttttttttatgaatttatattatgaaatagatgaagaagatgataatatttctgattaaagtgaaccagaaagtgatgctgatgatgatgatcacttagtaaatgatagagctatctccaaataatttaaataaaaattctaaaagaacaaatcttattgttgatattgaatatttaaatttaattgtatgaatatttatattctataataatgtaattcttgattatttgattctgaaaaaaattatattttattttttccttctattttatttctattaaaattttaaaagggtagatttttttccttattttaagtttcttttttaatattaaatgttaacaaaaaatataacttttgtaaaagttatcaaaagtagagtaaaaagtaaaatgtaaaaattaatagcattcatgattcaatagaacttaactaaaaaatctttataaaagttaaataaaatatttataatgtattattttcatacaataccattattgtattctattcacacctaatttttagtgtgaataaaattcatttggagcaagtgtgaataaaatgcattaaggggaagtgtgaataaaattcattaggagtatgtaattcaatagggggttagtgtgattaaaatatagtagacccgaaaaaataaatatttataatttatttatttatgagtattaatagtaatataataaattatttgtttaaatttctaaaatNNNNNNNNNNNNNNNNNNNNNNNNNNNNNNNNNNNNNNNNNNNNNNNNNNNNNNNNNNNNNNNNNNNNNNNNNNNNNNNNNNNNNNNNNNNNNNNNNNNNaaatatagtagacccgaaaaaataaatatttataatttatttatttatgagtattaatagtaatataataaattatttgtttaaatttctaaaataatcaattttaaaaatatatttagaatcataaaaatattaatttatagttaaaattatgcataaattaaattgaaaaatgataaaaactaaaattatttggaaatgattgtaattatatagaaattttaatttattgccaaaaataaaaagaatattttattcaaaaatatttcataagaaatagataaattcttcaattaattctgaattatttttttctattaatatcaaatgtcttgcttatataaatacttttaattgagtaaatttagaatagatccttctcaaagtttcttttctattttattaagctacatgaacacatacatttaataacacatttattatacatatatgttaatctaaacgtagtaaaattaattaatatactggtttacaaataatatatttctaatttttgatcaaattataatcaataatatagaactatttttaaaaactaaagaaataatgctacaagaattaagtgaagatttaaaaaaagaattagggtagagcataacctctaagttaaaaaattatggataatttgagtttgagggaagcactataatagttgagtatttataacatttgtggtttcaagctaaacttatgatagttcattagttttacattccaaaatcttcctaattatattcaatcaaagaatctccaaacttttaggaatttctttcgcagattcaagcatttaaggtgacttaagataatgattcttttactgtttcatttttaatcgaattaaaacatgattacagcttgaaaaaggatacttttgttgagcagctgactaaattaaagattgaaaaacctcatgaacttagaagtgctatttctaattctatgaataaatattaaaaacattatgctaacattattaataatatgccatttaacaacaaattagatgatgtatttaaaagtgattaagctgttatatttttggctaaaaactgtttgtaagtccatgaaaattagttacttcctcatgctaaaattgagaaaaaagtctactttaactagccaaaatgtgaagaaaaaatagaatataattaagttagtggcaatattttttctcaactttaaaaacaaaataagattgagtaatttaaattggaatctattattaactcaatttaagcatataaatactttaccttttactagcataaattccttttggtttactatactactttcttgtaagtcattgagaaataggaggagggcattttaatacattagatcgatgatacaattatatagtaaagtgcattatttgcagtcacatagtaggatgagcatatcttaattaatattgaaggtgatagtatgtaatcatatccataaatgactcatctacttggaaaataattagtaaatataatggaaacaacacagtttatgaatatttttactgaaacaattgttcatcaaaacattaattcaaatatagaagtataggagctatctaataaatttaaattgggctctgtcctcttatataggaataaattttttactaattaagcctgtgtttacttgggaagtgatttagttattacagtcattttggatcatgaagattaagtttaaaaagataattaaaattaataacctatctctgatgaacaacaataaatgaaagagaattaaatggaaacagaagagtaaaaacaaaataat
>JH660310.1_8413_14700
atagaaaatgaataaattctcTCTTTGAGTTCAAGgaggaattttaattaatgattgagAGGTTATTTTTTTCCACTAAAATATAGAGTAAAAAATCTGTAGgagattttttttctttagtcTCTGATACTAAAGGATTTTTCAGttataagaatattttctCTATCTTACTTCTGTAGTTTCATGATTCTTCTGCTATTTAAGAGTAGAACAAGTGAGTTATGGTTTTATGATGGAACTACCTGTTTAAAAGGTCTTTGAGATTTTATAATACTCTTCTACTATCTCTACGAGGAAGGAAATgtgttttaattttcaattttttaatttagtgaaaacttttttttataacaattatattttatttctatatacctctaaaatcattttacagctaaaaatttaaagatatattttaaaaaacttagcatattaaattttttgttgtaaaatatccattttaaataaaaaaattttatcacaaaaaatgagaaatatattattgaatGATACTAAAAACTACGAAGGTTTTATTAAACTGGTTTTTTGGTCTAAAAGAAATTCCATTAATTTTTGAGCCAAaccattttttcataaaaaattatttcattaaagtttaaaaaatactttgatttttaaaatttcaaattaaaagtaaaattttaaatcattaaaataatgaaaaaatcaattaatataattcatatttattgttttactgtatatttttaaataaaaatgctaattaatttgaatttttttttttattaagctcTCATCCGAatccaaattttataaaataaattaattctttataaattttaatgttgcTATTGAAATTATAGGTTTTCATATTTTGGAGGTAGATAAGGATATTTTACAgttattatatttgtaaacTGTGATATTTTTATCCTAGAtcagtaaaattatattttattgaaatatctgAGCAACTGTTTTCAGGTAAATTTCATCCCCTGATCCCCttatttactttcttatttactaagataaaatgcttaaaaatattcagaTGAATCTCAATCAAATTAGACTGCTCCTTAAAagtatatctaaattattttttaatacaaatagcAATTTTAATCAAGGGTCTTATTTgagaaaataaactaaataatataagaaGTTTAATAATTCCCAGATACTAATGAAAGAGACAGGAATAATACTGAAGCAATAggaattttaatcattagcTCAAACCTTCCTTTCAGAATCGTTGAGGAATAATCTTTCAAAAACCTAATTGATATCTTGGAACCAAGGTACAGATAATCTTCTTTATTCTCACACTTgttttcatcatcttcattgctaaaattttcttcttcGCTTCTATGGAACATGTATAAGATTCCTTATCATCttcaaaatattgattttgtttttaatttaaattgcttcTCCTTCCAATTGTTATTCAGATTCTAAAGGTTTTTCTATTATTGTGCCTTCaacaattaatttctaaatattaatatatccaTTAGTCTTGTTCatcaaatttcatttattcatttagtaatttttataactcTTAGATTAATCCTGTTTTATTAATacctatattatttttcaataactaAGCATAagaattatcaatatttaaattaatttcacattttttaaaagactTAATAATAGTGgatatttaacattaaatgTTACATGGTGGATATATACCACGAGTTGACTAATTTAtgctttgattttttataacttaattaaaaattattgaaatccCTAccaatatttcttaattttagacAAGgaaattttcattcattttaaaatgaataaatggcAGAAATACTTTTGTCTGTCTTTTATTACGAAAATTATTTAGACCAATTTCCACTGCTTcgaaaaatttttcaaaatactaaaaaaaaaaaaaataaaattaattttttgaagaaacTGAGGGGGCAAAATGCAGAAATACGACACTTGGAATCTAATGAAAAATTTCGACACTACAAccctaactaaaaaaattgacACCTGAATAATTCAGAAGAAATTCGACACCAAAGTGCTATTGCATAAAATCGACacctattcaattttatttgtttaatatcctatttaaaacttaaataacaatataaattcattattattatttttttattgaatattgcTATTACTCTATACTTTATTCAATACTTAATtccttaaattcaaatttaaatttttttagatattagtgAGCGAATTATTAAATACTCAGTCTATTTTTCTACTTATAGAatgttaatataaatcaaaataaataaaaagtatattttaattaaagtctgaataaataaagatagcgAAAAGCACATTTCAGGTGAAGCATTCTGAATACAAAAGAAAACAGAAATTAAGTGATTTCGGTAAAGtatatttcttctttattcAACTCTGCAAGTAAGAACTCATCAAAAAATgcagtttttaaataactataatTAACTAATGATGTAATGGCTGATGAAAGCTTTATTTAtctgaatttttaaagaaaagtaaTAAGTATATAACATCAAAACATATAGATGATGCTATCAATTATCTTTCTAGCTTAAGTATGTAAGACTCTTAAAGTGAAACAGCTGAATCCcttgaatttttttcaaaatttaatctaattatgaCTCCATCATTCCCAAATGCAGTCAATAAATGAGAGAAGGAAACATGAgtgaatttttatataaaaagggATGGAGATGCTATGGGAAAAGATGTGATAAGATTAAATGCTTATTATTCTATACACATCctatttttgaagaatttaagTTGCCATTGCCAGtgctgttaaaattatttatttaatatagtagcagaattatcaaatttaataataatattcaaaaattaatgatcATTAACAAGCTTCTGTTAGGAATAAATGGAACAAagttgtatttaaatattatttagagtaATAGGCAACTATAATATTAGGTTAAAACTCTTAAGTAATTGAGATTGATGAATCTCATTTCAAAAGAAACAATAATAAAGCACGTTTTCCTAAAAATGCGAATTGGCTCTTAGTTATTTGTGAGAGAGGTAGTGGTTTCGAAAGGTCTTTATTCTTTCCAGTTTTTAAACGAGATTAAGAAACTCTAATCTCAATTATTCAAGAATATGTATTCAGAAATACTACATTAATATGCACTGACTCTTGGAAGGCTTATAATAAACTTTCTGACTTAGGCTATGAGCATCGATCAGTAAATCATAGCAAAAATTTCATAGAACCTGGAATAGACTTAAGCAGCTGAAATACCAGAGGATAATAACTTTACAAAGGGCATCTGGTTCACACTTAATCAATTGAAAGTAAGTGGTACCATATCaagaatcttttaaaatttatgaaaggaaaaaggaataattatattaagatGTTTTtacatcattattttatttaaccttaaagatattttaaaataaaaagctttagaaattttataatcttataTCTCAAAGTTttagttgaaaaataaatagtctttttgaatttgttttgaataacATTGATGAGAATGATGAAACTACAGCAGAATATGAAGAATTTATGCCTGATGAAgagatatataataaaaataatgaagtaTTAAAAGAGGAAGGTGGCACTAAACTAggagatagataaatagatggaaatagaaaaagaaactCTCAATGATCCTGgagattaaaatgaagaaaattaagaagagGTGTTAATTAAAGTAGTAAGGCATCTTCTTAAACctaaaactaaaaagaaataaaattgattttaaacttaaaagaatattatgaaagaaaaatgtattaatttttaatagtaaacgTTTATATCGTCAATATTATCTAATCACTcctttcttatttctttaatataataattttttctccatttgataaattatactCAAggaaatttcattaaatgatatttaaattgtattattattaatataaaatctattgtAAAATATCAACACCTTAATTATTAGGTGTCGATTTTTTTAGTTAGGGTTGTAGTGTCCAAATTTTTCATTAGATTCAAAGTGTCGAATTTTTGCATGTTGCCCAACTGAGGTCTAcagtatttacaaaaaaaattaacattattaTAATAGCATAAGTATtagttttatgtttaaattttacaatttctaaataaaataaatttacttgattGAATGATTTAAGTCTTTAATATTCTtgcaatttaaaagaaagtaagCAAGAAAACTCTATTGAGTTATCGTTTcgatataaaatctttaattaaaaattttgtattttttaattgtcagAAATATCttgaaatgtaatttttataagtaaataagtgaatttagaatattattatGCCATAGAAAAatccaatttttttaagttatggTAGTTTAATCAGATTTTTTTGATAGTTAAttcatcaatcaatcaaagaaaatatacttttattaaagaatatttttaaaaataacttaacaaAAAAACGTTTAATATggataaaaatagatagtcAAGTATTCTAGATTTTGCAGCTAGAGTATGAGAGAGAGAAGATAATATATTTGGAGaagtttgtaaattattaagataaaatacaaaatcagTTTCAGTAAATAttgaaatgttaattaataactattaaatataatttgtttgagctaataaaaaattattcatttatgttAATCAAGCTTAATTTTTAGTGTTTTGATATCGGGGACTTTCTGTAAGAACttcagtaaaatttattttactttttattgaaGTGTGatctattttaaagttaataatcctttattagtaatttttaaaaatcaaaaacaaaaatttcaataatttaaactcaatttttttctaattaaaatatcttttgaaattattattatttttcaaaatattattttggtttcctttttaataaatttctaaaaaaatttactttattcaaAATCCAAGATAATTTGTAatcagaatattttaaatatagtaaTACCAAATTGAAGCCACTACATGCTAATTTTTTCTCCTCCAGTCATTTCACCTGGAGGGCtacattttatactttttaaaaaaattaaaatgtattgtaaattattttattttattacattttactAGTGAATATGACAAGTTTTGTGGGTTTTATAAGATTTAGGGGTTTGACAAGATTTATGGGATTTGCAAGATTTGAgtgtaaaatatcaaattaattttcgcAACGagtatcttttataaattataaatcaaaaataaaaatatttatcaaaaagaaatataatttcaaattaaaaattattttgagttgaaaaagtaaaataaaattaatatcaaaattatttcatcagaaaaaataaatcaagaatCAAAGTTATCTCAaatcaacaaataaatcagatagctattaaaatcaaatccaAAAcgaattaataaactaaaatgtatttatttgaaaaaggaaagattaataaatagctaaaaatttaatttaagaaagaactaaagaattaaaaaataattaattaaattaattgaataaaaagaaaagaaacaattaataattaacatttctttcatgaaatagataaattaatcataaataattaaaaaaataaatgaaaatgtaACTTTTAAGTaaggattaatttaaaaatttttatcaaaaaagaatactttaaaatgtaaaataaaattcacaaataatttcaatacaTTTTTCTAAATCACTATAAATCCTtaatataagttaaataattttttttcttcttcatctagCTCTTCATAATCTTCAACTTCAATGATATCTTCTTCCTTCTTGAGATTTAGATTGTTTTTGAGaagctaaattttattctataatcACTATGTCTGAAAATAAATGaacgaataaataaataaataaatagaggtaaatgcctttttaattttgttcaatactaatgaatatttatataattaaaagaaatttaaacatatgtttagcttaaaaaaaaatttagattaaattttataaatatttgttaattttttgatgaaaaattgattaattgaatCTTTGaagatttgttttaattttaaatttattagtatttcatttacttatgaatgaaattaagtaagtaaatacttAGAAAATTTGAGTAATATCGatggaaaaaatgaatttgcaccaattttaatcaaaatttttaaattattaatcaaaaattaaaatattccccacaaaaattataaattatcttaattaaatc
>AFSS02012541.1_1_4259
ACTTCTGCACTGCCCTCTAGGTGAGGCTTAAGGATAAGGAGGGATCTCACAATTGTCCTAAATTTGTCAAGCCTTTAAAGAtgcctaaaatttttaaaggctTGACCCATTTAGGTCTAGACGCTGCCAAGATAGCGGCGTCTACCATTTATCAAGATTCTGTGGCATATACGAAAGGGATATGCCACAGAGCTTGAGTTTTCAAGGTAAATGCTCTCTGCCAAAATTGGCATAAAGCGTTTTACCTTGTAAAACACTTGAAAAGCAGAGGCTTTGTTTAGCCTCTGCTGATGAGTAAAATTTGCATTTCTatgcatttatattttttagcttattttgcttttaaataattaggtttttattaattctaatttaattaataaaaacctaAAAGATCCAatgaatttatattcattGGATCTACAAtcaataatttgtatttaataaatactatagAGTGATTGTTAGCTTGCTTTTCTTGCTAACAATcactctaaaatatatttttataaaattagaaaaatagctaaatgctATTCAATAACTTTGTGATCTGATTTATTGTCAGATCACgaaatttttgaatggcatttagctatatttaaattttagattaaaattatattatatttaataaaataaagaatgataatgaaaattttataattatataaataagtacaaaacaaaagttaattttaatatctcaattatctatatattattaaataattttaaggctTTTTTATgttatactttatttattttctaaatagaaTTAGCAGGAATAAATATCAAACAGATAGTTATTCCTTTTTCCTTTAAGTTTTCTGAGTTTTTCCTTTAGGTGGCTCCACCTAGACTCAATAGTCTAGGTATGAATAAGAGAGCCTtagaattttttgtaatttctgATTCTTTcctaattctttctttttttatttttcatttttcttctttatggGTTTATAGGCTCTACAAAATTCCTTGAATGGTTAACTGTAAAATGTTTATAGCCTTTGTTTTTTAACTCTTAGTAGGCTCTCCACATGTCTGTGCAAATCATTTTGCAGCTTGTAGAAACAAATTCCTTAATCAGGGGTATTAATGTTTAGCTATCTCTCTTTGTAACTGGTATAAGAACTGTCTTAGGATTCTCTTGGACTCTTTCTGTTAAGCCTAGAATCCACTATGTTTTTCTGAGCATTCGACCTCGATTGTACTTACGAGAAAAAGCGCTCTCGTCAATTTCAATAATCTGTTGATTTTAACCTAGTTTTATAGAAGAGTAATGATcaacaaaatataattctattaCCTCGCTCCATCTTTTCCTAGCCTACTTAAGATCATATTTAGATATCATTATTGAGTttgtaattatattataatgaGTCAAGGAAGGGAGATACAATAAGTATAGTTTTAGCAATATAGACATCTTTAGTCTGGTcccatcaaatattttatgatcttTGTAAAGATGTTATCTTCTTTGACCACATTTCTAAGAGTAACAGCGCcagcaatatttatttacatgctAGGTAGATTTTCCTAAACTCATTTACTTCAAACACTTAAAACATTTAGGGatatttagcaaatttaactttaaagcaACTTGAATAGCTCTTTCTTGCTAATCATCATTATCAGATATTTACAGAATAAGCTTCTTTAACTCTTTCtcgcttaaattattaatattttatgattgaaAACTTTCTTCTGATGAGTTAGCAGAATCAGAATcagtaaaatattatgattcaTCTTCTTAGTAATATGAGTTAAAAGcttactaaataatatttcttctcTCTTTAAGATGATTCTCAAGatcttattttatgttttcttcTCTAaacctttctttttttttagagATTACAAACCTAGtattgtataaaataataaatttcataaataattttttagcaaattacttaaataatctttCTTCTTCTATATCTTCAGCCTCTTGCTACAATAAGTCTTTCTCCTagcaagatttaaaatttagattaaattcttCTTCCATGTTTGCAAATGCTTGTAATTTTTTTCCTCTTATCctataattttatacttttttacttttaaatatattcaaaaattttacatttaattaaattttgtacgGCTATAAAAAGActgtgaattaaatttatattttaatgcaattatatatttaactaaacTCTTATGTAAtatctttcttaatattaagtgattgaattagtttttattcgttaaaaatagattttaaacaataaatatactaaaaatattaaaattaattgagtaataaatattaaata
>JH659619.1_850770_857060
NNNNNNNNNNNNNNNNNNNNNNNNNNNNNNNNNNNNNNNNNNNNNNNNNNNNNNNNNNNNNNNNNNNNNNNNNNNNNNNNNNNNNNNNNNNNNNNNNNNNNNNNNNNNNNNNNNNNNNNNNNNNNNNNNNNNNNNNNNNNNNNNNNNNNNNNNNNNNNNNNNNNNNNNNNNNNNNNNNNNNNNNNNNNNNNNNNNNNNNNNNNNNNNNNNNNNNNNNNNNNNNNNNNNNNNNNNNNNNNNNNNNNNNNNNNNNNNNNNNNNNNNNNNNNNNNNNNNNNNNNNNNNNNNNNNNNNNNNNNNNNNNNNNNNNNNNNNNNNNNNNNNNNNNNNNNNNNNNNNNNNNNNNNNNNNNNNNNNNNNNNNNNNNNNNNNNNNNNNNNNNNNNNNNNNNNNNNNNNNNNNNNNNNNNNNNNNNNNNNNNNNNNNNNNNNNNNNNNNNNNNNNNNNNNNNNNNNNNNNNNNNNNNNNNNNNNNNNNNNNNNNNNNNNNNNNNNNNNNNNNNNNNNNNNNNNNNNNNNNNNNNNNNNNNNNNNNNNNNNNNNNNNNNNNNNNNNNNNNNNNNNNNNNNNNNNNNNNNNNNNNNNNNNNNNNNNNNNNNNNNNNNNNNNNNNNNNNNNNNNNNNNNNNNNNNNNNNNNNNNNNNNNNNNNNNNNNNNNNNNNNNNNNNNNNNNNNNNNNNNNNNNNNNNNNNNNNNNNNNNNNNNNNNNNNNNNNNNNNNNNNNNNNNNNNNNNNNNNNNNNNNNNNNNNNNNNNNNNNNNNNNNNNNNNNNNNNNNNNNNNNNNNNNNNNNNNNNNNNNNNNNNNNNNNNNNNNNNNNNNNNNNNNNNNNtttgtatattaaataaaattaaaatttatctaccagttcataaaaaagttaaataagtcctttaatatttttagagatagtttatagaaaagtaccaatgaaaaaattagtggtttagattccacttaaaatttaattggaatattttaaaaaataaaatataaattacaaaaaaatttataatagatttaaaattaacacaattttttattttaatttcaattattgaaatttgcctaataatctgtctataaatttagctttttttatgaatttttgaagctaaaattgcaaaattgggagcaaattatttatttttgacttttttctaagattttctcaaaaaaaaaagaatgttttcacatttgaatgaaaatcttactagaattaaaaaataaaaaattgtttcgcactatgaatattgcgaacaaatcctgtagcctgtaaatcaaaattcaggattttgaagcaaaaaatttttaaaaagataaaattaaaaaaattaaaaaaaattgaatgtattaataaattgatttaaaattaatttactataaaaaagttattaaaaaataaatgcctttctaaagaatattgatgccatttcacattttagaaaggcatttagttatatttagtatttcgttatttttaaaacagctatttcattaaataagatacaatctttctacatattaaattttcaccatgtattaattagaccaagtaattatgaaaaagatttaaaacaaatttcaataaaaaagtatttttcagagttggttttaatgtatgagaaattatagtatataatttgcatatttcatttaattgatttctttcaatttattatataaattaaattggaaaaaatgggtcaactgtaacttatccacactaacccccaattgaattacattcacaccatactcctaatgaattttattcacactttcccttaatgcattttattcacactcgctcctaatgtattctattcacaccagatatattatgaataaaaactgtaaattattcacttctatttcaaactgtattgaaatcacgcctaattttttatcaaattacattaaatttttcaataaatcagctataaaaaaacttaaattttcataaatataaataacataaatttttgataaaatattttgatatttttttattaaatttgtgataggattgtattaatgcattgtaataaatttataaaataataaattagacaattcgaacttcaaatttgaaataaataattaaaaagagtaaaaaacagaaatatttaaaaatagattagtaaaaaaattttctaaattatgtccttattcaaaaatatttaaaataatctttcacacattaaatcatttgattttgtttatataattaattcaaattttaaaaaaataagaaaaagtcgtatattaattagtatcattaaaaatagaaaggtggaagttagaaagcagtttcaagatgtcaatgcaacaaactcagcaaagcaaacaaaagatcaacttggagcatagatcttctaaaatcaagagtcaaatgaagcaaaagagattacagcttttagatggtatttttcatgataatttttaattttaagagtaaaagaatgaagaatagtaatccaataaataaggaacaagtaaaaaactcagaaaccgtattgaaggatatagtttaactcgaaaaagaatatataacctcatagcatatccagtaatttataaatatcttaccttccgtctagccaacaaaagaaaagaattataccatttagttttgcttataatacaatttgctcattcctcctaattgtgaaaaatgcggagataagatgaagttagggttctcaaaaagaatgataggatctcatggttggagatgttattatgagtaatctgataaaaacttagtctgattgtataattaacatcctttgttctcaagatttaggatagaattagaaagactacttaaaatctatttacaattggtaccaacattaatgtcaactctctcaatcaattaataatttaaactgaatgatcactaattggcaacttgcagaaagagatggtaataataaatcatcatagaatattattacaattattatcaaaatctataatttggttaaaatggtgaggtcatcgaaattgatgaatctcactttaaaaggaaactcaataaaggcgggcttataaaaagagattaatgggttttaggtatcacagaaaggggcgatggattcgatagattagttttaatacccgtagaaaatagaaaagctaataccctccttcctttgattgaacaatttgtatctaaaaattgtactttaatttttactgatgcatggaaatcttataatggactaatccaacttggttattctcataaggtagttgatcactccaaaaattttattaaaccttctgaaaatttctaaagttagaagaaatttgatttattctatgggcaccttatacatacctagagtatagagagtaaatggaagcacgttaaggaaagattgagacaatgtagaggtaaaagggtaaattacttatctgacatttacactagtatattctatctaagttataaaaataatattgagataaattctttaagagcaatttcctagtatatgagtaatcaatcaaattcatcaactgaaatggaaatagagaatggtaaataatattcataaaatatgcaatcctaaaaattttatttaaataaaaatagaaacaaacattgaaacaaagcagcaacttgaaagtgaaattgttaaataaatcttttttttatgaatttatattatgaaatagatgaagaagatgataatatttctgattaaagtgaaccagaaagtgatgctgatgatgatgatcacttagtaaatgatagagctatctccaaataatttaaataaaaattctaaaagaacaaatcttattgttgatattgaatatttaaatttaattgtatgaatatttatattctataataatgtaattcttgattatttgattctgaaaaaaattatattttattttttccttctattttatttctattaaaattttaaaagggtagatttttttccttattttaagtttcttttttaatattaaatgttaacaaaaaatataacttttgtaaaagttatcaaaagtagagtaaaaagtaaaatgtaaaaattaatagcattcatgattcaatagaacttaactaaaaaatctttataaaagttaaataaaatatttataatgtattattttcatacaataccattattgtattctattcacacctaatttttagtgtgaataaaattcatttggagcaagtgtgaataaaatgcattaaggggaagtgtgaataaaattcattaggagtatgtaattcaatagggggttagtgtgattaaaatatagtagacccgaaaaaataaatatttataatttatttatttatgagtattaatagtaatataataaattatttgtttaaatttctaaaatNNNNNNNNNNNNNNNNNNNNNNNNNNNNNNNNNNNNNNNNNNNNNNNNNNNNNNNNNNNNNNNNNNNNNNNNNNNNNNNNNNNNNNNNNNNNNNNNNNNNaaatatagtagacccgaaaaaataaatatttataatttatttatttatgagtattaatagtaatataataaattatttgtttaaatttctaaaataatcaattttaaaaatatatttagaatcataaaaatattaatttatagttaaaattatgcataaattaaattgaaaaatgataaaaactaaaattatttggaaatgattgtaattatatagaaattttaatttattgccaaaaataaaaagaatattttattcaaaaatatttcataagaaatagataaattcttcaattaattctgaattatttttttctattaatatcaaatgtcttgcttatataaatacttttaattgagtaaatttagaatagatccttctcaaagtttcttttctattttattaagctacatgaacacatacatttaataacacatttattatacatatatgttaatctaaacgtagtaaaattaattaatatactggtttacaaataatatatttctaatttttgatcaaattataatcaataatatagaactatttttaaaaactaaagaaataatgctacaagaattaagtgaagatttaaaaaaagaattagggtagagcataacctctaagttaaaaaattatggataatttgagtttgagggaagcactataatagttgagtatttataacatttgtggtttcaagctaaacttatgatagttcattagttttacattccaaaatcttcctaattatattcaatcaaagaatctccaaacttttaggaatttctttcgcagattcaagcatttaaggtgacttaagataatgattcttttactgtttcatttttaatcgaattaaaacatgattacagcttgaaaaaggatacttttgttgagcagctgactaaattaaagattgaaaaacctcatgaacttagaagtgctatttctaattctatgaataaatattaaaaacattatgctaacattattaataatatgccatttaacaacaaattagatgatgtatttaaaagtgattaagctgttatatttttggctaaaaactgtttgtaagtccatgaaaattagttacttcctcatgctaaaattgagaaaaaagtctactttaactagccaaaatgtgaagaaaaaatagaatataattaagttagtggcaatattttttctcaactttaaaaacaaaataagattgagtaatttaaattggaatctattattaactcaatttaagcatataaatactttaccttttactagcataaattccttttggtttactatactactttcttgtaagtcattgagaaataggaggagggcattttaatacattagatcgatgatacaattatatagtaaagtgcattatttgcagtcacatagtaggatgagcatatcttaattaatattgaaggtgatagtatgtaatcatatccataaatgactcatctacttggaaaataattagtaaatataatggaaacaacacagtttatgaatatttttactgaaacaattgttcatcaaaacattaattcaaatatagaagtataggagctatctaataaatttaaattgggctctgtcctcttatataggaataaattttttactaattaagcctgtgtttacttgggaagtgatttagttattacagtcattttggatcatgaagattaagtttaaaaagataattaaaattaataacctatctctgatgaacaacaataaatgaaagagaattaaatggaaacagaagagtaaaaacaaaataatgaa
>JH659612.1_97166_103537
caataatcatcaattattactattcttggataataaagttttataatCTTTATTGTTCTCAAGAAGAAAGAAATCAAGCAGCAATAAGAAGGTCCttagtagaaaataaaaaaacaaactgaagtaaataaaaaattattaaaaaatgagaaaagttaaaaataattactattctcgaataattatttttattgaaggaaataaatatttaataaaaaaataaatattattttataaatttaaaaaaatcaaaaaaatattgaaataggtTTCTAGCctgaacaaacaaaaaatataaaagatatttaatcaaaggtttaattttttaatgaaaaaatataaatttttttcattcatttttttttgtaaaaaaaaataaattcaaggtGGGATGTttgacaaaaatttatttttgatttataaaaaggcatatataataaaaaaatgaatataaatattataatcttcaaataaatatcaacaTACTATTTCATCCTCATcattatcttcttcttcttaaaaGTCAAATGATNNNNNNNNNNNNNNNNNNNNNNNNNNNNNNNNNNNNNNNNNNNNNNNNNNNNNNNNNNNNNNNNNNNNNNNNNNNNNNNNNNNNNNNNNNNNNNNNNNNNAAAATGTCATCAAAAATCtattctttgatttattattaaagctttttatcttttttggtTGATTACTTagcaatatcttttaaatttatctgttTGAGATTCTTGTCCTTAGATTTACTcttggttttatttttataggcataataaaattaaaattttagtaatattatttttaatttcttaaatacctATTTTCCATTTCTTTATTGGCTTGAGTTTGATGATTCAGAAGTATCAGATGACTCTGTGTCATCTATTGTTAATAAAGgagctcttttttattatttatcttatgatTAAAGAGATAATGAAATAAAGCATAGATGCTCCTTTATATCTTCACacgtattatttaattaagtgatagattattaaatttcacttTAGTGttctgtaaatatttttagtttatgtgaaaattatttaattagatcttcatcaaatttatcttttgtttattatcTATCTTCCTATTGCCTTTATATTTAGACTTGAGAAAACATTCTTTTTTTAGACTTAATACTATCATTTGCTATCATCTAATTATCCTATTCAATTgagcttaattattattaattgtggTTAATGGTAGCCTTTGTGTTTTcagtttatatttcttttgggCAGgaaagctatttaatttaagccaTCCCTATATAATTATCATTTCTGTATAATAAATGTATTGAATTTTTACCTATCTCTATTAACTTTTCCTCTGTTGTTTAGCCTTTGTTAGTTTTCTAAGATGGTACAGTACTAAATTATAGTTTAGTTTTAATGAAATCTTAACTGCACGGACCAAGATCTTGAGTAATTAACAGTGATTAAAAAGGAGGGGGGTATTTTCGTCAAAAGTgtcaaagatttaaaatttgacataaatttttaaaattggagTCTAGAAAAGACATAAAATTTTGAGAAAgacttattgaaaaataaagaggtgtctaaaaaagttaataaaaatacaaaatacattatatatcataaaaagagttaaatgccattttgatttaaaataagcgaaatttaatgttttgatttaattaagataatttacaaattttgtggggaatattttaatttttgattaaacaatttgaaattttgattaaaattcgcACAAATTCATTTGTTTCTATCGATATTTCTCGAATTTTCTaagtatttacttaattttattcatcagtaaatgaaattttaataaatatataattaaaactaattttcaaagatagattttatcaatttttcaaaaattaacaaaaattttcaaaatttaatcatatttttttttaagctaaacatttatctaaatttctttttattaaatattcatttgtaAAGActatccaaaattaaaaaggcaTTTAACTCTATTATCTGTTTCATACTTAACCaaagttttaaatagaaaaataaaaattaaatattcttttctttttttaactaaaatgccaaaggttttatttataattaatgtatttttatattttatggttcttcacaaaattttattattaaattttagaaagaaaaaaaatttttttattaaagtgtcTTATatgtcaaaatttaatttttaggtgTCTTGAgacatataaaaatttaaaaactttttaaacacTGGTAATTAACCTCCTATTTGGATGAAAATGAGTatctatgtaaattaattgatcaatACTGAATACTTACTTACCAATGTTTGGTGCACATTATTCTCATATTTGACCTACTAGAGCTATCTTCTATAAATTATATCTACATCTAATATTCAATAGATTCTTTATTGAGAAACCtttcaattttatctttagtttattctaaatatttctagTACTGCTGTTATGTCCacattaatatctttttattcaacgagtgtaaaattaattatttttattaaaaattataattatatctaacttttaataaataaagattttattgaaaaatcttgaaaataaaagatagtTATGCAAGAAGAGAaagtaaagaattttttttcaaggaataatctaatatttacTACTAATTGTAGCTACTGTTAATCCTTATCCATAACTTAAagtgtaaaatataaaaatagatactaTTGTAGATCATGTAAAAAGTCTTTTTATGAAAGAACAAAcacaatttttacaaatagtaGACATAATTATAcagtattataataaataatagataactTCGTTTAAGATTAGTCTATAAGGAGGTgcatcaaaaatttaagagtAATAACTGGAAATATTTTAGCAAAGAAGACAATTTCTAGATActatgatatatttatttaagaatttaattcacaATTATTGCAtttctaaaagaaattaagttattttttctcAAGACATTTTAGAAATTGATGAGACTTATATTTATCGAATAAAAAAAGGACTTCATGGGCGCTTAGCTCGTATATAAATATGGTTATTTGGTATGATATCAAGGAAAACAGGCTttcctatattttatttgttaaaaaatagaaataaagctACTTTATTAGAGATAATTAGAAAGCATGTAAAACCGGGTTGCACTATACACAGTGATTGTTTTTCTTCTTATATAAATATGAGAGTAATTCCTCATTAATCTCATATATCTCCTCTTGGTATAAGGCACTATGCAGTAAATCATACAGTTGAATatgtttttagaaataaaagttCTATTCATATCAATACTATAGAGAGAAAATGGAGGAgcttaaaagaatatatttaagaaattaaaccGAAAAAAAGATTAgagtaaattatttcaaaattttggaTTAATCAGTATTTAGATTATAatgaagaaatatatttattaatgtaattaattaaaaaattacatatttcATAAACTAGTAAttgactttaaattaaataatggttttgattaaattctaaaaaatatgagCTATTTATTGGCAATTATGAGtcatattatctaatttattagtaataatacctaataaattagtagaaattagtaattattacTCATAAATACCTAATTAATTGGTCATTATGACTAAAAACTTTTAACTACTACCCTATAACCTATTATTACATATATAATCCTTTCAAACTCAAAATTACTCAGGATGCAAGCATGCAATTACTCCATTTATTACTTTTCATATAAAAGCTAAAGctgataagaattaattaattttctaatttaatcaccattttaaattatgaatttttggGTAGAAATAATCAATCGACTATCAAGAATACAACCATGATACCTCATTCAATAATTATCAGATTCAAAAAACTTTGAGGACATATTGTATTTTGTGTAgaattattttcctttttttggtttaattatatatgttgaatttttgtataaatcCTCAATTAACATTGTAGGGAAATTTTGTTGTAGCACAACCACTTTCAGataataattactaattaaaaataaaatttgaatgcaCAGACTTCGATATCtataaatttctatatttaattatcaaacaagtagcattagaaataaataagcattttCCTAGACCAATAAGAAAaagttgataatattttattttagttttcagAAAATAATCTTGAGGatcttgataatttttaatgagagTTATCATTCATTACACGCTGGCTAtctaaaaagcaaatataaatcttaaattctgataaaataagcatgataatattaataaaactgtacaaaattaaaaaatgtaattgataaaaaaaatatgggtcaattaaaatatgatcaGCTACTAtgtatgatattaaaaattaattgtaaaattgaaaaattttataagaaaaatatctaatattaaagcaaatacatcaaaaataattaattttaattaataaattaataattatgattatttaatttttcaattatttttcaaaagataTTAGTGCTGTCTAAATTATAActgtaaataaagaaataaaaatataatcacaTATTTCATTggtaacttttaaaaatttttttttaataaataaataaataggtctttaatgaatgataaaaaaaaattttataaaaataaaatttaataaaacataatatttaatttattcattcattaaagaacaatcctttttttaataaacccactcaaattaattaccccctatttattttagataatatatatttttttaagatcaaCATAAAATAAAGGATTTTTAGTTCAGTtaatattaatgtaaattaaaaagaatcttCCTTTCTTTTGTGTAAAGGAAAATGAAAAAGTATTCTGAGTTaagaaagttaaataattaggtttaaaataagataattaaacttagtatatgatttaaaattaaattaaatctttcttaatttaatcatagtTTCTACTCTAAAGTTTTCTTCTTCAACTTAAATATAGATGATATTGATTGAGTAATTGCATAAAAAAAGATCTATAAAGTGTAATCTTACTaagatttacaaatattacattaatttattcatgtttataaatttcaatatcaaaagtaaaaattctatggtttaaaataattgattgacatttaatacatattatttttttcaaagctaAGAGACTGaatggatttatttttataattaaaatatgccttcattaatttaatagttcaATATGACTTCGCTCGTTTTCCTAATTAAAAGTGTAATCATAActtgaataatattaatagtataaaattataaaaataaaatttctatggcttaaaataattgattaaattttaatgcatattatttttttcaaaactaaGAGACTGaaaggattatttttataattaacacATACCttcaataatttgatatttcaatATCATTTCActtgttttcattttaattaacatttttattaaagcttgtaaataaaaataatattataaaattgaaaaatatttaaagattaataaactccagagttagttaattttaatcttaataatatcttttgattttattcataatatatattttatctaaatgatatttttttaagagaatTAAGTAGACAGACAtttggaaaataaatttattcactaaataaaattcaattataaaaaattatgaaatttatacATAAAATACTTATCAAGTTATTTAGTATcatataaaattacaatttttattagatattcaaatattttttatcaatttaattcaacATTTTGGTctgttataaaaattttttacaactTTGCTAGAtttctaaaatcttttaagttaaatactctaaatttaactaaagacattgtaaatcttttataaaataaattctaaggaacgaattaaatattacttattatattatttttctaattttcttcttatttttgcaAAGAAGTTCTTCtctacttaataaattaatatgccTATAAAAAGACtgaaattagcaaataaatagttaatcctAGTAAAATCACTtgaattgttattaaaaaactaacacTTACTTAATCTAAATAGCCTGTATATGAAATAAAGTCTGGTTTTGAACTATAAATGttcaaaataaagaattaaatgtaTAATACTAGCCATAAAGCTGaatctaaaataaagtaaCCATTGGTAAGTTTAGAATAGAAtggttttaaatatattatgataATTAGCAAGCtcaattagataattattgttaatatgTTGCATATCATCCAATTTTAACCTgcttataaaaagcaaataggTATTAAAAATGACTCAAATGTTTAGTAAATGATCATGaag
>JH660515.1_749_7033
tcattgataattgaatgaagatttttgaatttttctcattcattttttgaatggaaatttgaaatttttttcattcattttttgaatgggaatttgaaatttttttcattcattttttgaatggaaatttaatattttttaatcacagagttttctctgtgaagttaaattaattttttattctttgtgattctatattctttgtaactctaaattttttgattttattttatttttcaatatttcatctttcccaatcctaaattattttttcaacattcaagaaatttgaaaattgaaaaaatattggatatttggaaattctgataattgagaagattttaattctatattctttctaactctaaattttttttgattttatattatttttgatttttcatcattttcaattctaaattattttttcaacattcaagaaatttgaaaattgaaaaaatattggatattggaaaattttgattatttgtaataatttgtactttttcaaaaatgttagggtatatgataagaaaattgattgaaaattttggtctgagttggtgcacttaaattcctatttttaatgatgctattaattatctttctagcttaagtatgtaagactcttaaagtgaaacagctgaataccttgaattttttcaaaatttaatctaattataactccatcatgcccaaattgcagtcaataaatagagaaggaaaagtgagtgaatttttatataaaaagggatggagatgctatgggaaaatatgcgataagattaaacgcttcttattctatacacatcctatttttgaagaatataattgccattgccagcgctgttaaagttatttatttaatacttgccattatagtagcaaaattatcaaatttaataataatattcaaaaattaatgatcattaactaactagcttctgctaggaatatatgggacaaagttgtatttgaatattatttagagtaatacgctactataaaattaggttaaaactcttaagtaattgagattgatgaatctcatttcaaaagaaacaataataaaggaagttttcctaataatgcaaattggctcttaggtatttgtgagaggggtagtggcttcgaaaggtctctattgtttccagttcttaaacgagattaagaaactcttatcccaattattcaagaatatgtatccagaaatactacattaatatgtactgactcttggaaggcttataataaactttcagacttaggctatgagcatagatcagtaaaccatagcaaaaatttcatagaacctggaatagacttaagcagctgcaatacNNNNNNNNNNNNNNNNNNNNNNNNNNNNNNNNNNNNNNNNNNNNNNNNNNNNNNNNNNNNNNNNNNNNNNNNNNNNNNNNNNNNNNNNNNNNNNNNNNNNNNNNNNNNNNNNNNNNNNNNNNNNNNNNNNNNNNNNNNNNNNNNNNNNNNNNNNNNNNNNNNNNNNNNNNNNNNNNNNNNNNNNNNNNNNNNNNNNNNNNNNNNNNNNNNNNNNNNNNNNNNNNNNNNNNNNNNNNNNNNNNNNNNNNNNNNNNNNNNNNNNNNNNNNNNNNNNNNNNNNNNNNNNNNNNNNNNNNNNNNNNNNNNNNNNNNNNNNNNNNNNNNNNNNNNNNNNNNNNNNNNNNNNNNNNNNNNNNNNNNNNNNNNNNNNNNNNNNNNNNNNNNNNNNNNNNNNNNNNNNNNNNNNNNNNNNNNNNNNNNNNNNNNNNNNNNNNNNNNNNNNNNNNNNNNNNNNNNNNNNNNNNNNNNNNNNNNNNNNNNNNNNNNNNNNNNNNNNNNNNNNNNNNNNNNNNNNNNNNNNNNNNNNNNNNNNNNNNNNNNNNNNNNNNNNNNNNNNNNNNNNNNNNNNNNNNNNNNNNNNNNNNNNNNNNNNNNNNNNNNNNNNNNNNNNNNNNNNNNNNNNNNNNNNNNNNNNNgcattttctaaaacctaaaactaaaaagaaataaaattgattttaaacttaaaagaatattatgaaataaaaatgtattcatttttaatagtaaatttttatatgtcaatattatctaatcactcctttcttatttctttaatataataattttttctccatttgataaattatactcaagtaaatttcattaaatgatatttaaattgcattattattaacataaaatctattgtaaaatatcgccaccttaattactaggtgtcgatttttttagttagggttgtagcgtcgatatttttcattagattctaagtgtcgaatttttgcatgttgcccatttttttattatcttaaaatttctttaaattattaaaataatatttattattctattcaatatttatttcctactgcagaaaaaattatctgagaatagcaaaatttatttatttattattttttattattgttttattaattttcatttatttttttaatatttttttaatgaagtagaaatcaactaaaaatagtaaaatttactttattaatttcatagaagatttagtaaaaattttatttttttatttatttatatttcaaaatattttagtttaattttttaagcaaacttaatacttctttattttaagagcatttaagaaaaaaggtaaaaattaactataatttgcaatcgcttttctaaatttaattatttaataattattaatattttcttttaaaataattaaacaaataaaaaatctataaaaaattttaattttaatatctgaaattataaattaaaaaataaaaaaacaaaaattttatttatgataaaaataaaataatttatttaattaattaatctacttttttattttttgcaaattcagtaattaaattcttacttttccacatctattagaatttaattaatgcatggaagtgctataattctccctatctattttacaataccgtatatctataagttgtaaatgaattggagtgtgtgaagaaaaataggtttaggatctgtgacgagctgactgactgacagaatatattgttgagaaagtaaaataattgaaataatataaatctctttattttatttacattaactgataaatatttacttacttcttacaattttcagagatttaaaagaattatatgagcaatcgaacaatgaagatgataaataagaaaataattacatccagataaaaatgtatttcaaaatcataagttacggtaatacctttttcccaggacttaggatttaagaaatcggacccgaggttttcattattttattcaaaattttatagtgggtctgagtagtgagggagggtttcaatttttattataaatttttatttttttatgaaagtaaagtaaaattattattggaatttaaatataagtaaaactcataattatgaaaaatgaagataattaactttgaggtaatttataaaattgataattaataacatagttaaatataaaattttaatctcattcaaaaatttattttcattaaaattagaaaaaaataattacaatccatttaatattgcttgctaattaaggtttagctaattgcagattttttttggaatagagatgtatataatattaaataaatttatataataaatagtatttcatatatatttatgtaatttgtattaagattttataatttaaataaatttaaaagtttttaattttattatgtgtttttttttttaattttaattaagaataaatttaattttcagtaaaatatttttatttctttttattgactctttatagcctccaaattcattttatgttaaaccaggttacagatagatatcttattttgtgaagataaaacaaactgaccagtttttatgtaaggataatttaattacctaataaatttttagataaaaggtctctttctatattaattgtattgccaaagacgaaaaagaattatctgaaaaaattaaatatctacaagacaaataactgaatgtagtagaagcgaatgcaataggaccagtaggaaaaagccatcatggaagaatttctcaactagaaatgacatctttggtatcaatctcagtgatccaaacaatatggagtcactattgaattgtgtgcaaaagaatttcatagaactatatttcagaataccagcaaatgatatggaataattaaaagaaaattatacaataaaactagtgaacatggaagacattaaagaagctatcaccccaagagtaatagaaattgtgagaacagaatttgaaaacttattcaaacaaaggaa
>JH660027.1_59943_66314
ataattaatgtcaaaaaatttttggtctaaaataacagcaaaaatcataaataaagataatcgaaagaaaaattactgttttttgtttcatatgtcttatatttttttatatttcaacattgaatgaaatagtttatattttcatttaataaagtatgaaagtatattttatatttatttgaaattattatttttattatttttctacattttcctctttaattctcaccaaatccattttgattggtattggtgatatttaatttatttataaatattcacaaaatatggtgaaaatttatgtttgctggtgagaattaatgaggatttacggtatttaggtatgacaatattagatttatctaaatatttaatatataattattataatcatattaaaaaagtatattaagatgttaaattaatatattaagatactgatagtttagtaatctaaattaaaacaaaagaggatatttataatatgattaaaaataattaatattatgatttttcaggattaaaaacataatctcctttatataataaagtaattaatattttattgataataatatgaattaagaataataacaataatttatataaaattctatgtaaattggtaaatttaaagatgaaaaaattaatgatcctatataataatttgttgaaattagaagtaaatgctattcatattaaaaattatcaaataaaaatgataaaaaaaataaaggaataaaataaaatattgtatataatgtattaacacatgaagattataaaaattgtttattttaaaattaaattatagaaataacataatatggtatacgttcatattaacattaattatttactataaaataagaataattagctcttgtgaatgtaaatgataaaacatatatgttaaattcttgtgaaagtttagcttttggtaattataaaataaattaatagtgaataataaaaaattgtaaaaaataaatgaattgtgtgtaataaataaatcttcaaattatatatatcaatttattgttatgaatattaaatatatatatgaatatgaatgaataaatataataaaaaattgttgattattataattaaacggttatagggtagtagttaaaagtttttagtcataatgaccaattaattaggtatttattagtaataattactaatttctactaatttattaggtattattactaataaattagataatatgactcataattgccaataaatagctcatattttttagaatttaatcaaaacNNNNNNNNNNNNNNNNNNNNNNNNNNNNNNNNNNNNNNNNNNNNNNNNNNNNNNNNNNNNNNNNNNNNNNNNNNNNNNNNNNNNNNNNNNNNNNNNNNNNNNNNNNNNNNNNNNNNNNNNNNNNNNNNNNNNNNNNNNNNNNNNNNNNNNNNNNNNNNNNNNNNNNNNNNNNNNNNNNNNNNNNNNNNNNNNNNNNNNNNNNNNNNNNNNNNNNNNNNNNNNNNNNNNNNNNNNNNNNNNNNNNNNNNNNNNNNNNNNNNNNNNNNNNNNNNNNNNNNNNNNNNNNNNNNNNNNNNNNNNNNNNNNNNNNNNNNNNNNNNNNNNNNNNNNNNNNNNNNNNNNNNNNNNNNNNNNNNNNNNNNNNNNNNNNNNNNNNNNNNNNNNNNNNNNNNNNNNNNNNNNNNNNNNNNNNNNNNNNNNNNNNNNNNNNNNNNNNNNNNNNNNNNNNNNNNNNNNNNNNNNNNNNNNNNNNNNNNNNNNNNNNNNNNNNNNNNNNNNNNNNNNNNNNNNNNNNNNNNNNNNNNNNNNNNNNNNNNNNNNNNNNNNNNNNNNNNNNNNNNNNNNNNNNNNNNNNNNNNNNNNNNNNNNNNNNNNNNNNNNNNNNNNNNNNNNNNNNNNNNNNNNNNNNNNNNNNNNNNNNNNNNNNNNNNNNNNNNNNNNNNNNNNNNNNNNNNNNNNNNNNNNNNNNNNNNNNNNNNNNNNNNNNNNNNNNNNNNNNNNNNNNNNNNNNNNNNNNNNNNNNNNNNNNNNNNNNNNNNNNNNNNNNNNNNNNNNNNNNNNNNNNNNNNNNNNNNNNNNNNNNNNNNNNNNNNNNNNNNNNNNNNNNNNNNNNNNNNNNNNNNNNNNNNNNNNNNNNNNNNNNNNNNNNNNNNNNNNNNNNNNNNNNNNNNNNNNNNNNNNNNNNNNNNNNNNNNNNNNNNNNNNNNNNNNNNNNNNNNNNNNNNNNNNNNNNNNNNNNNNNNNNNNNNNNNNNNNNNNNNNNNNNNNNNNNNNNNNNNNNNNNNNNNNNNNNNNNNNNNNNNNNNNNNNNNNNNNNNNNNNNNNNNNNNNNNNNNNNNNNNNNNNNNNNNNNNNNNNttctcatatttgacctactagagctatcttctataaattatatctacatctaatattcaatagattctttattgagaaacctttcaattttatctttagtttattctaaatatttctagtactgctgttatgtccacattaatatctttttattcaacgagtgtaaaattaattatttttattaaaaattttaattatatctaacttttaataaataaagattttattgaaaaatcttgaaaataaaagatagttatgcaagaagagaaagtaaagaattttttttcaaggaataatctaatatttactactaattgtagctactgttaatccttatccataacttaaagtgtaaaatataaaaatagatactattgtagatcatgtaaaaagtctttttatgaaagaacaaacacaatttttacaaatagtaggcataattatacagtattataataaataatagataacttcgtttaagattagtctataaggaggtgcatcaaaaatttaagagtaataactggaaatattttagcaaagaagacaatttctagatactatgatatatttaagaatttaattcataattattgcatttctaaaagaaattaagttattttttctcaagacattttagaaattgatgagacttatatttatcgaataaaaaaaggacttcatgggcgcttagctcgtatataaatatggttatttggtatggtatcaaggaaaacaggctttcctatattttatttgttaaaaattagaaataaagctactttattagagataattagaaagcatgtaaaaccgggttgcactatacacagtgattgtttttcttcttatataaatatgagagtaattcctcattaatctcatatatctcctcttggtataaggcactatgcagtaaatcatacagttgaatatgtttttagaaataaaagttctattcatatcaatactatagagagaaaatggaggagcttaaaagaatatatttaagaaattaaaccgaaaaaaagattagagtaaatcatttcaaaattttggattaatcagtatttagattataatgaagaaataaatttattaatgtaattaattaaaaaattgcatatttcataaactagtaattgactttaaattaaataatggttttgattaaattctaaaaaatatgagctatttattggcaattatgagtcatattatctaatttattagtaataatacctaataaattagtagaaattagtaattattactaataaatgcctaattaattggtcattatgactaaaaacttttaactactaccctataaccaattaaacattttaaaatgaaaaagatattaaaaaatattttgaaatataaaatattaaaataactcacaaataaattaaagaagcgttaaaaaatgcaactgtaaaataaacacataacataaaataaaataatgaaaaattgttaattcctatcactaatccttaacactattattaatgtgatttattattttttgaatcttttaccaataatagatataaataatcgttatgcatatgcttatccttttaaaacaaaaaaatgagaagaaataaaaaatttattataagaatttattaaaaaagaataagttttaggtttaagttttgataatgatgggtcagaatttaataataaatcagtaaaataattattagattaaaataatataaaataattattttttgataaagaaaaaacataatttgcataaatgattaagagagatttaatagaaaaataagagataaaataacatattatttataataatctaaataaaaaattatgttgagaaaatataatatttaattaatatttataataattctactcactcatcaataaaataaagtccataagaagaaaaataaaataatttttaagatatagaaatattagataaaaaattgaaaatttattttaaattaataattatgtgagaataaaaaaataaaaagattaatttccattatgaactatttgtactttatacaatttttaatttttcataatatgtaataccaattgtttattattattcattttcatcatttttttaatttgatttactcacataatataaattatcatatctattatttaatttattgttatctttatgtttaacaaattatttttattcttgattttctaaaaaatattatgctactaattattgaatacctttttatttgattaatttgtaaattattttaatgttacatattataatcctttttaattaaattatatttttaatttatcaaattattttacattaccaaaattactaacataacaattaggatattcgttaatttatttgtaaatttcttattagtcacttatctatatataatatatatttaaaaaattcttaagagctttttttaggtttaaaattttaataatcaataaaagcctttaaaaaatttttttgttctaattttgttagtatttattcagttcattttttagctgtttcttcataatttaaatatctgcaagagctgtagttaattcttattctgtttgttcatcatcttcgatgttaaatgattctttttctttttctttaatatccatcaaggcaaattatagaaacttcttttgtcaataaactaatttataatttgaagatttttttaaatttttttcaataaaataaatttatattatctgcaaaatcataaaaatcaatatattcattagtattttcttattagaactcatataattaatttaaattaatatatttttaataatattattatattttaatatacaattctaaatatttaaatatatcaaNNNNNNNNNNNNNNNNNNNNNNNNNNNNNNNNNNNNNNNNNNNNNNNNNNNNNNNNNNNNNNNNNNNNNNNNNNNNNNNNNNNNNNNNNNNNNNNNNNNNNNNNNNNNNNNNNNNNNNNNNNNNNNNNNNNNNNNNNNNNNNNNNNNNNNNNNNNNNNNNNNNNNNNNNNNNNNNNNNNNNNNNNNNNNNNNNNNNNNNNNNNNNNNNNNNNNNNNNNNNNNNNNNNNNNNNNNNNNNNNNNNNNNNNNNNNNNNNNNNNNNNNNNNNNNNNNNNNNNNNNNNNNNNNNNNNaaaataattttatttgaaaattttttatataatttgaagaaaatttttactgttaaaaataattttttgtatatattttatataacttgaagaaaaattttattgttaataaataatttattgtatatattttatataatttgaacaaaaattttattgataaaactttttttaataaatgttataattagaagattttttttttaatcaaatatttttattataatcaataatgaacaaaataattaaataaatgcatcattatgttcttctcttgaatattttattcatttgtatttaaatgaatatattattttattattacgcattttaattaatattttaatttgattattatgcagaattttattattacttattattagtattataataccagtaatattattatttgtatggttatatatagttgctttacatttaatgagtatgattttcattatttttagcttccattttcattggcttttctttatgccttttctttgcaagctgggttttttattttctcttttctattctttttattgttatttagttcgctgtgattgtttgcatatgagttatgtattttttgattatatctcttttcattgttattttttaattttcatttagtacacataccctttcttaattctttcattatttcttttttcattaatttgctctgtttgttttttgtttttaatagctagtgctatttattattttatctgtttgggttcctatgagttcaataatttcttcttctctcatatattatacagttgtgatttgtaccaggtatctatcgcccatataagtttagttgtcctttctt
>JH659602.1_873784_880074
aataacacatagataatctatatatcaaattaaaggaatttaattaaaaatattaatagtaattaattaaacctataaaatactcacactcaatttttacaaaattattttaatatttaatagacctagccaatttaatttttaaaaattctaatataattttgaaagagctttgattagtctataatctgatttattctttataacgaatttaatcaattaaaatattaattatttaaatttgaaatttggagatgtgtgaaaaattgtgaaattattagaaataataagaaatttaaattattcttcaaaagaaaactcaatatttttgcaaattttaatagaagatggaagaggaacagccaaattgttgtaatttatttgtaaaatttttcaattttcttcagatctcattaaagtgtagttggagataagtctgttcctttaaggaccactcattatagcactttgcaattttaaaaaatagtcatcgctatttattagcgatgatttgattaatatttagaaaattacataatttaattaaagattatgtatatatataaaatttattttctgatttattttgatgcattaaatgaaaaatagtatgtcatcaaaacattaaaaaattttgtggaaaaattaaaaaatattgatctaaattttcaaaatatattagataggttttccagaattttcaagctaaataattctagaaattaagcttcattaataattgaacgaaaacataaattttatgtttaattaaattttttttttaatataggaaattcttccaaattttattttttgagcagagttttgtaatttttattaatttttttgaatccacacactatttatttaaaatctaaataaattatcattaattttttatatttactatttaaaattctattttaaattaaaaataaatttaatttttcttattaataaaattatttgcttgatcactcattatcagtgatcaaggatttttaaaatagcaaattactataaaatcaaagaaattatcttttggatattttattgatgctcttgtattgtaacttgttaccctaacactttaaaagtaatatttttttccaacacggttttgtaatattctatcattagtaataatattatttattcttttaatagttccagtgttttaattcagttaatttaataagctcagctacagcatcataagatattatcttaggtaacaaaaaattttcgaaaaaaaattttgtgacatttaatggaattaattttttttaaataaatgaataaatagaaaaacttaataaaacctttaaatttaaaaaaaataaaataattagtcaaaaaaaatttgaaaggaaaaaaagattaaatttatactttttgctttaaaatatactgagtacctctcaatattatcatccaaatattgaaggagggatatttaatttttgatcccttactaaattattctttgctcgcttgtttaaaataatatttcccaaaaattcaattccacttataaattaaacatatttcttagcaattctaaataaccctagattatttttatctaaacataattttctttgtttttagtcatattttttaaaaattctttatatttgttaataaaaattaatctttattttatgatatttgtttattattttgcttgccctattgctagatttctaataataattaccaaaaatctaactgatttcatttaatgcagtttactaaaaaatcttcatgcactaagaaatttagcttgttttttcacataaatcataaattttattagtatagtatctttaataatcaatagatttcatacaagtttttccataaaatatcttctaatttgacatagctcaatgaatccttaattttttaaatatctgtaagaatttttgtgtcaactgtaacttatccacactaacccccaattgaaatatattcacaccatactcctaatgaattttattcacacttccccttaatgcattttattcacaatcgctcctaatgtattctattcacaccacttatattatgaataaaaactgttaattattcacttctatttcaaactgtattgaaatcacatgtccttattcaaaaatatttaaaataatctttcacacattaaactaatataaaatttttaatattttttattcagtttttcaaaattatttgattttgtttaaataattaattcaaatttcaaaaaaataagaaaaagtattatattaattagtattattaaaaatagaaaggtggaagttagaaagcagtttcaagatgtcaatgcaacaaacccagcaaagcaaacaaaagatcaacttggagcatagatcttctaaaatcaagagtcaattgaagcaaaagagattacagcttttagatggtatttttcatgagaatttttaattttaagagtaaaagaatgaagaatagcaatccaataaggaacaagtaaaaaactcagaaaccgtattgaaggatatagtttaactcgataaaaaatatataacctcatagcatatccagtaattttttaatatcttaccttctgtctagccaacaaaagaaaagaattatgcaatttagttttgcttaaaatacaatttgctcattcctcctaattgtgaaaaatgcggagataagatgaagttagtgttctcaaaaagaatgataggatctcatggttggggatgctattatgagtaatgtgataaaaacttagtctcattgtataattaacatcctttgttctcaagatttaggatcgaattagacagactacttaaaatctatttacaattggtaccaacattaatgtcaactctctcaatcaattaataatttaaactgaatgatcactaattggcaacttgcagaaagagatggtaataataaatcatcatagaatattattacaattattatcaaaatctataatttggttaaaatggtgaggtcatcgaaattgatgaatctcactttaaaaggaaactcaataaaggcgggcttataaaaagagattaatgggttttaggtatcacagaaaggggcgatggattcgatagattagttttaatacccgtagaaaatagaaaagctaataccctccttcctttgattgaacaatttgtatctaaaaattgtactttaatttgtaatgatgcatggaaatcttataatggactaagccaacttggttattctcataaggtagttaatcactccaaaaattttattaaaccttctgaaaatttctaaagttagaagaagtttgatttattctatgggcaccttatacatacctagagtatagagagtaaatggaagcacgttaaggaaagattgagacaatgtagaggtaaaagggtaaattacttatctgacatttacacttgtatattgtatctaagttataaaaataatattgagataaattctttaagagcaatttcctagtatatgagtaatcaatcaaattcatcaactgaaatggaaatagagaatggtaaataatattcataaaacatgcaatcctaaaaattttatttaaatatttttaagtttcttttttaatattaaaagttaacaaaaaatataacttttgtaaaagttatcaaaagtagagtaaaaaataaaatgtaaaaattaatagcattcatgattcaatagaacttaactaaaaaatctttataaaagttaaataaaatatttataatgtattattttcacacaataccattattgtattctattcacacctaatttttagtgtgaataaaattcatttggagcaagtgtgaataaaatgcattaaggggaagtgtgaattaaattcattaggagtatggtgtgaatataattcaatagggggttagtgtgattaaaatacagtaaacccaaattttttttttgtcaaaaaaaatgagtaaaaaatatttttttctgcttatacctaaagtatttaatatatataaatataattttaaaagctctttagNNNNNNNNNNNNNNNNNNNNNNNNNNNNNNNNNNNNNNNNNNNNNNNNNNNNNNNNNNNNNNNNNNNNNNNNNNNNNNNNNNNNNNNNNNNNNNNNNNNNtttttttttgtcaaaaaaaatgagtaaaaaatatttttttctgcttatacctaaagtatttaatatatataaatataattttaaaagctctttagtaatttatatagtaaaaaaaaggtaaatggtttgaccgattcattaaattgtaaaggttagatgttagactcattaactttaatttataagtaatgatgtaatataataaataaaagaataaatttataaatttaaataatttcacatattattttgtattggtaagtttatgaaagaaattattaagtaatatctacaaactaaatttattaataaattacacatttatttataaaaaattagagtatactttttgcacttatcagctttacatgataggcactttcttttaatattaagatttttgaaatagatactcttgagttcattaacttttctcttattaaattaataattaaaatttacattcaatatttttacctgatcagcctgaaaaataagatattttcttttactataaagacttttgagatatattagccagaaatttatttacataattaataaatagcaataatattgaaactattacaaagaagtataataataaaattagatttgtttcaaagtagggttatgaataaaataatataaaaagtagaatttttggtatgtttaaagtagaggaagagctttttatttgcgttaaatagctttttgtttattatttggttctcttttaacacatatttaagctttagaaccagtgatgttatgaaataaattataattgctctgtaatattctgtgttggcatttatcaatatctatacatggaaaaagataagctaaaatccttagtttgctactctgagacctaaaatttattcctatattcgttatttgcttttgtttaactataaagaagcaagatttgcagataaaacctaaaattatagcttcaaatgcttaattttgatgtacaatttttatcaaaatttcataatatacacatcgatccttgattataaatcatatgctttttataaagatgaaaatgacgagaaaaaagacgatgaagatatatattactggtttgttatctgttctattgtttactaaagttattaatcttacatgattattcataatatatctaataattccagatatagatttgcgaagttgaagaatattttagtttttggatatattttttgctccatatatacaatgtatatctctgagcagtttattagcaataaagacttgcacttaaacttaattattcttacaattttaataaactttatttctttttggatagcatttaacaagcctattgaaacaactgtttttagtatgtggatgaggatattacttaaaggatgtatgttactcctactatttacaactaactaagaaatttaaattaatccgatctataataacattttaagtgagtatttttaatatgtaaacacattaccatttaaaatatataggttattaaaattcttaaaaatatcaattctactttttttatcatattatttatatgctaatgacttctaataataaaatccttacatttctagcttgtgcatttttggaatatatctttttctgacctttttatttattattcatgatggcttaactctgatctttcctgttacttaagatatttaaattacaaaaccaaacgaaattggtatttaaaatgaagacacttaaggcctataagatagattagttataaatgaggaataaaatagtttcgtttttttttcataataaccaaataatatttagaaatagagtatattccatcaacttgataaaattaactatggttctttagattcagtgaaaaaaaattagttaactaaagaaaccctactaagagtgtttgatcaaaagtcaaatattgattttgttattggagaaaacaatgatttttggtttgctaaagataaaaataatttagttattttaataaaatattctaactttgaatctatcatagatatgttaaaataaggactattcacacaataacgaagattgctattagggattaatgaataattagacattacaaaatagtaaatgattatctaggcattacaaataaatatattttattta
>JH659612.1_97166_103528
caataatcatcaattattactattcttggataataaagttttataatCTTTATTGTTCTCAAGAAGAAAGAAATCAAGCAGCAATAAGAAGGTCCttagtagaaaataaaaaaacaaactgaagtaaataaaaaattattaaaaaatgagaaaagttaaaaataattactattctcgaataattatttttattgaaggaaataaatatttaataaaaaaataaatattattttataaatttaaaaaaatcaaaaaaatattgaaataggtTTCTAGCctgaacaaacaaaaaatataaaagatatttaatcaaaggtttaattttttaatgaaaaaatataaatttttttcattcatttttttttgtaaaaaaaaataaattcaaggtGGGATGTttgacaaaaatttatttttgatttataaaaaggcatatataataaaaaaatgaatataaatattataatcttcaaataaatatcaacaTACTATTTCATCCTCATcattatcttcttcttcttaaaaGTCAAATGATNNNNNNNNNNNNNNNNNNNNNNNNNNNNNNNNNNNNNNNNNNNNNNNNNNNNNNNNNNNNNNNNNNNNNNNNNNNNNNNNNNNNNNNNNNNNNNNNNNNNAAAATGTCATCAAAAATCtattctttgatttattattaaagctttttatcttttttggtTGATTACTTagcaatatcttttaaatttatctgttTGAGATTCTTGTCCTTAGATTTACTcttggttttatttttataggcataataaaattaaaattttagtaatattatttttaatttcttaaatacctATTTTCCATTTCTTTATTGGCTTGAGTTTGATGATTCAGAAGTATCAGATGACTCTGTGTCATCTATTGTTAATAAAGgagctcttttttattatttatcttatgatTAAAGAGATAATGAAATAAAGCATAGATGCTCCTTTATATCTTCACacgtattatttaattaagtgatagattattaaatttcacttTAGTGttctgtaaatatttttagtttatgtgaaaattatttaattagatcttcatcaaatttatcttttgtttattatcTATCTTCCTATTGCCTTTATATTTAGACTTGAGAAAACATTCTTTTTTTAGACTTAATACTATCATTTGCTATCATCTAATTATCCTATTCAATTgagcttaattattattaattgtggTTAATGGTAGCCTTTGTGTTTTcagtttatatttcttttgggCAGgaaagctatttaatttaagccaTCCCTATATAATTATCATTTCTGTATAATAAATGTATTGAATTTTTACCTATCTCTATTAACTTTTCCTCTGTTGTTTAGCCTTTGTTAGTTTTCTAAGATGGTACAGTACTAAATTATAGTTTAGTTTTAATGAAATCTTAACTGCACGGACCAAGATCTTGAGTAATTAACAGTGATTAAAAAGGAGGGGGGTATTTTCGTCAAAAGTgtcaaagatttaaaatttgacataaatttttaaaattggagTCTAGAAAAGACATAAAATTTTGAGAAAgacttattgaaaaataaagaggtgtctaaaaaagttaataaaaatacaaaatacattatatatcataaaaagagttaaatgccattttgatttaaaataagcgaaatttaatgttttgatttaattaagataatttacaaattttgtggggaatattttaatttttgattaaacaatttgaaattttgattaaaattcgcACAAATTCATTTGTTTCTATCGATATTTCTCGAATTTTCTaagtatttacttaattttattcatcagtaaatgaaattttaataaatatataattaaaactaattttcaaagatagattttatcaatttttcaaaaattaacaaaaattttcaaaatttaatcatatttttttttaagctaaacatttatctaaatttctttttattaaatattcatttgtaAAGActatccaaaattaaaaaggcaTTTAACTCTATTATCTGTTTCATACTTAACCaaagttttaaatagaaaaataaaaattaaatattcttttctttttttaactaaaatgccaaaggttttatttataattaatgtatttttatattttatggttcttcacaaaattttattattaaattttagaaagaaaaaaaatttttttattaaagtgtcTTATatgtcaaaatttaatttttaggtgTCTTGAgacatataaaaatttaaaaactttttaaacacTGGTAATTAACCTCCTATTTGGATGAAAATGAGTatctatgtaaattaattgatcaatACTGAATACTTACTTACCAATGTTTGGTGCACATTATTCTCATATTTGACCTACTAGAGCTATCTTCTATAAATTATATCTACATCTAATATTCAATAGATTCTTTATTGAGAAACCtttcaattttatctttagtttattctaaatatttctagTACTGCTGTTATGTCCacattaatatctttttattcaacgagtgtaaaattaattatttttattaaaaattataattatatctaacttttaataaataaagattttattgaaaaatcttgaaaataaaagatagtTATGCAAGAAGAGAaagtaaagaattttttttcaaggaataatctaatatttacTACTAATTGTAGCTACTGTTAATCCTTATCCATAACTTAAagtgtaaaatataaaaatagatactaTTGTAGATCATGTAAAAAGTCTTTTTATGAAAGAACAAAcacaatttttacaaatagtaGACATAATTATAcagtattataataaataatagataactTCGTTTAAGATTAGTCTATAAGGAGGTgcatcaaaaatttaagagtAATAACTGGAAATATTTTAGCAAAGAAGACAATTTCTAGATActatgatatatttatttaagaatttaattcacaATTATTGCAtttctaaaagaaattaagttattttttctcAAGACATTTTAGAAATTGATGAGACTTATATTTATCGAATAAAAAAAGGACTTCATGGGCGCTTAGCTCGTATATAAATATGGTTATTTGGTATGATATCAAGGAAAACAGGCTttcctatattttatttgttaaaaaatagaaataaagctACTTTATTAGAGATAATTAGAAAGCATGTAAAACCGGGTTGCACTATACACAGTGATTGTTTTTCTTCTTATATAAATATGAGAGTAATTCCTCATTAATCTCATATATCTCCTCTTGGTATAAGGCACTATGCAGTAAATCATACAGTTGAATatgtttttagaaataaaagttCTATTCATATCAATACTATAGAGAGAAAATGGAGGAgcttaaaagaatatatttaagaaattaaaccGAAAAAAAGATTAgagtaaattatttcaaaattttggaTTAATCAGTATTTAGATTATAatgaagaaatatatttattaatgtaattaattaaaaaattacatatttcATAAACTAGTAAttgactttaaattaaataatggttttgattaaattctaaaaaatatgagCTATTTATTGGCAATTATGAGtcatattatctaatttattagtaataatacctaataaattagtagaaattagtaattattacTCATAAATACCTAATTAATTGGTCATTATGACTAAAAACTTTTAACTACTACCCTATAACCTATTATTACATATATAATCCTTTCAAACTCAAAATTACTCAGGATGCAAGCATGCAATTACTCCATTTATTACTTTTCATATAAAAGCTAAAGctgataagaattaattaattttctaatttaatcaccattttaaattatgaatttttggGTAGAAATAATCAATCGACTATCAAGAATACAACCATGATACCTCATTCAATAATTATCAGATTCAAAAAACTTTGAGGACATATTGTATTTTGTGTAgaattattttcctttttttggtttaattatatatgttgaatttttgtataaatcCTCAATTAACATTGTAGGGAAATTTTGTTGTAGCACAACCACTTTCAGataataattactaattaaaaataaaatttgaatgcaCAGACTTCGATATCtataaatttctatatttaattatcaaacaagtagcattagaaataaataagcattttCCTAGACCAATAAGAAAaagttgataatattttattttagttttcagAAAATAATCTTGAGGatcttgataatttttaatgagagTTATCATTCATTACACGCTGGCTAtctaaaaagcaaatataaatcttaaattctgataaaataagcatgataatattaataaaactgtacaaaattaaaaaatgtaattgataaaaaaaatatgggtcaattaaaatatgatcaGCTACTAtgtatgatattaaaaattaattgtaaaattgaaaaattttataagaaaaatatctaatattaaagcaaatacatcaaaaataattaattttaattaataaattaataattatgattatttaatttttcaattatttttcaaaagataTTAGTGCTGTCTAAATTATAActgtaaataaagaaataaaaatataatcacaTATTTCATTggtaacttttaaaaatttttttttaataaataaataaataggtctttaatgaatgataaaaaaaaattttataaaaataaaatttaataaaacataatatttaatttattcattcattaaagaacaatcctttttttaataaacccactcaaattaattaccccctatttattttagataatatatatttttttaagatcaaCATAAAATAAAGGATTTTTAGTTCAGTtaatattaatgtaaattaaaaagaatcttCCTTTCTTTTGTGTAAAGGAAAATGAAAAAGTATTCTGAGTTaagaaagttaaataattaggtttaaaataagataattaaacttagtatatgatttaaaattaaattaaatctttcttaatttaatcatagtTTCTACTCTAAAGTTTTCTTCTTCAACTTAAATATAGATGATATTGATTGAGTAATTGCATAAAAAAAGATCTATAAAGTGTAATCTTACTaagatttacaaatattacattaatttattcatgtttataaatttcaatatcaaaagtaaaaattctatggtttaaaataattgattgacatttaatacatattatttttttcaaagctaAGAGACTGaatggatttatttttataattaaaatatgccttcattaatttaatagttcaATATGACTTCGCTCGTTTTCCTAATTAAAAGTGTAATCATAActtgaataatattaatagtataaaattataaaaataaaatttctatggcttaaaataattgattaaattttaatgcatattatttttttcaaaactaaGAGACTGaaaggattatttttataattaacacATACCttcaataatttgatatttcaatATCATTTCActtgttttcattttaattaacatttttattaaagcttgtaaataaaaataatattataaaattgaaaaatatttaaagattaataaactccagagttagttaattttaatcttaataatatcttttgattttattcataatatatattttatctaaatgatatttttttaagagaatTAAGTAGACAGACAtttggaaaataaatttattcactaaataaaattcaattataaaaaattatgaaatttatacATAAAATACTTATCAAGTTATTTAGTATcatataaaattacaatttttattagatattcaaatattttttatcaatttaattcaacATTTTGGTctgttataaaaattttttacaactTTGCTAGAtttctaaaatcttttaagttaaatactctaaatttaactaaagacattgtaaatcttttataaaataaattctaaggaacgaattaaatattacttattatattatttttctaattttcttcttatttttgcaAAGAAGTTCTTCtctacttaataaattaatatgccTATAAAAAGACtgaaattagcaaataaatagttaatcctAGTAAAATCACTtgaattgttattaaaaaactaacacTTACTTAATCTAAATAGCCTGTATATGAAATAAAGTCTGGTTTTGAACTATAAATGttcaaaataaagaattaaatgtaTAATACTAGCCATAAAGCTGaatctaaaataaagtaaCCATTGGTAAGTTTAGAATAGAAtggttttaaatatattatgataATTAGCAAGCtcaattagataattattgttaatatgTTGCATATCATCCAATTTTAACCTgcttataaaaagcaaataggTATTAAAAATGACTCAAATGTTTAGTAAATG
>JH659814.1_31235_37516
AGAAGACCCTTCAACACTTtacaaaaaaacttttttcatctaatttttttattaatatctatttttacaaaatcttCTAATCtagaaacaaaataattttttttaaattttgaaaacttgatacatgataataatttaatatcttttacgAATAAAACTACAGATTCACGAATAAtacaaagttttttaattaaaattattcaaactaaaaaatacaCAACCAAATACTtcacataaattttaatttttaattttccctcataattaaaaatttttaaaatattttctcccAAATCATTCAAAACCTAACTTTATAACAAATTTTCCAAGATTTTTTTTAGGctacataaatttttatataaaatcattaatttttacaaagaatacacaagaaaaaaaaacaaactaaaaattcaaaaacacAGTACATAAAAAActcattcaattttaaaattttaatttttcattaatttttcatctatccacttaaatctaaaatatttaattattcagctATTTATTCATCACTTTCTTAAGTCATAGGTTTCTCTCCAATCAGCTTAGAAGAATTTAGATTttgattcaaatttttattctaaaatttcacAGTGGATTACAcatcatttaattcttaattgagagaataatttaaattgaatgaagGACTATtcattcaatattaaattttaattatttacatttttgaatatttttaataaattattaattattaagaataccCATATAATGATGATTATTAACTTCAGTTCTaggatttatttatacttaaatattaattgaagatattgataattatattaaatagcaaTGTTATCTATACAttatatattcttaatttatcaaaaagcaataatttatttctctaaaaaagaaaaatttacttttataaaaactaaccCATTTATAAgagaaataaaactttttgaaaaaaaatttggatTTAATATAATGcggccttaattaatgagaaattatggtaaatagaaaaaattattgatatcttttttgttgattaaaaaatttgagaataataatttaaatatttggttagatattgcttattttagtaatctggattaaataatgaagaaattaattaatataaaaatgattaattatttatttggaatatccgcaatataatatataaattaaaaagttttagtaattttaaaaataatctatattatatcattcattttaaataactcatttattatcataattttagattttattaatatttttatcttaatcaataaataatataaaataaaaaaatagggaTCGACCGTATGACCATTTTTATCATTCGGCCATATAACCATATAATACagtaatcaatttataaattatatcgaATACCAtattttccttaaaataaaaaaccgaATACCGTATATATACTGTAAACAATTGTATTATACGGCCGAATAACcgaatgttaatttttaattagattattttaattaaccattttatagtaaatataatatgtatattaaatcatcaattttatcgatattattattcttttcaaTATGCAACTTAATGTTACAATgagattatttttaaggatCAGTCAGAACTTCCTAGAGAGTACNNNNNNNNNNNNNNNNNNNNNNNNNNNNNNNNNNNNNNNNNNNNNNNNNNNNNNNNNNNNNNNNNNNNNNNNNNNNNNNNNNNNNNNNNNNNNNNNNNNNggttaaaaatttattaaataggaaatttcctaattaataagtttttaatcaCTTtcctaaaaaacaataaaataaatagccatacaattaaaaaatttaaatataataacttaaaattttaataaaaattttttttcaatgaaatatgaaattatgatttaaaatttattgaattatatttaaacttctaaatatttttattcatatttttattaacccCTTatcagataattaattttataaatatattcaaagtaactaaaatataaaattgataaacctattaatttattaaattaatgaaattaagaaattgagaattatattttatttgattaataataaataaaaatgaataaaattaattaattattatttgataaataaaaatgaataaaattaattaaataaatatttttaaatatttaaaaatatataaatttaaaataaaaataaaaattttaattaaaattaattattaaataaaagataggaATACCAATAGAAAAGATGAGTTCAGATAGCAttgatttaaatcaattttaagaaagaaatagGCAAtctcaaagaaaaaaataaattaacacaaAATTGTcaagcaaaagaaaaaaaaatgaaatggaGATAGAAACAAGTAAATTGAAaccttctaaataataaaccGAAGATAAAGTTAGACAAGATTTAATAGAAGATAGATTTACATTAACTAACTATAACTGATGACAAAAAATCTGATTAGTAATCAGAAAAACCTAATTACGAATTTAAAGTTCTCATTCATCTCAACAATAACCAAACCACTAATGATGATAGCGATGATGATTTCACTTCAGATGATGAGTAAGAGTCATCGAAAGAGGAATAAATCCGAAGGATCTATAAGAGAGGAGATGAAAAATAAGCAATAGAGTTCTCACTTTCGAATCAGTTATTAAAAACCCCTATTTGCGATGAGTGCTCGGAGGAAATGAAGCTccaaaaagataataatactGTTCCAACCATTATTGGCGATGTAAAAAATGCAATTCTAAGATGAAATTATACTCTAATCATCATTTATGGAGTGATTATAGAATTCCTCTTTCTagattactttatatttacttaatccAATTACcaacttaaatttaagcaaCAGAAATAAGTAGAAGTTGTGGAATTGGTTTAAATGTTGTGACTAAAGCTAGATAGTCTtacttaaatactttaaaataatattattaaaaattatatttacctagaataaaaaaattaggctTCTAAGGAGCTGTCGTAGAGATTGACGAGAGCTGTTTCCGTAGGAAATATAATAGAGGACGAATTTTGAGGTAGCAGTAATGGGTCTTTGGCATGTGTGAACGATCTAAAAGCTTAGACagatctttattttttgttattagtgATCGAAAAGCTGAAACACTTATACCAATTGTGAAGGCTTTTGTCACTACAAAAGCCACCCTCCTATGCAGTGATAAATGGAGAGCTTATTCTGGCCTAAAAGCAGAAGGCTATAAACATGAGACTATAAATCACTCTCAAAATTTTGTTCgaaatattaatagaaaaaataaaaacaaaaataagaaaagaaattatatcaaagtaaataatcatttaatacaCACTTAAACAATTGAAAATCGTTGGaagtgtttaaaataaatgatgaaacTAAAAATCGGAAAAAGGAAGGATCTCATATAATCTGTATatgaatctttattttatttaacacatAAAAAcgatttaactaataaattaatttaaatatattcaaacgagagcttatttaattaatgattaatgaattttctttaatgatttatattttacgtATTTGCTagatttgataatattaacttttttcattattaatatttatttcctaattaataaatttttactcatttacctaataaacaattatttacctaattcctaattaaaaagtttttaatctacattctaattaataatattataaccTCATTCCTAATTAATAACATCCtaccaaaatttttaatatggtTTAACTAAGGCCAGATATTTCTTGAGAAAAGTATTTTCTATACTaaccttaattaaaaattaactaaaattatttcaattttaaaaattaataaggagaaataaatacattatataaatttcaataattcgtaatttcttaaatttattcaatataaatttccttaaatattaaatcctATACTCATAaaattcttcaatattaattacaaattgtaatttaattttaaaatcatatttaataaataatagttgaatatgaaaaaataagaattttttagaaataaatgttgtaatttataataataaagtgattaaatttgattaactttattttttgaattatggTTTAATTAAAGCTGGCGAGTTGGCCTTAATATATGAACCTTTACCGTATATCTCACTCAAATCATCCTAatctttaaagatttttattttgattgaataatatttttttaaaagtgttaTTACTTactatctaataattttttaaatttaaaaaaaaaactctttaaatttgaaaaatcattcggttttttaaataaaataaaaaccataTCTAccgaattatattattttaattactttaaaaagacCGTATAccgaatttttttaaaattattcagccGTATACCGTATCATGAAATTTATACGGTACGGCCTTATAATACGGTTTTACCGTATATACACGGTCGATccctataaaaaaatgatgttgaataatttaataaaatattaatattcataattattaataaaaaatttaaattataaaatttataaaagagctTTTTCTGTCAGATCAAAATTGATCAGTGTAGTTTAAGTAAATTCAATacgtttaataaattaaactaagtgtttaagtatttattattgtaaggAAAAACTATctgcaaatattattttaggatACTAATACATGTGAATAAACTTatctgaatataaaaaaataatattttttttttttcatccaTTTTGATACTGTTAGtttgataaatttgaattttaaaaagagtcatatttttgtttaacaattgcataaataaattattggaaTACAACTTTTTTTTCTCttgatttataaaagttaatcagAATAATTTACTTCTAATAAatccaaacaaataaaatttgttttaaaataaaataataattattaataatccaTTAATCGAATAGataaaaaggtaaaattaattaattagaggcACCGCAACACTGCTTGGGTGTATGCTAACACCTGTAATATGCCCGTATTGGCGTGGAGGTGGGAGCAGCTCATTGTGTTGCGAATTAATACTCTCTAGGATACTGTAGTAGCTTGAGCCTACTTAACATATGTAATCTCGGCAGTATGGCACTTGCCGGGAGCGTAGCGCAAAACAGTTACACAGCCCTAGACGCATACTCTCCAGTTCCTCTTAGACTTCTAAATTATATGGGTGCCTTGCTGAAAGTCTAAGGGAGATCTGGAAGTAGTTTTGCGGGGTCATTTAAAtgcaatttatatattaattttaataaataggtaataaaaaaataatagtaataagagtaataataaaaaattataattataatcaatgaataggaacttaaaaaaataaaaagagataaaaacAAAGCATGTATAAAACCTAAAGGTAAACGACATTATTAAacgatttaaattaatttttatattatttttacttagtaaaatagaaattaactgTTAATTTGAGGATAAATTAGGAAAAGACATGAAAGATGAAACTTTGCAAGTTTTGACAGAATTTAGCTTTTTGAGAGATGATCCTGATTTATAATCTCTAAACACGCGAATCTATGAAAAGGgtgatattttcaattatacgATATGATCTTTAAGAAGATTTGGGTTTCCTACACTCAAAGCAAGctccaaaaaaaaataactttggaAGAGAATcagaaaattaagatttacttGGAGACACACTTTGCGATGATTCCAGAAACTCTCTTTGATAAATTCTTTGCTttcttaaacaatttttatgaaaaaatacttCCTACTATTGAGCATGAAAATCTAGAAAGAAATTACCATTCCTTTGCTTGAGCACTTTGTGTCATCATCTTCTTTAGAAAGGCTAAGAAAAGCGACTTAGAAACATAAACTTAAAGCCAAAAATAAGCAATCTTATAATATAATTCTGATATCATTCGACGTGAGTTGATACAGCTAGATCCAAAAGACCTCTCTAGATTTGATATTTGCAAAGGACCTATTTGCATctccaaataataaaagacTCCTGAATAATTAAAGAGAATCTTGGATATTATCGCTTGAGATAGCCCTGATACTCGAGTACCTAAACTCATTAAAAATCTTAGAAGGCCTATCTAACAGTGTGCCATTTGCTTTGGTTAGACTAGGagcaatataattttaaaagacttCGAACATTcagatttattcttaaaaggcTCATACAAGCACCGAGCTCATGATGTTACCGTTAGTGCTTATTTTGATGCAAAATACAAAGA
>JH659756.1_179859_186146
tgctatttaaaatCCTCAttcaatatataataaattttttcatatatcaataaattaaaaacaaaatatacagcctatatatttaataaaatgaaaattagatGTTACTCTATTTGTGAAGTTTCCTTGTAAAAGGTTAATCTGGCACATCTAAAAATTCCAGTATATCTTCCCAAAAAAAATGAGTAGAAGCGAAGCATATAGGCTTAGATATAAAGGTTAATATGAATGCAAACTCTGTAGAATATAAACCCATTTGGACAAATTTACAGGTATTATCTGTGATTATCTGTATTctcaaatttcttaaaaatcctACATTTTTGAATCGGTacaatttcaaaaaatgacATTTTGATATAATCTGCTCATTAAAACACtcgttataaaaaaatagccactttaaaaaattatagaaaatacaatcatttaaaattcttaataaatatcaaaataaatcttattacaaaaataCATGAAAATTTAACCAAATTAGTTAATTCTAATAAGTTCGCATTCTTATCCTCCTTTATATCTAACTCAGTTCCTTCGTTCAATTTTAagattacaaaatataatatttccatgttaaaatgaatgaaaaaaaaatttttttttcaaaaatgagtggtaaaattcaaaaaaccttcattataaaatgaatggaaaaaatcaaaaaataatttacattcaaaaaattaatgaaactaCGACCaccatcaaaaaataaattgcacTATTCCcttttactttttcatttatttaatgaatctGATGACATCAGGCTCAGACCTTTACAAACCTTCATTCAATAATGAATGGTAAAAATTGAgaaattttcattcaaaaaaatgaatgagaaaaaaaatctgaaaaaaaatcagttaaattttcatgtatttttgtaattagatttattttcatatttattaagaattttacgTGTTTTTATtagctatattttttaaagtagctatttttttataacgaGTGTAAGAAATTTGAAGATACAGATTATCACAGAAAATATGTGTAAATTTGTCCAAATGGGTTTATATTCTACTGAGTTCGCATTTTTATTATCCTTTATATGGTAAGTAgactaagataaaaaatagctaatattatttttaattatttaaaaattttatttttattttaaaatacttaaaatagagGTTTGTTTCATATAATCATTCtacttcttaaaaattatactaaaatatctacaaaatttaaatatttgatttatttaagagTGTTAGTTAAAAATCGAACACATGGGAatcaaaattacaaaaaaattatactttaataATAGATCAAATTTCTATAAACAGATATTAAATATACGAACAAAGAAATAAGTAAGTATCaacaattttactaaaatatctacaagtttgatttatttaagagTGTTAGTAAAAAATGGAGCAAATGTGAatcgaaatttaaaaaaattaaaatttattaaaaattaataacgtCACAAGCAAATCCGACCAAAAAATAGAGGTCACCCTGAGGTTGGacctatttttactaaattttctaaaaaaaaaagactCTTACCTAATACTAATGGCATTTCTACTAAATTTCCATTATTTCGCACGCATCATGCTCGTTTCTCATTTTTCTTCCACGTTTTCTGTTCAGAATGTGACTCCCTCTTAATCCCCATCAAATTTCGCCCTTTCCTCGTACTAGGGAGAACTTTGTAGCATTCGCATTTATTTGGAATTTTTCGAAATAAAGGAGATGGTATATATATAATTCGAACCCCCTATATCATAGAAAATCCCTCTAACTCACCCACTAGAGCCGTTTTTCTCTTCTTTATTAAATGTGATTAAGGAGAATATCGCTTATGTGGGAGTTAAAGGAAAAGGTTTGTTGTTTTTATATCTCCTAAAACTTCCATCTTCATGAATGAAAATTTGAGTAACATGCAGAAATTCGATACTtggaatctaattaaaaatttcgaCAATACAACCCtaactaaaaaaatcaacACCTGAATAATTCAGAAGAAATTCAACACCAGAGTACTATTGCATAAAATCGACacctattcaattttatttgtttaatatcctatataaaacttaaataacaatataaattcattattattattttttattgaatattgcTATtactctatattttatttaatacttaattccttaaattcaaattaaaatttttttagatattagtgAGCGAATTATTAAATACTCAGTCTATTTTTCTACTTATAGaaagttaatataaatcaaaataaataaaaagtatattttaggTAATGtctgaataaataaagatagcgAAAAGCACATTTCAGGTTAAGCATTCTGAATCCAAAAGAAAACAGAAATTAAGTGATTCCTGGTAAAATATACTTTCCTCTTTATTCAATTCTGCAAGTAAGAACTCATCAAAAAATgcagtttttaaataactataattaactaataatgtAATGGCTGATGAAAGCTTTAGTTATtctgaatttttaaagaaaagtaaTAAGTATATAACATTAAAGCATATAAATGATGCTATCAATTATCTTTCTAGCTTAAGTATGTAAGATTCTTAAAGTTAAACAGATGAATCCcttgaatttttttcaaaatttaatctaattatgaCTCCACCATGCCCAAATTGCAGTCAATAAATGAGAGAAGGAAAAGTGAgtgaatttttatataaaaagggATGGAGATGATATGGGAAAAGATGTGATAAGATTAAACGCTTCTTATTCTATACACATCCTATTTTTGAAGAATATAAGTTGCCATTGCCATTGCCAGTGttgttaaagttatttatttaataccagaattatcaaatttaataataatattcaaaaattaatgatcATTAATTAACTAGCTTCTGCTAGGAATATATGGAACAAAGGtgtatttgaatattatttagagtAATACGCTACTATAAAATTAGGTTAAAACTCTTAAGTAATTGAGATTGATAAATCTCATttcaaaagaaagaataataaagGACGTTTTCCTAAAAATACGAATTGACTCTTAGGTATTTTTGAGAGGGGTAGTGGCTTCGAAAGGTCTTTATTCTTTCCAGTTCTTAAACGAGATTAAGAAACTCTTATCCCAATTATTCAAGAATATGTATCCAGAAATACTACATTAAAATGCACTGACTCTTGGAAGGCTTATAATAAACTTTCTGACTTATGCTATGAGCATCGATCAGTAAACCATAGCAAAAATTTCATAGAACCTGGAATAGACTTAAGCAGCTGCAATACCAGAGGATAATAACTTTACAAATGGCATCTGGTTCATACTTAATCAATTGAAAGTAAGTGATACCATATCAAGAAtcgtttaaaatttatgaaaggaaaaaggaataattatatttaagatgtttttacatctttattttatttaacctttaaattaaagataatttagaattcaaagctttagaaatttttttatcttatatcTCAAAGTTTTAGTTGAAAAATAGTCTTTttgaatttgttttgaataacATTGATGAGAATGATGAAACTACAGCAGAATATGAGGAAACTATGTCTGATGAAGagtaagataataaaaataatgaagtaTTAAAAGAGGAAGGTGGCACTAAACAAGGAGATAACTAGATGGAAGTAGAAGAAGAAGCTCTCAATGATCCTGgcgattaaaatgaataaaattaagaagaagtGATAATTAAAGTAGTATGGCATCTTCTTAaacttaaaactaaaaagaaataaaattgattttaaacttaaaagattattatgaaagaaaaatgtattcatttttaatagtaaatttttatatcgtCGTTAGAATCTAATCACTcctttcttatttctttaatataaataaattatactcaagtaaatttcattaatgatatttaaattgtattattattaatataaaatctattgtAAAATATCGACACCTTAATTACTAGGTGTCGATTTTTTTAGTTAGGGTTGTAGTGTCGAAATTTTTCATTAGATTCTTAGTGTCGAATTTTTGCATGTTGCCCGAAAATTTTATGCTCCTATCCATAGCACAAGAAACTAAGAAGTGAGTTTCATCAGGCTAAAGTCTtgtttaatgtattttttaaatattcattttcataaaatatcctAAGCTttgtttaagaatttttacttTGTacagcttttaaaaaattttttagaaccTCTTTGATGCATTCAATTAACCTAGACCTATGGATTGAATAGTCAAGTAATATCAGAAACAGTTaccaaattataaaagaattacgatttttatattaaaaattaaattaaatattactttttattgttttattatcaTACATACATATCCTCAATTCTAACTAAACGAGTGAAGAGAATTCATTCTGTCTCTTTAGCAGTATAGATGGAGTCGAATAACCTTGTATGTTTCTTTATCAAACTCATTAGCATAGCAAGAACTTAAGTACACTTCTTTGAAATCAAAGTTTCAATTTTTGTTCATAAGCCTCTTAGCATCTCAATTATTAACTagattaagtaatttattttaacagccTTCGCCTCTTATACCTAGCAcctactaaaattttataaaactctGTCTGTATGATATTCGTGTTTTGagtatatttcataatttctgCTGGTGTAGTACTATACCATAAGCTTatacctaaaaataattaagatattagttttatatttctgATTACcaaatatttcttcattttgttATTACGACAGAATTTACtttgaagtaaaattaaataacagaaTTTTTGTGTTACTAAGGATAGCGAAAAAAATATACTGTTAATAATTTAGCAAGTctgtatctaaaatttttaaaaattttattagtaaagtCTTGAAATAGTAATTTTGTGAGGAACAAAAACCTATTTATTagtacaataaatattatttcatatattaaaataagttttgaaTCAGCTTTCGAAAgggaaagaagaaaaaataaaattaaatatttaattttttgatgaagaaatcttaatgttttttttttacaaaaaaaatgaatgaaaaaaatttttaataaatagagaaaattttaaaaattatttcaaattctaaaaataattgtttttttaaagagtTAGTTATCTTATATTAGAGGGCATCTTAACTTAGAAACCCATGCAAATTTATACATCTAACTAGtatatacttaaaaaagttattattattgtaaattaaaagctcataattaaattaaaaattgcacataagaaataaaaaaatatattaactatctaattaacaaatatttttaatcttgctttgtttaaataaaaaataatttagtcaatcaaataattttagctaaaacattcacaaatcaatttatttttccttcaaCCAATCTtcttgcttttaaaattagattaataaacttttacGAAATTTCTTCATCATattaaaacctaaaaatattttaaagaaataaagttaataagtTACTACACTTTGCTATACAAGAgcctaaaatttatatatcttcaacattaatatttttaaaacttagatCAAGAGTAAGGTGTTAGAGTTTAAAGCATTTTTCTATACCAAAAGCTAATCCTTACAAACCATAGCCTGTGATATAAACACTACTTATGATAAGTGATAaagttgataaattattacagATTTTTAGAGTAGAACTTAAAGCTATTAAATCCTCGCTACTAAATTCGTTACCTCTNNNNNNNNNNNNNNNNNNNNNNNNNNNNNNNNNNNNNNNNNNNNNNNNNNNNNNNNNNNNNNNNNNNNNNNNNNNNNNNNNNNNNNNNNNNNNNNNNNNNNNNNNNNNNNNNNNNNNNNNNNNNNNNNNNNNNNNNNNNNNNNNNNNNNNNNNNNNNNNNNNNNNNNNNNNNNNNNNNNNNNNNNNNNNNNNNNNNNNNNNNNNNNNNNNNNNNNNNNNNNNNNNNNNNNNNNNNNNNNNNNNNNNNNNNNNNNNNNNNNNNNNNNNNNNNNNNNNNNNNNNNNNNNNNNNNNNNNNNNNNNNNNNNNNNNNNNNNNNNNNNNNNNNNNNNNNNNNNNNNNNNNNNNNNNNNNNNNNNNNNNNNNNNNNNNNNNNNNNNNNNNNNNNNNNNNNNNNNNNNNNNNNNNNNNNNNNNNNNNNNNNNNNNNNNNNNNNNNNNNNNNNNNNNNNNNNNNNNNNNNNNNNNNNNNNNNNNNNNNNNNNNNNNNNNNNNNNNNNNNNNNNNNN
>JH659603.1_914995_921282
NNNNNNNNNNNNNNNNNNNNNNNNNNNNNNNNNNNNNNNNNNNNNNNCATTTTTTACAAGTCCAGAATTTAAtgcttaaagaattttaaattaaaaacatttaattgattaaaaaatattgtggATTTGTTCTattgatcaaaaaaataaaaaagggagcttggcttttttttttttgatagattaaaaataaaaattaaggggTTAATTTGAAAAGAGAGGCAGGTTTCCATTtcaaattttgcaaaaaattaaaattctttgataTTACATTCACTTGAAACAAGAAATAGaaagattataaatatttaacaaaatttcaaAACCTGAAACTTCCCTTTTCAATTTAAacctcttaatttttattatttattaatcaaaaaaaagccAAGttccctttttatttttttgattaatagtaCAAATtccagaatattttttaatcaattaaatatttttattttttcatttaaaattcataaagtaTTTAATGGCTGGGCTTGTAAAAAATGTACaggatttaagtaaatatttaatattaaacatgaaatttaaattttctgaagttaaatatttttaaaataaacaaaaatacatAACATATAACatgtaaaatatcaaatagaaatttgatttatttaagattatctaattaattttaaattaaataaatattctttaataattcatttattgcttcatcaattaattaagtGCTTGCtatatagtaaattattttttttttacttgtaTATTGGGAAGCTTTCAAAAAGCTCTTTtgctttaaactaaataattataattatcctattattaaataaattatctgcaGACTGATCATTACTtcactcaaaaattaaataaactactaCCTCTACTAAGGTGCCCAATTTTAACTAGTGGAAATGTAcaacttttttttatgaatacaGTGCTATAAcgattcaaatataaataaaaattaatcactttgaccaaaaaatttaactcaGTTTATTAGAAGGTgacaagtaaattttttagaaaattgattttatcttcattaaattttaaaaaaatatttgatagattcatttaaacttttaagtattatttaatttagaagacATACTATAAAAAgccttatttttaacttttgttataacaataaaagtaaaataattatgaaagattgattaattatatttatggaATATTAAATTGGTAAAATTTTTAGGGAATTTAAATAAGGcaacattttttttacatatttatatgaataaggtaacaatttttttatggaTATTAGGgagttatattaattaagaaggaatgatgtaaaataaatttatatatatttttaatatcaaaatgtatttttaatctataaataaaaaaaataaatgataagcaaaaaaaaattattttaatcaaaataaattaaaatttttaaaaatgattttttgaaaaattattggatattttaaaatcttgatTAAAGTAATCATTAATGATtggcaaaaaaaaaattttttgtcataaaaaatattttaaaatatggattttttataatttttcatgaAAAATGAGTATAatcctaataaaaattaatcttagccaaaaaaagaatttattaaaaaaaagtaatcaaaaaaaattaagtcataaaaatattatttaaaaaatttgcaaaattataaaaacaactaaatgactctaattaaaaaaaaagaagaatttaacTTCTTAAGTTTGGGAACACTTTAAACTTGAAATTGATATGAGACCCTTTAATATGCAATATAAAATCCCATCTAAGAAAAGAGTAAAATCTTATATCTAacaaatgtattaaatatgtatctaatacattaaataaggaattattaatgataatttattaataaattaataatcactATAATTTGATGATTGGAGatcaaattagaattaaaagtttattaggGCAACATGCAGAAATTCGACACTTGGAATCTAATGAAAAATTTCGACAATACAACCCTAACTAAAAAAATCGACACCTGAATAATTCAGAAGAAATTCTACACCAGAGTGCTATTGCATAAAATCGACacctattcaattttatttgtttaatatcctatttaaaacttaaataacaatataaattcattattattatttttttattgaatatttctattactctatattttattcaatacttAATtccttaaattcaaatttaaatttttttagatattagtgAGCGAATTATTAAATACTCAGTCTATTTTTCTACTTATAGaatgttaatataaataaaaataaataaagagtatattttagataatgtctgaataaataaagatagcgAAAAGCACATTTCAGGTGAAGCATTCTGAATTCAAAAGAAAACAGAAATTAAATGATTCCCGGTAAAGTATACTTTCCTCTTTATTCAACTCTGCAAGTAAGAACTCATCAAAAAATGCAGTAAtaactataattaattaatgatttaatggCTGATGAAAGCTTTAGTTATtctgaatttttaaagaaaattaataagtatataACATcaaaacatataaattatGCTATCAATTATCTTTATAGATTAAGTATGTAAGACTCTTAAAGTGAAAAAGCTGAATCCcttgaatatttttcaaaatttaaactaattatgaCTCCATCATGCCAAAATTGCAGTCAATAAATGAGAGAAGGAAAAGAgagtcaatttttatttaataagggaTGGAGATGCTATGGGAAAAGGTGCGATAAGATTAAAAGCTTCTTATTATATACACATCCTATTTTTGAAGAATATAAGTTGCAATTGCCAGTGctgttaaagttatttatttaataattgccATATTAGTAGcagaattatcaaatttaataataatcttcaaaaattaatgataattaacTAGCTTCTTGCTAGGAATATATGGAACAAAGTtgtatttgaatattatttagagtAATACGCTACTTTTAAATTAGGTTAAAACTCTTAAGTAATTGAGATTGATGAATCTCATTTCAtaagaaagaataataaagGATGTTTTCCTAAAAATGCGAATTGGCTCTTAGGTATTTGTGAGAGGGGAATTGGTTTCGAAAGGTCTTTATTCTTTCCAGttcttaaatgaaattaagcaACTCTTATCCCAATTATTCAAGAATATGTATCCAGAAATACTACATTAATATGCACTGACTCTTGGAAGGCTTATAATAAACTTTCTGACTTAGGCTATGAGCATCGATCAGTAAACCATAGCACAAATTTCATAAAACCTGGGATAGACTTAAGCAGCTGCAATACCAGAGGATAATAACTTTACAAAGGGCTTCTGGTTCAcacttaatcaattaaaagtaAGTGGTACCATATCAAGAATCGTTTGTAAATTATGAAAGGAAAAaggaataattatatttaagatgtttttatatctttattttagataatttagaattcaaagctttagaaattttttaatcttatatcTCAAAGTTTTAGTTGAAAAATAGtctttttgaatttcttttgaATAACATTGATGAGAATGATGAAACTACAGTAGAATATGAAGAAACTATATCTGATAAAGagtaagataataaaaataatgaagtaTTAAAAGAGGAAGGTGGCACTAAACAATGAGATAACTAGATGGAAGTAGAAGAAGAAGCTCTCAATGATCTTTCTTGgcaattaaaatgaagaaaattaagaagagGTGTTAATTAAAGTAGTAAGGCATCTTCTTAAACctaaaactaaaaagaaataaaattgattttaaacttaaaagaatattatgaaagaaaaatgtattcatttttaatagtaaatttgtATATATTCAATATTATCTAATCACTcctttcttatttctttaatataataattatttatccatttgataaattatactcaaataaatttcattaaatgatatttaaatttgcattagtattaatataaaatctattgtAAAATATCGATACCTTAATTACTAGGTGtcgatttttttagttatggTTATGGTGTCGAAATTTTTCATTAGATTCTAAGTGTCGAATTTTTGCATGTTGCCCATTTATTACtttggattttaattttatcaattaattatttaaattaaagaatattcatttaaaaatttttaaagttgattGTATGATTAGTGAAGATATCATGAAAGatcttatcaatattttataagaatttaacttaaatactgcaaattttaataaaataatttgttcaaCTGATTCTActtgaaattatattaaattaggaAAGATTATggatctttaaattatttttagtgctTCAATTACTTTTTACATAATGTAATAAAATCTTGTTTGTTTTAACGATATTGATGAGTTTTTAGTATTACTTTAGAAATACTAAAGAATATCaacaaaattaagaaaatcatGTTTtccaatcaaaaatttaaaataattgttttaaactAAACTAAtgaataagcaaaaaaattaaaatttgaataagatTAAGAAGtgttatttaaacaaaacaagaatattaaaagcaaAGTTTTTCTGAGCCTAGATGGAattcatcttatttttaattttctagccAAATTGATAATGAAGATGGAATTAACTAACAATATTTAAGCTCTGATGAGTATGAAGActctaaagatttaaaaaaccttattaattaatatacattATAATAAAGTAGGAGAACTAAAAAAATTGGATTTAAGTTGAAGTTTAAATGATGTAAGAAAGATACTGATAGTATCTAGAGTTCAGAAATAGAATCAAATTTTTCAGATAATAATATCTAATAGCAAACAATCtccttctaaaaaaaatagattaaaaagctTACAAATGGTTTAATTATGAACTCATTTGCTGAATATTAAGaagatttttcaaaatctgaagaagaagaaatttaaatactatatTGTAGAGGAAAATTGCATTCAGGATGGATAAAcaaacatataaatttaaaaaaaaatagtttgattaaataatatgtaataaatgtattttttttattaatatgagtaaattcaaataaaattaaaaaaaaattttttcgagttattcaaaaataattttatttaatttaaaaaaatgggaGAAAAAGGAAcgaataactttaatatttttttttggagTTATCGAAATTCAAtggtaattaaaaatgaaaagataataaattaattaatacNNNNNNNNNNNNNNNNNNNNNNNNNNNNNNNNNNNNNNNNNNNNNNNNNNNNNNNNNNNNNNNNNNNNNNNNNNNNNNNNNNNNNNNNNNNNNNNNNNNNGGGAGAAAAAGGAAcgaataactttaatatttttttttggagTTATCGAAATTCAAtggtaattaaaaatgaaaagataataaattaattaatactaattatATATCATCTAATTTAGATTTCTAAGTGTATTATGCCGAATTAATTTTctcattcaattttttaatttttaaaatgttatgagattatattatttttctttagaaattaaaataataatttattagtaaagCAAGCATTATATAGGCAATCAGATTAGTTTAGATAttgaatattctaataaaaaattttaatttatttagaaattaattaagggAAAGTAAAAATAGCAACAGACAAAGCAAGCAGTATTCAAAAgtacatttttaaaagaagattGTAAGAaattctctttttaaatttcttaaatgattattattttatcattgaaTGTGCTCATTgcatatatttctaattttattattataaaggaGTGcactataaaaaaaagtataatatatcaattaaatttattttattgtaatttattaatagagccaaaaagtagataaaaaatataaagtttatcaataaaatgctCAAAGATtctcattaaattttagataaaatcacGAAGGAGTTTAACGAGAAAAACAATAAGAGCTGGAATAATGACTTATTGTATATAtgcattaaaaattatgaaaactatttttataactaatacTACAAAAACAAGAATTAATAAGATGTTGCTCTATATGAAAGTAACCTTAAGCAATAGCTGCTCAGTGAAACTAAAGatcatattaattatctattttatacatTCATTTCTAGTGAATTAGATGAGCTTTTCAACAAAATCTTTGCTAAATCTAAATCGCATTCTGATGAggaataaaagtttttttaaaacttatattgcaatttaaatcaaacaaaaatgttgttttaaataaagtaataagaaATAGC
>JH659612.1_97166_103537
caataatcatcaattattactattcttggataataaagttttataatCTTTATTGTTCTCAAGAAGAAAGAAATCAAGCAGCAATAAGAAGGTCCttagtagaaaataaaaaaacaaactgaagtaaataaaaaattattaaaaaatgagaaaagttaaaaataattactattctcgaataattatttttattgaaggaaataaatatttaataaaaaaataaatattattttataaatttaaaaaaatcaaaaaaatattgaaataggtTTCTAGCctgaacaaacaaaaaatataaaagatatttaatcaaaggtttaattttttaatgaaaaaatataaatttttttcattcatttttttttgtaaaaaaaaataaattcaaggtGGGATGTttgacaaaaatttatttttgatttataaaaaggcatatataataaaaaaatgaatataaatattataatcttcaaataaatatcaacaTACTATTTCATCCTCATcattatcttcttcttcttaaaaGTCAAATGATNNNNNNNNNNNNNNNNNNNNNNNNNNNNNNNNNNNNNNNNNNNNNNNNNNNNNNNNNNNNNNNNNNNNNNNNNNNNNNNNNNNNNNNNNNNNNNNNNNNNAAAATGTCATCAAAAATCtattctttgatttattattaaagctttttatcttttttggtTGATTACTTagcaatatcttttaaatttatctgttTGAGATTCTTGTCCTTAGATTTACTcttggttttatttttataggcataataaaattaaaattttagtaatattatttttaatttcttaaatacctATTTTCCATTTCTTTATTGGCTTGAGTTTGATGATTCAGAAGTATCAGATGACTCTGTGTCATCTATTGTTAATAAAGgagctcttttttattatttatcttatgatTAAAGAGATAATGAAATAAAGCATAGATGCTCCTTTATATCTTCACacgtattatttaattaagtgatagattattaaatttcacttTAGTGttctgtaaatatttttagtttatgtgaaaattatttaattagatcttcatcaaatttatcttttgtttattatcTATCTTCCTATTGCCTTTATATTTAGACTTGAGAAAACATTCTTTTTTTAGACTTAATACTATCATTTGCTATCATCTAATTATCCTATTCAATTgagcttaattattattaattgtggTTAATGGTAGCCTTTGTGTTTTcagtttatatttcttttgggCAGgaaagctatttaatttaagccaTCCCTATATAATTATCATTTCTGTATAATAAATGTATTGAATTTTTACCTATCTCTATTAACTTTTCCTCTGTTGTTTAGCCTTTGTTAGTTTTCTAAGATGGTACAGTACTAAATTATAGTTTAGTTTTAATGAAATCTTAACTGCACGGACCAAGATCTTGAGTAATTAACAGTGATTAAAAAGGAGGGGGGTATTTTCGTCAAAAGTgtcaaagatttaaaatttgacataaatttttaaaattggagTCTAGAAAAGACATAAAATTTTGAGAAAgacttattgaaaaataaagaggtgtctaaaaaagttaataaaaatacaaaatacattatatatcataaaaagagttaaatgccattttgatttaaaataagcgaaatttaatgttttgatttaattaagataatttacaaattttgtggggaatattttaatttttgattaaacaatttgaaattttgattaaaattcgcACAAATTCATTTGTTTCTATCGATATTTCTCGAATTTTCTaagtatttacttaattttattcatcagtaaatgaaattttaataaatatataattaaaactaattttcaaagatagattttatcaatttttcaaaaattaacaaaaattttcaaaatttaatcatatttttttttaagctaaacatttatctaaatttctttttattaaatattcatttgtaAAGActatccaaaattaaaaaggcaTTTAACTCTATTATCTGTTTCATACTTAACCaaagttttaaatagaaaaataaaaattaaatattcttttctttttttaactaaaatgccaaaggttttatttataattaatgtatttttatattttatggttcttcacaaaattttattattaaattttagaaagaaaaaaaatttttttattaaagtgtcTTATatgtcaaaatttaatttttaggtgTCTTGAgacatataaaaatttaaaaactttttaaacacTGGTAATTAACCTCCTATTTGGATGAAAATGAGTatctatgtaaattaattgatcaatACTGAATACTTACTTACCAATGTTTGGTGCACATTATTCTCATATTTGACCTACTAGAGCTATCTTCTATAAATTATATCTACATCTAATATTCAATAGATTCTTTATTGAGAAACCtttcaattttatctttagtttattctaaatatttctagTACTGCTGTTATGTCCacattaatatctttttattcaacgagtgtaaaattaattatttttattaaaaattataattatatctaacttttaataaataaagattttattgaaaaatcttgaaaataaaagatagtTATGCAAGAAGAGAaagtaaagaattttttttcaaggaataatctaatatttacTACTAATTGTAGCTACTGTTAATCCTTATCCATAACTTAAagtgtaaaatataaaaatagatactaTTGTAGATCATGTAAAAAGTCTTTTTATGAAAGAACAAAcacaatttttacaaatagtaGACATAATTATAcagtattataataaataatagataactTCGTTTAAGATTAGTCTATAAGGAGGTgcatcaaaaatttaagagtAATAACTGGAAATATTTTAGCAAAGAAGACAATTTCTAGATActatgatatatttatttaagaatttaattcacaATTATTGCAtttctaaaagaaattaagttattttttctcAAGACATTTTAGAAATTGATGAGACTTATATTTATCGAATAAAAAAAGGACTTCATGGGCGCTTAGCTCGTATATAAATATGGTTATTTGGTATGATATCAAGGAAAACAGGCTttcctatattttatttgttaaaaaatagaaataaagctACTTTATTAGAGATAATTAGAAAGCATGTAAAACCGGGTTGCACTATACACAGTGATTGTTTTTCTTCTTATATAAATATGAGAGTAATTCCTCATTAATCTCATATATCTCCTCTTGGTATAAGGCACTATGCAGTAAATCATACAGTTGAATatgtttttagaaataaaagttCTATTCATATCAATACTATAGAGAGAAAATGGAGGAgcttaaaagaatatatttaagaaattaaaccGAAAAAAAGATTAgagtaaattatttcaaaattttggaTTAATCAGTATTTAGATTATAatgaagaaatatatttattaatgtaattaattaaaaaattacatatttcATAAACTAGTAAttgactttaaattaaataatggttttgattaaattctaaaaaatatgagCTATTTATTGGCAATTATGAGtcatattatctaatttattagtaataatacctaataaattagtagaaattagtaattattacTCATAAATACCTAATTAATTGGTCATTATGACTAAAAACTTTTAACTACTACCCTATAACCTATTATTACATATATAATCCTTTCAAACTCAAAATTACTCAGGATGCAAGCATGCAATTACTCCATTTATTACTTTTCATATAAAAGCTAAAGctgataagaattaattaattttctaatttaatcaccattttaaattatgaatttttggGTAGAAATAATCAATCGACTATCAAGAATACAACCATGATACCTCATTCAATAATTATCAGATTCAAAAAACTTTGAGGACATATTGTATTTTGTGTAgaattattttcctttttttggtttaattatatatgttgaatttttgtataaatcCTCAATTAACATTGTAGGGAAATTTTGTTGTAGCACAACCACTTTCAGataataattactaattaaaaataaaatttgaatgcaCAGACTTCGATATCtataaatttctatatttaattatcaaacaagtagcattagaaataaataagcattttCCTAGACCAATAAGAAAaagttgataatattttattttagttttcagAAAATAATCTTGAGGatcttgataatttttaatgagagTTATCATTCATTACACGCTGGCTAtctaaaaagcaaatataaatcttaaattctgataaaataagcatgataatattaataaaactgtacaaaattaaaaaatgtaattgataaaaaaaatatgggtcaattaaaatatgatcaGCTACTAtgtatgatattaaaaattaattgtaaaattgaaaaattttataagaaaaatatctaatattaaagcaaatacatcaaaaataattaattttaattaataaattaataattatgattatttaatttttcaattatttttcaaaagataTTAGTGCTGTCTAAATTATAActgtaaataaagaaataaaaatataatcacaTATTTCATTggtaacttttaaaaatttttttttaataaataaataaataggtctttaatgaatgataaaaaaaaattttataaaaataaaatttaataaaacataatatttaatttattcattcattaaagaacaatcctttttttaataaacccactcaaattaattaccccctatttattttagataatatatatttttttaagatcaaCATAAAATAAAGGATTTTTAGTTCAGTtaatattaatgtaaattaaaaagaatcttCCTTTCTTTTGTGTAAAGGAAAATGAAAAAGTATTCTGAGTTaagaaagttaaataattaggtttaaaataagataattaaacttagtatatgatttaaaattaaattaaatctttcttaatttaatcatagtTTCTACTCTAAAGTTTTCTTCTTCAACTTAAATATAGATGATATTGATTGAGTAATTGCATAAAAAAAGATCTATAAAGTGTAATCTTACTaagatttacaaatattacattaatttattcatgtttataaatttcaatatcaaaagtaaaaattctatggtttaaaataattgattgacatttaatacatattatttttttcaaagctaAGAGACTGaatggatttatttttataattaaaatatgccttcattaatttaatagttcaATATGACTTCGCTCGTTTTCCTAATTAAAAGTGTAATCATAActtgaataatattaatagtataaaattataaaaataaaatttctatggcttaaaataattgattaaattttaatgcatattatttttttcaaaactaaGAGACTGaaaggattatttttataattaacacATACCttcaataatttgatatttcaatATCATTTCActtgttttcattttaattaacatttttattaaagcttgtaaataaaaataatattataaaattgaaaaatatttaaagattaataaactccagagttagttaattttaatcttaataatatcttttgattttattcataatatatattttatctaaatgatatttttttaagagaatTAAGTAGACAGACAtttggaaaataaatttattcactaaataaaattcaattataaaaaattatgaaatttatacATAAAATACTTATCAAGTTATTTAGTATcatataaaattacaatttttattagatattcaaatattttttatcaatttaattcaacATTTTGGTctgttataaaaattttttacaactTTGCTAGAtttctaaaatcttttaagttaaatactctaaatttaactaaagacattgtaaatcttttataaaataaattctaaggaacgaattaaatattacttattatattatttttctaattttcttcttatttttgcaAAGAAGTTCTTCtctacttaataaattaatatgccTATAAAAAGACtgaaattagcaaataaatagttaatcctAGTAAAATCACTtgaattgttattaaaaaactaacacTTACTTAATCTAAATAGCCTGTATATGAAATAAAGTCTGGTTTTGAACTATAAATGttcaaaataaagaattaaatgtaTAATACTAGCCATAAAGCTGaatctaaaataaagtaaCCATTGGTAAGTTTAGAATAGAAtggttttaaatatattatgataATTAGCAAGCtcaattagataattattgttaatatgTTGCATATCATCCAATTTTAACCTgcttataaaaagcaaataggTATTAAAAATGACTCAAATGTTTAGTAAATGATCATGaag
>AFSS02012588.1_1_4166
aaattcaattattaaattaaatgttactATTCTTTTAagatcttaaattatatttattattgctagattattattactaatatgATTTTgtgatttaattgaattaagatcttgattctaatttaattggtTGTTAGATATAATTATGGCTCATTAACGATTAAactttgttttatttagatttggtttaagttattaaaatatttcgcTACTCTAAACTATTCTTAAAACTCTTTGTTATCAAATTATCTAAATCATCATCTTCCTCTTAAGATTGAAaagtttcttcttcttcttcctcaTCTTCATTATCATCATCAGAGCTCTAGAGCTTGTTGATTTCATCACCATCGTCATCTTCTTCAgcttatttgaaatatcaaataaagttctcatttaataatagcaatatgattagaaaaaagaattatttttaattttttaccttcAATTATTTCTTCCTCCATATCAATAaccattcttttttaaataccaTCATTGAGTATCTTTATATCCTCTTCAACcattttattatcttcaattattttaacatcTTCACTTGTGTTATCATCAAcacctaataaataaaaaaaattgtattttaaaataaatattgtgtaTATAATCTAGTACGATTTTCTTCttgatttagatattttttaattagctctAATGATTTCAGTTCCATATTTTCTCTATAGCTTAGATAAAAGACACATGAATATATATCTTGCAAATAGTTTGATCTCTTCCCTCTGAAATTctttaactattatttaatatgccTCCATTTATTTTCTATGCTTTATGTGTGGATAGGATGCcctaaataaagttaataatttcGATTTGGAGGGTTTGATTACTAAGAATTCTATGgtgcaataaaatttttagagtgGTTCACACTTAAGTGGGTAAATCCAGCATCTTTTAAAGGTAAATATGCTCTCCACTTATCTGTACAGATAAAAGTAGCATTTTTAGAAACGAATGAGGTTATTAGTGGGATTAAAGTTTATGAGTTCCTATTTTCTACAGGAATATACACTGTTCTGTCAAACCCGCTCCCCCTCTCAGTCATTCCTAATatccaaattttattttttaacatcctccctttattatattttctacGGAAAGCACTTTCATCTATTTCTACTATTTAACCATTTTCTCCGagtagaatattttatagttattattaataatgaaatgtaataatattttaccatCTTCTTCTACAAATtgctaactaatttaaatttaaattgaactGTTATAGAATTGTTTAATTTGAAGATAATGAAGGAATCAATTAGATATAAAGCTTTAAAAGAACTTAGAGAGCTATTTCAAAGTTTTGAAATAAGGGATGCTAAGTAAATAGGCCTTTGAGTTTTCTCTAGCAATATTCTGAGTAACAACGCCATCCCATACACTCTTTTAAAACTCTTGCTGTTCCTAATTTCATCAATTATTGACAGtttatacatttaatttttggaaGCAGTGAATATTTGACACAAAATTCAGAAGCATAATTTCGttttttcttatcaaaattaagagtatttattgcatttaaaaagtttcttaTATCCTCTAAGTTTATTTCTCTCTCatccttttataaaatttcttctataatttaaaatttgcctATATCAACATTCTCTTCTTGctcatttatcattaaatcattatttgGAGGTTATTAGTTGCGATGATTCAATGTTTGCTTTTCGAAGATAGAATCAACAATCATTTTTCGAGCTAAGCTATTGGATTaacctaattttttattaagctttccatcttaaatacttttaaactgTTTTTAGCTACTTGCTTTACTATACTCTACTTCCATTATGTTAAGGTAACCAATTTAGAAAGATAATAGTTGTTTGtctcaatattaattattgcttaaattaaaaaatatacaaataaaatacagCTCATactttaattgaatatttttttaaaatttgaa
>JH659659.1_259786_266214
NNNNNNNNNNNNNNNNNNNNNNNNNNNNNNNNNNNNNNNNNNNNNNNNNNNNNNNNNNNNNNNNNNNNNNNNNNNNNNNNNNNNNNNNNNNNNNNNNNNNNNNNNNNNNNNNNNNNNNNNNNNNNNNNNNNNNNNNNNNNNNNNNNNNNNNNNNNNNNNNNNNNNNNNNNNNNNNNNNNNNNNNNNNNNNNNNNNNNNNNNNNNNNNNNNNNNNNNNNNNNNNNNNNNNNNNNNNNNNNNNNNNNNNNNNNNNNNNNNNNNNNNNNNNNNNNNNNNNNNNNNNNNNNNNNNNNNNNNNNNNNNNNNNNNNNNNNNNNNNNNNNNNNNNNNNNNNNNNNNNNNNNNNNNNNNNNNNNNNNNNNNNNNNNNNNNNNNNNNNNNNNNNNNNNNNNNNNNNNNNNNNNNNNNNNNNNNNNNNNNNNNNNNNNNNNNNNNNNNNNNNNNNNNNNNNNNNNNNNNNNNNNNNNNNNNNNNNNNNNNNNNNNNNNNNNNNNNNNNNNNNNNNNNNNNNNNNNNNNNNNNNNNNNNNNNNNNNNNNNNNNNNNNNNNNNNNNNNNNNNNNNNNNNNNNNNNNNNNNNNNNNNNNNNNNNNNNNNNNNNNNNNNNNNNNNNNNNNNNNNNNNNNNNNNNNNNNNNNNNNNNNNNNNNNNNNNNNNNNNNNNNNNNNNNNNNNNNNNNNNNNNNNNNNNNNNNNNNNNNNNNNNNNNNNNNNNNNNNNNNNNNNNNNNNNNNNNNNNNNNNNNNNNNNNNNNNNNNNNNNNNNNNNNNNNNNNNNNNNNNNNNNNNNNNNNNNNNNNNNNNNNNNNNNNNNNNNNNNNNNNNNNNNNNNNNNNNNNNNNNNNNNNNNNNNNNNNNNNNNNNNNNNNNNNNNNNNNNNNNNNNNNNNNNNNNNNNNNNNNNNNNNNNNNNNNNNNNNNNNNNNNNNNNNNNNNNNNNNNNNNNNNNNNNNNNNNNNNNNNNNNNNNNNNNNNNNNNNNNNNNNNNNNNNNNNNNNNNNNNNNNNNNNNNNNNNNNNNNNNNNNNNNNNNNNNNNNNNNNNNNNNNNNNNNNNNNNNNNNNNNNNNNNNNNNNNNNNNNNNNNNNNNNNNNNNNNNNNNNNNNNNNNNNNNNNNNNNNNNNNNNNNNNNNNNNNNNNNNNNNNNNNNNNNNNNNNNNNNNNNNNNNNNNNNNNNNNNNNNNNNNNNNNNNNNNNNNNNNNNNNNNNNNNNNNNNNNNNNNNNNNNNNNNNNNNNNNNNNNNNNNNNNNNNNNNNNNNNNNNNNNNNNNNNNNNNNNNNNNNNNNNNNNNNNNNNNNNNNNNNNNNNNNNNNNNNNNNNNNNNNNNNNNNNNNNNNNNNNNNNNNNNNNNNNNNNNNNNNNNNNNNNNNNNNNNNNNNNNNNNNNNNNNNNNNNNNNNNNNNNNNNNNNNNNNNNNNNNNNNNNNNNNNNNNNNNNNNNNNNNNNNNNNNNNNNNNNNNNNNNNNNNNNNNNNNNNNNNNNNNNNNNNNNNNNNNNNNNNNNNNNNNNNNNNNNNNNNNNNNNNNNNNNNNNNNNNNNNNNNNNNNNNNNNNNNNNNNNNNNNNNNNNNNNNNNNNNNNNNNNNNNNNNNNNNNNNNNNNNNNNNNNNNNNNNNNNNNNNNNNNNNNNNNNNNNNNNNNNNNNNNNNNNNNNNNNNNNNNNNNNNNNNNNNNNNNNNNNNNNNNNNNNNNNNNNNNNNNNNNNNNNNNNNNNNNNNNNNNNNNNNNNNNNNNNNNNNNNNNNNNNNNNNNNNNNNNNNNNNNNNNNNNNNNNNNNNNNNNNNNNNNNNNNNNNNNNNNNNNNNNNNNNNNNNNNNNNNNNNNNNNNNNNNNNNNNNNNNNNNNNNNNNNNNNNNNNNNNNNNNNNNNNNNNNNNNNNNNNNNNNNNNNNNNNNNNNNNNNNNNNNNNNNNNNNNNNNNNNNNNNNNNNNNNNNNNNNNNNNNNNNNNNNNNNNNNNNNNNNNNNNNNNNNNNNNNNNNNNNNNNNNNNNNNNNNNNNNNNNNNNNNNNNNNNNNNNNNNNNNNNNNNNNNNNNNNNNNNNNNNNNNNNNNNNNNNNNNNNNNNNNNNNNNNNNNNNNNNNNNNNNNNNNNNNNNNNNNNNNNNNNNNNNNNNNNNNNNNNNNNNNNNNNNNNNNNNNNNNNNNNNNNNNNNNNNNNNNNNNNNNNNNNNNNNNNNNNNNNNNNNNNNNNNNNNNNNNNNNNNNNNNNNNNNNNNNNNNNNNNNNNNNNNNNNNNNNNNNNNNNNNNNNNNNNNNNNNNNNNNNNNNNNNNNNNNNNNNNNNNNNNNNNNNNNNNNNNNNNNNNNNNNNNNNNNNNNNNNNNNNNNNNNNNNNNNNNNNNNNNNNNNNNNNNNNNNNNNNNNNNNNNNNNNNNNNNNNNNNNNNNNNNNNNNNNNNNNNNNNNNNNNNNNNNNNNNNNNNNNNNNNNNNNNNNNNNNNNNNNNNNNNNNNNNNNNNNNNNNNNNNNNNNNNNNNNNNNNNNNNNNNNNNNNNNNNNNNNNNNNNNNNNNNNNNNNNNNNNNNNNNNNNNNNNNNNNNNNNNNNNNNNNNNNNNNNNNNNNNNNNNNNNNNNNNNNNNNNNNNNNNNNNNNNNNNNNNNNNNNNNNNNNNNNNNNNNNNNNNNNNNNNNNNNNNNNNNNNNNNNNNNNNNNNNNNNNNNNNNNNNNNNNNNNNNNNNNNNNNNNNNNNNNNNNNNNNNNNNNNNNNNNNNNNNNNNNNNNNNNNNNNNNNNNNNNNNNNNNNNNNNNNNNNNNNNNNNataaattattaataaagtaatatataattttttgtttgtaattttaacttttttaaataaattttgaagtgaaaatttcataattatgaGGAGAAAGGAGGGGTAAGAAAAAGTATCTTTTGccattaattgaaaaataaataaaaattttttacataattaagGAATATAGTTTTAtagatatcatttatttataaaattatttattatgcagcacagaaaaaaaataaaatcttatttattaatgatgaAATAGAAGTAGACGAAACatatgtttataaaattaaacgtGTTCGTGCTAGATGTAGATTAGCTACTACAAGACTATGGGTTTTAGGATTAATCTCTCTTAAATCTAAAGTAGCAGTATATTATTTAGTATCAAAAAGAGATAAATCtacacttttaaaatatatacttaaaaattgtATATATAACTGTAAGATTTTTACTGATTGCTGTAGCAGTTATGTAAATATACGTGTATTTCCAGCTAAATTGCACATTTAGAATttagaaaacaaaatttatcattattgtATGAAACATAGTTATGAGTATgtcaaaaatgaaaataactgTATTCATATAAACAATATTGAAAGGAAATGGAgatgcttaaaaaaatatctaagaaaatttaatccaaaaagaaatataaaagaatacataaataagttttggcttgattaatttttttaagaagaagaagaagaaagagaAATATctgtcataaaaataaatttttttaagtttaaattgtgaaatatatttcaaaataataaaatataataattaatccacttcaacaataatttttaaaatatattcctttataaatattttatatttattttgagtaggttatttaataaatattaattatttttaaaataatactaaaattttttaaaatcattattaagatattattaatatattataagatATTATGCCAATGACTGTACTTTAATCGTAAAGGGCTTTTTATCTggtcaataattaattagattctctgatataaaataaacgaTTAACGATTATTATGAGACTgaatcttcaaaaaaatacaatCTCTAGAATGCTTAAAGAGATTGGTAAATTCACAAACCTGTTaagtaaaatcatttttagaaaataacaaTCTTTAGTTCCATTTTCAAGCCCAAAATTCCCCAAATCTTAATCGAATTGAGAATATTTTGGGATGGATAAAGTTTCAAGTTGAAAAAAGCAACTATGATCAAAATAATAGCTTGAGGATGCAATTTTGATACTTGGGAGTATATTccattaaaagtaatttaaaactgCATTGATAATCTAAGAAAACATATTAAGGTTGTAGTAGGACATAAAGAAAAAATGcaacaaaagaaattaaaatgacaCAcactaattcatattttactgTGAAAgcttttagtttttttgaatttaaaattcaatatcagtattaatttgtattatttttatttagtagattttaactatttagctattttttatttgataaattgataatataacTACTTATCACATAATAAATTGATCATTAAAAAGATAtctataaatctataaaatttatttgattatattaaaCATATTGGAAATAAATAGGGGTATAACACAATCAATGAAACAGATAAtcagttaattataaattaaagctgTAGATAAATCActccttaaaaattttaaattattgaaaatatagtCATATTTTGTTGcctaaacaaatattaaagcaATCTAAGCACTCAGTGGATGGTATACAACAAACAAGATTAGATTATGAGATTATGTATCATTACTTTACAATTGACGAGAATAAGACCCCCATTACTAATTCCAAGAATTTGATAAAGAGTAGCATTAAGTAATTCTTATTCTTGCCCAAGAGTCCATCAGATAGAATCTGTAAATTAATCATcaataatattgaatatttttaccaatatctctttaataaaaattttaatccctaaatacataaatccgagttttattctttataaagTTTTCGCAAAACAAACtgttttaatcatattaagaatcttttaaaataaaacatttttttcctTGTTAATAATCTGTATTGtagaacttaatttaaatagttatttatgagttttaaaatattttttagaacatTAAACAatgtaaattagataaattaattagttttataggaaattcatttaaaaaattttttaattctcatAAAATTTGGtaattttatagtattttCACCTATATTTACACTCCACCCTctccaaataaaatatcataagtACTTTTGAttagtaaatgaaaaaatttttttcaatacaaAAATGAACGNNNNNNNNNNNNNNNNNNNNNNNNNNNNNNNNNNNNNNNNNNNNNNNNNNNNNNNNNNNNNNNNNNNNNNNNNNNNNNNNNNNNNNNNNNNNNNNNNNNNNNNNNNNNNNNNNNNNNNNNNNNNNNNNNNNNNNNNNNNNNNNNNNNNNNNNNNNNNNNNNNNNNNNNNNNNNNNNNNNNNNNNNNNNNNNNNNNNNNNNNNNNNNNNNNNNNNNNNNNNNNNNNNNNNNNNNNNNNNNNNNNNNNNNNNNNNNNNNNNNNNNNNNNNNNNNNNNNNNNNNNNNNNNNNNNNNNNNNNNNNNNNNNNNNNNNNNNNNNNNNNNNNNNNNNNNNNNNNNNNNNNNNNNNNNNNNNNNNNNNNNNNNNNNNNNNNNNNNNNNNNNNNNNNNNNNNNNNNNNNNNNNNNNNNNNNNNNNNNNNNNNNNNNNNNNNNNNNNNNNNNNNNNNNNNNNNNNNNNNNNNNNNNNNNNNNNNNNNNNNNNNNNNNNNNNNNNNNNNNNNNNNNNNNNNNNNNNNNNNNNNNNNNNNNNNNNNNNNNNNNNNNNNNNNNNNNNNNNNNNNNNNNNNNNNNNNNNNNNNNNNNNNNNNNNNNNNNNNNNNNNNNNNNNNNNNNNNNNNNNNNNNNNNNNNNNNNNNNNNNNNNNNNNNNNNNNNNNNNNNNNNNNNNNNNNNNNNNNNNNNNNNNNNNNNNNNNNNNNNNNNNNNNNNNNNNNNNNNNNNNNNNNNNNNNNNNNNNNNNNNNNNNNNNNNNNNNNNNNNNNNNNNNNNNNNNNNNNNNNNNNNNNNNNNNNNNNNNNNNNNNNNNNNNNNNNNNNNNNNNNNNNNNNNNNNNNNNNNNNNNNNNNNNNNNNNNNNNNNNNNNNNNNNNNNNNNNNNNNNNNNNNNNNNNNNNNNNNNNNNNNNNNNNNNNNNNNNNNNNNNNNNNNNNNNNNNNNNNNNNNNNNNNNNNNNNNNNNNNNNNNNNNNNNNNNNNNNNNNNNNNNNNNNNNNNNNNNNNNNNNNNNNNNNNNNNNNNNNNNNNNNNNNNNNNNNNNNNNNNNNNNNNNNNNNNNNNNNNNNNNNNNNNNNNNNNNNNNNNNNNNNNNNNNNNNNNNNNNNNNNNNNNNNNNNNNNNNNNNNNNNNNNNNNNNNNNNNNNNNNNNNNNNNNNNNNNNNNNNNNNNNNNNNNNNNNNNNNNNNNNNNNNNNNNNNNNNNNNNNNNNNNNNNNNNNNNNNNNNNNNNNNNNNNNNNNNNNNNNNNNNNNNNNNNNNNNNNNNNNNNNNNNNNNNNNNNNNNNNNNNNNNNNNNNNNNNNNNNNNNNNNNNNNNNNNNNNNNNNNNNNNNNNNNNNNN
>JH660027.1_59943_66314
ataattaatgtcaaaaaatttttggtctaaaataacagcaaaaatcataaataaagataatcgaaagaaaaattactgttttttgtttcatatgtcttatatttttttatatttcaacattgaatgaaatagtttatattttcatttaataaagtatgaaagtatattttatatttatttgaaattattatttttattatttttctacattttcctctttaattctcaccaaatccattttgattggtattggtgatatttaatttatttataaatattcacaaaatatggtgaaaatttatgtttgctggtgagaattaatgaggatttacggtatttaggtatgacaatattagatttatctaaatatttaatatataattattataatcatattaaaaaagtatattaagatgttaaattaatatattaagatactgatagtttagtaatctaaattaaaacaaaagaggatatttataatatgattaaaaataattaatattatgatttttcaggattaaaaacataatctcctttatataataaagtaattaatattttattgataataatatgaattaagaataataacaataatttatataaaattctatgtaaattggtaaatttaaagatgaaaaaattaatgatcctatataataatttgttgaaattagaagtaaatgctattcatattaaaaattatcaaataaaaatgataaaaaaaataaaggaataaaataaaatattgtatataatgtattaacacatgaagattataaaaattgtttattttaaaattaaattatagaaataacataatatggtatacgttcatattaacattaattatttactataaaataagaataattagctcttgtgaatgtaaatgataaaacatatatgttaaattcttgtgaaagtttagcttttggtaattataaaataaattaatagtgaataataaaaaattgtaaaaaataaatgaattgtgtgtaataaataaatcttcaaattatatatatcaatttattgttatgaatattaaatatatatatgaatatgaatgaataaatataataaaaaattgttgattattataattaaacggttatagggtagtagttaaaagtttttagtcataatgaccaattaattaggtatttattagtaataattactaatttctactaatttattaggtattattactaataaattagataatatgactcataattgccaataaatagctcatattttttagaatttaatcaaaacNNNNNNNNNNNNNNNNNNNNNNNNNNNNNNNNNNNNNNNNNNNNNNNNNNNNNNNNNNNNNNNNNNNNNNNNNNNNNNNNNNNNNNNNNNNNNNNNNNNNNNNNNNNNNNNNNNNNNNNNNNNNNNNNNNNNNNNNNNNNNNNNNNNNNNNNNNNNNNNNNNNNNNNNNNNNNNNNNNNNNNNNNNNNNNNNNNNNNNNNNNNNNNNNNNNNNNNNNNNNNNNNNNNNNNNNNNNNNNNNNNNNNNNNNNNNNNNNNNNNNNNNNNNNNNNNNNNNNNNNNNNNNNNNNNNNNNNNNNNNNNNNNNNNNNNNNNNNNNNNNNNNNNNNNNNNNNNNNNNNNNNNNNNNNNNNNNNNNNNNNNNNNNNNNNNNNNNNNNNNNNNNNNNNNNNNNNNNNNNNNNNNNNNNNNNNNNNNNNNNNNNNNNNNNNNNNNNNNNNNNNNNNNNNNNNNNNNNNNNNNNNNNNNNNNNNNNNNNNNNNNNNNNNNNNNNNNNNNNNNNNNNNNNNNNNNNNNNNNNNNNNNNNNNNNNNNNNNNNNNNNNNNNNNNNNNNNNNNNNNNNNNNNNNNNNNNNNNNNNNNNNNNNNNNNNNNNNNNNNNNNNNNNNNNNNNNNNNNNNNNNNNNNNNNNNNNNNNNNNNNNNNNNNNNNNNNNNNNNNNNNNNNNNNNNNNNNNNNNNNNNNNNNNNNNNNNNNNNNNNNNNNNNNNNNNNNNNNNNNNNNNNNNNNNNNNNNNNNNNNNNNNNNNNNNNNNNNNNNNNNNNNNNNNNNNNNNNNNNNNNNNNNNNNNNNNNNNNNNNNNNNNNNNNNNNNNNNNNNNNNNNNNNNNNNNNNNNNNNNNNNNNNNNNNNNNNNNNNNNNNNNNNNNNNNNNNNNNNNNNNNNNNNNNNNNNNNNNNNNNNNNNNNNNNNNNNNNNNNNNNNNNNNNNNNNNNNNNNNNNNNNNNNNNNNNNNNNNNNNNNNNNNNNNNNNNNNNNNNNNNNNNNNNNNNNNNNNNNNNNNNNNNNNNNNNNNNNNNNNNNNNNNNNNNNNNNNNNNNNNNNNNNNNNNNNNNNNNNNNNNNNNNNNNNNNNNNNNNttctcatatttgacctactagagctatcttctataaattatatctacatctaatattcaatagattctttattgagaaacctttcaattttatctttagtttattctaaatatttctagtactgctgttatgtccacattaatatctttttattcaacgagtgtaaaattaattatttttattaaaaattttaattatatctaacttttaataaataaagattttattgaaaaatcttgaaaataaaagatagttatgcaagaagagaaagtaaagaattttttttcaaggaataatctaatatttactactaattgtagctactgttaatccttatccataacttaaagtgtaaaatataaaaatagatactattgtagatcatgtaaaaagtctttttatgaaagaacaaacacaatttttacaaatagtaggcataattatacagtattataataaataatagataacttcgtttaagattagtctataaggaggtgcatcaaaaatttaagagtaataactggaaatattttagcaaagaagacaatttctagatactatgatatatttaagaatttaattcataattattgcatttctaaaagaaattaagttattttttctcaagacattttagaaattgatgagacttatatttatcgaataaaaaaaggacttcatgggcgcttagctcgtatataaatatggttatttggtatggtatcaaggaaaacaggctttcctatattttatttgttaaaaattagaaataaagctactttattagagataattagaaagcatgtaaaaccgggttgcactatacacagtgattgtttttcttcttatataaatatgagagtaattcctcattaatctcatatatctcctcttggtataaggcactatgcagtaaatcatacagttgaatatgtttttagaaataaaagttctattcatatcaatactatagagagaaaatggaggagcttaaaagaatatatttaagaaattaaaccgaaaaaaagattagagtaaatcatttcaaaattttggattaatcagtatttagattataatgaagaaataaatttattaatgtaattaattaaaaaattgcatatttcataaactagtaattgactttaaattaaataatggttttgattaaattctaaaaaatatgagctatttattggcaattatgagtcatattatctaatttattagtaataatacctaataaattagtagaaattagtaattattactaataaatgcctaattaattggtcattatgactaaaaacttttaactactaccctataaccaattaaacattttaaaatgaaaaagatattaaaaaatattttgaaatataaaatattaaaataactcacaaataaattaaagaagcgttaaaaaatgcaactgtaaaataaacacataacataaaataaaataatgaaaaattgttaattcctatcactaatccttaacactattattaatgtgatttattattttttgaatcttttaccaataatagatataaataatcgttatgcatatgcttatccttttaaaacaaaaaaatgagaagaaataaaaaatttattataagaatttattaaaaaagaataagttttaggtttaagttttgataatgatgggtcagaatttaataataaatcagtaaaataattattagattaaaataatataaaataattattttttgataaagaaaaaacataatttgcataaatgattaagagagatttaatagaaaaataagagataaaataacatattatttataataatctaaataaaaaattatgttgagaaaatataatatttaattaatatttataataattctactcactcatcaataaaataaagtccataagaagaaaaataaaataatttttaagatatagaaatattagataaaaaattgaaaatttattttaaattaataattatgtgagaataaaaaaataaaaagattaatttccattatgaactatttgtactttatacaatttttaatttttcataatatgtaataccaattgtttattattattcattttcatcatttttttaatttgatttactcacataatataaattatcatatctattatttaatttattgttatctttatgtttaacaaattatttttattcttgattttctaaaaaatattatgctactaattattgaatacctttttatttgattaatttgtaaattattttaatgttacatattataatcctttttaattaaattatatttttaatttatcaaattattttacattaccaaaattactaacataacaattaggatattcgttaatttatttgtaaatttcttattagtcacttatctatatataatatatatttaaaaaattcttaagagctttttttaggtttaaaattttaataatcaataaaagcctttaaaaaatttttttgttctaattttgttagtatttattcagttcattttttagctgtttcttcataatttaaatatctgcaagagctgtagttaattcttattctgtttgttcatcatcttcgatgttaaatgattctttttctttttctttaatatccatcaaggcaaattatagaaacttcttttgtcaataaactaatttataatttgaagatttttttaaatttttttcaataaaataaatttatattatctgcaaaatcataaaaatcaatatattcattagtattttcttattagaactcatataattaatttaaattaatatatttttaataatattattatattttaatatacaattctaaatatttaaatatatcaaNNNNNNNNNNNNNNNNNNNNNNNNNNNNNNNNNNNNNNNNNNNNNNNNNNNNNNNNNNNNNNNNNNNNNNNNNNNNNNNNNNNNNNNNNNNNNNNNNNNNNNNNNNNNNNNNNNNNNNNNNNNNNNNNNNNNNNNNNNNNNNNNNNNNNNNNNNNNNNNNNNNNNNNNNNNNNNNNNNNNNNNNNNNNNNNNNNNNNNNNNNNNNNNNNNNNNNNNNNNNNNNNNNNNNNNNNNNNNNNNNNNNNNNNNNNNNNNNNNNNNNNNNNNNNNNNNNNNNNNNNNNNNNNNNNNNaaaataattttatttgaaaattttttatataatttgaagaaaatttttactgttaaaaataattttttgtatatattttatataacttgaagaaaaattttattgttaataaataatttattgtatatattttatataatttgaacaaaaattttattgataaaactttttttaataaatgttataattagaagattttttttttaatcaaatatttttattataatcaataatgaacaaaataattaaataaatgcatcattatgttcttctcttgaatattttattcatttgtatttaaatgaatatattattttattattacgcattttaattaatattttaatttgattattatgcagaattttattattacttattattagtattataataccagtaatattattatttgtatggttatatatagttgctttacatttaatgagtatgattttcattatttttagcttccattttcattggcttttctttatgccttttctttgcaagctgggttttttattttctcttttctattctttttattgttatttagttcgctgtgattgtttgcatatgagttatgtattttttgattatatctcttttcattgttattttttaattttcatttagtacacataccctttcttaattctttcattatttcttttttcattaatttgctctgtttgttttttgtttttaatagctagtgctatttattattttatctgtttgggttcctatgagttcaataatttcttcttctctcatatattatacagttgtgatttgtaccaggtatctatcgcccatataagtttagttgtcctttctt
>JH659772.1_91863_98279
tgaatttagcTTAGGATCAGTACCTACATTAGGATCatcgattaaatttttattccctcttttaaataaaattatttttaaaatatatagactaaaaagtttaaataccTTTCAATTACTATCAAATCATTGTTACAGAGAAAGTTCATGGAAACAACCAGGAAACTAAATGTAATAATGGTTCCTAAGAATCCATAAATCAAAATGTAAGTCATGttgttgaaaaatattttcttttttaaagaatatcccTCAGCAAATACTATTGCTGGAAGGAAAATGTaaacaaaaattcttttttctaaCTTGACTTGGTAGTCTAAAGCATAGTAAGCAAAAATAGACACAACCATCCCAAGGACTATAGCAATTCCTGTTTCATGGAAGTACCTAACATTCTTCTGAGAAAAGTAGCTACCTAAAATTGATTGTATGATAATAATCAATACTACAAGAAATGCTCCAATACCAAAACTATCgttcatttattttgttatatgtTGTTTTGTTTTCTACctactatttatatttcttaaataaataataaacttttttatgatttattattttttagattagttTGTAATCAATCTATATTGATTTAGCGaaacataatttaatcaatcagatttattttataatcataaaaataatgttggtTGATTTTATACTGgatctataattttttacataaatttcacaatagaaaaaaatctatatgctatttaaattttattagattttaactaGAATCCAAAACACTCcttcttataatttttccATCCTCTCTTAATATACTAAAATTTTCTTAGTAttcatacaattttttaatgcttagtaaaaactaaaaatataagcaaTTAATCGCTATATCTAAATATCAATGGTAGGaatcattataatttatttctttaaaaatcatttacatataataatatttaatcacaTAAATTCAGCACTTGATTTGttgaaaattcataaattaaaagtatttttgatctttaaaaaataaataatattttaataaagtttttttagccttattaatatttattatagttaaaagatataaaattattttttttatgttaaactTTTTGTAGCatgcttaaattttagatcaaatattaattaaagttaaatttagtggtagattaattatttagaatatgagtgaatgaaaatatatttaaaaaaaaaaccattatctcatattttttaattatttgtaataatcaataaccactttcaaaaaaaaaatttattaatttatttacaattaattaatattattttaaaaatatttattttcactttgagagggtatttaataaaatactattaaaatgtattaaataaaaataattgattgaNNNNNNNNNNNNNNNNNNNNNNNNNNNNNNNNNNNNNNNNNNNNNNNNNNNNNNNNNNNNNNNNNNNNNNNNNNNNNNNNNNNNNNNNNNNNNNNNNNNNattaattaatattattttaaaaatatttattttcactttgagagggtatttaataaaatactattaaaatgtattaaataaaaataattgattgattgattgattgattatttatttatttattttgcttcaagtaaaataatatcaaaacgaagaaataataaattattttattaataagtttatcaaaaatttagatatatgaGAGAAGAATTGCTGGTCAATAATTCCTATATAGTCAGATGTACCAAAAACCCACCTTATCCATTTATGTCCCAAAATACTTTAATGGTCATTGTttctaaaatcattaaatggtCAATATTACCTAATTCCTTTTATagtaatattcaaaatttttgcaatttttacCTTagtattaagaatattttaaaagtttttggaTTTTTAATGTGACTAATtggaattaatttaagaactcttattaattttattaataaaaaaaggataaaatttttttttcaattttattaaaaatttttaatctttttctgaattttaattaaatttaaatttgaaattgaaaaaaaagaaaaactatgatatttattatatttttcaaattaattgtttatgaattttagtaaatcaaacattatttcaattaaatttatttgaatttaaataaagtagatatgaaattaaatgttaaaatatctCTTCATGTTTTGAAATATTGTatgaatttgtttattattattttaattaacaaaataaattcattaggatgaataaaaataataaaatgatagaaGAAGAGAaagattcttttaaataagccTATActgagaaaaaataaaagaatagagAATCACATAGAAAGTCAAAGATAaagatgtaattaattataagcacaaagaaataatataggaTAAaagatagttttttaaatgtttgaagGCAGTGGAGTAGAAAACTTGATGGAAGAGATTCCTTGTGATTCATTAAATCCATCTAATTTAATCAGTAATAATAGCCAAAGTGAAGTTGCAATCAATTATTCAGAACTAAATGAAAAAGGTTTAAGGTAAATGCTAAAGATATTTGTTagagaagaagaaaatttagaaatcataaaaaataacaaaatagaataagaaaatacTTAGCAACACttgtattctaatttaattgcttttttatcAGCTCAATCATTTCTTCCTACTCctatatgtaaaatatttggtAATCAAATGAAGATTGGAacacataataaatatttcttaaatcatTGCTGGAGATGCTATCAAAGTAAATGAGGGTTAAggaaaattaaactttttgctTCTAATGAAGTATTTTCtggattttaagataattttgataaaatcctTTAACTTCTTCTCTCTTTCATTCCATTATAGGTTCCTAAATGGCATATTCAAGATACTTATGATGTttcataaaaaacaatattaaaatgcaaaaaagTTTGCTATGATGCACTTAAGATGtactataaaaaagaatacagCGAATTCAAATAGCGAGGATTTGACGGTAGCGTAGTCGAAATCGATGAGAGTTGTTTCAGAAGGAAACATCATCGAGAAAGATAGTTAAAATTAGAACAATAATGGTTGTTCGGTTTAACAGAGCGAAGAAAAGATTTTAAGAGAACATTACTCTTTCctgtaaaaaaaagaaatgccGAAACTTTAATCCTTATAATAAGGGAGTATGTGAGTACTAAATGTAAAATGATCATAAGTGATCAATGGAGGGCTTACTCATCTCTAAAAAATTATGGATATACCCATAAAACTATTAACCATAAGCTTCATTTTGTTGTtcccaaatataaataaagaaagtaaaagaaagcaaattaacatacaaaatattaagtttttaaaagagAAACAATAAATACACAAACCATCGAAAATAGATggtaacatttaaaaaatcaattaagaaaaataaaaggaaaaagatttaattttttaatggatATCATTtcctctttattttatttttaacaaaaataaaatatagttgaATAATCTATCAaagtttattcaaattatattaaaaccaatttaaaaaatatttgatgtatttctatttatttatttatttatttatttattgtaatctCTATACTCTTATCATATtgagtttaaaaaatacactaaaatactttaatggTCATATGaccatttaatgattttagaaACACTGaccatttaatgattttagaaACACTGACGATTAAAGTATTTTGGGACACATATGGATAGGGAGGGTTTTTAGTACATTTGACTATTAAAGGCACATTGACCGAATTGcttgttaattttatagttttataataaaatcataaattctttatattttgcttaattttcgtaagcattttaaaatcaaatataaagaaaataaataagatgtagatagaacaaaaaaatttttataatttatataataatcatttaaaataccgTAAATCATGCATGATATTGTTATTGGTTGGTGATATTTCAACAGGGaaaactatatttaaatttatttttaatagttctttactttataatatttaagccTTTTTTAGGTTTTCGATTTATGCAAATCTCTTTCAGTATGCAAGTTTTAACACtgcctttattttttataaactttattcACTTGAAACAAGAAATTGAaagaatgtaaattttttacaaaatttgaaaGGGAAACCTCCTTTTCAAAATTAGCctcctaatttttttttttgattaatagaataattaaaaaaattaaacaccaAAAACCTGgtgaaaaaaagtaaaactaagaaaattaaaacaaaaatcaaatGTCTTAAAGTGTGGGGAACAATAAATACCTATTGAAAATATGCACCTGTAAAATAATGCGTAACAATTAgatgaagaaattaataacttgGATGACTTATACGAATCAAATCTGTTCTTTAGTAGAGTCCCAAAATAAATAgagcaataataataagaagtaTCATCACAAAGAACACAAATattcctaaaaaataaaatatagaagaagaaataaatatagaaaaacaCATTATGGGTGACAGGAATGGACAAAAGAGCCAAAGAAGTCATAGTGAATGCTAACAATAAACCAGTgtgtgttaaaataaaatttaaatgaaaaatagaaactattaaataatatagctTGTTACCATTAGTGTATGTAGCCTTGAAAAAGGCAGTACCCTAGGGTactataaataatagaataataccagaatattttttaatcaattaaatgctattattttttcattaaaaataaattccttaAGCATTTAATAGCTGAAAAAATTTATGggatttaataagtaaattaaaatatccttCAGGTTCAACTTAATCTATTAAAACAAAGTAAAAGATACCTCTACTGACTGATACAATTAAAGCAAATTACTACTAATTCTCATAACAAACTTAATAATCTCAGttcgaataatttaaaacaaaagaatttaatgttcgaactcataaattaaattagtgacaaaagttaataaaacataattataATCATTAGAAGAACATACACAttattatgtaattttttcaaaaggtTGCAGTAGAACTATAAggtcttttaataaaatccaaTTATCTCCTCCAAGTTCTAAaccttaaaaatcatttattaattctattagaAGTAAGGTTatagcatttttattttcttaaaacctTGCAAACATCTAAAGAGTACTGCTCCATCTAAGATATCCACCTTGAGTCTTTTAATTGGAAGATTTagtatcttttattatttaatcaagtaatttgaaaattttatagataCTCTAAATTTTCTAGATACTCTAAAATTTCTAGAAATATTCCTTACCTTAGATATCAACTATGAGCAAGAAGGAATTGTGTAACattgcaaaattttattatgaataaatagaatGTGTAAAACATACAAAATGCTTCCAATATGTCAGAAACTTATTGAAGCAATTCATGTTGTTGGATGCTTTATCTATAGATGAGGTCTTTAAAAGTAGTTTAactatatctatctatctatctatctatctatctatctatctatctatctatctatctatcttataattttcaattatttctaatactAGTTCAAAAATATGACTACCTGTATGACTTGTTAATGATTCTTTTGTCTCTAACAAATAGTTATTTTGCTCAAATTCTTGATTAATCGAATAAGTTGTTActgataaataagatttagctTGCATATATGTCCAAAAGTCTAAtgttatagatagatagactcAACGATTCTTTGATCTTATTTTGGaggattttcttttaattttgaaataaatctaACAGATCTTAAAAGTCTTTTTGTTCTATGATACGATAAGAGAGCAATCCTTTGTCAATTAAGCGAGCATTTAAGTAGTCTATCTATTTACTTCTGCTTACACtaagcttttaaaattgttgGTAAACCTCATATATTATCCAATTTTGTTTGAAGATACAGTTTCATATGTATAAGTAAATTTGATGTTGTGCTgttgttttaaataagaatcatTTAGCAATCTAGGTATTTGGCTTTATTGTTTGATTCTCTTGAAAAGTGATCACAAAAGATAGatctttttttcttctcttcttctatttctatataatataaaattctatctATTTCTTTCACTAAAAAACCTTACAAAATTTGAGGTAGTATGGTATATTAtcatagaaatattattaattgcttttNNNNNNNNNNNNNNNNNNNNNNNNNNNNNNNNNNNNNNNNNNNNNNNNNNNNNNNNNNNNNNNNNNNNNNNNNNNNNNNNNNNNNNNNNNNNNNNNNNNNataatataaaattctatctATTTCTTTCACTAAAAAACCTTACAAAATTTGAGGTAGTATGGTATATTAtcatagaaatattattaattgcttttata
>JH659740.1_44029_50319
TATAAAGTTCTTAAGTAACAGAAACAAGAAAACTATTTAAGAGTCAATAGAGGACATAGAAAAAAGATTTGATTTAGAAAGAATTCCATCACAATATtgatcataatttattaaatttttctaataaatatttatttgtattttcttttagCTTTTGTTTGAGTTCAATAGAtgtatgtattatttttattaacagaatattttttgtaataatttttaaaaaattttaaaaatagaatttatttagctgAAGCGATGTAACTATTATCACATAAAAACATTttcatgtaaaatttaaactcttcgtcttattaaagtttttgatAAACACCAACGACATTAGTATCGATTGTCAATAAAAGTCTCTCAATGAAAAGAGCAGAAGACTCAATAGTACCTTAAATAAATGTGTTGGATCTACTAAACAATAATTCAAACTCAATcgatttatgaattaattttagttcttCACTGTATTTTAGATAAAGTCTAgagataaattatctttattaaaattttgtttatccaATAATGTGTTAAATCGATTaactatttgaaaaatattgaataaatttgcgTATTTTCACCATTAACGATTTAATCTCTGAATCTTATTCTCCTTGGTCttgtaattcaatttattggattggttattatttttgaataataattggTTAAGGTTATTGGATTATTGGTTGAGAATTTACAATTGGTTACTTTTCTTgtttctttcatttaaaaatgtctACTGGGTCATTAGGTTTGTTCAAATAGTTAATCAAAGATTTGTCAATAATTTATCcatcttattcattttattcttttgactaattttaaatagattttgacaataaaatttcttcttttgacTATTCATTATCTTCAATCAATGATTCCTCATTATTTTGTGATTAAAAATTCGTTTCTTCTAACTCTTCAtcagattaattattattgaattttaagattatgaCTATTCAGAAATCTGAGATTAATTTACTAACTATTAAGAAGAATGATTTTGATTCTTTAGTTAATTGATGAGGCGAGTTACAGAAGATTAAgagatataatattttgtaactaattctttttaagaCATGATGTCTTTATCTCATATAAATTACTCTAACAAAtgcttatttttgattatttttttcatctttctATATCAgatcattataaaataaaaattgaaatgaaaaagaataagTTTCATTTATTTGGAATTTCATAGactgaaattttttaatcataagtTTTTCTATTGATTGTTTGCAGACGATTATTAGAAGCTTACTGAGTTTGAATATCAATATGGTTCTGGATATTTTAAGATAGCTAGAGCATGTTGGAAACTTTTGTAATTACAGTGTTTCTATCTGATTTCTTCTATGTATTGGCAAcctctttaattttatcaaaatcaaaatttataatgttCTCTACTTTATCCTTTACTTGATTTTCAAGGTCTTTAACCTCAGTTTTTGCTTCTTAAAATAGATTGCTCTTTATCAACTTTTGGAACAACTCTttaatactattaattttttaatctagattttaaattttgattgtgTTTTAGATATCATTAGTTTGATTGTTTCctatatgaataaaatgaatgatacCAGAATAAATCATTCCTGAAATAGCAACTCCGATACTAAGATACGAGATAATTTGGTCAATAATTCCTATATAGTCAGATGTACCAAAAACCCACCTTATCCATTTATGTCCCAAAATACTTTAATGGTCATAGTttctaaaatcattaaatggtCAATGTTacctaattctttttatagtcatattcaaaatttttgcaatttttatcttagtattaagaatattttaaaagtttttggaTTTTTAATGTGGTTAATtggaattaatttaagaactcttattaattttattaataaaaaaaggataaaattttttttcaattttattaaaaatttttaatctttttctgaattttaattaaatttagatttgaaaacgaaaaaaaagaaaaactatgatatttattatatttgtcaAATTACTTGTTTATGAATTTTAGTAAATCAAacattatttcaattaaatttatttgaatttaaataaagtagatatgaaattaaatgataaaatatctcTTCATGTTTTGAAATATTGTatgaatttgtttaatatttattattattattttaattaacaaaataaatttattaggattaataaaaataataaaatgatagaaGAAGAGAAAGATTCTTTTATAAGCCTATaatgagaaaaaataaaagaatagagAATCACATAGAAAGTCAAAGATAAAGATGTAATTATAAGcacaaagaaataatataggaTAAaagatagttttttaaatgcttGAAGGCAGTGGAGTAGAAAACTTGATGGAAGAGATTCCTTGTGATTCATTAAATCCATCTAATTTAATCAGTAATGATAGCCAAAGTGAAGTTGCAATCAATTATTCAGAACTAAATGAAAAAGGTTTAAGGTAAATGCTAAAGATATTTGTTagagaagaagaaaatttagaaatcataaacaataacaaaatagaataagaaaatacTTAGCAACACttgtattctaatttaattgcttttttatcAGCTCAATCATTGCTTCCTACTCCTATATGTAAAATATGTGGTAATCAAATGAAGCTTGGAacacataataaatatttcttaaatcatTGCTGGAGATGCTATCAAAGTAAATGCGGGTTAAggaaaattaaactttttgctTCTAATGAAGTATTTTCtggattttaagataattttgctaaaatcCTTTAACTTCTTCTCTCTTTCATTCCATTATAGGTTCCTAAATGGCATATTCAAGATACTTAAGATGTttcataaaaaacaatattaaaatgcaaaaaagTTTGGTATGAAGCACTTAAGATGtactataaaaaagaatacagCGAATTCGAATAGCTAGGATTTGACGGTAGCGTGGTCGAAATCGATGAGAGTTGGTTCAGAAGGAAACATCATCGAGGAAGATAGTTAAAATTAGAACAATAATGGTTGTTCGGTTTAACAGAGCGAAGAAAAGATTTTAAGAGAACATTACTCTTTActgtaaaaaaaagaaatgctGAAACTTTAATCCCTATAATAAGGGAGTATGTGAGTAGTAAATGTAAAATGATCATAAGTGATCAATGGAGGGCTTACTCATCTCTAAAAAATTATGGATATAcccataaaaatattaaccatAAGCTTCATTTTGTTGTtcccaaatataaataaagaaagtatAAGAAAGCAAATTAACATAcaaattattaagtttttaaaggagaaataataaatacacaaACCATCGAAAATAGATggtaacatttaaaaaatcaattaagaaaaataaaaggaaaaatatttaattttttaatggatATCTTTtcctctttattttatttttgttaaaaataaaatatagttggATAATCTATCAAAGTTTATTCAGATTATATTAaaaccaatttaaaaaatatttgatgtatttctatttatttatttatttatttatttatttatttatttatttattgtaatctCTATACTCTTATCATATTGAGTTTAAATAATACACTAAAATACTTTAGTGATCATATGaccatttaatgattttagaaACACTGACCATTAAAGTATTTTGGGACACATATGGATAGGGAGGGTTTTTAGTACATTTGACTATTAAAGACACATTGACCGATAATTTCCTTgctcatttttttcttttaaatgtttctctatatttgttaattgaaaataaaattcatttttttattatgttataaaaaatttattaataaaatctctaATTGTGAaggaattaattttgaaaataattttctactcatgtctaattttaaaaattttatcatgaAACAATCTCTATtcctatttcaatttttttatctctGTTCTATGGTGATGGTTCtccatttacaaataatttataatatcgaattaaaattacaaattaatattattcacagtgatttgataaatatctttttaatccatttgtcttattaaaaaaaaagaaagaatgaatCTAAGCTATTCGATATTTGttgattaattgttttttttaaattatttttatttgaatcaatttatcatcgacaaaatataaatttacttttacattattttatttaatcaattaattaataatcagaaGATATTaggtaaaaatcaaaataaataaactattgcatattatacttattaaaattacgttttttttgtttactgataaatagttattaattagcaaaaacaaaacaaaaagttattaattaggAAAACACAATAATTagcaaaacaaaataaatacttggGCAAAGAATAAAGCAAACTTATGcgcttgtttttttttaggcttatttttaatagaactgGCTTAGGAAAAATATACTACTCTCTCGTATTTTACACTTTATCTTGCAGAGTTAAACTAAGAGTTCTCTCATGCTGCTTTagataatacaaaattaactcttgtacttaaaaaatttacatttattgccATGACTCTAGTAATAcatttgcttaaaaaaaatttgtttgttgAAAAGGGTCTTTTTTTTAAggatttagtaatttatattttatcatccTAAAGTAGAGCAGAATTATCTTGACTTGCTGTGAATAAAAGacagttagttagttagttagttagttagttagttagtttatttatttattcgtttttttgtttactttttttgtttgttttagattgtgatatttttgaatataaaaaaaggatttaaaagaaattaactaGCACGTctaattgctttatttatcttgcttgtttgtttattcACTTATCAGCAAAGTAATTGCTCTTTAGTAATTGTTTTGTCACTAGtcgtaaataaaaaaatcaaacattttaaaatatcaaataagtaaaaaaagctagcaaaaatagataataataatattaacaataacaaatattatataattaaaaaaagtagaagtatgttaataaaaaagtaaaaaaggtATGCAAGATatgaataacaaaaaataaaatactaatcaatcaattaataggttcaattaatataacaatcattcatttttgctcttaatgtatttatttatatatagaaATGtacattttatttcaatcaacactctaaaataataataaatgtttagCCTTATTCAACATTTCTTACCCAGCTGAAGCAATTCGATTTCTTCTTTGGTCAAAGGCTCTGATATTGGATTTTCAACTTCAACAAGATCTTGCAGCTCAGGTATTTGATTTGCCAAAAAGTTCTTCTTCTTAAGCCTACATTGCTCTTCGTATATGTTCCTATCATCCTCCAGCTTATACATCCTACAGCTCATCACGCAACAAGGGAAAAAACCAATTCCTGTAAATGTTcgatatttattgttatttatacaaaaaaaaaatagttagatttaattgattcaataaaataaagtaaaataatacctAACTCTAGAGAGAGCTGTAAGTGATTGTTTAGGATATGAGTTTCTCTAATACTTTCATTCTTAAAGCTTCTTGAGTATTCTTTGTCGAGACAATGTATCTTTCCTTACTACACttagatatttttgatagtAACATGTATCTTCTTCTAACCCTCCAAGAAAGCTTTATCCTTTCGAACTtgctatttttgcttttaaagggcttcattttcaaatttagcAACCTTTAGTTCctctttatcaattttaattttttaggacATCTTTTCAACtttgtaaaaacaatttagaattatttatttattctaattattttatagaaaaaaaggaaaaataatttactatttataaaaatgcaatTCTACTCATTGtctattatttagatattagcTTTTGATAaactatatataaattttttcttgttattaaaaatttgtttaaaaagtttttttattatgtgcTTTAAAAATTGCCCTCCAGGCGAAATTTTTGGAGGGCGAAAAATTAGGCTATaggtagaatatttttttcttctacctATTGGCCCATAAAGGCTCCGATTGTAAATTCTCTCTAATAATTAACTGTAATTAAGAATCTCacttattagaatttttagcagttataaataaatctatcaaCGAGAACAatgaaaacataaaaaataatttgaaaagagCTGATGTGAAAAAAGTCTTGGGCATCAAAGATGAAAATATGAGTAGTACAAATAATTCA
>JH659719.1_211958_218248
TGAATgtcattttaaaagtttacaaacaatataaaatagagTATATGTGTCTATAAAGATATAAAGAGAAacaaattgttatttatttaggaatttacagaaaaatttgatagaaaatgggtaaaattaaaaaaaaattttcattattagcCATAAAACTGATATTTCACTTTTTCTTTCTATAATTAAACCCtcccaaattatttaattcttcattAATGCGAAAATAGTTNNNNNNNNNNNNNNNNNNNNNNNNNNNNNNNNNNNNNNNNNNNNNNNNNNNNNNNNNNNNNNNNNNNNNNNNNNNNNNNNNNNNNNNNNNNNNNNNNNNNTATTAGCCATAAAACTGATATTTCACTTTTTCTTTCTATAATTAAACCCtcccaaattatttaattcttcattAATGCGAAAATAGTTCTTTTTTAGGTGTTTTATTTCCCtcatcaatcaaataaatttgttctTTTGTTCTGTTTTGtagtgtttaaaaaattatatccaaaaataatatctttgaaaaacacaatttttaatttaatatctaaagaaAATTAGACATTCGTTTAACTTATttactcataattttatttttaaaaactaaaacaaaaaaattaattaaaatattcattctcAAAGGATTCTCTACCTAAAAAAGATGTCTTtagaaagttaaataaatatataaccaTCTAAGTTTATGTAAAAGCTCATGGACcctacaattttttaaatggtaCTTCCTCTGACTCAAAAATATAAAGGTATTAATTTCCAAAAAACTCCAATTTCATTTGATAACTTTaatctctttaaaataaagcaattaacTTGGCTTCTGGTTTTCCTGATTGGGAAACACCTGAATTTTTATGTAATGCAGTTACTGAAGCTTTTAGACTACCTGAACATCAATATGCCCCTGTTGGTGGTCATCCTACtcttatttaaaagctttgtGAAAGATATTCAAAGTCTTTAAATAGAGATATTATTCctcaaaatgtaaaataaatgatattaaattaatgataaaaaattaaattattaaaaggtaTCTATTGGTTTAGGTGCTAGTGgggttatttttgatatttattctgCCTTTTTAAATGAAGGAGatgaattaattgtttttgagCCATTTTTTGAGTAATATTCTAAAGCAGCTAAACTGTTAGGTGTAAATGTCAAAGCTTGCAGTTTGATTGAACCCGAAGATTTTGAAAACGGAGAATGGCAAATTGATTTTGATCAATTcgaaaatttgattgattagaAGACTAGAATAGTAATCTTAAATTCTCCCCATAACCCTGTAAGAATTTATCatatgaataatataaaaattactataaCATGATTAATAGAAATTACAACATTTGAGatcttgtttatttttatctaaaataacagACAGGCAAAGTATTCACTAGAGAGGAGTATCAAAAGATAGCTAacatagttaaaaaatatcctaAAGTGCTTGTTATTGCTGatgatatttatgaaattttagtttatgataaaaaagaattccCTAGATTTGTAGATATTCCTGGCATGTTTGAAAGGACCTTATAAGTTTTCTCATTAGGAAAAGtatattttcaacatttataataattaattataaaaatattctaaagttATTTAGTTGCACTGGATGGAGAATTGGTTTTTGTATTGGACATgaggaattaataaaaatagttcgTGCTACTCATTCTATAATTACTTATAATGTCCACAGACctgtttaagtaaatttttatttaaaaaataaataatttataaaacaataaaatatagattggATTTGCAAAAGCGTTAGATGAAGCTAAGTCTAAGTATATGGGAACTGATGATaattatgaagaaaatatgGTCAACTATATTTATTTCGACACCTATACTCTAAGTATTTAAATCGACACCTATTTTCTATCTACTTTAATCGACACctctttctatatttttaaatcgacACCTATacctataattttaattcgacacctttaatttttagcaattatctataattagaataattagtttgatttaaaaatttttggtatatttattaatatatttcaaaacgattaattacaaaatttaaatgtgctgctattaacaaattataaaattaatcaaatatagtTAGAtttccaaaattaaattttattaaatctaaatctttCAAAGATAATgacaatttatataaattaatattttgaattttaaacattaaaaaatctaattaatagtaaaaaattacataaaaaatgtaggattaactataaataaaagaagcataatagattttaaaaagttaaagacAAGCATAGAAAtccaaagaaaaaagaaatgacATTATTTAGTAatcaagaattaattttttaaataaaatgctcTTTTAATAACCTTCAGATTAATAgcttatttagaataatattaataatctattttcaaaaagtaaataaaatggtttaagcaacttaaataaatttgatattaaagtatttttagaaaaagataaCTTAGAACTATCATCTAAAGACATATCGCAGGcagttagttatattttaagtgtTATAGATTAAAACTCTGAAGAATAtaattattcatatatttttgcaaaaaaattttaattaatggtaACTCCAAAATGCGAAAAATGCAATCAACCAATGTCTGAAGCAGTAATTAGagaatattatgaataaaaaggcTGGCGTTGCTAtagtaaaaattgtaataaaaaaaaaaaatttctttattatcagCATCCACTATTCGAAGATTTTAAAATGCCTCtatcaaatcttttaaaattatttatttaattgattccaCTTTAAGCTGATTATTTGCTAATTagcaaacaattttaaataaatgctttttagTTAACTAAAGCACGTTAAATTTGGGCTTCTGCagtattcaattattattttaaagaatatagcACAATAAAATTAGGAGCAAATAGCAGTGTTGTCGAAATTGATGAAACAcactttaaaagaaaaaacaataaaggccgttaaattaaataatctaaatggCTTGTAGGATTAACTGAACGTCTTGGAGGATTTTCTAGATGCGTTTTTATACCTGTAATAAGAAGAGATGCAGAAACTCTGCtatcaattattaaagaatttgtCTCTCCTAATTGCACACTCATTTGCACAGATGAGTGGAAAGGGTACTGCAAAGTTTAAACTTTGGGTTTTAATCATCGCACAGTTAACCATAGTAGAAATTTTGTAGAACCCCAAAACACTaactaaaataagattaacaaAAAGAAGAACAATAAAAGtacaaatattttgaatggaaacaataataataacaatagctAATAAAAGCAATATGAAATGTTTGCAGGCCATTTAATCCATACATAaacaatagaaaataaatggtTGCATTtgaaagctaaattaaaataattaaaagggaAGAGAGTTAATTTCTACtcagatatatttatttctttattttatttaactttcaaaGATGAAATTGAGACAAAatcaatagaaattttaaaagaatacatAATAAAATGTACAAATTAAGAAAGCAAAGATATTgagataaaaaaagataatgaggacaaagaaaataatttttttgaagatgATGCCTACTCAAATAATTCAAGTGAAGAAGAAGGAATTAACTAGCATTCAGATAATTCAGATAGTAGTGAAGAAGACAATGAAGACCaagatgaaaaaaaagaaaactaattagattctaaaatacttaaatcttttaactacatcaaataaaaataatatacaaaataaattaaaaattgaaataaataaataaataaataatctatttttcatTGATTTTATAGTTACTTATtcacataatttaattttaaaacatatttctaaaattatatatctatCAATAATATTCGACACCTACCGTCTATCCAGTTAAATCGACACCTACTATTATTGGTGTCGATTTAAGTAGATAGATGCTAGGTGTCGATTTAAACACATAGAATATTGGTGtcgaaataaatatatttaaccgaaaatattaaaaaaagatataaaaaaaatagaagcaCAATCTTGCGCGGattcaaaaatctaaataCTAATTTGAAGCTAAATAAACCTTAAGGTGGATATTTTATAGTCGGTTCAGTAAAAGACTTTGTTAGCAAAATTCCtcgtaaatatttttttaaagacttTGAAAATGTACCTAACGGTGATGCTCTACTTGGTGATACTCTTTTTGAAGAATTCGAAGAAGCTGAAGTAACTCCTGACGTTGCTTTCTTCAAGTACATGATTGTAGAAAAAGGAGTTACAGTTATACCAATGTCTTCATTTTACGTTTAAGATGATGaaacaaatctaaaaaatattaaaggaaGATACTTCTTTAGAATTTCACTTTGTCGTAAAGAAGAAACAATAAATTCTGCTCTTGAAAAGCTTGATCAAACATTAAAGCAGATTTGACTttgaaaatttcttaaataataaattaatatttttatattaatttttttatttttttttaaaactcttaaaaataaaattatttaaaaattttatttgcatttttttaatcaaaaaaacttattagtagtaaaaaattactcgttaaaacaatttatttgccAGTTGTctttaatgaaaaatgaattgtaaaattttataagtagTAAATTGAAGCAAATTATTAAGTGAGATTATAACATCatctatatatattaaaatttgatctaCTGCATAaaagcatataaaaataaataacatataaaactttatcaatatataaagaaatgaaatagaattattttaaaattttttgttatccATTCTTCATTTGTTATTAGATAAGGTAAAggtcataaaattaaattctttcgaAAGTGGTATAGCTTAATTGaacttctttaaattattttttttctaaaatcatcaaaaattttttatttaaataaaaaaatttatttctataaaaaataatgaaaataaattttaattatgaagtGGAATCTAGTTTTTTTACTGTTTGACTTTTATTATGttcattattatattaaattaaagttttagattatatttgtaaatgatcttaatttttaacagttgatttttgttttgttatttttattagctttttattaattatatttataactaatcctgttattgaaaattaaaaaaaaaattgaacagtttttttatttttatttatcagaatTTATCTGACAGACCCAAATTTGATTTCATTAAAAACACatggtttttaattttttatgcaaaacatatttttttgctttaaattaataaaatttaattactattttcaaACAGAATTAGagacattaaatattttttcattcaaatatgAATGAAGCACAAAGCATTCTTTTTTTGCCTAGAATGTTTTAGAAAGTGtgcaaaaaagttttttacttttaaaattttatgtaaattttagtctttttattcattttgaatttctttaattttagctattaatatttttattttaaattcattaaaaaattaatattaattaattgttaaagttGTAAATtatggaaaattaaaaaaaaaaataattgggaaatatttttatttattaagattaattcacaaaaattattaaataaggaaACAAttctaaactttaaataagtatttttataaaagaaacttTATACATtccaatcaattttttatttatggattttgtaaaaaaaaatataaagttaatatcaaattctaatttaaaaaaataagcaaaataattaaataattagcttattatatatttatcgaTGCTTAAAGTTAAGAAATATAGcacagaatttaaattaattaatagttattttttgaatcttcatttttttgtttatgaattactttaattatacaatagaaattattttttataaataattaatattttttaataaaaattttctttttataaaatacagaCTTAAAATTTCtgttatataaaagaaaacttaattggaatatttattttatatttattatttttttaaatttatcagctAGCTTTAaaccaaatttttaatagattattttataaataaatctgtttattttgttatgtaaaattattaacttttctattttaatttttcattaatttattcaagatAGTTAAATAAGCAAGATATTTATTGTATAGttgatttatcaaaataatgagttaaaataaattgctttacctattttaaaaaatatttgcct
>JH659641.1_440263_446553
cagctatattttaaattttttgaaaaatttatttttttggttcaaattattatttctggtggtaattaattaatttttcaagaaattataaaaaaatttacatatataattttagcacaattaaaataaacgttggtagatactaatgaaaatctgttttctaattaattcctttattgttaataatcagtgtatgaataggttaggtattacaagtattttctggatttttagtcaaatagtttttataatttgttgagattattaaatgcaaaagtaaaattaattaaaatatgtttttacaaaattttccttttattttacttgaaaatgaaattttaataaaattttgaaaactttatctctaattcactcaattagtgtatgtaattttcaaaaatttatttaaatatgtttaattctattatagagattttgaattcaatcaagttgatatttaaataaaaatctaaacaaatgagtaatttaaaaatttattcatgaattatttctattatggagaatatagttcaaattttaagttaaaaaatgttatcattattgaatagaaatcattgtttttttaaaaatgtttaaataattcttcctaaaaagttcttattaattaaggttatgaaatttccatttatttaggcaaagatattttaattaagttccttaagctatagatcaaaagaggaaacaatattaatatatctagcaatgctacttgtttaatgatagagaaaatcaataaataaaatatatttataagctagaatatctttgatttagttaataaattttcatgtatattagaaattattgcaaataaataaatagcttggttaaataaaatattttgttttatttaagttattttttaaggatttctaaaaacaagcttctgtaacttcctagtacaataatttttattaaaattataatataataattttatgtaaaaattgaattctggttgttaaaaataattaaatctttattagaaattttttgaaaactaataaaaagagttttcattaaaattaaatattttttaaataagattttattaggtcaaaaaggaattattacagttattcttatattaaataactttaatttaatatacctcttaaattttataaagtagttactataaaagaaataaaatagtaaataaatgatctagtaaattaatataaatttaaatttaaaataatcctttgaaattaatttttactattgtataaattttgattttgactctaattacccatttatttcttaataaaataattaaagtattttgatgtaacttttttttacattactataatattgaattaataataataagaatatattaaaatgtcttttatatttaaatagtagatataaaaactaaaaaaatgttggagcagacacatataaatcttataacatcccttacttcaggtagggaaaaaaactggttaaaggctcattattttagatagtattagtttactaataaaataaaaagaataatttttattttaattttgtatagaaaagtattttttaatttatattatgaaaatttgataatctgaaatacttaatttttttactaaaatattgaaataatattctattaaatatataattaaaatcaatagtagaaaaatgctataaattgattaaaatttgttcattttaccactatatttttataatttttgttcaaataaaatagttgtaactcggataaagttattttttcattaaagtaatctactctttcaaaattttattatttttctttatttaattagcttcacttttgtttttaatctatatttgaatatttttagttatattcatcaattaattgttgctattttcggtcaactatatttatttcgacacctatactctaagtatttaaatcgacacctattttctatctactttaatcgacacctctttctatatttttaaatcgacacctatacctataattttaattcgacacctttaatttttagcaattatctataattagaataattagtttgatttaaaaatttttggtatatttattaatatatttcaaaacgattaattacaaaatttaaatgtgctgctattaacaaattataaaattaatcaaatatagttagatttccaaaattaaattttattaaatctaaatctttcaaagataatgacaatttatataaattaatattttgaattttaaacattaaaaaatctaattaatagtaaaaaattacataaaaaatgtaggattaactataaataaaagaagcataatagattttaaaaagttaaagacaagcatagaaatccaaagaaaaaagaaatgacattatttagtaatcaagaattaattttttaaataaaatgctcttttaataaccttcagattaatagcttatttagaataatattaataatctattttcaaaaagtaaataaaatggtttaagcaacttaaataaatttgatattaaagtatttttagaaaaagataacttagaactatcatctaaagacatatcgcaggcagttagttatattttaagtgttatagattaaaactctgaagaatataattattcatatatttttgcaaaaaaattttaattaatggtaactccaaaatgcgaaaaatgcaatcaaccaatgtctgaagcagtaattagagaatattatgaataaaaaggctggcgttgctatagtaaaaattgtaataaaaaaaaaaaatttctttattatcagcatccactattcgaagattttaaaatgcctctatcaaatcttttaaaattatttatttaattgattccactttaagctgattatttgctaattagcaaacaattttaaataaatgctttttagttaactaaagcacgttaaatttgggcttctgcagtattcaattattattttaaagaatatagcactataaaattaggagcaaatagcagtgttgtcgaaattgatgaaacacactttaaaagaaaaaacaataaaggccgttaaattaaataatctaaatggcttgtaggattaactgaacgtcttggaggattttctagatgcgtttttatacctgtaataagaagagatgcagaaactctgctatcaattattaaagaatttgtctctcctaattgcacactcatttgcacagatgagtggaaagggtactgcaaagtttaaactttgggttttaatcatcgcacagttaaccatagtagaaattttgtagaaccccaaaacactaactaaaataagattaacaaaaagaagaacaataaaagtacaaatattttgaatggaaacaataataataacaatagctaataaaagcaatatgaaatgtttgcaggccatttaatccatacataaacaatagaaaataaatggttgcatttgaaagctaaattaaaataattaaaagggaagagagttaatttctactcagatatatttatttctttattttatttaactttcaaagatgaaattgagacaaaatcaatagaaattttaaaagaatacataataaaatgtacaaattaagaaagcaaagatattgagataaaaaaagataatgaggacaaagaaaataatttttttgaagatgatgcctactcaaataattcaagtgaagaagaaggaattaactagcattcagataattcagatagtagtgaagaagacaatgaagaccaagatgaaaaaaaagaaaactaattagattctaaaatacttaaatcttttaactacatcaaataaaaataatatacaaaataaattaaaaattgaaataaataaataaataaataatctatttttcattgattttatagttacttattcacataatttaattttaaaacatatttctaaaattatatatctatcaataatattcgacacctaccgtctatccagttaaatcgacacctactattattggtgtcgatttaagtagatagatgctaggtgtcgatttaaacacatagaatattggtgtcgaaataaatatatttaaccNNNNNNNNNNNNNNNNNNNNNNNNNNNNNNNNNNNNNNNNNNNNNNNNNNNNNNNNNNNNNNNNNNNNNNNNNNNNNNNNNNNNNNNNNNNNNNNNNNNNtagtgaagaagacaatgaagaccaagatgaaaaaaaagaaaactaattagattctaaaatacttaaatcttttaactacatcaaataaaaataatatacaaaataaattaaaaattgaaataaataaataaataaataatctatttttcattgattttatagttacttattcacataatttaattttaaaacatatttctaaaattatatatctatcaataatattcgacacctaccgtctatccagttaaatcgacacctactattattggtgtcgatttaagtagatagatgctaggtgtcgatttaaacacatagaatattggtgtcgaaataaatatatttaaccctattttctaataaatacaatttgtattaaaataaaaaaaatattctacaaaatctaaaaataaaataaattcgttgttgttttttattaaattttgagaatataattaaaaaattcaaattatattttcaccaaatatctaaatttttctttaaacttaagtatattatttactcataaattaaagacacaaaatctaaaaaacttataaaaattaaattaaatattttaattactttaataacaattaatatttttattttatttaaatattatatttttagagtattttaacaaaactatatgttacaaaaaggaaaaaaataaacttatcaaaataattattattttaattattaattatacaaaataaacattattagatcattttaatttaaaattttaatttattttaaatagggaatttaaataaaatttataaatctcttccttaaaattatgtaattatcaaataatatatttttcaaaattataatgtaagcaaaatttttatttttatggtataaaattaagtaaaaaatgtatgtagtttttcatacaattgttactatacatgtcatttttgcctatattatttttacatggatgatttagaacacttttacagtttaaaatttattacttaaattttatgtatattttggttattttaaggaaaaaatacttcatttaagagtaaaagtttgtagttaaaattaaagtgtgtttcttgtagttcctatgatcactagtataatgaatgtccttttttaaataataatctagcaaattatattttaatattaaatattaaaaaataaaatttacaaaatatttaaaattttttattcaaattagtgtcatttaaaatatttaactgtggtttcgtttaaaaataatattttaggtgttgtttaaaaatggtaatataactgtcatttaaattaattaaaaagcagtgttgtttaaaggtattaagtttaaaagtcgttttaaatgaaaagatgaaagtctagtttaaataaatgttgaccataaaatttatataatcttaattaataaactgaataattaattttatataattaattataataagaagaataataagcttaaataaattaaaaaaaaatgttattgaacattaaattccctagttttatattgataatcagtatgaaaattttgataatttattaaatttttgaattttttatctctttatgtaaatttaaaaagaaaggtatattattttgctattttttaacaatcgagacagagtttgataaatttataatttaatttagaggtctaaagtttacaatgattaagaaatttaggtatttttagcgattttttaaaattataagtaagaataatagggaataagtgaatttaagcataattctgaataaataaaattggagtagttatctccatcaaatatttcaaccttaaatatgatgaaattagaaaattttccaattaggtagtaaagcacagtataaaggatatttaataaatatcttgcttaaaataatatagataataatcatcatttaaaggtgatctatgggagaagctattcaggattgcgttgcatagactgttgaaagcctttcaaatacagcatttaactctttaggattatagagtaaactagagtaggagcatgatatcagttatcttaagctcttcagtgaaatgctaaaaaaattaggtctcaaatatggtaaggtctagtatatttatgaattctgtatttaa
>JH659772.1_91851_98153
aatgatttcttttgaatttagcTTAGGATCAGTACCTACATTAGGATCatcgattaaatttttattccctcttttaaataaaattatttttaaaatatatagactaaaaagtttaaataccTTTCAATTACTATCAAATCATTGTTACAGAGAAAGTTCATGGAAACAACCAGGAAACTAAATGTAATAATGGTTCCTAAGAATCCATAAATCAAAATGTAAGTCATGttgttgaaaaatattttcttttttaaagaatatcccTCAGCAAATACTATTGCTGGAAGGAAAATGTaaacaaaaattcttttttctaaCTTGACTTGGTAGTCTAAAGCATAGTAAGCAAAAATAGACACAACCATCCCAAGGACTATAGCAATTCCTGTTTCATGGAAGTACCTAACATTCTTCTGAGAAAAGTAGCTACCTAAAATTGATTGTATGATAATAATCAATACTACAAGAAATGCTCCAATACCAAAACTATCgttcatttattttgttatatgtTGTTTTGTTTTCTACctactatttatatttcttaaataaataataaacttttttatgatttattattttttagattagttTGTAATCAATCTATATTGATTTAGCGaaacataatttaatcaatcagatttattttataatcataaaaataatgttggtTGATTTTATACTGgatctataattttttacataaatttcacaatagaaaaaaatctatatgctatttaaattttattagattttaactaGAATCCAAAACACTCcttcttataatttttccATCCTCTCTTAATATACTAAAATTTTCTTAGTAttcatacaattttttaatgcttagtaaaaactaaaaatataagcaaTTAATCGCTATATCTAAATATCAATGGTAGGaatcattataatttatttctttaaaaatcatttacatataataatatttaatcacaTAAATTCAGCACTTGATTTGttgaaaattcataaattaaaagtatttttgatctttaaaaaataaataatattttaataaagtttttttagccttattaatatttattatagttaaaagatataaaattattttttttatgttaaactTTTTGTAGCatgcttaaattttagatcaaatattaattaaagttaaatttagtggtagattaattatttagaatatgagtgaatgaaaatatatttaaaaaaaaaaccattatctcatattttttaattatttgtaataatcaataaccactttcaaaaaaaaaatttattaatttatttacaattaattaatattattttaaaaatatttattttcactttgagagggtatttaataaaatactattaaaatgtattaaataaaaataattgattgaNNNNNNNNNNNNNNNNNNNNNNNNNNNNNNNNNNNNNNNNNNNNNNNNNNNNNNNNNNNNNNNNNNNNNNNNNNNNNNNNNNNNNNNNNNNNNNNNNNNNattaattaatattattttaaaaatatttattttcactttgagagggtatttaataaaatactattaaaatgtattaaataaaaataattgattgattgattgattgattatttatttatttattttgcttcaagtaaaataatatcaaaacgaagaaataataaattattttattaataagtttatcaaaaatttagatatatgaGAGAAGAATTGCTGGTCAATAATTCCTATATAGTCAGATGTACCAAAAACCCACCTTATCCATTTATGTCCCAAAATACTTTAATGGTCATTGTttctaaaatcattaaatggtCAATATTACCTAATTCCTTTTATagtaatattcaaaatttttgcaatttttacCTTagtattaagaatattttaaaagtttttggaTTTTTAATGTGACTAATtggaattaatttaagaactcttattaattttattaataaaaaaaggataaaatttttttttcaattttattaaaaatttttaatctttttctgaattttaattaaatttaaatttgaaattgaaaaaaaagaaaaactatgatatttattatatttttcaaattaattgtttatgaattttagtaaatcaaacattatttcaattaaatttatttgaatttaaataaagtagatatgaaattaaatgttaaaatatctCTTCATGTTTTGAAATATTGTatgaatttgtttattattattttaattaacaaaataaattcattaggatgaataaaaataataaaatgatagaaGAAGAGAaagattcttttaaataagccTATActgagaaaaaataaaagaatagagAATCACATAGAAAGTCAAAGATAaagatgtaattaattataagcacaaagaaataatataggaTAAaagatagttttttaaatgtttgaagGCAGTGGAGTAGAAAACTTGATGGAAGAGATTCCTTGTGATTCATTAAATCCATCTAATTTAATCAGTAATAATAGCCAAAGTGAAGTTGCAATCAATTATTCAGAACTAAATGAAAAAGGTTTAAGGTAAATGCTAAAGATATTTGTTagagaagaagaaaatttagaaatcataaaaaataacaaaatagaataagaaaatacTTAGCAACACttgtattctaatttaattgcttttttatcAGCTCAATCATTTCTTCCTACTCctatatgtaaaatatttggtAATCAAATGAAGATTGGAacacataataaatatttcttaaatcatTGCTGGAGATGCTATCAAAGTAAATGAGGGTTAAggaaaattaaactttttgctTCTAATGAAGTATTTTCtggattttaagataattttgataaaatcctTTAACTTCTTCTCTCTTTCATTCCATTATAGGTTCCTAAATGGCATATTCAAGATACTTATGATGTttcataaaaaacaatattaaaatgcaaaaaagTTTGCTATGATGCACTTAAGATGtactataaaaaagaatacagCGAATTCAAATAGCGAGGATTTGACGGTAGCGTAGTCGAAATCGATGAGAGTTGTTTCAGAAGGAAACATCATCGAGAAAGATAGTTAAAATTAGAACAATAATGGTTGTTCGGTTTAACAGAGCGAAGAAAAGATTTTAAGAGAACATTACTCTTTCctgtaaaaaaaagaaatgccGAAACTTTAATCCTTATAATAAGGGAGTATGTGAGTACTAAATGTAAAATGATCATAAGTGATCAATGGAGGGCTTACTCATCTCTAAAAAATTATGGATATACCCATAAAACTATTAACCATAAGCTTCATTTTGTTGTtcccaaatataaataaagaaagtaaaagaaagcaaattaacatacaaaatattaagtttttaaaagagAAACAATAAATACACAAACCATCGAAAATAGATggtaacatttaaaaaatcaattaagaaaaataaaaggaaaaagatttaattttttaatggatATCATTtcctctttattttatttttaacaaaaataaaatatagttgaATAATCTATCAaagtttattcaaattatattaaaaccaatttaaaaaatatttgatgtatttctatttatttatttatttatttatttattgtaatctCTATACTCTTATCATATtgagtttaaaaaatacactaaaatactttaatggTCATATGaccatttaatgattttagaaACACTGaccatttaatgattttagaaACACTGACGATTAAAGTATTTTGGGACACATATGGATAGGGAGGGTTTTTAGTACATTTGACTATTAAAGGCACATTGACCGAATTGcttgttaattttatagttttataataaaatcataaattctttatattttgcttaattttcgtaagcattttaaaatcaaatataaagaaaataaataagatgtagatagaacaaaaaaatttttataatttatataataatcatttaaaataccgTAAATCATGCATGATATTGTTATTGGTTGGTGATATTTCAACAGGGaaaactatatttaaatttatttttaatagttctttactttataatatttaagccTTTTTTAGGTTTTCGATTTATGCAAATCTCTTTCAGTATGCAAGTTTTAACACtgcctttattttttataaactttattcACTTGAAACAAGAAATTGAaagaatgtaaattttttacaaaatttgaaaGGGAAACCTCCTTTTCAAAATTAGCctcctaatttttttttttgattaatagaataattaaaaaaattaaacaccaAAAACCTGgtgaaaaaaagtaaaactaagaaaattaaaacaaaaatcaaatGTCTTAAAGTGTGGGGAACAATAAATACCTATTGAAAATATGCACCTGTAAAATAATGCGTAACAATTAgatgaagaaattaataacttgGATGACTTATACGAATCAAATCTGTTCTTTAGTAGAGTCCCAAAATAAATAgagcaataataataagaagtaTCATCACAAAGAACACAAATattcctaaaaaataaaatatagaagaagaaataaatatagaaaaacaCATTATGGGTGACAGGAATGGACAAAAGAGCCAAAGAAGTCATAGTGAATGCTAACAATAAACCAGTgtgtgttaaaataaaatttaaatgaaaaatagaaactattaaataatatagctTGTTACCATTAGTGTATGTAGCCTTGAAAAAGGCAGTACCCTAGGGTactataaataatagaataataccagaatattttttaatcaattaaatgctattattttttcattaaaaataaattccttaAGCATTTAATAGCTGAAAAAATTTATGggatttaataagtaaattaaaatatccttCAGGTTCAACTTAATCTATTAAAACAAAGTAAAAGATACCTCTACTGACTGATACAATTAAAGCAAATTACTACTAATTCTCATAACAAACTTAATAATCTCAGttcgaataatttaaaacaaaagaatttaatgttcgaactcataaattaaattagtgacaaaagttaataaaacataattataATCATTAGAAGAACATACACAttattatgtaattttttcaaaaggtTGCAGTAGAACTATAAggtcttttaataaaatccaaTTATCTCCTCCAAGTTCTAAaccttaaaaatcatttattaattctattagaAGTAAGGTTatagcatttttattttcttaaaacctTGCAAACATCTAAAGAGTACTGCTCCATCTAAGATATCCACCTTGAGTCTTTTAATTGGAAGATTTagtatcttttattatttaatcaagtaatttgaaaattttatagataCTCTAAATTTTCTAGATACTCTAAAATTTCTAGAAATATTCCTTACCTTAGATATCAACTATGAGCAAGAAGGAATTGTGTAACattgcaaaattttattatgaataaatagaatGTGTAAAACATACAAAATGCTTCCAATATGTCAGAAACTTATTGAAGCAATTCATGTTGTTGGATGCTTTATCTATAGATGAGGTCTTTAAAAGTAGTTTAactatatctatctatctatctatctatctatctatctatctatctatctatctatctatcttataattttcaattatttctaatactAGTTCAAAAATATGACTACCTGTATGACTTGTTAATGATTCTTTTGTCTCTAACAAATAGTTATTTTGCTCAAATTCTTGATTAATCGAATAAGTTGTTActgataaataagatttagctTGCATATATGTCCAAAAGTCTAAtgttatagatagatagactcAACGATTCTTTGATCTTATTTTGGaggattttcttttaattttgaaataaatctaACAGATCTTAAAAGTCTTTTTGTTCTATGATACGATAAGAGAGCAATCCTTTGTCAATTAAGCGAGCATTTAAGTAGTCTATCTATTTACTTCTGCTTACACtaagcttttaaaattgttgGTAAACCTCATATATTATCCAATTTTGTTTGAAGATACAGTTTCATATGTATAAGTAAATTTGATGTTGTGCTgttgttttaaataagaatcatTTAGCAATCTAGGTATTTGGCTTTATTGTTTGATTCTCTTGAAAAGTGATCACAAAAGATAGatctttttttcttctcttcttctatttctatataatataaaattctatctATTTCTTTCACTAAAAAACCTTACAAAATTTGAGGTAGTATGGTATATTAtcatagaaatattattaattgcttttNNNNNNNNNNNNNNNNNNNNNNNNNNNNNNNNNNNNNNNNNNNNNNNNNNNNNNNNNNNNNNNNNNNNNNNN
>JH659642.1_555497_561784
ctgacaaattaaaataaaaaaagcaagaaggctacttagctttcaaattttaaataaaaacttattgaaattccactgactggatacataatgtcaacgaatttcttgtgtttaaatagtcaatacaatataccataaatattcaagtataaggtgcgttcttgaataagcctgctttcctaataagccgcagaaaaaattttgatttttagaaacaggcttatttagaaacgtttcttaaagtaaaaaatgttatttttatgcagctaaaattagaaatatttaattattatatttaaaataaaaagatcaaataaaataaatactttgtaatatttaattatcaatattttttaattacattattatttttcatttaattactatcatttttattattagaattttttttatctttcaaagtgtaataattatttttttttcattctccagatcatctaattttgttcttcttcatcacttgcttcaggtaaaattatttcatctttattttcttagtttatttcatcttaaaaaatatattcatagttttttgaagccccattaacctagatttaccatttcctcattttctttgtattcaatatcgtaggctttatgtactagatccatagatccatgtagaattaataatttcatgaggtaattagcttattattattgtaattatattgataaaattgtattacattactattactgaagtactctcttcttgcatatcaatttatgcttcatcttcccacgctattttaattatattttaaacaattaatttttaatatctaaatgaatatatctaccttttctgtatttttctttaatgtatttaattattaattaatccttgggttaaagaaatgatgtggtattaggaggtaagatatatgacacaaaattatattttcttatttcagaatttactttctcagtagtatgatccatattaccatctattaaaatttatcatcttttaccttaagggatagttttcgatattggttttaatatactttggatataatagagtatttttttctctccaaacaaactttttttcctcaataatacatctacatgtatttattcatatcatcgtttaaatatattctagcatatttccaattccttttgtatgccatatgcataatgattttagtatttacctttcatactactagttattccaaaattaaccataaatttatgtttacaatcagttgtcactctaatttacttttagccagctttattgagaatattatctacagaatcatctaaatttatacttaaaatataaaaattagttaaatgaataaaaaaattattatttacttgtttcatcaaagttatataaattatctattgatattttgttttatggattatctaaatatgcttaaaatttttaaataaactcatattttattttatcttgatcatcctttagagatattattttctgcttcatttaatatatactattcttttatttttttttaatgattaaatttcttatttattgatctatttaatctaactcaacacacatttccttttttgtattaaataatttgaataattgatattaaaaaatttttaaaatattaatctaaattggtaaaaaagaaggaaactgaatttgaattttgaattgaaattttttagttttgaattaaaattttgaattgaaattctaacttaagaactctaaaaattaattggtgattttgaaaatatgaatgagaattcttcaataagcctgttttctaaataagcagcaaaaaaaatttttattttctaataagggtgctgcttatactagaatatttatggaaatacagttaaaattttaataattaccatttattattgttaatacattttttagttgattatttttattctatttatttttaggggcaacatgcagaaattagacacttggaatctaatgaaaaatttcgacactacaaccctaactaaaaaaatcgacacctgaataattcagaagaattcgacaccagagtgctattgcataaaatcgacacctattcaattttctttgtttaatatcctatttaaaacttaaataacaatataaattcattattattatttttttattgaatattgctattactctatattttattcaatacttaattccttaaattcaaatttaaatttttttagatattagtgagcgaattattaaatactcagtctatttttctacttatagaatgttaatataaatcaaaataaataaaaagtatattttaggtaatgtctgaataaataaagatagcgaaaagcacatttcaggtaaagcattctgaatccaaaagaaaacagaaattaagtgattcccggtaaagtatactttcctctttattcaactcggcaagtaagaactcatcaaaaaatgcagtttttaaataactataattaactaattatttaatggctgatgaaagacttagttattctgaatttttaaagaaaagttataagtatataacatcaaaatatataaatgatgctatcaattatctttctagcttaagtatgtatgactcttaaagtaaaacagctgaataccttgaatttttttcaaaatttaatctaattatgactccatcatgcccaaatttcagtcaataaatgaaagaaggaaaagtaagtgaatttttatataaaaagggatggagatgctatgggaaaagatgagataagattaaacgcttcttattctatacacatcctatttttgaagaatacaagttgccattgccagtgctgttaaagttatttatttaatacttgccataatagtagcagaattgtcaaatttaataataatattcaaaaattaatgatcattaactagcttttgctaggaatatatggaacaaagttgtatttgaatattatttagagtaatacgctactataaaattaggttaaaactcttaagtaattgaaattgatgaatctcatttcaaaagaaagaaaaataaaggaccttttactaaaaatgctaatgggctcttaggtatttgtgagaggggtagtggtttcgtaaggactttattctttccagttcttaaacgagattaagaaactcttatcccaaccattcaagaatatgtatccagaaatactacattaatatgcattgactcttggaaggcttataataaactttctgacttaggctgtgagcatcaatcagtaaaccatagcaaaaatttcatagaacctggaatagacttaagcagctgcaataccagaggataataggtgtcgatttttttagttagggttgtagtgtcgaaatttttcattagattccaaatgtcgaatttctgcatgttgcccatttttagtttaggtttttcataatttatttataaaaaaatcattacgttttattaatatatggaataaaatattatttttaaagttttaataaatattaaatgaaaagcattttttttattattaatattctattcacatattattttaaatatcttaggttatgataataaatagtaatataactctaatatgtagaaatattaggaagatagtaattttctgaaacttctcattagcttttcataattttaggttaaatacttttttcttattaacaaaaaatactataatttattaaatttctagcttgctcaattccagcactaataaaataaatatatacatgggcttaaatataaaattaaaataaatgaaaattaggaaaatctgagtaaaattttgactgagttgcaagaattaggtatttttgactacttttttagaacataagtaaattaaacacagctaattttcttggcataataaacagaatattaaggtaataaaaataaaattgtttttaaaaatactaaattaatatattatgctcaaatattttttatggttattaattttgattcataaatatattgatatatattagaatatatcttgtaaagctataaaggagaataaagtatttcaaattattgtataaattttcattatttttattataaatatttttaatcattcattcattgatgctctttttttgaacattttattgataaaatcaaaaatgaatttataagaaaaaaatgttatttatgattgaataaaattgaaaaagggcaaataatttttgaaaaaattaagatacaagaatacataattaataactaaaattagaagaataataactaaattttttggttagctaaacataaaaacaaacaaaaaaaccaactttctccaaagcacttaccttttatataggctaattaactaattgatagttcaaaaaatgttaaaattaaaaatttaatccatttcatttaaaataatttaatttctaaaaaattaaatagtttatgaatttgggagtaaatttcttttatcatcaaaaggttatttataaggattttgttaacttaacaaaaattatttacaatttgtaaaataacttaaaaataatttatatatttatattccttgaaatttatttaaatttaaaagaatgatatttattattattttattagctatttaaaaatactaaaaattatttatgaaattcttacatttaattgtttttttttttatgaattaatgacttaaaattaaatcaaaataaaataattaaaatatttttttacattattggaattggagtattatttatttacttatttaaaaaattatatttagaaaactaaatttaatgttttcaaatcaaataaatttttcattaactattcaaattaattttgagatttaaaaattgatgattaaaataattatttaatctaaatttattaaaaaaaatattaaagatcttggttagtaatggagtacatgagatagaatttagattaaactggttattttcttctaaaaataaatataaaataagcactaatgtatgatatttaaattaagcaatgctatctattttagcatacaaatttacaaagaccgaagaagaaaaatttaattttatttttgatttatttttttttaattttgatttgaggaaatcgtatttgtttgtttgttttttatttatttatttataaatatttaagagtttgagatgattttaaggagagtttagcaatcaaattaaatatatgtagatatatcaagttaaaatttaaataatttgatttacaaaaatttatatttatacaaattaaaatgtttgcaataataacatcaaattttagtatatattttatagtagatttattaaatcactcgttcatggcgagtctcttatcagaaacgtaaataccgtccaagaattgtctgatatccttttctttgaccaaacaagattggtggatgagagcgcaagtttgggagacgttgttcaagtcaataccttagagggtgagggtatctataataattgataaagatatgttgttagaaatgattgtaagaattattattttatttatttattgtaaatatttgtgcagtaaaccaaataaaatatatttatttatttattaattcatttattttaatattaatttgattgtctttttgttttttgctgttcattcacaaaatatctggttattattcaaaattaattttctatccaacaatataattccatttaatttaaactcatacgaatcagtcctttattatactttgagctactttataggatgatttatttattactcacaccttaaatgaaagagttttttgctgcagccagcttatataaatataatcttttcattgcttatttccctgaaaaatataattaaaaatgatgataatgctgttgctgccgcctatattaactaatttaattaaattaagctaattattgctattcagtaaatatttcgctactcttcattttaactcattctctttttatcaacctattatgacttcgtgaactaacttgttcattaaatatagaacaaggacaagcacctgattgattgataggtattagcacttaatattcattaaagggtagcttagttgtttggtttgttaatttcacttattttaaactgttgtatgagttttaaactataatttggatactattattagcatattaaggaactttttttctggagaatgtgcttaaattgattttgatttctaaattcttatttaatgttgatttatacacattgattaattgattgatgaccgactattaattactccaaatatct
>JH659713.1_163282_169563
NNNNNNNNNNNNNNNNNNNNNNNNNNNNNNNNNNNNNNNNNNNNNNNNNNNNNNNNNNNNNNNNNNNNNNNNNNNNNNNNNNNNNNNNNNNNNNNNNNNNNNNNNNNNNNNNNNNNNNNNNNNNNNNNNNNNNNNNNNNNNNNNNNNGAAATCATAATTCccgcaatttaattaatttcgcACAAATTCAAAAGGCTAGAAAATACATTCACTTTTGAAAAGATCGTTTAATTTATCGATCTttgtaaaaatacaaaaactgAAATAGATCAATCAAAATATCGATCATTGCACGGAAGAGGTAAAcgatcttttttttttctccACCACTGTGAAATAGGTAGAGAatgtgaaataaataaattcaagatataaaaaagaaaataaatattgatgtatttgataattaaaataaacaatttaaaaattgaatttttaaaaaagattaaatcttaatagtGAATTTCCAATAGGAGAATTTTAAggcaaatattatcaaaatccAAACCTTACGTGCCAATTTTTCCCCTTCCTCTTATTTTACTTGGAGGACTACATACATTTcacacatttaaaaaaaaaattttttaataactatttaaaaaaaaatttttaaattaaaaatagcattCTCCCTTTTGATAGATGTAAACTAACttttaaaaaccaaaaaaaaattataaaaacgaataattaaattaataaaatgttactGACAAAAGAGTGAGCtatgtttttttatcaaaaaaaaatttataaaaaggtaaataaaaaataattaaaaatttttatttttaaaaaatgtttgcgATATGTGTAGTCCTCCAGATAAAATGCTTGGAAGacgaaaaattttaatttaaggtttGAATTCAGACCCTATTTGTCTTTAATGGTAGATATTTTACTTCAGCAAACTCCTTCTAGATTCTACAGATAACTTACTGATAatcttgaataaattttaatttaaaaaaaaaaatttataaataaataatcttaagtttgttatatttttttaataaaattaaattaaaaaatttatcgaATCTCTCcacaaattataaatgatatacttttataattttattgctttatactaattaatttaaaaaaagtagtaattcaaaaaataaatgaaaaataacaaTAGTTTATGATTAGAgatgtaaatattaaaaaaaatatcttttattcaaacattattaatctaaaagaaaaataaaatggaaaaatGATTGATTCCTTTCTTTCTACTGTTatagcataaataaaaaatgagtaataaaataaaataaactctttcatttaatttacttaaaaaattttttctaataaatcaaaaccaaatttatgaaaagtaagaaaatataaaaatattattttaattgctctaaatcctcattaattaagggcACCCCCCTCCCCCCCACATCTTTGAAACCTATTTGAGACCCATAATTAACTATATttgagattttttaattttggatcATAATTAATGGACGAAATAGcccttaatataattaattctaagaaataattaatatttttaattcacataaaaaatttagtaaaaaaaacaaatttatttttaattgcaaaataaaaaatttttaattcaataattatttttattttagttaaagtattttttttaaaagaaaataggtTGGAGTTTGTTAAATAGAAGTACCTCCctataattgatatttagaaaaatatctcAAATGAATTGTTTAgacatttattcataaaattatttattagtatagaagtatatgtatttattagtatggaaagatttatttgtttatcaacatattatttctaaattggattattgaattaatttttattgaattattggattaatttgtattgaatttcatcaaaaatattaattattttttaatttaaattgaatttatttaattatttttgaatttattttgattatatttgaatttgaattaaggaattagataaataagtaGTGAtgaattaacaataattattattttaattaattaataaataattaatcaataaaaaaggtAAAGACAGATAAAATGAGCTAATCATACTAAACAAATAACTATTAAACTGAAGAAGAGAATCAGAATGAGATTGTGTACAGTCGATTGCTCATAGAAAGAAATCGAATTATCTATAGAAAGTCTTCACtctaaaaatagcttaaaaactCAAGATACAAGATAAAAGTTTAATACACACAGTTCAAAAGACTAATCAGCTGTAAAATAGATTTTGGTAAAaagaagttttaaatattatcaaataattcaactataattttatcaatagaaCGAAACACTAGATGACGATTCGACTTAAGATGAAACATCACAAACCTAACAATTAAAACAGAAATATAGAATGGAAGAAGTAtgtatttctttcttttcctatttattataagtgaaatatataaatacttattgTTCATTTAGATTATTACTAATGAAGAGAGTTAAGAGGATCAAGAACAAAACGAGTAGGAGACAGTAATAGAGATTGATTAAGAACTAATGTTTTCTCGAAATAATTCAAAGAAATTATGTCAATAATTAATCGGATATTACAACACTTAAGACTACAGTGGTGCTatatctttttctatttaaaaaggtcttctcaaaacttaaaaatgtaGAATCTGCTCTTAAGTGATGAAactttagaaagaaaaaggaTATTGTTCTAATCACACTTGGTACTGTGTGATTTGTAATGAAAGAAAGAAGCTTTACTTTAAGCATCCATTCTGGGAATCATATAGACTGTCTATTACAAAACTGCTACtccttttcttcatttatcttCCTTAGCAAACTTCGAGATACCATATTGCTTAGATACTTGATAATTGATTATCATCAATTACAAAGCTTAGGAAGacatattaataaatgttattttcttattatactaaaatatttatgaaataacaTAGACTATTAGGCAGCACTGGCAGAGCTGTTGAACTAGATGAATCtagttttaaaagaaaatataaccGCGGAAGGTTTATTTCTAATAGCTAATGGGTTTTAGGGCTTACAGAAAGAGGAGGTGGATACTCTAATACACTTCTTTTTATAGTCAAAGACAGAAGTGCTGCTACATTAGTAcccataattaaaaaacatgtCAGCAAAGATGCTCCTTTAGTTTGCAGTGACAAGTGGAAGGCCTATTCCTAACTATCTAAGTTAGGTTACACTCACGAGACTGTAAATCatagtattaattttgttagagGTGAGATCCCTAAAGgtcaaagaaagaaaagaaactaatatagaaaaaagaaatatgatCTTGTAAACAATTTTACAATTCACACATAATCAATTGAGAATCGCTGGAGACATCTCAAAATGAGCCAGGAAAggtaattttatagaaaatatttgcGAATCCCATAATTGTTTGAATGAGTGAAAGTTCAAAGaaatattcaatataattgttattatGTGTTAAGTATATGTTTTTGCTTATatgttcttttaattttgaatcaaATCCTTCCATactaataaatacatataattctatactaataaataattttatgaataaatgtcTAAATAAAACACTTgagataattttctaaatatcaattatatgGAGGTACTTCTATTTAGCAAACTCCAACcaaaatatctataaaataatttatatttagaatgataaataaattgtattatataagttagaattattaattttttgaaaaaaattaaagggttaattaattgtttagttttaattatggTGTAATCAATcacttaatataaattttaacttattgatgttatgtttttaaatatatcaatttattttctcaattcaaatatttgtatttttaatttcaaaatgatATAAACTAACTATCAAATTTgatgtaatttttaaagttattaataaaatatatatcatagattaaattaatatttttgaggtGTAAATTTTCCCTTTAATTATGGTCCAGTCCCTCAGTCTAAATTTTGGAccatatttaagaatttccataaaaaatttttttttggccCATAATTTAAACGGCtgttaattaatgaggatttagaGTATATaattatgaagaaaatataattttataaaaatagatttattaataaaataaaatttgttacaaAAGAtattctatataaaataactaacaatcaaatttttaacacttttatttacttattagatatagattaatctaaaatactgCTAATATTGCAGTTCTCAtctgtttttcttttttacaatGGGTTCATACtccattttatcttttaattcttttcaaaGCTTTTATTCAAAAGCTATATTTTTGCAGAAAGTTTAGTAAGTTCAGTGCTTTAGATCAAATCTTCTCTTCTACCACATTTTCTTCTCACTAGCTAtactaaaacataaattaagacAGATATAGTTATTACTGAATAAATCATCATTAGAACTACAATTATTGTTGCTAAAGTTTTTTGGATAGAAATGTCACTCATGTTGATCATAACTCCTAAAACAGAAACGATAGACAAGAAAATAACCTCAGATGATATTAGAACATTATTACTAAGcttattaatgaatatttattatttgtaagcaatgtaaataaatacaactTATGATGCACAAATAGACCAAATAGCATAGTTAAGGTGCTACTTGCTTCCAGTAATTATGATACAGTAAATCAGCTTTCTCGcttcaaaaataacaaaatagaaCCTAGAGAATTTATGTTCTTAGTTAATTCCACTGCTTAAAATAGAAACAGCTGAGTCTTAATGGTCATTTCTATATACTCTCATAAACGAGTATCCGATGAAAAAGCtatataatattaagaatattcCAATAAAAGCCCAATCTATCATTCTTTGTTCAGCTATTTAGCATTAAAACAAAGTTATTAGCATGAAATTAGagctaatttaaatcaaaaataggaCTAAATTCCATCTAATGATATTCATGTATTTAAAATGCTCTTTTGTTCTAATCTGGTATTAGTGGAATGCCTAAGctaccaaaaaaattaatacaattagACTAAGTGTGATAATACTGTTTGAAGCAAAGAATATTCTATCTGCTAGCATTAATGCCTTTTCTGAATCATTTATAGGATATATGCTTTTATTTGAGCTTTACTCAAGAATTCTATTgactttttaatttgtatcagAAGATGAAGATGGATATAATAATTTCTGCTGAAAAAGCGAATTCAAGTTGTATTTTGTATACGAGCTTAATACAGAAGCTTGAGAGCTGTAGGTCTGATCTTGCCTTATATAGAAATTTCCTAACAATTGCATCAAACCTAGAGAATAAGAAATTCCTGGGATAAAGTTTGTCACAGTGGTGAAAGCTGTAATTGAAAATTGAGCTACTCCAACTGCTGACTAtgcatttactatttattttggtaCCTAGTAAACATACTAACAGTCAGCCTAACCATTCTCTTCAAAATTAGGGACGCATTTGcatgtattatttattggGTCAAATAACCTAGTATTAGAGGAACAAGAAGCACATTATGATGCACTTGGACCTGTACAAGTTTGACAACTTACATCACAATTTTTAAAGGTATCGTCTTGCTTAACACAATTGTCCTAGGATGTACATACTTTACAACCTTCTTTGCATGGCAAATTGCAAATACCTAATGTATTTGCAAACATTTTATTATCGCAATAAACACATTGtcctaaatcattttatttataaccaCTTTGACATTTAAtgcaataattattattacattAAGAGCAGTTCTACTACTTACATGCAAggcattaatttttctatgtcTCTTTTTATAAGTAATGACCTTCTGGGCAAATACACGATGAACTGTTAGAATCTAATACTGATCCTTCAATACAAATATCACATTTTTCTGCAGATTTATTACAGGTTAGACAATTACTTGCTTTACAgacttaacaattttaaaatgtatcttTGATGTTATTATTGATTTCACTGCAAGATGTTCCTTATGGTTAATCAGGATAACACTTgttatcatataaaaattatcctTAAGAGCACTCAGTGCATTAGTTAGCAGTTTGAGagcaattaaaacaatttttatcacAATCCTtacaaatgttatttttatcacAATAAACACCATTATTTGGTTATTACAAGCAGTTATTTTTGTAAAGATATTCACCTGATTAGCAACTAATACAATTTTATAGAGTTTGATC
>JH659603.1_914995_921282
NNNNNNNNNNNNNNNNNNNNNNNNNNNNNNNNNNNNNNNNNNNNNNNCATTTTTTACAAGTCCAGAATTTAAtgcttaaagaattttaaattaaaaacatttaattgattaaaaaatattgtggATTTGTTCTattgatcaaaaaaataaaaaagggagcttggcttttttttttttgatagattaaaaataaaaattaaggggTTAATTTGAAAAGAGAGGCAGGTTTCCATTtcaaattttgcaaaaaattaaaattctttgataTTACATTCACTTGAAACAAGAAATAGaaagattataaatatttaacaaaatttcaaAACCTGAAACTTCCCTTTTCAATTTAAacctcttaatttttattatttattaatcaaaaaaaagccAAGttccctttttatttttttgattaatagtaCAAATtccagaatattttttaatcaattaaatatttttattttttcatttaaaattcataaagtaTTTAATGGCTGGGCTTGTAAAAAATGTACaggatttaagtaaatatttaatattaaacatgaaatttaaattttctgaagttaaatatttttaaaataaacaaaaatacatAACATATAACatgtaaaatatcaaatagaaatttgatttatttaagattatctaattaattttaaattaaataaatattctttaataattcatttattgcttcatcaattaattaagtGCTTGCtatatagtaaattattttttttttacttgtaTATTGGGAAGCTTTCAAAAAGCTCTTTtgctttaaactaaataattataattatcctattattaaataaattatctgcaGACTGATCATTACTtcactcaaaaattaaataaactactaCCTCTACTAAGGTGCCCAATTTTAACTAGTGGAAATGTAcaacttttttttatgaatacaGTGCTATAAcgattcaaatataaataaaaattaatcactttgaccaaaaaatttaactcaGTTTATTAGAAGGTgacaagtaaattttttagaaaattgattttatcttcattaaattttaaaaaaatatttgatagattcatttaaacttttaagtattatttaatttagaagacATACTATAAAAAgccttatttttaacttttgttataacaataaaagtaaaataattatgaaagattgattaattatatttatggaATATTAAATTGGTAAAATTTTTAGGGAATTTAAATAAGGcaacattttttttacatatttatatgaataaggtaacaatttttttatggaTATTAGGgagttatattaattaagaaggaatgatgtaaaataaatttatatatatttttaatatcaaaatgtatttttaatctataaataaaaaaaataaatgataagcaaaaaaaaattattttaatcaaaataaattaaaatttttaaaaatgattttttgaaaaattattggatattttaaaatcttgatTAAAGTAATCATTAATGATtggcaaaaaaaaaattttttgtcataaaaaatattttaaaatatggattttttataatttttcatgaAAAATGAGTATAatcctaataaaaattaatcttagccaaaaaaagaatttattaaaaaaaagtaatcaaaaaaaattaagtcataaaaatattatttaaaaaatttgcaaaattataaaaacaactaaatgactctaattaaaaaaaaagaagaatttaacTTCTTAAGTTTGGGAACACTTTAAACTTGAAATTGATATGAGACCCTTTAATATGCAATATAAAATCCCATCTAAGAAAAGAGTAAAATCTTATATCTAacaaatgtattaaatatgtatctaatacattaaataaggaattattaatgataatttattaataaattaataatcactATAATTTGATGATTGGAGatcaaattagaattaaaagtttattaggGCAACATGCAGAAATTCGACACTTGGAATCTAATGAAAAATTTCGACAATACAACCCTAACTAAAAAAATCGACACCTGAATAATTCAGAAGAAATTCTACACCAGAGTGCTATTGCATAAAATCGACacctattcaattttatttgtttaatatcctatttaaaacttaaataacaatataaattcattattattatttttttattgaatatttctattactctatattttattcaatacttAATtccttaaattcaaatttaaatttttttagatattagtgAGCGAATTATTAAATACTCAGTCTATTTTTCTACTTATAGaatgttaatataaataaaaataaataaagagtatattttagataatgtctgaataaataaagatagcgAAAAGCACATTTCAGGTGAAGCATTCTGAATTCAAAAGAAAACAGAAATTAAATGATTCCCGGTAAAGTATACTTTCCTCTTTATTCAACTCTGCAAGTAAGAACTCATCAAAAAATGCAGTAAtaactataattaattaatgatttaatggCTGATGAAAGCTTTAGTTATtctgaatttttaaagaaaattaataagtatataACATcaaaacatataaattatGCTATCAATTATCTTTATAGATTAAGTATGTAAGACTCTTAAAGTGAAAAAGCTGAATCCcttgaatatttttcaaaatttaaactaattatgaCTCCATCATGCCAAAATTGCAGTCAATAAATGAGAGAAGGAAAAGAgagtcaatttttatttaataagggaTGGAGATGCTATGGGAAAAGGTGCGATAAGATTAAAAGCTTCTTATTATATACACATCCTATTTTTGAAGAATATAAGTTGCAATTGCCAGTGctgttaaagttatttatttaataattgccATATTAGTAGcagaattatcaaatttaataataatcttcaaaaattaatgataattaacTAGCTTCTTGCTAGGAATATATGGAACAAAGTtgtatttgaatattatttagagtAATACGCTACTTTTAAATTAGGTTAAAACTCTTAAGTAATTGAGATTGATGAATCTCATTTCAtaagaaagaataataaagGATGTTTTCCTAAAAATGCGAATTGGCTCTTAGGTATTTGTGAGAGGGGAATTGGTTTCGAAAGGTCTTTATTCTTTCCAGttcttaaatgaaattaagcaACTCTTATCCCAATTATTCAAGAATATGTATCCAGAAATACTACATTAATATGCACTGACTCTTGGAAGGCTTATAATAAACTTTCTGACTTAGGCTATGAGCATCGATCAGTAAACCATAGCACAAATTTCATAAAACCTGGGATAGACTTAAGCAGCTGCAATACCAGAGGATAATAACTTTACAAAGGGCTTCTGGTTCAcacttaatcaattaaaagtaAGTGGTACCATATCAAGAATCGTTTGTAAATTATGAAAGGAAAAaggaataattatatttaagatgtttttatatctttattttagataatttagaattcaaagctttagaaattttttaatcttatatcTCAAAGTTTTAGTTGAAAAATAGtctttttgaatttcttttgaATAACATTGATGAGAATGATGAAACTACAGTAGAATATGAAGAAACTATATCTGATAAAGagtaagataataaaaataatgaagtaTTAAAAGAGGAAGGTGGCACTAAACAATGAGATAACTAGATGGAAGTAGAAGAAGAAGCTCTCAATGATCTTTCTTGgcaattaaaatgaagaaaattaagaagagGTGTTAATTAAAGTAGTAAGGCATCTTCTTAAACctaaaactaaaaagaaataaaattgattttaaacttaaaagaatattatgaaagaaaaatgtattcatttttaatagtaaatttgtATATATTCAATATTATCTAATCACTcctttcttatttctttaatataataattatttatccatttgataaattatactcaaataaatttcattaaatgatatttaaatttgcattagtattaatataaaatctattgtAAAATATCGATACCTTAATTACTAGGTGtcgatttttttagttatggTTATGGTGTCGAAATTTTTCATTAGATTCTAAGTGTCGAATTTTTGCATGTTGCCCATTTATTACtttggattttaattttatcaattaattatttaaattaaagaatattcatttaaaaatttttaaagttgattGTATGATTAGTGAAGATATCATGAAAGatcttatcaatattttataagaatttaacttaaatactgcaaattttaataaaataatttgttcaaCTGATTCTActtgaaattatattaaattaggaAAGATTATggatctttaaattatttttagtgctTCAATTACTTTTTACATAATGTAATAAAATCTTGTTTGTTTTAACGATATTGATGAGTTTTTAGTATTACTTTAGAAATACTAAAGAATATCaacaaaattaagaaaatcatGTTTtccaatcaaaaatttaaaataattgttttaaactAAACTAAtgaataagcaaaaaaattaaaatttgaataagatTAAGAAGtgttatttaaacaaaacaagaatattaaaagcaaAGTTTTTCTGAGCCTAGATGGAattcatcttatttttaattttctagccAAATTGATAATGAAGATGGAATTAACTAACAATATTTAAGCTCTGATGAGTATGAAGActctaaagatttaaaaaaccttattaattaatatacattATAATAAAGTAGGAGAACTAAAAAAATTGGATTTAAGTTGAAGTTTAAATGATGTAAGAAAGATACTGATAGTATCTAGAGTTCAGAAATAGAATCAAATTTTTCAGATAATAATATCTAATAGCAAACAATCtccttctaaaaaaaatagattaaaaagctTACAAATGGTTTAATTATGAACTCATTTGCTGAATATTAAGaagatttttcaaaatctgaagaagaagaaatttaaatactatatTGTAGAGGAAAATTGCATTCAGGATGGATAAAcaaacatataaatttaaaaaaaaatagtttgattaaataatatgtaataaatgtattttttttattaatatgagtaaattcaaataaaattaaaaaaaaattttttcgagttattcaaaaataattttatttaatttaaaaaaatgggaGAAAAAGGAAcgaataactttaatatttttttttggagTTATCGAAATTCAAtggtaattaaaaatgaaaagataataaattaattaatacNNNNNNNNNNNNNNNNNNNNNNNNNNNNNNNNNNNNNNNNNNNNNNNNNNNNNNNNNNNNNNNNNNNNNNNNNNNNNNNNNNNNNNNNNNNNNNNNNNNNGGGAGAAAAAGGAAcgaataactttaatatttttttttggagTTATCGAAATTCAAtggtaattaaaaatgaaaagataataaattaattaatactaattatATATCATCTAATTTAGATTTCTAAGTGTATTATGCCGAATTAATTTTctcattcaattttttaatttttaaaatgttatgagattatattatttttctttagaaattaaaataataatttattagtaaagCAAGCATTATATAGGCAATCAGATTAGTTTAGATAttgaatattctaataaaaaattttaatttatttagaaattaattaagggAAAGTAAAAATAGCAACAGACAAAGCAAGCAGTATTCAAAAgtacatttttaaaagaagattGTAAGAaattctctttttaaatttcttaaatgattattattttatcattgaaTGTGCTCATTgcatatatttctaattttattattataaaggaGTGcactataaaaaaaagtataatatatcaattaaatttattttattgtaatttattaatagagccaaaaagtagataaaaaatataaagtttatcaataaaatgctCAAAGATtctcattaaattttagataaaatcacGAAGGAGTTTAACGAGAAAAACAATAAGAGCTGGAATAATGACTTATTGTATATAtgcattaaaaattatgaaaactatttttataactaatacTACAAAAACAAGAATTAATAAGATGTTGCTCTATATGAAAGTAACCTTAAGCAATAGCTGCTCAGTGAAACTAAAGatcatattaattatctattttatacatTCATTTCTAGTGAATTAGATGAGCTTTTCAACAAAATCTTTGCTAAATCTAAATCGCATTCTGATGAggaataaaagtttttttaaaacttatattgcaatttaaatcaaacaaaaatgttgttttaaataaagtaataagaaATAGC
>JH659814.1_31235_37516
AGAAGACCCTTCAACACTTtacaaaaaaacttttttcatctaatttttttattaatatctatttttacaaaatcttCTAATCtagaaacaaaataattttttttaaattttgaaaacttgatacatgataataatttaatatcttttacgAATAAAACTACAGATTCACGAATAAtacaaagttttttaattaaaattattcaaactaaaaaatacaCAACCAAATACTtcacataaattttaatttttaattttccctcataattaaaaatttttaaaatattttctcccAAATCATTCAAAACCTAACTTTATAACAAATTTTCCAAGATTTTTTTTAGGctacataaatttttatataaaatcattaatttttacaaagaatacacaagaaaaaaaaacaaactaaaaattcaaaaacacAGTACATAAAAAActcattcaattttaaaattttaatttttcattaatttttcatctatccacttaaatctaaaatatttaattattcagctATTTATTCATCACTTTCTTAAGTCATAGGTTTCTCTCCAATCAGCTTAGAAGAATTTAGATTttgattcaaatttttattctaaaatttcacAGTGGATTACAcatcatttaattcttaattgagagaataatttaaattgaatgaagGACTATtcattcaatattaaattttaattatttacatttttgaatatttttaataaattattaattattaagaataccCATATAATGATGATTATTAACTTCAGTTCTaggatttatttatacttaaatattaattgaagatattgataattatattaaatagcaaTGTTATCTATACAttatatattcttaatttatcaaaaagcaataatttatttctctaaaaaagaaaaatttacttttataaaaactaaccCATTTATAAgagaaataaaactttttgaaaaaaaatttggatTTAATATAATGcggccttaattaatgagaaattatggtaaatagaaaaaattattgatatcttttttgttgattaaaaaatttgagaataataatttaaatatttggttagatattgcttattttagtaatctggattaaataatgaagaaattaattaatataaaaatgattaattatttatttggaatatccgcaatataatatataaattaaaaagttttagtaattttaaaaataatctatattatatcattcattttaaataactcatttattatcataattttagattttattaatatttttatcttaatcaataaataatataaaataaaaaaatagggaTCGACCGTATGACCATTTTTATCATTCGGCCATATAACCATATAATACagtaatcaatttataaattatatcgaATACCAtattttccttaaaataaaaaaccgaATACCGTATATATACTGTAAACAATTGTATTATACGGCCGAATAACcgaatgttaatttttaattagattattttaattaaccattttatagtaaatataatatgtatattaaatcatcaattttatcgatattattattcttttcaaTATGCAACTTAATGTTACAATgagattatttttaaggatCAGTCAGAACTTCCTAGAGAGTACNNNNNNNNNNNNNNNNNNNNNNNNNNNNNNNNNNNNNNNNNNNNNNNNNNNNNNNNNNNNNNNNNNNNNNNNNNNNNNNNNNNNNNNNNNNNNNNNNNNNggttaaaaatttattaaataggaaatttcctaattaataagtttttaatcaCTTtcctaaaaaacaataaaataaatagccatacaattaaaaaatttaaatataataacttaaaattttaataaaaattttttttcaatgaaatatgaaattatgatttaaaatttattgaattatatttaaacttctaaatatttttattcatatttttattaacccCTTatcagataattaattttataaatatattcaaagtaactaaaatataaaattgataaacctattaatttattaaattaatgaaattaagaaattgagaattatattttatttgattaataataaataaaaatgaataaaattaattaattattatttgataaataaaaatgaataaaattaattaaataaatatttttaaatatttaaaaatatataaatttaaaataaaaataaaaattttaattaaaattaattattaaataaaagataggaATACCAATAGAAAAGATGAGTTCAGATAGCAttgatttaaatcaattttaagaaagaaatagGCAAtctcaaagaaaaaaataaattaacacaaAATTGTcaagcaaaagaaaaaaaaatgaaatggaGATAGAAACAAGTAAATTGAAaccttctaaataataaaccGAAGATAAAGTTAGACAAGATTTAATAGAAGATAGATTTACATTAACTAACTATAACTGATGACAAAAAATCTGATTAGTAATCAGAAAAACCTAATTACGAATTTAAAGTTCTCATTCATCTCAACAATAACCAAACCACTAATGATGATAGCGATGATGATTTCACTTCAGATGATGAGTAAGAGTCATCGAAAGAGGAATAAATCCGAAGGATCTATAAGAGAGGAGATGAAAAATAAGCAATAGAGTTCTCACTTTCGAATCAGTTATTAAAAACCCCTATTTGCGATGAGTGCTCGGAGGAAATGAAGCTccaaaaagataataatactGTTCCAACCATTATTGGCGATGTAAAAAATGCAATTCTAAGATGAAATTATACTCTAATCATCATTTATGGAGTGATTATAGAATTCCTCTTTCTagattactttatatttacttaatccAATTACcaacttaaatttaagcaaCAGAAATAAGTAGAAGTTGTGGAATTGGTTTAAATGTTGTGACTAAAGCTAGATAGTCTtacttaaatactttaaaataatattattaaaaattatatttacctagaataaaaaaattaggctTCTAAGGAGCTGTCGTAGAGATTGACGAGAGCTGTTTCCGTAGGAAATATAATAGAGGACGAATTTTGAGGTAGCAGTAATGGGTCTTTGGCATGTGTGAACGATCTAAAAGCTTAGACagatctttattttttgttattagtgATCGAAAAGCTGAAACACTTATACCAATTGTGAAGGCTTTTGTCACTACAAAAGCCACCCTCCTATGCAGTGATAAATGGAGAGCTTATTCTGGCCTAAAAGCAGAAGGCTATAAACATGAGACTATAAATCACTCTCAAAATTTTGTTCgaaatattaatagaaaaaataaaaacaaaaataagaaaagaaattatatcaaagtaaataatcatttaatacaCACTTAAACAATTGAAAATCGTTGGaagtgtttaaaataaatgatgaaacTAAAAATCGGAAAAAGGAAGGATCTCATATAATCTGTATatgaatctttattttatttaacacatAAAAAcgatttaactaataaattaatttaaatatattcaaacgagagcttatttaattaatgattaatgaattttctttaatgatttatattttacgtATTTGCTagatttgataatattaacttttttcattattaatatttatttcctaattaataaatttttactcatttacctaataaacaattatttacctaattcctaattaaaaagtttttaatctacattctaattaataatattataaccTCATTCCTAATTAATAACATCCtaccaaaatttttaatatggtTTAACTAAGGCCAGATATTTCTTGAGAAAAGTATTTTCTATACTaaccttaattaaaaattaactaaaattatttcaattttaaaaattaataaggagaaataaatacattatataaatttcaataattcgtaatttcttaaatttattcaatataaatttccttaaatattaaatcctATACTCATAaaattcttcaatattaattacaaattgtaatttaattttaaaatcatatttaataaataatagttgaatatgaaaaaataagaattttttagaaataaatgttgtaatttataataataaagtgattaaatttgattaactttattttttgaattatggTTTAATTAAAGCTGGCGAGTTGGCCTTAATATATGAACCTTTACCGTATATCTCACTCAAATCATCCTAatctttaaagatttttattttgattgaataatatttttttaaaagtgttaTTACTTactatctaataattttttaaatttaaaaaaaaaactctttaaatttgaaaaatcattcggttttttaaataaaataaaaaccataTCTAccgaattatattattttaattactttaaaaagacCGTATAccgaatttttttaaaattattcagccGTATACCGTATCATGAAATTTATACGGTACGGCCTTATAATACGGTTTTACCGTATATACACGGTCGATccctataaaaaaatgatgttgaataatttaataaaatattaatattcataattattaataaaaaatttaaattataaaatttataaaagagctTTTTCTGTCAGATCAAAATTGATCAGTGTAGTTTAAGTAAATTCAATacgtttaataaattaaactaagtgtttaagtatttattattgtaaggAAAAACTATctgcaaatattattttaggatACTAATACATGTGAATAAACTTatctgaatataaaaaaataatattttttttttttcatccaTTTTGATACTGTTAGtttgataaatttgaattttaaaaagagtcatatttttgtttaacaattgcataaataaattattggaaTACAACTTTTTTTTCTCttgatttataaaagttaatcagAATAATTTACTTCTAATAAatccaaacaaataaaatttgttttaaaataaaataataattattaataatccaTTAATCGAATAGataaaaaggtaaaattaattaattagaggcACCGCAACACTGCTTGGGTGTATGCTAACACCTGTAATATGCCCGTATTGGCGTGGAGGTGGGAGCAGCTCATTGTGTTGCGAATTAATACTCTCTAGGATACTGTAGTAGCTTGAGCCTACTTAACATATGTAATCTCGGCAGTATGGCACTTGCCGGGAGCGTAGCGCAAAACAGTTACACAGCCCTAGACGCATACTCTCCAGTTCCTCTTAGACTTCTAAATTATATGGGTGCCTTGCTGAAAGTCTAAGGGAGATCTGGAAGTAGTTTTGCGGGGTCATTTAAAtgcaatttatatattaattttaataaataggtaataaaaaaataatagtaataagagtaataataaaaaattataattataatcaatgaataggaacttaaaaaaataaaaagagataaaaacAAAGCATGTATAAAACCTAAAGGTAAACGACATTATTAAacgatttaaattaatttttatattatttttacttagtaaaatagaaattaactgTTAATTTGAGGATAAATTAGGAAAAGACATGAAAGATGAAACTTTGCAAGTTTTGACAGAATTTAGCTTTTTGAGAGATGATCCTGATTTATAATCTCTAAACACGCGAATCTATGAAAAGGgtgatattttcaattatacgATATGATCTTTAAGAAGATTTGGGTTTCCTACACTCAAAGCAAGctccaaaaaaaaataactttggaAGAGAATcagaaaattaagatttacttGGAGACACACTTTGCGATGATTCCAGAAACTCTCTTTGATAAATTCTTTGCTttcttaaacaatttttatgaaaaaatacttCCTACTATTGAGCATGAAAATCTAGAAAGAAATTACCATTCCTTTGCTTGAGCACTTTGTGTCATCATCTTCTTTAGAAAGGCTAAGAAAAGCGACTTAGAAACATAAACTTAAAGCCAAAAATAAGCAATCTTATAATATAATTCTGATATCATTCGACGTGAGTTGATACAGCTAGATCCAAAAGACCTCTCTAGATTTGATATTTGCAAAGGACCTATTTGCATctccaaataataaaagacTCCTGAATAATTAAAGAGAATCTTGGATATTATCGCTTGAGATAGCCCTGATACTCGAGTACCTAAACTCATTAAAAATCTTAGAAGGCCTATCTAACAGTGTGCCATTTGCTTTGGTTAGACTAGGagcaatataattttaaaagacttCGAACATTcagatttattcttaaaaggcTCATACAAGCACCGAGCTCATGATGTTACCGTTAGTGCTTATTTTGATGCAAAATACAAAGA
>JH659626.1_40752_47042
aattatttgggaataattataatgtttctataactttatttttcctaatgagaaaaaaatttattgagttaatttaaaaagctttttacttaaaaatataatttattgattgtagCTGATATTATCaatccatttaaaaaaaaaaattacttaaaaatgcaggatttaaataaataagacgAAACACATATTTACAGTGTTAAAGAAGTATTTTaactttcaatatttataatttaaaatttattagctttaataataaatagatttattcaaataaatagcatATAAGATGCTTAAAAATTgcgtaatttatttagttcagACCAATATAAACTTTAATTGTTAACAAATAGCCCTActgatttttttagttatggaataaaagaattaacatACTAATTAGATTAATGCATAGATTTGATTACTTTAAAGATAGATTTAAAGTAaacatgaatttaaaataaaaacaaataacaaataacttattaataaaaataaacagtgCAGTCCAACTTGATGATAGTGGATTAATTTCTATATCAAGGGTAATTgataaattctataaaaatattcaaacacTAACTTTAGAAatagagtaatttaattaaagtgtaaataaaattaaaaaattatatatacttATGTAGAAGGAATGGTATAGGTAATGAAGGTATGAACATTTTATGCGAGACCTTAAAAAAGTGTGATagtataaaatttctaaaattaaatttgaggtaaatttattttatgacaaACAcagcaatatttattttttattaaagaataaataagattaacgATAATTCATTCAGGAATTTAACTAACGCactaatgtaaaaaaaaagtttatccTACATTATCTTTGATTTTAGGTAAAagattattattgatattttgtattgatttttatgattaaatattgaagagcaAACAATATTGGAATTGGAggccttaaattttttatagaaagtacatacttaaataagaatattcgagttttctaaataaatacatggtaatttttataataaatttataacttttatcaaatttagtaaaatataataggATTAAGGAAacctttaaaaatacattaatcaAGAACATaactaaaaagcaaaaaagaatttacaaaAGACTTGTATCaacagaaataattatttgactagctttttcaaattttgattaactttaaaaattaactcatTTGTGAATATTTATCTAAGAAAATAGTCTtagtgaattaatttaattatttttatatttttgtaaaactaaacaaaataaattattaattttatatcattttatttatatacaggactttctaatatatttttacacaaattaattaacactcatttttttaaggctcaaaaaataaattattacttattcaaaaatatggaaacattttttttaggaAACATACTGTAaatgctcattaattaaggcattCCCTAAGTTTCTTTTTTGCCCAAAAAAAGTGccatattcaaatttttcacTATGAACAATAAAAAGTGCCTTAATTAGTTGATTTTTTTCTgccttaaacaaaatattttttgaaataaatatcgatcattcaatttaaatagaaaaaataagagaTGACCATTCtgattattaattcaatttactgttaaataataataaatttaatggatCCATATTAACATTAAGAATTCTGAAAGAAGTTgcttttgttaaatttctaataacattaaataaataataataataataatatcttaaaagacaaataaaattaagaccaaattaattaattacctcattaaaataattttgattttgaaattaattatattatttttaatgatatttagattgaaatatttaaagataaccttaaaaaataaaatatactggatgtaatatttcttttatttcattttaaatattttttattcggTATAATGGTACTTATTAGGtattgtattaaatattatattttataaaattatcttatattttttatattaggttttattctaattattgagAAATaggtattattatttaagtttgcAAATTAGGTTGTGtactttaattcatttaataggTTTTACCTAATAGATAGAAGTAGATCCAAAAATATGTAAAGTTGAAaagatatctattttaaagtaCTTGGAGCATTTTTGTCTCTCTCTATTCAGTTAGCattgcaaataattaatttaagacaaataaatattttttctgaaGATATCAATTTAATGAGAAAGCAAGGAGAAGGAGAAGAAGAGGTAGATGAAGAATCTCTTTGGAGATAAGCATTTTCAGCCAAAGCAGAATAATTCAGAAGTTCATCCAGATCTAAATAGATAGACAAAGAATTATAATAAAGTAGGAAGAAATTACTAAAAGATATCATCATTTTAGATACTTAAACGAATGACGAGATGGATAATCCATAGGTAGTAGAAAAGATTTCTCAATAGCAAAGTTTTGAAGTATTTACTCATTTAAATACTGATATTAACTAGAATTAAAGCAATAAAGACGAAGAAGATGCCAAAAAATAGgaagatattttattctaaaagatGAATGATTATgacaaaataaatcatttattagaAAACGAAGATAGTGAGAGAGCTGTATAGGTGGCACTCGAATGGTAGTTGTTGAATGTACCCTAATGCGATTAATGCAAAGTATAAATGAAGCTATAATCTgacatcaaatatttaaatggaaaAATATGGAGATGCACTGCTTGCTCAAAGAAGAGAAAAATCTATTGGAATAATTGCCTTTTTTAAAGTCTACAGATCCCTTTAGAGAAACTCCTCTATTTGTTTCAATATGACTTACCTCATTAAACAccaatgaaataaattaaagatcgGTTAAAGATAAGCTAATCAGTCCTTTCATCTGCAAGAAAGCTTTACCTATAAGCGCTTTCATCGTATCACGAGTATTATCATGAAAATATGAGAAAGCTTGGTTCTCGTGGCGAAGTCGTAGAGATTGACGAAAGCTGCTTTCGTAGAAAGCATAACCGAGGCAGATACCGTGGAACTCAGTGGGTATTTGGCATGGCCGAGCGAAAAGGTGGGTTTCTCCGTTCTGTTTTTCTGCCAGTTCCAGACCGTAAGGCTTAAACACTTATTCCAATTATAGAAATCTTTATTTCTAAACAAGCGACTCTTGTTCTAAGCGATTAATGGAGGGCTTATTAGAGCTTGTCTCAGATCGGCTATAGACACCGAACAGTCAATCACTCAATTAACTTTGTTGAGTAAAATACTACTAGAAAGAAGAAGAGAAAGTAAAGAGGGAGAAAGTATCAAATCTCCAAAGGtaattataaaacttataaatCCCACTATATATTCATACGTAGACGATCGAAAGCAGGTGGAAGGCTCTAAAAGATCGTATGAAAAGAAGACCAGGTAAAAGAGAATCAATTTTATTGGCAATTAATGAAGGACTATTCTATctctaatcaaaatttaatatagtttCATGctcaaaagaaattttatcattttttataaacaataattgATGCATTTATATCATGTCTGTTTTATtggtttatatatttatttaaattctttaattctatttaaaataaattaattattttatacctattatttaaaatattttacatatacCTAATATAAGTCATATAACCTATTacctaatataaaatatatgataCACTTTTCCATTAATCAATATAATGTACAAAccctaatataaataaactccTCCGATTGTCTAATATCTTAAGTATTAACCATACACCTATTAGACATTATTATACCTTTACAGTATTATGCTGATTGTAATTACTATAATATATAGCTGTTTCTGGTATTGAAATATCCAACATTCCTGTTTGTGATATTTGATTACCAGAACatgcttttttatattaataatttaattgcttttaaaattattaaaaaaattaattaataaaaaaatataaaatttatatttatagctGTTCCAGCGTTTGAAATATCACAGATCATGATATCATGATttgtgatatttcaaataatttttacattactaatgaacatttttttttccaaaatcttaattattttgtttatatttgatttcttatattttacaaaaattaatcaaaatcagaaaccttttttcaaattttgagagtaaaaaaattttttttacagtaaataaatttttttaaagctttttcgAAAATATTCTTAGGTAAAATTGAAGGTTTTACAGTTCATAtatatttgaatgaaatattaacttaaaccttctttttctttctaNNNNNNNNNNNNNNNNNNNNNNNNNNNNNNNNNNNNNNNNNNNNNNNNNNNNNNNNNNNNNNNNNNNNNNNNNNNNNNNNNNNNNNNNNNNNNNNNNNNNTtctgatttaaaaaagaaaaaaaaaatacataaactgCCATTTAgtcatttatatataaatatttttacaaactccgctgattaaatatattcaatcaGCGGAATTTTAAAACCAGGAACagctatatttaaataattgttaaaattaacaaaaaatatttttttattattttttttctgattttttctgaaaaagtttaaaataaaataaaaaaatatcgttaaaacaataaaaaaagattttatttcagATATATTCTGAATGTAAATTTATGTGTgagtatttttattctattctattacctttttaattgtaactttaaaaatattgaagaaaaaaaaataaaattaaaaatataattagcataaaaaaataaagaaataattttcaataataataagaaatgtataataaataataaaagtaaatgttgataataaaaaatgagttaaattatgaaagatagtaaaaaaataagaacaaatacaataaaaaagaaaaaagaattgtaaatcaaataaaaagttaataaacaaattaaatgagtTTTCTTGTTTTAGCTccaatttataactaaaaatatcacaattcaaaacaaataatcctaatttattgattcattaaattataaaattatttattttaaatttataataatattattttaaacattagaAATATATAATGTATGATAGGAGCACAGACCcaccaattttaaaattgcaaaaatttTTCATGCAGGGTGCCATGACCGTCCCCAGgccaaatctaaaaaatttaatgtatgACCCGTGGCGCAGTTGtgtaattttctattatatatttttatttaataaaatttaattacattatgaacttttcttcttttttcttagCTTAACTCAGTTAagaagcaaattaaataaatttaaatttaaaataataaatgccaTTCACTTATCTAGTCGTTTCCAAACGAGGAAGTTTTAGAATGGCATTttactataattattatttttctttggtttgtatttttttattcgatCTAACTGTGTGTAATCTAGATATGCTTatattatagaaaatataaaagtttttactaatttgtttttaagttaataatctTCGATATTATATTTCgaatataaaatactatttagacTAAAcgaaaactataaaaatttccATTTTTATGTCAACTTTctgtaaaaattttgaattttatattatttactttaatttctaGTTAATTTCTGAgaggttaattaaaaattcttctttttgtttgtattaatagtaaaatatttaacaaaaaattaaaaaagatttaagattaatgaataaatttaaaaatgcatataataaaattttatttcaattatatgTCAGTCTGTTCTTTGGTGTATTTCAACAAGGTCCCATGCCCTGGAGGGAAACCTAGGTATTCACATTGTTGAACAAGCTAAagtattatataatatattaatatttttaaaaaaattatttaactgaaTAGGAAAATCGATCATTGAAGAACCTTCCAAATCTTAAGGAACCAAATCAAAGATTGGATTGTTGTTATCCAGTACCCAAATCAAATTGAGCATGTACTCTTTGGATGGAAGTCTCGAAATGCGCATTCATATGTTGTCTATCTCACCATCTTCCAGTATTTTCGCCAAGACTTCAAAAAATTTGACTTTAGTGTATTTTTTGATGCCTTTAGCTCCACCAGGCTTGATTTCTGAAATCTTGGAACACCAGTAGACATTCTTTACACGATTTTACTGGGTAATCAGATGTAACAGTACTTTCCAACTTTTGGCAGGTAATAACCCAAAAGGGTGACAGAATTGTAGAAATTCTCAATGATAGCAAAGAGTTTGTTTAATTGCTTGAT
>JH660027.1_59943_66314
ataattaatgtcaaaaaatttttggtctaaaataacagcaaaaatcataaataaagataatcgaaagaaaaattactgttttttgtttcatatgtcttatatttttttatatttcaacattgaatgaaatagtttatattttcatttaataaagtatgaaagtatattttatatttatttgaaattattatttttattatttttctacattttcctctttaattctcaccaaatccattttgattggtattggtgatatttaatttatttataaatattcacaaaatatggtgaaaatttatgtttgctggtgagaattaatgaggatttacggtatttaggtatgacaatattagatttatctaaatatttaatatataattattataatcatattaaaaaagtatattaagatgttaaattaatatattaagatactgatagtttagtaatctaaattaaaacaaaagaggatatttataatatgattaaaaataattaatattatgatttttcaggattaaaaacataatctcctttatataataaagtaattaatattttattgataataatatgaattaagaataataacaataatttatataaaattctatgtaaattggtaaatttaaagatgaaaaaattaatgatcctatataataatttgttgaaattagaagtaaatgctattcatattaaaaattatcaaataaaaatgataaaaaaaataaaggaataaaataaaatattgtatataatgtattaacacatgaagattataaaaattgtttattttaaaattaaattatagaaataacataatatggtatacgttcatattaacattaattatttactataaaataagaataattagctcttgtgaatgtaaatgataaaacatatatgttaaattcttgtgaaagtttagcttttggtaattataaaataaattaatagtgaataataaaaaattgtaaaaaataaatgaattgtgtgtaataaataaatcttcaaattatatatatcaatttattgttatgaatattaaatatatatatgaatatgaatgaataaatataataaaaaattgttgattattataattaaacggttatagggtagtagttaaaagtttttagtcataatgaccaattaattaggtatttattagtaataattactaatttctactaatttattaggtattattactaataaattagataatatgactcataattgccaataaatagctcatattttttagaatttaatcaaaacNNNNNNNNNNNNNNNNNNNNNNNNNNNNNNNNNNNNNNNNNNNNNNNNNNNNNNNNNNNNNNNNNNNNNNNNNNNNNNNNNNNNNNNNNNNNNNNNNNNNNNNNNNNNNNNNNNNNNNNNNNNNNNNNNNNNNNNNNNNNNNNNNNNNNNNNNNNNNNNNNNNNNNNNNNNNNNNNNNNNNNNNNNNNNNNNNNNNNNNNNNNNNNNNNNNNNNNNNNNNNNNNNNNNNNNNNNNNNNNNNNNNNNNNNNNNNNNNNNNNNNNNNNNNNNNNNNNNNNNNNNNNNNNNNNNNNNNNNNNNNNNNNNNNNNNNNNNNNNNNNNNNNNNNNNNNNNNNNNNNNNNNNNNNNNNNNNNNNNNNNNNNNNNNNNNNNNNNNNNNNNNNNNNNNNNNNNNNNNNNNNNNNNNNNNNNNNNNNNNNNNNNNNNNNNNNNNNNNNNNNNNNNNNNNNNNNNNNNNNNNNNNNNNNNNNNNNNNNNNNNNNNNNNNNNNNNNNNNNNNNNNNNNNNNNNNNNNNNNNNNNNNNNNNNNNNNNNNNNNNNNNNNNNNNNNNNNNNNNNNNNNNNNNNNNNNNNNNNNNNNNNNNNNNNNNNNNNNNNNNNNNNNNNNNNNNNNNNNNNNNNNNNNNNNNNNNNNNNNNNNNNNNNNNNNNNNNNNNNNNNNNNNNNNNNNNNNNNNNNNNNNNNNNNNNNNNNNNNNNNNNNNNNNNNNNNNNNNNNNNNNNNNNNNNNNNNNNNNNNNNNNNNNNNNNNNNNNNNNNNNNNNNNNNNNNNNNNNNNNNNNNNNNNNNNNNNNNNNNNNNNNNNNNNNNNNNNNNNNNNNNNNNNNNNNNNNNNNNNNNNNNNNNNNNNNNNNNNNNNNNNNNNNNNNNNNNNNNNNNNNNNNNNNNNNNNNNNNNNNNNNNNNNNNNNNNNNNNNNNNNNNNNNNNNNNNNNNNNNNNNNNNNNNNNNNNNNNNNNNNNNNNNNNNNNNNNNNNNNNNNNNNNNNNNNNNNNNNNNNNNNNNNNNNNNNNNNNNNNNNNNNNNNNNNNNNNNNNNNNNNNNNNNNNNNNNNNNNNNNNNNNNNNNNNNNNNNNNNttctcatatttgacctactagagctatcttctataaattatatctacatctaatattcaatagattctttattgagaaacctttcaattttatctttagtttattctaaatatttctagtactgctgttatgtccacattaatatctttttattcaacgagtgtaaaattaattatttttattaaaaattttaattatatctaacttttaataaataaagattttattgaaaaatcttgaaaataaaagatagttatgcaagaagagaaagtaaagaattttttttcaaggaataatctaatatttactactaattgtagctactgttaatccttatccataacttaaagtgtaaaatataaaaatagatactattgtagatcatgtaaaaagtctttttatgaaagaacaaacacaatttttacaaatagtaggcataattatacagtattataataaataatagataacttcgtttaagattagtctataaggaggtgcatcaaaaatttaagagtaataactggaaatattttagcaaagaagacaatttctagatactatgatatatttaagaatttaattcataattattgcatttctaaaagaaattaagttattttttctcaagacattttagaaattgatgagacttatatttatcgaataaaaaaaggacttcatgggcgcttagctcgtatataaatatggttatttggtatggtatcaaggaaaacaggctttcctatattttatttgttaaaaattagaaataaagctactttattagagataattagaaagcatgtaaaaccgggttgcactatacacagtgattgtttttcttcttatataaatatgagagtaattcctcattaatctcatatatctcctcttggtataaggcactatgcagtaaatcatacagttgaatatgtttttagaaataaaagttctattcatatcaatactatagagagaaaatggaggagcttaaaagaatatatttaagaaattaaaccgaaaaaaagattagagtaaatcatttcaaaattttggattaatcagtatttagattataatgaagaaataaatttattaatgtaattaattaaaaaattgcatatttcataaactagtaattgactttaaattaaataatggttttgattaaattctaaaaaatatgagctatttattggcaattatgagtcatattatctaatttattagtaataatacctaataaattagtagaaattagtaattattactaataaatgcctaattaattggtcattatgactaaaaacttttaactactaccctataaccaattaaacattttaaaatgaaaaagatattaaaaaatattttgaaatataaaatattaaaataactcacaaataaattaaagaagcgttaaaaaatgcaactgtaaaataaacacataacataaaataaaataatgaaaaattgttaattcctatcactaatccttaacactattattaatgtgatttattattttttgaatcttttaccaataatagatataaataatcgttatgcatatgcttatccttttaaaacaaaaaaatgagaagaaataaaaaatttattataagaatttattaaaaaagaataagttttaggtttaagttttgataatgatgggtcagaatttaataataaatcagtaaaataattattagattaaaataatataaaataattattttttgataaagaaaaaacataatttgcataaatgattaagagagatttaatagaaaaataagagataaaataacatattatttataataatctaaataaaaaattatgttgagaaaatataatatttaattaatatttataataattctactcactcatcaataaaataaagtccataagaagaaaaataaaataatttttaagatatagaaatattagataaaaaattgaaaatttattttaaattaataattatgtgagaataaaaaaataaaaagattaatttccattatgaactatttgtactttatacaatttttaatttttcataatatgtaataccaattgtttattattattcattttcatcatttttttaatttgatttactcacataatataaattatcatatctattatttaatttattgttatctttatgtttaacaaattatttttattcttgattttctaaaaaatattatgctactaattattgaatacctttttatttgattaatttgtaaattattttaatgttacatattataatcctttttaattaaattatatttttaatttatcaaattattttacattaccaaaattactaacataacaattaggatattcgttaatttatttgtaaatttcttattagtcacttatctatatataatatatatttaaaaaattcttaagagctttttttaggtttaaaattttaataatcaataaaagcctttaaaaaatttttttgttctaattttgttagtatttattcagttcattttttagctgtttcttcataatttaaatatctgcaagagctgtagttaattcttattctgtttgttcatcatcttcgatgttaaatgattctttttctttttctttaatatccatcaaggcaaattatagaaacttcttttgtcaataaactaatttataatttgaagatttttttaaatttttttcaataaaataaatttatattatctgcaaaatcataaaaatcaatatattcattagtattttcttattagaactcatataattaatttaaattaatatatttttaataatattattatattttaatatacaattctaaatatttaaatatatcaaNNNNNNNNNNNNNNNNNNNNNNNNNNNNNNNNNNNNNNNNNNNNNNNNNNNNNNNNNNNNNNNNNNNNNNNNNNNNNNNNNNNNNNNNNNNNNNNNNNNNNNNNNNNNNNNNNNNNNNNNNNNNNNNNNNNNNNNNNNNNNNNNNNNNNNNNNNNNNNNNNNNNNNNNNNNNNNNNNNNNNNNNNNNNNNNNNNNNNNNNNNNNNNNNNNNNNNNNNNNNNNNNNNNNNNNNNNNNNNNNNNNNNNNNNNNNNNNNNNNNNNNNNNNNNNNNNNNNNNNNNNNNNNNNNNNNaaaataattttatttgaaaattttttatataatttgaagaaaatttttactgttaaaaataattttttgtatatattttatataacttgaagaaaaattttattgttaataaataatttattgtatatattttatataatttgaacaaaaattttattgataaaactttttttaataaatgttataattagaagattttttttttaatcaaatatttttattataatcaataatgaacaaaataattaaataaatgcatcattatgttcttctcttgaatattttattcatttgtatttaaatgaatatattattttattattacgcattttaattaatattttaatttgattattatgcagaattttattattacttattattagtattataataccagtaatattattatttgtatggttatatatagttgctttacatttaatgagtatgattttcattatttttagcttccattttcattggcttttctttatgccttttctttgcaagctgggttttttattttctcttttctattctttttattgttatttagttcgctgtgattgtttgcatatgagttatgtattttttgattatatctcttttcattgttattttttaattttcatttagtacacataccctttcttaattctttcattatttcttttttcattaatttgctctgtttgttttttgtttttaatagctagtgctatttattattttatctgtttgggttcctatgagttcaataatttcttcttctctcatatattatacagttgtgatttgtaccaggtatctatcgcccatataagtttagttgtcctttctt
>AFSS02012588.1_1_4166
aaattcaattattaaattaaatgttactATTCTTTTAagatcttaaattatatttattattgctagattattattactaatatgATTTTgtgatttaattgaattaagatcttgattctaatttaattggtTGTTAGATATAATTATGGCTCATTAACGATTAAactttgttttatttagatttggtttaagttattaaaatatttcgcTACTCTAAACTATTCTTAAAACTCTTTGTTATCAAATTATCTAAATCATCATCTTCCTCTTAAGATTGAAaagtttcttcttcttcttcctcaTCTTCATTATCATCATCAGAGCTCTAGAGCTTGTTGATTTCATCACCATCGTCATCTTCTTCAgcttatttgaaatatcaaataaagttctcatttaataatagcaatatgattagaaaaaagaattatttttaattttttaccttcAATTATTTCTTCCTCCATATCAATAaccattcttttttaaataccaTCATTGAGTATCTTTATATCCTCTTCAACcattttattatcttcaattattttaacatcTTCACTTGTGTTATCATCAAcacctaataaataaaaaaaattgtattttaaaataaatattgtgtaTATAATCTAGTACGATTTTCTTCttgatttagatattttttaattagctctAATGATTTCAGTTCCATATTTTCTCTATAGCTTAGATAAAAGACACATGAATATATATCTTGCAAATAGTTTGATCTCTTCCCTCTGAAATTctttaactattatttaatatgccTCCATTTATTTTCTATGCTTTATGTGTGGATAGGATGCcctaaataaagttaataatttcGATTTGGAGGGTTTGATTACTAAGAATTCTATGgtgcaataaaatttttagagtgGTTCACACTTAAGTGGGTAAATCCAGCATCTTTTAAAGGTAAATATGCTCTCCACTTATCTGTACAGATAAAAGTAGCATTTTTAGAAACGAATGAGGTTATTAGTGGGATTAAAGTTTATGAGTTCCTATTTTCTACAGGAATATACACTGTTCTGTCAAACCCGCTCCCCCTCTCAGTCATTCCTAATatccaaattttattttttaacatcctccctttattatattttctacGGAAAGCACTTTCATCTATTTCTACTATTTAACCATTTTCTCCGagtagaatattttatagttattattaataatgaaatgtaataatattttaccatCTTCTTCTACAAATtgctaactaatttaaatttaaattgaactGTTATAGAATTGTTTAATTTGAAGATAATGAAGGAATCAATTAGATATAAAGCTTTAAAAGAACTTAGAGAGCTATTTCAAAGTTTTGAAATAAGGGATGCTAAGTAAATAGGCCTTTGAGTTTTCTCTAGCAATATTCTGAGTAACAACGCCATCCCATACACTCTTTTAAAACTCTTGCTGTTCCTAATTTCATCAATTATTGACAGtttatacatttaatttttggaaGCAGTGAATATTTGACACAAAATTCAGAAGCATAATTTCGttttttcttatcaaaattaagagtatttattgcatttaaaaagtttcttaTATCCTCTAAGTTTATTTCTCTCTCatccttttataaaatttcttctataatttaaaatttgcctATATCAACATTCTCTTCTTGctcatttatcattaaatcattatttgGAGGTTATTAGTTGCGATGATTCAATGTTTGCTTTTCGAAGATAGAATCAACAATCATTTTTCGAGCTAAGCTATTGGATTaacctaattttttattaagctttccatcttaaatacttttaaactgTTTTTAGCTACTTGCTTTACTATACTCTACTTCCATTATGTTAAGGTAACCAATTTAGAAAGATAATAGTTGTTTGtctcaatattaattattgcttaaattaaaaaatatacaaataaaatacagCTCATactttaattgaatatttttttaaaatttgaa
>JH660116.1_23818_30201
tagaaaaagcattaataaatataaattcaagtttatgtacttacattacgtttttctgaggtaaatatacttttaggatatatggtcaaatgcatacaaaataatttaaaaataaaattgtaaaattatactattggatgaaataacttaatagaggtatatttcaaaaactaatacaaatttaattctttctgcatcgttttcctcttctttttttaatatattatacatattcttttcttaattataaagagtgcctcaataaaaaaaatagaaaatttaatttaaatgcatactgagtaagaatatgatacttctatttttataaaaggagtgatatttgagaagcattaaaatagcatcacttagacataggtagtttaagatttgaaagagcttggatatcaaatttctcaatcaacagtatcaagagttataaataaaattaaagaaggtacttggctcagttagagaggtaattatggaagcatttctgcaattggattagttactaaaaaaaagatattgaaagtaatcaatctcagcatcttattgattcctctttcagaaacataattggggtttaatcttgagtcatttgaggtggatggacctcctaaaaagtgatcaaactgagatgaaaggtatttgatattagacatttatctaaaaaatattgaaaccagacagattgtaattttgcttaaaaagacaaaattatggaattaattattggaaagtattgtttttgcagattaaagctggctttgcgctagctaatttcggattagatttgtgcgtcacatgaatggtgaagatctagagcctcactattgtaacaaaataacaaaaaaaataaataaataaacaccaaaaaccaggtgaataaaagtaaaacttagaaaaatcaaataataccaagaaaaaactaagaaacaaatcaaatttgataaagtggtagtgcaaacaattttgatttgaccaagctgccgtcggtagctagctctaaatactcatctagggagtcatcactagagaccaacaagggatcagaatctaaaaacaatagtaaatcatgcagaaacaataatagattgcagaaggaaaagcctaactttgaaatgaagctacaaaaaattaatagaaaaaatatatgttctaaatatcgtgaagcagtactgtaagtagataaatatagttttaatgtaaatattagtgatcgaccgaatattcggtctgcagaattttatttgaccaagacgaaattcggtattcagtttttttttattaatattaggtaattaccaaataaagctgaataaataccgaacaatttaacttcttaatattaaatttaatcaaattttcaattcttttattgaacaagtttaatcttttaagataatatattgctaatccaggtatttgctgaacatcaataagtttttatttaaaatttgaatgctaagtagccttcttgctttttttattttaatttgtcagaatttatctaacagatctacttgtgattttatcaaaaagaaaggccttttatttaatttttatgaaaaactaatttatttgctttaaactcataaaattttagaattaagaaaaaagaaagaaatagaagctttagatgcttttttcattcaaatatgaatgaagcgcaaaacattctttttttacttagaatgtttgttttcgaaaatgtgtataaagaattttttcactatcagttttcattttttaggttcaaaacttgagaaaaggcattacattttcaaaaaaaatttttcaaaatttaataaaaataggtagaaagtgcaaaattagctacaatcataaaagttaaatgaaatatcaccatctgtacatacatacctacacagttggtgatattttaattacaggattagcaatatataaatgtaatttattgatataaattttctagtaaaagatttcattagtattgaaagcattacaatatttatttaaaaaattagttttaatcaaatatattttttttataacaaatatatattagatttatttaacatatttttctattttaatatccaattaaataatatattcaatatcaaaaataaaaatttgtatctaatcatattcaagattgtaataaaatagctaatttaaaatttatgcaaataattagggttgtacatcaatggttggcataatattactatatatttaaatatatagtaaagatattacaatatattaaaatattatttacgatatttacgatatattaaaatatttagtaattatattgtattatcgtaaaatatattaggaaatagtaaaagatatttaatatttttttattatactatattatataaaaaattaatgaagtgaaatttaataagaatccatgaaggatagtttaagaatacattagtttattaatatagtaattttttattcataattatttttctgatggtatgtcttcccattcactttcgtcttctatcttcaaagtaaaagttaagaattttgagcaaatttttatattgttaattcatgtaaatatatttgaaacaattcaaaataaataaaaagattaatattaaagttagattaataaaaatgtctaataaataagatatatttcatagctttttaaaaataaaatattgtcctaaatgcagatcaaattaaattagattaaatagatttagtaataaaagagtataatatatttgttaaatgtgctcaaagttatttagctggaaatctgcttatatttttaagaatagctctattaaataagatattttatttgaaatagttacttgcttttctgaaaatgactctattttgaaatgctaaaagtggattctttaaaaatttaatcataatctttcttataattcaataaaaagatattatagtattcttttatctatattatataaagattgcaaaacaaaattaaaaaattacaaattttatagagatgaagtagaaatagatgagacctatttctataaaattaaaagaggaaaagcaaaaggaagaataagtaagataagatattgggtttttgggataatatctcgtaaaaccaaagtagctatttaccacattgtaaaaaatagaagtaaaaatgttttaattacattattgagaagacattgttaagaaaaatgcataatttattcagattgctgggcggcgtatataaatacaaaaaaattccctgcacaatctcatattcaataaccctaaaatgatattatacattttgctataaatcatagtaaataatatgtaagtggatttggatctcacatacacacaaacactattgaacgtagatggcgttctttaaaagagtttataagattatttaaaccaaaatctaaattaaatcattacttaattaaattttggtttgattagttttattaaaaagaagaaaggttagaatatattataaaattaatataaaatcaatgaaatttatttttattttttatgttttatttgaaaaataatatagtataataaaaaaatattaaatatcttttactatttcctaatatattttacgataatacaatataattactaaatattttaatatatcgtaaatatcgtaaataatattttaatatattgtaatatctttactatatatttaaatatatagtaatattatgccaaccattgatgtacaaccataattagtatgaatatgcaaattttataaacttgctgctcttaaattttacaaaatacgaattaaattaaatacattccgtttatatttgggttttgaggccgactatatgatattctgtagaatataccatttaaatataaattattcggtattcgactgaatcaaaaaagtcttattcggtcgatcactagtaaatacaataacagaaattaattaaaaatgtttttttagaaatactttgtccagtatatattaatttatattatcaataagttgatcaataNNNNNNNNNNNNNNNNNNNNNNNNNNNNNNNNNNNNNNNNNNNNNNNNNNNNNNNNNNNNNNNNNNNNNNNNNNNNNNNNNNNNNNNNNNNNNNNNNNNNtagtaaatacaataacagaaattaattaaaaatgtttttttagaaatactttgtccagtatatattaatttatattatcaataagttgatcaatattaatttatttagttctaatatatttttatacaatttgagttagttagttaattaattatttttttgtaaatcaatataattttagaatttgattttagtgtaagtgatatgtaaaaaattagcatatttaaacattctttttgatatagaaaaatctagtttattcaattttattttaaagagtaaaatttgaatttaataattacataatttaacaaaaggatatcttgataattaaaaaagtagataatgagattttcataaatttgccaaagatattaatatccagtttttaaattaaaaaccttacttaatattaatccagtaaaaaaagaatgaacacatatttaatttagtattagatcatatttttaagataaaacaaatatattgttttattttaagcatacataatagatatcaatgaataaaatctattttttgaatacatcaaatttgtaatacttcctctaatctttttaaacttattgtttaagaaatttacatttctaataatatacaaaatgttaccaaagtgtacttttgatctttaatgatccaataaattaaatttggattttaatttgattaattaatcaattagattactgaatactgtcaaacctttaagttgagtctcactaaaattgaggctgaaattttaattaatttgaaattttcaaaatttatttttttttaatttgattaatattgataattgcataaaaaatttgatatctatagctaattttttattaaatttaaatgatatttaatttcataagtaagcaacttaaaaattattaaaaaaatggaagcaattgcaattgaacatctataaaaaaaactataatcttacttttttgataaataaaatttataaaaagcaaacattttaataagaaatttttttcatttatgtcattagcaatttagaaaatttcaagctaaatccagaatacattgaaagaaaaaaaaaattagttgaaaagtaaatgtttaattaagtatatatttactttttttattaccaaaatttaaattaaaattataaaaccgagttatttattttatactaatattttcagtaatttctatcacgaagtatttttattaccaagctttcttaccttaatcaaaaataaaaatccacaattagcaataattctaatttatatcattgattcttctaaatttatatttatcaaagtaaattatattgtacttcctcgtcctagttttatctcagctattgatcaaaaaagagtgattctagagtaaaaatttaaaatattatccacacgaaagagggtgattccatgaaagagtttcctcatagatgcacactcattctttttcgaatgaaaaagtattcaaccatactaaaataaatgaacatttatagactcaaaagttagtgaaaaatagttaagaagctttatttaaaataaggtatacagttagattcttgcaaaaaaagatcatggattactaaaaaggaaatacccaaacaaagatactagatgtctcacaaataaaaaaagaaatttttctttttttattcataaaattaaataaaattttaaattttaatattaaattagaaaatataaagaataaatatagccaaatgccattcaaaaatttagtgaattgagatcattatttatttttttgaatggctgatgcgtttgaatattatttatataaaaataaataattttataatagaatttcattaataatattaattttaattaatatcaatctttatgatttttctattaaatttttaaatttagccttttttaaaattttttcttcaaaaaaatttaatttgattgcaaattaatttaaaaattgcatcaaaatcttattgcgtgtggggtagatatttctaaatcccgttttaaaaaaattttcattgatgttagaatgaatgattaattcattttatttttcttaagaaaaatttagaaattcttaatcactacagaaattaattgccccaaaatcctgtattttgtttaccccacttcagaaaatttagctaaatttaaataaaaattttgatgtaaaaaaattatttatttttgaaattataataaattaaaatattaattataattctatttcaaatctttaatttcttaattaatatagagataataatcattcaa
>JH659631.1_299188_305571
aaattattttaacatttcttTAGAATTTGACTTGCTATAAGCAAAACAACAAATCAATAGCTGGAAATATGTACGCGTACTTCCTTTTGGATTTTATTCTTTCTGCTCTTTCTTTGGATGTTCTTCTTTTTATCAGGTTTTGCTTATTAGAggctgaaaaaattaaaaagactgAAAAGATCTTTTTCCTTTAGAATTTCATTTTGAAGTTTGTTAGAagatttatattgaaaatattcttCAGCTTCGCAAGatctattgttattattactttCTTTATATTGAATACTAATTTGGAAAAAAAACTGAGTCTAAACAGTTGTTTCATGCTAGCTTATATATTCTTGAATATGATCATTTCAGCTTTCTTCTTATTTAGTTACGCAAcgctttttattttctctataaaataatctacTATACagcaaataataactttttttgagATATTAATTGAACTGACTATGTCGTATTGTATCATCACATTCTAGATTTATAACTTTTTCTTGATATACATTACTTATATGCTatttgctattcaatatttttctttttactgcAAGTCACCATAGACtaactttctttttaatcctatgaatttatctatatttggTTTGGTCTTCATGGCATTTAAGATATCTTATCTTTCTTCTCTCTATAACTGCGATCTATATTAGTATGAGATGCTCatcataaacaaaaaaaactaatttagctatgctttttataatttatacttaGGAGGAATCTATacaatattgttttatttattttaaggtaaTTATCCTACACCAATCccatagttattattattctgtGGATTTTATAGTGGAAtcttaatgataattaaatttgtcttaattgtaaaaatgacTAAACAATGTAAAGTTTATGACTTTAGCTCAATATAACAAGTTgagtaattaaatacaaaataagattataaatgcagattaactttaaattttaagttctaacttaaaaaagatgatttcatgaaattaacaaaatacatTGACTTCAACTCCTAATTTTGttagataaattttgaaaattaattttctatagaATCGGTTCATAATTTTTGTAGGATGAAAATAGTTGATTTAAAATCAGaagaaataagttaattttttggaTATTTCATGTCAAAATCATCATTTTTCTCTGTTTAAGCTTTACAAGTAGaacaagattttaaaaataactattaagtTTGCTCTAAAATACTTTCCTGTCTCAGATAAGTCTCCATAGTAGaccaaacaaaatttaatttaaaagactcCGACTTTCTCATGATCCTTCGTAGTTAGGAATACTATAATAATCTACAACATTTCTTGAGATATTTTAATGTTGAAAAAGTTATTATGGATTTAGTAACTTTCtacaaatatatttctatCTATTAATACGTAAATCCATCTAACATTATCTACGATCTTTACGATATCTGATAAATTTCaagacttttttaaatataaattacaaattaattaattcttactatataaattacattattatataaaaaatatatttgtatattatttaatttcttcaattattaattattatttcaaaattaaaaaatattcaaaattacaaaattgatttttttaaaataattagttagttttttatttaataaacagcTGAGTTAAAACTCATGCCaaaaatttaagcttaaaattatttttaataaaaagtttatttgaaaaaaacccATAATAACTTtactcaataatttttaaattcatatttataaattatttagatagattaaaatgaataaattagttaattattatatgaatttaatctaatataaaattttatgcaaTAGAACTTTATATTCTGTGGTAGCTACATACATAAATTATTACATTGATCTATAATGAAACatctatcaataaaaaattaaagaatattcaatcacaaaattttcatatataaaataattattttttatttaataaatagatgagttaaataaattgtttgttaaaattctaaacttaaaatatttttttaataaataaatttatttgaaaaaaacacaaaataatttaactcaaCAATATCTAAATTCAAAccaatagataaaattaaaataaataaattaattattatttgaatctaatctatcaaaaaatattatacttaagcaaataaattggtTGTACATCAATGGTTGGCATAATAttactatatatttaaatatatagtaaAGATAttacaatatattaaaatattatttacgaTATTTacgatatattaaaatatttagtaattatatTGTATTATCGTAAAATATATTAGGAAAtagtaaaagatatttaatatttttttattatactatattatataaaaaattaatgaagtgaaatttaataagaatccATGAAGGATAGTTAAAGAATacattagtttattaatatagtaattttttattcataattatttttctgatgGTATGTCTTCCCATTCACTTTCGTCTTCTATCTTCAAAGTAAAAGTTAAGAATTTTGagcaaatttttatattgttaattcatgtaaatatatttgaaacaattcaaaataaataaaaagattaatattaaagttagattaataaaaatgtctaataaataagatatatttcatagctttttaaaaataaaatattgtccTAAATGcagatcaaattaaattagattaaatagatttagtaataaaagagtataatatatttgttaaatgtGCTCAAAGTTATTTAGCTGGAAATctgcttatatttttaagaatagctctattaaataagatattttatttgaaatagttACTTGCTTTTCTGAAAATGACTCTATTTTGAAATGCTAAAAGtggattctttaaaaatttaatcataatctttcttataattcaataaaaagatattatagtattcttttatctatattatataaagattgcaaaacaaaattaaaaaattacaaattttatagaGATGAAGTAGAAATAGATGAGAcctatttctataaaattaaaagaggaAAAGCAAAAGGAAGAATAAGTAAGATAAGATATTGGGTTTTTGGGATAATATCTCGTAAAACCAAAGTAGCTATTTACCACattgtaaaaaatagaagtaaaaatgttttaattacattattgAGAAGACATTGTTAAGAAAAATGCATAATTTATTCAGATTGCTGGGCGGCgtatataaatacaaaaaaattccCTGCACAATCTCATATTCAATAACCCTAAAATGATATTATACATTTTGCTATAAATCATAGTAAATAATATGTAAGTGGATTTGGATCTCACATACACACAAACACTATTGAACGTAGATGGCGTTCTTTAAAAGAGtttataagattatttaaaccaaaatctaaattaaatcattacttaattaaattttggtttgattagttttattaaaaagaagaaaggttagaatatattataaaattaatataaaatcaatgaaatttatttttattttttatgttttatttgaaaaataatatagtataataaaaaaatattaaatatcttttactaTTTCCTAATATATTTTACGATAATACAatataattactaaatattttaatatatcgtAAATAtcgtaaataatattttaatatattgtaaTATCTttactatatatttaaatatatagtaaTATTATGCCAACCATTGATGTACAACCAGCAGGGAACcatatattaaagaaaaaatctcattcatttttgaatGGGAACCTACTATGAAAAAtttctattcattttaaaatataaaaattttatttttatttttttaataacttttttcaaatcaacgaatttttaaaaaattctttcatttttgaattcatcacataaaatttaccttactatgctaaaatatttaaaattaaaaaaattttttcgtACCCCTCCCCCCTCCCTTTAATCTTTCTCTTTTTTCTGATAATTCCTAttactttttagaaaattattgattttaagttACACTtactttaattcataaaaatcatACAAAATTCTTAAGTTatacaataaattttgaattctgCCTAGCTTGTCTTAAATTGATATGCATCATTTGAAATCCATCTTTTTTGTCCAAAATTTAGGTTCAACTTTTCCTCAGCATTAAATCATTCCAAATGTATTTAACCTTATTTAGATCAGAAATTTTAGCTTAGGCTTCCTAAATATAACCATAGTAAGATATGAAAGAAAAGATATATAAAAGTCTTTATTGAGcacaaaaattaagtttattaaaaagataatagaaAATGACCCTTTTACgaatgataaaattatctaaaaaaaataaaaatcaacctatttatgtaaaatatatggaaatttatttaaatattgaatttgcAGGAAGAAATTCTGTTGAGGTAAAACCTCATCTATATACCTGatcaataaaaaactattatagTCATTTATTGTGAGGACACATGAATTGCAATACGCAAAGAActatatttaatgattattcTAGTTGTAATTACGTATTCTCATCCTTCTAAAACTTGTTGGATATTAACTTACtcataaagaaagaaataaagaaaaagattcACTAGACCTTAATATCtttgaaagttaaatatatagaAGACCATATTGTTccataataaaaaagagttccacctatttaaaaaaatctggattcttctttatattaattttttctttttaaaaagttagctCTATTCATCAAAAGAAATTtccaaaaaacataaaatcccAGCTTCTAAGTGATGATAACCCAAAAGATAGAGAAAAcactattcaaaaatttataaaagaaaagaatataCTAGAATGAAATAGCCAAGCTATTCCCAGACTTAAATCATTTAGAAAATgtcttgataaatattaaaatgtagcaggtaaaatactttaactagcaaaataaatataatgagaagattaaaaaagcttattacaatctatattaaattaataaaataattaatatttggagTAATATGTGCcaatctattataaattaaaattaaaatatttttatatattggatgttcttataaatatttttatcaacctTTATTTAATGTATCTACTATACTTCTAATTTATGAGGAACaactatgtttttatttttaactttacttTTCAAgaaattacattatttattgaaaataaagatgAGTATCGATTTTATTCTATAGTATTTTCTTtagtttttacataaaaaattagtaagaaaGCCTTAGTTTTCTCCACTAAAAACAATGGCACTAGccagtaatatttaaaactttaaagtaattatttttaaattaaacaatataaaatactctaaattctaaaaaattaatataattttaaaaggtgatcttctttaaaaaaaaaataaaaaatataaaaacataaattttgcTCAAACATCTATGCTAagtatagtttattttaaattaaataaattatacaatttaacaataatactTTCCGATTAATTGCATTTGATGTATTTTTGAATCACCAAGATCATGCAAAATGACTTTATTAACTCTATGAAAACCATTTCTGTTAAAAAAGATACTATAAATaggattataaattaattcgacTCACTTGGAGTCTTACCACTTGATACTGCTAAAATTacatagtaataaattaagcttattcctatttacaaaattagagATAAGGTTTTACCTATTGAAccctttttaaatgtaaatataacTCCAAAAAAGGCAACCTTCATTAACGAGCTGTTAATTATGGCTATTAGTATCTGCTAAATTAACATATTATACCCttagaataatattgaaataactAATGTGTGTATTGTTTTTAAGTAAAGCAGAGTGAATCTTAATGGTCGTTAAAGAATACCatcaaaaatgtaaaaaatactaaaaaattaatgaaaaattgctACCTTTTTTGCTTTAGGAAGTTACAAAtaaacattcattttttagttttcatcttcattttaaatctCATGTATTTAGGTTTATGAGCTTGTTTGAGTTTTGATTTTTTCGACACTTTTAGAACttgattactatttatttatttgtaattaattagattcagtctttaattagtttatttcaatattatattcttaaaatagattCAAGTTTTTTtgggttttttatatttataagttcaaaaatttttatctttttcttctcCCATTTATATAACTATCTCTTTTTTAAGTATAAGGTTACAAAatgtattgattttatttagtttctgGTTAGATATTTTCATTGCTTTTAAACTAATGAGTAAAAGGAGAGTGCTGgtattcaatattatttatcatttaagaattctcataaatattttagtt
>JH659594.1_796735_803118
gcaaagaattttaaataaaactgcaGAtttctatgaaaaataaatagatttgtaTACTCAATAAGGTTAAATAGCTGTAGTAGATAACATAATAAAGACTTCTCTTAAAGAACTAATAGAAGCTCAAAAGAAGCTTGAATAATAGTGaattagttataaataataaaaatggctataaaactaaattataagtgttataaaaaaaacaaaaaatttaatattttgtaatataaatgttttatttttaagtatttcaatataaaaatattttttctatgacaattaaaaagaaaaatacaagTTTATAGTTTATGGGAGAGTACTATGCCAagctttattttgaaaaaaaaagcacaataaagtaaattataagtgttataaaaaaaacaaaaaatttaatattttgtaatataaatgttttatttttaagtatttcaatataaaaatattttttctctgacaattaaaaagaaaaatactagTTTATAGCTTATGGGAGGGTACTATGCCAagctttattttgaaaaaaagcacaataaagtaaattttaatgtgttgatatttaatctattggtGAAATCagcattcaatttaatttatgcaaGCAATCTTCCTATAGCTTTTTCACAAAAGAAGAtactgttattttaattttactagatAACTCACTCTTTGTAAAATGGGTTTTAGTGATAAGCCACTTTGCTTCGAGATATCCGAAAAAACAAATTGCTGATAGATTTAACGTTAAAATCTCAAATCTATATCAGATGCTTAATAGATTTGAAAAAGATGGTGCTTTTTTAGACTAAAGAAAATCAAACGGAGGgcataaatgataataaatgaagaattagaaggtattattttaaaatgggaCATAATAGAATCCATAGATATCATCAGTAAAATTAGGTAAGTTAATGATCGATTAGTATGTGGTTAAAATTAGTTCATCAACAGTAAATAAGATTAGATCCGTGACAATCTAAGATCGAATGTCAGCGCTGAAACAATGTAGTTTTAAGAAAGAAGGAATATCAGAACACTGAATCACACAATCTATATTCCAGACCTTAATCATATCAAAAAGGTATGCGAGGCATAGATGAAGAGAAAGGTAGTAAAAACCTTTTACTAAAGTATTGAAGATCTAATTGAGGTAGTAGAAGATGCTTGTGAGGAGGTACTAATCAATGAATTCAAAAACtatatatctaataaaaatagttaatttatttgagtaaatccttttattgaataattgtAGATTCttagcttattttttcttcttctacttCCATTACTTCATGAAtacattcaattttttattaaattttttttaattttagtttttaaaaaattctttacttCCAAATCCTGAAATTTTATATACTGACTACAAGATTTGTTttcaattttctattttctaatttaagtaagattttcatttatattagaattaaatgcAAAAGCATTCTTTTTTTCTTGGAaacattttagaaattaatcaaaaataaataattaccccCCCCCCAATAttgaaattttcaaaaaagtcCAATTTTTGAACATTTAGGGGGGGAAGGGGTTGCTCTAATTCGTATAttactataattttaaatctattataaaatttttttataatttatatattactttttaaaatattccaatTAAGTTTTTAGTAGAATCTAAGCCACTCAATTTTTCATAGACATAAagccataaataaaaaaaattttatataaaaaatttggtaataaatatttaaatgtattgcttgttttattatttttattatatatattaatttttatgtaatatgAGCTCtagttttataatatatatttctatttatctacAGTCTtttctaactaatttttttatttgaaaagtatgtaggtagaaaaataaaaaaaaacctacaaatattttttcaagacAAACTTAAGAGATCtctaacaattaaatatttgatattatattattattaaaattcataaaaatctctataatttatatttctatcaTAATTACTCAAATTTTTTATGGGGGTAGTGAATATTttgcaatttactaaatattgcatttaaacagaaaagaaaaaagccacagcatttaaaatatatttaatttaatacaaaattttatcttaaatatttataatatattttcttcggTTGTACATCAATGGTTGGCATAATAttactatatatttaaatatatagtaaAGATAttacaatatattaaaatattatttacgaTATTTacgatatattaaaatatttagtaattatatTGTATTATCGTAAAATATATTAGGAAAtagtaaaagatatttaatatttttttattatactatattatataaaaaattaatgaagtgaaatttaataagaatccATGAAGGATAGTTTAAGAATacattagtttattaatatagtaattttttattcataattatttttctgatgGTATGTCTTCCCATTCACTTTCGTCTTCTATCTTCAAAGTAAAAGTTAAGAATTTTGagcaaatttttatattgttaattcatgtaaatatatttgaaacaattcaaaataaataaaaagattaatattaaagttagattaataaaaatgtctaataaataagatatatttcatagctttttaaaaataaaatattgtccTAAATGcagatcaaattaaattagattaaatagatttagtaataaaagagtataatatatttgttaaatgtGCTCAAAGTTATTTAGCTGGAAATctgcttatatttttaagaatagctctattaaataagatattttatttgaaatagttACTTGCTTTTCTGAAAATGACTCTATTTTGAAATGCTAAAAGtggattctttaaaaatttaatcataatctttcttataattcaataaaaagatattatagtattcttttatctatattatataaagattgcaaaacaaaattaaaaaattacaaattttatagaGATGAAGTAGAAATAGATGAGAcctatttctataaaattaaaagaggaAAAGCAAAAGGAAGAATAAGTAAGATAAGATATTGGGTTTTTGGGATAATATCTCGTAAAACCAAAGTAGCTATTTACCACattgtaaaaaatagaagtaaaaatgttttaattacattattgAGAAGACATTGTTAAGAAAAATGCATAATTTATTCAGATTGCTGGGCGGCgtatataaatacaaaaaaattccCTGCACAATCTCATATTCAATAACCCTAAAATGATATTATACATTTTGCTATAAATCATAGTAAATAATATGTAAGTGGATTTGGATCTCACATACACACAAACACTATTGAACGTAGATGGCGTTCTTTAAAAGAGtttataagattatttaaaccaaaatctaaattaaatcattacttaattaaattttggtttgattagttttattaaaaagaagaaaggttagaatatattataaaattaatataaaatcaatgaaatttatttttattttttatgttttatttgaaaaataatatagtataataaaaaaatattaaatatcttttactaTTTCCTAATATATTTTACGATAATACAatataattactaaatattttaatatatcgtAAATAtcgtaaataatattttaatatattgtaaTATCTttactatatatttaaatatatagtaaTATTATGCCAACCATTGATGTACAACCTTTTCTTCTTTCATcttcaaatataattacattagttataaataaattaaaaaataaataaaaatagttagtttattttatatgtaattattaaaaaattgttttttgttaatttaaaaacatactaaaaaacaaattgaaatattttgttttcaaattaaaacacAGCatcttgaattaaattttttactttatttataaacattaaCGCTAACCTAACTTAAATCTTTACTTTTTTCCATAAGTACTTTTAAATCCTCACCTTTTTTAactaacttaatattttaaaaataatttaacataagtagaagtattttttttattaaattctatttttcagaaaaattaaaaaaaataacaaataatatattacatCTGTCATTACTTTAAAAGTGATTTCCTAAAGTTCTTATAAGTTACTCTATAACTGAGCTAACTTATCAGCTTTcttataatcttaatattcTTTGACCATTACTTAGAGTCTTTCAAAATTGATATTTGTATCttctaaaaattcataaaaaaatagttattatattACAATTTTCAAGAtagaatcaatttaaaaatacctttAAGTTCTCCCACTTATTcattagtaataattttatctaattcagaaaatatttctctaattataataaaaggaaCATTCTAAGGGTATTCTTCATCACAAACTATAACTACTgctctattattttatacaacTACATATGCAATAGCTTTTGCTTCATCTAATTTAATAGCAGTCCTGGTGCCTTATTGAACAcgtctttattaaaaaatttaaattatattgtaagcagaataaaatatttttatttttaccctGTGATTGTTCTCACTCCAAAAATTAATccttctttaaaaaatgatcTCTAGTAccaacttataaataaatataaaatgtttattttgacTTCAGATTTTAATAGATTCATAATCTTACCTAATAAATCCTAATTCATATGCTGAAGACAAAAAAATAGGATTCTCAGCATTCCATTTCAGGACATGCATAGAAATAAGTCTCATGTAAATATtactttcaattttataattttattttattatttattctttacaaaaattttttgaaacaaTAACATTTCAAGTATATTTAAGTGCAATAAATcctgtttaattatttctttaaatatttaagtaaaaataaaaccaaaatgattagattttatatttgatctacttcaaaaactaaatagatgtagttgttaaaaaaatatgaattttttttaataaaataatatataaacttctataaattcttttttagttaatagcttttatttacgtgtaaataagtaaaaaaattaattaattaatttatgatcagccaagttttataatttaagagattacatatttttaacttaaaaatgtaaatacaaGTAGCTTAATAAGATAGTGTATACAAGATAAAGTTATCacatagaatatattttatatattgaattattaatttttaaaattattttttatttattaattttatttataacattATTAAATAGCATTAAATACCATTATGATTAACAAACCAATTTTCTTAATCATATCAAAGAACAACAacgtgaatttaattttttagattttttataaaaatcaacacTAACACTACCCATATCTTTACTTTTTGCCATTAATTCTTCTAGCTTTTCACCCTTTCTcagtaacttaattttaaaaacaacaatttataacaaaattatattttcgcaagtaaatttttcataaatgtataaaaaaaggctaagataatattttacatCTCCCATTATTTTATGAGTTATTTCATGGACTTCTTTTAAGTTGCTTTCAAGTTGAGCTAACTTATCTGCTTTcttataatcttaatattcTTTGACCATTACTTCAAGTCTCTCAAACTTAAGATTTGTATcagctattaattaatattatatatttttgttttctttgaatatcaaaaataaaccaatgaaaaaaattacattttatatcTCCAATTTACTAGGCAgtgaataatttgaaaaattcagAAAAAACTTCTCTAATTATTACAAATGGAGTCTTCTATGGGTATTCTTCATCACATACTATAACTACTGCTATATCATTTGATACTACAACATATGCCATAGCTTTAGCTTCATCTAATTATACAACTGTTCTATCACCTTTTTAAACAcgacttttattataaatattgttttaaaccTCTTATAAAAACGTATGACTATTTAATATTACGCTGTCATAGTTCTAACACCGAAATTTAAAGTTTCTTTGAAAAATGGACGCTAATAccaactaataaattttacattataataaattcaatatattaatatcatttaagcGAATTTACCTAATAAATCCTAATTCATAAGCAGAGGATAAAAAAATTGGATTTTCGGGATCCCATTTCAAAACATGCATAGAAATTAATCTCATTTCACCTACTTTGTCTTTTATATtaagctttatttatattattttgtattatctattttttacaatattgtaatatttcttttatctattttttttaaagaaaaaaacttcAAAGaatcatcaattaaatatagacAACAAACAAACAAGTAATTCTGTttgacaatattttaaaaataatacccaaataatcatataattttttc
>JH659740.1_44017_50487
GTGCATTGACTATATAAAGTTCTTAAGTAACAGAAACAAGAAAACTATTTAAGAGTCAATAGAGGACATAGAAAAAAGATTTGATTTAGAAAGAATTCCATCACAATATtgatcataatttattaaatttttctaataaatatttatttgtattttcttttagCTTTTGTTTGAGTTCAATAGAtgtatgtattatttttattaacagaatattttttgtaataatttttaaaaaattttaaaaatagaatttatttagctgAAGCGATGTAACTATTATCACATAAAAACATTttcatgtaaaatttaaactcttcgtcttattaaagtttttgatAAACACCAACGACATTAGTATCGATTGTCAATAAAAGTCTCTCAATGAAAAGAGCAGAAGACTCAATAGTACCTTAAATAAATGTGTTGGATCTACTAAACAATAATTCAAACTCAATcgatttatgaattaattttagttcttCACTGTATTTTAGATAAAGTCTAgagataaattatctttattaaaattttgtttatccaATAATGTGTTAAATCGATTaactatttgaaaaatattgaataaatttgcgTATTTTCACCATTAACGATTTAATCTCTGAATCTTATTCTCCTTGGTCttgtaattcaatttattggattggttattatttttgaataataattggTTAAGGTTATTGGATTATTGGTTGAGAATTTACAATTGGTTACTTTTCTTgtttctttcatttaaaaatgtctACTGGGTCATTAGGTTTGTTCAAATAGTTAATCAAAGATTTGTCAATAATTTATCcatcttattcattttattcttttgactaattttaaatagattttgacaataaaatttcttcttttgacTATTCATTATCTTCAATCAATGATTCCTCATTATTTTGTGATTAAAAATTCGTTTCTTCTAACTCTTCAtcagattaattattattgaattttaagattatgaCTATTCAGAAATCTGAGATTAATTTACTAACTATTAAGAAGAATGATTTTGATTCTTTAGTTAATTGATGAGGCGAGTTACAGAAGATTAAgagatataatattttgtaactaattctttttaagaCATGATGTCTTTATCTCATATAAATTACTCTAACAAAtgcttatttttgattatttttttcatctttctATATCAgatcattataaaataaaaattgaaatgaaaaagaataagTTTCATTTATTTGGAATTTCATAGactgaaattttttaatcataagtTTTTCTATTGATTGTTTGCAGACGATTATTAGAAGCTTACTGAGTTTGAATATCAATATGGTTCTGGATATTTTAAGATAGCTAGAGCATGTTGGAAACTTTTGTAATTACAGTGTTTCTATCTGATTTCTTCTATGTATTGGCAAcctctttaattttatcaaaatcaaaatttataatgttCTCTACTTTATCCTTTACTTGATTTTCAAGGTCTTTAACCTCAGTTTTTGCTTCTTAAAATAGATTGCTCTTTATCAACTTTTGGAACAACTCTttaatactattaattttttaatctagattttaaattttgattgtgTTTTAGATATCATTAGTTTGATTGTTTCctatatgaataaaatgaatgatacCAGAATAAATCATTCCTGAAATAGCAACTCCGATACTAAGATACGAGATAATTTGGTCAATAATTCCTATATAGTCAGATGTACCAAAAACCCACCTTATCCATTTATGTCCCAAAATACTTTAATGGTCATAGTttctaaaatcattaaatggtCAATGTTacctaattctttttatagtcatattcaaaatttttgcaatttttatcttagtattaagaatattttaaaagtttttggaTTTTTAATGTGGTTAATtggaattaatttaagaactcttattaattttattaataaaaaaaggataaaattttttttcaattttattaaaaatttttaatctttttctgaattttaattaaatttagatttgaaaacgaaaaaaaagaaaaactatgatatttattatatttgtcaAATTACTTGTTTATGAATTTTAGTAAATCAAacattatttcaattaaatttatttgaatttaaataaagtagatatgaaattaaatgataaaatatctcTTCATGTTTTGAAATATTGTatgaatttgtttaatatttattattattattttaattaacaaaataaatttattaggattaataaaaataataaaatgatagaaGAAGAGAAAGATTCTTTTATAAGCCTATaatgagaaaaaataaaagaatagagAATCACATAGAAAGTCAAAGATAAAGATGTAATTATAAGcacaaagaaataatataggaTAAaagatagttttttaaatgcttGAAGGCAGTGGAGTAGAAAACTTGATGGAAGAGATTCCTTGTGATTCATTAAATCCATCTAATTTAATCAGTAATGATAGCCAAAGTGAAGTTGCAATCAATTATTCAGAACTAAATGAAAAAGGTTTAAGGTAAATGCTAAAGATATTTGTTagagaagaagaaaatttagaaatcataaacaataacaaaatagaataagaaaatacTTAGCAACACttgtattctaatttaattgcttttttatcAGCTCAATCATTGCTTCCTACTCCTATATGTAAAATATGTGGTAATCAAATGAAGCTTGGAacacataataaatatttcttaaatcatTGCTGGAGATGCTATCAAAGTAAATGCGGGTTAAggaaaattaaactttttgctTCTAATGAAGTATTTTCtggattttaagataattttgctaaaatcCTTTAACTTCTTCTCTCTTTCATTCCATTATAGGTTCCTAAATGGCATATTCAAGATACTTAAGATGTttcataaaaaacaatattaaaatgcaaaaaagTTTGGTATGAAGCACTTAAGATGtactataaaaaagaatacagCGAATTCGAATAGCTAGGATTTGACGGTAGCGTGGTCGAAATCGATGAGAGTTGGTTCAGAAGGAAACATCATCGAGGAAGATAGTTAAAATTAGAACAATAATGGTTGTTCGGTTTAACAGAGCGAAGAAAAGATTTTAAGAGAACATTACTCTTTActgtaaaaaaaagaaatgctGAAACTTTAATCCCTATAATAAGGGAGTATGTGAGTAGTAAATGTAAAATGATCATAAGTGATCAATGGAGGGCTTACTCATCTCTAAAAAATTATGGATATAcccataaaaatattaaccatAAGCTTCATTTTGTTGTtcccaaatataaataaagaaagtatAAGAAAGCAAATTAACATAcaaattattaagtttttaaaggagaaataataaatacacaaACCATCGAAAATAGATggtaacatttaaaaaatcaattaagaaaaataaaaggaaaaatatttaattttttaatggatATCTTTtcctctttattttatttttgttaaaaataaaatatagttggATAATCTATCAAAGTTTATTCAGATTATATTAaaaccaatttaaaaaatatttgatgtatttctatttatttatttatttatttatttatttatttatttatttattgtaatctCTATACTCTTATCATATTGAGTTTAAATAATACACTAAAATACTTTAGTGATCATATGaccatttaatgattttagaaACACTGACCATTAAAGTATTTTGGGACACATATGGATAGGGAGGGTTTTTAGTACATTTGACTATTAAAGACACATTGACCGATAATTTCCTTgctcatttttttcttttaaatgtttctctatatttgttaattgaaaataaaattcatttttttattatgttataaaaaatttattaataaaatctctaATTGTGAaggaattaattttgaaaataattttctactcatgtctaattttaaaaattttatcatgaAACAATCTCTATtcctatttcaatttttttatctctGTTCTATGGTGATGGTTCtccatttacaaataatttataatatcgaattaaaattacaaattaatattattcacagtgatttgataaatatctttttaatccatttgtcttattaaaaaaaaagaaagaatgaatCTAAGCTATTCGATATTTGttgattaattgttttttttaaattatttttatttgaatcaatttatcatcgacaaaatataaatttacttttacattattttatttaatcaattaattaataatcagaaGATATTaggtaaaaatcaaaataaataaactattgcatattatacttattaaaattacgttttttttgtttactgataaatagttattaattagcaaaaacaaaacaaaaagttattaattaggAAAACACAATAATTagcaaaacaaaataaatacttggGCAAAGAATAAAGCAAACTTATGcgcttgtttttttttaggcttatttttaatagaactgGCTTAGGAAAAATATACTACTCTCTCGTATTTTACACTTTATCTTGCAGAGTTAAACTAAGAGTTCTCTCATGCTGCTTTagataatacaaaattaactcttgtacttaaaaaatttacatttattgccATGACTCTAGTAATAcatttgcttaaaaaaaatttgtttgttgAAAAGGGTCTTTTTTTTAAggatttagtaatttatattttatcatccTAAAGTAGAGCAGAATTATCTTGACTTGCTGTGAATAAAAGacagttagttagttagttagttagttagttagttagtttatttatttattcgtttttttgtttactttttttgtttgttttagattgtgatatttttgaatataaaaaaaggatttaaaagaaattaactaGCACGTctaattgctttatttatcttgcttgtttgtttattcACTTATCAGCAAAGTAATTGCTCTTTAGTAATTGTTTTGTCACTAGtcgtaaataaaaaaatcaaacattttaaaatatcaaataagtaaaaaaagctagcaaaaatagataataataatattaacaataacaaatattatataattaaaaaaagtagaagtatgttaataaaaaagtaaaaaaggtATGCAAGATatgaataacaaaaaataaaatactaatcaatcaattaataggttcaattaatataacaatcattcatttttgctcttaatgtatttatttatatatagaaATGtacattttatttcaatcaacactctaaaataataataaatgtttagCCTTATTCAACATTTCTTACCCAGCTGAAGCAATTCGATTTCTTCTTTGGTCAAAGGCTCTGATATTGGATTTTCAACTTCAACAAGATCTTGCAGCTCAGGTATTTGATTTGCCAAAAAGTTCTTCTTCTTAAGCCTACATTGCTCTTCGTATATGTTCCTATCATCCTCCAGCTTATACATCCTACAGCTCATCACGCAACAAGGGAAAAAACCAATTCCTGTAAATGTTcgatatttattgttatttatacaaaaaaaaaatagttagatttaattgattcaataaaataaagtaaaataatacctAACTCTAGAGAGAGCTGTAAGTGATTGTTTAGGATATGAGTTTCTCTAATACTTTCATTCTTAAAGCTTCTTGAGTATTCTTTGTCGAGACAATGTATCTTTCCTTACTACACttagatatttttgatagtAACATGTATCTTCTTCTAACCCTCCAAGAAAGCTTTATCCTTTCGAACTtgctatttttgcttttaaagggcttcattttcaaatttagcAACCTTTAGTTCctctttatcaattttaattttttaggacATCTTTTCAACtttgtaaaaacaatttagaattatttatttattctaattattttatagaaaaaaaggaaaaataatttactatttataaaaatgcaatTCTACTCATTGtctattatttagatattagcTTTTGATAaactatatataaattttttcttgttattaaaaatttgtttaaaaagtttttttattatgtgcTTTAAAAATTGCCCTCCAGGCGAAATTTTTGGAGGGCGAAAAATTAGGCTATaggtagaatatttttttcttctacctATTGGCCCATAAAGGCTCCGATTGTAAATTCTCTCTAATAATTAACTGTAATTAAGAATCTCacttattagaatttttagcagttataaataaatctatcaaCGAGAACAatgaaaacataaaaaataatttgaaaagagCTGATGTGAAAAAAGTCTTGGGCATCAAAGATGAAAATATGAGTAGTACAAATAATTCATGTTtgctaaattgaaaaaattcaataatttcaaGAAGATTGTTGAAGAGCTTAGTCTTACTGTTTACTGAAAtcatgatattaattaattattttttctttccttttatttctttttttttatgaggtttatttagattttattttcaatttcatataaatcaaaaa
>JH659602.1_873787_880074
aataacacatagataatctatatatcaaattaaaggaatttaattaaaaatattaatagtaattaattaaacctataaaatactcacactcaatttttacaaaattattttaatatttaatagacctagccaatttaatttttaaaaattctaatataattttgaaagagctttgattagtctataatctgatttattctttataacgaatttaatcaattaaaatattaattatttaaatttgaaatttggagatgtgtgaaaaattgtgaaattattagaaataataagaaatttaaattattcttcaaaagaaaactcaatatttttgcaaattttaatagaagatggaagaggaacagccaaattgttgtaatttatttgtaaaatttttcaattttcttcagatctcattaaagtgtagttggagataagtctgttcctttaaggaccactcattatagcactttgcaattttaaaaaatagtcatcgctatttattagcgatgatttgattaatatttagaaaattacataatttaattaaagattatgtatatatataaaatttattttctgatttattttgatgcattaaatgaaaaatagtatgtcatcaaaacattaaaaaattttgtggaaaaattaaaaaatattgatctaaattttcaaaatatattagataggttttccagaattttcaagctaaataattctagaaattaagcttcattaataattgaacgaaaacataaattttatgtttaattaaattttttttttaatataggaaattcttccaaattttattttttgagcagagttttgtaatttttattaatttttttgaatccacacactatttatttaaaatctaaataaattatcattaattttttatatttactatttaaaattctattttaaattaaaaataaatttaatttttcttattaataaaattatttgcttgatcactcattatcagtgatcaaggatttttaaaatagcaaattactataaaatcaaagaaattatcttttggatattttattgatgctcttgtattgtaacttgttaccctaacactttaaaagtaatatttttttccaacacggttttgtaatattctatcattagtaataatattatttattcttttaatagttccagtgttttaattcagttaatttaataagctcagctacagcatcataagatattatcttaggtaacaaaaaattttcgaaaaaaaattttgtgacatttaatggaattaattttttttaaataaatgaataaatagaaaaacttaataaaacctttaaatttaaaaaaaataaaataattagtcaaaaaaaatttgaaaggaaaaaaagattaaatttatactttttgctttaaaatatactgagtacctctcaatattatcatccaaatattgaaggagggatatttaatttttgatcccttactaaattattctttgctcgcttgtttaaaataatatttcccaaaaattcaattccacttataaattaaacatatttcttagcaattctaaataaccctagattatttttatctaaacataattttctttgtttttagtcatattttttaaaaattctttatatttgttaataaaaattaatctttattttatgatatttgtttattattttgcttgccctattgctagatttctaataataattaccaaaaatctaactgatttcatttaatgcagtttactaaaaaatcttcatgcactaagaaatttagcttgttttttcacataaatcataaattttattagtatagtatctttaataatcaatagatttcatacaagtttttccataaaatatcttctaatttgacatagctcaatgaatccttaattttttaaatatctgtaagaatttttgtgtcaactgtaacttatccacactaacccccaattgaaatatattcacaccatactcctaatgaattttattcacacttccccttaatgcattttattcacaatcgctcctaatgtattctattcacaccacttatattatgaataaaaactgttaattattcacttctatttcaaactgtattgaaatcacatgtccttattcaaaaatatttaaaataatctttcacacattaaactaatataaaatttttaatattttttattcagtttttcaaaattatttgattttgtttaaataattaattcaaatttcaaaaaaataagaaaaagtattatattaattagtattattaaaaatagaaaggtggaagttagaaagcagtttcaagatgtcaatgcaacaaacccagcaaagcaaacaaaagatcaacttggagcatagatcttctaaaatcaagagtcaattgaagcaaaagagattacagcttttagatggtatttttcatgagaatttttaattttaagagtaaaagaatgaagaatagcaatccaataaggaacaagtaaaaaactcagaaaccgtattgaaggatatagtttaactcgataaaaaatatataacctcatagcatatccagtaattttttaatatcttaccttctgtctagccaacaaaagaaaagaattatgcaatttagttttgcttaaaatacaatttgctcattcctcctaattgtgaaaaatgcggagataagatgaagttagtgttctcaaaaagaatgataggatctcatggttggggatgctattatgagtaatgtgataaaaacttagtctcattgtataattaacatcctttgttctcaagatttaggatcgaattagacagactacttaaaatctatttacaattggtaccaacattaatgtcaactctctcaatcaattaataatttaaactgaatgatcactaattggcaacttgcagaaagagatggtaataataaatcatcatagaatattattacaattattatcaaaatctataatttggttaaaatggtgaggtcatcgaaattgatgaatctcactttaaaaggaaactcaataaaggcgggcttataaaaagagattaatgggttttaggtatcacagaaaggggcgatggattcgatagattagttttaatacccgtagaaaatagaaaagctaataccctccttcctttgattgaacaatttgtatctaaaaattgtactttaatttgtaatgatgcatggaaatcttataatggactaagccaacttggttattctcataaggtagttaatcactccaaaaattttattaaaccttctgaaaatttctaaagttagaagaagtttgatttattctatgggcaccttatacatacctagagtatagagagtaaatggaagcacgttaaggaaagattgagacaatgtagaggtaaaagggtaaattacttatctgacatttacacttgtatattgtatctaagttataaaaataatattgagataaattctttaagagcaatttcctagtatatgagtaatcaatcaaattcatcaactgaaatggaaatagagaatggtaaataatattcataaaacatgcaatcctaaaaattttatttaaatatttttaagtttcttttttaatattaaaagttaacaaaaaatataacttttgtaaaagttatcaaaagtagagtaaaaaataaaatgtaaaaattaatagcattcatgattcaatagaacttaactaaaaaatctttataaaagttaaataaaatatttataatgtattattttcacacaataccattattgtattctattcacacctaatttttagtgtgaataaaattcatttggagcaagtgtgaataaaatgcattaaggggaagtgtgaattaaattcattaggagtatggtgtgaatataattcaatagggggttagtgtgattaaaatacagtaaacccaaattttttttttgtcaaaaaaaatgagtaaaaaatatttttttctgcttatacctaaagtatttaatatatataaatataattttaaaagctctttagNNNNNNNNNNNNNNNNNNNNNNNNNNNNNNNNNNNNNNNNNNNNNNNNNNNNNNNNNNNNNNNNNNNNNNNNNNNNNNNNNNNNNNNNNNNNNNNNNNNNtttttttttgtcaaaaaaaatgagtaaaaaatatttttttctgcttatacctaaagtatttaatatatataaatataattttaaaagctctttagtaatttatatagtaaaaaaaaggtaaatggtttgaccgattcattaaattgtaaaggttagatgttagactcattaactttaatttataagtaatgatgtaatataataaataaaagaataaatttataaatttaaataatttcacatattattttgtattggtaagtttatgaaagaaattattaagtaatatctacaaactaaatttattaataaattacacatttatttataaaaaattagagtatactttttgcacttatcagctttacatgataggcactttcttttaatattaagatttttgaaatagatactcttgagttcattaacttttctcttattaaattaataattaaaatttacattcaatatttttacctgatcagcctgaaaaataagatattttcttttactataaagacttttgagatatattagccagaaatttatttacataattaataaatagcaataatattgaaactattacaaagaagtataataataaaattagatttgtttcaaagtagggttatgaataaaataatataaaaagtagaatttttggtatgtttaaagtagaggaagagctttttatttgcgttaaatagctttttgtttattatttggttctcttttaacacatatttaagctttagaaccagtgatgttatgaaataaattataattgctctgtaatattctgtgttggcatttatcaatatctatacatggaaaaagataagctaaaatccttagtttgctactctgagacctaaaatttattcctatattcgttatttgcttttgtttaactataaagaagcaagatttgcagataaaacctaaaattatagcttcaaatgcttaattttgatgtacaatttttatcaaaatttcataatatacacatcgatccttgattataaatcatatgctttttataaagatgaaaatgacgagaaaaaagacgatgaagatatatattactggtttgttatctgttctattgtttactaaagttattaatcttacatgattattcataatatatctaataattccagatatagatttgcgaagttgaagaatattttagtttttggatatattttttgctccatatatacaatgtatatctctgagcagtttattagcaataaagacttgcacttaaacttaattattcttacaattttaataaactttatttctttttggatagcatttaacaagcctattgaaacaactgtttttagtatgtggatgaggatattacttaaaggatgtatgttactcctactatttacaactaactaagaaatttaaattaatccgatctataataacattttaagtgagtatttttaatatgtaaacacattaccatttaaaatatataggttattaaaattcttaaaaatatcaattctactttttttatcatattatttatatgctaatgacttctaataataaaatccttacatttctagcttgtgcatttttggaatatatctttttctgacctttttatttattattcatgatggcttaactctgatctttcctgttacttaagatatttaaattacaaaaccaaacgaaattggtatttaaaatgaagacacttaaggcctataagatagattagttataaatgaggaataaaatagtttcgtttttttttcataataaccaaataatatttagaaatagagtatattccatcaacttgataaaattaactatggttctttagattcagtgaaaaaaaattagttaactaaagaaaccctactaagagtgtttgatcaaaagtcaaatattgattttgttattggagaaaacaatgatttttggtttgctaaagataaaaataatttagttattttaataaaatattctaactttgaatctatcatagatatgttaaaataaggactattcacacaataacgaagattgctattagggattaatgaataattagacattacaaaatagtaaatgattatctaggcattacaaataaatatattttat
>JH659814.1_31229_37516
AAGCAAAGAAGACCCTTCAACACTTtacaaaaaaacttttttcatctaatttttttattaatatctatttttacaaaatcttCTAATCtagaaacaaaataattttttttaaattttgaaaacttgatacatgataataatttaatatcttttacgAATAAAACTACAGATTCACGAATAAtacaaagttttttaattaaaattattcaaactaaaaaatacaCAACCAAATACTtcacataaattttaatttttaattttccctcataattaaaaatttttaaaatattttctcccAAATCATTCAAAACCTAACTTTATAACAAATTTTCCAAGATTTTTTTTAGGctacataaatttttatataaaatcattaatttttacaaagaatacacaagaaaaaaaaacaaactaaaaattcaaaaacacAGTACATAAAAAActcattcaattttaaaattttaatttttcattaatttttcatctatccacttaaatctaaaatatttaattattcagctATTTATTCATCACTTTCTTAAGTCATAGGTTTCTCTCCAATCAGCTTAGAAGAATTTAGATTttgattcaaatttttattctaaaatttcacAGTGGATTACAcatcatttaattcttaattgagagaataatttaaattgaatgaagGACTATtcattcaatattaaattttaattatttacatttttgaatatttttaataaattattaattattaagaataccCATATAATGATGATTATTAACTTCAGTTCTaggatttatttatacttaaatattaattgaagatattgataattatattaaatagcaaTGTTATCTATACAttatatattcttaatttatcaaaaagcaataatttatttctctaaaaaagaaaaatttacttttataaaaactaaccCATTTATAAgagaaataaaactttttgaaaaaaaatttggatTTAATATAATGcggccttaattaatgagaaattatggtaaatagaaaaaattattgatatcttttttgttgattaaaaaatttgagaataataatttaaatatttggttagatattgcttattttagtaatctggattaaataatgaagaaattaattaatataaaaatgattaattatttatttggaatatccgcaatataatatataaattaaaaagttttagtaattttaaaaataatctatattatatcattcattttaaataactcatttattatcataattttagattttattaatatttttatcttaatcaataaataatataaaataaaaaaatagggaTCGACCGTATGACCATTTTTATCATTCGGCCATATAACCATATAATACagtaatcaatttataaattatatcgaATACCAtattttccttaaaataaaaaaccgaATACCGTATATATACTGTAAACAATTGTATTATACGGCCGAATAACcgaatgttaatttttaattagattattttaattaaccattttatagtaaatataatatgtatattaaatcatcaattttatcgatattattattcttttcaaTATGCAACTTAATGTTACAATgagattatttttaaggatCAGTCAGAACTTCCTAGAGAGTACNNNNNNNNNNNNNNNNNNNNNNNNNNNNNNNNNNNNNNNNNNNNNNNNNNNNNNNNNNNNNNNNNNNNNNNNNNNNNNNNNNNNNNNNNNNNNNNNNNNNggttaaaaatttattaaataggaaatttcctaattaataagtttttaatcaCTTtcctaaaaaacaataaaataaatagccatacaattaaaaaatttaaatataataacttaaaattttaataaaaattttttttcaatgaaatatgaaattatgatttaaaatttattgaattatatttaaacttctaaatatttttattcatatttttattaacccCTTatcagataattaattttataaatatattcaaagtaactaaaatataaaattgataaacctattaatttattaaattaatgaaattaagaaattgagaattatattttatttgattaataataaataaaaatgaataaaattaattaattattatttgataaataaaaatgaataaaattaattaaataaatatttttaaatatttaaaaatatataaatttaaaataaaaataaaaattttaattaaaattaattattaaataaaagataggaATACCAATAGAAAAGATGAGTTCAGATAGCAttgatttaaatcaattttaagaaagaaatagGCAAtctcaaagaaaaaaataaattaacacaaAATTGTcaagcaaaagaaaaaaaaatgaaatggaGATAGAAACAAGTAAATTGAAaccttctaaataataaaccGAAGATAAAGTTAGACAAGATTTAATAGAAGATAGATTTACATTAACTAACTATAACTGATGACAAAAAATCTGATTAGTAATCAGAAAAACCTAATTACGAATTTAAAGTTCTCATTCATCTCAACAATAACCAAACCACTAATGATGATAGCGATGATGATTTCACTTCAGATGATGAGTAAGAGTCATCGAAAGAGGAATAAATCCGAAGGATCTATAAGAGAGGAGATGAAAAATAAGCAATAGAGTTCTCACTTTCGAATCAGTTATTAAAAACCCCTATTTGCGATGAGTGCTCGGAGGAAATGAAGCTccaaaaagataataatactGTTCCAACCATTATTGGCGATGTAAAAAATGCAATTCTAAGATGAAATTATACTCTAATCATCATTTATGGAGTGATTATAGAATTCCTCTTTCTagattactttatatttacttaatccAATTACcaacttaaatttaagcaaCAGAAATAAGTAGAAGTTGTGGAATTGGTTTAAATGTTGTGACTAAAGCTAGATAGTCTtacttaaatactttaaaataatattattaaaaattatatttacctagaataaaaaaattaggctTCTAAGGAGCTGTCGTAGAGATTGACGAGAGCTGTTTCCGTAGGAAATATAATAGAGGACGAATTTTGAGGTAGCAGTAATGGGTCTTTGGCATGTGTGAACGATCTAAAAGCTTAGACagatctttattttttgttattagtgATCGAAAAGCTGAAACACTTATACCAATTGTGAAGGCTTTTGTCACTACAAAAGCCACCCTCCTATGCAGTGATAAATGGAGAGCTTATTCTGGCCTAAAAGCAGAAGGCTATAAACATGAGACTATAAATCACTCTCAAAATTTTGTTCgaaatattaatagaaaaaataaaaacaaaaataagaaaagaaattatatcaaagtaaataatcatttaatacaCACTTAAACAATTGAAAATCGTTGGaagtgtttaaaataaatgatgaaacTAAAAATCGGAAAAAGGAAGGATCTCATATAATCTGTATatgaatctttattttatttaacacatAAAAAcgatttaactaataaattaatttaaatatattcaaacgagagcttatttaattaatgattaatgaattttctttaatgatttatattttacgtATTTGCTagatttgataatattaacttttttcattattaatatttatttcctaattaataaatttttactcatttacctaataaacaattatttacctaattcctaattaaaaagtttttaatctacattctaattaataatattataaccTCATTCCTAATTAATAACATCCtaccaaaatttttaatatggtTTAACTAAGGCCAGATATTTCTTGAGAAAAGTATTTTCTATACTaaccttaattaaaaattaactaaaattatttcaattttaaaaattaataaggagaaataaatacattatataaatttcaataattcgtaatttcttaaatttattcaatataaatttccttaaatattaaatcctATACTCATAaaattcttcaatattaattacaaattgtaatttaattttaaaatcatatttaataaataatagttgaatatgaaaaaataagaattttttagaaataaatgttgtaatttataataataaagtgattaaatttgattaactttattttttgaattatggTTTAATTAAAGCTGGCGAGTTGGCCTTAATATATGAACCTTTACCGTATATCTCACTCAAATCATCCTAatctttaaagatttttattttgattgaataatatttttttaaaagtgttaTTACTTactatctaataattttttaaatttaaaaaaaaaactctttaaatttgaaaaatcattcggttttttaaataaaataaaaaccataTCTAccgaattatattattttaattactttaaaaagacCGTATAccgaatttttttaaaattattcagccGTATACCGTATCATGAAATTTATACGGTACGGCCTTATAATACGGTTTTACCGTATATACACGGTCGATccctataaaaaaatgatgttgaataatttaataaaatattaatattcataattattaataaaaaatttaaattataaaatttataaaagagctTTTTCTGTCAGATCAAAATTGATCAGTGTAGTTTAAGTAAATTCAATacgtttaataaattaaactaagtgtttaagtatttattattgtaaggAAAAACTATctgcaaatattattttaggatACTAATACATGTGAATAAACTTatctgaatataaaaaaataatattttttttttttcatccaTTTTGATACTGTTAGtttgataaatttgaattttaaaaagagtcatatttttgtttaacaattgcataaataaattattggaaTACAACTTTTTTTTCTCttgatttataaaagttaatcagAATAATTTACTTCTAATAAatccaaacaaataaaatttgttttaaaataaaataataattattaataatccaTTAATCGAATAGataaaaaggtaaaattaattaattagaggcACCGCAACACTGCTTGGGTGTATGCTAACACCTGTAATATGCCCGTATTGGCGTGGAGGTGGGAGCAGCTCATTGTGTTGCGAATTAATACTCTCTAGGATACTGTAGTAGCTTGAGCCTACTTAACATATGTAATCTCGGCAGTATGGCACTTGCCGGGAGCGTAGCGCAAAACAGTTACACAGCCCTAGACGCATACTCTCCAGTTCCTCTTAGACTTCTAAATTATATGGGTGCCTTGCTGAAAGTCTAAGGGAGATCTGGAAGTAGTTTTGCGGGGTCATTTAAAtgcaatttatatattaattttaataaataggtaataaaaaaataatagtaataagagtaataataaaaaattataattataatcaatgaataggaacttaaaaaaataaaaagagataaaaacAAAGCATGTATAAAACCTAAAGGTAAACGACATTATTAAacgatttaaattaatttttatattatttttacttagtaaaatagaaattaactgTTAATTTGAGGATAAATTAGGAAAAGACATGAAAGATGAAACTTTGCAAGTTTTGACAGAATTTAGCTTTTTGAGAGATGATCCTGATTTATAATCTCTAAACACGCGAATCTATGAAAAGGgtgatattttcaattatacgATATGATCTTTAAGAAGATTTGGGTTTCCTACACTCAAAGCAAGctccaaaaaaaaataactttggaAGAGAATcagaaaattaagatttacttGGAGACACACTTTGCGATGATTCCAGAAACTCTCTTTGATAAATTCTTTGCTttcttaaacaatttttatgaaaaaatacttCCTACTATTGAGCATGAAAATCTAGAAAGAAATTACCATTCCTTTGCTTGAGCACTTTGTGTCATCATCTTCTTTAGAAAGGCTAAGAAAAGCGACTTAGAAACATAAACTTAAAGCCAAAAATAAGCAATCTTATAATATAATTCTGATATCATTCGACGTGAGTTGATACAGCTAGATCCAAAAGACCTCTCTAGATTTGATATTTGCAAAGGACCTATTTGCATctccaaataataaaagacTCCTGAATAATTAAAGAGAATCTTGGATATTATCGCTTGAGATAGCCCTGATACTCGAGTACCTAAACTCATTAAAAATCTTAGAAGGCCTATCTAACAGTGTGCCATTTGCTTTGGTTAGACTAGGagcaatataattttaaaagacttCGAACATTcagatttattcttaaaaggcTCATACAAGCACCGAGCTCATGATGTTACCGTTAGTGCTTATTTTGATGCAAAATACAAAGA
>JH660515.1_749_7036
tcattgataattgaatgaagatttttgaatttttctcattcattttttgaatggaaatttgaaatttttttcattcattttttgaatgggaatttgaaatttttttcattcattttttgaatggaaatttaatattttttaatcacagagttttctctgtgaagttaaattaattttttattctttgtgattctatattctttgtaactctaaattttttgattttattttatttttcaatatttcatctttcccaatcctaaattattttttcaacattcaagaaatttgaaaattgaaaaaatattggatatttggaaattctgataattgagaagattttaattctatattctttctaactctaaattttttttgattttatattatttttgatttttcatcattttcaattctaaattattttttcaacattcaagaaatttgaaaattgaaaaaatattggatattggaaaattttgattatttgtaataatttgtactttttcaaaaatgttagggtatatgataagaaaattgattgaaaattttggtctgagttggtgcacttaaattcctatttttaatgatgctattaattatctttctagcttaagtatgtaagactcttaaagtgaaacagctgaataccttgaattttttcaaaatttaatctaattataactccatcatgcccaaattgcagtcaataaatagagaaggaaaagtgagtgaatttttatataaaaagggatggagatgctatgggaaaatatgcgataagattaaacgcttcttattctatacacatcctatttttgaagaatataattgccattgccagcgctgttaaagttatttatttaatacttgccattatagtagcaaaattatcaaatttaataataatattcaaaaattaatgatcattaactaactagcttctgctaggaatatatgggacaaagttgtatttgaatattatttagagtaatacgctactataaaattaggttaaaactcttaagtaattgagattgatgaatctcatttcaaaagaaacaataataaaggaagttttcctaataatgcaaattggctcttaggtatttgtgagaggggtagtggcttcgaaaggtctctattgtttccagttcttaaacgagattaagaaactcttatcccaattattcaagaatatgtatccagaaatactacattaatatgtactgactcttggaaggcttataataaactttcagacttaggctatgagcatagatcagtaaaccatagcaaaaatttcatagaacctggaatagacttaagcagctgcaatacNNNNNNNNNNNNNNNNNNNNNNNNNNNNNNNNNNNNNNNNNNNNNNNNNNNNNNNNNNNNNNNNNNNNNNNNNNNNNNNNNNNNNNNNNNNNNNNNNNNNNNNNNNNNNNNNNNNNNNNNNNNNNNNNNNNNNNNNNNNNNNNNNNNNNNNNNNNNNNNNNNNNNNNNNNNNNNNNNNNNNNNNNNNNNNNNNNNNNNNNNNNNNNNNNNNNNNNNNNNNNNNNNNNNNNNNNNNNNNNNNNNNNNNNNNNNNNNNNNNNNNNNNNNNNNNNNNNNNNNNNNNNNNNNNNNNNNNNNNNNNNNNNNNNNNNNNNNNNNNNNNNNNNNNNNNNNNNNNNNNNNNNNNNNNNNNNNNNNNNNNNNNNNNNNNNNNNNNNNNNNNNNNNNNNNNNNNNNNNNNNNNNNNNNNNNNNNNNNNNNNNNNNNNNNNNNNNNNNNNNNNNNNNNNNNNNNNNNNNNNNNNNNNNNNNNNNNNNNNNNNNNNNNNNNNNNNNNNNNNNNNNNNNNNNNNNNNNNNNNNNNNNNNNNNNNNNNNNNNNNNNNNNNNNNNNNNNNNNNNNNNNNNNNNNNNNNNNNNNNNNNNNNNNNNNNNNNNNNNNNNNNNNNNNNNNNNNNNNNNNNNNNNNNNNNNNNNNgcattttctaaaacctaaaactaaaaagaaataaaattgattttaaacttaaaagaatattatgaaataaaaatgtattcatttttaatagtaaatttttatatgtcaatattatctaatcactcctttcttatttctttaatataataattttttctccatttgataaattatactcaagtaaatttcattaaatgatatttaaattgcattattattaacataaaatctattgtaaaatatcgccaccttaattactaggtgtcgatttttttagttagggttgtagcgtcgatatttttcattagattctaagtgtcgaatttttgcatgttgcccatttttttattatcttaaaatttctttaaattattaaaataatatttattattctattcaatatttatttcctactgcagaaaaaattatctgagaatagcaaaatttatttatttattattttttattattgttttattaattttcatttatttttttaatatttttttaatgaagtagaaatcaactaaaaatagtaaaatttactttattaatttcatagaagatttagtaaaaattttatttttttatttatttatatttcaaaatattttagtttaattttttaagcaaacttaatacttctttattttaagagcatttaagaaaaaaggtaaaaattaactataatttgcaatcgcttttctaaatttaattatttaataattattaatattttcttttaaaataattaaacaaataaaaaatctataaaaaattttaattttaatatctgaaattataaattaaaaaataaaaaaacaaaaattttatttatgataaaaataaaataatttatttaattaattaatctacttttttattttttgcaaattcagtaattaaattcttacttttccacatctattagaatttaattaatgcatggaagtgctataattctccctatctattttacaataccgtatatctataagttgtaaatgaattggagtgtgtgaagaaaaataggtttaggatctgtgacgagctgactgactgacagaatatattgttgagaaagtaaaataattgaaataatataaatctctttattttatttacattaactgataaatatttacttacttcttacaattttcagagatttaaaagaattatatgagcaatcgaacaatgaagatgataaataagaaaataattacatccagataaaaatgtatttcaaaatcataagttacggtaatacctttttcccaggacttaggatttaagaaatcggacccgaggttttcattattttattcaaaattttatagtgggtctgagtagtgagggagggtttcaatttttattataaatttttatttttttatgaaagtaaagtaaaattattattggaatttaaatataagtaaaactcataattatgaaaaatgaagataattaactttgaggtaatttataaaattgataattaataacatagttaaatataaaattttaatctcattcaaaaatttattttcattaaaattagaaaaaaataattacaatccatttaatattgcttgctaattaaggtttagctaattgcagattttttttggaatagagatgtatataatattaaataaatttatataataaatagtatttcatatatatttatgtaatttgtattaagattttataatttaaataaatttaaaagtttttaattttattatgtgtttttttttttaattttaattaagaataaatttaattttcagtaaaatatttttatttctttttattgactctttatagcctccaaattcattttatgttaaaccaggttacagatagatatcttattttgtgaagataaaacaaactgaccagtttttatgtaaggataatttaattacctaataaatttttagataaaaggtctctttctatattaattgtattgccaaagacgaaaaagaattatctgaaaaaattaaatatctacaagacaaataactgaatgtagtagaagcgaatgcaataggaccagtaggaaaaagccatcatggaagaatttctcaactagaaatgacatctttggtatcaatctcagtgatccaaacaatatggagtcactattgaattgtgtgcaaaagaatttcatagaactatatttcagaataccagcaaatgatatggaataattaaaagaaaattatacaataaaactagtgaacatggaagacattaaagaagctatcaccccaagagtaatagaaattgtgagaacagaatttgaaaacttattcaaacaaaggaa
>JH659658.1_170597_176884
ATTCCTCTTGGCATTCTTTATTTATGTGACCTTCTtgctttaatatatattattatttatttgagttttatatcaaaataagatcactaaattatttttcaagaaGTCTTTCTCTATTAGATTAGAGTTTTAGCTATCTTTTTTAGGTAGTACGTTAATTCATgagtatttcttttttcttagaAACCACAAGACTCACATGTATCTCCACTTAGTTGTCCATATTTTCCAGCTGAGTATTAATGttcacttattttatttaattattatacaattaaagaaaataattgattatttaattaattttcggCACTATGGCTTAAATAATAGTTATCGacactaaaaaatttagtgtCGGCTAATAATAAATGGACTCTATTGTCAAAGTAATATAATTGGGTGAAAATTtcgttaatataaatttattaaataagctaaatgaattaatttgtatGGAATAATGAATTTCAAGAACATAAATATTGTGAAATAACCTaacaaaaataacaataaattttattaatttctaaatatacaTAATTTAGAAATCAATCTTCTATTTCCATTTCTCTACTTGTGAATGTCGAATTATATCTGATAGAATCttcttcaataaattatttatcttcttagattgtattttttttaataggtttaactatttttttattcttatggtttattactatttgatctagtttaattctttttttttaagctaagTTAGTTGATGgtgaaacaaaattttttttatgataaacgGGTgttgatattataaattttttagattactaTAACCCTTCCATTCATCTGTACAAATCATTTGTACAGTTAGGAGAATCAAAGGTTTAAATAAGTGTGCTTAGAGTTTGTTAATCACGATTTAGAATAGGAATCAATAATAATCTTTCAAATCCATCATTTCTTTCCAGAATTCCTAGAATCCACTGGCTTATTATTATCTATCtacttttatgatttttacgCTTGAAGTGAGCCTCACCAATCTCTATAACTTGACTGTCTTCACCAAgcaacattttttaatattgtttttcaTAGTAAAACTTATTTACACTCTACCAATGTTTTCTTAGTTTAGATAATTATAcatgatttatattaatctgTTAAATAATAGTTGCATTATCTGTTTAAGAAGGAAGCAAGcaactaaataaatagctttattaaatatgataaatcgAGTTTGGTATTATTAATAATGGGGTGTCCAGAGAATAGagacaatttttttatctaacaaCTTTAAGTATAACATCTCcaatctttttattcttaaaactcAGATATTTTggcttatttcatttttttcttacatttaggacaatttatatttaatgataatccTAACTTATAGCAAAACTAATatgcaaattttttttatgattcacTTCCTTAttcaaaactttaaatttattatataacattttttaattattaagactAACATTATCTGCTTCTAATGAATTAATCagattatctaattattattctttaatagaTAATGGCACTTAACCTTTtccttttttttcttaaacagTTAGTTATGATTATGCTCCTTATTAGCTAAGTTATTATGAACCTTACTAGCTTTATAAACCTAATTTTTATAGTATAGAAACTATACTTGctgtaaataattgatttaataaatcatttcttttactattaatctacttattaatattaaattttgtgttTTCTTATCGAAAttactcttttttataaaatattacttgtttaccttcttcttatttttcttttttcattgtctttagatataattttttaattaatttcattatttttatttaaatatttctttcagATCAATGTAAATCTTATAAACATCAAAATTAGagggatttttaaatttgaaattagtgTCTATAAATGCTCTTTGATGCTGGTGtcgataataaataattagatatagTGTCGAGGGCAACATGCAGAAATAGACACTTGAAATCTAATGAAATATCGACATCCCTAACTAAAAAAATCGACACCTGAATAATTCTGAAGAAATTCGACACCGGAGTGCTATTGCATAAAATCGACAcctcttcaattttatttgcttaatatcctatttaaaattgaataacaatataaattcattattattatttttttttattgaatattgcTAGTactctatattttattcaatacttaattctttaaattcaaatttaaatttttttagatattagtgAGCGAATTATTAAATACTCAGTCTATTTTTCTACTTatagaatattaatataaatcaaaacaaataaaaagtatattttaggTAACCtctgaataaataaagatagcgAAAAGAACATTTCAGGTGAAGCATTCTGAATCCAAAAGAAAACAGAAATTAAGTGATTCCCGATAAAGTATACTTTCCTCTTTATTCAACTCTGCAAGTAAGTACTCATCAAAAaatgcaatttttaaataactataatTAACTAATGATATAATGACTGATGAAAGCTTTAGTTATtctgaatttttaaagaaaaatgataAGTATATAACATCAAAACATATAAATGATGCTATCAATTATCTTTCTAGCTTAAGTATGTAAGACTTTTAAAGTGAAACAGCTGAATCtcttgaattttttttcaaaatttaatctaattatgaCTCCAATAAATGAGAGAAGGAAAAGTGAgtgaatttttatataaaaagggATGGAGATGCTATGGTAAAAGATGCGATAAGATTAAACGCTTCTTATTCTATACACATCCTATTTTTGAAGAATATAAGTTGCCATTGCCAGTGCTTTtaaggttatttatttaatacttgcCATAATAGTAGcagaattatcaaatttaataataatattcaaaaattaatgatcATTAACTAGCTTCTGCTAGGAAAATATGGAAAAAGTTGTATTTGAATATTACTTAGAGTAATACGCTACTATACAATTAGGTTAAAACTCTTAAGTAATTGAGATTGATGAATCTCATttcaaaagaaagaataataaagGACTTTTTCCTAAAAATGCGAATTGACTCTTAGGTATTTGTGAGAGGGGTAGTGGCTTTGAAAGGTCTTTATTCTTTTCAGTTCTTAAACGAGATTAAGCAACTCTTATCCCAATTATTCAAGAATATGTATCCAGAAACACTACATTAATATGCACTGACTCTTGGAAGGTTTATAATAAACTTTCTGATTTAGGCTATGAGCATCGATCAGTAAACCATAGCAAAAATTTCATTGAACCTACTTAAGCAGCTGCAATACCAGAGGTTAATAACTTTACAAAGGGTATCTGGTTCACACTTAATCAATTGAAAGTAAGTGGTACCATATCAAGAAtcgtttaaaatttatgaaaggaaaaaggaataattatatttaagatgtttttaaatctttattttacttaacctttaaagataatttagaattcaaagctttagaaattttataatcttataTCTCAAAGTTTTAgttgaaaaatattctttttgaatttgttttgaataacATTAATGAGAATGATGAAACTACAGAAGAATATGAAGAAATTATGTCTGATGAAGAGtaagataataaaagtaatgaaGTATCAAAAGAGGGAAGTGGCTCTAAACAAGGAGATAACTAGATGGAAATAGAAGAAGAAGCACTCAATGATCCTGTcgattaaaatgaagaaaattaagaagagaTGAAAGAAAAatgtattcatttttaatagtaaatttttatatcaacaATATAATCTAATCACTcctttcttatttctttaatataataattttttctccatttgataaattatactcaagtaaatttcattaaatgatgtttaaattacattattattaatatataatctattataaaatatcaacaCCTTAATTACgaggtaaaatttttatattttcaaaataaatttttgatcatttataaaattatttaggaatttaatttgaattaaatcagagatcaaaaatatcataagCAGTAGACAACGATggtaagtaaaaattatatgatagaataaaaattgatagaatatcctatttatatgatttttacGTTGAcactgttttaaatttaactcaatTACTTTACTATGAAATATTTGATCATAGAAATCTCTACTTATTTTCTACTGTAGATACAGCTTTATAAGATTTTTTcacaaaaaatacaaatgaattatttattaaaaaaacaaaagctACAATATAGAAtgaaatatatgaaaaattgaataatactgaaaatgatgaaaaaacattttttaatcacTTTGATAAAAACGTTTAAAAATCAGGTAGGAAATTAAGTGATTGCTTCAAATTAGCTCTTGAAAAATGCTAACCATTAAAAACTATGATCGatcaataaatagatattgaaTTCCCAATCGATACTTTCCAAGATAAAATTGttgaaaaggaaaaaattgttgtttcaaataaaaaaactgttaaaaaatgaaaaatgattttttcaaaatattttttttcttatttttttatttttttattttttattaacatataaataaaaaatatttttttctgttatttataaaaaatgtttgatgATCGTGactataaagaattttaataattattaaaaaaataaaaagatgaagaagaaagaaaaagaaaagaataagaagaaaaataaaaaattcaaccaaaaaaataagaagaaatataaCAACAACCACTAAAACTCATAAAAAAGGAAGATTTTGGAAcataaacttaataatataCAATAAGAGATAcagaagaatattaaaaaaagaaagaaaagagtAAACAATACAAAAACTAATTAAgagaaatctaaaaatataaagatgaaCTGCTAAAAACGATTGATGAAAAGGATTCCGAATTGAAAAAGcacaaaagtaaattataaaaatttgatagtgAAATTAGTGAAAAATAAGTTGACATATcccaacaaaaaaataaatggaagtaaaagaaataaaattattaataataattaggagAGaaggaagaataaatataacatTTATAAAGAAAGTATGAAGCAAAAATAAGGGAAAAAGAAGGTCAGCTAAATGACATAATTAGTGCTTTGGACAAGTTGAAATTAGAAAAtgttcaataaaaagaaaaaattatgggTTAATCTAAAATGTAAATGTCAGAAAGCGAGCTAAAAAATCAAGTAGCTCAAAAGGAGACAGAAATATTTCAGCTAAAACTTATAAAACAAGATAAAGAACGATTGGAAAAGTAAATTGCGGATTTGAAAGctgaatttaaaagaaaaattgaaaatcaCGAATCTGCATTTAATAATGTAATGTAATTAAACGAATAGCTAAAAAACAGAAATGAATAAGCTTAGTAGGacttaaaatcataataaaatgatcataaaattttttaaagtgaagCTCAAAGAGAAATGTTATAAAGAGAGTATAGTATGAACAATCTAAGAAAAGATTTGGAATTGATAGCTCGGTAGAAGAGTGAATTGGAGAGACAAATTGAAGAAAGCAAGCTTTAAATGCGATAAAGTCGAATTCAAATTGAAAACGAAgctaaaagcaaaattaaggAAATGGATGACAGTTTTAAGTagcaaataattgattatgaCAACAAAATTCAACAAAAGGATAGTCAATTGTAATTATACCAGAATCAAATAAACGAGTACAACAGTAGATTACACgataaagatgaaataattagtaattaagaATTGAGGATTTTTACTTTAGGAAGTGAAATTGAAAATTTGTAAACTAACATAGAAATGTTAAGATTCGAAAGTAATTCTAGGTTGTAAAACATACAAAATTCTGATTAGAGAATACACGATTTGGAATTACAATTGGAAAGATTTTCActgtaaaattaatcaataattgatGAGAAAAATTATCTACAATAACAGTTGTAACTTCAACAAAATTCAATcgcagaaaaagaaaaaataatcaatgagAAGGAGAAATAGATCCTTGAAAAACAaagtaaaattgataataatataGGTAAAAAGATACCAAAAGAGGAATTAATGTTGAGGATATTAAAGgatgaagataaaaatttagcaaaattattCGATAATGAAATTATGAAGGATTTCATTTAAGAATTAGATAAGTCATTTCCTAATATGAACATCTTCATTATTAGTGGTCTGTTCTATTAgattatttgaaagattattcaaattataaaaaattataatagttaTAC
>JH659772.1_91863_98279
tgaatttagcTTAGGATCAGTACCTACATTAGGATCatcgattaaatttttattccctcttttaaataaaattatttttaaaatatatagactaaaaagtttaaataccTTTCAATTACTATCAAATCATTGTTACAGAGAAAGTTCATGGAAACAACCAGGAAACTAAATGTAATAATGGTTCCTAAGAATCCATAAATCAAAATGTAAGTCATGttgttgaaaaatattttcttttttaaagaatatcccTCAGCAAATACTATTGCTGGAAGGAAAATGTaaacaaaaattcttttttctaaCTTGACTTGGTAGTCTAAAGCATAGTAAGCAAAAATAGACACAACCATCCCAAGGACTATAGCAATTCCTGTTTCATGGAAGTACCTAACATTCTTCTGAGAAAAGTAGCTACCTAAAATTGATTGTATGATAATAATCAATACTACAAGAAATGCTCCAATACCAAAACTATCgttcatttattttgttatatgtTGTTTTGTTTTCTACctactatttatatttcttaaataaataataaacttttttatgatttattattttttagattagttTGTAATCAATCTATATTGATTTAGCGaaacataatttaatcaatcagatttattttataatcataaaaataatgttggtTGATTTTATACTGgatctataattttttacataaatttcacaatagaaaaaaatctatatgctatttaaattttattagattttaactaGAATCCAAAACACTCcttcttataatttttccATCCTCTCTTAATATACTAAAATTTTCTTAGTAttcatacaattttttaatgcttagtaaaaactaaaaatataagcaaTTAATCGCTATATCTAAATATCAATGGTAGGaatcattataatttatttctttaaaaatcatttacatataataatatttaatcacaTAAATTCAGCACTTGATTTGttgaaaattcataaattaaaagtatttttgatctttaaaaaataaataatattttaataaagtttttttagccttattaatatttattatagttaaaagatataaaattattttttttatgttaaactTTTTGTAGCatgcttaaattttagatcaaatattaattaaagttaaatttagtggtagattaattatttagaatatgagtgaatgaaaatatatttaaaaaaaaaaccattatctcatattttttaattatttgtaataatcaataaccactttcaaaaaaaaaatttattaatttatttacaattaattaatattattttaaaaatatttattttcactttgagagggtatttaataaaatactattaaaatgtattaaataaaaataattgattgaNNNNNNNNNNNNNNNNNNNNNNNNNNNNNNNNNNNNNNNNNNNNNNNNNNNNNNNNNNNNNNNNNNNNNNNNNNNNNNNNNNNNNNNNNNNNNNNNNNNNattaattaatattattttaaaaatatttattttcactttgagagggtatttaataaaatactattaaaatgtattaaataaaaataattgattgattgattgattgattatttatttatttattttgcttcaagtaaaataatatcaaaacgaagaaataataaattattttattaataagtttatcaaaaatttagatatatgaGAGAAGAATTGCTGGTCAATAATTCCTATATAGTCAGATGTACCAAAAACCCACCTTATCCATTTATGTCCCAAAATACTTTAATGGTCATTGTttctaaaatcattaaatggtCAATATTACCTAATTCCTTTTATagtaatattcaaaatttttgcaatttttacCTTagtattaagaatattttaaaagtttttggaTTTTTAATGTGACTAATtggaattaatttaagaactcttattaattttattaataaaaaaaggataaaatttttttttcaattttattaaaaatttttaatctttttctgaattttaattaaatttaaatttgaaattgaaaaaaaagaaaaactatgatatttattatatttttcaaattaattgtttatgaattttagtaaatcaaacattatttcaattaaatttatttgaatttaaataaagtagatatgaaattaaatgttaaaatatctCTTCATGTTTTGAAATATTGTatgaatttgtttattattattttaattaacaaaataaattcattaggatgaataaaaataataaaatgatagaaGAAGAGAaagattcttttaaataagccTATActgagaaaaaataaaagaatagagAATCACATAGAAAGTCAAAGATAaagatgtaattaattataagcacaaagaaataatataggaTAAaagatagttttttaaatgtttgaagGCAGTGGAGTAGAAAACTTGATGGAAGAGATTCCTTGTGATTCATTAAATCCATCTAATTTAATCAGTAATAATAGCCAAAGTGAAGTTGCAATCAATTATTCAGAACTAAATGAAAAAGGTTTAAGGTAAATGCTAAAGATATTTGTTagagaagaagaaaatttagaaatcataaaaaataacaaaatagaataagaaaatacTTAGCAACACttgtattctaatttaattgcttttttatcAGCTCAATCATTTCTTCCTACTCctatatgtaaaatatttggtAATCAAATGAAGATTGGAacacataataaatatttcttaaatcatTGCTGGAGATGCTATCAAAGTAAATGAGGGTTAAggaaaattaaactttttgctTCTAATGAAGTATTTTCtggattttaagataattttgataaaatcctTTAACTTCTTCTCTCTTTCATTCCATTATAGGTTCCTAAATGGCATATTCAAGATACTTATGATGTttcataaaaaacaatattaaaatgcaaaaaagTTTGCTATGATGCACTTAAGATGtactataaaaaagaatacagCGAATTCAAATAGCGAGGATTTGACGGTAGCGTAGTCGAAATCGATGAGAGTTGTTTCAGAAGGAAACATCATCGAGAAAGATAGTTAAAATTAGAACAATAATGGTTGTTCGGTTTAACAGAGCGAAGAAAAGATTTTAAGAGAACATTACTCTTTCctgtaaaaaaaagaaatgccGAAACTTTAATCCTTATAATAAGGGAGTATGTGAGTACTAAATGTAAAATGATCATAAGTGATCAATGGAGGGCTTACTCATCTCTAAAAAATTATGGATATACCCATAAAACTATTAACCATAAGCTTCATTTTGTTGTtcccaaatataaataaagaaagtaaaagaaagcaaattaacatacaaaatattaagtttttaaaagagAAACAATAAATACACAAACCATCGAAAATAGATggtaacatttaaaaaatcaattaagaaaaataaaaggaaaaagatttaattttttaatggatATCATTtcctctttattttatttttaacaaaaataaaatatagttgaATAATCTATCAaagtttattcaaattatattaaaaccaatttaaaaaatatttgatgtatttctatttatttatttatttatttatttattgtaatctCTATACTCTTATCATATtgagtttaaaaaatacactaaaatactttaatggTCATATGaccatttaatgattttagaaACACTGaccatttaatgattttagaaACACTGACGATTAAAGTATTTTGGGACACATATGGATAGGGAGGGTTTTTAGTACATTTGACTATTAAAGGCACATTGACCGAATTGcttgttaattttatagttttataataaaatcataaattctttatattttgcttaattttcgtaagcattttaaaatcaaatataaagaaaataaataagatgtagatagaacaaaaaaatttttataatttatataataatcatttaaaataccgTAAATCATGCATGATATTGTTATTGGTTGGTGATATTTCAACAGGGaaaactatatttaaatttatttttaatagttctttactttataatatttaagccTTTTTTAGGTTTTCGATTTATGCAAATCTCTTTCAGTATGCAAGTTTTAACACtgcctttattttttataaactttattcACTTGAAACAAGAAATTGAaagaatgtaaattttttacaaaatttgaaaGGGAAACCTCCTTTTCAAAATTAGCctcctaatttttttttttgattaatagaataattaaaaaaattaaacaccaAAAACCTGgtgaaaaaaagtaaaactaagaaaattaaaacaaaaatcaaatGTCTTAAAGTGTGGGGAACAATAAATACCTATTGAAAATATGCACCTGTAAAATAATGCGTAACAATTAgatgaagaaattaataacttgGATGACTTATACGAATCAAATCTGTTCTTTAGTAGAGTCCCAAAATAAATAgagcaataataataagaagtaTCATCACAAAGAACACAAATattcctaaaaaataaaatatagaagaagaaataaatatagaaaaacaCATTATGGGTGACAGGAATGGACAAAAGAGCCAAAGAAGTCATAGTGAATGCTAACAATAAACCAGTgtgtgttaaaataaaatttaaatgaaaaatagaaactattaaataatatagctTGTTACCATTAGTGTATGTAGCCTTGAAAAAGGCAGTACCCTAGGGTactataaataatagaataataccagaatattttttaatcaattaaatgctattattttttcattaaaaataaattccttaAGCATTTAATAGCTGAAAAAATTTATGggatttaataagtaaattaaaatatccttCAGGTTCAACTTAATCTATTAAAACAAAGTAAAAGATACCTCTACTGACTGATACAATTAAAGCAAATTACTACTAATTCTCATAACAAACTTAATAATCTCAGttcgaataatttaaaacaaaagaatttaatgttcgaactcataaattaaattagtgacaaaagttaataaaacataattataATCATTAGAAGAACATACACAttattatgtaattttttcaaaaggtTGCAGTAGAACTATAAggtcttttaataaaatccaaTTATCTCCTCCAAGTTCTAAaccttaaaaatcatttattaattctattagaAGTAAGGTTatagcatttttattttcttaaaacctTGCAAACATCTAAAGAGTACTGCTCCATCTAAGATATCCACCTTGAGTCTTTTAATTGGAAGATTTagtatcttttattatttaatcaagtaatttgaaaattttatagataCTCTAAATTTTCTAGATACTCTAAAATTTCTAGAAATATTCCTTACCTTAGATATCAACTATGAGCAAGAAGGAATTGTGTAACattgcaaaattttattatgaataaatagaatGTGTAAAACATACAAAATGCTTCCAATATGTCAGAAACTTATTGAAGCAATTCATGTTGTTGGATGCTTTATCTATAGATGAGGTCTTTAAAAGTAGTTTAactatatctatctatctatctatctatctatctatctatctatctatctatctatctatcttataattttcaattatttctaatactAGTTCAAAAATATGACTACCTGTATGACTTGTTAATGATTCTTTTGTCTCTAACAAATAGTTATTTTGCTCAAATTCTTGATTAATCGAATAAGTTGTTActgataaataagatttagctTGCATATATGTCCAAAAGTCTAAtgttatagatagatagactcAACGATTCTTTGATCTTATTTTGGaggattttcttttaattttgaaataaatctaACAGATCTTAAAAGTCTTTTTGTTCTATGATACGATAAGAGAGCAATCCTTTGTCAATTAAGCGAGCATTTAAGTAGTCTATCTATTTACTTCTGCTTACACtaagcttttaaaattgttgGTAAACCTCATATATTATCCAATTTTGTTTGAAGATACAGTTTCATATGTATAAGTAAATTTGATGTTGTGCTgttgttttaaataagaatcatTTAGCAATCTAGGTATTTGGCTTTATTGTTTGATTCTCTTGAAAAGTGATCACAAAAGATAGatctttttttcttctcttcttctatttctatataatataaaattctatctATTTCTTTCACTAAAAAACCTTACAAAATTTGAGGTAGTATGGTATATTAtcatagaaatattattaattgcttttNNNNNNNNNNNNNNNNNNNNNNNNNNNNNNNNNNNNNNNNNNNNNNNNNNNNNNNNNNNNNNNNNNNNNNNNNNNNNNNNNNNNNNNNNNNNNNNNNNNNataatataaaattctatctATTTCTTTCACTAAAAAACCTTACAAAATTTGAGGTAGTATGGTATATTAtcatagaaatattattaattgcttttata
>JH659746.1_179745_186140
ttgatatcttcaaatttctgattctcaaaattctaaacacccctaggaatttctatcaagcaatcatctttaattttaaaagataattgcttaataaaagaaaaagttaagaaaaatatcagatttaatttttttgatcaggattagaaattattttaatatttgcaattattcactatttattttacttttgagtattaaataccctagctacatctttttaatttacaaaaaattatatgcttatttattactatttgtataattgtaaattttggcatacaatttattatctctaattgtgatactgatgtgtttagttgtgttgtatcttttttttgtttttagttttcttctaaaaatttactaaatttatctccatccttaaattttctactttattttttctttttttatcaatatggtctacttataaattttcatcaatttattctaaaaaatgctttacaaccaacctatgaacaattttaacattctaagaagttttcaattattgtactgtaaaaatcctcatttaatcaataacactaactcttttaacttaaggaattttttgctactatgaaattactttaacatggtttgaaataagatatttttaataatatccttccaaatataaattcctcttaaaatgatataattttacatttacataataaaaaccaaaaaaataaaaaaatatttatccttacctcatcactaataaaatgctaatatccctatccaaccattccaagctcatcaactcttttttataagaatataaaaatattgcgaaatattttttatttgaaataattgaattaaatgaagtaactcgatttttctttcataaaacagcaatttacacactatcattatattaaaagttgtgtagtaattgtgtgattgcatagaaaatatagaaagaaggtatttccttattaaaaaataaatctcaaccattccaatatccatccatccatcaacagaccatttcaacctcataaacccccatattttaaaacaatctattattattattattctattcctagcattctattagaaatattctataaaaaataatctaatttaaaacaattatattactacaatcaaattaaaaccatccttactaaaactattagatacacgaaataaaattagaaaactgactatgaaaaaaaccattaacatattaaaaactgattttagaacttttcagatataggacaagcaaacagtcagccttaaatatgtttacatgttatttttaaataaaattttatacttataattctaaactattgctatttgtggcatattttttctgtagtgaagaagttactagtaaaaaataaataaattaactaatttttaatttttatgttaaaattaaaaatagaattcaattttttctattaaatttataattttagatttatatataattaatttaaatttctttttaatttataataaattatttattcatatttttatttttaaaaaaaatttaattaaattattttggtcaactgtaacttatccacactaacccctaattgaaatatattcaaaccatactcctaatgaatttcattcacattaccccttaatgcattttattcacactcactcctaatgtattctattgacaccacttatattatgaataaaaactgttaattattcacttctatttcaaactgtattgaaataacacctaatttttttatcaaattacattaaaattttcaataaatcagctataaaaaaaacttaaattttcataaatataaataataacataaatttttgataaaatattttgatattttttattaaatatgttataggattgtactaatgcattgtaatagatttataaaataataaattagacaattagaacttcaaatttgaaataaataattaaaaagagtaaaaagcagaaatatttaaaaatagataagtaaaaaaattttctaaattatgtccttattcaaaaatatttaaaataatctttcacacattaaactaatataaaattgttaatattttttattcagtttttcaaaattatttgattttatttaaataattaattcaaatttcaaaaaaataagaaaaagtagtatattaattagtattattaaaaatagaaaggtagaagttagaaagcagtttcaagatgtcaatgcaacaaactcagcaaagcaaacaaaagatcaacttggagcatagatcttctaaaatcaagagtcaaNNNNNNNNNNNNNNNNNNNNNNNNNNNNNNNNNNNNNNNNNNNNNNNNNNNNNNNNNNNNNNNNNNNNNNNNNNNNNNNNNNNNNNNNNNNNNNNNNNNNNNNNNNNNNNNNNNNNNNNNNNNNNNNNNNNNNNNNNNNNNNNNNNNNNNNNNNNNNNNNNNNNNNNNNNNNNNNNNNNNNNNNNNNNNNNNNNNNNNNNNNNNNNNNNNNNNNNNNNNNNNNNNNNNNNNNNNNNNNNNNNNNNNNNNNNNNNNcgtattgaaggatatagtttaactcgataaagaatatataacctcatagcatatccagtaatttataaatatcttaccttctgtctagccaacaaaagaaaagaattatgcaatttagttttgcttaaaatacaatttgctcattcctcctaattgtgaaaaatgcggagataagatgaagttagggttctcaaaaagaatgataggatccgatctcatggttggagatgttattatgagtaatgtgataaaaacttagtctcattgtataattaacatcctttgttctcaagatttaggatgcgaattagacagactacttaaaatctatttacaattggtaccaacattaatgtcaactctctcaatcaattaataatttaaactgattgatcactaattggaaacttgcagaaagagattattattacaattattatcaaaatatataatttggttaaaatggtgaggtcatcgaaatcgatgaatctcactttaaaaggaaacacaataaaggcaggcttataaaaagagattaatgggttttaggtatcacagaaaggggcgatggattcgatagattagttttaatacccgtagaaaatagaaaagctaataccctccttcctttgattgaactatttgtatctaaaaattgtactttaatttgtactgatgcatgaaaatcttataatggactaagccaacttggttattctcataaggtagttaatcactccaaaaattttattaaaccttctgaaaatttctaaagttagaagaaatttgatttattctatgggcatcttatacatacctagagtatagagagtaaatggaagcacgttaaggaaagattgagacaatgtagaggtaaaagggtaaattacttatctgacatttacacttgtatattgtatctaagttataaaaataatattgagataaattctttaagagctatttcctagtatatgagtaatcaatcaaattcatcaactgaaatggaaatagagaatggtaaataatattcataaaacatgcaatcctaaaaattttatttaaataNNNNNNNNNNNNNNNNNNNNNNNNNNNNNNNNNNNNNNNNNNNNNNNNNNNNNNNNNNNNNNNNNNNNNNNNNNNNNNNNNNNNNNNNNNNNNNNNNNNNNNNNNNNNNNNNNNNNNNNNNNNNNNNNNNNNNNNNNNNNNNNNNNNNNNNNNNNNNNNNNNNNNNNNNNNNNNNNNNNNNNNNNNNNNNNNNNNNNNNNNNNNNNNNNNNNNNNNNNNNNNNNNNNNNNNNNNNNNNNNNNNNNNNNNNNNNNNNNNNNNNNNNNNNNNNNNNNNNNNNNNNNNNNNNNNNNNNNNNNNNNNNNNNNNNNNNNNNNNNNNNNNNNNNNNNNNNNNNNNNNNNNNNNNNNNNNNNNNNNNNNNNNNNNNNNNNNNNNNNNNNNNNNNNNNNNNNNNNNNNNNNNNNNNNNNNNNNNNNNNNNNNNNNNNNNNNNNNNNNNNNNNNNNNNNNNNNNNNNNNNNNNNNNNNNNNNNNNNNNNNNNNNNtaaaatgtaaaaattaatagcattcatgattcaatagaacttaactaaaaaatctttataaaagttaaataaaatatttataatgtattattttcacacaataccattattgtattctattcacacctaatttttagtgtgaataaaattcatttggagtatggtgtgaatataattcaataaggggttagtgtgattaaaatacagtagacccaattatttaaagaaaatataaaagtaaattcgtttttaataaattaaatttataaaaatattgattttatttgatatttatttattttaattattttttataacattggtgtaattttaatttgattacatttaattaaagtgggaagaaaattttattagcttgaaatagaaatggaaattatatatatatatgtatagcaccctagggtactgcctttttcaaggctacatacaaatagaatacatatgcagagtatttatttatcttaagaattatttatattttatataatttaccactgtttacttcttgaagtctgttatcatagtctgtttgagtttatcctgtttagtccctttcttttttgactttaggttagagataattatatgactgatgcaatgatattatgttcagcttacacatgaatttaataaagaaattgaaaaaaagataaggattaaaactgaatatgtttggagattttaatcagtgtaaaccagttgaagataattgttatgactatttgaataatcagatcttcagagagatggttgattttaatttattgaagacgaagtacaaatcaacttctagattttcaggagagactttgaagatagtgaatagactattagaaggaaagtttaaatatgaggttagtgaatagacttttgaagagactgatggaattgatttgagtgttagacaccatattactctgactaataagggaaaggataaaattaataaaatgatagtagagaatcactacagagactattttaatgaaataaatgttagcttaggattgtattacatatgtaaagaaaattaaaaagacatctaattatttaatggataattgttcgaagtaacaaaatttgaagatggaaaacttaaattgagttagtatggaattgatagagaattagtgataaatttgaataaattgggaaagatccatccattcatctattttatttaactatttaagttaaacaggttgtataatagagatagatgatcctaattgtctaggcaaactatgcatacattaaaactaaactctaatttaaatttttttgaatttaattaaatttaatatgatggtttaatgctaaatcctaaaagtaataatataaaggtttataaaaatataattaattcctaggtttttggtgttaaaagttttaatatttttattcaaataactattttattgctgtatatgcaaaagaaaatgttacttctgagagagcttagatttcgagctgttgccgttctctcatttttatactttagactcataaattgtataatgtgagcccgtcaatcaaaattcaggattttgaggcaaaaaattttttaaaaagctaaaattaaagaattcaataaaacatagaatgtattcatttgatttaaaattaatatatgttataaatattttcattctataaaaaaactattaaacaataaagaaaggcctttctaaaaaatagtgatcaatgccacttcactagattttagaaaggcatttatttagctatattttagaattaaaataaaataaataaataaataatgtatctattaataaagcttaaaaagatatattttaaagttattaacatttttctatatcttttatggataaaaatacattttaaatttattctttttattttttaaaattagatatttttctaattcatattttttggaaaaatagaaatttgctattaaaaaataatttgtaaattaaaaataaacatattatttactcattttttttgttttaataattttatcttatagaccatgggctctattttaataaataatatgtatttttattttaattatgggctcatccaacaatttttttataaaaaaagttaaaaaactattaaaattaaaaaaataatttaaacatcgttttaccaatacaagattttcaaataaatgtattgatatctttataatagataaatagacctttattagctctatcaaattatttattctttattatatttatttaactcataaaataaaaattttagaaaaatttttgcagtagataatatactt
>JH659834.1_36600_42887
ggacaactttactcttttaagataatatatataaatattacttaagaatataaattttttagtaagtgatttcattaattttgactgcaactaaaatatttatttaaaaaattagttttaatcaaatatatttttttcattataccaatatcaaatatatattttatttatttaaatcctaataaaaagtaaattagctattatgaagctgatattgatttagtaatagcagcttcagactaagctattaaagtaattaaaataaaaaattactttaatagttcagaaaaagatatgtaagatagtttgattaaattatagagagaggattataatgatctctctctataataataaatgtccaccaataaaatggcagcaggtatagccttagcctgccttaaatcccactttagtacccttgggaaaggtatttatgtggagaaaggaggcagggccggcttccatttttgcctcagataccgactgggcctcggtaatcatcagaaccacgactcggggtctattgttcccccagagtttgacgaatattttaataagctaagccttcttccaaagaagatttagttttcaataatacttttagccatcctagagctaaaaccttttttgaatgatttgttagggcattcaatagactcttagaaggcaaatttattttaatttttttttattttaatttaaaaattattttaaaaatatataatagatatggactactgaggctcataaaaaaattttattttttcggcgatggcgcccttatgtaggcgcccttaatttttttgcacttgcaccctttttcaaataaaatgattttatttttaatattttaaataaaatgattttatagataatttaagggcgcaaagtaaattcattagtgagggcagtattattttgataattttcattgcgccctcaaaattagttgataaaataaatgatagaagatatttatagctttgcgatgcactagttttttttaacataaaatatatatttcagcagttattttaaataaaatgtttttaaaattgcaatttcatcattcattttaatagtgggcgccaagctcattctgcatttcagtggccttttgctcattcttatgcagctaagcctgcagcatgttcttacacttttgctttttcagcagcctgcgctcaaaaactgaaccactttctccttcttgatctactcttctgacttcttgaacagcacttggctgaaattgccaggcaatgccatcgtattgatgtccttgaacattctaaataaaatgttttatttaatttaaaggtgccaacaaaaaaaattattttattattaagggtgccaagaaaacattttaaaatgaagtgtaaaaaacgttttaatggacaggaaactcaattgaagggaggccttcttaatcttgagggcgaaaagagaataaacggttttcaggacgcaatttgtgcaaaaaatcaagcatgaattgcttgtcaggaagatgtgtcagatcaaagccccactactcgacttcctcaattgcaaatagctcttcataaagctgcaccttattatcattcttgtgggtcgttatccctagctaaatgtcacttcttttgatgctgtatatggcgccctgaagaattttcatcaaaaattactgggcaaagattaatgtaatgacatataccacctaactaaaatatatgttataaatacattaaataaaagaattgacactacctcccctagcaatatctattgacaatatatcctaattcaaatatttgacatacataaaaaataaatgacatacattttcaaaaaaaagaaaatgacaagttttcccaaaataaaaatattgacataaaaaaatttaaatcaatattaatgaaaataattgaatgtttcaataaaattttatttaatatttattacaattaattttaatatttttagtatatttattgtttaaaaactattttaaacaaataaaaactaattcaatcacttaatattaaaaaagatattacataagagtttagttaaatatataattgcattaaaatttaaatttaattcacagtctttttatagccgtaaaaattttaattaaatgtaaaatttttgaataaatttaaaagtaaaaaagtttaaaattataggatagaggaaaaaacttgcaagcatttgcaaacatggaagaagaatttaatctaaattttaaatcttgctaggagaaagacttattgtagcaagaggctgaagatatagaagaagaaagattatttaagtaatttgttaaaaaattatttatgaaatttatttttgtatataatactaggtttgtaatcactaaaaaaaaggaaaagtttagagaagaaaacagaaaataagatcttgagaatcatcttaaagagagaagaaatattatttagtaagcttttaactcatattactaagaagatgaatcataatattttactgattctgattctgctacctcatcagaagaaagttttcaattataaaatattaataatttaagcgagaaagagttaaagaagcttatcctgtaaatatctgataatgatgattagcaagaaagagcaattcaagttgctttaaagttaaatttgctaaatatccctaaattttttaagtgtttgaagtaaatgagtttaggaaaatcaacttagcatgtaaataaatattgctgtcgctgttactcttagaaatgtggtcaaagaaaataacatctttacaaagatcataaaatatttgatgggaccagactaaagatgtctatattgctaaaactatacttattgtatctcccttccttgtctcattataatataattacaaactcaataatgatatctaaatatgatcttaagtaggctaggaaaagatggagccaggtaatagaattatattttgttgatcattactcttctataaaactaggttaaaaatcaacagattattgaaattgacgagagcgctttttcttgtaagtactatcgaggtcgtatgctcagaaaaacatagtggattctaggcttaacagaaagagtccaagagaatcctaagacagttcttatactagttgcaaagagagatagctaaacattaatacccctgattaaggaatttgtttctacaagctgcaaaatgatttgcacagacatgtggagagcctactaagagttaaaaaacaatggctataaacattttagagttaaccattcaaggaattttgtagagcctataaaccgataaagaagaaaaatgaaaaataaaaaaagaaagaattaggaaagaatcagaaattacaaaaaattctaaggctctcttattcatacctagactattgagtctaggtggagccacctaaaggaaaaactcagaaaacttaaaggaaaaaggaataactatctgtttgatatttattcctgctaattctatttagaaaataaataaagtaagtataacataaaaaagccttaaaattatttaaaaatatatagataattgagataaaaaaattaacttttgttttgtacttatttttataattataaaattttcattatcattctttattttattcaatataatataattttaatctaaaatttaaatatatgacagttccacacaaaattaaatttatgacatatgtcatttatttgaattaggaaatattgtcaatagatattgctaggggaggtagtgtcaaattatttattttatgtttatatgagacatatatcaattaggtgatatatgtcattacactaaaatttgcccatttactgtgatgcatagtgcccccaaatcaggtaaataccaaccaagctgaaagacagcccaatagaagttttcttttaagccaaacatgttattcagtgtctacagaaggactacttagaattctccttacattatttttagcctttcctttgcgcccttaattacaatatctttttaattttgtctaaattttgtgaattttaaatctgaaattcaaggttttaagctgaaaaaataaaaagaggaaaaaataaaaagagggcgccatctagaattttctttgtaccatttatttttacaagtaaagggtgcaattgaaattttgatttaaattttagaaaaatttatcgagttaagcagcataaatcgctttaattaacataaatttagcttttttgctttttttgccatggcgcgctttaattaattttatctgttcttgtcacatgttagcttattttttaaattttctttgtattttaatggcgcaaatgattctttaatttcatttgttcaagttaagtttaagggcgccaatgaaactctttacaaaacaaatcaaataatttaagggcgcaaagcaaaaaatagcttaaaaattcacttttcaattttggtgcaatggaagaccgatatagagagctaattgatgaaatagagctcaaacaaactgctaggcaggtaacctggaggtctttcaggaggaaaagcaccctaatctgccaaaatcaggagtatttgcaccatgaattgtggatgcaagatggtagaaatttctctttttgccctcaaaatagttatacgatttatttgctacttcacaccgtgaaggactgcaaaaaaaaatgctaaaatctataatgcaacaataaaacattttaatttttgagactgttccgagggcgccattatagaaattaaaaaaaacattttaaaaatctattgctttacagcatgctgcagatttaatcagataaggcttattaggtacaaaaatagattcaatatttaattaaataaattcaatatccaaaataaaatttgtatccaatcatattcaagattgtaaaatcatagctaatttaaaatttaagcaaattaaaactaaaaataaaaaatatttgtcagtttaaacaaaataaaaatccatgttaaattgtctttttaaatattttacaatatcagaaaaagatcagaaaattgcagtgtttaatacattttaactagaaatatcaaagggtagcactaatccaaagagttaatgtcatactaatttaaaaaattatctaaaagaaattcatgataatttgaataaagcttatttgtaagaaaaagagacaaataagaaattaaatgaggaaaatatttccctttagcaagcaaaaatcgaatcatactaaaagtagaaatggaattttgataacccaaaataaaaagaaaattactgatttaataggaaaaatgctttgctacgatatgctaccatttagttttgtagaatcaataggattcttagatcttcttagctaaattgtactaaattatgatttaccttcagaaaaattctacagaacaagttggaatataatagctttaaaaataaaattaatattttattagattaagctgatttcatctcattctcaatagatatttggacaagtattgctaataacagttttttatgcatagtttgcaatttttttgatgaagaatttaaaaaataaacttatatgtatgctttcattagtatgttttgatgatttacacaatggctaaaatattgctctaaaaatataagaatagcttgaaagatggaatgtggatactaaatattttatgtattttagagataatgctccaaataatttgaaaggtcttgaaattggaaattttattaataagtggtccttgtttttgccatcttttataattgtgcgtaaatgatgtattatcgtagatataattattgaatgatattgttaaaaaattctaaaagattgtgacctactatcatacatgtggaaatcattctaaatatttaagttcgcttttccaaaattaagtggaagatgatctaaaattaatataaaatgtaaatagccaatgggattctacatatttaatgttagaaagattattagaaatcaaaaagatattaaaactttcagaatcaaaagtagaacaattaacataaatagaatgggaaactattgaattaatatatcctttaaggatattttattaatatacaaaaaaagggtctaaagatgaagagaatatatcttctgttatacctttcattaatattttaatcgaatagtttaagataaaggatttagattaagaaattactaaggattttaaagaaaaggctatttagtctttaattatgagatacttagatgatggaaaaaatgttaataaacgaatcattaagtatgatatagaaa
>AFSS02012858.1_1_3956
ActcataaaatatctttttcaaaaataataaaagaattaatttatttaaatttttttatttacttaaaaatatataatcttagattgatttttaacaatttagcttagtattgtattaaaaaaaaatcaaaaactacaaaactaatttaaagcaGCCATACATatctaaaattgaattatttttaaatatatgaaagAAGAAgatataatagaattatttgcAAAGTATTAGGTTTTATACAGAAATGTTTGCCCTTTTTGTAAAAAACAGGTCTTGaatctatcaaaataaaaagtaaagataTGGTGTACTCATTGTAAAAAGCATTTTTAGCTAAATACTACTACAATTTACAACAGAAGTCATCTATCTTATGAAGttcattatcaaataataaaattatttttaaaagattacaCTCCTAACTAAtgttaagaaattattaaagagttataataataatatgtaTCAAGgacttcaattttaaaatattataaatattattaatatttgattcatCAATATGTATAATATAAgtagaaaaaatagatttacttTGATGATGAAGTAGAATTAGATGAaactttgttatttaaaaagaaaaaaagtaaagctCAAGGAAGGCCTATTAAAATCTAGTACTGGCTTTTTGGGATAACATCTAGATTATCAAAATTGcctgtattttatttacttaaaaagagAGATAAAAAAAGCTTATTGCCTATTATATATTAGCATATAGCTTATAATTGCACTGTATACAGTGATTGTTGGGGTGcttatataaatctaaaaagtatTCCAGCAACTTCAAATATCACATAACTAGATAagaatataattcattttccAATAAATCACAAAAAATGGTTTGTAAatccttttataaaaaaaattcatacataaaatatagaaagaaaATGGTTagacttaaaataatacataagAAAATTCAAACCAAAAAAGAACATAAAATTGTATATAAGCAAATACtggattaattaatacttaaagTTTGAAGAATAgctaattttgttattaaaattgattaaaaagttttaagagtcttgatgaataaatattctgtttaatttatattaaatatttcaaagttgtaacaaaatattttctagtttataataaatctaaatttaatattttataaataaaataatgtaatgTAAAATATTAGTATATATTTGTA
>JH659612.1_97163_103528
aagcaataatcatcaattattactattcttggataataaagttttataatCTTTATTGTTCTCAAGAAGAAAGAAATCAAGCAGCAATAAGAAGGTCCttagtagaaaataaaaaaacaaactgaagtaaataaaaaattattaaaaaatgagaaaagttaaaaataattactattctcgaataattatttttattgaaggaaataaatatttaataaaaaaataaatattattttataaatttaaaaaaatcaaaaaaatattgaaataggtTTCTAGCctgaacaaacaaaaaatataaaagatatttaatcaaaggtttaattttttaatgaaaaaatataaatttttttcattcatttttttttgtaaaaaaaaataaattcaaggtGGGATGTttgacaaaaatttatttttgatttataaaaaggcatatataataaaaaaatgaatataaatattataatcttcaaataaatatcaacaTACTATTTCATCCTCATcattatcttcttcttcttaaaaGTCAAATGATNNNNNNNNNNNNNNNNNNNNNNNNNNNNNNNNNNNNNNNNNNNNNNNNNNNNNNNNNNNNNNNNNNNNNNNNNNNNNNNNNNNNNNNNNNNNNNNNNNNNAAAATGTCATCAAAAATCtattctttgatttattattaaagctttttatcttttttggtTGATTACTTagcaatatcttttaaatttatctgttTGAGATTCTTGTCCTTAGATTTACTcttggttttatttttataggcataataaaattaaaattttagtaatattatttttaatttcttaaatacctATTTTCCATTTCTTTATTGGCTTGAGTTTGATGATTCAGAAGTATCAGATGACTCTGTGTCATCTATTGTTAATAAAGgagctcttttttattatttatcttatgatTAAAGAGATAATGAAATAAAGCATAGATGCTCCTTTATATCTTCACacgtattatttaattaagtgatagattattaaatttcacttTAGTGttctgtaaatatttttagtttatgtgaaaattatttaattagatcttcatcaaatttatcttttgtttattatcTATCTTCCTATTGCCTTTATATTTAGACTTGAGAAAACATTCTTTTTTTAGACTTAATACTATCATTTGCTATCATCTAATTATCCTATTCAATTgagcttaattattattaattgtggTTAATGGTAGCCTTTGTGTTTTcagtttatatttcttttgggCAGgaaagctatttaatttaagccaTCCCTATATAATTATCATTTCTGTATAATAAATGTATTGAATTTTTACCTATCTCTATTAACTTTTCCTCTGTTGTTTAGCCTTTGTTAGTTTTCTAAGATGGTACAGTACTAAATTATAGTTTAGTTTTAATGAAATCTTAACTGCACGGACCAAGATCTTGAGTAATTAACAGTGATTAAAAAGGAGGGGGGTATTTTCGTCAAAAGTgtcaaagatttaaaatttgacataaatttttaaaattggagTCTAGAAAAGACATAAAATTTTGAGAAAgacttattgaaaaataaagaggtgtctaaaaaagttaataaaaatacaaaatacattatatatcataaaaagagttaaatgccattttgatttaaaataagcgaaatttaatgttttgatttaattaagataatttacaaattttgtggggaatattttaatttttgattaaacaatttgaaattttgattaaaattcgcACAAATTCATTTGTTTCTATCGATATTTCTCGAATTTTCTaagtatttacttaattttattcatcagtaaatgaaattttaataaatatataattaaaactaattttcaaagatagattttatcaatttttcaaaaattaacaaaaattttcaaaatttaatcatatttttttttaagctaaacatttatctaaatttctttttattaaatattcatttgtaAAGActatccaaaattaaaaaggcaTTTAACTCTATTATCTGTTTCATACTTAACCaaagttttaaatagaaaaataaaaattaaatattcttttctttttttaactaaaatgccaaaggttttatttataattaatgtatttttatattttatggttcttcacaaaattttattattaaattttagaaagaaaaaaaatttttttattaaagtgtcTTATatgtcaaaatttaatttttaggtgTCTTGAgacatataaaaatttaaaaactttttaaacacTGGTAATTAACCTCCTATTTGGATGAAAATGAGTatctatgtaaattaattgatcaatACTGAATACTTACTTACCAATGTTTGGTGCACATTATTCTCATATTTGACCTACTAGAGCTATCTTCTATAAATTATATCTACATCTAATATTCAATAGATTCTTTATTGAGAAACCtttcaattttatctttagtttattctaaatatttctagTACTGCTGTTATGTCCacattaatatctttttattcaacgagtgtaaaattaattatttttattaaaaattataattatatctaacttttaataaataaagattttattgaaaaatcttgaaaataaaagatagtTATGCAAGAAGAGAaagtaaagaattttttttcaaggaataatctaatatttacTACTAATTGTAGCTACTGTTAATCCTTATCCATAACTTAAagtgtaaaatataaaaatagatactaTTGTAGATCATGTAAAAAGTCTTTTTATGAAAGAACAAAcacaatttttacaaatagtaGACATAATTATAcagtattataataaataatagataactTCGTTTAAGATTAGTCTATAAGGAGGTgcatcaaaaatttaagagtAATAACTGGAAATATTTTAGCAAAGAAGACAATTTCTAGATActatgatatatttatttaagaatttaattcacaATTATTGCAtttctaaaagaaattaagttattttttctcAAGACATTTTAGAAATTGATGAGACTTATATTTATCGAATAAAAAAAGGACTTCATGGGCGCTTAGCTCGTATATAAATATGGTTATTTGGTATGATATCAAGGAAAACAGGCTttcctatattttatttgttaaaaaatagaaataaagctACTTTATTAGAGATAATTAGAAAGCATGTAAAACCGGGTTGCACTATACACAGTGATTGTTTTTCTTCTTATATAAATATGAGAGTAATTCCTCATTAATCTCATATATCTCCTCTTGGTATAAGGCACTATGCAGTAAATCATACAGTTGAATatgtttttagaaataaaagttCTATTCATATCAATACTATAGAGAGAAAATGGAGGAgcttaaaagaatatatttaagaaattaaaccGAAAAAAAGATTAgagtaaattatttcaaaattttggaTTAATCAGTATTTAGATTATAatgaagaaatatatttattaatgtaattaattaaaaaattacatatttcATAAACTAGTAAttgactttaaattaaataatggttttgattaaattctaaaaaatatgagCTATTTATTGGCAATTATGAGtcatattatctaatttattagtaataatacctaataaattagtagaaattagtaattattacTCATAAATACCTAATTAATTGGTCATTATGACTAAAAACTTTTAACTACTACCCTATAACCTATTATTACATATATAATCCTTTCAAACTCAAAATTACTCAGGATGCAAGCATGCAATTACTCCATTTATTACTTTTCATATAAAAGCTAAAGctgataagaattaattaattttctaatttaatcaccattttaaattatgaatttttggGTAGAAATAATCAATCGACTATCAAGAATACAACCATGATACCTCATTCAATAATTATCAGATTCAAAAAACTTTGAGGACATATTGTATTTTGTGTAgaattattttcctttttttggtttaattatatatgttgaatttttgtataaatcCTCAATTAACATTGTAGGGAAATTTTGTTGTAGCACAACCACTTTCAGataataattactaattaaaaataaaatttgaatgcaCAGACTTCGATATCtataaatttctatatttaattatcaaacaagtagcattagaaataaataagcattttCCTAGACCAATAAGAAAaagttgataatattttattttagttttcagAAAATAATCTTGAGGatcttgataatttttaatgagagTTATCATTCATTACACGCTGGCTAtctaaaaagcaaatataaatcttaaattctgataaaataagcatgataatattaataaaactgtacaaaattaaaaaatgtaattgataaaaaaaatatgggtcaattaaaatatgatcaGCTACTAtgtatgatattaaaaattaattgtaaaattgaaaaattttataagaaaaatatctaatattaaagcaaatacatcaaaaataattaattttaattaataaattaataattatgattatttaatttttcaattatttttcaaaagataTTAGTGCTGTCTAAATTATAActgtaaataaagaaataaaaatataatcacaTATTTCATTggtaacttttaaaaatttttttttaataaataaataaataggtctttaatgaatgataaaaaaaaattttataaaaataaaatttaataaaacataatatttaatttattcattcattaaagaacaatcctttttttaataaacccactcaaattaattaccccctatttattttagataatatatatttttttaagatcaaCATAAAATAAAGGATTTTTAGTTCAGTtaatattaatgtaaattaaaaagaatcttCCTTTCTTTTGTGTAAAGGAAAATGAAAAAGTATTCTGAGTTaagaaagttaaataattaggtttaaaataagataattaaacttagtatatgatttaaaattaaattaaatctttcttaatttaatcatagtTTCTACTCTAAAGTTTTCTTCTTCAACTTAAATATAGATGATATTGATTGAGTAATTGCATAAAAAAAGATCTATAAAGTGTAATCTTACTaagatttacaaatattacattaatttattcatgtttataaatttcaatatcaaaagtaaaaattctatggtttaaaataattgattgacatttaatacatattatttttttcaaagctaAGAGACTGaatggatttatttttataattaaaatatgccttcattaatttaatagttcaATATGACTTCGCTCGTTTTCCTAATTAAAAGTGTAATCATAActtgaataatattaatagtataaaattataaaaataaaatttctatggcttaaaataattgattaaattttaatgcatattatttttttcaaaactaaGAGACTGaaaggattatttttataattaacacATACCttcaataatttgatatttcaatATCATTTCActtgttttcattttaattaacatttttattaaagcttgtaaataaaaataatattataaaattgaaaaatatttaaagattaataaactccagagttagttaattttaatcttaataatatcttttgattttattcataatatatattttatctaaatgatatttttttaagagaatTAAGTAGACAGACAtttggaaaataaatttattcactaaataaaattcaattataaaaaattatgaaatttatacATAAAATACTTATCAAGTTATTTAGTATcatataaaattacaatttttattagatattcaaatattttttatcaatttaattcaacATTTTGGTctgttataaaaattttttacaactTTGCTAGAtttctaaaatcttttaagttaaatactctaaatttaactaaagacattgtaaatcttttataaaataaattctaaggaacgaattaaatattacttattatattatttttctaattttcttcttatttttgcaAAGAAGTTCTTCtctacttaataaattaatatgccTATAAAAAGACtgaaattagcaaataaatagttaatcctAGTAAAATCACTtgaattgttattaaaaaactaacacTTACTTAATCTAAATAGCCTGTATATGAAATAAAGTCTGGTTTTGAACTATAAATGttcaaaataaagaattaaatgtaTAATACTAGCCATAAAGCTGaatctaaaataaagtaaCCATTGGTAAGTTTAGAATAGAAtggttttaaatatattatgataATTAGCAAGCtcaattagataattattgttaatatgTTGCATATCATCCAATTTTAACCTgcttataaaaagcaaataggTATTAAAAATGACTCAAATGTTTAGTAAATG
>JH660027.1_59952_66314
ataattaatgtcaaaaaatttttggtctaaaataacagcaaaaatcataaataaagataatcgaaagaaaaattactgttttttgtttcatatgtcttatatttttttatatttcaacattgaatgaaatagtttatattttcatttaataaagtatgaaagtatattttatatttatttgaaattattatttttattatttttctacattttcctctttaattctcaccaaatccattttgattggtattggtgatatttaatttatttataaatattcacaaaatatggtgaaaatttatgtttgctggtgagaattaatgaggatttacggtatttaggtatgacaatattagatttatctaaatatttaatatataattattataatcatattaaaaaagtatattaagatgttaaattaatatattaagatactgatagtttagtaatctaaattaaaacaaaagaggatatttataatatgattaaaaataattaatattatgatttttcaggattaaaaacataatctcctttatataataaagtaattaatattttattgataataatatgaattaagaataataacaataatttatataaaattctatgtaaattggtaaatttaaagatgaaaaaattaatgatcctatataataatttgttgaaattagaagtaaatgctattcatattaaaaattatcaaataaaaatgataaaaaaaataaaggaataaaataaaatattgtatataatgtattaacacatgaagattataaaaattgtttattttaaaattaaattatagaaataacataatatggtatacgttcatattaacattaattatttactataaaataagaataattagctcttgtgaatgtaaatgataaaacatatatgttaaattcttgtgaaagtttagcttttggtaattataaaataaattaatagtgaataataaaaaattgtaaaaaataaatgaattgtgtgtaataaataaatcttcaaattatatatatcaatttattgttatgaatattaaatatatatatgaatatgaatgaataaatataataaaaaattgttgattattataattaaacggttatagggtagtagttaaaagtttttagtcataatgaccaattaattaggtatttattagtaataattactaatttctactaatttattaggtattattactaataaattagataatatgactcataattgccaataaatagctcatattttttagaatttaatcaaaacNNNNNNNNNNNNNNNNNNNNNNNNNNNNNNNNNNNNNNNNNNNNNNNNNNNNNNNNNNNNNNNNNNNNNNNNNNNNNNNNNNNNNNNNNNNNNNNNNNNNNNNNNNNNNNNNNNNNNNNNNNNNNNNNNNNNNNNNNNNNNNNNNNNNNNNNNNNNNNNNNNNNNNNNNNNNNNNNNNNNNNNNNNNNNNNNNNNNNNNNNNNNNNNNNNNNNNNNNNNNNNNNNNNNNNNNNNNNNNNNNNNNNNNNNNNNNNNNNNNNNNNNNNNNNNNNNNNNNNNNNNNNNNNNNNNNNNNNNNNNNNNNNNNNNNNNNNNNNNNNNNNNNNNNNNNNNNNNNNNNNNNNNNNNNNNNNNNNNNNNNNNNNNNNNNNNNNNNNNNNNNNNNNNNNNNNNNNNNNNNNNNNNNNNNNNNNNNNNNNNNNNNNNNNNNNNNNNNNNNNNNNNNNNNNNNNNNNNNNNNNNNNNNNNNNNNNNNNNNNNNNNNNNNNNNNNNNNNNNNNNNNNNNNNNNNNNNNNNNNNNNNNNNNNNNNNNNNNNNNNNNNNNNNNNNNNNNNNNNNNNNNNNNNNNNNNNNNNNNNNNNNNNNNNNNNNNNNNNNNNNNNNNNNNNNNNNNNNNNNNNNNNNNNNNNNNNNNNNNNNNNNNNNNNNNNNNNNNNNNNNNNNNNNNNNNNNNNNNNNNNNNNNNNNNNNNNNNNNNNNNNNNNNNNNNNNNNNNNNNNNNNNNNNNNNNNNNNNNNNNNNNNNNNNNNNNNNNNNNNNNNNNNNNNNNNNNNNNNNNNNNNNNNNNNNNNNNNNNNNNNNNNNNNNNNNNNNNNNNNNNNNNNNNNNNNNNNNNNNNNNNNNNNNNNNNNNNNNNNNNNNNNNNNNNNNNNNNNNNNNNNNNNNNNNNNNNNNNNNNNNNNNNNNNNNNNNNNNNNNNNNNNNNNNNNNNNNNNNNNNNNNNNNNNNNNNNNNNNNNNNNNNNNNNNNNNNNNNNNNNNNNNNNNNNNNNNNNNNNNNNNNNNNNNNNNNNNNNNNNNNNNNNNNNNNNNNNNNNNNNNNNNNNNNNNNNNNNNNNNNNNNNNNNNNNNNNNNNNttctcatatttgacctactagagctatcttctataaattatatctacatctaatattcaatagattctttattgagaaacctttcaattttatctttagtttattctaaatatttctagtactgctgttatgtccacattaatatctttttattcaacgagtgtaaaattaattatttttattaaaaattttaattatatctaacttttaataaataaagattttattgaaaaatcttgaaaataaaagatagttatgcaagaagagaaagtaaagaattttttttcaaggaataatctaatatttactactaattgtagctactgttaatccttatccataacttaaagtgtaaaatataaaaatagatactattgtagatcatgtaaaaagtctttttatgaaagaacaaacacaatttttacaaatagtaggcataattatacagtattataataaataatagataacttcgtttaagattagtctataaggaggtgcatcaaaaatttaagagtaataactggaaatattttagcaaagaagacaatttctagatactatgatatatttaagaatttaattcataattattgcatttctaaaagaaattaagttattttttctcaagacattttagaaattgatgagacttatatttatcgaataaaaaaaggacttcatgggcgcttagctcgtatataaatatggttatttggtatggtatcaaggaaaacaggctttcctatattttatttgttaaaaattagaaataaagctactttattagagataattagaaagcatgtaaaaccgggttgcactatacacagtgattgtttttcttcttatataaatatgagagtaattcctcattaatctcatatatctcctcttggtataaggcactatgcagtaaatcatacagttgaatatgtttttagaaataaaagttctattcatatcaatactatagagagaaaatggaggagcttaaaagaatatatttaagaaattaaaccgaaaaaaagattagagtaaatcatttcaaaattttggattaatcagtatttagattataatgaagaaataaatttattaatgtaattaattaaaaaattgcatatttcataaactagtaattgactttaaattaaataatggttttgattaaattctaaaaaatatgagctatttattggcaattatgagtcatattatctaatttattagtaataatacctaataaattagtagaaattagtaattattactaataaatgcctaattaattggtcattatgactaaaaacttttaactactaccctataaccaattaaacattttaaaatgaaaaagatattaaaaaatattttgaaatataaaatattaaaataactcacaaataaattaaagaagcgttaaaaaatgcaactgtaaaataaacacataacataaaataaaataatgaaaaattgttaattcctatcactaatccttaacactattattaatgtgatttattattttttgaatcttttaccaataatagatataaataatcgttatgcatatgcttatccttttaaaacaaaaaaatgagaagaaataaaaaatttattataagaatttattaaaaaagaataagttttaggtttaagttttgataatgatgggtcagaatttaataataaatcagtaaaataattattagattaaaataatataaaataattattttttgataaagaaaaaacataatttgcataaatgattaagagagatttaatagaaaaataagagataaaataacatattatttataataatctaaataaaaaattatgttgagaaaatataatatttaattaatatttataataattctactcactcatcaataaaataaagtccataagaagaaaaataaaataatttttaagatatagaaatattagataaaaaattgaaaatttattttaaattaataattatgtgagaataaaaaaataaaaagattaatttccattatgaactatttgtactttatacaatttttaatttttcataatatgtaataccaattgtttattattattcattttcatcatttttttaatttgatttactcacataatataaattatcatatctattatttaatttattgttatctttatgtttaacaaattatttttattcttgattttctaaaaaatattatgctactaattattgaatacctttttatttgattaatttgtaaattattttaatgttacatattataatcctttttaattaaattatatttttaatttatcaaattattttacattaccaaaattactaacataacaattaggatattcgttaatttatttgtaaatttcttattagtcacttatctatatataatatatatttaaaaaattcttaagagctttttttaggtttaaaattttaataatcaataaaagcctttaaaaaatttttttgttctaattttgttagtatttattcagttcattttttagctgtttcttcataatttaaatatctgcaagagctgtagttaattcttattctgtttgttcatcatcttcgatgttaaatgattctttttctttttctttaatatccatcaaggcaaattatagaaacttcttttgtcaataaactaatttataatttgaagatttttttaaatttttttcaataaaataaatttatattatctgcaaaatcataaaaatcaatatattcattagtattttcttattagaactcatataattaatttaaattaatatatttttaataatattattatattttaatatacaattctaaatatttaaatatatcaaNNNNNNNNNNNNNNNNNNNNNNNNNNNNNNNNNNNNNNNNNNNNNNNNNNNNNNNNNNNNNNNNNNNNNNNNNNNNNNNNNNNNNNNNNNNNNNNNNNNNNNNNNNNNNNNNNNNNNNNNNNNNNNNNNNNNNNNNNNNNNNNNNNNNNNNNNNNNNNNNNNNNNNNNNNNNNNNNNNNNNNNNNNNNNNNNNNNNNNNNNNNNNNNNNNNNNNNNNNNNNNNNNNNNNNNNNNNNNNNNNNNNNNNNNNNNNNNNNNNNNNNNNNNNNNNNNNNNNNNNNNNNNNNNNNNNaaaataattttatttgaaaattttttatataatttgaagaaaatttttactgttaaaaataattttttgtatatattttatataacttgaagaaaaattttattgttaataaataatttattgtatatattttatataatttgaacaaaaattttattgataaaactttttttaataaatgttataattagaagattttttttttaatcaaatatttttattataatcaataatgaacaaaataattaaataaatgcatcattatgttcttctcttgaatattttattcatttgtatttaaatgaatatattattttattattacgcattttaattaatattttaatttgattattatgcagaattttattattacttattattagtattataataccagtaatattattatttgtatggttatatatagttgctttacatttaatgagtatgattttcattatttttagcttccattttcattggcttttctttatgccttttctttgcaagctgggttttttattttctcttttctattctttttattgttatttagttcgctgtgattgtttgcatatgagttatgtattttttgattatatctcttttcattgttattttttaattttcatttagtacacataccctttcttaattctttcattatttcttttttcattaatttgctctgtttgttttttgtttttaatagctagtgctatttattattttatctgtttgggttcctatgagttcaataatttcttcttctctcatatattatacagttgtgatttgtaccaggtatctatcgcccatataagtttagttg
>JH659603.1_914995_921282
NNNNNNNNNNNNNNNNNNNNNNNNNNNNNNNNNNNNNNNNNNNNNNNCATTTTTTACAAGTCCAGAATTTAAtgcttaaagaattttaaattaaaaacatttaattgattaaaaaatattgtggATTTGTTCTattgatcaaaaaaataaaaaagggagcttggcttttttttttttgatagattaaaaataaaaattaaggggTTAATTTGAAAAGAGAGGCAGGTTTCCATTtcaaattttgcaaaaaattaaaattctttgataTTACATTCACTTGAAACAAGAAATAGaaagattataaatatttaacaaaatttcaaAACCTGAAACTTCCCTTTTCAATTTAAacctcttaatttttattatttattaatcaaaaaaaagccAAGttccctttttatttttttgattaatagtaCAAATtccagaatattttttaatcaattaaatatttttattttttcatttaaaattcataaagtaTTTAATGGCTGGGCTTGTAAAAAATGTACaggatttaagtaaatatttaatattaaacatgaaatttaaattttctgaagttaaatatttttaaaataaacaaaaatacatAACATATAACatgtaaaatatcaaatagaaatttgatttatttaagattatctaattaattttaaattaaataaatattctttaataattcatttattgcttcatcaattaattaagtGCTTGCtatatagtaaattattttttttttacttgtaTATTGGGAAGCTTTCAAAAAGCTCTTTtgctttaaactaaataattataattatcctattattaaataaattatctgcaGACTGATCATTACTtcactcaaaaattaaataaactactaCCTCTACTAAGGTGCCCAATTTTAACTAGTGGAAATGTAcaacttttttttatgaatacaGTGCTATAAcgattcaaatataaataaaaattaatcactttgaccaaaaaatttaactcaGTTTATTAGAAGGTgacaagtaaattttttagaaaattgattttatcttcattaaattttaaaaaaatatttgatagattcatttaaacttttaagtattatttaatttagaagacATACTATAAAAAgccttatttttaacttttgttataacaataaaagtaaaataattatgaaagattgattaattatatttatggaATATTAAATTGGTAAAATTTTTAGGGAATTTAAATAAGGcaacattttttttacatatttatatgaataaggtaacaatttttttatggaTATTAGGgagttatattaattaagaaggaatgatgtaaaataaatttatatatatttttaatatcaaaatgtatttttaatctataaataaaaaaaataaatgataagcaaaaaaaaattattttaatcaaaataaattaaaatttttaaaaatgattttttgaaaaattattggatattttaaaatcttgatTAAAGTAATCATTAATGATtggcaaaaaaaaaattttttgtcataaaaaatattttaaaatatggattttttataatttttcatgaAAAATGAGTATAatcctaataaaaattaatcttagccaaaaaaagaatttattaaaaaaaagtaatcaaaaaaaattaagtcataaaaatattatttaaaaaatttgcaaaattataaaaacaactaaatgactctaattaaaaaaaaagaagaatttaacTTCTTAAGTTTGGGAACACTTTAAACTTGAAATTGATATGAGACCCTTTAATATGCAATATAAAATCCCATCTAAGAAAAGAGTAAAATCTTATATCTAacaaatgtattaaatatgtatctaatacattaaataaggaattattaatgataatttattaataaattaataatcactATAATTTGATGATTGGAGatcaaattagaattaaaagtttattaggGCAACATGCAGAAATTCGACACTTGGAATCTAATGAAAAATTTCGACAATACAACCCTAACTAAAAAAATCGACACCTGAATAATTCAGAAGAAATTCTACACCAGAGTGCTATTGCATAAAATCGACacctattcaattttatttgtttaatatcctatttaaaacttaaataacaatataaattcattattattatttttttattgaatatttctattactctatattttattcaatacttAATtccttaaattcaaatttaaatttttttagatattagtgAGCGAATTATTAAATACTCAGTCTATTTTTCTACTTATAGaatgttaatataaataaaaataaataaagagtatattttagataatgtctgaataaataaagatagcgAAAAGCACATTTCAGGTGAAGCATTCTGAATTCAAAAGAAAACAGAAATTAAATGATTCCCGGTAAAGTATACTTTCCTCTTTATTCAACTCTGCAAGTAAGAACTCATCAAAAAATGCAGTAAtaactataattaattaatgatttaatggCTGATGAAAGCTTTAGTTATtctgaatttttaaagaaaattaataagtatataACATcaaaacatataaattatGCTATCAATTATCTTTATAGATTAAGTATGTAAGACTCTTAAAGTGAAAAAGCTGAATCCcttgaatatttttcaaaatttaaactaattatgaCTCCATCATGCCAAAATTGCAGTCAATAAATGAGAGAAGGAAAAGAgagtcaatttttatttaataagggaTGGAGATGCTATGGGAAAAGGTGCGATAAGATTAAAAGCTTCTTATTATATACACATCCTATTTTTGAAGAATATAAGTTGCAATTGCCAGTGctgttaaagttatttatttaataattgccATATTAGTAGcagaattatcaaatttaataataatcttcaaaaattaatgataattaacTAGCTTCTTGCTAGGAATATATGGAACAAAGTtgtatttgaatattatttagagtAATACGCTACTTTTAAATTAGGTTAAAACTCTTAAGTAATTGAGATTGATGAATCTCATTTCAtaagaaagaataataaagGATGTTTTCCTAAAAATGCGAATTGGCTCTTAGGTATTTGTGAGAGGGGAATTGGTTTCGAAAGGTCTTTATTCTTTCCAGttcttaaatgaaattaagcaACTCTTATCCCAATTATTCAAGAATATGTATCCAGAAATACTACATTAATATGCACTGACTCTTGGAAGGCTTATAATAAACTTTCTGACTTAGGCTATGAGCATCGATCAGTAAACCATAGCACAAATTTCATAAAACCTGGGATAGACTTAAGCAGCTGCAATACCAGAGGATAATAACTTTACAAAGGGCTTCTGGTTCAcacttaatcaattaaaagtaAGTGGTACCATATCAAGAATCGTTTGTAAATTATGAAAGGAAAAaggaataattatatttaagatgtttttatatctttattttagataatttagaattcaaagctttagaaattttttaatcttatatcTCAAAGTTTTAGTTGAAAAATAGtctttttgaatttcttttgaATAACATTGATGAGAATGATGAAACTACAGTAGAATATGAAGAAACTATATCTGATAAAGagtaagataataaaaataatgaagtaTTAAAAGAGGAAGGTGGCACTAAACAATGAGATAACTAGATGGAAGTAGAAGAAGAAGCTCTCAATGATCTTTCTTGgcaattaaaatgaagaaaattaagaagagGTGTTAATTAAAGTAGTAAGGCATCTTCTTAAACctaaaactaaaaagaaataaaattgattttaaacttaaaagaatattatgaaagaaaaatgtattcatttttaatagtaaatttgtATATATTCAATATTATCTAATCACTcctttcttatttctttaatataataattatttatccatttgataaattatactcaaataaatttcattaaatgatatttaaatttgcattagtattaatataaaatctattgtAAAATATCGATACCTTAATTACTAGGTGtcgatttttttagttatggTTATGGTGTCGAAATTTTTCATTAGATTCTAAGTGTCGAATTTTTGCATGTTGCCCATTTATTACtttggattttaattttatcaattaattatttaaattaaagaatattcatttaaaaatttttaaagttgattGTATGATTAGTGAAGATATCATGAAAGatcttatcaatattttataagaatttaacttaaatactgcaaattttaataaaataatttgttcaaCTGATTCTActtgaaattatattaaattaggaAAGATTATggatctttaaattatttttagtgctTCAATTACTTTTTACATAATGTAATAAAATCTTGTTTGTTTTAACGATATTGATGAGTTTTTAGTATTACTTTAGAAATACTAAAGAATATCaacaaaattaagaaaatcatGTTTtccaatcaaaaatttaaaataattgttttaaactAAACTAAtgaataagcaaaaaaattaaaatttgaataagatTAAGAAGtgttatttaaacaaaacaagaatattaaaagcaaAGTTTTTCTGAGCCTAGATGGAattcatcttatttttaattttctagccAAATTGATAATGAAGATGGAATTAACTAACAATATTTAAGCTCTGATGAGTATGAAGActctaaagatttaaaaaaccttattaattaatatacattATAATAAAGTAGGAGAACTAAAAAAATTGGATTTAAGTTGAAGTTTAAATGATGTAAGAAAGATACTGATAGTATCTAGAGTTCAGAAATAGAATCAAATTTTTCAGATAATAATATCTAATAGCAAACAATCtccttctaaaaaaaatagattaaaaagctTACAAATGGTTTAATTATGAACTCATTTGCTGAATATTAAGaagatttttcaaaatctgaagaagaagaaatttaaatactatatTGTAGAGGAAAATTGCATTCAGGATGGATAAAcaaacatataaatttaaaaaaaaatagtttgattaaataatatgtaataaatgtattttttttattaatatgagtaaattcaaataaaattaaaaaaaaattttttcgagttattcaaaaataattttatttaatttaaaaaaatgggaGAAAAAGGAAcgaataactttaatatttttttttggagTTATCGAAATTCAAtggtaattaaaaatgaaaagataataaattaattaatacNNNNNNNNNNNNNNNNNNNNNNNNNNNNNNNNNNNNNNNNNNNNNNNNNNNNNNNNNNNNNNNNNNNNNNNNNNNNNNNNNNNNNNNNNNNNNNNNNNNNGGGAGAAAAAGGAAcgaataactttaatatttttttttggagTTATCGAAATTCAAtggtaattaaaaatgaaaagataataaattaattaatactaattatATATCATCTAATTTAGATTTCTAAGTGTATTATGCCGAATTAATTTTctcattcaattttttaatttttaaaatgttatgagattatattatttttctttagaaattaaaataataatttattagtaaagCAAGCATTATATAGGCAATCAGATTAGTTTAGATAttgaatattctaataaaaaattttaatttatttagaaattaattaagggAAAGTAAAAATAGCAACAGACAAAGCAAGCAGTATTCAAAAgtacatttttaaaagaagattGTAAGAaattctctttttaaatttcttaaatgattattattttatcattgaaTGTGCTCATTgcatatatttctaattttattattataaaggaGTGcactataaaaaaaagtataatatatcaattaaatttattttattgtaatttattaatagagccaaaaagtagataaaaaatataaagtttatcaataaaatgctCAAAGATtctcattaaattttagataaaatcacGAAGGAGTTTAACGAGAAAAACAATAAGAGCTGGAATAATGACTTATTGTATATAtgcattaaaaattatgaaaactatttttataactaatacTACAAAAACAAGAATTAATAAGATGTTGCTCTATATGAAAGTAACCTTAAGCAATAGCTGCTCAGTGAAACTAAAGatcatattaattatctattttatacatTCATTTCTAGTGAATTAGATGAGCTTTTCAACAAAATCTTTGCTAAATCTAAATCGCATTCTGATGAggaataaaagtttttttaaaacttatattgcaatttaaatcaaacaaaaatgttgttttaaataaagtaataagaaATAGC
>JH659729.1_16594_22881
ttttgaataggaaatatttttcttttaaaataaatggttaatttttatgaattttcttctctctaaaatttctattttttaacgaatgaaaaaattttcaaacctctaacttttatttcctctctgcaccagccgaaaatgccgaaatgaagtagcaaataattacaaaggtacttactatttaaaaatataaagcactttcaagaatttaattattgtatatgctcagatgcaagaatttaattcctgtttatactataaatatgaaaaagtgttatctgaccactcttttggtaattcttttctctattaattttttacgtgggaaataattattgttgataaaatatttttcctatacatgtctgtctttaaacattttatcaaatatttttttgaataataataaatgaatttaaaaatattaaaaatataacatataagtagaatttggcaaaactgtaactattgattaattaagagatagaaatattgtgctctgaattttgcatataataaaaattttatcaattgtgagttcaaattaaaaattttatgtaacaataagaaattaggaaattgataataaaaatatttttttaaaaatataaaaattaatttaattataaaaaattaagttatttaatataaaaaattaaaatatacaaaccccaactcaattgggaatctgttgagttgggttagggttagagttagttgatcgtgcctttataaatcgaagttatacactgatttcaaacctcaattgtatttttttattgacctctaattttccttaaacatttttagtgtttctaatatttttaaaaccattgcttaataaactaatcaaatttcttttgatatttttaaaaattaaagaaattagatattttgcaaaatttgctttttgcaaaatatttacaatttaaaagtagagcgcctatttaaatataatatgaaaaataaaaaattaaccaagcagagcgtattaggtgacagaaggttccttattattatttttggtaatatcatataaatcttattaaaaagataaaaaataatttatattattcttatttaaaaatcttacaataaattttatgattttatttttatagtataatgtattaattcttatgctaaattttattctaaaaatgatttattagaaaattatttattaatatatcaataaccttaaatactaatctcgctatcacttcatctcaaataagtgatatcaataaccttctaattacaaatattttaaaaattaaaatttattgtcatattttatgttgattaatgtttgtatgagttagaagatagaaagattattatttggtattgagaaatttctatttataaaaaaaatagaactaaaaatttttgagctacacctaaaaacctatttttcaagctgaatttattgtcaaaattttagaacctaattttttttatctatttttgttaagggttttaatagaggtttttattttagattataagttatagaaggattatgaaataaatttccatcaagaaaaataggaggagaatgagtgatgtaaaggtagtaattgattttgatgggttttggagatattttaaaatttaaaaaacctccttttagtattatttttgttaaaaatttattatttatctaatttttcgggcaaagtttaatgtaatgacatataccacctaactaaaatatatgttataaatacattaaataaaagaattgacactgcctcacctagcaatatctattgacaatatttcctaattcaaatatatgacatatataaaaaataaatgacatacattttcaaaaaaaagaaaatgacaagttttcccaaaataaaaatattgacataaaaaaatttaaatcaatattaattaaataattgaatgtttcaataaaattttatttaatatttattactcaattaattttaatatttttagtatatttattgtttaaaatctatttttaacgaataaaaactaattcaatcacttaatattaagaaagatattacataagagtttagttaaatatataattgcattaaaatataaatttaattcacagtctttttatagccgtacaaaattaaattaaatgtaaaatttttgaatatatttaaaagtaaaaaagtataaaattataggataagaggaaaaaacttacaagcatttgcaaacatggaagaagaatttaatctaaattttaaatcttgctaggagaaagacttattgtagcaagaggctgaagatatagaagaagaaagattatttaagtaatttggtaaaaaattatttatgaaatttattattttatacaatactaggtttgtaatctctaaaaaaaaagaaaggtttagagaagaaaacagaaaataagatcttgagaatcatcttaaagagagaagaaatattatttagtaagcttttaactcatattactaagaagatgaatcataatattttactgattctgattctgctaactcatcagaagaaagttttcaattataaaatattaataatttaagcaagaaagagttaaagaagcttattctgtaaatatctgataatgatgattagcaagaaagagctattcaagttgctttaaagttaaatttgctaaatatccctaaatgttttaagtgtttgaagtaaatgagtttaggaaaatctacctagcatgtaaataaatattgctggcgctgttactcttagaaatgtggtcaaagaagataacatctttacaaagatcataaaatatttgatgggaccagactaaagatgtctatattgctaaaactatacttattgtatctcccttccttgactcattataatataattacaaactcaataattatatctaaatatgatcttaagtatgctaggaaaagatggagtgaggtaatagaatcatattttgttgatcattactcttctataaaactaggttaaaatcaacagattattgaaattgacgagagcgctttttctcgtaagtacaatcgaggtcgaatgctcagaaaaacatagtggattctaggcttaacagaaatagtccaagagaatcctaagacagttcttataccagttacaaagagagatagctaaacattaatacccccgattaaggaatttgtttctacaagcatcaaaataatttgcacagacatgtggagagcctactaagagttaaaaaacaatggctataaaaattttacagttaatcattcaaggaattttgtagagcctataaacccataaagaagaaaaatcaaaaataaaaaaagaaagaattaggaaagaatcagaaattacaaaaaattctaaggctctcttattcataNNNNNNNNNNNNNNNNNNNNNNNNNNNNNNNNNNNNNNNNNNNNNNNNNNNNNNNNNNNNNNNNNNNNNNNNNNNNNNNNNNNNNNNNNNNNNNNNNNNNttgagtctaggtggagccacctaaaggaaaaactcagaaaacttaaaggaaaaaggaataactatctgtttgatatttattcctgctaattctgtttagaaaataaataaagtataacataaaaaagccttaaaattatttaataatatatagataattgagatattaaaattaacttttgttttgtacttatttatataattataaaattttcattatcattctttattttattcaatataatataattttaatctaaaatttaaatatatgacagttctacacaaaattaaatttatgacatatgtatttatttgaattaggaaatattgtcaatagatattgctaggggaggtagtgtcaaattatttattttatgtttatatgacacatatatcaattaggtgatatatgtcattacactaaactttgcccaatttttctatattatgtaaaattattttattatttttaaaaagtttttcactgatttttgctctaaattatttaaattatttctactttaatatttttatttttgatttattaaaaaaaattaaattgaagtaactaaaaccaaataaatatttagctaaaaatttttataaaatagcatctaaagctagttttaataaatctaaaattaagattttagttacataaattaatataaaatagccaataatctttaagtaaaatgctactaaatttaaagaataagaaaaaatataaactaaaaacccaattttaatgtaaaatttattaaaagaatattaatagatttttatttcattgaattaaatcatctttttctgtttagaaaatagtgttcaaattttatgaattctttttcgtatggtagtaatgatgtgtgattatcgtttgtacttcatcttaaacaaaactctcagcaatatttgaatctgtttctggaaaatcaatattttactatattatttcattcttttcaaattagaaatctaattgttcattgtatttaacttcaatatttattctctttattgtgtagccatagaaatcatttattttgaataaatatcttccaacatctttgttttaaggaagccctttaagtatcataacattatttgaaatatctataatatttacccaagaattcagtttttagttatcaataagttctttttaaacatagtcaagccctaagcattttcttaaactcaaacaagaagtattagttactggaacgtatccttcaatacactttagagagtgagctctcatatgaagacattctccaataggacgaggaataaagtaaaatttatcaaatataaagccatatgagtatgcaattaaataatcttcaataagtggcctaaaaattgagaaaaactaattagagttagttttctaagtttaatttatttcttcctatttaaatatattcaaagcttcatttagtgtttattcatttattttaatgataggaaagggttatgtctgtattaattcaatacaaggttatacaaaaacatattgcttataccagtcttgaggagagaaattttttgttgcaacatttttaagaaatttaataatgcttttagttgattcatcgaattcagcaaattagactgatgcaaggccgaagatacagcaagataatttactattagtttctttaagctaattgctaagaaattcttaatttttaatttttttttgagttgttaaaaatattcttacttattcaagtatgtattatttattcaggtatccagattaagtaaaataactgttatttgattcattaccagctttttatctttaaagttgttacttatatttttattatatcttctttgaaattttcacttgttttttatcaagttgggagatttgtcttaaaattttattagctttagatacactaaatagagattttttttaagatgatgaaggtgaattttcaaaacttttatcatctactttttgtgaaagtgtaaatttattttagaggccttattcagttagatcaagaacatgagcttgaaagttgtttgaaaatgatatttcattttcatctacacaatccttgaatgaatactactgattaattctattaggagttttctattcttaagctgagttacttttaatggactaataagattggtttaatttagataaaatgtattaattttaatcaatcttcatttgtatattttgatgctatatattttttgaataaatttcttttgatttggttagtgctaatataaagctttcttttgataattatttgtagaatttatcccaaatgtctctagcaatttagatttcatcttttattaatggaatttgaaaaattatctactctcctgcattaaccgtaactaaagaagtttcatgtttgcttttattggttatattataaaaagtagaactatatctccataaacctaaaagaccgagagtaggacctaaaatttaaaataaaagagtcaacacataagatagaggaatagcatttatatcaatttcaaaaaaatcttctgctgtcgtatatccatctgtagcaacaaccttgagtctaaggactgtgttatattcacttgctgagggaattcctgagaaaactttttaattttaatcataagagagccaaaattggttattcaaaggagcataagtaccattgttgttcaaaataagtgcagataaaactaaattagaggaatctttattaagaaagacttcagagttgatttgataatcaaatttagttagaatctaaacactagcttaagaaaatttatg
>JH659653.1_1_5530
gatgaaataaatattgatgattATAAATCctggatttttaaaaaatgttgagTTATAAAATCTACAGATTTTATCATAAACAAATGACACTAATGAGAAGTACTCACTGGGTTCGTGTTCTCATAGTatcatttttgataatattaatatactatattaaatttttattactaataacATACATAGCTCTaccaatcttttaattttttttgtttttaataaaaattaataatatttaataagcatatgcataataacaataatgaattaataagtgaaagtaaaaaagtataaatatttaagaatattgtttcttcttttgaatataaaactaaaattgaaatatgtATTTagatgttaattttattaggtaaataatcttaaattgcTAATATAGAAAAGGCCTCATTTAAcacttattaataataatctttttagtGTAGAAAATACTAAAcgataagaaaaattaatcatataattatatttaagaaaatataagttGATTTATCATgcgaattaaaatttttttgtttataagttgggtaaaaaactaaaatttgcatagatttttcaaattatttgttttttaaaaaataaattttattttaaagttattaaacatttaaaatattttataaaataaaattctattataaaaataaaatttaagaattgatgtagaaaataatttttaaaaaatatatataatattaatttattttatttaaaaatactcaaaTAAAGGGTGTCGAATTTAAGACTTTACACTCAAAATTTTTCAGTTAAAATTCAATTCATGCAATGATAGATATACGAAATTAAAGcgctaatatttaaatattataataaatttagttataatcTTTCACctttaatttctttgaattattttattttttcgtacagagaaatttaaaaaatttttggtcACTTTTATAATAGCCTCAGTAAAGAAATATTCTTACTTCacatatttcttcttttatttcataagtatctattttctaaaaaaaatgttatccTTAATCTCAAaccaaatattttctattggcTTGAGATCAGCTCCCTTTACAgacaattagatttaattaatttgatgttGATCTAAAAAACTTTAAGTAGAACCATGTTATGCACACTAGCCAAAACTTACATTAATCGATCCTATTACTTGTCAATATTTGGGGTATAATGGTACTTATTAGGtattgtattaaatattagattttataaaattatcttatattttttatatatggttttattctaattattggGAAATaggtattattattttagtttgcaCATTTAGTTGTGATCTTTAATTCATTTGATAGATTTACCTAATAGATAGAAGTAGATCCAAATATATGTAAAGTTGAAAAgatatcaattttaaagtaCTTGGAGCATTTTTGTGTCTATTCAGTTAGCATtacaagtaattaatttaagacaaataaatattttttctgaaGATATCAATTTAATGAGAAAGCAAGGAGGaggagaagaagaaaaagaagaatctCTTTGGAGATAAGCATTTTCAGCCAAATCAGAATAATTCAGAGGTTCATCCAGATCTAAATAGATAGACAAAGAATTATAATAAAGTAGGAAGAAGTTACTAAAAGATATTACTATCTTAGATACTTTTACGAATGATGAGATTGATAATCCATAGGTAGTGGAAAAGTTTTCTCAATAGCACTTTTTGAAGtttttactcatttaaatACTGATATTAACTAGAATTAAAGCAATAAAGACGAAGAAGATGCCAAAAAATAGgaagatattttattctaaaagatGAATGATTATgacaaaataaatcatttattagaAAACGAAGATAGTGAGAGAGCTGTATAGGTGGCACTCGAATGGTAGTTGTTGAATGTACCCTAATGCGATTAATACAAAGTATAAATGAAGCTATAATCTgacatcaaatatttaaatagaaaaatatagaGATGCACTGCTTGCTCAAAGAAGAGAAAAATCTATTGGAATAATCGCCTTTTTTAAAGTCTACAGATCCCTTTAGAGAAACTCCTCTATTTGTTTCAATATGACTTACCTCATTAAACAccaatgaaataaattaaagatcgGTTAAAGATAAGCTAATCAGTCCTTTCGTCTGCAAGTAAGTTTTACCTATAATCGCTTTCATCGTTTTATGAGTATTATCATGAAAATATGAGAAAGCTTGGTTCTCGTTGCGAAGTCGTAGAGATTGACGAAAGCTGCTTTCGTAGAAAGCATAATCGAGGCAGATACCGTGGAACTCAGTGGGTATTTGGCATAGCTGAGCGAAAAGGTGGGTTTCTCCGTTCTGTTTTTCTGCCAGTTCCAGATCGTAAGGCTTAAACACTTATTCCAATTATAGAAATCTTTATTACTAAACAAGCGACTCTTGTTCTAAGCGATTAATGGAGGGTTTATTAGAGCTTGTCTCAGATAGGCTATAGACACCAAACAGTCAATCACTCAATTAACTTTGTTGAGTAAAATACTACTAGAAAGAAGAAGAGAAAGTAAAGAGGGAGAAAGAATCAAATCTCCAAaggtaattataaaatttttaaatcccaCTATATTCATATGTTGACGATCGAAAGCAGGTGGAAGGTTCTAAAAGGTAGTATGAAAAGAAGACCAGGTAAAAGAGAATCAATTTTATTGGCAATTAATGAAGGACTATTCTATctctaatcaaaatttaatatagtttCATGCTCAAAAGAAatgttatcattttttataaacaataattgATGCATTAATATCATGtctgttttattgttttatatctatttatttaaactctttaattctatttaaattaattaattatttgatacctattaattaaaatattttacatatacCTAATATAGGTCATATAACCTATTacctaatataaaatatatgataCATTTTTCCATTAATCAATATAATGTACAAAccctaatataaataaactcatCTGATTGTCTAAATATTAACCATACACCTATTAGACATTATTATACCAAATTTGGATTGATATAATACTTTACActaatatcttaatattttaatgcatTTAATAGTGGTTCAAATATTCAATATATTGATAATCCAGCCAGATATTGAAATTCCACATACTGGGTACATAATGTCatcttaatttcaataaatttttatttaaaaattgaatgctAAATAGCCTTcttgcttattttatttctatttatcaaagtttatattatatacctaaaattttaatttaaaaaaatgcatttaaattttttatgtaaaactaattttttttgctttaaattattgaatatttttaaataatattaaatatacttaatcAAAGTCCAGTAAACTTAAAATTCAatgtaaaattcaatttttttctctaaaaatattcaaaattaaaaaaaaatttttatatttcaaataaggTCCTTAATATTAgtgctttaataaattaacctttcatgaatatatttttttaataaaattattatttttaacacttatatagaaaacaaaaatattttatatacaaataatttacatttttaagttattctttatttgttattatatttttttataataaaaatatggtcatatattttaagttaatttttgttaGTTGAATTCAAAGTGAGATATCGCTGTTTTTATCATcatcatttaaataactaaaatatttgtacttctaatttaaatttaattatcttgattgaataatgaaaaatttccagtttctattatttactttgtattaacttattttttatagattaatttttttaatctcttAATCAGATGGTATATTATTCATAACAATTTCTCTCTTatgttattcaaattaaatttacggATTATttgttactatttatttattctttattttctttgtttaaaaGTTCATCTTTTCTTTGAGtaataatatcattttctatatgaattaattagtattttaattcatcaaaagattagttatttatttcataaagacTATCTTTACTACAAATATAGAActtttcttcatcatcttcagcTTTTTGGTTATATTCTATTTCTTCATATTCATATAGACTTGGGAACTCGCTAAAAGATTTATAATCTTCAAAGCTTAAATCTAAAGAAAAACTTTGATTTTCAAAATCTTtggattattattaattttatatttcattttactcAAAAATGGATTGAATTAGTTAAAGTAATTATGTTTGATTATAACCTAAATCATAACTAATAATTTCATCATTAAGATTGTTTATAATtggttattatattttattatgattataattgttattttggATATTATTGATTGTCATATAAgtagtatatttaaaattaaaagcaagaTTTAACCTATCCTCAATCAAACTGTTTCCAAGTTATAATTATCTTttgattagttattttttaatttttttgttttttttttattttttacaaaagttttattattaatttctgcaATATAATCGaacttaatcattttttaagaaggaatcttattaaattctgATATGGTTGTAAGcttttaattagcttattagtcactaacttaatattttattacttgtCTTATCTTtacaattttgaaaattaatacagAAAGCAGAAATTTGATACAGTGAAATAAGTTAATAGATATGAGCcgtaaataataatagattttattaattaatttcaagcaTTTGTTTGTTGATCTAATTTTCAGAAATAATCCTGTACCTTTCTCAAAATTTCTATTTGAGTTATCgttttatcattattaaattatgtataTAAAGTGTAATAAGAACTGATTGAGGTGATTATTTAATCAAGTATCAAACCAATTCTAGTgaccataaataatttttcaatataaaataaattattagatagtttatttgataatgctgatcatatttaaaatattttcaaagatattttaatatattaaaaatttatcataatcgacagattaaaataattttattttacttaaatataattattgaattttgctctttctcatatttaaaattcagaattaattaacgcataaattataaaatcattgactgattatataaattctattcTCTAATATATTACATTGATTACTGTAATTAGAtagaatagttaataaattatagtatttaaaattcaacaaACATCAATATTAATCTAGCTTTATAAGattgtaaaaaagaaatttaactcatttttttcttaattaatagtcCCTTTCTCTCTCTCTGCCAACttctagaaaatataaatcaaaaaatgtaaGAAGCGGGGTTTGGTATAATTGTATGGTGGcctattataattaaagtgtctctctaaatttaatcataagtattttagatttttaaaatttcctcaaaaattttaaaaacaaaatttagaaaGTGCATCTGATTAAACAACAAAGTAAAAacctaataaaacaaaaaaataagttgaaGATGACGAGgaataaatattcttctttactat
>JH660303.1_5249_11692
NNNNNNNNNNNNNNNNNNNNNNNNNNNNNNNNNNNNNNNNNNNNNNNNNNNNNNNNNNNNNNNNNNNNNNNNNNNNNNNNNNNNNNNNNNNNNNNNNNNNNNNNNNNNNNNNNNNNNNNNNNNNNNNNNNNNNNNNNNNNNNNNNNNNNNNNNNNNNNNNNNNNNNNNNNNNNNNNNNNNNNNNNNNNNNNNNNNNNNNNNNNNNNNNNNNNNNNNNNNNNNNNNNNNNNNNNNNNNNNNNNNNNNNNNNNNNNNNNNNNNNNNNNNNNNNNNNNNNNNNNNNNNNNNNNNNNNNNNNNNNNNNNNNNNNNNNNNNNNNNNNNNNNNNNNNNNNNNNNNNNNNNNNNNNNNNNNNNNNNNNNNNNNNNNNNNNNNNNNNNNNNNNNNNNNNNNNNNNNNNNNNNNNNNNNNNNNNNNNNNNNNNNNNNNNNNNNNNNNNNNNNNNNNNNNNNNNNNNNNNNNNNNNNNNNNNNNNNNNNNNNNNNNNNNNNNNNNNNNNNNNNNNNNNNNNNNNNNNNNNNNNNNNNNNNNNNNNNNNNNNNNNNNNNNNNNNNNNNNNNNNNNNNNNNNNNNNNNNNNNNNNNNNNNNNNNNNNNNNNNNNNNNNNNNNNNNNNNNNNNNNNNNNNNNNNNNNNNNNNNNNNNNNNNNNNNNNNNNNNNNNNNNNNNNNNNNNNNNNNNNNNNNNNNNNNNNNNNNNNNNNNNNNNNNNNNNNNNNNNNNNNNNNNNNNNNNNNNNNNNNNNNNNNNNNNNNNNNNNNNNNNNNNNNNNNNNNNNNNNNNNNNNNNNNNNNNNNNNNNNNNNNNNNNNNNNNNNNNNNNNNNNNNNNNNNNNNNNNNNNNNNNNNNNNNNNNNNNNNNNNNNNNNNNNNNNNNNNNNNNNNNNNNNNNNNNNNNNNNNNNNNNNNNNNNNNNNNNNNNNNNNNNNNNNNNNNNNNNNNNNNNNNNNNNNNNNNNNNNNNNNNNNNNNNNNNNNNNNNNNNNNNNNNNNNNNNNNNNNNNNNttatttataagaaaaaatataaaataataagaaattaatgtattaattaataataaaagcaaaatttgaaattaaaaaaattagctcaattattaaaaaaaataaatacatatattttacatattttccttttaaaatttgttattgtgaatataaaaaggtgggttgggttataactccccctatcaattatattatctgcatttaaatcgtcaaatctatagttaacttatcttataatctctttaataacatattatgcgttcaccataaaatttaatattgtttttatataaaaatcatataatttttctaatctttaaatttaataatcatcatattattttgtattacttgttaatgattatgatgcttatttcttttttatcaataaattttatataccttaaattttttttaagtcattttctaattaaattgaaaattatcttacaactgttaaacttcattatggattataaaaaaaatatggacttcctacggttaactctccctcaacgtacacttgaccataaaggtttaaaaaatacacatgatcctaaaatccataaacctacactagtgtaagtttatggaatactactatatagtttaagtataattactattacattaactttagatgatgattttcttcaaaagatttttaaaatttagaatcaaatgatcttaccccaaaaaacattatgattattaatttttgaataacaaatatcagcattcttttagataaaattaatttgtggttaaaaagaaaaagaagagaatttaatctttaagattaattaatttattaattaaccaaatttattgaataattttacaaacgaaaaaatacgcaagaaataatatggatgaaattaaattgctattttctgtaaaaaaagaaaaaataggtagaaaagaagagaagcagaagttgaagataacatgagagaaagaagaatgaaactacttaattcagcttttgagttactaaaagtagatgagccttaaaaaaaggaagatagtgatactgaggttctctattcataataatagcttgtggagttatttaaaagattttaaagagtaagaatgggactcttaggacatccgagatgttattaatgaattcttgaagaagaacgaaatggaagatagatgaaaaataaacaaatgaaatagatttcctaataaaatttagtttgatacattctccaaagtgcattaaatgttaaaataatatgaaattagttaaagatagctcaggattgcattgtgcttgctcgaaatgtaacccatgtgataagcgtaaagtttcgttcagcaaaggaaatcctctgttataattcttccatcttgatttagctaaaatctaaaagtcatttctctactatattccttaacaaataaaataagaattaatatgcctagaattatctttagctaatcctgtaattaaaatatcaagaactgtataggtacagatggtgatatgtcatttaatttttataattttaagtgaattttacactttctattttttaattttttttatcaacctatttttattaaattttgtaaattgaaaacctttttaattctttttacacattttcgaaagcattctaagtaaaaaataatattttagtattcattcatatttgaatgaaaaaaccgtctaaagcttctatttctttctttttctcaattcaaaaatcttaatcaaattttatgaattaaaagcaaaaaaattagtttttcaaaaaaaatttaaaggatttaatttttaataaaatcacaggtagatctgataaattctgacaaattaaaataaaaaaagcaagaaggctacctagctttcaaattttcaatacctgtattagctatatatcactaaaataagtaaccaaagcaaagaagatttggctaaaatcaatagagcagttttatctacattattatagttcaattattctaggagataattatcaggttattgaaattgatgaagcctgctttaaaagaaaatacaatcatagaagatctttgaaaagaacacaatgggtgtttggaatgacggaaagaggtcaatccttttaaaggacagttttgatccttatcgctaaacttgattctgcaacttctttaccaataatactaacttttgtctcaaaaaaatataaaatgataatatccgattgttggaaggcttacacaaaactttcagaccttgcatttaaacatttttaagtaaatcacaaaaaagagtttgtggctaaaaatgttataaagaaaaattataaagtatataaaagagagtatatacatacataatccattgaaaataaatggaaatacattaaagaaaaactaaaaaatataaaaggaaaaagacaggattatattttagaaatataatcatgcctttttagttttcctttaaaaatgatttgtaaaaaaagtcaataatttgtttgaagatgttaatttatttaattggataagattaatttaatttgataatcaatctgatacatatcttatatattgtattttatttaaacaatatctttctatgttctttttataaaagtatgtattttttattaataatcaaaaaaatttacaatgaaattatttttatcaatttaaaataattgtgtttgttttaaaacaagctatgaaataaatataaacaattttaagttattttttatttattacatcaatatttcaaaatttaaagactaaaatttgaataatgttttaacaatttaatttttagtgtcaaaaataaaaatttagggtcaagtgtattttttaaacctttagggtcaagtgtatattaagggagatttagcccttactactattattcagtttgtaaatgataactatgacataatatattttcatataaaaataattttttttcatttttagtttcttttgatattttccctgtaagttaagcttgatctaatctttattgtaaatcttaatattctgcaaatgaatctactgttcctgttggatatttatcttctatcaactccataaataaatttgataaaatcgtaaaactttttttatttttttcgaatataatatcataaggtacggagttatgttttcatagttgaaatcttatactcttgttgcattattaatattatcacttaaagtatttccattattgtcgtctgcatattatggttgttttaccattttgcttcatgaataaaatatagtaagaatatacaaatcatatcattatattttacagcttattaatatttttaattgttaaaattattaccaatataattatgattaacattattttttgtcattaattattttaaaattaattcttatctttccatacctaattatatttttaatagattaaaattattaaaatctattcaatctcgaataatttaacctacagtttattatttttttattgctttcctgataaaaataaatgctctttaaatagataataaaaattcttatttttaacctgatgttcttgtttatagtaaactcatatatataatcatatttaaaataaaattaatttatcatttttttattattataaattgggatatttataaattaaaaacaataataagttttaaaatgttttattaataaattgttatttactaaacttcctatttcttctgtaatttgtgtattttaacctatttacattattaaacatatgatattagtaaatatgtattcaatcttttatttaatgaatttttagtcgatgacaattatacttatactaacatgaatgcagctaagcaatttgaagctaatttaatcttatacttttgatttgcttttacagatggtaatgtatattctttacaatcaatttctaaatatctataatctaaatatttttatttatcaataacatactgattaatattatctgttaattatattgtttctacagttaaaaataattttgataattaaatattttaaaaattttatgtttaatcaggatagaattttattcttattttaatttctcaaatattttaaaagtgaatcatcctacctgttaaaaatgattctagattaataatgaatttttacttttgcatttggtccaattttagttgttcctaatcctaaatatgatatttttaattaaggaactgtttctcttatatttaaaagattaagcatatttagctattaattatcatttttttagatttcattattgtcaataaatactgaaacacattctattaatgaaatagttccatagaaattataattagcagtaggtatttctcctaaattgctattactgcgactgcgataaaaaaaaattgatagcttcaaattttaatttttttatttgcgatcaatgatcgcagatcgcagaaaatgtaattttaatttttaattggataaaactaataattaggaatactataaattatattaaaccaaattctattatttaaaataaaattttcaaaatattatttggattaaaattttaataatacttaaatattcggtattcggtaaaaattttttttaaaattcttggtattcggctattttacctaataataagcgaataaatttttataaattaaaaaaatttaaatgtaagttaacttaaaaatagttttactaactttaaatattttatattatttgattaaattatcaaataaaacaaaaatttaaaaaaatgtaaaataaaaattgattgatgaattataaaaaatNNNNNNNNNNNNNNNNNNNNNNNNNNNNNNNNNNNNNNNNNNNNNNNNNNNNNNNNNNNNNNNNNNNNNNNNNNNNNNNNNNNNNNNNNNNNNNNNNNNNatataaaaatttacaaaaattttttaaaatatttatttttgagagttaaaaaatccactattattttttaaaatataataaacagagtaacctatattatataaaaataattaaattttttattttctcaattttaattaaataaaatatccaatcttaaaaaaaataaccaattatattaatgatttaattttttatgaatttaattattatatcttatttaataatctttttcgtaattaatttatccaatcagatattagattcatttttttcacattctttataaataatcagaatattaaataataaatatatattaatcataagaagtaaatttgtaaatttataatgaagatggtaaacaaccgattgtttgatcattttgaagttgatcaaaattaaaaaaatatttctaagtgtaattattgtcaaaagaaatattcaatgggaagtattgatctagcaaagtaaaaccatttaaatatgaaaaaccatcttaaatcagagcatcaagaatattattaattatatgaaaaaaaaataaaagaatt
>JH659642.1_555497_561784
ctgacaaattaaaataaaaaaagcaagaaggctacttagctttcaaattttaaataaaaacttattgaaattccactgactggatacataatgtcaacgaatttcttgtgtttaaatagtcaatacaatataccataaatattcaagtataaggtgcgttcttgaataagcctgctttcctaataagccgcagaaaaaattttgatttttagaaacaggcttatttagaaacgtttcttaaagtaaaaaatgttatttttatgcagctaaaattagaaatatttaattattatatttaaaataaaaagatcaaataaaataaatactttgtaatatttaattatcaatattttttaattacattattatttttcatttaattactatcatttttattattagaattttttttatctttcaaagtgtaataattatttttttttcattctccagatcatctaattttgttcttcttcatcacttgcttcaggtaaaattatttcatctttattttcttagtttatttcatcttaaaaaatatattcatagttttttgaagccccattaacctagatttaccatttcctcattttctttgtattcaatatcgtaggctttatgtactagatccatagatccatgtagaattaataatttcatgaggtaattagcttattattattgtaattatattgataaaattgtattacattactattactgaagtactctcttcttgcatatcaatttatgcttcatcttcccacgctattttaattatattttaaacaattaatttttaatatctaaatgaatatatctaccttttctgtatttttctttaatgtatttaattattaattaatccttgggttaaagaaatgatgtggtattaggaggtaagatatatgacacaaaattatattttcttatttcagaatttactttctcagtagtatgatccatattaccatctattaaaatttatcatcttttaccttaagggatagttttcgatattggttttaatatactttggatataatagagtatttttttctctccaaacaaactttttttcctcaataatacatctacatgtatttattcatatcatcgtttaaatatattctagcatatttccaattccttttgtatgccatatgcataatgattttagtatttacctttcatactactagttattccaaaattaaccataaatttatgtttacaatcagttgtcactctaatttacttttagccagctttattgagaatattatctacagaatcatctaaatttatacttaaaatataaaaattagttaaatgaataaaaaaattattatttacttgtttcatcaaagttatataaattatctattgatattttgttttatggattatctaaatatgcttaaaatttttaaataaactcatattttattttatcttgatcatcctttagagatattattttctgcttcatttaatatatactattcttttatttttttttaatgattaaatttcttatttattgatctatttaatctaactcaacacacatttccttttttgtattaaataatttgaataattgatattaaaaaatttttaaaatattaatctaaattggtaaaaaagaaggaaactgaatttgaattttgaattgaaattttttagttttgaattaaaattttgaattgaaattctaacttaagaactctaaaaattaattggtgattttgaaaatatgaatgagaattcttcaataagcctgttttctaaataagcagcaaaaaaaatttttattttctaataagggtgctgcttatactagaatatttatggaaatacagttaaaattttaataattaccatttattattgttaatacattttttagttgattatttttattctatttatttttaggggcaacatgcagaaattagacacttggaatctaatgaaaaatttcgacactacaaccctaactaaaaaaatcgacacctgaataattcagaagaattcgacaccagagtgctattgcataaaatcgacacctattcaattttctttgtttaatatcctatttaaaacttaaataacaatataaattcattattattatttttttattgaatattgctattactctatattttattcaatacttaattccttaaattcaaatttaaatttttttagatattagtgagcgaattattaaatactcagtctatttttctacttatagaatgttaatataaatcaaaataaataaaaagtatattttaggtaatgtctgaataaataaagatagcgaaaagcacatttcaggtaaagcattctgaatccaaaagaaaacagaaattaagtgattcccggtaaagtatactttcctctttattcaactcggcaagtaagaactcatcaaaaaatgcagtttttaaataactataattaactaattatttaatggctgatgaaagacttagttattctgaatttttaaagaaaagttataagtatataacatcaaaatatataaatgatgctatcaattatctttctagcttaagtatgtatgactcttaaagtaaaacagctgaataccttgaatttttttcaaaatttaatctaattatgactccatcatgcccaaatttcagtcaataaatgaaagaaggaaaagtaagtgaatttttatataaaaagggatggagatgctatgggaaaagatgagataagattaaacgcttcttattctatacacatcctatttttgaagaatacaagttgccattgccagtgctgttaaagttatttatttaatacttgccataatagtagcagaattgtcaaatttaataataatattcaaaaattaatgatcattaactagcttttgctaggaatatatggaacaaagttgtatttgaatattatttagagtaatacgctactataaaattaggttaaaactcttaagtaattgaaattgatgaatctcatttcaaaagaaagaaaaataaaggaccttttactaaaaatgctaatgggctcttaggtatttgtgagaggggtagtggtttcgtaaggactttattctttccagttcttaaacgagattaagaaactcttatcccaaccattcaagaatatgtatccagaaatactacattaatatgcattgactcttggaaggcttataataaactttctgacttaggctgtgagcatcaatcagtaaaccatagcaaaaatttcatagaacctggaatagacttaagcagctgcaataccagaggataataggtgtcgatttttttagttagggttgtagtgtcgaaatttttcattagattccaaatgtcgaatttctgcatgttgcccatttttagtttaggtttttcataatttatttataaaaaaatcattacgttttattaatatatggaataaaatattatttttaaagttttaataaatattaaatgaaaagcattttttttattattaatattctattcacatattattttaaatatcttaggttatgataataaatagtaatataactctaatatgtagaaatattaggaagatagtaattttctgaaacttctcattagcttttcataattttaggttaaatacttttttcttattaacaaaaaatactataatttattaaatttctagcttgctcaattccagcactaataaaataaatatatacatgggcttaaatataaaattaaaataaatgaaaattaggaaaatctgagtaaaattttgactgagttgcaagaattaggtatttttgactacttttttagaacataagtaaattaaacacagctaattttcttggcataataaacagaatattaaggtaataaaaataaaattgtttttaaaaatactaaattaatatattatgctcaaatattttttatggttattaattttgattcataaatatattgatatatattagaatatatcttgtaaagctataaaggagaataaagtatttcaaattattgtataaattttcattatttttattataaatatttttaatcattcattcattgatgctctttttttgaacattttattgataaaatcaaaaatgaatttataagaaaaaaatgttatttatgattgaataaaattgaaaaagggcaaataatttttgaaaaaattaagatacaagaatacataattaataactaaaattagaagaataataactaaattttttggttagctaaacataaaaacaaacaaaaaaaccaactttctccaaagcacttaccttttatataggctaattaactaattgatagttcaaaaaatgttaaaattaaaaatttaatccatttcatttaaaataatttaatttctaaaaaattaaatagtttatgaatttgggagtaaatttcttttatcatcaaaaggttatttataaggattttgttaacttaacaaaaattatttacaatttgtaaaataacttaaaaataatttatatatttatattccttgaaatttatttaaatttaaaagaatgatatttattattattttattagctatttaaaaatactaaaaattatttatgaaattcttacatttaattgtttttttttttatgaattaatgacttaaaattaaatcaaaataaaataattaaaatatttttttacattattggaattggagtattatttatttacttatttaaaaaattatatttagaaaactaaatttaatgttttcaaatcaaataaatttttcattaactattcaaattaattttgagatttaaaaattgatgattaaaataattatttaatctaaatttattaaaaaaaatattaaagatcttggttagtaatggagtacatgagatagaatttagattaaactggttattttcttctaaaaataaatataaaataagcactaatgtatgatatttaaattaagcaatgctatctattttagcatacaaatttacaaagaccgaagaagaaaaatttaattttatttttgatttatttttttttaattttgatttgaggaaatcgtatttgtttgtttgttttttatttatttatttataaatatttaagagtttgagatgattttaaggagagtttagcaatcaaattaaatatatgtagatatatcaagttaaaatttaaataatttgatttacaaaaatttatatttatacaaattaaaatgtttgcaataataacatcaaattttagtatatattttatagtagatttattaaatcactcgttcatggcgagtctcttatcagaaacgtaaataccgtccaagaattgtctgatatccttttctttgaccaaacaagattggtggatgagagcgcaagtttgggagacgttgttcaagtcaataccttagagggtgagggtatctataataattgataaagatatgttgttagaaatgattgtaagaattattattttatttatttattgtaaatatttgtgcagtaaaccaaataaaatatatttatttatttattaattcatttattttaatattaatttgattgtctttttgttttttgctgttcattcacaaaatatctggttattattcaaaattaattttctatccaacaatataattccatttaatttaaactcatacgaatcagtcctttattatactttgagctactttataggatgatttatttattactcacaccttaaatgaaagagttttttgctgcagccagcttatataaatataatcttttcattgcttatttccctgaaaaatataattaaaaatgatgataatgctgttgctgccgcctatattaactaatttaattaaattaagctaattattgctattcagtaaatatttcgctactcttcattttaactcattctctttttatcaacctattatgacttcgtgaactaacttgttcattaaatatagaacaaggacaagcacctgattgattgataggtattagcacttaatattcattaaagggtagcttagttgtttggtttgttaatttcacttattttaaactgttgtatgagttttaaactataatttggatactattattagcatattaaggaactttttttctggagaatgtgcttaaattgattttgatttctaaattcttatttaatgttgatttatacacattgattaattgattgatgaccgactattaattactccaaatatct
>JH659719.1_211958_218245
TGAATgtcattttaaaagtttacaaacaatataaaatagagTATATGTGTCTATAAAGATATAAAGAGAAacaaattgttatttatttaggaatttacagaaaaatttgatagaaaatgggtaaaattaaaaaaaaattttcattattagcCATAAAACTGATATTTCACTTTTTCTTTCTATAATTAAACCCtcccaaattatttaattcttcattAATGCGAAAATAGTTNNNNNNNNNNNNNNNNNNNNNNNNNNNNNNNNNNNNNNNNNNNNNNNNNNNNNNNNNNNNNNNNNNNNNNNNNNNNNNNNNNNNNNNNNNNNNNNNNNNNTATTAGCCATAAAACTGATATTTCACTTTTTCTTTCTATAATTAAACCCtcccaaattatttaattcttcattAATGCGAAAATAGTTCTTTTTTAGGTGTTTTATTTCCCtcatcaatcaaataaatttgttctTTTGTTCTGTTTTGtagtgtttaaaaaattatatccaaaaataatatctttgaaaaacacaatttttaatttaatatctaaagaaAATTAGACATTCGTTTAACTTATttactcataattttatttttaaaaactaaaacaaaaaaattaattaaaatattcattctcAAAGGATTCTCTACCTAAAAAAGATGTCTTtagaaagttaaataaatatataaccaTCTAAGTTTATGTAAAAGCTCATGGACcctacaattttttaaatggtaCTTCCTCTGACTCAAAAATATAAAGGTATTAATTTCCAAAAAACTCCAATTTCATTTGATAACTTTaatctctttaaaataaagcaattaacTTGGCTTCTGGTTTTCCTGATTGGGAAACACCTGAATTTTTATGTAATGCAGTTACTGAAGCTTTTAGACTACCTGAACATCAATATGCCCCTGTTGGTGGTCATCCTACtcttatttaaaagctttgtGAAAGATATTCAAAGTCTTTAAATAGAGATATTATTCctcaaaatgtaaaataaatgatattaaattaatgataaaaaattaaattattaaaaggtaTCTATTGGTTTAGGTGCTAGTGgggttatttttgatatttattctgCCTTTTTAAATGAAGGAGatgaattaattgtttttgagCCATTTTTTGAGTAATATTCTAAAGCAGCTAAACTGTTAGGTGTAAATGTCAAAGCTTGCAGTTTGATTGAACCCGAAGATTTTGAAAACGGAGAATGGCAAATTGATTTTGATCAATTcgaaaatttgattgattagaAGACTAGAATAGTAATCTTAAATTCTCCCCATAACCCTGTAAGAATTTATCatatgaataatataaaaattactataaCATGATTAATAGAAATTACAACATTTGAGatcttgtttatttttatctaaaataacagACAGGCAAAGTATTCACTAGAGAGGAGTATCAAAAGATAGCTAacatagttaaaaaatatcctaAAGTGCTTGTTATTGCTGatgatatttatgaaattttagtttatgataaaaaagaattccCTAGATTTGTAGATATTCCTGGCATGTTTGAAAGGACCTTATAAGTTTTCTCATTAGGAAAAGtatattttcaacatttataataattaattataaaaatattctaaagttATTTAGTTGCACTGGATGGAGAATTGGTTTTTGTATTGGACATgaggaattaataaaaatagttcgTGCTACTCATTCTATAATTACTTATAATGTCCACAGACctgtttaagtaaatttttatttaaaaaataaataatttataaaacaataaaatatagattggATTTGCAAAAGCGTTAGATGAAGCTAAGTCTAAGTATATGGGAACTGATGATaattatgaagaaaatatgGTCAACTATATTTATTTCGACACCTATACTCTAAGTATTTAAATCGACACCTATTTTCTATCTACTTTAATCGACACctctttctatatttttaaatcgacACCTATacctataattttaattcgacacctttaatttttagcaattatctataattagaataattagtttgatttaaaaatttttggtatatttattaatatatttcaaaacgattaattacaaaatttaaatgtgctgctattaacaaattataaaattaatcaaatatagtTAGAtttccaaaattaaattttattaaatctaaatctttCAAAGATAATgacaatttatataaattaatattttgaattttaaacattaaaaaatctaattaatagtaaaaaattacataaaaaatgtaggattaactataaataaaagaagcataatagattttaaaaagttaaagacAAGCATAGAAAtccaaagaaaaaagaaatgacATTATTTAGTAatcaagaattaattttttaaataaaatgctcTTTTAATAACCTTCAGATTAATAgcttatttagaataatattaataatctattttcaaaaagtaaataaaatggtttaagcaacttaaataaatttgatattaaagtatttttagaaaaagataaCTTAGAACTATCATCTAAAGACATATCGCAGGcagttagttatattttaagtgtTATAGATTAAAACTCTGAAGAATAtaattattcatatatttttgcaaaaaaattttaattaatggtaACTCCAAAATGCGAAAAATGCAATCAACCAATGTCTGAAGCAGTAATTAGagaatattatgaataaaaaggcTGGCGTTGCTAtagtaaaaattgtaataaaaaaaaaaaatttctttattatcagCATCCACTATTCGAAGATTTTAAAATGCCTCtatcaaatcttttaaaattatttatttaattgattccaCTTTAAGCTGATTATTTGCTAATTagcaaacaattttaaataaatgctttttagTTAACTAAAGCACGTTAAATTTGGGCTTCTGCagtattcaattattattttaaagaatatagcACAATAAAATTAGGAGCAAATAGCAGTGTTGTCGAAATTGATGAAACAcactttaaaagaaaaaacaataaaggccgttaaattaaataatctaaatggCTTGTAGGATTAACTGAACGTCTTGGAGGATTTTCTAGATGCGTTTTTATACCTGTAATAAGAAGAGATGCAGAAACTCTGCtatcaattattaaagaatttgtCTCTCCTAATTGCACACTCATTTGCACAGATGAGTGGAAAGGGTACTGCAAAGTTTAAACTTTGGGTTTTAATCATCGCACAGTTAACCATAGTAGAAATTTTGTAGAACCCCAAAACACTaactaaaataagattaacaaAAAGAAGAACAATAAAAGtacaaatattttgaatggaaacaataataataacaatagctAATAAAAGCAATATGAAATGTTTGCAGGCCATTTAATCCATACATAaacaatagaaaataaatggtTGCATTtgaaagctaaattaaaataattaaaagggaAGAGAGTTAATTTCTACtcagatatatttatttctttattttatttaactttcaaaGATGAAATTGAGACAAAatcaatagaaattttaaaagaatacatAATAAAATGTACAAATTAAGAAAGCAAAGATATTgagataaaaaaagataatgaggacaaagaaaataatttttttgaagatgATGCCTACTCAAATAATTCAAGTGAAGAAGAAGGAATTAACTAGCATTCAGATAATTCAGATAGTAGTGAAGAAGACAATGAAGACCaagatgaaaaaaaagaaaactaattagattctaaaatacttaaatcttttaactacatcaaataaaaataatatacaaaataaattaaaaattgaaataaataaataaataaataatctatttttcatTGATTTTATAGTTACTTATtcacataatttaattttaaaacatatttctaaaattatatatctatCAATAATATTCGACACCTACCGTCTATCCAGTTAAATCGACACCTACTATTATTGGTGTCGATTTAAGTAGATAGATGCTAGGTGTCGATTTAAACACATAGAATATTGGTGtcgaaataaatatatttaaccgaaaatattaaaaaaagatataaaaaaaatagaagcaCAATCTTGCGCGGattcaaaaatctaaataCTAATTTGAAGCTAAATAAACCTTAAGGTGGATATTTTATAGTCGGTTCAGTAAAAGACTTTGTTAGCAAAATTCCtcgtaaatatttttttaaagacttTGAAAATGTACCTAACGGTGATGCTCTACTTGGTGATACTCTTTTTGAAGAATTCGAAGAAGCTGAAGTAACTCCTGACGTTGCTTTCTTCAAGTACATGATTGTAGAAAAAGGAGTTACAGTTATACCAATGTCTTCATTTTACGTTTAAGATGATGaaacaaatctaaaaaatattaaaggaaGATACTTCTTTAGAATTTCACTTTGTCGTAAAGAAGAAACAATAAATTCTGCTCTTGAAAAGCTTGATCAAACATTAAAGCAGATTTGACTttgaaaatttcttaaataataaattaatatttttatattaatttttttatttttttttaaaactcttaaaaataaaattatttaaaaattttatttgcatttttttaatcaaaaaaacttattagtagtaaaaaattactcgttaaaacaatttatttgccAGTTGTctttaatgaaaaatgaattgtaaaattttataagtagTAAATTGAAGCAAATTATTAAGTGAGATTATAACATCatctatatatattaaaatttgatctaCTGCATAaaagcatataaaaataaataacatataaaactttatcaatatataaagaaatgaaatagaattattttaaaattttttgttatccATTCTTCATTTGTTATTAGATAAGGTAAAggtcataaaattaaattctttcgaAAGTGGTATAGCTTAATTGaacttctttaaattattttttttctaaaatcatcaaaaattttttatttaaataaaaaaatttatttctataaaaaataatgaaaataaattttaattatgaagtGGAATCTAGTTTTTTTACTGTTTGACTTTTATTATGttcattattatattaaattaaagttttagattatatttgtaaatgatcttaatttttaacagttgatttttgttttgttatttttattagctttttattaattatatttataactaatcctgttattgaaaattaaaaaaaaaattgaacagtttttttatttttatttatcagaatTTATCTGACAGACCCAAATTTGATTTCATTAAAAACACatggtttttaattttttatgcaaaacatatttttttgctttaaattaataaaatttaattactattttcaaACAGAATTAGagacattaaatattttttcattcaaatatgAATGAAGCACAAAGCATTCTTTTTTTGCCTAGAATGTTTTAGAAAGTGtgcaaaaaagttttttacttttaaaattttatgtaaattttagtctttttattcattttgaatttctttaattttagctattaatatttttattttaaattcattaaaaaattaatattaattaattgttaaagttGTAAATtatggaaaattaaaaaaaaaaataattgggaaatatttttatttattaagattaattcacaaaaattattaaataaggaaACAAttctaaactttaaataagtatttttataaaagaaacttTATACATtccaatcaattttttatttatggattttgtaaaaaaaaatataaagttaatatcaaattctaatttaaaaaaataagcaaaataattaaataattagcttattatatatttatcgaTGCTTAAAGTTAAGAAATATAGcacagaatttaaattaattaatagttattttttgaatcttcatttttttgtttatgaattactttaattatacaatagaaattattttttataaataattaatattttttaataaaaattttctttttataaaatacagaCTTAAAATTTCtgttatataaaagaaaacttaattggaatatttattttatatttattatttttttaaatttatcagctAGCTTTAaaccaaatttttaatagattattttataaataaatctgtttattttgttatgtaaaattattaacttttctattttaatttttcattaatttattcaagatAGTTAAATAAGCAAGATATTTATTGTATAGttgatttatcaaaataatgagttaaaataaattgctttacctattttaaaaaatatttg
>JH659641.1_440266_446553
cagctatattttaaattttttgaaaaatttatttttttggttcaaattattatttctggtggtaattaattaatttttcaagaaattataaaaaaatttacatatataattttagcacaattaaaataaacgttggtagatactaatgaaaatctgttttctaattaattcctttattgttaataatcagtgtatgaataggttaggtattacaagtattttctggatttttagtcaaatagtttttataatttgttgagattattaaatgcaaaagtaaaattaattaaaatatgtttttacaaaattttccttttattttacttgaaaatgaaattttaataaaattttgaaaactttatctctaattcactcaattagtgtatgtaattttcaaaaatttatttaaatatgtttaattctattatagagattttgaattcaatcaagttgatatttaaataaaaatctaaacaaatgagtaatttaaaaatttattcatgaattatttctattatggagaatatagttcaaattttaagttaaaaaatgttatcattattgaatagaaatcattgtttttttaaaaatgtttaaataattcttcctaaaaagttcttattaattaaggttatgaaatttccatttatttaggcaaagatattttaattaagttccttaagctatagatcaaaagaggaaacaatattaatatatctagcaatgctacttgtttaatgatagagaaaatcaataaataaaatatatttataagctagaatatctttgatttagttaataaattttcatgtatattagaaattattgcaaataaataaatagcttggttaaataaaatattttgttttatttaagttattttttaaggatttctaaaaacaagcttctgtaacttcctagtacaataatttttattaaaattataatataataattttatgtaaaaattgaattctggttgttaaaaataattaaatctttattagaaattttttgaaaactaataaaaagagttttcattaaaattaaatattttttaaataagattttattaggtcaaaaaggaattattacagttattcttatattaaataactttaatttaatatacctcttaaattttataaagtagttactataaaagaaataaaatagtaaataaatgatctagtaaattaatataaatttaaatttaaaataatcctttgaaattaatttttactattgtataaattttgattttgactctaattacccatttatttcttaataaaataattaaagtattttgatgtaacttttttttacattactataatattgaattaataataataagaatatattaaaatgtcttttatatttaaatagtagatataaaaactaaaaaaatgttggagcagacacatataaatcttataacatcccttacttcaggtagggaaaaaaactggttaaaggctcattattttagatagtattagtttactaataaaataaaaagaataatttttattttaattttgtatagaaaagtattttttaatttatattatgaaaatttgataatctgaaatacttaatttttttactaaaatattgaaataatattctattaaatatataattaaaatcaatagtagaaaaatgctataaattgattaaaatttgttcattttaccactatatttttataatttttgttcaaataaaatagttgtaactcggataaagttattttttcattaaagtaatctactctttcaaaattttattatttttctttatttaattagcttcacttttgtttttaatctatatttgaatatttttagttatattcatcaattaattgttgctattttcggtcaactatatttatttcgacacctatactctaagtatttaaatcgacacctattttctatctactttaatcgacacctctttctatatttttaaatcgacacctatacctataattttaattcgacacctttaatttttagcaattatctataattagaataattagtttgatttaaaaatttttggtatatttattaatatatttcaaaacgattaattacaaaatttaaatgtgctgctattaacaaattataaaattaatcaaatatagttagatttccaaaattaaattttattaaatctaaatctttcaaagataatgacaatttatataaattaatattttgaattttaaacattaaaaaatctaattaatagtaaaaaattacataaaaaatgtaggattaactataaataaaagaagcataatagattttaaaaagttaaagacaagcatagaaatccaaagaaaaaagaaatgacattatttagtaatcaagaattaattttttaaataaaatgctcttttaataaccttcagattaatagcttatttagaataatattaataatctattttcaaaaagtaaataaaatggtttaagcaacttaaataaatttgatattaaagtatttttagaaaaagataacttagaactatcatctaaagacatatcgcaggcagttagttatattttaagtgttatagattaaaactctgaagaatataattattcatatatttttgcaaaaaaattttaattaatggtaactccaaaatgcgaaaaatgcaatcaaccaatgtctgaagcagtaattagagaatattatgaataaaaaggctggcgttgctatagtaaaaattgtaataaaaaaaaaaaatttctttattatcagcatccactattcgaagattttaaaatgcctctatcaaatcttttaaaattatttatttaattgattccactttaagctgattatttgctaattagcaaacaattttaaataaatgctttttagttaactaaagcacgttaaatttgggcttctgcagtattcaattattattttaaagaatatagcactataaaattaggagcaaatagcagtgttgtcgaaattgatgaaacacactttaaaagaaaaaacaataaaggccgttaaattaaataatctaaatggcttgtaggattaactgaacgtcttggaggattttctagatgcgtttttatacctgtaataagaagagatgcagaaactctgctatcaattattaaagaatttgtctctcctaattgcacactcatttgcacagatgagtggaaagggtactgcaaagtttaaactttgggttttaatcatcgcacagttaaccatagtagaaattttgtagaaccccaaaacactaactaaaataagattaacaaaaagaagaacaataaaagtacaaatattttgaatggaaacaataataataacaatagctaataaaagcaatatgaaatgtttgcaggccatttaatccatacataaacaatagaaaataaatggttgcatttgaaagctaaattaaaataattaaaagggaagagagttaatttctactcagatatatttatttctttattttatttaactttcaaagatgaaattgagacaaaatcaatagaaattttaaaagaatacataataaaatgtacaaattaagaaagcaaagatattgagataaaaaaagataatgaggacaaagaaaataatttttttgaagatgatgcctactcaaataattcaagtgaagaagaaggaattaactagcattcagataattcagatagtagtgaagaagacaatgaagaccaagatgaaaaaaaagaaaactaattagattctaaaatacttaaatcttttaactacatcaaataaaaataatatacaaaataaattaaaaattgaaataaataaataaataaataatctatttttcattgattttatagttacttattcacataatttaattttaaaacatatttctaaaattatatatctatcaataatattcgacacctaccgtctatccagttaaatcgacacctactattattggtgtcgatttaagtagatagatgctaggtgtcgatttaaacacatagaatattggtgtcgaaataaatatatttaaccNNNNNNNNNNNNNNNNNNNNNNNNNNNNNNNNNNNNNNNNNNNNNNNNNNNNNNNNNNNNNNNNNNNNNNNNNNNNNNNNNNNNNNNNNNNNNNNNNNNNtagtgaagaagacaatgaagaccaagatgaaaaaaaagaaaactaattagattctaaaatacttaaatcttttaactacatcaaataaaaataatatacaaaataaattaaaaattgaaataaataaataaataaataatctatttttcattgattttatagttacttattcacataatttaattttaaaacatatttctaaaattatatatctatcaataatattcgacacctaccgtctatccagttaaatcgacacctactattattggtgtcgatttaagtagatagatgctaggtgtcgatttaaacacatagaatattggtgtcgaaataaatatatttaaccctattttctaataaatacaatttgtattaaaataaaaaaaatattctacaaaatctaaaaataaaataaattcgttgttgttttttattaaattttgagaatataattaaaaaattcaaattatattttcaccaaatatctaaatttttctttaaacttaagtatattatttactcataaattaaagacacaaaatctaaaaaacttataaaaattaaattaaatattttaattactttaataacaattaatatttttattttatttaaatattatatttttagagtattttaacaaaactatatgttacaaaaaggaaaaaaataaacttatcaaaataattattattttaattattaattatacaaaataaacattattagatcattttaatttaaaattttaatttattttaaatagggaatttaaataaaatttataaatctcttccttaaaattatgtaattatcaaataatatatttttcaaaattataatgtaagcaaaatttttatttttatggtataaaattaagtaaaaaatgtatgtagtttttcatacaattgttactatacatgtcatttttgcctatattatttttacatggatgatttagaacacttttacagtttaaaatttattacttaaattttatgtatattttggttattttaaggaaaaaatacttcatttaagagtaaaagtttgtagttaaaattaaagtgtgtttcttgtagttcctatgatcactagtataatgaatgtccttttttaaataataatctagcaaattatattttaatattaaatattaaaaaataaaatttacaaaatatttaaaattttttattcaaattagtgtcatttaaaatatttaactgtggtttcgtttaaaaataatattttaggtgttgtttaaaaatggtaatataactgtcatttaaattaattaaaaagcagtgttgtttaaaggtattaagtttaaaagtcgttttaaatgaaaagatgaaagtctagtttaaataaatgttgaccataaaatttatataatcttaattaataaactgaataattaattttatataattaattataataagaagaataataagcttaaataaattaaaaaaaaatgttattgaacattaaattccctagttttatattgataatcagtatgaaaattttgataatttattaaatttttgaattttttatctctttatgtaaatttaaaaagaaaggtatattattttgctattttttaacaatcgagacagagtttgataaatttataatttaatttagaggtctaaagtttacaatgattaagaaatttaggtatttttagcgattttttaaaattataagtaagaataatagggaataagtgaatttaagcataattctgaataaataaaattggagtagttatctccatcaaatatttcaaccttaaatatgatgaaattagaaaattttccaattaggtagtaaagcacagtataaaggatatttaataaatatcttgcttaaaataatatagataataatcatcatttaaaggtgatctatgggagaagctattcaggattgcgttgcatagactgttgaaagcctttcaaatacagcatttaactctttaggattatagagtaaactagagtaggagcatgatatcagttatcttaagctcttcagtgaaatgctaaaaaaattaggtctcaaatatggtaaggtctagtatatttatgaattctgtatt
>JH659601.1_1606110_1612394
gtatgcgcaataatatatcaaaataataagtagaatgtaaagaaaagcattgaagtagcttaaatttataaataattagctcaaaaaaatatttccaagtaaaaattattaaaatttctttttattgaaatctaatattattttacaacatatttagtgaattcaaaatgagaattagcgaatatttagacacttattacaaaaatgctgatcctttaatttattagctaaaagtattttaaattttaccaagagaattgagagaccagttaactctttaaatgaacatttaattaataaataagataaaatgcatttgtatgacttatagtcaataaacattagaaaaactctccttaaactgcactgacgaaatatacctttcagattaaatcatttaaactcataattaagatgatcagtatttattttatattcaggaaggataaggtaattattattgatttaaagttttaatgaaatataaataaaataattttctacccccatttaNNNNNNNNNNNNNNNNNNNNNNNNNNNNNNNNNNNNNNNNNNNNNNNNNNNNNNNNNNNNNNNNNNNNNNNNNNNNNNNNNNNNNNNNNNNNNNNNNNNNtcagtatttattttatattcaggaaggataaggtaattattattgatttaaagttttaatgaaatataaataaaataattttctacccccatttacttataatttaaacttataagaaaaattagtttatgaaatgaactttttgtttttaggtgatttatataaaatttctgctgaaagtttttagaattcttctaaaaaattttatttggtattttctgactatgtaaatatttaataattctgatattttataaaaaaatattttaattttaataattgtactttttttctgttaactttttctaattatttttaactttgatggtatttaaaaaattaaatttcaataaatatttaataattagataagatccatagcaattaatttacaataaaaagcaaaaataggaaaatttgtaaaacaaattcaattaaaagtaatttttcataaatatacatatatttaaaattatataccaattctattttattttcttttgaggctatttcatttcgtaaactcagttttgattaatattatattgtaacagaatacttaaaaatgaatggaaattataatctattttaaaaaagtactaccattttattctccaatttaaaataagcaaaatgagatacatttgaaaatactctaagtttttctatattattttatgcttttgcttgaaaaaaattcttcaaaaaaaacaaaattctaaatttattaagatatgagaagtttctattattttctatatctttttgtgtttttgtagtaattaaatgatcaggatttattaaatatttatacctttaaacctcattttcaatatactaacgaatcagtgagggtgagtacgattttcaacaagtctcctaaaaaataagaaatcctcgagggtctcataataaaagtgtgcaattttttttgagggtatttacaaaaaattttattttctctatttattgataaatatgacaaataaataaaattaactattatttttaaaaaatggtgtgttatcatagcatataaatattttgaacttacatgaacagagatttctagaaagtttaatgtttcaaaagaaggagtttctaagattattaaaaaatattaagaaacaggaagtgttgatgataagaaaaagtctgcaaggctaaatctttcatcaatgactgatattacaccaaaaatataaaatatgttagaagaaacaaataatttttgttcttcctcaatgatagttaataacctaaaagataactaaggtcaacaatacttaaaatgacatttagtttttaaatactcaaaaatacatttttattttaaaagaactatttctacatttttttaaaaatactcaaacttccattgtttccaaaatcctaaaccatccatttgattttaagggattgattttcatttattgataatttaattgcttataaatagtcaattttaattttgaatttgaaattggtcaaagacttgattagagaagaacgaaattatctcattagacatattaagaaaattggttatcgactgatatttaataatttttaattattcaaaaaatatataatactctgctcaatgattaattaattaagatagagaggaagaagaaagtttacaagctgtcttcgattttaagaaaagtagatttagataataggtaagataaaatcagttaaagtatactctttcttagtctagaaaatctaaaatgagaatagatcaatctaataacaacaaacaataagaaccagaagtacatcctttttatttagatttgttagactaccaacatgtcacagaatcctaatcagatagacaagtgtcagagtcatcataataaatggaggtgatgaatcccaaaattgattataagaactaaactgaaagaaacttaaagtaaattctgcacaaatttgtcgaagacgaatctcaattatcattagcagaggatacagatggcagagacagacttcatgctcaggtgattgaatttttaactgataattatttattattcaatccattttgcatgtattgtggctaaaaaatgaaattaagctatagtacataatatttcatgaactaatgctggagatgcaatacctatgaatgcagtttcagaagagttaaattattctcttctaatatccttttctcttcctttaataataacatttcaagcgtacttgagacacttctccattttgttcctagccaaacatcttcaaaatttattagtaacacatgtaactcctctcaaaagataattctcaaatgcaaaaagatatggtactctgctcttcaagaatactttaaaaataaatatagcacaatataaaagcttggagaaaatggccaaattgtcgagatcgacgaaagttgctttaggagaaagtatcacaaaggaaggatactaagatctcagcaagtatggttgtttggaatgaccgaaaggaatggtggtttttccaaaactatcattgttcctgtaaacaaaagggattctgagacccttattccaataattaaaactttcatcagcacatcctgtaaaatgattgtaagtgatatctgggctgcttatcgttgcttaaacaatcatggatatatccacaaagtcgtaaatcattctaagaactttgttgcttaaaaatataataatcaaagaaagaaaaacattaaaggaagaagaagtaaataaagaacttacttactttacaaaggcgatactatacatacgtaaaacattgagaatcgctggtctcatatgaaatcttagcttaggtaaattaagggtaagagatttaattatttaatggacatatatgcttctctttttcacttgtaagaaaggaatacaatagttactaaatcaatttcaattctatctgactttatatcaaacaatgaatttatattatgattaaataacttttgaatgtatatttcttttttatgttttgtaaatttctaatataattcatttttcattgaaatatgtgttatgatataaaatcctcagaatgacattttttcaaatatggatggagaggtattaataataaaaaaatggaaattcatagatttagtataaaatgtatatttgagtatttaaaaacaaaatgtcattttaagtattgttgaccataactactttaaaatgtatcccaacttatgatctgtaaaattataaaagaaattggatttcagtatgggcgattgaatgttatccataagttaactgaagaaaataatgaaacaagattaaaatattgtaaagatatgcttagaaaaagtttgtcaaatatcatgttcagcgatgaatgtatattttgggtaagggacaacaatttataaatttggttttattaagattaatcgaattgctttgaatagttatttttttcttatttaatctaattttaatcagcttatacttttcatatttttataatttattgttattctgaaagagtgataagaattagataaaatactacttttaaaaaataactaattgtatttatctctattttatagttgagtttccattattttttaaaaagcaatactgaaattgctaactgagcagtaaataatgtaagtggaatttcaatatgtttttattttaaaatttaatgctaagaagcattcttgctttttttacttttgtttattagaatttatctgacagatctagctatcattttaataaatacaaaagccttttaaatttttatgttctaatcacagaaatttaactcttaagcaaataaatttgattaagttaataattaaacaaatattttactgtttagatctaaatgatcttttgaatctcaataatacccaaattaattgttaaattatttttataggaaattagttaaaatatctatcagataaaagtagaagcatagatttaatagtaatgtattagattataccacaagggaatctctaaaaattttcatcaaagatatcatgaggtgaacaaagcacaactgagatagatataccatactaattcaacttagaatgttttttaaaaatttatcttcaaaatttctaattttactcgttaagataactcctctacatttagtaaattttatagaattattttattttctcaatttttttaaaaattttttaaaagaaaatgttaaactaaatattttagatactcattaattaaggttgatcaattttggggatttacactacattacataaaaaaattattcaaaaattttaacaattacttaattgcacagataaaactaaaaataagttaataatacaactcaaataataaaaattttattcttagaattatctatagataaatttaataagtattatccactaatttcgctgatgttcctaatagagattcttcataaatacaattataagatttatttttttatgaaactctcatctaataaataatatataaagagaatagatatatactatatttatctaattttctatatcctcttttttataaggtctcatataattttttttaatcattttattgtctcaattaaaaaatctttttttcagaaatttaattcagggaaactttaattattaagtatctacagtattttaaatgaattttttcaaaaaaattttaatattNNNNNNNNNNNNNNNNNNNNNNNNNNNNNNNNNNNNNNNNNNNNNNNNNNNNNNNNNNNNNNNNNNNNNNNNNNNNNNNNNNNNNNNNNNNNNNNNNNNNaaaaatctttttttcagaaatttaattcagggaaactttaattattaagtatctacagtattttaaatgaattttttcaaaaaaattttaatattttttattttataacaaattttaattttcatataaataatttacagaatttaacatataaaaattttgaatgttttgatctaatttattattattataagaattattaaatgaatacttttatcaattattgtttttttttagttgaaatattgaactctaactgctaaaactaaaagacttaaataccttatgaattattgcaaaaaggagatgtatttggagaagttggattttttacaggaataggtattaactattttgtcaaatcaattaaaacaacaaaagttctaaaaatcaaaaggtcagattttataaaaataataaaaaataattaagaagaattttagaatttttgtcaaacgaaagaccaaatcctattatacaacgatttctcagatatctagctcaagtgtaaattctgttaaaaatttacacatctaacaaaagattgttaaataataaacttgaatcaaaaatcatttctataacgaattaaaataaatgagtagacaatttagcaaagaagaagtttcaaaagaaaactagtatttcaccataactctttaaacaatttaagtatgaattaaatgctggcgtttaaatattaatttaataacgataatgataacttaaaagaaatggatttgcaagaatatctagaatttagttggtctgaaaattaatcataggatgtttcttagtattaggattaagtaaaagaagtgtaagattaatattttgaggaatacctactttagaaagagttagaagcttgcaataaaacttatggatct
>JH659627.1_41724_48005
[truncated: 8,577,463 more chars]
