# Supplementary material for: Distribution of Merlin in eukaryotes and first report of DNA transposons in kinetoplastid protists
Source: PLoS One. 2021 May 6;16(5):e0251133. doi: 10.1371/journal.pone.0251133 (PMC8101967; doi:10.1371/journal.pone.0251133)
Supplement: S3 Appendix — Contigs containing positive hits for each species are provided as fasta files. Nucleotide sequences from each Merlin group or family are also provided. All protein sequences were provided in a single file. A README file is provided with additional information about files. (ZIP) [file pone.0251133.s009.zip › S3 Appendix/contigs_Alveolata/GCA_000295675.2_Oxytricha trifallax_Alveolata_contigs.fasta]

>AMCR02001333.1_1_3970
ccaaaaccccaaaaccccgaGCAATATTAATTTGTCACATTtggaattaataatattcataaattcaAGAGATTTCTGTTTCTATGaatttattgatgaaattaAAAGTGCAGCATGTGCAGCAGGTATATGtagttaaatattcaaaaagtTAGAAGTAAATTCGAATTCGATTTCaagctaaaatttaattaagatccACTACCCAGAATGTAAAGTAGCAATGCGttagtaataattaaaccaaaaatAAGAGTAATATATGACTTGATGAGATATGGTCTTTTACATCCAAGACGATACTGCAACTTATGTCTCACAGAACTCTGATTTGTCTACAACTATATGGAACCCTACTGCTACAATTGGCTATGTCCATTTTGCTTCAAGCCAGAGAGATTGACACATTCTACGCCAATGCTTGGTcttaatattatgaaatttgATGTTGCAGTGGAGTTGTGGGCTTAAAACTGTAATTCGAGGCAAGCTCATATTCTAATGTCAGATAGCGCTATGGCTGACTTTTTCATTATAATAAGGAAAGCTTGCAGTCGATTTATTGAGAATAGAGTTAAAAAGTACCTAGTATTTTAAGACTAGATCGATATTGATGAAACTTTGATTGGATAGTAAAGATGGAGTTATATGGGGCATTTTCCATAATTAAGGTGGGTTTTTGGTATGCTCTGTCGTAGGTCTAGGATACCTGTGATGTactttattaaagataaatctcATTAAAATCTGGTAAGTATAATAAAGAAGCACACTGTTCCAGGCACAATTATTTTCAGTGACAGTCATTCATCATACGTTAACATGCCAAAAAGTAGTTCGAAACTCACTTAATACGGGTTTTATCACTATTGGATTTGTCATATTACAAGATATGTGCATGAGAAATTCGGTTTTGTTCATACTAGTGGAATAGAACTTTAATGGAATAATATGAAAAAGAGTTTAAAAGGTTTAAGATACGCATCGACAGAAAAGATTATAAACgaatatgttaataatcataCATTTCGTACGCTCTATAAGAAAACTGGATTACACGATATGGTTTTAAAAGCAATGAGGGATTTCTTTGACTACTCCTATAATGAGATTCTTTCACTCTGTTAATATGAAGAATATACCTGTCCTAATCTTTGGAAGATAGATGACTACATGAAACAtctctaaaatgtataaattgaAGATCATCTTAACGCCATGTAAAAAGTTAAGTTAACAAGAAAAGAATAGCAATATTGGTAAATGCAAGAGGATCTTTATGATTGTGTGGTGCCTCGAGACCCAACAGTGGATGTACATGAGGATGTTCATCGATACCTAGAAATTGAAAGTTGTAGAGGTAAAAAACTATCCAATCATATAAAACATTAATACATACCGATTTCGCACGTCCTGGAATACCGAGAATTCTGGGAAGATTGCGACTTAAGTTAAATTGGAAAAGAAGTTAATCCAGAGGAGTATCCGCAAGGATTAGAaatttcatcaataaattatatcaaaggTGAAAGAGATTACCTCAAAGAACTGCGAGAGAAGAGGGAGACTTTAGTTATTGATTTAGTCAAAGAATATAATGAAAAAGAGCAAGATCCCAATAGTATAAGACTCACTTTCAGCGAGAAATTTATGgctggaaaataaattaaaaataaaaattaatttcttattaacaAATCTAAACCCTATGATATGGGTAAAAACTTttgatggggttttggggttttgggg
>AMCR02005713.1_1_5891
cccaaaaccccaaaaccccatcatATGTAATTTGttgtaaatttgaataattagaaatctaattaaaaaatcaaagtatTATACATATATACAACTACTTTAACTATTAACATCAACCAACTAACTAACTAAACAACCACAGGAACTTATAAAACTTTATATCACAAATTAAATGACAAAGAGTTAGAACAATTCAGAGGACGATGAGTATAAACCAggttaaaaagtataaaaaagaGATAGCAACCAGAGCAAAAAGAGttcaaaatcattaaaaaagaaGAGTTTGAGAGTCAACCCAGAGAGTGAATCACAGCTCAATAACTCAGAAAAGTTTAAGAAATACATTGGTAAAATCAAAAAGAAGAGAAGTTAAATTAATGCAAGTGATTAATCAGGGAATGTTTTCAAGCTGCTAAGCAGAGAGGAGGAATAAAAACGCGTTTTGGAGTTACAGAGTAAAATCTAAGAAGACAAGGATTTCTTGAGAGTTGATGCTTTAACTGACAAAGCTGAGAAAATCATTGAGAGAAAACGCTAGAATGTAATCAAAGCTAAGTAAGATATTCAACAAAGGGAAAAGTATAAAATCAAACAGAGAAGGCCAGGCAAGTAAGGTCTTGTTGAGGAAGATAGTGAAGTTGGGAATGTAAGAGTAATTAAAAACACTTCCAAAAGTAAAGTAAGAAGGCTGGATGCTCAAAACGATGATGACGAGGATGATCTGATTAGAGATGAGGAAGATGACGATCAGGAATTACAGCAAATGCTTGAAGCATAAGAAATACAGAAAATCTCTTAGAATTATCCAAGATCAGCTGCTAACAGAAATAACACTCCAAAAGACCCTAGAACAATAGATTTTAACAGAAGATGGAAGCACAAAGAAGATGAAGATGGCTGTTTTCCTATAAAAAAGCCAGACCAAGAAATTAAGCAATCATACGATTCAGATGAAGAGATGCAGTAAATGCTCAAAGGAGAGAACGGGGATTTTATCTAAGttgaagaattttaaatgtcaGGTGTTAAGGGAGTAGCTTATGCAGCCTatcaaaatgaagaaattaCAGACTACTTTAAGTGGAATGATCATGAAAGTGACAAAAGGAAGCTGCCAGAGGATTTGGAAATGTTGCAAGAGATCTCTCAAGACTAGCCTAGAAGAGTCATGATCAATGAATTTGACATTGAAGTAGTGAGGTCTGATGACGAAGAAGACGAGGATGATGAGATAGCATTTTTAGGTAGGTTTAAAGCTGAAAATTTGCTATATAATGTCAAGAAAGAAATCAAAATTGAGTCTAAATAAGAAATGTTCGATGATGCAGAAGAAATCAGATAGTCAATGAAAAGACTAAAACAAGAAGACAGGCAgtttttaatgaaaatgaaaaattaaagttaacaaataaataattaaaattctatataacCATGCATCAATCTTGGTTCTGATGCAGATTAAAATTCACTTTCAAATATTTCTAAGAAATCTCATGTTAGTACAGTTTCAACAACCGCTTCAAGTTTAAATggctaaaatttaattgaagaaaaaatcaaagaaatctAACTTAAGAACTTAAAATATCAGCAACTTCAAATAgcttaataagaaaaataattggGTGGTCAATCTGAACCCACCAAGAGCAATTCCACAATGTATGAATGTTAGTAAAagattaatgatttatattataaaaagccCCTCCCAACAAACGAAGTGCTTAGTGAAATACATCAGAAGTCAGCAAGATTAAAATGTTCTTACCCCTAAAATATGTTAGCTTCTGGAAGTAATTTACGGTTGAATGAAGATTAAGTCTGTAATTTCTATGAAAATGGAGTTAGAGAGCACAGGATTGAGCATGATGAACCCATAGATGACAATGAAGATAGAATAGGgttctttgataaaaagatgTGCGATTTTGAAGATGAAATGCTCAATAATAACTTAGCTACAAAAAAGTACACTTcattgaaatattttgatattaaataacAAAGGCATCAGCCAATCAAGAGAGACCAAGTTGAAATGTGCTTTGAATAAGATTTGGAAGTTTTTagaattactaaaaattttaagaGATGTATAAGATGGATGATATAAAAGGGTATGCTACCAGAATCTCGAAAATGTCCTTGTTGTGAACATCAAATGAGAGTTGTTAATAGTCACTCAAAGTTTAAAGATGGTCTATTATTCAAATGCACAAGATTAGAGTGTAGAGATATAAAAGTTAGCATAAGAGAAGGAACAATATTTGATTACAATCACTTAACTCTTATGGAGGTATTGAGATGTATCTTTTACTACTTTTCAAGAGGCTTCAACGCATTGCAGACTTACAGAGATctcaaagaatttaatatacCAACTCTGTAGTACTAATATGTTTATGACATCTATCGTAAAGTGAGACACTTGATTCATATTTACTTTCAAAACCATTATAGAAAGCATAAGTTAGGACATTTCGGTAGATCCATAGAAATTGATGAATCTAAATTTACTCATCATACTAAAGGTGGAATAAAATCAAAAGTCTGGGTATTGGGTTTCTACGAACGTGGTACCAAGGATGTTAGAGCTTTTGTGATGAAAGACCGTAGTGAAATTACTTGCCTACAAATGATAAGAGATAACGTTCTTGAAGGTGCTGAAGTATATACTGATTTTTGGCGTGGATACAATTAATGTAAAGAGTTTTACACGCACAGAGTTGTTAACAAATAGAAAGTGGGAGGTGGGCCGAGTGAGTACCAAACTACAAGTAGAGTTGAGAGTTTATGGCATATTTTGAAGCGTAATATTCACACATACTCTACAATTAGAGCGAGCACGCTTCAGAGGTTTCTGGATGAGGCATGTTGGAGAATCAAATTTAGAACATTTACTGAGAGAAATGAATTCTTAATGCAATTACTAAATGTCACTAGatgaatcaaattaattataaatttctaaatcactattttattaataaaatcgaTCTTTAATTTCACTAAGCAAGATAGCTAAATACAACTTTACTTAAATTTTCacttatatatttctatttttaatgaaaaatatttgcCAAAGGGGTTTT
>AMCR02005697.1_1_4222
TATTATAGTAGCACAtaacaattataaatacaaatttatctatatacttatcttaactttttgctgattactaacatttaaaataatgaactcaacaattttcaataaattttctaatcAAATTCATTCAAGATTTAATCATAGTATAATTGACTGGTCAGGTAATAGTTTCTTGAAGATTTTTTACTATCACCAAGTAGCTAAGTATTTTTGCATGGTGAATCCTGGTCTTCTCATCTTATCATAATTTACACAAATCGCATTTTCTGATGCTTTTTCGTGCACCCGCCTTGCAAATCCCAAATCACCAAGTGATTTAATTGTGCTAATATCTATTTATTTGTAGGCGTCTGTAgcttatttatcttttttacgTTCTTCCTCTGGATTCTCTTCTATGTCAGCACACAAGTCATAGCAAATAGGCAGTAGTACATTTTTTACTTAATTGATTTTGGTTTATTTTTGCTTTTCAAGCTCTACATAATAAAGTACAGTTGGATCTATTACACCTTCTAAGTTTCCCGCCCTTTGAATTTAATCTGCATCGTAATTTTTGAAAAGCTTCATGTACTAACGATCGTGATAGTTTTCACAATTAAAaactttcattattttttcattaCCCTCCTTGATTATAGAGTCACAGTAAAATTCTAGGGCACCAGCACAGGGGTAAAATTACTCCTCATAGTTCGTTAGCTGCTTAAACTTTTAGACCATATCGTCAAAGTATATTCGAATAGTCTTTAAGGCAAAAGGGTAAACTTTGTCTTTCTTTAGGATATACCTAAGACAAAATTAATCTGCATAACTTTCAATTTATTTCTTAGTATTCATTTGCTTAAGACCTGTATTTTATCTTTTGAGTTTTGCCCAAGTTGCTTCAATATTTGAAGTGAACAAAAATGGAAATTTTTCATGGGAGTACCCAGAGGAATGCACAACCCAAAAGTGATACCAACCAAATTAAGCTAATCTGGATTTCGCACTCTGTAAACATACATAAGTTGCATGTTCATCGCTAACCACAACTCCTCCAGGGTTTATATGGGCTTTTAAATGAGGATAAATGTTCCAATGATTTCTGTTCTTGATGTTGTACATAACACAAATATGAGTGTCTCTGCAATACATGCCAAATATCCAACGTTAATGAGGGAATTTAGTTCCAACAGCATATTTCTTGGCACTAGACATAGTCTCATCAATTTCAACGACTCCTGGAAGTCTTAAACTTGGCTTTATGTATCTTGCCCAATAGTGAGCCATACTAAATCtgtaaattttttaatgtgCTTTAGAGTGTGAAGTACGCAGAACACTCGATATCTAAGTGATTTTAAGTGCACTACTTTCTGACCATATCCTTAAGAAAAGATCGAATTCATCTAACTTGATGCCATTAAGAGGTGTCGATGTGGTAAGTTCCAATGAGTAAAAACATAAAGAGCAGGTCCATCTGTAATCGGCATTTGCTATCATATCTTTATTGAAAAGCATTCGCCCCATACACATAGGACAGTCTCTTCTTGAATGTAATAAACCAGCTTTCATCATTCCATAGATAGTCATGATAATAGGAGTTGTCAATATTTCGTTCATTTTTCAATTTGTCTTGTTAATATCTTTTATTATGTCTGTTTCTTCGATTCTAGGTAAATGTGAACTGAATATAAATCTGATATTCAAAAAGTATCTGTACTATTGAGAAGTAAGGAaagttttaacttttaattaaaattttaaaatactaaactCATTTTTTGATATAAATGAATGTATgctggggttttggggttttgggg
>AMCR02017824.1_1_3858
cccaaaaccccaaaaccccaaaaccccaaaaccccggACAGACTAATAAACTGTTTCAggggaaaatttaatattaattgattaataatttagttaaattcaaaaatattcaaataattataagttaaacatgattttaatcaattttagaAAACAATAGTACCATAGCTTCAATAATGCAGTAGTAAATGTGTAAACCAATAATTTCAGTGCTGTATAATATGGCAAAGCATGGGCTCTTGCATCAGCATAGAATGTGTCGCCAATGCAACTATCCAATGAGTTTGTACTATGAAGAGGAAACCAATTATAAACATATTTGGAAGTGCACGTTTTGCTTCAGACATATTCCAGTTAACTATTCAACACCATTATGCACACTTAATCTTAGAAGATTCGATATTGCGCTTGAATGCTGGATTATGAATGCCAAAAGTATAAGTACAGCCAAATTAATGACAACTTCGTCGAGTGTCATTGGTCACTCATCGCCAGAGTACTTCAATGTTTTTAGAAAAGTAGCCAGTCATTATGTAGATACAAAGATTATGCCATACTTAATTTTGCCAGGACCAATTGAAATTGATGAATCTAAaactcaaaataaaaagtataaagtAGCAGGAGGCACAATTGTAGTGAGATGGGTGTTTGGAATGTATTGCAGATCCACAAAGTTAGCagtaatttattgtataaagGACAAGACTCATGAAACTTTGGTAGAATGCATGAAAAAGCACATTCCTAAAGGAGGAATTATATTTTCAGACTCTCACATGTCTTATTGTAATTTGCCAGCTGCAAGAtcaaaattaacttaatatggGTACTATCACTTTTGGACAAATCACTCCTTCAGAATGGTGCATGAGAAATTTCCATTCAATAATTCTTTGTATGTTGAACGCATGTGGCGCTCACTAAAAATGAATTGTTATCAAATTAAATCATCTTTCAACTATGCGAAAGTTCAGTAGCATGCCAACTCATTTGTGCTAAAACGTAAACTTATTAGAAAAAGAATGCTATATGACTTTATGTTGAAAGCTACCTATGAATACTAtagagataaatacaatgaaTTTCTTTTAGAATCACAGTTTGATGAATCTTTATGCccaagtatttataaaattgatgaaattatGTTGAACTTGCAAAGTTAAAAAAGAAATGGTTCTTTTAGCAGAAAGACAAGTAAAACCTCAAAAATGCATTTTAATTggaacttttttattaatattgatctTGAAGATTTAAAACCCTGCAAAGAAGATGATGTATTTGATAGAAACTTTTTGAAATACTACGAGATAGGGATGAGTCAAAACAAAGTAGACAAGTGGGTATCAAAGAAATATCAAAAAGTAAGTTTTAGACACAGATTCAACTCTAGAGAAAATTGGGTGCCAGTCTGGCCTTAATTCGACTAATTAGTAAATCCagaagaagaggaagaaaaagCTGCAAATAAAACAGATCATACATATGACGATGTAGATCTGTGCTGTCTACGAAGGACCAAAGGCGAGAGAGATTACTACAGAGCTCTTAAACTACAGTGGTATGAAGGGCAACTTAACATGTATTTGTATGAGCATTCAGAGCAAAGTATGGACATGTGGCACAGAGACCAAATCAAATACAATACTAAGAAGTTCAATGCTGATATTGACCTACTGGACCTTGAACTTTCAGAGGAAATATCTCCTGGATAAGATGAAATGTGATCAATTCAAAgtcaaattaaagttaaaattaattaatttaaaattgcttttgaaattctctagtgACCattcactaaggggttttggggttttgggg
>AMCR02030390.1_1_5285
cccaaaaccccaaaaccccaaaaccccacaATCCATTCATTCTTTGAATTCAGTagttagaattaaataaattagaatgcaataaaatagtatcaACCAATTCTAATAGTCAAGATAATTCCCATAATTAATTGATTCAAAAGTATCTCAATAATCTCAGAATTAATAGCAAAATGGTGGCTTAGAAATCAATCCTGTACTTAGTAGCACTACAATTCCTTAACAAAATACAAAGTCGTTTAAGATTTAAGAGCCAGATTTTAATCAGCTAGACTTACTGTTAAATAACAAACCTAGAGAATCAAGTGTCCTTTAATTTTCAAAGTAGAATTAATACGTCTTGAATTAAAAACCAAAAAGTAGCAATAACTTCAATGGATTCTAAAAGCCTCAAATGTAAAGCTCTTAAACAAACTTCAGTCAACTAAATCTCTCTATAAATAGTAATCCATCATCAATGATTCAGAGTAATATGCCTTTGTAGGGATCTATTTCCAAGCCAAAATATACTGAAATGCCCTAAATATACAATCCAAacaaaaatataagttaatcaTAGAGCAACACGATGTATTAAACGAATGATAATGAATATTAGTAAAATCTACATGGGACAGGGCTTTTGAGCTAATTAAACAAACCATCGAACAgctatttatcaaataattcttCCGAGAGTGAAATTCAAATTTTAGGGGACAATAGTTCTACGATTTCTTTGTTTAATGAGGCTAAAAATCAAATTGATCAAATGAGAAACAGCTTTGAATTTAACAGTGAAAGGCAGtcttaatcattattttaggaACAAAGCGGCAATATCtacaatcaataaaattttcagaagaataacttttaaaattcaAGTAACCCTtcgttttatcaataaatttaaccTTAGTGGAGTGCTTTTAGTTATTAACCTACATCAATTGATCAAAATACAAATTCTAATTAAGAAGTGTATAATGAAAATTTGTAAAGTTCTGCCTTAGGTATAAATCCTGAAGAAGCAGCTTAGAATTCAAGTATGTCGAGATTTGCAATGTCAATGCTAAACCCAAAAATTTTcgacaattaaaattataagcgAAAAAAGAGTCAAGATAAAGGAACTCCTTAAAACAATTCATCAGATCTTTCAAATTTTGGTTGTACCACTTCTACCTAGATTTCATAAAATGTAGTTCTATCTGGTACAAGTTAACAAAAGAATAGTGTCTAAAATAGTCAAGTATAATCATAGCAAAGTAGTAGGACcaaaataaataatagcaaataaaattatgCGCATCCAAGTCTTAACACCTAATCAAGTTATTCAAGCTTTAATTGTGATTTGATAATAAGTAAAGCTTAAAAAGAAATGCTTCAAAATTTTGGTTTCTAAAATTTCAATATGCGCAAGGAAGAAagattaaaatagaattaacttTAGTAGATAAGTTCTTAATAGAGTCAACTATATAAACAAATTAGACATTCATACTCATCTTGGGATAATGTATCGAGGAGAGAACTTGTTGAGTTTGGTTTTACCCAAGATCTAGAGGTTATTAGAGTTAGTAGAAATTTCAAAACTGCCATGGAATGGTGTATTGAGAAAGATCTTTTGCCTTCTAAGAGAGTTTGCAAGATGTGCACAACTGTCATGAAGATAGTAAGAAATACCCATTAAAATGCAGATGGGTATGCTTTTAGGTGTCCTAACTTAGAATGCAAATTTAAAATGTCTATGAGAAAAGGAACAGTATTTGATTGCTCTAAACTCACCATTATGGAAATGATGAGGCTAATTTTTCACTACTTTATCAGAAATTATAACGCTACACAAGCTCATTTAGAATTAAGAgagatgataaatgatagaaTTAATCCTTACGGAGTACCAGGTACTAAATTCAAGCATGAAGATGACATTTACAGAATCAATTACAAGAGCGTCTTCACTCTTTTCAAATTGGCAAGAACATAAATACATGTGTGGACTTAAAATTTGTATAGGAGAACTAAACTAGGAAAATTTGGCAGAGCTGTCGAGATAGATGAATCAGTTTTTGCTCACCACACTCAAGATGGGAAAAAGGAAAAAGTTTGGGTTTTAGGATTTTATGAGAGAGGTACAAAAGAGGCTAGAGCGATTCATGTGAAAGATAGAACTGAAGAAACACTGACTTAAGTAATTTTAGAAAATGTGGAAGAAGGAGCTGAAATATTCACTGATTTTTGGAGAGGATATAATGGCCTAAAATATTACTATAAACATAGAGTAGTGAACAAAGCTATGAAAGGATACGGTACCTCTGAGTTTTAGACTACTAACAGAGTTGAGGGCTTATGGGCtgcaattaaaagatttttctAAGTTTACTCATGCTTTAATCATCCTTACTTACAACAGTTTCTAGACGAAGCAATATGGAGAAGAAAGTATAAATCTTACAAAGATAGAATAAACTTTCTCATACAGTTAAATACTTACTTCAATTTTAGATCAGAGAGTGAAAATCATTTCGAAGAAACTTATTTAATGTATAATCAGGCACTCTCGGAAAACTATAACaatgcaaaataaaaaaattagagcGTAAATGGTCGAAATTTTATCTCAAAATACGATGAAGTGTATTAAGATTGCGATTAGctaaattaatacttaaatgaGAAGATCTAAGATCCACTCTCCCTTGTGAAATCTCTACTAGAAGATTAGAAAATTCCTAAATCCCTACAAAAGACAGAGGACGATGGCAGCATTATAATGGAGTCTAATTGTAGCGGTTTGCTATTGGATGTAGAAGAAATTGATGAAGATGAGTTTGGGGATTATGATCcagaaattaatattgaaaacaaTATTGAATGAATAATACGAAAGGTTAATTAATTCtcttatttcatttaatattaaacttttactatttaaaattaatctacccctggggttttggggttttgggg
>AMCR02027731.1_1_3864
ccccaaaaccccaaaaccccgttaatacaaaagagtctttttaaaagtaaattcaacaaaaaaataataaatatgtacaatcaagaaaacggtagtggtggtcggtctactatgcaaaattctctctataataaagacttatttaaacatttccatgatttaagcagacagataacactcagccaaaatactaacatctaaccaagtttagggaaaacatagaagagacagtagatcccaaagctagaaaactctagaaattcagaatctataatatcaatcgggagagacagcagtctaaactcaatttttactaaaccaaataacttaaaaactttgcccagcttatagatcaataagtttaataatcaagacatcttgaatttggataaaaagagagactacaaaacttttggtaaaataatgtcaagcagttaattcggacatggtttgccaatttaaaaataggatttaaacattgattctatcctagacaagttgaatgtgccttaagattaagaagagagttaattgattatcgataatgaatagccttccataaaagcttaacaataaactgaaatcacattcgaagagaagattcataagatctatcaaagctcagattctaataggcgcgatctttcaaaagcagcataagtatcaaaagaaccagtcaatttgcaactccctcctccttcatcagttttcaatagggaagaaagaaaacaagaaaacaaattataagcttaaaatgatgtaaaagcttcaaacaaaaagaaaagaaataagtcttatgattcagatacttgctcagattggtcttaatcaagtgaaaaacgtagcaaagataagtttgaatagacccagtgtcaatctacaaagctaacataatgccaacctgcctcagaaatttcttatagtagtaaaaacaaccaaggatattcaagcctataagacataaattcaacaattgcttcttagttgttaaatagtaacttgaactttgaatcgaaaggcggatcagtcacatatacaattaataactaacccaaagatcctcgtactggtagattcatctcaagaaatgaagcaatagacgaagacggtaaaattaaagctcataaaaagcacgctaattagtacacttaccaagatactgaaaaagaagtcaatgattaagcaattactaaatttgctaaaagcacacttaacccagctatctttgagaagagtaaaaagaaaggagataagagatttacaagagctttacccaatagaattgacacaaaagattaacaaaattaaaatgataaattagctatagaaacagttgtagagtcccgtattaacatatataaaagtagagcttcatctggaattatgtcactcttgcagaagagaagtagagaaaactcattaagtgtgttataactagcctaaaataaagatgataaagacgaggattaaagttaagctttaaatttaggataaactcaacaagatgacattaggaaaatgaaattcaagcaagatacattaaaataagttggtttcaggtaaaaagatctgtataacattatcccagtagaatacaaagactggtcagatgtaccaaggagggagctggttgagtttggattttatgaagatttggaagttttaagagctaccaaaagttttagagatgctttagattggtctattcagaaaggcttggtaccaagcaagaaacaatgtaaagtatgtggatcagttaatagaataagtagaactatatgctcctaaattgacggttactaatatagatgtcaaaataaatagtgcaaaacaagaattggtattagggaaggtacattctttagaacatcaaagctgactattatggagatgataagactagtctttcattattttgtaagaaactgtaatgcatctaccactcattcagaattaagagaaatgataaatgatcgtatcaatcctatgggcgtgccaggaaacaagtttaagtatgaagatgacatctataaaataaactacaaaggtattcattaagtttttaaaagagcacgtttacaaatccacattttcctgtaaaaccattaccgcaagaacaagcttggaaaatttgggagaggagtagagattgatgaatctatttttgcaaaagagtcaagagatggtaaaatggaaaaggtttgggtattaggattttatgaacgtggcacaaaagaagccagagctataaaagttccagatagatcagaagagactttgacacaagtcattttagaaaatgtagaagagggagctgagatatatacagatttttggagaggttacaactctcttaagaatttttacaatcatagagtagtaaacaaggcaatgaagggatatgggacttcagaatttcaaactacaaatggtgtggaatgcttgtggtcagaaattaaaagattcttttagatttattcttgctacaacagtcccaatctacaaatctttcttgatgaagcactctggagacgtaagtacaaaaacataaaagacagaataaacttcttgctgcaaattaacacctaccactaataccaaaaatcagatgaggaactttgcggtgatgagaatattttggacgatcttcagccaaattactactaagacgatgatgctaatcaagcccaaaaatatggaaatctcagaaatattttccctaaacaatcctctaacttcgattacttaaacagtgatgtcattgaaagaaagcaaattgatgaatttcaagataaacaaggagataataatgggacagctagtaaaggaaaatatagcgcagtaagctatgaagaggattacgattatgatgactatgaacttccagatttaaatttggatgatgactatgatttatgaatagcatttaaaccttaatttattaattaaatttgtaattaaaccaataattttaaatttatactatggggttttggggttttggg
>AMCR02027800.1_1_3967
cccaaaaccccaaaaccccaacaTGAAGATATACAacacaaatataaaattgatcaaaataaaaataattcaactttttatcataaatatactATTTAAAACCAAATCAGCTGATCAGCTTGGTCATGTACACAAAGTTAATCAATCTATTTTAACCAAATAAACAGCCAATCCCTCAtctaatttactattttaaatttcaattgtgacttcttaaatatcttaattagtTTCAGAATGGACCCAAGCATAAAAAAAGCTCCTATAGATATTATATACAACTATGCAAAACATGGATTGATTCACCCAAAACGATGGTGCTCATTTTGTGCAACTAGGATGCGATTGATTAAAACTTGATTGGATTATTTCGGATACGTGTGGGTATGCCCAGTATGTTTTCAAGGCAAGCGAGTAACTTCAAGTACACCAATGAATACTATAAACTTACTGCTTTTTGATTTTGCTCTTGCTATGTGGGTAAGAAATGCTACTCCAAAGATGGCTGGAGATATGAGTAGTGGAGGTCATTCATTGCAGGCTTAGTTTATGATATTTAGAAGAGCCTACACATTCTTCATGAAAACTAAAGTCTTACCTTACTTAGTTTTACCAGGACCAGTTGAAATTGATGAAGCTAAAATTGGGAGATAAAGGTGGCATTTCAGAGGAGAATTTCCAAAAAAAATCAAGTGGGCTTTTGGAATGTTTTGTAGGACAACCTAAATACCAGTAATCTACGAGATTAAATGCAAAGTACATGCTTATTTAGTTTCGATATTAAAAAGACATTTGAGAGCAGGTACAGTAATGCATTCGGATCATCATTCTTCATATGTAGTTTTGAGATCAGCTAAAAGTTTACTAGCAAAATATGGTTTTTATCATTACTGGGTAAATCACTCCAATTTATATGTGCATGAAAAATTCTCATTTGTAATGACAGGAAACATTGAAAGAGTTTGGAGTTAATTAAGACATATGATGATGCCtttaaaatttcaaagaaaCTCAAAAAGAATAGAGGAGTATCTCTGCACTTATATGTTacaataaatgattaaaaataagtaaagagAGTCTTGGACTTTAAAGATGCTCAGAGATTTCTATAAACATTAATATTACATCTATATTAAACTAAGAAATGCAGAGGAGGATAGAGTCCCAGGTTTACGCTCAATTGAAGAGGCTAATTCTAGATTGGAAGAACTGGGAATGTTTTTTCGAGACTATGAGGCGGAGTATCATGCAAAGAGTTTGCATCATTTAACTCTTTTTAAAAATGAAGACCTAGATGATGTAGTGAAGCCTTTGACTACTTAAGATATAGACCcctctatttaaaatttaagatacgACCCACATAAGCATATTTTCATGACTCATAAATCAAGGGATGATATTGTCATGCATTTAGATCCCAGAGAAGACAAAATACTAAGATTacaatacattaaattttatgaagaaGACAATGGAGTTGGTTGGTACAAAAAACCTCAAAATTAAGAAGTAAAAGAATAAAAGGAAATTAATCCAGATATTTTTAGCATTTAGTCTGGGTCAAATTATCGTATACAATCAAATTTTGTAGATTTGACTAACGATTAAGAAGCTCaagataaaaacaaataaaataatcatagttaaaaagctgataattaaatttcaaattaaaaagataGTGTACAAACCAAATAATTTCCAAATCCAGTAGACGAGGAAGAGGAGCTTGGAGGGGAGTATCAAGGCATTGATATTTCTTCGTTAAATCGAAGTTCTGGagttagaaaatattttaaagtactCTACCAGGGATATGTAGATGGAGGAGTTACAATGGCGGAGACGGCTCTggaaaaagaaaatgaaaaagcGAGAGCTAAATTGCAATCTGAtgatgaatattaaaattacagCTCAGAatgaaaatcataaaatacattaatcAGGTATAGATAAAATCAAAGTACAGAATTGTAAATAgcttataaagtttaaatattaaaaatatgtaaactcttaatttcattatcttCTTctttaggggttttggggttttgggg
>AMCR02001295.1_1_4081
cccaaaaccccaaaaccccagtACTCCAAAATAATAGGCAAATGATGAGTAataaaatactgaatgaaatttcaataaatggaaatttttaattaaaatttatgttaattaactTCAATAATCAAGAATAATTACATCTTCTCCATCATCAATTTCTTCTTTAGGTTTTTCTTCTATTATTGGTGCCCCATTAAACACATCAATACGATCTTTTTCGTCCAAATAAGCATTagattttttcataaaattttctcTCAACTTCCAACCAGTCTAACTTAACTTATCCTTGAGTAGTGTTTTTCCGTTTTCAGCCTCATTCTTTTTCCGTTCTCTGACTGCTTACAAAACAATCATAAATTCATCTTCCTCTTCTTCTTAAGCATTCCCAAGAGAATCGTCGCTCTAATTACCATCATCATCGCTATCCTGAGACTCTTCACCAAACATTCTTCGTCTCTCTTCTAATGGATCGTCTTCGTCATCTTCGTCCAAAGTGTCAGAATATTTTCTCTTAAGTTTCTTACGCTTTTTTTATTCTTGCTCCATTTCCATCATCATTTCTTCAGCAACATTTTTTGCCTCGGTTTTCTGATTCTTTTTGGAAAGCTTTTCCAATCGCTTTACATACTTTTGCCATTCTGTAAAATTGAGAGTTTTCAATAAGTATGCACGTTTTTCATCCAGAGTCCTGCATTGGGTTCTCCAAACCATCTCATCAAGATAGCACTGCAAATGAGCTTTGACTCTCTTCAGCCTTCGAGTTTTCTCGCCCAGTTTCATAAAAACTATTTCTAACTCTTTAATTTCTGACCACATATATTCGAATCCGCTAAGTACTCTGGTTCCTCTTGAACCTTTTTTCTATTCATTCTTATCTTTTCTTAATCTTTAATGATCGTAAAATTTATCCAAGAATTCCCACCCTACTTAATGATAATAAGGTGTACACAAAGTAGAATGCTTGGCAACTGTCTTAGCTATAAATAGAGCTATAGTGTCTACTTTTATATCATTAGTAAGAAATGCTCTAGATCTATTGTTAGTCTTCTCAATAAAACCAACTATCCAAAATTCCTCCACTCCTGAATTAGTTTTGAGATTAAGCTTATATGAATCCATCCATACTTCTTTTCCAGCTCCTCCCAACTTCTATTTCTTGATATCTCTCACAACTTTATCTGATATTATTTCTCTCATAAAAGAGTATATACCTAAGATCATTTACTTAGACATGTCAATTCCACCAGTTCTTGATATTCCAAAGGCTAATTCTTTGTGAACAGTCTCAACCATATATCCTCTGCAGTAGTAATAGAAAATGATTCTGATAAGCTCCATCAAAGTGCATTTAAACTCgtccaggaaacttccctctcTAATTGTTATAGTTTTACCGCATTTGTTATGACAAGTATACTCCCTGGCATCATGAATATTTGTCGAGTTTATAGAGACTCTCATTGGTATTTCACAGAATGGGCACTCTGGAAGTGATTTTATTAACTCATTTTATTGACACCAAACAAAAGTAGAATCGAAGCTCTATGTGATAACATTTATTTCATCCATCTAATTGAAAGCTCAACTAACTCTAGCTTTCCTCCCTTTCTTTTCCTCTGGCTTTGGCTTATTTGGATCTTATTAGTTATCTTTTGATTCTGTATCTTCTTAGTTGAGATTAAACTCAGGATTTTATACTATATTGGAATTTTGTGATAACGGAGCATTGAATAAATCATTATCGGTTATTTTATCTGGATCTAACCTTTTTTGTTTTTCGAACTAACGCTTTAATCTCTCTTTTCGAGCCTTCTCTTTTTCTTTATCTTTTAGTAAACTtaagaaattcattttaataaatcatttacactcttaaaattgatatttttacgATCGGGGTTTTGG
>AMCR02017824.1_1_4008
ccccaaaaccccaaaaccccttagtgaatggtcactagagaatttcaaaagcaattttaaattaattaattttaactttaatttgactttgaattgatcacatttcatcttatccaggagatatttcctctgaaagttcaaggtccagtaggtcaatatcagcattgaacttcttagtattgtatttgatttggtctctgtgccacatgtccatactttgctctgaatgctcatacaaatacatgttaagttgcccttcataccactgtagtttaagagctctgtagtaatctctctcgcctttggtccttcgtagacagcacagatctacatcgtcatatgtatgatctgttttatttgcagctttttcttcctcttcttctggatttactaattagtcgaattaaggccagactggcacccaattttctctagagttgaatctgtgtctaaaacttactttttgatatttctttgatacccacttgtctactttgttttgactcatccctatctcgtagtatttcaaaaagtttctatcaaatacatcatcttctttgcagggttttaaatcttcaagatcaatattaataaaaaagttccaattaaaatgcatttttgaggttttacttgtctttctgctaaaagaaccatttcttttttaactttgcaagttcaacataatttcatcaattttataaatacttgggcataaagattcatcaaactgtgattctaaaagaaattcattgtatttatctctatagtattcataggtagctttcaacataaagtcatatagcattctttttctaataagtttacgttttagcacaaatgagttggcatgctactgaactttcgcatagttgaaagatgatttaatttgataacaattcatttttagtgagcgccacatgcgttcaacatacaaagaattattgaatggaaatttctcatgcaccattctgaaggagtgatttgtccaaaagtgatagtacccatattaagttaattttgatcttgcagctggcaaattacaataagacatgtgagagtctgaaaatataattcctcctttaggaatgtgctttttcatgcattctaccaaagtttcatgagtcttgtcctttatacaataaattactgctaactttgtggatctgcaatacattccaaacacccatctcactacaattgtgcctcctgctactttatactttttattttgagttttagattcatcaatttcaattggtcctggcaaaattaagtatggcataatctttgtatctacataatgactggctacttttctaaaaacattgaagtactctggcgatgagtgaccaatgacactcgacgaagttgtcattaatttggctgtacttatacttttggcattcataatccagcattcaagcgcaatatcgaatcttctaagattaagtgtgcataatggtgttgaatagttaactggaatatgtctgaagcaaaacgtgcacttccaaatatgtttataattggtttcctcttcatagtacaaactcattggatagttgcattggcgacacattctatgctgatgcaagagcccatgctttgccatattatacagcactgaaattattggtttacacatttactactgcattattgaagctatggtactattgttttctaaaattgattaaaatcatgtttaacttataattatttgaatatttttgaatttaactaaattattaatcaattaatattaaattttcccctgaaacagtttattagtctgtccggggttttggggttttggggttttggggttttggg
>AMCR02001333.1_1_4033
ccccaaaaccccaaaaccccatcaaaagtttttacccatatcatagggtttagatttgttaataagaaattaatttttatttttaatttattttccagccataaatttctcgctgaaagtgagtcttatactattgggatcttgctctttttcattatattctttgactaaatcaataactaaagtctccctcttctctcgcagttctttgaggtaatctctttcacctttgatataatttattgatgaaatttctaatccttgcggatactcctctggattaacttcttttccaatttaacttaagtcgcaatcttcccagaattctcggtattccaggacgtgcgaaatcggtatgtattaatgttttatatgattggatagttttttacctctacaactttcaatttctaggtatcgatgaacatcctcatgtacatccactgttgggtctcgaggcaccacacaatcataaagatcctcttgcatttaccaatattgctattcttttcttgttaacttaactttttacatggcgttaagatgatcttcaatttatacattttagagatgtttcatgtagtcatctatcttccaaagattaggacaggtatattcttcatattaacagagtgaaagaatctcattataggagtagtcaaagaaatccctcattgcttttaaaaccatatcgtgtaatccagttttcttatagagcgtacgaaatgtatgattattaacatattcgtttataatcttttctgtcgatgcgtatcttaaaccttttaaactctttttcatattattccattaaagttctattccactagtatgaacaaaaccgaatttctcatgcacatatcttgtaatatgacaaatccaatagtgataaaacccgtattaagtgagtttcgaactactttttggcatgttaacgtatgatgaatgactgtcactgaaaataattgtgcctggaacagtgtgcttctttattatacttaccagattttaatgagatttatctttaataaagtacatcacaggtatcctagacctacgacagagcataccaaaaacccaccttaattatggaaaatgccccatataactccatctttactatccaatcaaagtttcatcaatatcgatctagtcttaaaatactaggtactttttaactctattctcaataaatcgactgcaagctttccttattataatgaaaaagtcagccatagcgctatctgacattagaatatgagcttgcctcgaattacagttttaagcccacaactccactgcaacatcaaatttcataatattaagaccaagcattggcgtagaatgtgtcaatctctctggcttgaagcaaaatggacatagccaattgtagcagtagggttccatatagttgtagacaaatcagagttctgtgagacataagttgcagtatcgtcttggatgtaaaagaccatatctcatcaagtcatatattactcttatttttggtttaattattactaacgcattgctactttacattctgggtagtggatcttaattaaattttagcttgaaatcgaattcgaatttacttctaactttttgaatatttaactacatatacctgctgcacatgctgcacttttaatttcatcaataaattcatagaaacagaaatctcttgaatttatgaatattattaattccaaatgtgacaaattaatattgctcggggttttggggttttgg
>AMCR02027800.1_1_4036
ccccaaaaccccaaaacccctaaagaagaagataatgaaattaagagtttacatatttttaatatttaaactttataagctatttacaattctgtactttgattttatctatacctgattaatgtattttatgattttcattctgagctgtaattttaatattcatcatcagattgcaatttagctctcgctttttcattttctttttccagagccgtctccgccattgtaactcctccatctacatatccctggtagagtactttaaaatattttctaactccagaacttcgatttaacgaagaaatatcaatgccttgatactcccctccaagctcctcttcctcgtctactggatttggaaattatttggtttgtacactatctttttaatttgaaatttaattatcagctttttaactatgattattttatttgtttttatcttgagcttcttaatcgttagtcaaatctacaaaatttgattgtatacgataatttgacccagactaaatgctaaaaatatctggattaatttccttttattcttttacttcttaattttgaggttttttgtaccaaccaactccattgtcttcttcataaaatttaatgtattgtaatcttagtattttgtcttctctgggatctaaatgcatgacaatatcatcccttgatttatgagtcatgaaaatatgcttatgtgggtcgtatcttaaattttaaatagaggggtctatatcttaagtagtcaaaggcttcactacatcatctaggtcttcatttttaaaaagagttaaatgatgcaaactctttgcatgatactccgcctcatagtctcgaaaaaacattcccagttcttccaatctagaattagcctcttcaattgagcgtaaacctgggactctatcctcctctgcatttcttagtttaatatagatgtaatattaatgtttatagaaatctctgagcatctttaaagtccaagactctctttacttatttttaatcatttattgtaacatataagtgcagagatactcctctattctttttgagtttctttgaaattttaaaggcatcatcatatgtcttaattaactccaaactctttcaatgtttcctgtcattacaaatgagaatttttcatgcacatataaattggagtgatttacccagtaatgataaaaaccatattttgctagtaaacttttagctgatctcaaaactacatatgaagaatgatgatccgaatgcattactgtacctgctctcaaatgtctttttaatatcgaaactaaataagcatgtactttgcatttaatctcgtagattactggtatttaggttgtcctacaaaacattccaaaagcccacttgattttttttggaaattctcctctgaaatgccacctttatctcccaattttagcttcatcaatttcaactggtcctggtaaaactaagtaaggtaagactttagttttcatgaagaatgtgtaggctcttctaaatatcataaactaagcctgcaatgaatgacctccactactcatatctccagccatctttggagtagcatttcttacccacatagcaagagcaaaatcaaaaagcagtaagtttatagtattcattggtgtacttgaagttactcgcttgccttgaaaacatactgggcatacccacacgtatccgaaataatccaatcaagttttaatcaatcgcatcctagttgcacaaaatgagcaccatcgttttgggtgaatcaatccatgttttgcatagttgtatataatatctataggagctttttttatgcttgggtccattctgaaactaattaagatatttaagaagtcacaattgaaatttaaaatagtaaattagatgagggattggctgtttatttggttaaaatagattgattaactttgtgtacatgaccaagctgatcagctgatttggttttaaatagtatatttatgataaaaagttgaattatttttattttgatcaattttatatttgtgttgtatatcttcatgttggggttttggggttttggg
>AMCR02026266.1_1_4331
cccaaaaccccaaaacccctactATAAGAATtttcaagaaaattaatttaaattatcaatttaataattaactattgttgtcaaatttattcataatatcgAAAGATTAATGTGAGTTGAAATCTGCTTGCTGAATATTTTGACAATTGAAGGTCGAAGCCTCATTGAACATATTGTTGATGTTATTAACCAGTCCCTCTTGGAATGCTTATCCACTTATAATTGAAAGGTCTTCTTACTCATTGTTTTCGACAAAAGATTGCCCACCTATTGCCTAATACTGTTTGCGAAGATCTGATTTCAAATTACCTTGATTTGTAAGATCGTGGCGTTAAAGCTAATCTAATTTGTGTCTAATTCTATTAGTAATGTCAGTGCTAATATTGTGAGATTGACCATTGTTATAAGAAGAGCCATGAATTGTGTAAGCACTGGGTGGTGCTCCCATTATATGAGAAGTTTGATTATTTAAGTTCAGGCCTGGTTTGTAAGAGAAACCTACAGCTTGATTTTTGTCACTTGAAAGTAGAGCTTTTTAAGCATTTTTCCTTTTCAATATTTCCTCTGGAGTATCATCTGGAATTTCACTGATATCCTCTGGAATATCGAAATCATAAGCCTTATCCATTAATGAGCCATGTAAGAATGCTCTAGTTAATGGATCTTTCTTTGGTTTAGCCAGAAATAGTCCCATTCTAAATCTAAACTTAATATCTCCCATAGAATCTGGATGCTTGCCATCAAGAAGCTTATCAATCTTATCGATAGTAATGATATTTGGTACATGTCTAACTTCATCATTAAACTTTGTCAAGTATATGTCTAGCTGGTAATTATAGTAATCTCTTAAGATTTTAAGCATACATTCATATATTCTATCTTTTTTCATAATCGTCCTGACCATATAAGAATGAATAAACTGATCGACTTTTTCTACTGGTACATACATACGATGATAGGCTGAAATATgtctttttaattctaaaaagtTTCTTCTAACATTGTTTATATAGACGAATGAGAACTTCTCATGGATGTTATGCTAAGTGATGTTGATGTAAAAGTGATAAAAGCCATACTGATCTAATCTTGACTGTTCACTTCTTGGTCTCACATAACTAGTCATAGTATCTGAAATCAGAGCTCCACCAATAGCTAAATGTTTTCTCACAATTTTAACAAGAGTTGGATGCTTTCTATCTGGGATATAATAGAAGATGGGGATTCCAGTTGACCTGCACAACATTCCAAAGACTCTGTTAATTTTTCTTGCAAATACTGTACATTTTGAGAGTTTCTAACGACCAAGTCGAGTTTCATCAATTTCAACTGGTCCTGGCAGTTTTATATAGGGCAGCATCTTAGTCTTAACAAAGAGACTGCATGTTTTTCTTATCAATTAGAAGTTTTTAATGACTTGGTTTCTGTCTCTGACTATATTCTGAGCTAATCTAGGCCAAACGTTATCGATCCATAGATATATCGAAATATCAAACATTTTTATATCTAAGTAGCAGAGTGGAGTGTTCATTGTAATACCTTTACTGATTCCACATCTTCCACATTGCCAAATAAGTTGTGATCGTGACTCAGCGTTTCTGACTAGAAGCATGGGGCAAGTACAAAATGGGCAGTCTCTGCGTTTATGCAATAAACCAAAGCGTGCATAGTCTCGAGCCACATCAACTATATCTCTTTCATATCTTTCGTCCATCTAGCTATCTGTCAATCTTTATCAGAAGATGCAATAATTTACTCTAAATTGATTTATTGAGATTCCCTTACAATCATAAATTTCTGattgaaggggttttggggttttgggg
