# Supplementary material for: Distribution of Merlin in eukaryotes and first report of DNA transposons in kinetoplastid protists
Source: PLoS One. 2021 May 6;16(5):e0251133. doi: 10.1371/journal.pone.0251133 (PMC8101967; doi:10.1371/journal.pone.0251133)
Supplement: S3 Appendix — Contigs containing positive hits for each species are provided as fasta files. Nucleotide sequences from each Merlin group or family are also provided. All protein sequences were provided in a single file. A README file is provided with additional information about files. (ZIP) [file pone.0251133.s009.zip › S3 Appendix/contigs_Alveolata/GCA_000507305.1_Breviolum minutum_Alveolata_contigs.fasta]

>DF247253.1_1_3423
cgagttttcactggctttgtggtgttgtgttgttttgtgttttgttgtttgctttgccttggttttgtcagtgaaaactctgcatacaattgatgtttcactttcttgcgaattttcgtagttgacggactgtgtcatgctcgctcggcaatgcagagaaaaaaaagaaggcaagaataagagcaaggacaaggtgggagctaagaccatcttttatcttcttcttttgcaatgtcatagctgtttaacctctcttatgagcatcggtgcagagaagccaagaaagcttcgatacctgagcatgaaaaaaatgtatcaagcccgtagactcaagctctatgcgggtttggatgactgtccggccttcacttctctgactctgtgagtaactggctcgttctctagttcctttgttgtatttttccagacgttttctgtctcctgttggatcttctctttccgttatcttcttacctctatcgctcaacctgcttgtccataatgctgtcactggccgatgcacccagatagacgaaatggcaaaacgccgcgctctgactctcttctcttagctgtactccttatagaaagagaaccactcaaatctttcttcaaagttgccaggacagcattcgatccaaaatgctagcatcttcatggaacagcagagttcttctactgtaaatggtggccaaaaaaaccctgtcgtgccaatcaaattagagtcagtttcaccaagaactggggtagttaagtgctcttcaattttccggcagatgcacttcggggaccgtgttggacaggacattaacgttgtgctggtttttgtatttttgtttggttttttttgtgttttgtttgttttgttggttgtttccttggattgtacctggattttttgcacagggtttgccttgagccaattgggccagctctccaccatttaggttggccctggcttggagcccccttccttcgatgactacccttgtgggtgcccgttgcacattcaaagtccagctcaccaccattgaggttggccctggctttgcatcttcccacccagctcaccaccattgaggttggccctggattggaaactttcttctcttcttttactatctcccctactcttctttctcctctctggccgcccccgcccgctggaatccaaagtgattcggatccaaagtgatcatcctcttgcttttgtccgccggttgctgccatggaaaggtccaaagtgatctgctctatccaagtttgaggaagggacgtgggtctctctagtaaggtctccctcgactttgccggtcttggtagtccttgctcttgagacccctttctcttcctctttcttgatgttgcgctttataacactttccctcctgcagattgacgagatggccgtgatcttatggagatggatttgcatggttccctccatgtgctgccctttgtcccaagactttcttgggcggatcttgcatgcactggagatgttttcgctatgcccactctacggaaactactgcgtctctggcttctctctttttggacacccttttctacaaaggtctggctgggcctcactatttgctggagaagaccatctgagaggaatctgagggtcggcatgctgcatgtcctcgtcccttgtttcacgcgatttcaccaagccctgggttggtcaagttgccttgcgctctccaaccaacaggcatgcgttagaccttactgtttcactggacgaccaaggccactaggaacgagtttctctaccgggtccatggtgccctttccttgatctacgccttcctcgattgagattcccgccctacgggttcctcgctacaggctcgccccggttgactgctttttaagcacctctgtcaccggcaaagctccctgttagctacccgttctttcctatcctcgccttgcaccatttttgaccccgccgacttttgccacctacggtgtcggttaattacttaatttgttttctgcaaaattttggcctgaatgttcttggcaccttagcagcgtggagcaaaaaaaattcctcaagaacaccactgcaactggaagaataatgtgagaagttagacggaaactagttactcaatgaaaagacctttgagaatattagttgtaatgagtcaactgaaactacagatccttttgagaacacgaaaacgttcatcatccacgatctatctaaagaacgaatgatccaaacaaatttacaaacaaattgatcgttcgagaaaggagaatcgacgcagagcagccattagattcgaaatacctgtgaccagaaaccgcacacgatcgtaggaaaggaatctagacgacaaatgatgatagtcggctggtccgataaacagactctgtcacttataatgagcaaaaacattacgtggtcgataaactggcttctgacactaatgcacttgttctccacttgaaaaatagaaaagtatatatccgaacagaccatgctgtatcgatctgtgaatgatatgttcctgcagttttgaggttcacaatcgtcttactgtctccctggcatgctttcccaagatgagcaatgaaggttggtgtagacttctacaccagcagtgtggcgatagactcttgtcgttgccttgttgttgcctccatcgtcttactcaaattttgcggcaatgtcttcttgcagaaggccattggaaaaagctgtgcgactggaaaatgacttggagatagaagagtatttgccttctatcttatgtcgcaccatgtgacccgacgagtatgtggccatcgaccacaagacgttttgatgaccgtccgagcctcgagtgtgtatggcatgagcaaaaaaaattatgacatattcatttgcaagaatcatgccaaaggagcaaatcattttggaatgatcgagctagacttggcaacttgaaagacaactggaaagatttttttggtccataaacaggtcccagaagaccttgcagaaagcgtatgcagaagcaagttgtctctggcagtttgatttttacggattctttgaaaaattttgctttcatgggaaggcaaatttccagctacgtgtaccgttgtatcaaccacaaggcccgaaaattctctcgtaaaaatgcgtttttggtaaggaaattgtgtttttttccaactctgcaaaagagctttttggtcgtttgaaattatattttttaactcgaggaatgaaaacagtgctaaagcacaaatatggaaaattattggccaatttattcataggcaatatttatccagacatattttgagccatttgctaaattattaaaacgacaaaaatataatcccaattaaaccgaatcggaacattatttccagtcaaagaagcacaggggcatcttgcaaaattttaaaaa
>DF240034.1_202814_208933
atgaacagtatttcAGGAATTTCTAGGTCAAGTAAgcattgcttttgtttgcttcagcCAGACAAGAATCCAAAACACATTCAGGTGGATCATGATGTCGGGCCTGAGGATGCAAGGAATTTTAACATGCATTGCAGGTACTAGCACTGGAGGTTATAACACACCGATGGCGGAGACTAGTAAGTTAATGATACAGAGTGGGCTCCTATCGGTTGCAAGTGGAGTTTTAACCCCTTTAatgaaatggccgaaaaaaatgggtaactggggtgaaaaaaaccctacttatagtgGCCGTATAAATGAGGAATTCTAGGCGGGGGTCTTTTCGCCAAATGGTGTGATTTAGTACAGGAAGTGTCCCCCGGAAGTGCTCGAAAAAGTTCGGATTTAGGAAATTCTTctcatttgcccagatctactgttgatggaagaaatcctgcaccagttagtagatagtttatcccactatttacaggattttatacatcccaggtggttgtttgggagttcttccatcaaccgtatgactgCTTTTGAAGCTGGTTTTCCTCCAACAGAAACCTCCAGGCAAAAATCTGTGGAGAAAATGAGAAAGGCGGCAAAGCAGGGTTAACCATCGAGAAAACTGTGGCTTTCGGATGAATCATCCTTGGGAGATCTTAAAGTAGCGTTTGTGCGAACGGTAGGGAGCAATGAACCCTAAATTCCCTTTACAACAGGGAGCAATGAACTGAGCTACTTCCAGGTTTCTAAGCCGATCTTAGTACGTAGATACCATGTGATTCAAAGTCAAGTACTATTCTTGGAGGCCACTGAAACCACCCTTGAAAGTGTCACGTAAAATCATCATTCCAACAGAAGGTCACCAAAAGACATGCCAGgtatgctttttgttggtgattttctttgaagccgttttttttgtttgtaacccTATACATCCCAACACCCTTTTGAGGAGATATGAATCCCTAAGCATCTCCTGAGGTAAGGTTTTTAGGTGACTGGAGGATTCTGCATGTCTAGGGtatacaaaacaaaatgacagaAAAATTCAGTCGTTGGAGTGGTGCTTTCCGGCTGAAACTGAggtgttggggttggtgatactgttgatggaagaaatcctgcactgttagttatactaggtggtggtttcaaacattttttatgttcacccctagttggggaagatttccaattttactaatatgttttaaatgggttgaaaccaccaactagtacattactactcaaaactcaaaaccttccTGAAACATGGGGACCTGGAAAACATCTGTTGGAAGGAAACAACTTTACATACCCCGAATAAACCAGGTACTTTCCGGTTGCCTACCAAAATATGGTACGTTGCTATGTTTTTGCGAGGGAGATGTTCAATCTCTATCAACtggtatgtatacatttaaCTTCCGGATTTCTTAAGCATACTGCTGATAGTAGGGTAGACATGAAATTTCACTGGGCGAACTGcggatcacaaacaaaaaatctaggCTTCACGGAAGGTGGTGTTCCGGCGAGACATAGAGGAGGTATTTCCGAACCCCCCAAGCAAATCCATGATATAGAATCATTGTATTTGAATACATgaaacgacacaaaaaaaaaaaactatactaGGTACATGCACTAGTCGCATAGATCCTACGGGAACCTTTTTATTTATTCAAGAGGTTCGTGAGTGGACGACCCTCAATTTTTTCTACCCATCGATTCCACAGAGGATTAAGCCTGCAGAAAGAGATCACTCACAAATCCCCGAAGCCAAAACATGTCGCGGGAACTTCATAAATTCGTCTAAAATCCAGGTTATAACACCCCTAGAATACACCAACCAAGTGCTGCTTTCAActattttctcaattttttgtggaattttttcacccctcaaaaaattgggggagaaaaaaaaaaacgctcttCTTCGGGTGGCTTGgttcaccaactcaccaactcaaCCCATGTCCTGGACCAAACGCCAGGTTTGAATCACATGATCTCCGAGGCGAATCGGAAAGAGAAAGCGTTGAAAGAGGCGGGCCGGTTTTTGGcggatggtatggggatggtataggggatgaaatactaccccctatatgggggtttccaaaaataggggtaccccaaaatggatggtttataatggaaaaccttatcaaaagtgatgatttgggggtaccctattttcggaaacacccatatagtaaATAGATATAGGGATATATGGGATTCTATCCCTTGATGGAATATACCATCAAAGTACTACAGGGATTCTAAGTTTACCATTATAATAGAATAaggatccttttcttttgcaggttcttggaggatcatgccattcccataggatccatgggactggtatgtttacctacgtttaccataaacatcaactaaatgtaggtatacgatacatggatggtatgggatcttacccaggttttttggaaggatcccAGAATTACCAGGatcgatgggactggtatttaccttgatttagttgatttgtatggtaagttggtgggtaaatatatcatacttattggaggatcatcccatgacggacaGAATTTGTGGCCTTTGAACCATGCTGATCGTTTTTCGTCCCCATCTAGGATCGGGTTGTTGACCCCCAAGGTTCAGAGTCAAAAATATTCTCTACacaacttggatgtgttttcgttGGTAACTTTTTTACTGGattgctagttggtggcaactcaaatattttttcatgttcacccctgaacttggggaagatgaacccattttgactcacatttttcaattgggttggttcaaccaccaactagatctgtTTCTGTTAGAGAGTTTTTAATGGATTGGGATCCCTAGGAGTTCACCATAATTCACCAAGGAGGGAGGCAGCAAATCTGCCCCATTTGGCTCTGGTCTGATGCATTTAAGCACAAGCCCGGGAGGGGTTTTCAACCACAggtccatcaaccaaaaaccgtCGATTCTGGGAATTCAGCAGAGCAGAAAATATCTTCGTGGAAGACATTGTGGTGAGTACTAATTCTGCTGAAGGTCTCTTTGGGCGGTTGAAATCATATCTCCGCCACCAAGAGTCAGAACATGAAGTGCATCACGATGGAGGAAGCAGGATCTAGAAGATGCTGCAGGAGCGTCGAGTACTTCCGGCCAGCATTGGTCATGGGGAGCGCAAGAACCCAGTTCGGTGACCAGGTCAGCAAGTCGGGGTTTGATGGACACCAAGTCGGTGATACCTATGCTGTTTTGTGGGTATGGAAATAGAATTCCTATAGTATGGCTGTATTGCGTTTTGTGGGGGAATAGTACACATGAGATTATAAATCGGCATTTTCTGGGGATATTtgagcaatggcaacaaagCCGTTCTGgtcttccatgaaatcctggttggttaatagggaatccttgtgACAGCGTTTTAAATGATCCCTATACAAAGGTTTTTCTAGTGAACAGCAAGGCCTTACTGATGGACAATGGTAGTAGCAGTGACTACACTTGATCCTGCTTATTTGCTGTTAATCGAGATGAAATCTTACCCAGGTATCCAgtgatttatttttgaaaagccatgaaatcaggatcccggaacgtgaagcaatcaggatttcatgtcaTAAGGGTTTGTTGCCTTGGctcatttggatttggagggtGTGCAACTTTTAGTGGTCCTTTTGGAGGAGTTTAAAGGGTGGAACCGCAAGCACAAAAAATGGAGATGCAGAAatacctccctgaaaatcaccatgttttataAGAGTttaagagatacatcttcaagtggttggtTTGCTAttgtcatttcttcattttcgcCGGTGTAATCTGTTGCAGGTTTTCGGATAAATTACCTTCAGGCCAGCCAAGCTATCTTCCGTTTATACCGTTGAGGTGTGACCAAACGCCGATCCTTAGAAGGTATGACTAGAAGGCTATCGAGATATTTCTTCCCTCTCTACTTGCGGAAACGATTCCATGTTCCCCAACAGGCGCAAGAAGAGCCTGGTTTCTTTCCTTTACAGGGGAGGGAAAACCACAACAAAGATGGTACACCAAATACTTGGGGATTCCAGCAGTTTTAAACCGCTTGTGTTGGTCATGGCAGGAGAAGGCTGAAAAGGAACGAATATCCAACAAGGGAAAGTGATTCCTTCGTCTCGTTTCACCCTGGCgacaaaaaaatgaggttttttGCGATCgatcgatgggttttttttaatccgAAACCTGCATtcactagggtgtccatggaagtgatcgtaactagttagtaagttgttttATAGCCTATTTACGgcacgtatccaacctacttatatcgGGGTAAAATAACCCATTTATTAAGtagcagcaggacatcccagtaaggaTCACCAGGACGCTACTTTTCGGGCAGGTAGGTAACAAGGGGGTCATGGATTGGTCATAGCTACGTTGTGATATGGGGGGAGCGATGTGGGTCGCCAaggattttcatgtattttcctaccaGATGAGGAGCTAAAtaaccccagaatcctcaaaatcacagggtaaataggatgtgcattttttgttgcttgtgccTTTCGGGAattccatggggattttccattatatacatgttccaaCCGTCCAATCcaacaccaccttttttgtttccgggTTGAAATTAGTGAACCGAAATGATGATCCGCGGAAGGGGGTGGCGGGAAATGGGTATAGGATATGTagcttagctgcacatagaaaGGGTTGTGGGAttatccaaccatttcccatatgaagggatgggTTTCCGATAACCCGGCAGCTAAGGTAGGCGGGTTGCGTGAGATCCATGGTTGAAACCatggttttcaacccaaaaaaaacaacaaggcaagAACCTTCAGAACGAaggattttatggattttttcaggtgattaaTTTTCGCCGAATCCAACGGctatgaaaatctatgaaacatAGCAAAATGGTAGTGGTAGCGGTAAATCCACAGGGGATATTTCTCAAGATAAttcacttggatgtgttttttttaaggtgatttgtgTTATCAAttgaatcccatgggatgaattcatcaccatccaaactACCACCATTTCGGAGAAATATTCAAAAGGGTcgcttttcaaaaaagttgcatcTAAGcctaagcaaatccaagagaacGGAGGATGTGTTTCAATTTCCTGTTTGTCGCTCACAAATGgtaagcaacaaacaacaaatccaagggtgAAATTCAGCTCGCAGTGCTTGAGTGATAGATGAGTTGAGGCAGTGAAATTTGACAGTTTATTAAACGACGCCCCTAAAAAAAGCACCTAaatattgatggttggaagattacatatttccttttgggaaggcctatggggctatgttagcttcagagAGAGTAATCagattgcttgatttttggttaCAATAGGGGATGATATCTACTATAGACATACCAGATCATAccagtatttttttccaagggtgggggtgatttttggagacCCCCCCCAAAttcctgaacccaaaaaagcaagctcCTCCtgcttggatcatcccaaatagaaagtagttagcaactatggtgatcgcaagtctTCCCAATGGCcgttcatggcttataaatgggggttactaaccccatactaagtgggatgatcctccaagtacccacaATCTACACagcacttggaagattttgctaCGCCACTTGGAGTGTTGCGGCCCAAGTGGGCAAGCGCCGCCACTTTCCCTGGTGAACCCCGACTCTGCCCTGGGGcaggcccgttttttttgggagggaagaGAATTTGTGGGAAGAGAACGAATCTTGGCCAAGGCCTTACAAACACTCGTAGCATTTCGCAAATGCTACCAtgagactggaatatttacctacatttaccaataaaCTTAATCTAAATTGTAGgctaaatctaccagtcccattggatcctatgggtttggaatTCAGAAACGTATCGATTTCACACATAAATCATCCAAGTCTCTCGTCGCTTGccacatgaaaacacaacaaggcGTGCGTTCCAACCCTGGGGATTTCAAGGCAGGATCTCGA
>DF240070.1_3836_9943
GATTCAACCTGGCAGAGAGTTTCATACAGTTCGACTATTGAGGAGGAGCTGAACCGATTTCAAGAAAGAACCCGTCTTTCTCGGTACTGCCTTAGGTTGACTTTGAACCCAGGTATCACTCCCACGAATTGTGGACGACCGTAAGAGTTCCCAGATGAAGTGAAGGCtttgaggatgagaatgaaaaagatgcagtcaaggttgcatgacttgaagatgaagatttcaagagttgagagttgcatgcaactttgataatctggagtttagggtttCGGATTTTTCTTTCGCGGCAGTGGCCCTCTCAGGAACCTagaatccaaaaacatggagtttagggtttagggtttagggtttagggtttggaaaatttcgcgagagtttccttCCCCAGATGCATCTTGGTTGAGTGAAGACAGGGTTGTCAGATAGGtagatgatttcattcagatgtcatggatcatgatgtgcattctcagatgtttgtttcatgagattttgATGAAGTGGAGCTGCcggggtagcgcatccacaaaaaagatgggtttgttTGAGTGGAGCAGCcggggtagcgcatccacaacatgttgcatgtcatgtcagaagttgtcttgcaggtgtcatgtagcagatgttgtgtcatgttgttgcatgaagagaacaagcaaacaactatacccagatgatgacattgagctTGTTCACCTTGAGAGAACTAGTTTCTctgtgaaagaacatgaaagtctgatgggtataacaacacaaacaacaggtTAAATAGTCTGGAACCTAGTAGCCCGTATCTTAGAATGGTCTGGATCTTANNNNNNNNNNNNNNNNNNNNNNNNNNNNNNtagggagtgctgacctggtgtttctttgttttgtttgtttttggagagaatagacagccactctgtttgctttgaagagaaccagtttaggttctgttttagactgcgtagctccgtgtttagaagagagtttgctgagtttagcaaagcttagacttgaggaagtctggaagagtttcactgagcacactaaacgtgtggatgtttggctcaagaacgacagtgaaaaaggtccgtaatcttcttacgtggttttcacaaacgGACCGTGTCGGCTGGGAGATATCAAGGACTCCGTGTTGCCTCAAATCGTATTGGCAAGCATGAAAGAAGTTTGAAACTATGGCTGCCAAGACAGGAGTTATCTAGTTCGTTGATGAGGACGAAGTAGTGGTCGTCTGGAGATGAGATTCCTATGACCCCAAAGAACATGACACATTCAAAGAAGGAAGAGCTACTAAAAGACGAATGGctctttttccaaggcacaAAGTTCAAGCATTTGATAGGATGAGAGTAAAGCATCTGAGAGTACAGCGGAACTACTTGCCGGAAGAGAAGTATTGAGAGCCAGATCTACTCACTGagagtttcactgtttcactttcTGGGGGACCACCAGTGTTTTGCtgggttatttttgtttgtttgttgtttggacccgtttttgttgtttttgtcctgTGTCTCGTTTTCTCCCTTTTCAGCATGTGATGTACAAGATCGTCACTCATTCCAAGATTCTCcccatcgtcatgatgagcgcagcactgaagtaaaaaaaaagtatgttgaCCGCTTCATTCTGATCCACGAAACTCATAGAGTCCATGTTTTGGAATTCATTTTTGGTAGATTCCCAGTTAGGAACGGGCAAATCTGAGTCCTTGACATCTTTCCCCCGATTAGGCCGGTTCAGAACATTGGGGTGATATCTCTCGGGGTGTCAATGCCGACTGGCTCTACAGGACTAATCAAAAGGTGAGACAGTGAAACGTGCTCCGGCTTTCATTCCTTGCCAACAAATTTAACCCGGCTCTCAGTGCATCTTCAGCAGCATGTAGTCAACGAAGCACACTGCAGGCAACGGTGGATACTCTGAATATTCGCAGGATGCGCCACAGATTTGAGTAATCCAGATGAGACAATAAATCCGCTCATGTGCAATTGCAAACCAACTGCCGTAGAGGAGAAACCGAGAGTTACACTGACTGAAGCCTTCTCCCCAAAATGTATCCCTGAAAGATTTaaaacatttgcattttggactttgaaattgcatcttccaaagacTCACTGATTGTGGGTGAAAATCGAAACTGAGCTGAGTCCCGTTAACACCGGACTTTTTCAGCGGCATTCATTGCCCGTCTTTCAATATTAAAAAAAGAATCCATATCCGCCATGGTATCTTACATGAAACTATGTTTTGTGAACATGgatctttgaaatttgaaatttacACGTGCTTCAGAGCTGCAGGTGAGAGCTGTTCCATGGGTCTTCCAAGTCAAGagtttggatggtgtttttggaaacataaaaTTGTTTTGTAGTTCTGGTGAATCTTATTTTCTTAGAACTGCATTGCACGACAGAAGACTtagattgcatgtttttgtgtttctatcTACAgttgtttgcgtttttgtcCATCCACATGATACAGAGTTTTTGAACGCATTCTCATAGAAGTTGATGTGTTGCTGGATTAGATGTCGAAGTGCAGATTTTGTCGTCATGTTTGTTCTGgcttttgattgaaaaagaattTTTGCATGAACACACTATGGATAGAGCTCTTATTGTTGTCTCGTTGTTGGTACCTCACTGGAATGGGCCGTGGCGTGGTCATTGATTGGTGAATGGACGTGCCGAGTactttttccaccaccaaaaggaTCTTGGCCAAGGTGTGGACATCCGTGCGCCGACTATGTGGCCTTGCTGCaaagatttgttcaaagggAAATGTGGTACAAAGCTGTTGCGGGTTTGAGATATTTTGTGGTGCTCAAAGAAGTTCCTGAGTGGCCCTGGCAAAGTGGCTTGCGTTGAAACCTTCATGTGCAAGAAGTCAAAAGTTTCTAAGGACGAAACATTGCAGCACAAAGCGAATCATTTTGGGAATGATCGAGCTGGAAGCAAGTTGTTCCTGGCACTTTGATCTTTACGGATCTGGGAAGGAAGACTTCCAACTACGTGCACCGTTGTGTCAACTACAAGGCCCGAGAATTCTGTCGCAAAGTACGGTCGTGGTGTCCACCAACTCTGCAAAAGGGCTTTTTGGGTCGTTTGTTCGAGCTCGCGGAGCGACAAAGCACAACAATGGAAAACTGTTGTGTCCGCGCATAATCTCGATCtgtttgctgatttgttggTACATGTGCAAGAATGGCAGAAAGGCAATCCTGGCAAAGAAACTGATTTCTAGAGTTTTAGATGCATGATGTGTTTGGGCATCTATGCTGCTCTTGGTCAAGACTGCATTGTCTTTTGGGCATACTAGATGAATCCTGATGATGGTCTTGTATCGACAATGGAGGCGTTTCATCTCTTTCCAGGTTTTATTGAGCTTGATCGAaacgttgtttttctttttgtcagttgttgtgtgtttgttgttgtctttggtttggggttttgtttttgtttttgtttgctttttgttgttggtcggTTTGTGTTTTCGTTTCAATCCTGTTCGTTCGCATCTCATTGGTGATGCTTCAACATCCACTATCGTCATGAAGAGCGTAGCATGGGGGGAAAAACCGTTTTTGCAGGAAACTTTGCACCATACCACATTGCTTTGTTGAATCCTAAAAAGGTTAAGAGTACAATCTTTGAGTGTGAATTTCTTGTTGTGGTCCATTGCGTGATATCTAGTGACATCTTCGAATGTAATATCATCAacgattcccccaaaaatcttgaAGTTGGAACAGCTTTGGCATGGCATGCCAGAGTCCCATCACGTTCCAATATCAAAGCGTGAGTCTGATGTACACAAATCCGTCAGTTGTACAGCAGTCCTCACACAAGAATTCGTAGCGCTCAATTTATTTAATTGTTTTTGAATGCATCGGTttcattcttggaaaaaaaatctccaccgtttttgtttgtttggttcgcTGTCTAGTATTGTGAGATCCGTTTGCTACATTGAAAATTTTATTTTAGGTGAGCGGACCAGAGCTTGAGGAAACGACGCAGcaagaaaaaatggagattttccaatgaCTGGGAATAAATTGTGTCgtacatgattttgtttttgtcctaTTTGTTGGCTTTCAGGATTTTTATTTTCCTTTCACTTGATGTTTAGTGGTGCAAGACACCGCAAAGCTTTAACGTCCGCGAGAGAgtgataaaacatgttttggcagAACGAAAACATGGCTCCTGGATGTTGTTGCGCGTTCTCTTGGTTTTGATATCCGTTTGcaactcattcattcattgtgATCGCAGATTGAAAAAACCAGTGTTGCAGAAGGCAATGGCATTTTGACACAACGCGCTCGGGAACATGACATCAACATTTGCAACGCATCCAAACCGTTCCCCCAGCCCAGAATTTGACGACAAATTGAAAACATAGACACAGTTCAATACCACGAATACAGTTTCGAAAAGCATTatcaaggaaaaacacaaatagcGTTAAATGTTGTTGACGGGGAAATAGACAGCCAAGAAACCCTTCGACCACAGGAAAAATTCAGACGTGAGACCCAAAGTCAAATTTCACATTGCATGGTGATGTCTAAACAGTTGATGTTCATGGTCGAAGTCACATGGCGTGTTGGTTCCTTCAAATTTTTTTGCCCTTGTATGCTTGCTTTGGGGACTGTGGAACCCTTGACGTTGGCTGCAAGAAGTTCAGGCAATATAGCATGTTTTGGCTTGTTTTATTCTGACCATGtaccaatgcattttttttgcataatcATCACATGACACATGACGTTCTAGTAGCCATGCAAGAACTCAACGACTGGGACATAAATGTTTGATCCGAATaaacatcaaatttccaagTCAGTCCTGGTGGAGATCAAGATTTGTGTGTCATAACGGGAAACACGGAAACATACCTACATGCCGCGCTGTGGCTGCCATGGTACCGCGAAAATCTTGACCTTGGATCTGGAGAACGGGGATTTCAACGTGAAGTCATATActgagtgtttgtttttgacctCGTGAAAGTTTTGTTATAAAGTCTTTGGGAGTAAACGTAGAAATTGCAATTTTATATGATGAGTTTATCATGATAGGTTCCCCTTCCAATTTTTGCACCGAGTTTCGAACTCATAGATACCAAGTATGAGATGATCAGACAAAAAGGAGACAAAGACGGAAGTGCaacattttgttattttttcggaagattttgTGGTTGAAAATTTTCGAAGTCCTTCTGTGAGCTTGACATGAATTCTTGTTGGTCAAGCCTGTTCTGCCAGGACCCCTTCTTTCGTCGAAAAGCCACCGTTAATCGTCACGCTCCAAAGCTGGGCGTGGCAAGGCCTGGCACCCTCAAAATcgggaaatcattttttttctggaaattttggatgtgtCCTCATGTGGTCCCTTTATCTTTTTGTTTAGTTGTTCAGTTCGTTGGTTCAACGATTGGATAACACACATTCAAAATTCATTCTAAATGGGTATCCAAGTGTGTAAATATtaatgtagatgtatatagtcatatatatatatacatatttacatacatacatatatataaataaacaaatgcTTGCTATTTGCAAAACCACGTTGTCAATACATATCAGATGGTTGGCTTTCTAAGCACTGGATACTCCTTTGCATAGTTGGTTTCctttgggttgatggttgaggttggtggtctACTGTTAGGGTCTCCTTCCAAGGCACAAAAGTCATGGCCAGCCTTGGCCTTCCAGCTGGACTGTGGGAAGCCAAGTTTGAAACCATGAGAACAAATGATATCTGTTAGTTGTAGAACAAAGGCTTCATTGAAATGTGGTCTACTATGAATACTCTTTTCTGTTTTGAAGGATTGCCTTGCCTTTCCAACGTGGAGATCTGTTCAAAGAGAAAATCCAGTTAATCACATCATGCTTCGTTAGTTCATGCCTCATAGTCTAATGAACATGATATAAACACAGATGGACACAAGCACGCTCATGTTATGTGGATGTGAATCATCATTTGAGAGCCAGCAAGCAGCAACTGGCCTTTAAACGATTT
>DF242743.1_1145_7633
CCAACCCTTTTCTCTTCGTTTATTCAACGTATCGCTAGCCTTTCTAAAGGCTTTCTGGACTtgatgttgcaagcaaagcTCAGCGACCCTATCATGTTAGGTCCCTGGGCAAGAAGCGCAAACAACAGCGTCGGTCATACTGTGTTGGGATAGCAAATGCCATGATTTAATTGTCGGGAATAGAATAATTTGTTTAATAATCAATTTGTTACTGTTATTTACCAACTCTTTTAAGCAATAAGTACTCTTTCTATCTCGTGagccaaagggaaaaaaaaacggcggcttcaccatataggtgcacctgccggCCCCCCAGCGTGGCGTGCGGCTCCGCCATATAGGCGCACCCACACGCACGCTATCACACAATCCCCTCTACCCCCAGCTCTCCGCTCACCTTTGTTTCCCGGTTGTCGTCTTCAACTCTTCTCTGTCCTTCTTCGTCGTTTCTGGGTCTCCCTTGTCTCCTCTCCGCAGGGCCGGCCCGCCGCGCtccagatccaaagtgatctgcgcTATGGCATGACTTTAGCTTCCCAGCCTTGGCTTTCCTCTTGTCCTGGCCTGGCGGCCACTGGACAAGGGCAAAGCCTTATGCTGGTTGACCATGGAGCCTTGGCTGTTCTTGGTGTTAGCGGATCCTTCTCACTGGAAAGACTTTTGTTGTGGAAATACAATTTCATTCTCTCCAGGACGGAATTTTGATGCTATCATTGCTGGAATTTGTTCCTTGCTGGATGAAGTAATTTTACTTGGATTCCACTTGATGGTTCTACATTTTGATGTAGCTTTTGCCCCGAAGGTGTCCccctttttgtgtcttttgggaTTGAGTGTTTTGATACTCTCCCCCGGATGATGAAGAAACCAGCTGAGTCACTTGATGACCAGAGATCGGTTCTCGATCAGATGGTCAGTTGAAAGTGCTGGTGTCTGACGGGGGGGAGATATCTAAAACACTGTTTTGGGTATTTTCTCCGGTCTcttgggtgatttgaatgttttggtttctagatttGAAACGATCTATGAGgatagattttatttgaagttgtgaaacccgaaattgacttctaaagtctgggaatcgagtttccgaaacgaagctgtatgtcagtcatgtggcttcaaggttttcacaagatgttaactgaagttaacagcaactgtcactagtaaaggctaggtgaacagaactgaccttgtttggtgtgcctgtgtggtgcgaaaaggattgacgatccactgtggtagttgggGACTGTCTTNGTTGCTTAGAGCTGGAGGTAATAGGATtcgcgtgcctaactttcgtatggtagcggagcactgcctgtgtgtgtgtgtgtgaacttTGACTTTCTCACTTGTAGTTTCATCCTGTCGCCATTGCAttcttgtgttcttttttgttcttccttttcacttcttccttcctttctctctgtctctcctatgttcctcttcttctctttttctttctgggTGCCTTTgctctccttcttctctttttctttctgggTGCCTTTgctctccttcttctctttttctttctgggTGCCTTTgctctccttcttctttttttttcttctgggtGCCTTTgctctccttcttctcttctgtctttcttttgtttcttttctgttcctttttcttctgctttatttttctttttcttcagtCTTCTCTCTTTCCTCTctgttcctcttcttccttcttgCTTTACTTCTGCTTTTTatctctgtctttttttgtctctcttttttgttcctttcctcTCTTCTTGTCTTCTTTTGTCTTCTATCTTTCTTTTGTTCCTTTCCTCTCTGttcctctttttgtttctttctgtcttCCTTTTACTCTTccttttttgctctttttctatgttatttcttgtttgcttcttttccttaactttttcttttcgttttaaAATCCATACCTGAGAGAGGTGGCGCACTGAACAGTCCTAGGAAGTGGGTAAACTACTTCTGACCCCCTGGTAGTCAGGAGGGGGGGACCTCTCAAGGAAGGTATGGTCAAGCTTGCCCGTAGCTTGGGTCCTAAGGGAAACCTTGGGACTGAAGCGGGTATTTTTCAAGGATCCCTTTGCTGGGGTCTGGAGCTCAGGTCTTGGAGTTgagagtttagggtttagggtttagggttgagaGCTCAGATTACTTTTGAGGTTAcgtgatgttttgaaatggcTTCCTAATCAATTTTACTTTCTTACAGCTACATTGCACGAAGAAGGCTTGCGTTGCAGGTTTTACGTTTCCATTCACACCTATTTGCGTATTTTTGTCAGGCCACATGATACaaagtttttgaagcattttcataGAGATTGATGTGTTGCTTGATTATATGTCGAAGTGGCAGTTCTTGTCGTCAtatttgttttggcttttgcttgaaACAGGCTTTGATGCTGCATCGATGTTTCATTCAGTGATGTGAATGAGAAAGTATGATACGCTCCTGCAGTTTTGAGGTTCACAGCCGTCTTGTACTTTTCTTGCTGTCTCCCAGGCATGCTTTCCAAAGATGCAGCAGTGAAGGTGTGGCCCACCTCTGCGCAAGCAGTGTGGTTCCTGTTGTGGATAGGGCTCTTGTCGTTGCCTCGTTGTTGCCCACATGGTCATGAGTGGAACAGATTCTACTCAAATTTTGATGGCGGCAATGTCTTCTTGCATTGCGTTGCTCCCATGATACTTGTACCTgacagtgaagatgaagaagaaggccaGAGGAAAAAGCTATGCAACCGAAAAAGGACTTGGAGACAGAAGGGTACTTTGCCTTACGCCTTGTGTCGCACCATGCGACCCGACCAGTATGTGGCCTTGCTGTattggtttgcttcagatgccCCATACACGACATGCAAGAAGGAAGCCGATGTGACTCCAGAAATATGGTCCAAAGCTGTCACACGCTTGAGGTCTATCTTGTGGTTGTGGCTTTGCAAGGATTCAGAGAAGCAACTGGGTGGCCCGGGCAAAGTGGTTTGCATTGATGAAACCTTCTGGTGCAAGAAGAAGCGTGCCAAAGGAGGTTTCCAAGGAAGAAGCACTGCAGGCACAAAGcaaatcattttgggaatgaTCGAGTTGGACCTGGCAACTCGGAAGGCAACTGGAAGGATCTTTCTGTCTGAAATCCCAGACAGGTCCAAGAAGACCTTGCGAAAGCACATTCAGAGGCAAGTTGTTCCTGGCTCTTTGATCTTTACGGATTCTTTGAAAAGTTATGCTTTCCTGGGAAGGAAGACTTCCAACTACGTGCACCGTTGTGTCAACCACAGGGCCCGAGAATTCTCTCGCAGAGAACGCATTTTTGGTGAGGAGATCGTAGTGTCTACCAACGCTGCAGAAGGGCTTTTTGGTCGTTTGAAGTCGTACTTTCGAGCTCGAGGAGCGAAGAAAGTACCAAAGCACAACTATGGAAAACTGTTAGCcgaatttttttggaggcagtATGTATCCGCACATGATCTGGATCCGTTTGCTGATTTGTTGGTACGTGTGCAAGAATGGCAGAAAGGCAATCCCAATTACACCGAATTTGAACGTTGCTTGTCGGAAAACATTCCCAGAGACATCGTGCAGGATTTTGAAAGCGTTAAAGAGGTGACAATGTGGACAGAAGAACCTGACATTCCTCGTCAGCGTTCGTCTCCGCCACAGCCGCATGCCCAACAAGTCGAGGAGGAGATGGAGGAGGAGAacctttttggagatggcatCGATTCTCCTCCGCCACAGCCTGCCATTGGGGCCGCTGTTGCCTCTTCTTCCCAATCCAAGAGAAAGACATCCTCCCGCCCCGGGCCTTCTTCTACCAAGCCAACAGAAGATAGCAGCAGCGAGGTAGAAATTATTGGCTGCAAATTTCCACCCAAGAAGAAGTGCAAAATGGAGCCCTTGCTGCGGGGTTTGAGGCATGTCAAGCAAGAAGTACCTGTGGATGTGAAAAAGGAAAGACCCGCGACTGTTTTTTGTAGTCAGGGGCATGATCTTGTGAGGATCCCGGTGCCGCCAAAGCAGGTGGAAAGCAGGAGGTCCAAAACGTTTGTCCATTGGCAACAAGTTCGCTGTGACAAGTGTGGCAGTGAGGTGGCAGATGTCTCTTTTCGTTGTGATCTGTGTGATTACGACCTGTGTGAGACGTGTGCCAAGTAGTTCTGTGAGCCCGATGGTGAGTTTTTGCACGGAAAAAGCTGCTGTGCTGTTGCTTGTTCATTGAACAGGTCGTCAATTTGTCGCAAGAGTCTaatttgccgttttttttgggcgttttcaTTGCTGATACTTAGGAGACAGTTGTAGCTGTTCAGGAGATCAATAGCATGTGTCGACTtctctcattgttttttggttgttgcagatgttgcctgaaaaaaaattccgtttttgagtgtttgggccACACAGTACCTGTACATATTTACACCAAGGTGCCGGACTACATATCAGCAGCAAACACTCTCGGTTCTTTCAGCTTATGGCgcagcaatttgtttccagTATTCTCTTTCTTCAGCTAACACAAAGAGTTGATGCATTTGTCTTGTGGTGTTATACCAGTACGGCATGGAGGGTTGTCCAGTTTTTGAGGTCAGGGAAtctgaaatgttggaaaaaaggcgAAGGGACGTTGTTACTGGAATGACAACTTAGACGATACTGAGATTCTGCTAAAGCCAGTGTGCTCTTGCGGTACCACGGCGAAATGGTGACGAGATGGTACGGAGAGAAAGGCAGTTATTGAAACATAGATGGTGCTCAGTTATTGGACCACTTCGGCTCAACAGACGTGTCTGGCCTGCATTTTGCGCCTAGGGACAGTCACTCCAGGAATGGGTCTTTGTCTGTCTTCGGGGTTTTCTGTCTCTTGGGCGCAGATTTAAACGAGAGTTTATTTCTGGAATATTTATGTGTTATGACCAAGCTCTTTTTTGCATTCACACAGGCCTTGTTCCAGCCAAGAATCATTTCCAGCCAAggctttttttccagccagcctgCTTTTCCAGCCTGGAGTGTAATCCAGGCGATAACATTTTCCATGCGCGAGGGGAAACCATTTTGGAACGGGCGAGCTCCAGGCAAGGGCTGTTTCCAGCCACGAGCTTATTCCAGGACGGAACTTTTTCCAGCCCTGTACAGTTTCCAGCCTCACTCAGATCACCCTGGAGCCTTACATCGAGGACGAGCACAACTTTGGACAGGTGTTCCCAACACCAAGGTCACTTCTCtcgcatgtttcattttttcttcaccctCTCTCTAGAGTACCTTGGAGTTTGACGGCCAGCCCTGGTCCCCGCATGGTCTTTTCGTTGCGGGCACCTTTGCTCGGCCGTCTTCTCCTAGGCGCTCCTCTCCCGGCACCTTCCTCTCTCGTGCTTCTCCCTCTTAATACGAGGTGGTCTGTACTGTGGCTGGTACGGTGCTCCCAGGTTCCTGTCGGTGGCTCGTTCTCCCGGAGTCGGCTGGACTCTCCTGTTTCAATCTCTGACAGTcccttgttgggctccgtcccttcttgctgccgatgtttcaccctaagctgccttttttttgttggcattgcggtactggctgacgcttctactgcataCGCCAACGTTTCACCTTATCTTTACGTCACCACACTACTGGCATTGTGCCGTctgatgagatttgtttttgcaacagtcTCCTGCCCGTGCCAATCATAGTTacatttgttccaaacaaacatcattgccacaacgccagtggaccggtcgttagtcatgcgtgctctcggcggtgccatcactagcccttgctctaacgactcggAAAGCCGGCGCCCCACACCCCAAATCTCCGGATTGTCCctttacatgttgtttcaatggtcTGCGGTTGGACTCGCCAACGCTTTTtacggcactctctgggagactgctattTAAGTTCTGTATTTATcttggcgtgtacagttgtcacttTAATACAGAAACCTGTGCATTGTGTGTTAtttagttagtgctgacagaagggcgaccgcccggactatggagacatagagccatgcagccatccaggaaaaaaaaatgtgaattttccctGACATCTTGGAAAGTCAATATGAAGCCTTATGAATGCCAGGGAAGTAGCTGCCCAGGGAGTTTGATCCGGCCACCATTCCGCTGCTTGCAGATTCTCAAAATTTCGACGGCTATGGTAAACTCCAAGGCCCGGCCCGACCCCTTCGTAGGACCCTCAAGGCCTAGGCGCCTAGGGCCGGCGGCTGAAAAACCACGAGGTGGGTAACCTTCCTGCACGTTTCAGAAGTCCCTGTGGTCCAGTGGCAGATCTGAATGCCTAGCAGTCTATCAGAACCATGGGAGGCGGCAAATCTGGTGCAAGCATAGTTTAAGTGTGCGTGCCAGAATTCCAGTCCGTAGATCTCTGGGTGGAGAAAAGGAGGTGCGTCATCTG
>DF240969.1_88278_94475
gatggggttagggagtgctgacctggtgtttctttgttttgtttgtttttggagagaatagacagccactgtgtttgctttgaagagaaccagtttaggttctgttttagactgcgtagctccgtgtttagaagagagtttgctgagtttagcaaagcttagacttgaggaagtctggaagagtttcactgagcacactaaacgtgtggatgtttggctcaagaacgacagtgaaaaaggtccgtaattctcttacgtggttttcacaaatatcccacgctttctggcttgctggatccgacggatgaagctggtaccaccaaacttaatcgcgtctctcttatcaagatctaccactacattgtaaaagctcttatggggacctagaggagcctgacctgatgcaagaggcgatggaagcagaaaatgactcgaacagatcagaagtacggagagatgttcttcactaaaatctgatagagcatgggagtaagctggaatccaatcctcagtagcggaagaggcagtagcagagtttgtgagattttgctgaccctgagagcaaagccgctgactggccggaagaagtcaggctggaacggggttgcgttgttcttggaactgtggtgggaaagacggtgggtcaacgctccatgtttcgggagaaaggagaaggagtttcgagctctcgttttcgatgcggataaagcgagctacaaagaaggacataacagctgcaatttgcaagacctggcggacagccggtaaagggaggcgagacaatgcgttcggtgggggaccagtggagaaggcgaagcccgaaagcccgtgcaagagtagaagtgctcgctcggcatatcatggctcgagagcacggccaagaggtgtatctgcgaagggccagcccatgagtttggggagacatttgcagacggtggaacgacgtggaagtccttgtccatgctggtctgacgtccagcttcttacttgcattgcgtcatcttgcccgataacagtcttcccgttgggcaatgacctcgtctgtgtggactcatctgtaatactttctcctttgcgtgacttagtagaacctctaacataccttttgctgcatcttggaacagtgcatgagtgcttcttgggcattggaaggactgctatgcattctactcttggccgcgtcatccacgaacatgtgggtgaaccaacttctcttttcttgtcgatggctcggatgtatgtaggggatctctgtgcaacaggtaattactggtacaaatctaacagctgttcttggtgtcagcggatcctaagatcagctgctatagctccaggctggaatttcttctttttggaaagacttttgtcttggaaacacaatttcattctctctaggacggaatgttggtcttgtcactgctggaatttgctccttgctggatgacactattttgctttcttcttttctgggtgtctttgctctattgctcctttctcttctgtctgctatctgctttttttttcttcagtcttctcttcctttcttctgttcctttcctctctgttcctttttcttctgcttctttcttctttttctgtctgccttttactgttccttttttgttctttttctctggtatttcttgtttgtttctcttccttgactttttcttttcgttttaaaatccatatctgagagtggcgcactgaacaatcctaggaaatgggtaaactgtttgcgtatttttgtcaggccacatgatataaattttttaaaggcattttcataaagattgatgtgttgctggattacatgtcgaagtggcagttcttgtcgtcatatttgttttggcttttgcttgaatcagagtgttatgctgcatcgatgtttcattcagtgatgtgaatgagaaagtatgatacgctcctgcagttttgaggttcacagccgtcttgtacttttcttgctgtctcctagacatgctttccaaagatgcagcagtgaaggtgtggcctacctctgcgcaagcagtgtggttcctgttgtggatagggctcttgtcgttgcctcgttgttgccgacatggtcatgagtggaacagattctactcaaattttgatggcggcaatgtcttcttgcattgcgttgctcccatgatacttgtacctgacagtgaagatgaagaagaaggccagaggaaaaaactatgcaaccggaaaatgacttggagacagagggtactctgccttacgccttatgtcggaccatgcgacccgaccagtatgtgtccttgctgtattggtttgcttcagatgccccatacacgacatgcaagaaggaagccgatgtgactccagaaatatggtccaaagctgtcacgcgcttgaggtctatcttgtggttgtggctttgcaaggattcagagaagcccctgggtggcccgggcaaagtggtttgcattgatgaaaccttcatttgcaagaagaagcgtgccaaaggaggtttccaaggaagaagcactgcaggcacaaagcaaatcattttgggaatgatcgagttggacctggcaactcggaaggcaactggaaggatctttctgtctgaaatcccagacaggaccaagaagacctgttgtttacatcatgtgatgttatcagtgctccgaacctattttcttaatgcgccaatcgtcacaggtatacacccaatggctctcagtgcgccttaccaccccttttgcttgtgccgtgcgccatctatgactttggctccagaaaggtttgctctgtgtttgattcacttgacctgacagaactaatttgttgtttaattcgtttgcttgcttgtgtggccttgcaatgttgcttccaatttgctctttcgatcactttgggtggcttttaattagtttgttcttttgtccgaaattgcattgcatctctaggtttgctcactgatggccgatccgcccgggaccacttcggctcaacaaacgtgtctggcttgcattttgtgtctaaagacagtcgctccaggaattggtctttgtctgtcttcggcgttttctgttgacttcgggtgtgctttcttttgggcgaagattttaacaagagtttatttctgaaatattgatgtgttatgaccaagctcattttttggattcacaaaggccttgttccagccaagaatcatttccagccaagttttttttccagccagcctgcttttccagcctggagtgtaatccaggaaacaacattttccatgcgcgaggggaaaccattttggaacgggcgagctccaggcaagagctgtttccagccacgagcttattccaggcaggaactttttccagccctgtacagtttccagcctcactcagatcacccaatctaactggcagaatatcacgctaattgacgctgaactctggaaagttgggatacctgtcaccaaaatcgacgctgaggcctagaaatcacgcaaaacaccgcggtcgatctagaacattgccgatgctatctttacttctttcatagatcttccgttctagctgggcttcgcgctgcaaaagagcaaagaaagaaatatcagctttttcaatcagcctacttggtaacgaaagaaagtgcaactagacgttccgtatcttacttttcttttggtgcacttcttgactgcagccattcggcaggaggatagttctttggcactatcgaacccgagcctgagaagaaaaaacaaattgctgttcttgttgttgttcttgctgtttagtcttgttgttgcttttgccgtttctcttgctgtttctctgttgctttgctgtttcttcctgttggtcttcctgttgctcttgctgttgctgtttcttgatcttcttgctgttaccattctttgctgttgttcttgttattcttgttgttcttgttgttctcgtcgttctcatcattctcttcgttcttgtcgtttttgtcgttcttgccgttcttgtcgttcttgtcgttcttgtccttcttgtcgtttttgttcttgttgtgcttgttgttctgttgttcttgttgtttttgttgttcttgttgttcttgttgttcttgttgttcttgttgttcttgttgttcttgttgttcttgttgtttttgcaaattatttttccaattaaatgcaacatacccgtgaaacctcgcccggcttgtccgcgcactgttggggattaggtaccgagtttagcgtttgccttgtcatacacactttttgccatacgacaggattgggcaaaggtgcccttttccgggaattaggaaaacattttttcctaaatttgttgtgaagaaacttgcaaacccgtgtattaactgttttgagatcaccccaaaccattaattcacaactcgtggaatggtggtttatcctttgcatagattccaggtgagccatgaaaaacattattttgtgaattttttctcaagaatcggtaagacggggtgcgttttttattgttttattccattgattagacccacttgacttcaataacaataagttgcattcaggtcatttccagacgtgtgtgtgtgtgtgtgtgtgtgcatctttgcagagcagacatcattcgttgaatgaactaatcacaaacgtcggacggcagcttttctggaagggagaatgcaacaaggttccgccatgctttcaatccagtaccacactgcattgttggcggagccttcgctaacttcacatggttcacaatcaaatgtaaagccaccatcagtatactttttgttcagccatcgaaagggatatggcaagcaaacaaaaaaacccaaacaatgcagtcaaagtggaacaaagtcttggtcctctgtccgagtgcggcttcaagtagtccattaaaaaaaaaaacgattcctgcggacccaagaatggaggtcggacaggacctctttggcatagcagcacaccagggcagaaacggtgctgcgccaggttgttgctatagtggtgtgattgggtgctgttcaaggtgctgttcgggtctgctgtctaaggcagagcatgaaatacaacgcatgtctttgaatccaaacgtgtcatattctatgtttgtgtagtgttttgcttgtatttttcgggtctgtacacgatgttttccattctttgcttgcttgatgtgtgcgttttgaagagattttgcgcatgttcgtgtgatccaaatcttaagggtatcccgttgtttttggatccacagccggcgtgtagctggatgacatttagatacatttggccacctggaagatctcttgttagtctccaaaccttggaaaaatgggttgcggtgcctctgccgccaagcagccacaagaagcaggcgaagggcaaagacacaaattctgctgacaaaaaccttttggttcagtttggttttaaaatccccaagaggataatttggggaaaaccgacatgaatgcttttcaagattcatgatgcaatcttctcctccaattccggatcacatcatgtcaatgcatcatacatggtccaaactttctgaaaactagtgaagtgtcatgggggcattctcgatcagtgcccgttcagaatctccgcaaagtctcttgcattcacact
>DF242970.1_1_5908
TAACATTGGAATGAAGTTGACTTCTTCCAGGATCCTCTTTGACTATTTTTACTTCTAAGAGAGCGAAGACTGACGATCACCAGCGGGTGAAGCAGGGTGCCAATCTTATCAAgactctctgtttttttttcttcttctcagtCGGTCTGTTTGCAGGTTTCCAGAGCAACACCTCACCAACCATGTCACGCGAACGTTTAACCTCATGCTCATGGTGCAAAGACATCATGAGAATACCTTCACAGAGCTGAGAGAAGAAATGATGCAGGAAGCTAGAGCTTTATGCTTCTACATTCCTGCGTCTCCTCCTCCTATTGCGCACTGTGGGATTTAGAACCTCTGTTCATGGTCGTGAATCTTTTTTCACCATTGCCGCCAGAAATAAAAGGTTGATGGAGCAGATCGCCGCCATTTGCAGCTGACAGAAGAACCGCCCGGACAACGGCGACGAGCCAGATTGATTCAGTCTGGATGTCTCCCATCACATAACTGTTTCTGTACTGTATGATAGCATTCTTAGAGAATCAAAAGCTCCATGACTTGGATCCTGGATATCGAAGGATCTCATGAATATCATTGGAAGAGAAATCAGAATTGGTTTACAAGACTGCAATAACTTCTTCTCTGCCTTGTAGGGTCTTTTCTCCATTTGCAGGGAGGCCACATGGACGTAGCTGCCTGAAAGACTAGAGTAATTAAGTAAAAAGAGTAAAGCAAGGAGTTTTTTAAAAACTGATGTGTGATGCAATGAGAGGCATTTGGGGACATCTTGTGGTTGAAGTCTCTGTGAAGAGGTGCAGGTAATACCCTGCTTAGGTGGCTTATGTACAGCCACCACATTAGGTGTTTAACTGGGGATGGCTGGAGAACTCCAAATGAATTCGGAATGGGAAGCAATTCTCTTTGTCAGTATAAATTTGGATTGGACACACCAGCCGCCAGGTTGTTGTCGAACGACTCGGATCTATCGATGTAGAATATCTGCAAGAACATATTATCAGTGGGCTTGCAAAGAATGAGTGATTTACAACTTATTGAACTGCATAACTTCCAGTTTCAGGCTGTGTGCAGTGTAGTGACTACCCATGGACAGCTGCATCACAATGAATAGAATGGGAGGAACGTTGTGTTCTGAAATATCCAATTACTGCACATGACTCGTCAACAGTTCAAGACACTCGCTGACCGACTACGCCTCGTTCAGCTaccgcgcaaaaaaaaacgtcgcgTTTTGCTTTTCACCTAGTTCCCTGGGTACTTTCATTGTTtgtgtcgttgttttgttgggggggcttTGTGCTTTGTTTCGTGTTTTAAAGTGCCCAGGCTTTTTGCTAATTGCCGTATACGACTCTTCAACAGATTAAGAGATTCGCTGACCGACTACGCCTAGAGCTTGTTCGGCTaccgcgcaaaaaaaaaatccaccacctgTCCAGTCCAGGGTGACGCCCAAAGACCTCTGTAGCTCGCCGAGGCAAGCACACTATCTTCTTTCTCCGGTCCATGGTATACCTCAAAacctttttctttccttttacAGCCGCAGCAATCTTGCTAGCAAGTTAGAAGAAGTAGCTTCAATCAAGTAACCAGAtttttccttctcttcttgatgtcttgatgtgtttggtgtgtttggattcaattggttttgttttattggggttggcttgattttgtttgaggtttgttggaaaagagtTCTGCAGTTTTGCGCGAACAGACCCTGTGGTATTGCATGTTGCGAAAGTTGCGAATAATTGTGGTTCTGCCTGATCACCGCGTTTCTTCTCGTTGGATCATGGATCAAGAAACTATCCTTGGGTCTTTTGCTGATGCATTTGGCCCAATTGGCCTCAATCAAATTGATTCTTGCCTCAGTTGCACTCGAGATAGTTTCAAGTCAGTTTCTTTGTACATGGACTGCCAGTATCCCTCGAGATCAGAGAGGTAAAAAAAATGAGAGCTGCGAATAATTTTTTGACAGTCAtctgaagaaaaaggaaaaaaggttcTTACAGTCTTGAAGCTTCTAACCTCTGCACTTTGTCTTACTGTTTGCAGGGTGTACGAAAAGCGTGACCCACGTCTGCAACAAACagcgtggtttttgttgtgggtaGAGCGCTTGTCGTTGCCTCCTTGTTCCCCTCACAGtcaggtgaaacatggtctTGCTCCAAGTTTGATGGCAGCCACGTCTTCGTGATTCACGTTGCTCTTAAGATATTTGTACCTgacagtgaagatgaagaagaaggtcaaagaaaaaaccactgaaaccaaaaatttttgggagACAGAAAGATACTCCGGCTCATGCCATGTGCAGTAAGCCTTATGCTGCACCTTGCGTGGCCTTGTTGTATTGGTTTGTTTTAGGATGCTCCCTAACAAGACATGAAGGAAGGAAGACAATGTGACAGAAGCAATGTGGTTCAAAGCTGTCACGCGCTTGAAGTCTATCTTTaacttgtgatttttgcaaagatgcAGAGCAGCGTTTGGGTGGCGCCGGAAAAGTGGTTTGCATTGATAAAGCATGCTTTCATTTGCAAGAGGAAGCATTCCAGAAGAGGTTTCCCAGGAAGAAGCAAGGCAGGCACAAAGCAAACCATTTTGGGAATGATCGAGCTAGACCTGCGAACTCAGAAGGCCGCCGGAAGAATCCTTCGTCTACGATCTTAGATAGGTCCCAGAAGACGTTGCCAAAGCACATTCAGAAGCAAGTTGGCCCTGGTGGTACACTAATCTTTACAGAGTACGTGCGCCGTTGTGTCAACCACAAGGCTCCGGGAATTCTCTCGCCACTAGCACACacttttggtgatgcttttgtggTATCTACCAACTCTGCAGAGGAGGAAGCACACTTACGGACATTTGTTAGCCGGATGTTTTTGGGGCAGTGTGTGTCCTCGCCGGTACGTGTGCACGAATGACAGAAATCCGAATTCGGCCGACTTGTCGTGACCTGTGTCCTCTGCCGCAGCCCCAGGCCCAACAGGACGAGGTGGAAGGGGAGAAACGTATCGAGCCAGCTGTTCCACTTTTTCACTCGCCTATCCCATCTCTTCCGACCAGAAAAAGAGAGCAGCAGCGAGGTGGAAATCCTTGGTTGCAAATTTGCACCGAGAAAGAAGTGGAAGGTGAGTGGACCTTTGCGGCGGGGTGTGAACAATGTCAAGCTAGAAGTTCCCGCGCAGGTGCCAAAGGAACGAGACGTGTCTCTGTATTGCAGTCAAAGGTATGTTTTTGGCAGGATCCGGGTGCCGCCAAAGCAGGTGGAAAGCTAGAGGTCCAAATTTTATGTCCCGTGGCAACAAGTTCACTGTGACAAGTGGCACTGATGTGGCAGACGAATCTTGTCCTTGTGATCTGTGTGATTACGACATGTGTGCTTTGCCGTTGCTTGTTGTTCTGTAATTAGCACCGCACAGGTCCGCAATTGGTCGAAAATTTACCTGAtgtctttgcgttttttgtatTTTGCTACTTTGAACGTAGGAAATTTAGCTGTTTAGGAGATCAGTCGCATTGGTTGACAtcaaatttttttttggtcgattgTTATAGCCGTCGCCTGAGGAATTCGTTTTTGAGGACGTGTGTGATAAGGAACGAGGTGACCTATACACTTGAAACCCGTGAGTACCCCACCCCAGCCTTTCTaccattttttaaagtttggttcaaagaaaaaaaactagtgcGAACcggctggttgctggttggatgGGTCTAGGTCTCCTTTCGGGCTATCTTGTCCGATGTATCCAATTGACCATTTACAATCGGGGTAAAAATTCATGCTTGAAAATGTGAAAACTATTACCATGGATTGAGTGAAAATatgcacaacaaaaatcttccaacccaaaaaactgagTGTGTGTCAAAAGCaatatgttggtttcattttgtattGCCGGTCTTGTATTTTTCAACCGGTGTAGTTTGCAAAAACCGAAAAACTATTCAGAATTAGGGGTTTGCGGTGAATGTTGCGAGTTCAGGTTGTTTCTGGATCTACAAATTTCCGGGATGTAGCCGTTTGGAacctcgatgtttttttttctgcacgtttttccaaacaaccaaaaaaccccttGTACAAAAAGGATCATGAATGCTGACTTCGGTTGAAGTGGAGTAACATGTCTTGATCGGcattcatgatgcattttttttcaaggtgcatGGCATTGTGGCTACAAATCTTAAAGATTGCATGGTgcaatgaaaaatcataaaaaaattGTGTTGTTAAAGTCGGatttccaatgatgtttttttaagttgcaagtgctatttttttggtatccaataCTTTAGACATCGCTTTGAAATATGGGCCCTGCAAAATGGCCACatgtttggagcattttggcCCCAGTTGTTGGCATTTTGGCGTTTATGGTTTGGACTGTGCGGAAGAACCACGCAAACGCAAATCGCAGAAACATATATCATTGCATCCCTTTGACTACGTAAAATATTCTTCACTCATTTCACAAAGCAGTGATTGACGAAGAAGAAGCGAACTTGTCAattttccagttcttttttcaatgaactTATTTTTCGACATACGTCTTGGATCAATACCAACATGGTAAACTGAGTAATCATATCACAAGACGATGTATCCATTGTATTGCTTGACtgcctcatttttttgagtccatgaaCTCGATTTGCATCTTGGCCCTGTCGTATTTGGCCTCATTGACCTCCGTGACGAGGGCAGATGTGACCTTTGGCATCGCATCGCAAGTGACCACTGGAAATCATCTCACTTACAGTTCCAACGTTCAAGGCCTTTGCGTGGACATTCTGGTTTCAACGGATGCATGTACCGTTACGCAAGATTGCTCCCATATGAGTAGCTTTGAATGTAGTAGTGTGAGTACTTCAACAATCGATATTGATGCAGATGGTGTTGTGACTATgtcttttgatgcttcagtgGCAGAACCCTATGATGAATGTGGAGAGTCGAGTTGCCCAGCATGCACCGCATATAAGAGCTGTGTCGGTCCCATGGTGCAAACGGACCAGCAAACGCTGAATGCGGGCGACTGCATTCTGTGGGAATATTCCACTACGGGAGGCTCGGATGCCTTCGAGGTAGGGTTTCGGCAGTtttggggattgaaaaaaaaatggggggcgtttggcctgtttttttttaacgtttaCATGTCTGACTTGTGGGAAAAAACGAGGAATTCATGTTGGTtgagtcaacaacaacaatagcaacagaACAACCCTCATGATTTGTCTCCTGCAGCAGACCCAGCTTTAGGGTGCCAGAAGTCAAGTGATGGGTTCCCGTAGGGATCAGGCAAAGACAACGAAGATCCACCAATAaggccaacatttttttttttgagaccccaacctcaacaaaacacacatttttcacACTATGTTGGAAGTATTCCCCAGCCGCGTTTTGCTCATCAAATCGTGATCTTGGTCATCTTTGGTTTGGGTGGGACTTGATGATTTCACTTTTCCAGTGTTCGCGGACAGGTTTTTCTGCCCCAAATGATGCTGTGCAACAACAGCTAATGACTAAGTTGGCCGacagtttcaatttcaaagtgGCAACATCAGGGATAGCATGATAATCACGGATAGCTATAGGTGATATGACACTTACCTGTTGGCTTTATCAACTTAAAAGGTGACACTAACCCTTGTTGGAATATCAGAGTCAGATAGCTTAAGAAAGACCATCTGAAAGCTCCAGCAAAGAAACGCCCTGGCAAGCACAGGAGTTCTATGTCACCAGTCAAACTTTCTGAGGCTTTTATgattgatactgatactgttgatgatagaaatcccaaacaaccgcctgggatgtataaaaccctgttaaacaatgggaca
>DF242743.1_1172_7636
CGTATCGCTAGCCTTTCTAAAGGCTTTCTGGACTtgatgttgcaagcaaagcTCAGCGACCCTATCATGTTAGGTCCCTGGGCAAGAAGCGCAAACAACAGCGTCGGTCATACTGTGTTGGGATAGCAAATGCCATGATTTAATTGTCGGGAATAGAATAATTTGTTTAATAATCAATTTGTTACTGTTATTTACCAACTCTTTTAAGCAATAAGTACTCTTTCTATCTCGTGagccaaagggaaaaaaaaacggcggcttcaccatataggtgcacctgccggCCCCCCAGCGTGGCGTGCGGCTCCGCCATATAGGCGCACCCACACGCACGCTATCACACAATCCCCTCTACCCCCAGCTCTCCGCTCACCTTTGTTTCCCGGTTGTCGTCTTCAACTCTTCTCTGTCCTTCTTCGTCGTTTCTGGGTCTCCCTTGTCTCCTCTCCGCAGGGCCGGCCCGCCGCGCtccagatccaaagtgatctgcgcTATGGCATGACTTTAGCTTCCCAGCCTTGGCTTTCCTCTTGTCCTGGCCTGGCGGCCACTGGACAAGGGCAAAGCCTTATGCTGGTTGACCATGGAGCCTTGGCTGTTCTTGGTGTTAGCGGATCCTTCTCACTGGAAAGACTTTTGTTGTGGAAATACAATTTCATTCTCTCCAGGACGGAATTTTGATGCTATCATTGCTGGAATTTGTTCCTTGCTGGATGAAGTAATTTTACTTGGATTCCACTTGATGGTTCTACATTTTGATGTAGCTTTTGCCCCGAAGGTGTCCccctttttgtgtcttttgggaTTGAGTGTTTTGATACTCTCCCCCGGATGATGAAGAAACCAGCTGAGTCACTTGATGACCAGAGATCGGTTCTCGATCAGATGGTCAGTTGAAAGTGCTGGTGTCTGACGGGGGGGAGATATCTAAAACACTGTTTTGGGTATTTTCTCCGGTCTcttgggtgatttgaatgttttggtttctagatttGAAACGATCTATGAGgatagattttatttgaagttgtgaaacccgaaattgacttctaaagtctgggaatcgagtttccgaaacgaagctgtatgtcagtcatgtggcttcaaggttttcacaagatgttaactgaagttaacagcaactgtcactagtaaaggctaggtgaacagaactgaccttgtttggtgtgcctgtgtggtgcgaaaaggattgacgatccactgtggtagttgggGACTGTCTTNGTTGCTTAGAGCTGGAGGTAATAGGATtcgcgtgcctaactttcgtatggtagcggagcactgcctgtgtgtgtgtgtgtgaacttTGACTTTCTCACTTGTAGTTTCATCCTGTCGCCATTGCAttcttgtgttcttttttgttcttccttttcacttcttccttcctttctctctgtctctcctatgttcctcttcttctctttttctttctgggTGCCTTTgctctccttcttctctttttctttctgggTGCCTTTgctctccttcttctctttttctttctgggTGCCTTTgctctccttcttctttttttttcttctgggtGCCTTTgctctccttcttctcttctgtctttcttttgtttcttttctgttcctttttcttctgctttatttttctttttcttcagtCTTCTCTCTTTCCTCTctgttcctcttcttccttcttgCTTTACTTCTGCTTTTTatctctgtctttttttgtctctcttttttgttcctttcctcTCTTCTTGTCTTCTTTTGTCTTCTATCTTTCTTTTGTTCCTTTCCTCTCTGttcctctttttgtttctttctgtcttCCTTTTACTCTTccttttttgctctttttctatgttatttcttgtttgcttcttttccttaactttttcttttcgttttaaAATCCATACCTGAGAGAGGTGGCGCACTGAACAGTCCTAGGAAGTGGGTAAACTACTTCTGACCCCCTGGTAGTCAGGAGGGGGGGACCTCTCAAGGAAGGTATGGTCAAGCTTGCCCGTAGCTTGGGTCCTAAGGGAAACCTTGGGACTGAAGCGGGTATTTTTCAAGGATCCCTTTGCTGGGGTCTGGAGCTCAGGTCTTGGAGTTgagagtttagggtttagggtttagggttgagaGCTCAGATTACTTTTGAGGTTAcgtgatgttttgaaatggcTTCCTAATCAATTTTACTTTCTTACAGCTACATTGCACGAAGAAGGCTTGCGTTGCAGGTTTTACGTTTCCATTCACACCTATTTGCGTATTTTTGTCAGGCCACATGATACaaagtttttgaagcattttcataGAGATTGATGTGTTGCTTGATTATATGTCGAAGTGGCAGTTCTTGTCGTCAtatttgttttggcttttgcttgaaACAGGCTTTGATGCTGCATCGATGTTTCATTCAGTGATGTGAATGAGAAAGTATGATACGCTCCTGCAGTTTTGAGGTTCACAGCCGTCTTGTACTTTTCTTGCTGTCTCCCAGGCATGCTTTCCAAAGATGCAGCAGTGAAGGTGTGGCCCACCTCTGCGCAAGCAGTGTGGTTCCTGTTGTGGATAGGGCTCTTGTCGTTGCCTCGTTGTTGCCCACATGGTCATGAGTGGAACAGATTCTACTCAAATTTTGATGGCGGCAATGTCTTCTTGCATTGCGTTGCTCCCATGATACTTGTACCTgacagtgaagatgaagaagaaggccaGAGGAAAAAGCTATGCAACCGAAAAAGGACTTGGAGACAGAAGGGTACTTTGCCTTACGCCTTGTGTCGCACCATGCGACCCGACCAGTATGTGGCCTTGCTGTattggtttgcttcagatgccCCATACACGACATGCAAGAAGGAAGCCGATGTGACTCCAGAAATATGGTCCAAAGCTGTCACACGCTTGAGGTCTATCTTGTGGTTGTGGCTTTGCAAGGATTCAGAGAAGCAACTGGGTGGCCCGGGCAAAGTGGTTTGCATTGATGAAACCTTCTGGTGCAAGAAGAAGCGTGCCAAAGGAGGTTTCCAAGGAAGAAGCACTGCAGGCACAAAGcaaatcattttgggaatgaTCGAGTTGGACCTGGCAACTCGGAAGGCAACTGGAAGGATCTTTCTGTCTGAAATCCCAGACAGGTCCAAGAAGACCTTGCGAAAGCACATTCAGAGGCAAGTTGTTCCTGGCTCTTTGATCTTTACGGATTCTTTGAAAAGTTATGCTTTCCTGGGAAGGAAGACTTCCAACTACGTGCACCGTTGTGTCAACCACAGGGCCCGAGAATTCTCTCGCAGAGAACGCATTTTTGGTGAGGAGATCGTAGTGTCTACCAACGCTGCAGAAGGGCTTTTTGGTCGTTTGAAGTCGTACTTTCGAGCTCGAGGAGCGAAGAAAGTACCAAAGCACAACTATGGAAAACTGTTAGCcgaatttttttggaggcagtATGTATCCGCACATGATCTGGATCCGTTTGCTGATTTGTTGGTACGTGTGCAAGAATGGCAGAAAGGCAATCCCAATTACACCGAATTTGAACGTTGCTTGTCGGAAAACATTCCCAGAGACATCGTGCAGGATTTTGAAAGCGTTAAAGAGGTGACAATGTGGACAGAAGAACCTGACATTCCTCGTCAGCGTTCGTCTCCGCCACAGCCGCATGCCCAACAAGTCGAGGAGGAGATGGAGGAGGAGAacctttttggagatggcatCGATTCTCCTCCGCCACAGCCTGCCATTGGGGCCGCTGTTGCCTCTTCTTCCCAATCCAAGAGAAAGACATCCTCCCGCCCCGGGCCTTCTTCTACCAAGCCAACAGAAGATAGCAGCAGCGAGGTAGAAATTATTGGCTGCAAATTTCCACCCAAGAAGAAGTGCAAAATGGAGCCCTTGCTGCGGGGTTTGAGGCATGTCAAGCAAGAAGTACCTGTGGATGTGAAAAAGGAAAGACCCGCGACTGTTTTTTGTAGTCAGGGGCATGATCTTGTGAGGATCCCGGTGCCGCCAAAGCAGGTGGAAAGCAGGAGGTCCAAAACGTTTGTCCATTGGCAACAAGTTCGCTGTGACAAGTGTGGCAGTGAGGTGGCAGATGTCTCTTTTCGTTGTGATCTGTGTGATTACGACCTGTGTGAGACGTGTGCCAAGTAGTTCTGTGAGCCCGATGGTGAGTTTTTGCACGGAAAAAGCTGCTGTGCTGTTGCTTGTTCATTGAACAGGTCGTCAATTTGTCGCAAGAGTCTaatttgccgttttttttgggcgttttcaTTGCTGATACTTAGGAGACAGTTGTAGCTGTTCAGGAGATCAATAGCATGTGTCGACTtctctcattgttttttggttgttgcagatgttgcctgaaaaaaaattccgtttttgagtgtttgggccACACAGTACCTGTACATATTTACACCAAGGTGCCGGACTACATATCAGCAGCAAACACTCTCGGTTCTTTCAGCTTATGGCgcagcaatttgtttccagTATTCTCTTTCTTCAGCTAACACAAAGAGTTGATGCATTTGTCTTGTGGTGTTATACCAGTACGGCATGGAGGGTTGTCCAGTTTTTGAGGTCAGGGAAtctgaaatgttggaaaaaaggcgAAGGGACGTTGTTACTGGAATGACAACTTAGACGATACTGAGATTCTGCTAAAGCCAGTGTGCTCTTGCGGTACCACGGCGAAATGGTGACGAGATGGTACGGAGAGAAAGGCAGTTATTGAAACATAGATGGTGCTCAGTTATTGGACCACTTCGGCTCAACAGACGTGTCTGGCCTGCATTTTGCGCCTAGGGACAGTCACTCCAGGAATGGGTCTTTGTCTGTCTTCGGGGTTTTCTGTCTCTTGGGCGCAGATTTAAACGAGAGTTTATTTCTGGAATATTTATGTGTTATGACCAAGCTCTTTTTTGCATTCACACAGGCCTTGTTCCAGCCAAGAATCATTTCCAGCCAAggctttttttccagccagcctgCTTTTCCAGCCTGGAGTGTAATCCAGGCGATAACATTTTCCATGCGCGAGGGGAAACCATTTTGGAACGGGCGAGCTCCAGGCAAGGGCTGTTTCCAGCCACGAGCTTATTCCAGGACGGAACTTTTTCCAGCCCTGTACAGTTTCCAGCCTCACTCAGATCACCCTGGAGCCTTACATCGAGGACGAGCACAACTTTGGACAGGTGTTCCCAACACCAAGGTCACTTCTCtcgcatgtttcattttttcttcaccctCTCTCTAGAGTACCTTGGAGTTTGACGGCCAGCCCTGGTCCCCGCATGGTCTTTTCGTTGCGGGCACCTTTGCTCGGCCGTCTTCTCCTAGGCGCTCCTCTCCCGGCACCTTCCTCTCTCGTGCTTCTCCCTCTTAATACGAGGTGGTCTGTACTGTGGCTGGTACGGTGCTCCCAGGTTCCTGTCGGTGGCTCGTTCTCCCGGAGTCGGCTGGACTCTCCTGTTTCAATCTCTGACAGTcccttgttgggctccgtcccttcttgctgccgatgtttcaccctaagctgccttttttttgttggcattgcggtactggctgacgcttctactgcataCGCCAACGTTTCACCTTATCTTTACGTCACCACACTACTGGCATTGTGCCGTctgatgagatttgtttttgcaacagtcTCCTGCCCGTGCCAATCATAGTTacatttgttccaaacaaacatcattgccacaacgccagtggaccggtcgttagtcatgcgtgctctcggcggtgccatcactagcccttgctctaacgactcggAAAGCCGGCGCCCCACACCCCAAATCTCCGGATTGTCCctttacatgttgtttcaatggtcTGCGGTTGGACTCGCCAACGCTTTTtacggcactctctgggagactgctattTAAGTTCTGTATTTATcttggcgtgtacagttgtcacttTAATACAGAAACCTGTGCATTGTGTGTTAtttagttagtgctgacagaagggcgaccgcccggactatggagacatagagccatgcagccatccaggaaaaaaaaatgtgaattttccctGACATCTTGGAAAGTCAATATGAAGCCTTATGAATGCCAGGGAAGTAGCTGCCCAGGGAGTTTGATCCGGCCACCATTCCGCTGCTTGCAGATTCTCAAAATTTCGACGGCTATGGTAAACTCCAAGGCCCGGCCCGACCCCTTCGTAGGACCCTCAAGGCCTAGGCGCCTAGGGCCGGCGGCTGAAAAACCACGAGGTGGGTAACCTTCCTGCACGTTTCAGAAGTCCCTGTGGTCCAGTGGCAGATCTGAATGCCTAGCAGTCTATCAGAACCATGGGAGGCGGCAAATCTGGTGCAAGCATAGTTTAAGTGTGCGTGCCAGAATTCCAGTCCGTAGATCTCTGGGTGGAGAAAAGGAGGTGCGTCATCTGTAC
