# Supplementary material for: Distribution of Merlin in eukaryotes and first report of DNA transposons in kinetoplastid protists
Source: PLoS One. 2021 May 6;16(5):e0251133. doi: 10.1371/journal.pone.0251133 (PMC8101967; doi:10.1371/journal.pone.0251133)
Supplement: S3 Appendix — Contigs containing positive hits for each species are provided as fasta files. Nucleotide sequences from each Merlin group or family are also provided. All protein sequences were provided in a single file. A README file is provided with additional information about files. (ZIP) [file pone.0251133.s009.zip › S3 Appendix/contigs_Alveolata/GCA_000711775.1_Oxytricha trifallax_Alveolata_contigs.fasta]

>ARYC01020457.1_24711_31061
CAGATTCAAAGCGAGGGTAGCGAGGACCTCTGGAAGTAGTGCCAAAGCTTAATGACGAGTCAAATTCCGGGTTTCAGCCACATCGAGGTCTACACCGATCGCTCAAATGAGATTTACTACCTCTGCATTCGCTTCAAGACAGACTCCCGTTTAGTAAGATGGACCCCGAAGATGCCAATGCTTTCAAGTCGAGATGTCTGCTCTGCCAATCCGAGATACCGACACAAAGCGGGGAGGAGGCATTCCCTTTAACAGCGCCAATGGTAGCCCGGTTCCTCTACTCAAGATTTCAAACCGATCAGGGAGCCAAGAAGGCAGCCGATTGAGAACACACAGTCGGTGGTCAGAGACAGAGGAGAGATGTCTAGTGAGTGAACGCAGTATTAGCTTAATCTACACATtggtaattattatattaattatataatacatttgcggtggaccaccaaaaactccggccagaccacctgaccactttttaatatatatatatatcttatattaattaattaaattttaaatctaaatcaaattagtattaatggtactcctaattcatgacagttgtaattactaatataatttgatgatgatgaatgatttaaaatcaaataaattttaacacatcactgtttaatactaaaatcaaaccatcaatcttagtcgtgacgtagacgtatctgagtgagttgacgcggcaaattccgtgacgtggcagtcctGAAGTAGacaactccgaaaaaaccaatctcgctatcacctagtatCCTCCCGAAATCAAGATGTCTGGTTACAACCCGGACAGAGCTTGCAAGATTCAACCAGGAGACAGAAGTttgagaaaaacgcttaccggtcccaccgctgctgggaaacgtaatccctgtcctttcgctgtggtagcttcagtaccctaacccggtgtgggagaaaaatccttatcgttggcttcaatggttttcatcttctcacttttagaggcagagcgtacctctatcctgctccctattacctaggaaactgaactcaagccaggtaactcatctaatgcagggaaatcttaggatccagctcactcgaagagtgaatgctgacagattgaaccccgccgactggccaatcatgcgttgcgcccagcaaccccctacctgccctcgataggccttagtgtagtagaaagctctattagaaagtcctaagtggttggtaccacctagcaattaactttctaatttaataatctaatataattctaatttaattgtatttctaaaatttcctatttttatctattttaacaatagtccatcttataatttagtaataaatatcCTTTGATGGAGTATTGCTTTTTCATTACTTTACATTTATTAAGAGTTTATTGTGGTTACACTAGCTTCTGCAAGTATAATTATAGGTAAGCTTTGGTTCAATAACTTCatctttaattacttttaatcaattattttatattttacgattttaattaattatcaagcaACATACTATATCATATGAAGATTTGAAATTATTGATACGTTTAATTCTTCTGATAATATGCTATTTTCTGATCTATGATTTAACTTCTTTCTCTTATCATTGATTTTGAGTTTGTAAGTTTATCTTCTCATTAATAAATAGGGATGCCAAGATTTAAGGGATGTCTTTGCAGGTCAAATGCCGACTTGAAGGAGCTATTGAATCTTATGTTCGTTGACAATAGCAATTTGTTGATTGGAAGTAAAGCAAAAGATTCAGTAAGGTCTGGTAGTAAGAACTTCCAAAGAAGTTATCTCTGAAAGCTTGAAATTTAtggtttataaatatatgaattagtCAGTTAAATTTTCTGTATTTAAAATtcagtaataaatataaataaatatcgcAGAAAAAGAGCAAATGCAATTCCGCAAGACAGAATAGATTAAGACTGAGTTTATATAGCAGATGATACTTCATTACACTCTACTCATTTACTTACCCACTCTTAAAGACCATTTACAAATAAGAAGTCTATAAAATAAGCAAAGACCTGTATATTAACTTTCCAGTGGCATACTGGCTAGCATTTATAGCAGGAAGTTATCTTTCCGGTTTGGTTTTCTCATCAAAAAGGCTTTATATTGTGTAAATACCTCATGTTCACATTGAGACTAGACTCATCAGTGATATTAATTGAATAGAGTGAAGTGTAATAAacaagtaattaataattaaataattgggctatgaggtagtatcctccccccccctaatgtatattttttttttcgtagtctgatagagtttttgacgctgagtaatagtagctgataaacatggaatgtgcgagcaatagttttcgagctatgacTCATCAAAGTTtcgtttttatatataaaatttataatgaaaaaaaatttttttttacatttttttttaattttttattgattttaagtatatttttaagatttatctaaatatttgaattctttgaaatatattttatgaataaatttatttaaaaatattaaataataatagatatttttaataaaatgaaccaaattattcaaaataacttAGATTAAGTTTTAGCATGCTTAGAAAATAGAAACCATAAGTTACTTGCTCAACTTTTAAAAGAGTAAGACTTGGTTCCTGACAAATCTAATTATCAATGCTTAAATTGTCATTAATGGAGATCATTGaaacttcaaattaaaaatcaaaactgCCTTGACAGAGTAATATGGagatgcaaaaataaaaattgtaaagtTTATTACAATATTAGAGGTGAAGGATGGTTTATAAATAAGAATTCTAGAATTTCAATCTAAAAACTAATGAAATTTATAGCAATGTACTTTCTTTACGGTTTTAAATTTGTATAAGCAAAAAGAGCACTCCGCTTAGGCAACAAAACGTTACAAAACTTAACAAAAAGGATTAGAAATCACCTCTATGAATATTATCAACAAAAGAATATGGATAGAATATTTGGATAGGATGGAGGAATAGTAGAAATTGATGAGATGTGTATTAGAGGAAGAAGAAAATACCACAGAGGAAGATAaagataaagaaaataaatttggtTACTAGGCATTGTATAAAGAGGATCAGACAAAATGCATATTCAGCATGTAGAATACCGTAATCGACAAACTCTTGAAGGAATAATTTCCAGAAAAGTTGATTAAGCAGCAACCTAAATTTGCACTGATTCATGGAGAGCTTATAACAGATTGAGATAAATTGGATATAATCATCAACAAGTTAATCATCAAGAAAATTTTGTTAATCCTATAAACAGACAAGTACACACCTAAACTATAGAAAATAGATGGTCTTTGTTAAGAAAAGCTAGAAAGTTAATGGGACATTTAACTGATGATAATAAAGATTTCTTTTTAACAGAATTACAATGGAGAGTTGAATTTAGAACTGACCTTTAAAGATTcaataagttgataaaaatactatcataatattgattaaaaaatttaaatattaaaatatgtttttttttcataaaaatattcttaaaatcaataaaaaataaaaaaaaataaaaaaaaatttttttttcattataaattttatatataaaaacgaAACTTTGATGAGTCATAGCTCGAAAaatattgctcgcacattccatgttcttttgctactattactcagcgtcaaaattCTATCAGACTACGAAaaaaaaagtatacattaggggggggaggatactacctcatagccaatAATTGAAACAATATCTAGGATGGTTCAAGTTCATTCTTTATATATGAAAGTTACaaataacatatttaaaaataaataatctttcaGGATTGACATCTAGATCGATTGAAAAGACATACAAACAGATTCAGCAGAAAAGCAAAGCAATCCAAAAACTTACCCTTGGAATGATGCTCACAAATTTGAATGAGAATGGAAAAATAATaaagctttttaattaatttccatttttattatatctagtatatagttataattacatatttattttgatttaaatttcagattatttcaaaattaaattattgttaaaactATCTTTAATATCCATGATTATCGCTGCTGGTGCAGAATTAGATTTTCAGTTCCGTATCAGAACTATAACTCCAGAAATCCTTTGAAGTCTAATCTTAATCCTCAAATGGTAGACTACCTGTCCAGCCTCAAGAATCTGGCGGATTTCTAACTTTATGGGAATTATTATACGAAAAGCATGACTCCTGAACAGGATGTTTAAAAGCAAAAATTAGGAGTGCCTAGCTTGAGGAGCTATTTTACATAATGCTATGGAccaatattcaattttaattcagCACCCATAGTAGATATTGAGATGATTACAAAAAATTAACTATAGTAAAGAATGAGATGCACTCATTGTTATTGATAGGCCTGTCTAAtcgtttaaaaaataaaataatcataaagcCCTAAATCCCCAAACAAAATATCTTTATTAGAAATTACTAAGGCATATCTTATGTTATGACAAGAATAGTTATTAGATTTATCTCGATAATCAGAAACTcgattttacattattttttgcttataatagtaaaatttttgGTCTCAATTAAACAGTGCATTAAATAAAGCAAGTTAACGAAATCTATATAGAAACAACTACTCCTTAATATTTTGTATGAGCTAACTCAAGTATTTCCAGACTAAGACAATGCAATATATCTTTCCATCATTACCAAATCCGTTGAGTAacattgaaatattataattaagttgACCTGAAAAGAGATATCTGTTACAACTCCCaatattgttaaataaattaatttcatattctCTATTTAAGATTTTCTAGTAAAAATACACTATTTAAGAATTAAGTACAATGTTTTCTTGACAAACAGGTCTAATCTTTGAAGAATATCCTTAAAATTATACACTTTATAACAGATCTTGAACTTAGATCAACATTTTAGGTTTTGAAATTGATTTGAGTTCGGCGTTAGCTAGGAGAACAATTAGATGTCAAATATAGAGTTACACAACTTATTTTTGAATAACATCTTTGAGTAAAAATATATGGGAAAAGAacgataattaaaaaaagaacaaaaataaaatgacaaaaataaaGACTTAATTAGTTTGTTAGTTaagttattaggaaattaatattaatgggAAATAATACTGAAGGAAATCTTCCTCCCGATTTCCCCTCCGTAAGCATCAGGCGTGGTCACCACCATACTCGACCATAGTCCAAACACGTGTACTTTCTTCCATGTAGCCACTCCGAATTTCCAAGCCGGGTCATGTGCTGCCATTTAACGTCATACCAGCTACGGACGAGTATCCCGTGCTTTTCACCAGGTACAGACACCACAGAACCCTCGGTTTCGAACCCCTACCCTGTCAGAATTGGTTAGTTGACCAACCGTCAGGACAGTAGGTCCGAAACAAATAAagacttattaaataaaaatgttattaattaaaaaagtaaaatgaaaattattttaattgttgcATAAATcttctaatatatttaattatataaaattattgataatgaaattataacaaaaattcgaTTTAAAATGAGTAAGAtatgaaaaacataaaataaataatatatttaaaataattaaaaaaagtaaaaaataaaatataaatataatgaaattttgTGACTTTGGGGAGAAGTTAAATTAGAAAAGAAGGTTTTCTGTTGACCTTTGGCAATATAAAAGTTAATGTCAAGCACTATTCATATAGCTGATAGCATTGGTATCTGAAAGAGTACTAATCTGGTGATTTTTCAAGGTAAAAGGTCAGAAATAAGagctaaaaattattatctgTAGCTTTCTAGATCTATATAAGTTGTCAAAGGCTCAGTATGGATAAAAGAAAAAGAACTAGATATTTAATTTTGGCATGaccttaataaaaaataataaaaatttaaagagtttTCTAAACTcgtaaaacttataaaaatcGCTGTTTAAATCCATTAAGACCACATTTGTCAAAATACCTTCCCATATGACTTTTCAGTTTCAAGTATTTTCTTCGAATAAGATACACCGAAAAGAATATTTCTAGTCCTGAAAGTAATGAAGCAGACCATGTTTGATTCTCCCTGGAATTTGACCACTtatcttataattaatcaattttatcaattttcgaCTTTTAATCCATTTTTAAGGTTGAGACATATTTTTCTCGCCAAATTATTCAAATTCTATTCTGAGTATTTTGATGACGCTTAGCAATAGTTGTTTACTTGCGGTACATTTTAAGTATATATGAAGGTTTTCTGATGACCTTTGGCTATAAATGAAGTC
>ARYC01002385.1_27546_33968
ttgcattttaaaagcattaaaatttcaagaatcatatatcaaataatatactcaatgaatgaatttctcaaataaactttgttgtcaaaatagattaaaatcattattttacaatatttaagttttgttaattattttccatgagagtttgttagttctggtagaccctcccaaaggtttgtcataatatgcttttagtgaggaacaacccacttcattacttaactaaaaaaaggagattaaagaaaaagaacaaatatttttattgagctatatcttgcagatctgtgccttgtttctgtccaaagattattttagctttgaggaagaaaccaactggccacagccactctaggccctagttataattccatccgcaggaatcattgctgtttatataatctcctttatattaagggtcttgaaggtccaaagtctaaatgcccatgcaattttcttccattaagatcttctctacgttatttaaacacaattgaccctgttcagggttgaataaatctggagaataggccatagctacacatagattaggtcttagctgataatctgtgtgatgttaaaatgatcttaagacattcttgtaaattcctcttcttcttaagtatctcttgtctattataataaagtcaatttattagcaatagatgtatttttacttaaagtaaacatttctttttatcaaatgatactatatgtttagaataaagacctaaattatacatattcacgatcttaattttcagattcaggtacccaaaaatttttctcgaaattggcttatattttatcagcccattctttgtaagtccatttctggccattcttcaaagtaactgtttgtttcggtgacatcataatcattaatggtctccataaatctcaaagatgcatataactaataccaattcaattggtgcgctataatatttttcaagatttataatattttttaataagtactatgaaataggcatattattgataataaagatgataagattgtgataattaatttaaataatgtaaatgcaccatctcttggagttgctggaacgcctctatttccagtttatcagaggaacccattttatccatccaagttccactattaaattagttacctacaagtatatagccagtatccaaatcaagttggatgtttattgctgaaagcaggaaactatacataaatcatggcaattgaaaatctattatgattcaagaatatatagaacccttggtctttcatgcatgaatcaatttgtgttccagcattcaattctctaaactatattccacttgcatgagcttaaatattaaatatgaataacttgtttatatttgttcctctatttctctctagtataaactcagtcaagtaattatgataaataatttcaccttaaataatctcttgaataagtgaggcgatagtaattttcctgggtgattctcctctactaatcttctatgctcgttatctctgaagtgtagttccaccaactcattcataattgatgttgaaactgcattcgtatcgtcatagttgttgtcatttgctaattcaacatggtcttttattccctaaaatcaaaagtttgttttatttataagaaagttgtttgaaaatcttgtgaaagaagataaaacccaacaatttcattatctttatatatatatatatttatatatttaaattaagcagaaaaaaactattagtagagattatgtgaaatatttaaataaaaatctggaataaggattataagagaaatatctgcatactgagaaggtgaagctatggcttagaagacttggattatgaaatacaatcaatacatacaactgagtataaaaaaataacttctaattaatgttaattacttcacataaacaattactaatatttttgcttcatataattatctaattcttagtttaatatttatgaaataataatatatttgaacaaaaatattccaaatagattcaatcaatattttagatatttttttaggctaaagaaaagtctaatttagtttttaaacatttcttaactgattaattaattttagattgataaaataaatactaaattgttttataaattaaaagatttattatcgtcgcaaataaattaatatattttaatttaattatctcactgtttttagttatatttcatggatattatgaacatataaaaaattggctatggggtcaaacacatccccccccctaaggtgtacttttctttttgtagtctgatagagtttttgacgctgagtaatagtagctaatgtactatgtgtgtgcgatcaatagttttcgagctatagcctcaccaaagtcttaaaaaacatatataaaattactataaaaaaataaaaaaattttctatttttcataataatattaatttttaaaaaatataataattattaaaactaatattcaaatgtttgaaccttttattttattttataagacattcagttaaataataaaaataataatctctcaatgaattaattttaataatcaaatttagaccaatttttaagttgcctagaataaaaggattacaaattgcttgttcaacttttaatagattatgacttgcttgcagataaatcaaacaataaatgtacaaaatgcaataaatatagaacaatgaaactttagcttagaaacgccaattgtgttgacaaagttgtatggagatgcaaaacaataagttgcaaagcataataaacaattagaagtgttgaagattatataaacaagtattcaaaagtgtcaatatataaactcatgaaatttatagctatgcattacatctatggaagaaaattacaagaaataaaaagatcattaaatttaagtattaaaactctaaaaagttcaataaagtaaataagaagacatttatatgaatactataaaatcaagaataggaccaggatatttggagaacagggggaaatagttgaaatagatgaaatgtgcttaagaggaagaagaaaatacaatagaggaagaataagattaagagaataaatatggctattaggcattatgtaaagaggatctgataaaatatacattaaacatgttagatttcgcaacagataaacactggaacatattatcacaagaagagttgatcaagcagcaacttatgtttgcactgattcatggcgagcttataatagactacgctaaattggatacaatcacttttaagtaaaccataaaagagaatttgtaaacagacataatagacaaattcatacttaaaatattgaaaatagatggatgttattacgaaaagcaagaaaaactatgggacatttgactaatcaaaactaagattatttcttagcagaattataatggagaattgaattcagaagagatgatgaaagatttcataaattaatgaaaataattgcttaatattgaaaaataaaatttacttaattattaaaaaaaaattcaaatattgtttttaataattattatattttttaaaaattaatattattatgaaaaatagaaaatttttttatttttttatagtaattttatatatgttttttaagactttggtgaggctatagctcgaaaactattgatcgcacacacatagtacattagctactattactcagcgtcaaaaactctatcagactacaaaaagaaaagtacaccttagggggggggatgtgtttgaccccatagccaaaaaatttaatactaatatgagcattttaaggaattaatcaaaatagcttgtagtattagtctcaaacattttaaataaataaataaaaataattcaaatttaaacaataaattttgaaataaaaatgagttaaagtcagttttacaatcttaattagaataagtaaaattaataaaactaagaagctttccagttagatagataattaaataatttcttggcattaatttaattttgcaattatcaataggcaaatatgggttgaaaatcttttaggtaaactatatgaaataaatattatacatccaaatttcatatctttatactttattagcttcataaggaaattttaaactgattcctcaaaatatatatagcttttttatagttttatattcgagggaacttaaggagaatactataaatattaatatatcttggcagttttagaaattctttattattgtaggaatacatttgaaattgggaaaatataattaattaaatgttataataattcaaaatagtggcagttaaagttggccaatttgaacaatcttgggctcattcgatagagaatttaaaattagctggactttactattgacggtactaatttatcgcatctctggagctagataactcgactttaattaaacacctctaaattcattaaattataccctcacattaaagtctagttttctcgttccagagatgcgataaattagtaccgccaataataaagttcagctaattttaagttctctttcgaatgagcccaagattgttcaaattggccaactttaactgccacgattttgaattattataaatttaattaattatattttcccaatttcaaatgtattcctacaataataagactattctgcttattattctataaggtccttagcgccatataaaaaattattataccataatatccttatattgataagtttttaataggagagtttatcaacaaaaccttttgttcttggtcccatatatcatcttctatagagtgagcgttgactcttataaaactagaagctaataatttcaaattttatttaggaatattatatgaatctaagcaaacttaattacttttatacattaaaatgaaattaagttcagtttagaattggttttaaaatatattcctagcacaagaatagacttaaatgtagaatattgtaataaatataggcaaaattatatattaaattgtatttaataaataacccaatttaaagttattaagaaacttattaatttaattactgatcattaattttatattattttcaatagtaacttaaacttattaaactgtccagacctgtagcaactactgtctcaagatgcagcaaaagacgagtcttctatagaattgtatcaaataattttggattaaatgctcccccacattgatgctagagtatagagtaactaaattgcattcgatgagtttactcaagtattttcttctaacgaccctcaacttaaaacaaatgtaccattataaattaattaagctatttctctgatgaaaacattcatagtatcattttatttgacaatgcttagattataaggaaaaagagtttttccagaaagaacacactgagccattcacaactccagactaaataagacagaaatttcaggataaacctctccaagaagtaaattacttttagagaaagagtagaataaatgagatgcctcagagaagatagactatggactacaaactcagtattatactaaagtgaagaaataatatatatagaaaatatatatatatataagtttatagattaaaatatagtttacatctaaatcagcatttaatcctatgaatcatgaagaactattctcatagaaacaatgcgatatatttgaaaattatcagctcctcctttactactatcttacaaaattcgagaaataattaatgaatattatttaatataggagtatgttatttatatcatctataagtttaatttaatattgaacctactaatttattaattattaaaaggatctatctctctaacttactttactcagttgtgcctttgtatcaagaagtgactaaacttcgcattgcagagtctgggcgctatgctgatctcgaggacccctatactctaggacccctataagatagcatgtatcgaaatatgactatgaataccttccatgataataaagtatttttttagcttacataaatgacaattctttctctaaaaatagtacaaaacactttcttattaggtcaaatcccaatctttttcattctattcaatgatttatagattatgatttttaataaaatatctcaaaaattcagattggaagctgaagaaatatttgtagatgctcttgtcaacagtgaaatgagtgagtatttagagaaccaagaacctagcttaatgattgagagtgttatcaatcaaattaagcaagaaaatatccttgctgactcatctttatagaacttatactcaaatgataaatagtaatagcagtggtagtcgaaatagagaaattaaagtaattagatattacagggtatgaaagtttcatgtcgtataaatttactaagataagtaaacgcatattttggaat
>ARYC01000651.1_13407_19829
aaaaatattattatgcagaaacatgatttatattaagaataattgatatttttagcttattaaaaatggcataaatacagtaattattgaaattagatattatacattttatatttatttagttattttgaatgttttaattataaatctcggatattcaagataatcagtaaacactttaagaaatcaattaggatttacaaaaaatttgtagtgaaaaataatcaaagctttatgcataatttaaaggatacaatcaaaacccccaaaaccccttaattaggtttataattgctatgatttgtaggtaatttgttaggagttttgtgttattaatagtttttaattgttaaatgtgaaattaatattaaatgtatttagttttatcactcaaaattaacttatggatcatgttgtagaggtatgaagattatattttataccacaactctgtctgctctaatgatacgtctgatcttgagtttggttttattatcaatttctctgccttctattttattgatagagatactcttgtttaatcattaaatagctttattcttagcttatcatcattttcgcaccttgttaagtaataattgttacgaggcatttcggactcttttattattgctgccattgcccaccaatccaattataaggttatatctctccaatttctctttctggattattgcctggaattcccacatcactccaagccttgacacttccactcttgatgctcattttaaaacaatgatcgctactcttacgtgtggaaagtacaacattatatattcaagaatctgtggacaaatcctaactttggaagctctttgattctttgtatagtttaaattgctattaatgaaaactatctttcattcctttaatcagttatgaaatctctgactgttatttcaaaagtggtagtttgaaagctacatgattcttagcgaagagaacagtatctagagttttttatttatgcattttcactctctataattaacctgagttacataatactcattaatagacttcatataatattgctaactcacatttgttttagaattttgatctctagctctaattttagtattaccaaaatagtggcagttaagtttttctgttcacatttttttaaatttgtggggtttagatattaagttaatgttttcgaagatgcagttgatgttgtcgaagatgtagttgatgaagttgttgatgatgttggattttaatgacataaatttaatttaaattaaatataggacttaagagaaataatagaaaaaactgaagttaaaaattaatattattttggtaaacatactccatatttaggttgtaataaatcaatttttaattaaaaattaatatacaaatctaatattggaatattaatcatcgcttagtagatagttgaaagaagttacttttttttatgcatactgatgatccttttgtatactttctaatgattattagtaactttctattcctatgagtcctataggattagatagctgaagagagaagtgtcttaatcaataatgcaaggactggaatttcttgttttataacttaataatgatttagtgacctctgatgctaaaaagttgcgtacaatactcacttactctgattcggttgatttttaaatttccgcaattttaagaggctcccttgtttttcttttgttaatcaaatttagttaaatgtcttaaactgtaaactccatttcttttttctggtattttaaatagataaatctttaaatctattgaatgaatatactactttttttcattcttttcacaaaatatattttaacttcctctagttactaatgaaatttcatttctaattttatcatcctctttgtcttatatacacatatttgttttcctattattttctataacctattttaaaactgagatatttagtgatagttctagtagctctttataagaattcaaatcacagatatcacaattttattgaagccaaatgtaagtccaaaacaaattgatggaagtgctattgtttttttaatatgttagcagtcatgcttagattttatttaaaattataaaaaaactacctctaaactctaatcttttaaaagctatgcaaagctagaaatctcgaccgaaagttctagagttttagaatataaaaatgagtaaaaggagactattcacctcaaatataggggctatggggtcaaacacatccccccctaatgtgtacttttctttttgtagtctggtacagtttttgaagctgagtaatagtagctaatgtactatgagtttgcgatcaatagttttcgagatatagcctctgctaagtctaaaaaatatatataaaattattaataaaaaatttataaatatttaattttttgtaaaaataattcttttttataaataattataataatttattaaaacaaatatttaaatgtttgcaacttatattttatttgataagacattcaattataatataataataaaaataatttctcatgaattaattttaataatcaaatttagaccaatttttagattgcctagaataaaaagattacaagttacttgctcaacttttaatagattacgacttgcttgcagataaatcaaataatagatgtattaaatgcaataaatacagaacattcaaactttagattagaaaagccaattgtgtagacaaagttgtgtggagatccaaaacaaaaagttgcaaaacataataaacaatcagaagtgatgaagattatataaaccagtattgaaaagtgtcaatatataaactcatgaaatttatagcaatgcattacatttatggaaaaaaattacatgaaataaaaagataactaaatttaagtattaaaactctaaaaaatttaataaaaaaatcagaagaagtttatatgaatactataaaatcaagaataggaccagaatatttggagaacagggggaaatagttgaaattgatgaaatgtgcttaagaggaagaagaaaatacaatagaggaagaatcagattaagagaacaaatatggttattaggcattatgtaaagaggatctgataaaatatacattaaacatgttcgatttcgtaaatgacaaactcttgaacatataattacattgagagtttatcaagtagcaacttatgtttgcactgattcatggagagcttataatagataaaggttaattggatacaatcacttttaagtaaaccataaaagaaaattcgtaaatcgacataatagacaaattcatacttaaaatatttaaaatagatggatgttattaagaaaagcaagaaaaactatgggacatttgactaatcaaaacaaagattattttttagcagaattataatggagaattgaatttagaagagatgttgaaagatttcataaattaatgaaaattattgcttaatattgaaaaattaaatttaatatattattaaacagtaatcaaatattggatttagtaaattatttataaaaagaattatttttataaaaaattaaatatttttttattttttattgataattttaaatatattttttagacttagcagaggctatatctcgaaaactattgatcgcaaactcatagtacattagctactattactcagcttcaaaaattgtaccagaatacaaaaagaaaagtacacattaggggggatgtgtttgaccccatagccgtataatctcttatttagcttacttatttctcagctactctaagaacttaatatactggtctgtcttaatcagcgaggattattaacataagtctctaaattgccattgtttataccttaaccttctagtcatatacttctatattaatatgcctcttataccaagacatctagatgaatgtgtagaaggtaaaaattgtctaatgcaggtataaaattaaaataattattctattaagctctttgcatttagttattaataaatttaagttattctttaataaagcagagtgaattataccattatcttgacacgattagtctttgtaagagataccatttaatttacagatgtttcctatagattatgtagatattttttttaaaaaactcagaaaattgaggtgatacatagtatctagaggtcttgagagaattgagccaatatctcatattcattccattaataagatggttgatatgcttttaaagagctttgaacttctctcattctttttgaaattcaactatttttgctttaattacacatctttcaagtagtaagagttaaaattttatggacttcgctttacgagcaatattgtcttataattcagtacttgtttgacttattcactgcattagtcaaatcattatcgcaatataaacattaaatctatatactcttcatcatatatactcaaaagaattatagttttagtctagcatttaattagcaatcctaacctctaacaaattccttacaaatcttagcaattataaacttttctaaggggttttgaatgaagcattgctaaattcatagtacattactggaaattagctaactaaacatgaacttagtatcctcaagaaattggtaagtgaatagaaatttgttagacagaattgctttgaaaatctttttatattaattataagcccaatattgtagaaatacattagatttgtgaaaataaattgattaataattaatttataataaaatgagtggcagttaactttcttgagacctatacgatacagtactagttcgataaatcattataattagctgaaatttactattgacggtaactctccatcaaatccatagagcatgaaaaatagatttttgatttaggcatcaaaatcaacaaaacaaatcagcaagttaaaatctatttttcatgctctatggatttgatggagagttaccgtcaatagtaaatttcagctaattataatgatttatcgaactagtactgtatcgtctagttctcaagaaagttaactgccactcattttattataaattaattaattatcaatttattttcacaaatcaaatgtattcctacaataatatatcaacaaatttgttttcgaaattaaaatttaggcggtgttttacttaaaaataataaatattttaactaaatataattcataaataattaattgattatatatagttaaaattaatgaagtaatttttgttctattattaaataaataaccatttatcctgatttataatataaatcaatagatattatttaaattggaataaactcttttttagttgaaatcacttaataaatctgaattatatgtggtccggattataaatacctactgcatatattcgctttaaatttatttctaatattaaattcttaaaatatatgaatcttaaaggattaaaaattcttctttttcctaaaatgaaatataaaactctttttattgtattttaaaaatgaaattaatgagggttaaattatgatattaatatttttaaatcttatcaattacattgagaaatattctaactagcttgaagactgtatttaattgggaatttgttaaatatgtgtaacggaacaagtatatttaaaattttaaattattattttcttttctattctgaaattatatatgcttataatttaatataatattgcttaaagcacaataaatactatggaataattgaggataaagtaatatgtaaggattgtagaaaaaagtacttttctcccatttaagatttaagcatttaacttggtgataaatattgcaatttaattatagttttttattatttacaaaaaggttttttattacaatttttttagaagtttaattcaatcttgattgagtctctagtctttttttttagaaaaagaacttttaaataattaaattatagaattaaaattttagcatttgctttatggttatttatgatatcataagtattttttccttttatatttatatttgataaataaagcttttttggatatacgaaagcaaaatttaataaagagcatagtacttacttaaaagctataaaattaagggcctatctaccgtacactacatatgaaaacttgaaaatatggcttgaaattatggatgaaaaactatcggacattaaagtttaatgcaattaaaatacttgtatttattaaactatttcataattaatactttaaaaataaggttaaaaaaattaaatttaaagaaatctgaataagttatatcttaaatttattctataatctaataaatatttctaagccattttatagatttgaataatattattatgtcataaattaatttcaatcttaagtaatatctagaaattatataa
>ARYC01010862.1_2331_8669
taaaattaaggatGTCTTTTGTATATGGAAACGAAGAATActatattttatcttataactattttttgtcattaatttatcattattatttttatgtccTTACAAATTGCTTTTACCATGCGCTTTTCACTACAAGTACTtcttaaaacataaaattatttacttttgaCAACAAAAAAATGTGCTGTCTTCGTATGTACTTATAGGACATTCAGTAATTATTAAGTCAGTCAAGATTTCATTTGCTTTTCGTctattctttatatataaaccgaaaatgttttatataaatttattattaggcTTCCACTTTCttccttttatttaaatttggcTCTAAGataatatatagaatttaaaactTTGATGACAAAggtaataaatcaataattataatggtCGTAAGATGAAGTTTAAGTGTATTTATAAgcaaatttacatttataaataagatatttatctgttaaaatcaattaatagattaaaaatacctagttaatgaataattttgcaaataaattcaattgtatatatatacaaaattaattataaacaacTTCTTATTCAATTTGAAATTGTACTGAAAATATgaatttatgttttatataatttagaatttaaaatacatTGCATCTATAATAAAGTGAAATTAAACTATTCTAAAGAACCAAGTATCCATGATccttaattaattctatatctTCACTCAAATAATTCTTCTTTTTCAAGAAGATTTCTACTGTTTTTATTAtagtactaattaaattgtGTAGTTATATGTGAGACTGAAATATCCTCGTTGATTATTAAAATCTGGTTATTGCcaatcttataattaaatttgctttcaggtcttttctaaatttattttatctcatttattataattcattcaGGTTATTAATTTGTTGATTATTATCATCAAAGTTGTTTGGTTTTGCAGGAATAAATTCATCAACTGTTTCTATagttagtaatttaaaataatatcatcCCTTTTTACAtgactatttaattattaaatatatgaaagtctaaaaaaataaaatacattaaccAATATGTACGATAATCTAATTTATCGGCAGTTTTCTATCTTATCTTAAAGAATCTGATAATTATGGAGTTAAGCTAGCTTGTTTATTGGTTGTTGATATTAATACAATTATATCCATTTTACTCTTTATTAAACACTTTAGttaaaatgtatatatttataaattattttaaaacaacttaattattttatatatgcttataaaaataacaaatcaTGCCACTATTATAGTAGTATCTATTTGAATGAGCTGATATGACAACTTCTGAGGACAAAATACCACGTAAAATCAATCACCTTGATCAATTAACTATCCTCCTCTATGATCATAGTGTGATTTTCAATTTCGCCTTTACGAGATGGATGTTGAAACGAAGTTTATCAATATCAGTTTGATGAGAGAAATGATAGAGAGACTCTTACTAGACTTATTCCTCCTAAGAATGGAGTCTCTATTCTTTAATGTTGTTGTTTCATTACTCAAACTTCATGTGGAGGGATATACTAGTAATTGCTTCATCTAGTTTTGCCTTACtcttactttaaattattattcatcaTCTTGATCATGTTTACTGTTACCTTGAAAGCTAAGCCTATAACAAGTTGCTCATAAAAATTAGTCATTCATGAAGCGTAGCTGCTAGTTGGTAGAGGCAAACTAATTCTCTCCTATGCAATCAACCTTATTGCTTTCTACCAACTCTCAATAAGACAAAGTGTATAAGaggtttattataaaatgactgACTCTTTGATTAGCATTTTGAactagtaaattaattaaataattgaggtTATTAagaatgttaaaaattaattcatttatttaaactgcttatttatgaattaattataaggAGCACAATATGAATTCAAGAAACTTTAAATTTAGCAAGTTTAAGTTCAAGGTAGTATTGAGTAATATTGGTTTATAAATTCACAGtgtaaataaaaatggataaataAACTGCATTAGTgttagttattttaaatatactttaataaatGTGAATTATCTCTacatctttattaattataatgtaatatGTCAATAAAATATTACTAGTTTTTAGTAGATCAGCGAATCGGTACGATGCCCATCATTCACTATTCTTCAATGATTCTTCATTTTGAGTCTAAGTGACATtgtgaaataataaaaattgttaattcTATCTAGTAGAAATATTCggctaaggtgacaaacactcaccccctCTAAGGTGTACTTTAAAAAGTGTACTctgatagaactcgacctcctgAGCAAACATTTTTTAAGAACTGATTGTGGCCGGCTTTAGTTTTTGAGATAACATACTtgcaaaataaaaaatcatatataaaaatggaaaaaaaatattaattaaaatatgattattttttaaaattaaatgaatatttatttaaatgcttataattatcattattaatctGTTAATTTGATGataagtttataatataaattttcacatgcaataataattaatttaacagtcTAATCTTGAGTAATTTTTAGAATGTCTACACCAAAGAAATATAATCAAACTTGCAGAATTACTAATTGACTATGAACTTCTGAATGATAGATCAGAAAATTAATGCAATAAATGCTATATTCACAAAGGTTTttctttgtaaaatatttagagCAAATATGTTGATAAAATAGTATGGAGATGCAAAAACAAATCGTGCAAAACTACCAAATcgattagaaattaaaatgactttttcaataaattttcaaaaatatcaataCATAAATTATGAGTTTTATTGCAACTTTCTTCATATTTGGTAGGAGGTTAGTAGAATcagaaaaaatactaaaaattcaTCACAGATCACTAATTAGgctataaaaaaaattaggtAAAGCATAAGATAATATTACAAGCAAAAAAATAGAGATAGAGTTTTCGGAGACTGGGGAGAAAGTATTGTAGAAATTGATGAAATGTGTTTAAGAGGCAGAAGAAAATACAATAGAGGAAGAATTAGAATTAGACCACAGATTTGGATTATTGGTATTGTACAGAGAGGGACCAATAAACTTTACAtataataagtataaaataGAAATAGAGTGACACTAGAACGAGTCATTTAAAGAAGAGTAGATAGAAATATAACGTTCTTATGTACAGATTCTTGGAGGGCTTATAATCGTTTAAGATAACTCGGATATAATCATATGACAGTTACTCACAATGTTAATTTCATAAATCCAAATAATCCATTAGTTCATACTTAAACAATAGAAAATAGATGGAGTTTAGCACGTAAATATAGAAGAGATATGGGGTAATTgactaatataaatataaagtaattcaTTGCAGAACTTAATTAGAGACTGGAATATAGAGAATATGATAAAAGATTccataaattgatgaaaatattatcagagtattaaaatttttcatttaattttaaaaaataatcatattttaattaatattttttttccatttttatatatgatttttttattttgcaaGTGTTATCTCAAAAACTAAAAGCCGGCCACAATCAGTTCTTAAAAAATGTTTGCTcaggaggtcgagttctatcagAGTACACTTTTTAAAGTACACCTTAGagggggtgagtgtttgtcaccttagccTAATATTCTACACTCGAAACTTTAATCTTTGATATAACCTCCTTGTCATTTAATAAAGGAAATTAATGGaacaaaatacatttaatttcaAAAGATAAGGATATAATTTTACTCTTGTAATAATAATCAacctttatatttatagaacatagaaatcttattaattatattatcatcTTGTTTTCTCCATAGATGCTACTGCCTACACAGCATAGATGAGTACAAAAGCATACATTGACATCACTTCGCACTACAGCTGTAGCCAATAAATAAGCTAACTGGAATTCAAGCCAAtccaaaatcattaaataatatgtaaatgttTGACTCTCAATTAGTGTAGCAGCATCAATCTTGATGATTAAGGCACAAGTTAATGGATGAAATGAGCGAATACAGTTGTTGAAAGTGAGAAGTTGGAAATGCTTTTATATACTTAGTAAATTaggattaatttaaaagtaagaaaattcatttataaattttacagttgttattttattctaagtatattttaataatttaagttcaataaattgaaataaaggCATTTAAATATAGTCTTAATAGCTGTTTTTGTTATATCTATTTGTTTAACTTTTACCTGGTAACAAATTAGcttcatttatttctatatCAATCTTGAATCGTAGCTCTTTCACTCTATACTTAGAGATCTTTTTAACCAAGTATTTGGGTGACTATTATTCattgatatttttatgtataatttattattgtgaTGTAAGATCAAGGAGTTAATagtataaagaaataaaaagtaattaattaattgtgaTTGAatccataaaaaattttaatttatcctgAACcctttacttttataattaaatacttgtTCTTTTCGTAAAAGTTCGAAGAATTTTTACTTACATCTAAACATAAAGTTATTagacttttaattataattgtttcattttctatgcttttttATAATCTACTTATTtcttcttaaattatattttagcaatataatttacaattaaggTTTTAATGAAACTAGTGTCTcatttacattaattattttatctatcaaaCTTTTTCGATTTTCTATCTTTTCAGTTGCTCCATTAAtgctcaaataaaatttaattttttaattaaatattttttactataCTATTTTATGGGACTccttttgaattaaatatttctctaaaattaaaaaattcctGGATActttagtaatatttaaattaatttaaattattttaaatcattcattaTTATATCAGGGAAGATCTGtagatttgttttaattattattacttgtCATTTATGTACATGACATCAGTTGTgattatactttaattatataatcaaattcaatcttaataaaaatattaaaagtcgcaaaaatttttatataacattctttaattaatttttgattgaGAAATGCCTTTATTTTGTGAAAGTAGGTAGTTTTccaatttttattcaaaatcttaGTAACGATTTAGATATTCCTCTCGCATTGTTTACCTTTCCGATATCTTATGTCATTacaatacaattaaaataagtttatcttaaaaatatttaaattaagttatttaagatTGTTTGCTTCTCTAGATTCTAATTCTTTTACTTTACATAATATTGTTGCTGCTGTATcgttattttattgaatattctattttcttttataatgCTCATAACTTTTTATTCTTATATGTATTTTATCTGATTCAATTACATTtctttcaatattataaaacattaaattcttttatttataccTGCCTAGATATTTGAAACAAATGCAATAGTATTTAATAGAAAAGAAGAAAATGATTATGTAAATAACGATAAATAAGAAGATTAAAgtgataaaaaaatcaaatgatGTAAATATCAGCGGCCATAACCAATACAATTAGAAAGAATCCTAAGAATATATACTTTAGAATAAATAATCCAACAGGATTgatagttaaaaattattacacCAAGAGCAAATGATGCGACAATTTCATTAGTAGCTTATCCTCCACTATTAACAATAAGTGAAATTGAACAAACTAGATATAACTTTGCCTTTATTATAcaacaattattaaaattaaatcatagtaAAATTCACTTTAGTAGAAGAAATgatttaaaaacctttaaaattaacttcaataaattaattagcacttacagtttttaatttataacctATATACCAAACCAAAGAATCAGCTATATTAGAAGGGCAAAAAAAAACTCTATGGAAGAAGCCAGTCCAACATTTTAAAATCAAGTAAACAGAAAGACAGTGACTTTATCACGTGActagcaaaaataaattaatgataaaatgcttaaatattttgagaatattttaagttattgatattttgaaattaaaaatcaatgctATCTCATCATAGCAGTCGAAagcataattttttaattaattattttaatataactatCTAGCCTTAAAAGACAAGGATTGTAAAATCATTTTTCCCTCATTTTCTTATActgttataataaaatcaataaaaaaggAATATTAATCTATCCTATCTCATTCTATTATTCAGAGTAAtacttcatatttataatattcatttaaataatcatttaatttgtgtattctaaatttattgttttatcaattaa
>ARYC01002312.1_42817_49221
aagtcaaacgaaagacgcttagaatgtgcagaaatattaaagctagcggattcccaatctatacagcacgaatatataatttattttttgtttcacttacaattatctataaattttaatatatttcctgaatcaattaattgagtttagctattattaaggattaagaagttaaaatcttgatataagtagagtatttaatctaaataataggctctaaatttttatctatattcaagattatactaaatattggtaagcatactaattatttatcttatttttagaaaaaaatcggtggaaatattttaaaaatatttgaaggttcataattttcttaacaaaaccctcaaaagtccattcacgataattttcacctttttgttctatataatcatcccactaaccataagaaatatcattatttaattaaatttacttctcatcttctaaattgaaccccttcattacatctgcatcatatgcactaatattttaatttaaaaaaacatactattattattacaaaaatattttctcctttaggacatatttgatatcagtaaataatgagatatgtttttataagaaatataaatagccaataagaacgaagattgtgaattgagaacagttaaattaaaacattataattattggcttaaatatatgatgtttggctttatagtaaactatttggtcgaataattgaatttataaatacactatcagggtgtgcttatccgattttattccaaacatcatatatttaagccaataattataatgttttaatttaactgttctcaattcacaatcttcgttcttattggctatttatatttcttataaaaacatatctcattatttactgatatcaaatatgtcctaaaggagaaaatatttttgtaataataatagtatgtttttttaaattaaaatattagtgcatatgatgcagatgtaatgaaggggttcaatttagaagatgagaagtaaatttaattaaataatgatatttcttatggctagtgggatgattatagagaacaaaaaggtgaaaattatcgtgaatggacttttgagggttttgttaagaaaattatgaaccttctcaaacccctctctctttaatttaattattttatatgtattaaagctttatctcttcagctttatttttatggatggtatatttaaaatatttatttagatcattaaaccaagtttgtatgcggttaacggcttacacagcatagtagaagtctggcttggtctaaaaacataaaaactgctttaaccgctgtattaacttcaattggtttacatatagctataaataattattgaataatagatgcggcttggagacctggagtcaagtctcctacatttaacccaataatgtagcaaactaactaatcttacctggtttggaattatgataagaatgcgatgctgatattagctatggaggaaattttagtcagaatatgataattaattaataaataagtcattaataaaaaacataaatttcaagtataccttttatacttacatataaatttatgataaactatcttaattaaaatccctttcaaatttaagcaatatcatattgattatttcataaactaatgatgagaatagaaagtcatttgccttatatataactcacttaaaggggcataatatctatatttaatacacgagcttcacaattctcattttgctaacagcaacattattataaataaaaaggaatatcttaccatactttcaatttcattatgagagtctttatctttgcacttctattttaaagataattattatttaaaaatatattatatgtagaggaatcaaaatcatagtaataatatcattttcgttagaaagcctgtgttaattgaaacctttaaattgacttctagataaatgagataaaataatatagaagttaatgattgaagattcacagtcattaaattctaaagtatttatgaaaaagtgagcataatatatggttaaaacaacatttataggatagtggatgcataatacaaaaacttatcccttaataacttaaatctgagtaagctactttatataaatagtatttactttttattgcctgactttccccaaaattaggatctatgaaaaaatatctaaggctaaatataataattgtcctaaatcctcaatttaaaaagttattttggctatggggtcaaacacacctccctcccttaatgtgtacttttctttttgtagtctgataaagttttttgcactgtttaatagtagctaataaaatacttgtgttcaatcaattgttttttagctataacctcattaaagttataattttatatgtaaaaatcataatttttttttttatcacttttaaaaaaatatttacttttaataattattataatttattaaaataaatatttaaattattgtaacttttattattttaaatacatcatattataaaaatatgaataattataattataatttcttaatgaattaattttaataagcaaatttagactaatttttaacttgtctagaaagatcagattacaagttgctttctcaactttttatagattacgacttacttgtagataaatcaaataacagatgtctcaaatgcaataaatacagaacatagaaattataagttaaaaatgttaattgtgttgacaaattagtgtggagatgcaaaataaaaatttttaaagtatattaaacaataagaagcgaagaagattttataaacaagttttcaaaagtgtcaatttataagctcaagaaatttatagcaagcattacatttatgaaagaaaactacatgaaataaaaagatatttaaatttgattattaaaacacttaaaattttaataaaagagatcagaaaccatttatatgaatactataatatcaaaaatataactaagatatttggggaacattgggaaattgtagaaattgatgaaatgtgcttaagaggaagaagaaaacacaacagaggaagaatcagattaagagaacaaatatggctattgggcattttgtaaagaggatctgataaaatatacattaaacatgttcgattttgcaacagataaacacttgaacatattttcacaaggagagtttatcaagcagcaacttatgtttgcactgtttcatggagagcatataatagattgagtttaattggatacaatcactttcaagtaaaccataaaagagaatttgtaaattgacataatagacaaattcatacttaaaatattgaaaatagatggatgttattaagaaaagcaagaaaaacaatgggacatttaacaaatcaaaacaaagataatttcttagcagaattataatggagaattgaattcagaataaatgatataagatttcaaaaattaatgaaataattgcttaatattgaaaattaaaattactaaattattaaatattaataaaaaacttggtttaaataaattataataattatttaaagataataaatttttaaaaatgattaaaaataaatgtttatgataattttatatatataaattataactttaatgaggttatagctaaaaaactattgaatgcacactagtattttattagctgctattactcagcgcaaaaaactttatcagactacaaaaagataagtacacattaaaggggtttatttgaccccatagccgttattttattataataggtggaaatatatgccttatataaattatgcatatcaacttacctttcttataatttgctaagtcagatattttttcttatattctcgattatctatattaaaaaaatttggccttttgttttatctataatgactatatatttctcttataaattgcattttaattttttatctaatttattttgaaagcaactctttttaattttaagtagaaatgattaaatgctgtataattcaaatatcttaatttgctttgatttctgtgctttgcctaacttttttccttactataagatgaagtgctcttgtagctactttaattatataaaagatgtttaaataaagtgaaaagaaatttcaaatacttacttttatttataaattaattgcatttaataggcattagtcatagtttattaatcagtttaattgtttgcaggcaacaagttcttgcttcggcaggtgccaccctagggtcattgtccttcttgatattctcttattctagctttatttcttattcatagcgccgttaaatctcagtggcttttgtcttagagataatgcatttgatgttattgacaagggagtacgggatgaaggggttttcctgaaacatcttcaatgtgaagttgaagagttattcctcgattgaaagtataatcttctggaatttctcctccacccagtctgtgttgaggtcatttataacaataagcggctcttcttatttttgttgccctccatcagcaattatctatgtcttaaagtgggccagtttcgctcttgagccctcaagcacaacccaagaatgggcagcttaaactatctcactgtcttcctctggagattgcaatttttattgaacatcagcgggaaacggtagcacatccaattttccaaaagatgaggtgtagtgtaacatcttctcaagtttcaactttgttttttacatcatcaacacatgctccgctagaatgttctcgagtttagtcctctttgaattattatgcatttacgacctcttttccctggctttttgagtactttctaataatgatctttaagcatctgcgtctctatctttatctgttcttttgccaattagttactctgctctggatttcctggaagtactactggcattgacgacgacttattggttctctgctatttgtttccttggttgtgagggttggttctccgatcttttcgacaacttttcctgctgctctaaataagcttcctgtttccgccttgccttatcaccatttccccattcatgatgcgctgccactccctcttaaacgcatccctcttattctatggaggactatctggacgaatagctagcatagaaatgtataacacccctttataccaatcacttagcctatctccgtcgggggtgatttcaatcggcccatcttctgccgagtcaagaagcaaccactagttttgatcttttactacgactgctgcatgacactgctattacaattcctctttgccatctttatttgcgatgttccttatcaatacttagattatgaacattctatctgggttttcggtctctaagagaccccaccatccctaatgtatgttagctttcatatttctaagaattacaccagaaaacactcttgttaaaataggactgaaccattaatcctcattggggtcgtagaatagatatggcaagtttttgtaacagtatccttcctcccaaggcatctctaaatttcgtcttttttagatgtgggctcttgattcatacaaagcgtgaaacttttctggagaatcaaacagtgggcctccagctaccatgttgcttgcagtaataaagcaagttagtgtcttttaatcttgcttacccggatgccaatacgtgttcttgaaaatttcatcgtgcggcaactacttaactttctctgagtataaacgggttgttttgaattattagagaatctgcttataggctccttgaatgaacttttcccgagtctactcaaccatcgagacatagttaatgtcttggaacatgtcatgcttaccgagccaccgattttatcattcacctgaataattgaggagagcaaactcatggttatccagctccgttattacatgagattatctgttctaatcatcaccttcttaggtatcgctggattcagattatccatcgtcatcttcgtcagtgtccgctattgagcttattactggttgtggttagagcagacagattggaatgagaggtcttgccacatgcgaggttttattctcattttgctattatatttcagcccttgtttacccggttactactatcctcccgttcataactcttttcaatcgtgaggtgcatctcaattgataaactttaacgtccatgagctcaggcattttgtctattagaaatttctctgctgcattctttgcccactctccaagaagatttgactctggtatccaacaatcatactctgaagtatagttttcccatcttatgagaaattccatttcatttcctatcttgcgagcttccaaaatcttgtccacattgtaattcacttgctctttatccatccctttgtcttatttgctcttgataatttacgtttccttcat
>ARYC01022743.1_2855_9205
attgcgtatcctctaccttcgatgaacttcttcatcctcactatattctgcttctttccaaaaaaatgcaaatgattcatttcttctatcatagttatttatggcgcaacttcagttaagattgcctttacaaagaaatgcaaaaccccatcttctaaaacatcacatatgaaaatttccttaatcatctcggtgattgctgtctttccagtaattgttggtcttactatacatactccgttaattttcgaatgctttttcctgataatttcattgtaaaggacatcctctacatctccatagcctaatgtctgaaattctgtcagtgaccatcccaatacttactcctttccacattcctattccttcttcaaaaggtactcttgcaatgatttagcagtaggtgtgtattccatttagattaatttttaatctattattaatcgcgctaggtatttcattttttacactaactccgcaattagaattaatactttgacgtcgttgctgtgattgcgataaaattcttcaatactttcatgttcaccaccaagatagccctatattaattgaataagcattagatctttaagattggccgaggttttgataattgactggaacgattgattaaatcagctttagcaagaataaatcataaactcgttctcgtcaccatagattatctttaaccttgggtgcatcttgaataattaagtctcgctagattaagcagcgttggtagctgtgattcccatctttttagatagcttgcagtcactgtattgtttgctgatgaaatagagtctgtaatagccgccgtgacttgcaataatattaaccaccataaagtagcccttggtggcctcgtcataatatacctagaaatgcgagatagatggtgctgcttgtttcaaatcttattctaaattcttccaatcttcgaatggctggttaaacgtcaactggagcaagaatatagtcttatagttgtaatcaatgtctcccatctaattcttacaagtattttcttaaagaatgcgtttttccacagtacatatagttgccataatgacattgccctgaatatttatattataattaagatctatttcaataataaacaaccaaactaaaatctctctatgtttatatgtttatatgtttaattcattataaacagagacctgattttttttgcttatttttatttgtttaattgctagatctctaaaaattaattagtggtttgaggtaccaccacatagcagataaacatgaaaacactgtatgtttactagcttatatgtttaatttgtttaatagatttaatcaaacttttttattattaaaataataataataattcaagattaaacagacagtaaacagttaaacattaggctgtaattacgaatgtctgtttaatcaaatttgatcaaaaagcctcccaaataaatggctattatatattcatatatatgaaatcttcattaatttatctaattttccaaattcaaatgtatattaataataatactgattaagctttatttgattaagaaagcaatggagtaagtatcttattcatatatttataatacttgttataggtcctggcatcttgcatcaactggacgtttttcctctggagaaagtaaaggaaatatcatgatctggaactaagtgtttctcttacgaagatttataggttgttccacttggtatcaagtcgacttagagatccaaaggcacatgaattgtaaaggagagagtttgttaaatatcacttgataatgaatgaattatttcagtagtaagcaaataccgcttttgagcacattaaatgagtggatgaattgattagaaaggcgatttattattaaagtaataaatagagcaatcgaaaagtacaaattattaacaattttattattttacaaaaaaaggattctcaaatagaatgagtaaaagaaaaaatttatttaaatgttaaataattttaccaaaaaaataaacttaaaaataccaaaaattaaatggttgatcaaaactgaactaaagacagatgatgaaagaataaaaaggaaaagaatcaaaatttataggaatcttggaaatggaactctatagaatctgaaaacaaacaagcaaatcataacttaattctacaatcaaggaattgaaaagtaattcggtaaatatttattaaagacaaaatatgaaaaattcttagataatttctgggctatggggaagcatcctcccccccctaatgtatactttttattttgtagtctgatagagtttttgacgctgagtaatagtagctaatgaacttggggtgtgccagcaatagttttcgagctaaggcttcatcaaagtcacatttttatatataaaaatcatataaattttttttaaaaaaaaatatttttatatataaaatagaataattttaaatatttgtatttgttgaattaattttatatataaaatttttaaaataatgttataatattttaacatatttacattttattaatgaactaataaattccaaataatttagactaaattttacaatgtttagaaaatagaaatcataaattacttgcccaacttttaatcgagtacaatttgcttccagacaaatcaaatatttaatgtactaaatgtttatagtggagatctttgaaattacaaatcaagaatcagaattgccttgacaaagtagtatggagatgcaaaaataaaaattgtaaggcttatttcaatattggagcagaaggatggtttattaaaaagtattctaaaatttcaatttataaacttatgagattcatagcaatgcattttctttacggtttaaaactagtataaactaaaagatctctttagctaagcaccaaaaccttataaaacttaatcaaaaagattagagatcatctctatgaatattatcaataaaagaatatggaaagaatttttggttaagatggaggaattgtagaaatagatgaaatgtgcattagaggcagaagaaaatatcacagaggcagacaaagaattagaaaataaatttggttactagaaataatataaagaggatcagataaaatgtatatatagcatgtgtaattccgtaacagataaacacttgaaggtatcataaccaggaaagttgattaagcagcaacttacgtttgcactgattcttggagagcttataatagattgcgataaattggctataatcatcaacaagtaaaccattaaatataatttgttaatcctttgaacagacaagtacacacttaaaccattgaaaatagatggttcttattaagaaaagcaagaaaattgatggggcatttaactgatgacaatatagattactttttggcagaattataatggagaattgaatatagagatgatgtttagagattcaataaaattatgaaaattatttcctaatattgataaatttaatttaattttaagttaaagtattaaattcgaaaaaaatttaaaattattctattttatatataaaaatattatttttaaaaaaaaatttatatgatttttatatataaaaatgtgactttgatgaagccttagctcgaaaactattgctggcacaccccaagttcattagctactattactcagcgtcaaaaactctatcagactacaaaataaaaagtatacattagggggggggaggatgcttccccatagccaatttctggcataaaaaatataaattattgaaatacatttaaaatgatttgagtatataggctttatttctggaataaaatttcaacaatcttcagagagaaaaaagcttaaatttgtttccagattgataaagtcatatataaaattgtggtattaactgaacttttaattattatcagagtataatactacacagaattaattaagttaaacatcgattaaagttaaatatacaaaacgtcaatagtgaaatataaaatacacataagtaaggtaaaacaaatatttaatttaattgaatttaattgaattatatttattaattttctaaacttaataaaataaaaaaaaactaacactgtgaaaatattcttaccaattagaaaaattaataaaatagatgaaacttcttttaattttcagtaaaaataattagaagtttattcttagtgagatatcatttttacttaaataatatttatttaacaagatctagttgaaaataaataaaaacacatctgtataagcatgattattttaagataaatagtagattcatgtttgtaaaattattaaaagataagcgacaattttttttcatatctgatatttgttgatgaatgaattattttggcaaaattagattttgatatattctcaagcgtataatcattaacgagagagttaaaacatttggaatttatttaatccatttttatcatgatagatgaaaaaattatgcaatattaataatttataaacggatttaaatataagaaagagaggtagaaataatagaagttatggatcaacgctttttaaacattcatagattagaataggcaaatttataaagataattcagctaatcgattcaaaaaagcatgattaataatgagattaaataagtaaaatatttcatagaataggtatcaagaaaaattctagagaaaagtacaatcatctggaacaaagtattcttattgtactatatattgattcattttagaatttagataacagggataagcggactgtttggaaactaggttgataaaagagagaaaaaggaatttaaatgagaaaatttctgaaaggatatgattgaattctgcggtaaactgctcaaagtttctataaatcaaatcatattcggtataaatcaaggatttggaaatagagattgaagaggattaattgagattatgagttgataaagaatcagaaaaaagtaagtaagtttaaatttaaaaaagcgatattactaaactaatatatagaaaatctactagtcctattctttaagcatagctatttcataaattatcttaaaaaggaaaaattacacaagttttcataaacattaatataactaaaactaatcctattaagttaggataaaagataatagtacccaaatataataaccaagatacctatcttttatactttcatttcagaaacttagttgaaaaagtcaaagtatttaaaattaaagattaaaagagttaacttaatagaatctgagaattactaaaatggtttaataaaatataaagcaaaaatatttcatcaaacattttttatagactcattagttgcctttatttgaaaatatttataataaaaattcttaaattattgttcagaaataaaaggatttcataattcatctcatgattaataataaatattttatctatttcaattgttacaaaatgcgaaccttataacttgattaataaaaatcagacaaatttaaaaaataccttataaaaattaaaaatttactatttgtattttcaggcaatataatcaaatctatgattataatataatttaactaacacataattatgatttatcaaacatatagtatagaaactaacttatatttcatagatatatattttttacaattaatcaatagatcttgatagaaattaccttcaaacttttagcattaaaaattattgaaatagtaggaaaataaagaaaatacctttttaaaaaatctttttaaaaaaattcaagtatgactagaaagaacaaacttgcgtgtttgtttgaaaaaaataatcaaaatataaacaagcataagaaatgttgccaagactttttttcattaagtgttttaaaatattagaatttaatcctttaaaagtaaaagcagtagataaaaggctttaaaattcttgaaataaatttactccgaataatgatagctaatcctaataaaaaaagagaagcttttcaaatatcattaaacttaatatgaaaaatataatttcgttaggataatagtgttagaattctataaagcgatagggaagcttacaacatgaaatttaacaaaataagtataagtattaaaatccagagaatcaaatttattaacttaaatttgtgcataaacacaacaactttcaataaatcccgtgttaaaaataaaatatttttaaaatattttgattttgatcataaacaaactatatctgacaatccatttaatacagtaaaatagtatgtataaaacaaattattgcaaaacccatctagcagttgaagaaaatagaagttcttcccaatatgaaaacttt
>ARYC01017993.1_14569_20919
gtatgccttgcttcttttaatcttcaggagaaatagagtagcgctttttgtgagcttcaatgatctctctgagataactctctcttaaagcgccaagaactccaaagaagaagctcctttctggaagcttgttagagagttgtttcttggtaggaagataaactaccaactcttcatctttcatcgcatcctcgtagagattagtgactgaaatctctgggtagtttggtatatctatcaactttatttcactgtttttgaaggctttcttctcatcgcagagtatagctttaagaatgaaattttggtacttccatcgttggaaggaataaacccactataatatatgattaagtatatgtcacatgcttaccatgctaagtgaggtatcgatagagatcttccttgctcctaaatcttgagatcatttcttaagcttcaaccctcttcatagcagtacttatagattccatccttgttccttctcttgttattgaatttcaaatttcaatatatagaATTCTGGATcatactgttaaaaatcttagtattaaatatgggcatcttataggaggtcaacctggtaaggatacgtggagaaactggcagaagctgtaacaaacttcagagataaagctccattattatcaatttagttccattaaattagtactaaatttgtttaaatttaattagtaccggtactaaattcgtttaaatttaattggtacaatttaatagtaccaaaacttaattagtacctagttttaaactaatgaggttttaatggaaaagttcaaaatggttcaaaacctaattggtaccagtaccaacctgaatttattctcagttggtaccaaaattaaaaatactaagcataaaattagaaaatttatagttataaactaagtataaatatgatgtctaacacctaagaatcaaccattgttgttgcagtgccagctcctacacaaagttagtatagccagtgaggtatttacttattaataatagaaatttaaatttgaatttaaacatggcggctaacttaaatcgtaaggcagtttctcttggaacaggttaatcattgctcaactttagctcctccaagaaaccagaagtaatttatattgaaaaggaggtagagctaagagctctagagtttgaagatgaggtctttaaaatttaagtttaaaacaagaagtagagtgctgagatgggagtttaaacataagttgaattggttgaggaagataaggaacagcaaccaatagaaaaaattaaaacattttaatgtgaagactgctataACTTGAAGTCTGGTAGAGcaaagatctacttcaagcatgataaagtagatagtagatactaatgcactacctgcatgaagtcttatactcactcagctaaagtaaagagacatatgcaaaagcatcatttaagcgaattcctgattaaagatgaggaaacttaaaagcttgtacctgctaaaagaaaaaataactctcttgattcacaaatagaacagtaggagagacttaagagatagaagcggtttgagtcaatgaaccaaccagcaaatggtatgtatattgcatgcttataagagagagcaatgtatatacctgcattaaatgcagtcgacataagcagctgtattgaaaactatttgaatattgacgtacctaacaaggtaaaacttatagttgttgatgaattcgcatacaaggtatatccattcaagtatctcattaagaacgagcaatattaaaatgagtttgcaaatgaatacatagtactgagagaggcttagaaaagataatgcaagaacttagctaagctcgacggagttatacttggtcatggttttattgcattgagactcaagaagtttgaaatgactctaagagagtatctctaccataatagatatcctgatgatttgaatgagatactcacagatatgactaagggtgtgaaagagctccatgatctagggtatgttcatagagatttgaagccagaaaatgtaatgctaaatctctgccctttagaagtagtagtcatagatttcaacagagcaataagacaagagatagtgactttagctaaggttttaggcactccaggatacttccctataagagagaaatggacaaatggctctgtataatgggatgtttgggcggtagctgcaattatcttagagtgcgatatggaaagtatgtcatactttggaacaaaacatgagaaataatcaataagtttggctgctaatcatataaagcaagatgaaatatgtattgaaattaagaagatagttgagatggtcatcgtaaaagctccagcatatccacgataatcattagatgatatactagaacaactacagactgcaaaattcaagaggtatcacaaagataagcagataaaatttgtttgaataaaatacactaatactctttaaatattcattaatatcatataaaacgtgcgttttctctactaaccccaataagacccccaactataccctacaaatcaaagcacttataaacctcactaaggggttttggggttttgaatgtttagAAAATAGAAATCATAAATTACTTGCCCAACTTTTAATCGAGTACAATTTGCTTCCAGacaaatcaaatatttaatgtaCTAAATGTTTATAGTGGAGATCTTTGAAATTACAAATCAAGAATCAGAATTGCCTTGACAAAGTAGTATGGagatgcaaaaataaaaattgtaaggCTTATTTCAATATTGGAGCAGAAGGATggtttattaaaaagtattctaaaatttcaatttataaactTATGAGATTCATAGCAATGCATTTTCTTTACGGTTTAAAACTAGTATAAACTAAAAGATCTCTTTAGCTAAGCACCAAAACCttataaaacttaatcaaaAAGATTAGAGATCATCTCTatgaatattatcaataaaagaaTATGGAAAGAATTTTTGGTTAAGATGGAGGAATTGTAGAAATAGATGAAATGTGCATTAGAGGCAGAAGAAAATATCACAGAGGCAGACAaagaattagaaaataaatttggtTACTAGAAATAATATAAAGAGGATCAGATAAAATGTATATATAGCATGTGTAATTCCGTAACAGATAAACACTTGAAGGTATCATAACCAGGAAAGTTGATTAAGCAGCAACTTACGTTTGCACTGATTCTTGGAGAGCTTATAATAGATTGCGATAAATTGGCTATAATCATCAACAAGTAAaccattaaatataatttgttaatccTTTGAACAGACAAGTACACACTTAAACCATTGAAAATAGATGGTTCTTATTAAGAAAAGCAAGAAAATTGATGGGGCATTTAACTGATGACAATATAGATTACTTTTTGGCAGAATTATAATGGAGAATTGAATATAGAGATGATGTTTAgagattcaataaaattatgaaaattatttcctaatattgataaatttaatttaattttaagttaaagtattaaattcgaaaaaaatttaaaattattctattttatatataaaaatattatttttaaaaaaaaatttatatgatttttatatataaaaatgtgACTTTGATGAAGCcttagctcgaaaactattgctggCACACCCCAAgtttattagctactattactcagcgtcaaaaactctatcagactacaaaataaaaagtatacattaggggggggggaggatgcttccccatagccgaAACATATATTAAGTGTTGTAAAAAAGTTTTACAAAATGAATATAAAGAAAacttttagatttataaatatattttgagttTATAAGTAtagttatttattcatttataattataataataataatgtgatcacattgaggtctctggggactcCCGATCATATATAAATGCTATAATATAAGGGGCAAGCCCTTTTTAATTAATGGTGGCTTCTCATGACACTCTGAAACTACTACCATGCGTTCACTTTCTCATCTTCTTCTAATGATTTTGTTTCTCTTTGTCTCTCTGCTCATGAAATGCTTAACTTTACAAGCGACAAAGTATTGTGATTAGCTGAGGTCAAAGAGAATTCGAGTGACTTGACCTATTTAATATGTAGCACAAATCTATGTGAGGAGAATGCATTTTTTgtactaaaaatattttttttgctTTTCAAGTTTCGAATTTATGAGGCATCAGTTTGAATATTAttgtttgaataattattactaatttttgaCTAAACATTAGTAATACttctttcaaattattattagctTCAATTTCTGATGTGGTTCTGAACAAGTTGTCGACTATTGTCTAATTTCTTTTGTTTGTCGGCTAGTTACTATGATCATATTGCTAAATTTTCAAAACTTCCTTGTTTTTTGGTTCCTCTTTTTTTTATTGATGAATTCATTCTGTGACTGAGGGGTAAAGGGTGAAGGGACAAGGGACTATAGTTTCTTCTACTAAAGGTGATGGCAGGGTAATCTTTGAGTTTTACTGTTTATATGTTTAGTCAAAATTATCTATGGAGTGAAGTCCTTAATCTTCATATTAAGTATTTAAGTCCGTCATCATTCAATTGCTTACGTTTCTCCTATTAGATAGTAAATTCAAGAGAAAACGTAGTGATGGGGTTTTGTTTGTTGGTTTCTTAGGGTTTTCAAGTAAGAGTCAGGCTATTTTCTAGTAGAGCGTAAGCTGAAATCAGTGTTTCTTAATTCGAACTTAGAAGGCGGATTATTATTTGACAATAGAGAACCCTAGTTAATATTAGAAGACCAAAGTATTATTGCTGTTGTTAAAGAGCTAGGCATTTTATGTCTATGCAATAAGCGGCTTTTGAACTTAGTTTTGGATCCTGTTTTGCTATATTCCCACGTTTGGTTACTAAATACAGGGGTTAGAGGCTAATTTGTTTAAGACTGAATTTCTCAATATAGTTTTAAGAAAAGATATTTTTGctcttttaattcttaatttcttgtTAGGTTTGAGAAAATAATTAGCCTTAATAGCTGTATAAGAGAGAAGTAGGTGTTTCCTGTTGTTAGAATTATTACCCATGTTGCTTGGTGAGTTCCATAGTTTCTATAAATCTAATGAGAAAGTAGTCGAAAATCTAGGTATCATCAAGGGACAGAGCCAATTGGTTAGCTTAGTGGTAAGTTATCTCTGATTGTATGAGTCCTTTTTTGTACAGTATCTGATCTTTTATCTTTAGAAAGGATTAAGATCTTACAGTAGGGGCCCTATTTATTAATCTATGTAATCATCGTCATTAATAACTGACAAATGGAGCTCTTACTTTTGATAGCACGACTGGTGACTCGGAATCAGTCAAAAGAAAAAAAACTtgaattgttaaatttttaatattcaaataaatataattgagttattgtttaaagttttataattatttataataagtttgtttaatttattcatttattttatattactttggTACAAgtagtaaaatttatatgatttttttcTACTTTCTaccaatatttataataaattacttattaaaaaataactaatattattTGCAAAGAAAGTAATgtgattattaaattactattatagcattgttatattaaatttatttatgttttttatatttataaaacaaaattcttaatgttaaaaacttatttatttttaagttttattgctattttaatatatatatttaagttataagattttaataagtataaataaattacacttgattttaattgaaaaatcaattcattttcaataaatttattttactcatactttttgatatttttaataagtatattaatataatcattggtatgaaattgaaaaaattatgaattttactaCTTCATAccaaagtaatatataaataatcaagaaatcaaacaaaattaaaagtataaatatataaattttttcatatagttttatatatttctcaTATATTTAAGGTTTTACACATACTTAATTTTTTCcctattttgactgaatgtGTGTCATTTCTGACTTCTTATCACAAATCCTTTACGGCAACCTATTAACTTTCTTAGTTAATAATACTTATGcatttataatcattaattgaaaacagttttataaaaattatttttattgttttccaatttaaatgatctctATGCACTCTCTAAAATACGCATGCCGCTTAATCCTCCACTCCCACTGCGACCTCCCTGTGTATTAGACCcatcattattatcattatcAGTGAGGAAATCTTCATTAGGACCATCTTAAACATTTTCTAGTTATTAATTGCGACTGTATTTGTCACTGCTAGGTTCTTCAGGTC
>ARYC01020183.1_2069_8416
aaaaatgtttcaaatttaatatgtatgaaattaaatttgtgTTGATTGGATATAGCACTTTGGTTTATCtaatatagaaaataagaaGTGATCATTTGAACACACATGGACCAATGCATGCCTTAGTAAGACAAGAATGAGtaaaactatttattaaaattgaatatatacATTCAATCAAATTAATCTCACAAATTAAaactgatttttaattaaataaatatcatctCTATCATTAATTCTAAGGATTCCCTtcacaattctggaattttcaACAGTTCCAGAATCATGCTGGAATCCCTAGTGGtcaacttttttaaataattatttttataatatcatattttttCCTTCATTTGATCTAAATGATAGTTGAAAAAATTTTTGGAAAAATTTCATATACAATTTTttgatgaaaaatttaaaaaatatttttttgctctaaaaacttttttttacgAGATTTTGTTGCACTATTTACCTTTTtcttatttatctaattaatttatttaacaatatcatcaaattttccaatttatatcattgatattactattattaatttattaatcaattagtaAATATATCTAATATCATTTAATTCTGGGTATTTCTGATTACAATTCATCTAAGAACTCTAAGCCAAATAAGACTGTAATTAATCcactataaatatttcttaagtatTTTAGATGTTTTCAAGAGTTCTCAATTCATATAGTTTTTATAGAAACTTCAGGTACTAATCTTCCTATCATATTTCTATATTTCCTATGTAATCGgatataattttcataattacaTATATTCAATTATTGTACTACTCGTTTAATGATAATAtccaattatattttatgatgcTCTTTCATTTCTGTTACTAACACAATTGATTATTACTATTTTCTTGGAcaacttttataataatatccTTTAATATATAACCtctcattaaaaatattgaatcttttaatttatgtaaaattaataacatttaCATTAAGAAAAAATATGTAGGAAACTTCCTTGATTACGAGAAACTTAcctcaaaattttatttattaggtATAATTAGAATAAAGATATCTTCTTTAAAAAGTCCGATTCCTTTACtgtttttaattactaaattaaataaggtacttcaagttaaaattgtgaaatcttgaatattaaataaaaatttttcgAAAGCTCAACAACTTTTGCAATGATGTGTAagtttacaattatttaatgattcaatattttaatacttgaagaatttaaaatattgatagaaTTGAACAGAAAAACTCCTCAATTATAATTTCTTGTACTCACAATGAAGAAGAGTTAACCATTTAATCACCGACatgatcattattattattattatttaatactgaacggaaattaatactgggctTAAATCAACCAGATAGAGATAATCAAACATTCATGCTTTGACTTTTGGCGATCCAGTTTTATCTGTCCAAGAGGAAGTTGTCCCATCTACTTGACTGACTAGTTTCAGACCGTGCACTTTCACCGATTGCTTTGGGTAGGACACATATGGTCTTTCGCTACTTCGTATGTTTTCTCTGGTCACTTTTTCTAGTACACCacatgattaaattaaaaataaaggaacttatatatctttattttttaattaattatctattacaagtttttttatattttttgtaattaatggttttaaaatcatataatttattttaaatagaataaagataaagaaaaaattcattaactattatttaaagaaagaaataaaattttatataaagaaagaaataaaattttataactataagttaatattctataaagtaattaacttaataattaatcaataatatgagtgaaaaatatacttttaatatagAATGTAAACACAGTTTGTGAACTTGTCTATGATATCTCTTTGATATGAATCCTTAgagacttaaatttataaactgaTTTGagtatgaaaaatataaatttattttttgtcgtaatttatttaataatcatatagTGTAAGTATTATTTTACTAGTTTAGCAATTATGagagttatttatatttttgattattgaCAAAATTCtaagaattattcaaaatattactTGCACAGAAAAATAACAGAATtgtatttataatgaaaacTTATGATAAAACTTATACAAAGTTATGCGATTCTAagtttttaagttataaaaaaaaaactcaCAAGAAAATTTCAGGAAAAATggaaaaattgaaatatataaaattttttggCTATGGTtaagcatcctcccccccctaatgtatactttttattttgtattctGATAGaatttttgacgctgagtaatagtagctgatgaaCTTGGGGTGTGCGAGCAATAGCTTTCGAGCTAAGGCCTCACCAAAGTcacatttttatatataaaatcatataaattttttatatataaaatataataattttaaatatttgtatttgttgaattaattttatttataaaattttcaaaataatgttataatattataacatatttacattttattaatgAACTAATAAATTCCAAATAATTTAGACTAAATTTTACAATGTTTAGAAAATAGAAATCATAAATTACTTGCGCAACTTTTAATCGAATACAATTTGCTTCCAGAcatatcaaatatttaatgtACTAAATGTTTATAGTGGAGATCTTTGAAATTACAAATCAAGAATTAGAATTGCCTTGACAAAGTAGTATGGagatgcaaaaataaaaattgtaaggCTTATTTCAGTATTAGAGCAGAAGGATGGTTTACTAACAAGTAttcaaaaatttcaatttataaactTATGAGATTCATAGCAATGCATTTTCTTTACGGTTTAAAACTAGTATAGACAAAACGATCTCTTTAGCTAAGCACCAAAACCTTTTAAACTTAATCAAAAAGATTAGAAATCATCTCTATGAATATTATCAAAAAAAGAATATGGAAAGAATATTTGGTTAAGATGGAGGAATTGTAGAAATAGATGAAATGTGCATTAGAGGCAGAAGAAAATATCACAGAGGCAGACAaagaattagaaaataaatttggtTACTAGGAATAATATAAAGAGGATcagataaaatatatatttagcatGTGTAATTCCGTAACAGATAAACACTTGAAGGTATCATAAACAGGAAAGTTGATTAAGCAGCAACTTACGTTTGCCCTGATTCTTGGAGAGCTTATAATAGATTGCGATAAATTGGTTATAATCATCAACAAGtccataaaatataatttgttaatccTTTGAACAGACAAGTACACACTTAAACCATTGAAAATAGATGGTTCTTATTAAGAAAAGCAAGAAAATTGATGGGGCATTTAACTGATGACAATAAAGATTACTTTTTGGCAGAAATATAATGGAAAATTGAATATAGAAATGATGTTTAgagattcaataaaattatgaaaattatttcctaatattgataaatttaatttaatttgaagttaaagtattaaattcgaaatttatttaaaattattatattttatataaagtgaAGATAACGATTTGAGaatgaatatgaaaattaaatcaagATTTATAGTGTAGTTAGAGTCTCTAGCAGCTTTTATTGTCTTAATTCATCTCCACTGACtgtatttccatcatcacacATTACTTTTCTTGTACTGTTCAGAATCATGAAGACTATTCGCATTTGATACTTAGCATTCCTACTGTCAACGAGAACTGCTTTTTAGGTGCTACTACTGAGTCCGCCGCCATAGCGAGCCACAAAGCTGTCTTGGTGGAGATCCTGGTTCAGtgagagactccattatgttttgtggaaatttaattattttcagagatttagtaaattaaatcaggcctagtttgaattaatatatttaagcctaaaattaaaaaaaaatcactAATTAAAATTCGTTATAGATTAAAACAATTTGCATGATTAAAATTTctcaaacattaaaacttaaaaagttttaataggcctgatttaatttactaaatctctgaaaataattaaatttccactaaacataatggagtctctcaCTGAACTAGGATCTCCAGCAAGACAGCTTTGTGGCTAGCTATGGCGGCGGACTCAGTAGTAGCACCTAAAAAGCAGTTCTCGTTTACAGTAGGAATGCTAAGTATCAAATGCGAATAGTCTTCATGATTCTGAACAGTACAAGAAAAGTAAAgtgtgatgatggaaatacaGTCAGTGGAGATGAATTAAGACAATAAAAGCTGCTAGAGACTCTAACTACACTATAAATcttgatttaattttcatattcattCTCAAATCGTTATCttcactttataaaaataattttttttaataaaaaatttatatgatttttatatataaaaatgtgACTTTGGTAAGGCCTTAGCTCGAAAAATATTGCTCGCACACCCCAAgttcattagctactattactcagcgttaaaaactctatcagaatacaaaataaaaagtatacattaggggggaggatgcttccccattgccaattattttttataaacctTAAGTCGtcagaaaaatttgaaattacaagtcatttttagaattctcaataaaaaatagtaatcatttattaataataaaattacctGAAATTCCAGCATTGAGCTGGAATTTTTAATTCTGGAACGTTCGGAGATTCCAGAATTGTGGGGGGGGATCCAATTCTATTTATAGATATATGAATGgagaattatatattatacttaTTTACCTAAGTAAGTTGATagttcttttaaattaaatttaaagttaatttattattaattatatctatgatgaatactaaatttaattaaagtgattactttatatattaaaaagtaaaaaattaagattttaataataagttaatcactcttattttaaaacataactttaatttacaaaaatttactTACCTTGTTTTTCCAATTTtgcttatttatattatttaatatattttataatactctatttataaataaataaaaacatttaattcatattaatattattattaagtgttgtataaaaattaatacaagAGGCTTAAGCCGAAAAGATAGATATCATCAGGTAGCTTCATACTTTAATTTCTGGGGATCCAATAATATCTTAATTGGATACCACGATTTTTAGAGAACAAATTAACTGAGCAGAATAGCTTaactacaatcaaaaccccaaaacccctgaagttccTTGATTGAGTTTTCGATTGGTAAAAGCATACTATTaattcatactttattagggtttatgtaggggtttaatgtttaaatattagtaatttaatgattatatgcgaagtttggggtcagtttatgacaattaatatttagatttattgcttaagttgTCTTATGGATGTATTGATTATAGAGATCAACTCAAGCCCATTctaaattacacgtctatagcaaggcttctccataaatctccatATAATGATTCTTCtacagctctgatagccagctctcacttatcttgatcttagttgttcataactatTCCTTGTTTcctttgtcttatgaacagaaataTTATCAACAAACTgtataatctcttattaaaggtacttctctctcagctgctctaagaacttgatatactgctctgtcttaattgagctAGGATAAATTACATAAGTTTccaaaccagcatcctcgctaatacctccaagaattgccattgtttataccttgactttttctAGTCattaacttctatattactatacctcttttACCAaaacttctagatgaaagtgttgaaggtaaacataGGCAtctcagcatgtataaacttaatattattctattaagctctatgaatttatttataaatataatttagggtaattgttgtaaaatgggagagtgaaatcaatcactctattGATACGATTAAAACCTTTGTAAGTGATATCATATCgcttataaatgttagcaacagactatgcagagagaTCTTCAAATCAGGTAACTGGCGGTAAAACATAGTAAAACCCCGTTAATCAATTAAGAAttaagattggggattaagaataataaagttaagatttaattattattggcgtaaattattaaagttttggctaattattaaaactattgactcgaataattgtctctataaaataaaccaatcagggtgcgtatatttgatttttatcctaattataattaatttcagcgagttataatttaattttaattttatttttcttaatccCCAAcgttcattcttaattgactaatgggaTTTTAgttcgttggtcgagagagaagtgagccca
>ARYC01025465.1_18517_24801
aaaacaaattataattaaattacaaataaataaaaaatcttagcagttaaagttatccaatttaaacgatgatgggttcactcgatagagaattcgggtaatggctccctagcgggggcaaataaaatttttctcaaaatttcacaatatcgcataaaatgcaaaaacatgaaaataacatatctaacggaataaaaatctctttaaggtaataatgatttttttaagaagtatgcagaacttactttatagtataaattataaattatctattaaattatcattaaatttaagataaatgataaaataaattcaaattaattcacaatttcatataaaattaaacattgtttattttttcattatcttaaatttaatgatatttaatagataatttataatttatactataaagtaagttttgcatgggtgttgacgtcacggcgtcccaaggtcgtcaggacgtcccagtgtcgtcaggacgtcccagtgtcgtcaggacgtcccagtgtcgtcaggacgtcccaaggtcgtcaggacgtcccagtgtcgtcaggacgtcccagatgacgtcaggacgtcccagtgtcgtcaggacgtcccaagtcataattttttaacgaattttataaaatgtgcgaagcaccataaaagtttctttaagaatcttttcaggcagggttctaggggtgcaagccttagttaaccggggtcacaaggggtggaacccattgttcgcaaccaatgcgaaacaataatagcaggggtcaaaggggcggcagcccctgtggaggttcaaaggcaaagcctccgaaaaattatttatagatgatgtgtatgaatatgtgaaaaattaatatttaatcgttaaattataatcgttaataattaattaaactttattcatatggaaacattctagtaacaaatcacataagaccaaacatttcatgacacataagcacttattcattaactataaggatgtggcgtactctctagaactttataatgtcaaaaatgctagtaatagttgcatgtgatgtttacttcttctgaaaaatatatagaccattgctactatgaatgtgataacagtcaatgtcgttctagataaactataaaaaatggtttaaaaatattttgtcctaatacttaccaactaagaattttgcgagagatactgtttacttatttttctagttgaaggaatactagtgaaatggttgaagatatttaaaaaatatttgatcttaaaacaagtcgtgaatctgtcagtaagatcttagcagatgttagaaggattatcaaaaactaatttaatcttgaacaagaaacctatctcttacagggtgatgtctagatagacgaaaaaagaaatatataaaaaaaaaatttttgaaaaataaaatattaattctcaataatatgtaggaaataatttttactttatattcattttattatttaaataagaataaggaataaaatattaaaattaaaaaatcttatgaaaaagaatattgatattttaaaattatataataaaaataaatatatttaatagtatatttcatttaatttttttttaataatagtttttatttaaagtttttctatttaaataggttatgaattattaaatttttttatttttatcattttaatttcaagaataatattgaatttgaaaattaagtttaatatttgtttaatattatatgaactttttttattttaaagaaaatacctttatcaaatttagcattttatccatatagttaagaaagaatgaagtaatgaactcaaaattgttcttcaactatacattctaataaaataaaattacaaattattttattagataatcaactcaaaagaaaatctttctatttattattaaacattactatttttataataggttaaaattactaaatcacaaatgtaaaatgtagtagttatcaattaaataaataattatttatttaaatatttttttttcataaataaaatattatttaacaatacttaaatgagggtatttgtataaaaattacaagataaataattcttgaactcactaatttatttttatttaataatacttataacttaactataaaagaattttaaatacatacagtaattatttcccaaattatttaatttttaatatttctaaaataaattaaaatttattttagaaattaatttcagcaagaaatgaaaaaatctctaattcataaaatatatactttaagtttataaattaaattacactttttgtttaatgtttatatagttttaagaaatacttttttttacttgagtaaataatattttacagcttcttataaaaaacttctttataatcatatccaagttttgtaaattaatattttgtatttgtatataatttgtatttatttataaatttataaatattttaatgttttattttaaaaataaataattcctaatttcattttatcaattgtaaaattttatcaaaacgtaagaaatcttgttttacatttaacccccgtttactaaattacagcatattaactcggattatttaaaattaaacgataatttacaacaattatttccataataatataaattttataattttattttaaattttatatagtgaagaagtgttataaaatttatagaatttaccaatatataagttatattaagattaaatttaaatttatatctttaatataattatttaaaagagataaataaaaatcgtaatatttaatattacatcaaaatcaaatctcatcatttaaaattaaaagaatatacgaggtttacaagctgagattactttcatcccaatttgtatatataatttaatgaaagtaaaattttatatttgttttatattattttaagatagacgaaaccctctggacgcattcgtccttaaataacgcatttcctgaacaaaccatctacaacagacaagtatgggtggttggattaattgaagaagaatctcaaagatgcaaaatttttattgtccgaaacagaactcgcgctacattagaagaattagtacaacaacatgtggcagaaaacaatacagtccatacagatggttggcaaacctatgttggcataaattggaatgagatggggatggatcattataggcatgtgcataatattaatgtgaatttagttagagatgtggaacattcaaacttaatttaaggcctttgggccgttttaaagtactggataaaacatgtatacaatacaatgcctggcaatccagacatcattgaagattatctctacgaagcattatgaagaagaaatctttaaaaaattaggaaccctatttaataatatgaatatatgtataatacattcacatatttaagaaataacaacctttgattattaacgattataatttaacgattaaatattaatttttcacatattcatacacatcatctataaataatttttcggaggctttgccttcgaacctccacaggggctgccgcccccttgacccctgctattattgtttcgcattggttgcgaacaaggggttccaccccttgtgaccccggttaactagggcttgcacccctagaaccctgcctgaaaagattcataaagaatcttttatggtgcttcgcacattttatcttattcgttaagaaaattattacttgggacgtcctgacgaggctgggacgtcctgatcgaccctgggacgtcctgacgtcacctatgactctgggacgtcctgacgtcactgggacgtcctgacgtcaccttgggacgtcctgacgaggctgggacgtcctgacgacatgtgggacgtcctgacgtcactctgggacgtcaggcgtcctcgggacgacctagacgtaccgtgggacgtcctgacgacactgggacgtcctgacgacactgggacgtcctgacgacactgggacgtcctgacgacactgggacgtcctgaagacactgggacgtcttgacgaccttgggacgtcctgatcgtacctgggacgtcctgaagtcaacacccgctttgcatacttcttaaaaaatcattattaccttaaagagattttattccgttaaatacgttatttacatgttttttcattttatgcgatattgtgaaatttttaaaaaactttatctgcccttagatacataatctcattttaattagacctctttaaattcgttaaattttaccctcacattataatggagttatctatctaaggactagaaaaaatagtaccgccaaaagtaaagtccagcagattttgaattctctatcaagtgagtccatcatcgtttaaattagataactttaactgctaagattttttatttatttgtaatttaattataattagttttacaaattcaattgtattttcaaaatatataaaaaaaatttttgttttgaagatatttattattcctcataatctctgtttgcaattaatacagttatttacatgtaatatatgttgcagtacatagatcttaaaatgactatgaaacaaaaagaaattcttctaatgttggtaattgatataggcgattcaattagcatgagcgattggtaaaataaaaaaaaaataaatgattttgaataaaatattagaataaaaatagaatataaaagaaataaatataataaataaataataaaaatgaactcaaaagattaaaatcattttataaataaaaaattaataaaataaaaaatagataaaaatgaatattttaaaaaatatcaaaaaattaaatattttttaaaaaaataaatttaataaaaatatgttagaatttaaaatgaaaaactatatatattaaaatagaaaaaaaataaaaataaatgtgtattaaatataagattaatatttgtatctaaaattctgattgtataatttaaaaaaagttaaaatttttaaaatagaggagaaagaagacatgtgtagagtaaacaaagaggattcggataagaaaaattaaaaaatataaaaaagaaaaaaattaaaatgatgtgcttgaatcaatatattaataaataaaatgaaaaaggaaaagtaatgattaaatggtttactttataacaataatgatatataattataaattaaatgttaatataataaaaggtattataaatgtcaaatcgccatgggaaacgtagttattgatgggatttataatttatgcgttcctttgcaataaattctgataacgatgtcaatagttcaatgattgtttatcgaaaccctcttaagtttcaacaatataaaaaaatgcttaattagtccatgaacttttaattaaagcttttactatacaaattggcttcaaatttgtgtatgaaaagttcattgattgaaatttcacttataaaaatattttatttaaaaattattaagcatttctgatgcaactcaatacgtgctacaattcttgtataaaaatgttaaaaatagataaatatagaattaacaaaggctattttattccaagaacttttaattaaagcttttactatacaaattggcttcaaatttgtgtatgaaaagttcattgattgaaatttcacttataaaaatattttatttaaaaattattaaacatttctgatgcaactcaatacgtgctacaattcttgtataaaaatgttaaaaatagataaatatagaattaacaaaggctattttattccatgaacttttaattaaagcttttactatacaaattggcttcaaatttgtgtatgaaaagttcattgattgaaatttcacttataaaaatattttatttaaaaattattaaacatttctgatgcaactcaatacgtgctacaattcttgtataaaaatgttaaaaatagataaatatagaattaacaaaggctattttattccatgaacttttaattaaagcttttactatacaaattggcttcaaatttgtgtatgaaaagttcattgattgaaatttcacttataaaaatattttatttaaaaattattaaacatttctgatgcaactcaatacgtgctacaattcttgtataaaaatgttaaaaatagataaatatagaattaacaaaggctattttattccatgaacttttaattaaagcttttactatacaaattggcttcaaatttgtgtatgaaaagttcattgattgaaatttcacttataaaaatattttatttaaaaattattaaacatttctgatgcaa
>ARYC01017186.1_36449_42826
TCTTAAAGATAAACTTATATctaactaataattaattattaaaaataaattttatcttatttatatacTATGTTGCTTGTTCCaatttattatatgtttatCCCTAAGTATTAATTATGTACATACTCTTAGCTCTTTAAGCTTTAAAAACAACAGCAACatgcaatttaaaaaataaatttattaagtaattaatttaaaaaataatgattttctTCAAAAAGAATAAGATTCGtgaaattttcatataaatattcaaaacatatttgaaataaatcatttttttctaatataatattattcttCAACATTAATTGTTTGGTTGCTATGAACTTAGTGGACAAAGTTATGATAAGACTCAAAATAGTAAACAATTAAAACCTatgtaataaaaaattatccaaatttatatcaatttttatttttaaaagttatttttttaataaaaaaaatactttttttcatttaatagtattaatataacttttttaaacaaaaatattttaaggttttaaattaataggagcaaatatatatataatacttaaatttaattagcgacaagtttattattgtaggaatacattcgaaatttggaaattaattataattaaattaataataaatcaaaatcgtggcagttaaaggggtttaaacgatctagggcttattcgatagagatttcaaaattagctggactttaatattggcggtactattttatcgcatccctagagagagataacttcactttaattaaactcatctaaattcattaaattgtaccctcacattaaagtgaagttatctttctctagggatgcgataaaatagtaccgccaatattaaagtccagctaattttgaaatctctatcgaataagacctagatcgtttaaattggccaactttaactgccacgattttgatttattattaatttaattataattaatttcccaaatttcgaatgtattcctacaataatatcatttaatttattaaagattatattttacttttaaaaaatgcAATATTTGTAATCCCAAAACCCTTTATATTTTGATTGACATCTTGATTTTCAAATAACTATGTAAATGATTCTTTAACAAAAGTATATTTTGGTATTTACAAGGATGATATATTATCCCAAgcttattgatatatttttttcaatttaaattttgattaattttaatgacaTATTTTTTATTGGAGTCATTTATCTTGCATCTTTACTTTATTgcttattcataatttatttcttttctaAAAAGTAATATTACAATTGAAAactctaaaataatataaaaagtatgCATGAATTTACAAggtaagttaatatttaatattaaaaggaGATTGTTTATTTAAACTTTGATAATCATTGCTAAATAACTAATTACAGTCAAGACAAGAGCTCTAAGCAGATATGAAATGTTTAATTTCATGAAGCATATCCTTTGACTTTTGATTTCGCAAAATTACAAGTTGctcatcatttaattaaattagactaattttattaatttatataattcccTCTTTATAAaccaattataataatattttatatttccttTATTCTCTAAATTAACTAAAACATGAACTATCTCAATTTTTCTATATAGtacttaattttactttttttcagatttttgtgatttctcaaaatgatataaaaatataaatatgtcCTTATTAAAGTagaaaataattctttaaagatTATACTCATAAGTTAatcttattgataatttttaatataaaaagaaaataattaattaattcaaatacttttatagtttgatataaatttcggctagcaggtagaacacaccccccctaatgtactattttttttttgtagtcttgtagagaatttgacgctgagcaagattgtcagaacgccttttgcttgcgagcaatagtttttgagctacGACCATTTTAATAgtgtatttttatatataaaaataacataaaaatttcaccaaaaaaaaacttttttaatatttttcataaaaatgcatttttaatatacagatttaaatatttattctattgttcataattgtagaaatacatttgaatttggaaaattaaatttaaattaatttattataaatctaaatagtggcagttaaagttggccaatttgaacgatcttgggctcattcgatagagaattcaaaattagctggactttattattggcggtactattttatcgcatccctggaacgggataacttaactttaatgtgagggtagaatttattgaatttagaggtgtttaattaaagttaagttatctcgctccagggatgcgataaaatagtaccgccaataataaagtccagctaattttgaattctctatcgaatgagcccaagatcgtttaaattggccaactttaactgccactatttagatttataataaattaatttaaatttaattttccaaattcaaatgaatTTCTACAAAATTATGacctatataaaattattcaattttaatataaaaattataataatgaattaaattgtAGAATCTGTTTTAGATTAAGTGTTGTATTTTTTAGATAGAAAGGATCTAAAATTACTCGTGCAATATCTTATTGAGTACAACTTGCTCGACGATAAATCAAATATAAGGTGCTCAAAATGTAATAAACAAAGAACAATGAAACTATAGTCAAAAAACTAAAAATGTGTAGATAAAGTGGTTTGGAGATGCAAAACTAAATCTTGTAAAGCATATGAAACAATAAGAAGTGATGATGGCTTTATCAGCAAGTTTTCGAAAATTTCAGTTTATAAACTTATGTAATTTATCGCTATGCATTTTCTTTATGGAAGGAAATTGATTGAAATCAAAAGAGCACTAAGGTTAAGTATTAAAACATTGTAAGATTTAATAGCAAAAATCAGaaagtactaatttaattattattaaattcaaaatttaacaatCAGATTTGGATCAAATGGATAAATTGTTGAAATGGATGAAATGTGTTTGAGAGGAAGAAGAAAATATCATAGAGGAAGGGTGAGAATCAGAAAATAAATTTGGTTATTTGGAATTATGGAAAGAGGATCAGATAAATTGTATTTATAGCATGTTTAGAAAAGAAATAAAGAAACACTTTAAGCAATCATCACAAGAAAAGTTGATAGATCTGCAACATATGTATGCACAGATTCATGGAGAGCATATAATGGACTAAGAAATATTGGATACAATCATAAAAAAGTCAATCATTCAAGAGagtttgtaaattaatttgacAGATAGATTCACACTTAATCAATTGAAAATAGATGGATGTTATTAAGAAGGGCAAAAAAATGTATGGGAAATTTGAcagattaaaataaagattattttcTAGCAGAATTGTAATGGAGAGTTGAATttagaaaagatgataaaagaTTTCTTCAATTAATGAAAATTCTTTCAAgatattgaaataataattaataattaattttataaaataaaaaactttaacttcataaaaatgcatttttatgaaaaatattaaaaaagtttttttttggtgaaatttttatgttatttttatatataaaaatacacTATTAAAATGGTCgtagctcaaaaactattgctcgcaagcaaaaggcgcttctgacaatcttgctcagcgtcaaattctctacaagactacaaaaagaaaatagtacattagggggggtGTGTTCTACCTGCTAGCCTAAATTTCTAATAGGATATTTACTTTAATCATTtgaagttttttattatttaaaccatttaaataatattattattaatgattgaCTTCAGTTCCCTAGAGTTTTTTagtattgaaaaaataatatgatgGTTAGACCTGcatttaaagatatataatgTTGAAATGATGCTTATATCAATTATTAAAGTAGTTAAATCTCATATTTACAATAGATATTAAACTGGAAAATGTTTGaggtataatttatttttattgttgatttaaataatagtttgacatattttttattatccttattaaaataattataaatttcttattaaaatttcttagaaCATATATTCAGACATTACACACTAAATAACTATAACATATAAGTTATTTAAGCTTTAGAAATATTTGACATAAGAAGTTTCTGGGATTAATTGCTGAAAtcttagatttatatattaattaaataacttttatatttaaaatctatttcatAAATGGTAATACatcttaactttaaataatatactataatataaaaaatattaccatttaattaaaaaagttctTACTGGTAAGCAATAACTAGTACTTGGATggaatatcaaatatttaatgttttaatatttatgttaattgaatCTTCTGTGTCATTAGACCCGTTCAATAGATGGTACTCCAACATTAACAAAGTTATCATCTACTCTTCAACAAGTCAAATGTagattaaaagtttatttaatctattataaGTATAAGTCAATTAGGAAACATAAGAGCAACTATAGATAGTAGTTCCAAATTCTCTAATCCTTCAAAGACTACAGTTAGTGATAGACTAGGCCTACCTATAAGTGCTACTGAAGGTGGTTTTAGTGTacgtaattaaataaatattcatgtCAAAGTACCTTTAATCACTCTTATATATTGCCAAAGTTCACCCATTAAATAAGATTTTGTTAATATAACTTTAATTGCTCTGGTGAGCCTCTTACCTACACAATAATGATATCACCAACAACTGCACTTTCTGCCTTCATTAGCTTCGATGCATCTAATTAGCTATtgagagttaaaatttaaattttttataattaagtctCCCCTTGGAGTAATAGTTATATTGGCACTTATATCCCAAGGTACACTTacaaaatagtaaaatattcaTAAAGAGTTTATATATATGTAATCATAtcctatttaaataaaaaactgcaAAAGTTACAGCATCAACTTCGAATTCCAATTATACAGATTTTACAATTTTGGTTGTCAAAAATATACCTCCAGTAGCCTTCGAAGATTTTCCAACTTCAATTACTTTAATTTCACATCACAACTTCACTTGAACAATAAATTTCATGTCagataattaatcatattttaacaACCCTTTTTTATTGTAATGTTaggaaatttttttataattagggTATTTGGCAATATTTAATGCATACGTTATAAGTTGAGCAAATATTAACATTTATTCCTCTATAAGTTACTTCAAAATTATATCAAATgaatataatttcatataagAATGTATTTCATACAAAATTAAAAACggaaaatttgaaatatataatggCCAGGGAATCAAGTTTTCATTCATAGATCCCCCTTAGATGTCTACTATGAGATATGCAAATGTCACTCTTGGTGAAGATTTTAATCCAGACACTTTCAATTATTGCTtgattaatatcaaataaaaacttatattatattaagCAATATGTTTATGTCCTATAATTCagtaattaaactttttaatttaaaaggttcattacttttatgaaattaaaattgagatttaatagtaaattttacataattctTGATTTTGAAGTAATTTTTTGTTTAGTATAGTGTTTTAATGGTGgttaacaatcaaaaccccaaaaccaactcagtagtttgattgagtttttgattgataaaagtagactattagtgcatactttattagggttttaatagggtttatgtaggggtttaatgtttaaatattagtaatttaagtgagtataacaagcgagttttttaaatatttcacacaaacattagcttagagtcatgtggtgttctctgaattttatctttctaagttgatgtttgatcgTCTCTATTGATTGTTAATTCTATTAGCTAGGCTTGAAAaaagttgagtatgcaagttctctgagatctccatttattttatttttatcgagatattgtttgattctctgcttagaatctctctcacttctgcagctaaagtaatcgtttcttggcatgtcgctctctattattataactgctagacccagatatcccattaagtgtctccatctctccaatactctctctctgggaaatattcaggagtgccgtataaatttccttatgcagaggcttgcactctttgagctctgttgaagtctataatataaactctaagaggctgaaagtttttcatgatgttctctggctttaagtctctatgaacataacctagcttttGAAGCTCTTctatcccctcaactatctgctatactatctagctaatttatctctgaaatctattgtcagataagaattctctgtaagtcatttcaagtaaaggagcctgaaggctacatgatctttac
>ARYC01010862.1_2334_8678
aattaaggatGTCTTTTGTATATGGAAACGAAGAATActatattttatcttataactattttttgtcattaatttatcattattatttttatgtccTTACAAATTGCTTTTACCATGCGCTTTTCACTACAAGTACTtcttaaaacataaaattatttacttttgaCAACAAAAAAATGTGCTGTCTTCGTATGTACTTATAGGACATTCAGTAATTATTAAGTCAGTCAAGATTTCATTTGCTTTTCGTctattctttatatataaaccgaaaatgttttatataaatttattattaggcTTCCACTTTCttccttttatttaaatttggcTCTAAGataatatatagaatttaaaactTTGATGACAAAggtaataaatcaataattataatggtCGTAAGATGAAGTTTAAGTGTATTTATAAgcaaatttacatttataaataagatatttatctgttaaaatcaattaatagattaaaaatacctagttaatgaataattttgcaaataaattcaattgtatatatatacaaaattaattataaacaacTTCTTATTCAATTTGAAATTGTACTGAAAATATgaatttatgttttatataatttagaatttaaaatacatTGCATCTATAATAAAGTGAAATTAAACTATTCTAAAGAACCAAGTATCCATGATccttaattaattctatatctTCACTCAAATAATTCTTCTTTTTCAAGAAGATTTCTACTGTTTTTATTAtagtactaattaaattgtGTAGTTATATGTGAGACTGAAATATCCTCGTTGATTATTAAAATCTGGTTATTGCcaatcttataattaaatttgctttcaggtcttttctaaatttattttatctcatttattataattcattcaGGTTATTAATTTGTTGATTATTATCATCAAAGTTGTTTGGTTTTGCAGGAATAAATTCATCAACTGTTTCTATagttagtaatttaaaataatatcatcCCTTTTTACAtgactatttaattattaaatatatgaaagtctaaaaaaataaaatacattaaccAATATGTACGATAATCTAATTTATCGGCAGTTTTCTATCTTATCTTAAAGAATCTGATAATTATGGAGTTAAGCTAGCTTGTTTATTGGTTGTTGATATTAATACAATTATATCCATTTTACTCTTTATTAAACACTTTAGttaaaatgtatatatttataaattattttaaaacaacttaattattttatatatgcttataaaaataacaaatcaTGCCACTATTATAGTAGTATCTATTTGAATGAGCTGATATGACAACTTCTGAGGACAAAATACCACGTAAAATCAATCACCTTGATCAATTAACTATCCTCCTCTATGATCATAGTGTGATTTTCAATTTCGCCTTTACGAGATGGATGTTGAAACGAAGTTTATCAATATCAGTTTGATGAGAGAAATGATAGAGAGACTCTTACTAGACTTATTCCTCCTAAGAATGGAGTCTCTATTCTTTAATGTTGTTGTTTCATTACTCAAACTTCATGTGGAGGGATATACTAGTAATTGCTTCATCTAGTTTTGCCTTACtcttactttaaattattattcatcaTCTTGATCATGTTTACTGTTACCTTGAAAGCTAAGCCTATAACAAGTTGCTCATAAAAATTAGTCATTCATGAAGCGTAGCTGCTAGTTGGTAGAGGCAAACTAATTCTCTCCTATGCAATCAACCTTATTGCTTTCTACCAACTCTCAATAAGACAAAGTGTATAAGaggtttattataaaatgactgACTCTTTGATTAGCATTTTGAactagtaaattaattaaataattgaggtTATTAagaatgttaaaaattaattcatttatttaaactgcttatttatgaattaattataaggAGCACAATATGAATTCAAGAAACTTTAAATTTAGCAAGTTTAAGTTCAAGGTAGTATTGAGTAATATTGGTTTATAAATTCACAGtgtaaataaaaatggataaataAACTGCATTAGTgttagttattttaaatatactttaataaatGTGAATTATCTCTacatctttattaattataatgtaatatGTCAATAAAATATTACTAGTTTTTAGTAGATCAGCGAATCGGTACGATGCCCATCATTCACTATTCTTCAATGATTCTTCATTTTGAGTCTAAGTGACATtgtgaaataataaaaattgttaattcTATCTAGTAGAAATATTCggctaaggtgacaaacactcaccccctCTAAGGTGTACTTTAAAAAGTGTACTctgatagaactcgacctcctgAGCAAACATTTTTTAAGAACTGATTGTGGCCGGCTTTAGTTTTTGAGATAACATACTtgcaaaataaaaaatcatatataaaaatggaaaaaaaatattaattaaaatatgattattttttaaaattaaatgaatatttatttaaatgcttataattatcattattaatctGTTAATTTGATGataagtttataatataaattttcacatgcaataataattaatttaacagtcTAATCTTGAGTAATTTTTAGAATGTCTACACCAAAGAAATATAATCAAACTTGCAGAATTACTAATTGACTATGAACTTCTGAATGATAGATCAGAAAATTAATGCAATAAATGCTATATTCACAAAGGTTTttctttgtaaaatatttagagCAAATATGTTGATAAAATAGTATGGAGATGCAAAAACAAATCGTGCAAAACTACCAAATcgattagaaattaaaatgactttttcaataaattttcaaaaatatcaataCATAAATTATGAGTTTTATTGCAACTTTCTTCATATTTGGTAGGAGGTTAGTAGAATcagaaaaaatactaaaaattcaTCACAGATCACTAATTAGgctataaaaaaaattaggtAAAGCATAAGATAATATTACAAGCAAAAAAATAGAGATAGAGTTTTCGGAGACTGGGGAGAAAGTATTGTAGAAATTGATGAAATGTGTTTAAGAGGCAGAAGAAAATACAATAGAGGAAGAATTAGAATTAGACCACAGATTTGGATTATTGGTATTGTACAGAGAGGGACCAATAAACTTTACAtataataagtataaaataGAAATAGAGTGACACTAGAACGAGTCATTTAAAGAAGAGTAGATAGAAATATAACGTTCTTATGTACAGATTCTTGGAGGGCTTATAATCGTTTAAGATAACTCGGATATAATCATATGACAGTTACTCACAATGTTAATTTCATAAATCCAAATAATCCATTAGTTCATACTTAAACAATAGAAAATAGATGGAGTTTAGCACGTAAATATAGAAGAGATATGGGGTAATTgactaatataaatataaagtaattcaTTGCAGAACTTAATTAGAGACTGGAATATAGAGAATATGATAAAAGATTccataaattgatgaaaatattatcagagtattaaaatttttcatttaattttaaaaaataatcatattttaattaatattttttttccatttttatatatgatttttttattttgcaaGTGTTATCTCAAAAACTAAAAGCCGGCCACAATCAGTTCTTAAAAAATGTTTGCTcaggaggtcgagttctatcagAGTACACTTTTTAAAGTACACCTTAGagggggtgagtgtttgtcaccttagccTAATATTCTACACTCGAAACTTTAATCTTTGATATAACCTCCTTGTCATTTAATAAAGGAAATTAATGGaacaaaatacatttaatttcaAAAGATAAGGATATAATTTTACTCTTGTAATAATAATCAacctttatatttatagaacatagaaatcttattaattatattatcatcTTGTTTTCTCCATAGATGCTACTGCCTACACAGCATAGATGAGTACAAAAGCATACATTGACATCACTTCGCACTACAGCTGTAGCCAATAAATAAGCTAACTGGAATTCAAGCCAAtccaaaatcattaaataatatgtaaatgttTGACTCTCAATTAGTGTAGCAGCATCAATCTTGATGATTAAGGCACAAGTTAATGGATGAAATGAGCGAATACAGTTGTTGAAAGTGAGAAGTTGGAAATGCTTTTATATACTTAGTAAATTaggattaatttaaaagtaagaaaattcatttataaattttacagttgttattttattctaagtatattttaataatttaagttcaataaattgaaataaaggCATTTAAATATAGTCTTAATAGCTGTTTTTGTTATATCTATTTGTTTAACTTTTACCTGGTAACAAATTAGcttcatttatttctatatCAATCTTGAATCGTAGCTCTTTCACTCTATACTTAGAGATCTTTTTAACCAAGTATTTGGGTGACTATTATTCattgatatttttatgtataatttattattgtgaTGTAAGATCAAGGAGTTAATagtataaagaaataaaaagtaattaattaattgtgaTTGAatccataaaaaattttaatttatcctgAACcctttacttttataattaaatacttgtTCTTTTCGTAAAAGTTCGAAGAATTTTTACTTACATCTAAACATAAAGTTATTagacttttaattataattgtttcattttctatgcttttttATAATCTACTTATTtcttcttaaattatattttagcaatataatttacaattaaggTTTTAATGAAACTAGTGTCTcatttacattaattattttatctatcaaaCTTTTTCGATTTTCTATCTTTTCAGTTGCTCCATTAAtgctcaaataaaatttaattttttaattaaatattttttactataCTATTTTATGGGACTccttttgaattaaatatttctctaaaattaaaaaattcctGGATActttagtaatatttaaattaatttaaattattttaaatcattcattaTTATATCAGGGAAGATCTGtagatttgttttaattattattacttgtCATTTATGTACATGACATCAGTTGTgattatactttaattatataatcaaattcaatcttaataaaaatattaaaagtcgcaaaaatttttatataacattctttaattaatttttgattgaGAAATGCCTTTATTTTGTGAAAGTAGGTAGTTTTccaatttttattcaaaatcttaGTAACGATTTAGATATTCCTCTCGCATTGTTTACCTTTCCGATATCTTATGTCATTacaatacaattaaaataagtttatcttaaaaatatttaaattaagttatttaagatTGTTTGCTTCTCTAGATTCTAATTCTTTTACTTTACATAATATTGTTGCTGCTGTATcgttattttattgaatattctattttcttttataatgCTCATAACTTTTTATTCTTATATGTATTTTATCTGATTCAATTACATTtctttcaatattataaaacattaaattcttttatttataccTGCCTAGATATTTGAAACAAATGCAATAGTATTTAATAGAAAAGAAGAAAATGATTATGTAAATAACGATAAATAAGAAGATTAAAgtgataaaaaaatcaaatgatGTAAATATCAGCGGCCATAACCAATACAATTAGAAAGAATCCTAAGAATATATACTTTAGAATAAATAATCCAACAGGATTgatagttaaaaattattacacCAAGAGCAAATGATGCGACAATTTCATTAGTAGCTTATCCTCCACTATTAACAATAAGTGAAATTGAACAAACTAGATATAACTTTGCCTTTATTATAcaacaattattaaaattaaatcatagtaAAATTCACTTTAGTAGAAGAAATgatttaaaaacctttaaaattaacttcaataaattaattagcacttacagtttttaatttataacctATATACCAAACCAAAGAATCAGCTATATTAGAAGGGCAAAAAAAAACTCTATGGAAGAAGCCAGTCCAACATTTTAAAATCAAGTAAACAGAAAGACAGTGACTTTATCACGTGActagcaaaaataaattaatgataaaatgcttaaatattttgagaatattttaagttattgatattttgaaattaaaaatcaatgctATCTCATCATAGCAGTCGAAagcataattttttaattaattattttaatataactatCTAGCCTTAAAAGACAAGGATTGTAAAATCATTTTTCCCTCATTTTCTTATActgttataataaaatcaataaaaaaggAATATTAATCTATCCTATCTCATTCTATTATTCAGAGTAAtacttcatatttataatattcatttaaataatcatttaatttgtgtattctaaatttattgttttatcaattaaaagatTGGA
>ARYC01004817.1_31421_37798
ggtattggttaaatatcaattaaactgaaacaacttcatcgatttcctggtgaaattcgtagattacacagaggcctaaggaatcatcatgactggtaaaattagaagaataatactaaagactatgatgatgaatgactatttaagaccaatctcagaattcttccactttttatatacatagcgctttagataaaaagcagaaattattacacgttcattaaaacgacataattctaaaatgaaataataataatctacttattttattataagtaaaattaaacttaaattacaaattataaaattagtgcaagtttaaaatgaataggtttttaatttgtattatactttgtcatttttacctatttttattgtattttattaataataatttatctattaattattattaattttattagaagagttaaatttatttattaaatttatattgacttggatatatttttatattttatattttgaagataataccattgctaagatatccttctttgatttattaattaaagaatttaatagcaattttaaaattgaatttatttggaaaaaattgattaaaaataagcataagtaataattattttaactatatcttagtataatatcacttcaaataattgttaatctttgaatttaaaaatttaagttaattttaaaataatatcgtttttaaagttttaataaatattattgtccctttaaagctagaaaattctatttaatatctaaaaaaatatataacaatttataaatttttaaaacaattttacttataatataattctgtttaaattatatgatcatatcttgttaatacaatctcccataatacttggtataagtagtctcttatccttacataatctcttacttgtattaatatattataatattaattgtaaaagccaacaaaaatatctccatttgcatctacttcctttctgaacttgcactctttcaactctcttaatgactccaaattctaattattaacatcgctctagtactttttaatgaaatttttaattttttaataaatttattaaatttaatatacaatataattttttattaatgacatcatttaataaatttgacctaatatattcaattatttatttccataaattgtatttaccttaatttatataagtatattgtattttcttttaacaataatgcttaatttatcgatttttttagtgctaaattagaaagttgaagaggatattgagaaactgtaaatgacatgagaccttttacttcattaatccaagaaggatagatatgagattgtaggtccaatcaaaagggcttcattcaatcacctacaacactcccattaagtggcttaagtataaaatatttccttgctttgattagttacataacgagaatatgccttcctaagtaatagagatcaggatcgaggttgcttaagccttcaacaaaaagaagactaagccattaaaactgataataagcattttctccaacataggggttaggatactagcgctacctcagcgaaagaacgggaaaattttatatgtttcctatggtaaattattttacctactcttccttatgagaaagactgcgggctatgtttgagtattcaagtttataggctctcgtcaatttatcatgatttttttatgaagaggaaaaatgaatggagaaagttatttttatcaaattgaattttcttcatgactgtaacttcaatgattgccatgctcactaaaatataactaggttagagttgatgttttaattttactattaatcagtgaaattaaaaaagtttctgagattatatattataatttattgattttttctgaaattaaagtgctattatttatattaaataatatttgcttagtaaaataatatattacattttcatactttactttaaaatattttatattatgtatttttaaggatataagtatttatttacgttctttagtcattaattagtacatagatttaaaatcataattaataacatgtttaaatagtaaaacttatatgaaaagactttacattgtgaatgaatcttagaataaaaaatagctattaactatatttcattgattaaatataatgattatttaagttattagaatcaatttcataatcaaatataaaaactgtattttttaagattaaaaatattattaaaaaaattattactgctatggggaagcatcctcccccctaatgtatacttttaattttttagtctgatagaattttttaacgctgagtaatagtagctgatgaacatggtctactcaagcaatagttttcgagctatggcctcaaataagttcactttttatatataaaattagtgtaaaataatttattttgtatttttttttaatttttaggaaaatattttcaattgttttaaatgtttaaattttcttggatatatttataaatttataaataaaataatctcacataatataatattttcaaatcaaatcaagtaatgaactaattaattccaaataatttagtataacttttaacatgcttagagaatagagattataagctacttgctcaattattaatagagcataacttgcttccagacaaacaaataatcaatggtagtaatgacattagcgtagatcattaaaacttcaaatcaaaactcaaaattgtcttgataaagtaatttggcgatgcaaaaataaaaactgcaaggtttattagaatattagaagtgaaggatggtttataaacaagtattcaaaaatatcgatgtataagctcatgagatttatagctatgcattttctttacgatttgaaattagtataaactaaaagatcacttcagttcagtacaaaaacattacaaaatttaataaaaaagattcgagttcatctatatgaatattatcaataaacaattatagatagagtatttggttcggatggtggaattgtagaaatagacgaaatgtgcattcgaggaagaagtaaatatcacagaggcagataaagagttagaaaataaattttgttgcttgggattgtataaagaggatcaaacaaaatgcattttaaacatgttgaatagtgaaatagacaaactctcgaaagaattatatgcaggaaagttgattaagctgcaacctatgtttgcacagattcatggagggcttacaatagattgaactaattaggatataatcatcaataagttaatcataaaagatattttgttaatcctatgaacagacttgttcacacctaaaatattgaaaatagatggtctcttttaagaaaagcaaggaaattaatgggtcatttaacagatgataataaaaatttctttttagcagaattataatggagagttgaatttaaaaatgatgttaaaagattcgataaacttatgaaaatacttgcttaatattgaaaagttaaatttaaatttgaaattaaaaaattaattatcctaaaaattaaaaaaaaatacaaaaatcttttttacaataattttaataaataaaaagtgaacttagttgagaccatagctcgaaaattattgctcgcgtagagcatgttcatcagctactattactcagcgttaaaaattctatcagactacaaaataaaaagtatacattagggggaggatgcttccccatagtctttaatacttttctatcaaatactattactcgttattcccaaaagccaattaatattgagcttgccattattccttttagtctttatattgtgtttagactttgttcattaaatggaacatattcccaatttcaggtataaaaatataaatgcaatatatagtagagtgttcttaaatggtctcttaatcctttcttatagcacagaaataggaaacttcttttgcagatcatctatgaattattatagtaattaaataagtattattcctacgcttcatattctctatatgttataattcaatagtatcttacttttgaagaagtttaaagccatcaatcaataatatgtatttatttttattataaatataatttaaattgtattgattgctctttcaatcttttattaatattaattaatatcttggtactattcataggtatgataccatcaagcaagcagttaaagaatgtttgtgatttctagataatagggtcctcaattacttcatctatggagggtctcatctcatggtcaagtgagcaataaataaataataatttgcaaagtttgtatagaaagtcaatgaactcaggtgagtagcatttattagtaataattatatttatatatttaattaattatcatatattttgttcattttttttgtagttaatttaataatttaagacattataattaaattgtattgcttcaatttaaatgtaaataactaaataagagataatcaaattatattaactattttcaaattttaataaaacgttgtctgtcaaatttttttattgaaattcaaatctcttgtaaattttcattgcctcataaacaattttaattgatacttttttattattttaaagaaattcaactttttttaatttaataaacacctaataatatttatgtataaaaaatgaatgcaaatttaattatcttgaaaatataatgaaacataaatattactttactttagataattaataatagtttgaatttttagtataaatttcacaaaatatcaaaataatttatttatttttattaactaaacataatataatatgatttttatgtgaatttttcttcatttctaattatgcaatttgttaaaattttatttaatgattaaaatataaattaatttaaattaaagtataagataatttagggtgttgactgccatgcctcctcgcaccatcagggcctaccactaacgtcatgtcatcccagaagcatcaatgcctcccaaaaattaatatcatcaataaaataatttctttttatgtaattaaattaaactttagtttaattcaaattattttttaaatttaaatacaattttcttaactattggaaacttaaaaagacactaataaaatcttattcttatccatttcaaaaatcggttttattaataaattattccatttgctaggattcttttaaatctaggaacctgaaatcatatcataagtatgataaatattgagaatagtggtatcattatttattaatttaattacagtatgactgataaaataagttagattctaaaattgttttctaatttcgattcttaaggataatgttatttgttaaacagtttttattaaaaaatagtatattttaactgtatttaaactttaaaatttattattattattatcttacttatacacattacacttagacaattactttttagtatcttcaatttaataaaaacaatttcacatagaatattttgttattttcctgtaactagtaaatatacctttaaattatatattgtaatatataaattataagtttaaatttgacttttcatttgttaaaatcgaacataaaattaaacatttaactaattactaaaataattgtctgtaatctctcaaaaacctctatatttaacgatatttaatgaagattttttacttatagacatcttcaatatgagtaatatttatcattagttaacattcaaattttaaaattttatgatacttatatttaataaatgcgtaaattctttaaggaagttgaaatataagattttagtttgtactattttaaaaatgattattaaaaattaagatatctaactatggtgacataaattccataatcaatagaaatttgttaattaattgaaggttttttgtgattaatattccaagtgaaacagtttaaagaaattcatagattacaatttaaaaattattttgtattttattttaactattgaaaaagagaaattcataatacaatctattaaagttcttaaaataataaaaaagagtttagttggttgtcataacaatatttccattatattaagttaaaatacatttgttttagttaattcttaaataaattgctaaagctgtttaagttaaaaagtaaaatcatcatattattagataaatattttcatttagcagtatattatttgcatgtatattcatcaatattagaggtagaggtttgtaattatttaaatatgccaatatattatttagaagattaaattaatgcgaaattgttttcctgaatatgataaaaagttagtttatccttctttgaaacacctgaatcaaaaccccaaaaccccttaatgagttttatatgtgttttgat
>ARYC01020457.1_24717_31094
CAAAGCGAGGGTAGCGAGGACCTCTGGAAGTAGTGCCAAAGCTTAATGACGAGTCAAATTCCGGGTTTCAGCCACATCGAGGTCTACACCGATCGCTCAAATGAGATTTACTACCTCTGCATTCGCTTCAAGACAGACTCCCGTTTAGTAAGATGGACCCCGAAGATGCCAATGCTTTCAAGTCGAGATGTCTGCTCTGCCAATCCGAGATACCGACACAAAGCGGGGAGGAGGCATTCCCTTTAACAGCGCCAATGGTAGCCCGGTTCCTCTACTCAAGATTTCAAACCGATCAGGGAGCCAAGAAGGCAGCCGATTGAGAACACACAGTCGGTGGTCAGAGACAGAGGAGAGATGTCTAGTGAGTGAACGCAGTATTAGCTTAATCTACACATtggtaattattatattaattatataatacatttgcggtggaccaccaaaaactccggccagaccacctgaccactttttaatatatatatatatcttatattaattaattaaattttaaatctaaatcaaattagtattaatggtactcctaattcatgacagttgtaattactaatataatttgatgatgatgaatgatttaaaatcaaataaattttaacacatcactgtttaatactaaaatcaaaccatcaatcttagtcgtgacgtagacgtatctgagtgagttgacgcggcaaattccgtgacgtggcagtcctGAAGTAGacaactccgaaaaaaccaatctcgctatcacctagtatCCTCCCGAAATCAAGATGTCTGGTTACAACCCGGACAGAGCTTGCAAGATTCAACCAGGAGACAGAAGTttgagaaaaacgcttaccggtcccaccgctgctgggaaacgtaatccctgtcctttcgctgtggtagcttcagtaccctaacccggtgtgggagaaaaatccttatcgttggcttcaatggttttcatcttctcacttttagaggcagagcgtacctctatcctgctccctattacctaggaaactgaactcaagccaggtaactcatctaatgcagggaaatcttaggatccagctcactcgaagagtgaatgctgacagattgaaccccgccgactggccaatcatgcgttgcgcccagcaaccccctacctgccctcgataggccttagtgtagtagaaagctctattagaaagtcctaagtggttggtaccacctagcaattaactttctaatttaataatctaatataattctaatttaattgtatttctaaaatttcctatttttatctattttaacaatagtccatcttataatttagtaataaatatcCTTTGATGGAGTATTGCTTTTTCATTACTTTACATTTATTAAGAGTTTATTGTGGTTACACTAGCTTCTGCAAGTATAATTATAGGTAAGCTTTGGTTCAATAACTTCatctttaattacttttaatcaattattttatattttacgattttaattaattatcaagcaACATACTATATCATATGAAGATTTGAAATTATTGATACGTTTAATTCTTCTGATAATATGCTATTTTCTGATCTATGATTTAACTTCTTTCTCTTATCATTGATTTTGAGTTTGTAAGTTTATCTTCTCATTAATAAATAGGGATGCCAAGATTTAAGGGATGTCTTTGCAGGTCAAATGCCGACTTGAAGGAGCTATTGAATCTTATGTTCGTTGACAATAGCAATTTGTTGATTGGAAGTAAAGCAAAAGATTCAGTAAGGTCTGGTAGTAAGAACTTCCAAAGAAGTTATCTCTGAAAGCTTGAAATTTAtggtttataaatatatgaattagtCAGTTAAATTTTCTGTATTTAAAATtcagtaataaatataaataaatatcgcAGAAAAAGAGCAAATGCAATTCCGCAAGACAGAATAGATTAAGACTGAGTTTATATAGCAGATGATACTTCATTACACTCTACTCATTTACTTACCCACTCTTAAAGACCATTTACAAATAAGAAGTCTATAAAATAAGCAAAGACCTGTATATTAACTTTCCAGTGGCATACTGGCTAGCATTTATAGCAGGAAGTTATCTTTCCGGTTTGGTTTTCTCATCAAAAAGGCTTTATATTGTGTAAATACCTCATGTTCACATTGAGACTAGACTCATCAGTGATATTAATTGAATAGAGTGAAGTGTAATAAacaagtaattaataattaaataattgggctatgaggtagtatcctccccccccctaatgtatattttttttttcgtagtctgatagagtttttgacgctgagtaatagtagctgataaacatggaatgtgcgagcaatagttttcgagctatgacTCATCAAAGTTtcgtttttatatataaaatttataatgaaaaaaaatttttttttacatttttttttaattttttattgattttaagtatatttttaagatttatctaaatatttgaattctttgaaatatattttatgaataaatttatttaaaaatattaaataataatagatatttttaataaaatgaaccaaattattcaaaataacttAGATTAAGTTTTAGCATGCTTAGAAAATAGAAACCATAAGTTACTTGCTCAACTTTTAAAAGAGTAAGACTTGGTTCCTGACAAATCTAATTATCAATGCTTAAATTGTCATTAATGGAGATCATTGaaacttcaaattaaaaatcaaaactgCCTTGACAGAGTAATATGGagatgcaaaaataaaaattgtaaagtTTATTACAATATTAGAGGTGAAGGATGGTTTATAAATAAGAATTCTAGAATTTCAATCTAAAAACTAATGAAATTTATAGCAATGTACTTTCTTTACGGTTTTAAATTTGTATAAGCAAAAAGAGCACTCCGCTTAGGCAACAAAACGTTACAAAACTTAACAAAAAGGATTAGAAATCACCTCTATGAATATTATCAACAAAAGAATATGGATAGAATATTTGGATAGGATGGAGGAATAGTAGAAATTGATGAGATGTGTATTAGAGGAAGAAGAAAATACCACAGAGGAAGATAaagataaagaaaataaatttggtTACTAGGCATTGTATAAAGAGGATCAGACAAAATGCATATTCAGCATGTAGAATACCGTAATCGACAAACTCTTGAAGGAATAATTTCCAGAAAAGTTGATTAAGCAGCAACCTAAATTTGCACTGATTCATGGAGAGCTTATAACAGATTGAGATAAATTGGATATAATCATCAACAAGTTAATCATCAAGAAAATTTTGTTAATCCTATAAACAGACAAGTACACACCTAAACTATAGAAAATAGATGGTCTTTGTTAAGAAAAGCTAGAAAGTTAATGGGACATTTAACTGATGATAATAAAGATTTCTTTTTAACAGAATTACAATGGAGAGTTGAATTTAGAACTGACCTTTAAAGATTcaataagttgataaaaatactatcataatattgattaaaaaatttaaatattaaaatatgtttttttttcataaaaatattcttaaaatcaataaaaaataaaaaaaaataaaaaaaaatttttttttcattataaattttatatataaaaacgaAACTTTGATGAGTCATAGCTCGAAAaatattgctcgcacattccatgttcttttgctactattactcagcgtcaaaattCTATCAGACTACGAAaaaaaaagtatacattaggggggggaggatactacctcatagccaatAATTGAAACAATATCTAGGATGGTTCAAGTTCATTCTTTATATATGAAAGTTACaaataacatatttaaaaataaataatctttcaGGATTGACATCTAGATCGATTGAAAAGACATACAAACAGATTCAGCAGAAAAGCAAAGCAATCCAAAAACTTACCCTTGGAATGATGCTCACAAATTTGAATGAGAATGGAAAAATAATaaagctttttaattaatttccatttttattatatctagtatatagttataattacatatttattttgatttaaatttcagattatttcaaaattaaattattgttaaaactATCTTTAATATCCATGATTATCGCTGCTGGTGCAGAATTAGATTTTCAGTTCCGTATCAGAACTATAACTCCAGAAATCCTTTGAAGTCTAATCTTAATCCTCAAATGGTAGACTACCTGTCCAGCCTCAAGAATCTGGCGGATTTCTAACTTTATGGGAATTATTATACGAAAAGCATGACTCCTGAACAGGATGTTTAAAAGCAAAAATTAGGAGTGCCTAGCTTGAGGAGCTATTTTACATAATGCTATGGAccaatattcaattttaattcagCACCCATAGTAGATATTGAGATGATTACAAAAAATTAACTATAGTAAAGAATGAGATGCACTCATTGTTATTGATAGGCCTGTCTAAtcgtttaaaaaataaaataatcataaagcCCTAAATCCCCAAACAAAATATCTTTATTAGAAATTACTAAGGCATATCTTATGTTATGACAAGAATAGTTATTAGATTTATCTCGATAATCAGAAACTcgattttacattattttttgcttataatagtaaaatttttgGTCTCAATTAAACAGTGCATTAAATAAAGCAAGTTAACGAAATCTATATAGAAACAACTACTCCTTAATATTTTGTATGAGCTAACTCAAGTATTTCCAGACTAAGACAATGCAATATATCTTTCCATCATTACCAAATCCGTTGAGTAacattgaaatattataattaagttgACCTGAAAAGAGATATCTGTTACAACTCCCaatattgttaaataaattaatttcatattctCTATTTAAGATTTTCTAGTAAAAATACACTATTTAAGAATTAAGTACAATGTTTTCTTGACAAACAGGTCTAATCTTTGAAGAATATCCTTAAAATTATACACTTTATAACAGATCTTGAACTTAGATCAACATTTTAGGTTTTGAAATTGATTTGAGTTCGGCGTTAGCTAGGAGAACAATTAGATGTCAAATATAGAGTTACACAACTTATTTTTGAATAACATCTTTGAGTAAAAATATATGGGAAAAGAacgataattaaaaaaagaacaaaaataaaatgacaaaaataaaGACTTAATTAGTTTGTTAGTTaagttattaggaaattaatattaatgggAAATAATACTGAAGGAAATCTTCCTCCCGATTTCCCCTCCGTAAGCATCAGGCGTGGTCACCACCATACTCGACCATAGTCCAAACACGTGTACTTTCTTCCATGTAGCCACTCCGAATTTCCAAGCCGGGTCATGTGCTGCCATTTAACGTCATACCAGCTACGGACGAGTATCCCGTGCTTTTCACCAGGTACAGACACCACAGAACCCTCGGTTTCGAACCCCTACCCTGTCAGAATTGGTTAGTTGACCAACCGTCAGGACAGTAGGTCCGAAACAAATAAagacttattaaataaaaatgttattaattaaaaaagtaaaatgaaaattattttaattgttgcATAAATcttctaatatatttaattatataaaattattgataatgaaattataacaaaaattcgaTTTAAAATGAGTAAGAtatgaaaaacataaaataaataatatatttaaaataattaaaaaaagtaaaaaataaaatataaatataatgaaattttgTGACTTTGGGGAGAAGTTAAATTAGAAAAGAAGGTTTTCTGTTGACCTTTGGCAATATAAAAGTTAATGTCAAGCACTATTCATATAGCTGATAGCATTGGTATCTGAAAGAGTACTAATCTGGTGATTTTTCAAGGTAAAAGGTCAGAAATAAGagctaaaaattattatctgTAGCTTTCTAGATCTATATAAGTTGTCAAAGGCTCAGTATGGATAAAAGAAAAAGAACTAGATATTTAATTTTGGCATGaccttaataaaaaataataaaaatttaaagagtttTCTAAACTcgtaaaacttataaaaatcGCTGTTTAAATCCATTAAGACCACATTTGTCAAAATACCTTCCCATATGACTTTTCAGTTTCAAGTATTTTCTTCGAATAAGATACACCGAAAAGAATATTTCTAGTCCTGAAAGTAATGAAGCAGACCATGTTTGATTCTCCCTGGAATTTGACCACTtatcttataattaatcaattttatcaattttcgaCTTTTAATCCATTTTTAAGGTTGAGACATATTTTTCTCGCCAAATTATTCAAATTCTATTCTGAGTATTTTGATGACGCTTAGCAATAGTTGTTTACTTGCGGTACATTTTAAGTATATATGAAGGTTTTCTGATGACCTTTGGCTATAAATGAAGTCTATGTCAAGCACTCTTCATTTTGCTGCAAACTT
>ARYC01009353.1_3086_9406
acaaaataagaatcatcacgatataaccttcttcaatgagtggaaggagattctgagcagatgtgaaaactttggccaatagctctctagtaaagaaaatgacaattccaagagttaagttcaatagaaaactgtacagagcgatcagtttaaaatattatgaagctttcttagctagaccctctcccatagcagttcctacacaaacaatagtggcaacctgagctcctagaggtaccataataactacaacatgagtattgagaataatcacatgtgctcctgtggcatccacactgatatagccggccatcaaagccaaaacctcaaaactccaccattccagacaaagcatgcagcatgaggggacacctatcctgagatagtcaccaagatcttcgaatgattccttggtaaaaaagaaaaagctctttcttacatctttatcatatctggagtagattgtaataagggcaaagttcaggaagtatgttatcagggtggcaagtgatacaccaactacgtccaaagtccagtattacgtaagcaaactgcaccagaccaagtgaagtgcagaggttaataccattacatacattacgatatgggctttattcaaggcgtttaagtattcaattaattaatttatgaaagaaaaaataagctcaattaatatatactctttatacttataaaactaaaaagtataaaaagcatttataaataaattaataaaaatatcatttatttttgttaattatcatatgtgtttctataatataaactatatgtaaatagaaacttaaaagtatttataatatgcagctataaatctattttacccaaaagaatttatagaaagacagtcatgtaaatttattaaaatatattatagtttatatatttttattaactataatgcaattacttgattttaatttaaatagttagttaagatttttgattgtcttgtagcatcgaattaagaatggaaaaacatagcaggaatgagtaaataagtgtatattccagcatagtacgaagctctcttgtccatgccaatagccaccataaagtcctcgcatagaagcagtgcaattaatatcggcatgaatgctataatggcaactactcgccctctattcaagtaaattccacactttcttaggtttccacctccgtaggcttgagacacgagtgtagcgactgctccattaagtccaagaatgatactttaacagaaaatattcacatatagcgtgcccaggccgacaccagcaagctttgctgagtcaccagtatgccccacaaaagctgtatttatggcgaccactaataaagcgaaaacctatcccagaatagtaggaacagcaattctgactacatttttagacatttgataccaggtttctttctcacggatctcgcccagattgtactggatgaaggagtgcgatagatctgaagtgtaggcttccattaaatatataaataaatatagttagctaataaaactaattcaaattagttaaaatacaatataagcatagtgatacattaattggtttaaaaatatcaacacttcttattttagcttaaatgatgggttttaatatgaatatgtttataatagtcaattttgctttaaattcttaattaatttgatatgtaaatagtactttatcaagttattagtttcattttgatgtcttcgttttcaacttaatctgatattaatattatattaattaatattttattttaagaattgataatttaaaataaacttaatgggatcttgtaaatcaaagtaaaattaaaaaaataataatatcaataatgaaatatgacttaattaaaaattgatttttagaaagtttattttttaattttcattatataaattaccactcccctccacttactctttatatacagtctaattatccctcatttaatatttaatgtcaatagccatttatctccaatttgtgaatttgaatatcacaattaatatgagaactccaatggttacacttccacagcaaaaccctaaaaatagacctcccattcctaaatcaaaataaaaacatagcagtagtgaggctgggtttccgataacataaaacccaagtaaaatcaaggcagatcctagagcttataataaaaattggctatgaggtagtatcctccccccccctaatgtatactttttttttcgtagtctgatagagttttgacgcttagtattagtagcaaatgaacatggaatgtgcgagcaatagttttcgagctatgactcatcaaagtttcgtttttatatataaaatttataatgaaaaaaaatttttttttacttttttttatttttatttattttaagtatatttttatgttttatctaaatatttgaattctttgaaatttatttatgaataaattatttaaaaatattaaataataatagatatttttaataaaatgaaccaaattattcaaaataacttagattaagttttagcatgcttagaaaatagaaaccataagttacttgctcaacttttaaaagagtaagacttggttcctgacaaatctaattatcaatgcttaaattgtcattaatggagatcattgaaacttcaaattaaaaatcaaaactgccttgacagagtaatatggagatgcaaaaataaaaattgtaaagtttattacaatattagaggtgaaggatggtttataaataagaattctagaatttcaatctaaaaactaatgaaatttatagcaatgtactttctttacggttttaaatttgtataagcaaaaagagcactccgcttaggcaacaaaacgttacaaaacttaacaaaaaggattagaaatcacctctatgaatattatcaacaaaagaatatggatagaatatttggataggatggaggaatagtagaaattgatgagatattattagaggaagaagaaaataccacagaggaagataaagataaagaaaataaatttggttactaggcattgtataaagaggatcagacaaaaatgcatattcagcatgtagaataccgtaatcgacaaactcttgaaggaataatttccagaaaagttgattaagcagcaacctatgtttgcactgattcatggagagcttataacagattgagataaattggatataatcatcaacaagttaatcatcaagaaaattttgttaatcctataaacagacaagtacacacctaaactatagaaaatagatggtctttgttaagaaaagctagaaagttaatgggacatttaactgatgataataaagatttcttttagcagaattacaatggggagttgaatttaaactgactttaaagattcaataagttgataaaaatactatcataatattgattaaaaatttaaatattaaaatatgttttttttcataaaaatattcttaaaatcaataaaaaataaaaaaaaatgaaaaaaaatttttttttcattataaattttatatataaaaacgaaactttgatgagtcatagctcgaaaactattgctcgcacattcatgttcttctgctactattactcagcgtcaaaaactctatcagactacgaaaaaaaaagtatacattagggggggggaggatactacctcatagcctaaaaattaaatatagtaaaaaattatatactttaaattatactttccaatacccttcagtgatccaagtaaaacattaacgatgccatgaataaataaaaacaaaatgcaatacttcatgttatcagaaactgtgttaagtaaatcttactgattggtaaatatagaggcaactccttttgagttaattatgcaaataatgcaaatgaaaattagaactataaagttcaagctgtttacaagaatttgatactttatggcttttttgtggtttccttcacccattgattttcctacgaaaactgtagctgcaatttgaaagcccactggaatcatcattactacagttaaagcattcagtaaaataaccatagatccgactcaataaaattaataacaaacaaaatgatttttacttccgactgctaccacacttatatagctagcatatatagcttagacctcaaaactccaatattcaaagctaattatcatggcagatggcacaccgattttaagatactcccacaaattttcaagcactccctgtctgggaaaaagaagctctccttcaagtcctcttacatcatgcaataaatcgtgactattacagaattcatagaatacgtgataatggttcctatagatgcacctataattcccatttgcaaagtatctatcatgatatatagcacaaaaacatggatgattgaagctcctatactattgtaggaatacattcgatttggaaaattaattaaaaataaatttaattaattattaattactttcagttatgtttttggaaaatgtctccaaaccctcacaatattatactctctggagagcgcattaaaaatgagacggtagttgttattgctataatgaatttatctcatcgcccaagcgagaaaaaccgattttagtatttttggtagttagctcaaaatcaaaatatctcgcttcctgggatgattcaggaatattgccaatagtaaagtccagctaaaattgcgggatctactgtagaatccatttatttttgaattttgtgtcactttggttttgattactgccatgattttgatatttaattaatttaatttaaattcattttcccaaatcgaatatattcctacaataatgtaagtgattacttgagatttttagactgcgtttaggtagtttcttgtagcatcaaattaagttgagaaaaagagagctactatcatgccataggtgtagttttaagcttggtgagctgtttcaccatcgatacctagaactaagagaaatctttcacatagaacatcactgcaaataaagaacagataaatttaagcccctatgttttctacttttatttttagcaaatatggggatgaaaatgaggcaagcacagatccttcctttgtttaaatatactcccactttgcgcatgtttccactgccataagcttgagaacataaagttgcaattgcgccattcatgccatatagtattaataaacatgtcacattcgcatacatgttacccaatcccacagctgctactagtgctggatcacccattcttcctgcatacatcaagtttatatactttctatatgatattagaataccttatttttttaatttatataaaaaagttatttaacaaagttcagcatttcaatgaataatgagaaaacgcatccaataatgattggcatcgctacagacaaaacattcttaaacatttaagtgtaggtttcttaagggtaaatagccccttcttctttatcaatttggcttttcattttatataaactttgattttgtaataaataataatttaagttagaattatgtttcaattttgtacaaaagaaagaaaaaatttagaagaatattaaaagaattcaatattaaataaaattataattttaaacttttttctttattgtagtaagtaattatttttgggtcatatctttttagtgattagattatttgaaagaaatattataaaactctattttacaaattaatatgttcaaaattatcaattaaatatctcactcaatattgagtgcaatgaaatgttatatgatttagacaaataaaaattaataattatataataaaatgtttaattctttttttacatagattttctttttatttaataattgagcttttaaaaattaaacaaaaatttctaatgccttttccgaatattatttaatttgatttcttcttataataattaataaattacaataaattgaataattttattaaaaagacttaaaataaatttacctttaatgtgatatttttgttatttttatttcataaaatgaattttccttttaagcatgatcatattaattctaatttcttattattaatataattatgaattttatttagtaatatttataatttatgaaataaaataagctgtaaatttgatatgaattaaaataagaattgatatttaaatattagtggtggataaaaagtaaaaagcaaacttaatttcttcatacatttatcataatattgttcttcatatcagcaaattactatgagtactaatttatatactatttttatgtttttaatccaaattttctattgttcagtgaagaaggttt
>ARYC01005084.1_3503_9823
acagaaattattaaatatatttaaaaaatacatattaatattttatataatactttcaaagttaaaaacaaatttgggctatggggaagcatcctctCTCCCCATAATGTATGCTTATCATTTTGTTTTCTGATAGAGTTCTTAACGCTGAGTAACAGTAGCTAATGAACATGGAGTGTAcaagcaatagttttggagatAGAGCCTCACCAAAGAccctttttatatataaaaacattataaattcaCCTTCCCCATTGCCCAAATTTTTACATCAAATAAAAAGCTTAAAATGGAAATTAGACAGATTTGTATAATGAATTGAATTATAACTACATCTATAGCTTGCATCATTTTTGAGACCTATCAAACAGCAATACCTTTTTGAGTTTTAGAGCTGAAACAAGGTCGTTAGTATTCCTGGCCAAAAATACAACGTAATACAATTTGTACTTCAATTTAAATTCGATTAGctcattcaaatttatttttatagcatAAGGAATTAATCTTGAGATAGTTATGATATGCCAAGTTAGCAGAAACTAATAGTTACTTGAGAAACCTAGGTGATTTAAGGGGAGTAAATTTTGTACAAAAGAGCTTAGCCAAGATCCTTTTGAATGGAGAAGTTCAAGTTACTAATGATATACTTTACccaaaataatataattgtcCACTAGGTAATGATATTCAAGTGGATAAAATGCATAGGAGTGACTAGTGGCTCTGGCAAGAGATATTCATGGAATCCTCCTGATAAAGCACAGTGGCAAACTAATGTACTCACACATATCTAAGTCTAAATATATTCTCACCGTAGtgtagataaataaaaaatctggGAAACTAGTTACAGCATCATTTTAAACTTCAAGCATTAAGAAACTTATTGCTATCCCTAATGTTAGTATTGAgcaataaaaaaaaactaattacaCCTATATTGTGTATTGTGTAAATAGATATCAAATTATCTATAAGCAAGAGCATTTTAAACATCTTAATATTTTCAAAGTTACTTCAAAAAAACTTAGTTCACGGGAATAATAAAGCaaaatattctataataattgttaaaaagtatataaaaagTAACCTGGAAAAAAATTCGAAATAAAAAACCTAAAAGAAAGTgggaaaaaataataaaaagaattgcttCTTGTATGATAAAGAATTCTTAGTTCATATCATAACTGACAACATTTTCAGATAAAGCACCTACAATCTGAGACTACCATTATCCGATATTGAAGATTCGAATAAGGTTTACAAAAGgtaaaatctttttatcaagCTTATCCAATTTTTTGAGAGAGCACAACTTAACCTTTTATTCTAAACTTTCATCTCATTCATCAATTCTTATATTGATcataactataataaatttcacCTAAAGCACTTACAATCTCAGACAAACATTATCAGATATCGAAGTTTCGActtaagtttacaaaagataaaatcCTTATCAAGCTTATCCGTTTTATCAAGAGAGCATTCCTAAACTTTGCATTCTTAACACACATCTCATACAACAACTCTTACATTGATCATAACTATCATGAATTTCCTATGATGCACTTACAATCTCAGACAAACATTATCCGATATCGAAGATTCGACTcaagtttacaaaagataaaatcCTTATCTCTACCTTATCATTTTAATCGATTGTGCACTCCTAAAATATAATCTCATATGTTATATTATACAAGAATTATTATCTTGATCACAACTATCAACTGTTTCACATGAAGCACTCTCAATCTTTTTAAAACAATATTGCGATgccaaattttatttatttaatgaattattttttttaatctttgGTATTATACTTTGAAATTGAAATtggtaaataaatataatttaatttcacttTATTTGTTTATACAACTTACGGTAGATTTACTTTGTTTAATAGTACttgtttaaattctttaatatgaTTAAAGTATTTACGTTTTCagataatttattcaaatcttAAATTATCATTCATAAAATATCTTCAAATGAAATATCTTACAATAACCCttattttagtataatttatatactGTTCGAATGAATTTGGAAaagttttgtaatttaaaaattttattaaatttgcttatttattatactattaaaaaattatgtcAAATTacggctatgaggtagtatcctccccccccctaatgtatactttttttttcgtagtctgatagagtttttgacgctgagtaatagtagcagaagaacatggaatgtgcgagcaatagttttcgagctatgacTCATCAAAGTTtcgtttttatatataaaatttataatgaaaaaaaatttttttttacatttttttttaattttttattgattttaagtatatttttaagatttatctaaatatttgaattctttgaaatatattttatgaataaattatttaaaaatattaaataataatagatatttttaataaaatgaaccaaattattcaaaataacttAGATTAAGTTTTAGCATGCTTAGAAAATAGAAACCATAAGTTACTTGCTCAACTTTTAAAAGAGTAAGACTTGGTTCCTGACAAATCTAATTATCAATGCTTAAATTGTCATTAATGGAGATCATTGaaacttcaaattaaaaatcaaaactgCCTTGACAGAGTAATATGGagatgcaaaaataaaaattgtaaagtTTATTACAATATTAGAGGTGAAGGATGGTTTATAAATAAGAATTCTAGAATTTCAATCTAAAAACTAATGAAATTTATAGCAATGTACTTTCTTTACGGTTTTAAATTTGTATAAGCAAAAAGAGCACTCCGCTTAGGCAACAAAACGTTACAAAACTTAACAAAAAGGATTAGAAATCACCTCTATGAATATTATCAACAAAAGAATATGGATAGAATATTTGGATAGGATGGAGGAATAGTAGAAATTGATGAGATATTATTAGAGGAAGAAGAAAATACCACAGAGGAAGATAaagataaagaaaataaatttggtTACTAGGCATTGTATAAAGAGGATCAGACAAAAATGCATATTCAGCATGTAGAATACCGTAATCGACAAACTCTTGAAGGAATAATTTCCAGAAAAGTTGATTAAGCAGCAACCTATGTTTGCACTGATTCATGGAGAGCTTATAACAGATTGAGATAAATTGGATATAATCATCAACAAGTTAATCATCAAGAAAATTTTGTTAATCCTATAAACAGACAAGTACACACCTAAACTATAGAAAATAGATGGTCTTTGTTAAGAAAAGCTAGAAAGTTAATGGGACATTTAACTGATGATAATAAAGATTTCTTTTTAACAGAATTACAATGGAGAGTTGAATTTAGAACTGACCTTTAAAGATTcaataagttgataaaaatactatcataatattgattaaaaatttaaatattaaaatatgttttttttcataaaaatatacttaaaatcaataaaaaattaaaaaaaaatgtaaaaaaaaaaattttttcattataaattttatatataaaaacgaAACTTTGATGAgtcatagctcgaaaactattgctcgcacattccatgttcttctgctactattactcagcgtcaaaaactctatcagactacgaaaaaaaaagtatacattagggggggggaggatactacctcatagcccaAATTACTTATCTCTTGCTAAggattattcttaattttcctCATAAGgatctaataaatttatcttttctCTATTTTCTTTAATCGGTGCTTTTTTTtgcttcattttttattaaatactttCCAGgctattcaattaattataaaatataaatttgctaATATGTTAAgatataaaagttattttttatttgaataacaTTGTGATTGagttaaattctttaaatatgaaatttttattccatatttaataatacttaaacatataaaaaaaacttctATTTTagagtaattatttaatagatatGGATAAACATTAAATTGCAGTATAATAGCCGTAGAAGTTTATAAGATGCTATGAGATGTGATGACTTAATTTCatcaacttaaaattaaagaattaaagcaattaattttattataagccTCATTGATCAGTTAATTAGAACTATGAATATTAGTATTTGAAATTTGATGATTAACTTTATCTTCAATATAAAGAAAAGGTGATATTCCGAGGAGGATTTACTTATTTGTGAATCTTTGAGTCTTTCAACAgtattcatataatttataataattaaacaatgTATTTTAGAATCAGCACTaactaaaaacttaataaatctTTAGATATTGATTGAGAATTTTTGAGATAGTATATTTTTAAGttggttttaattaaatattgatttaaaaaatgacTATTGAGGGttgaacttaaaatataaaatcataaaagtaATACTatgaataataatcaaaaagatataatataatcaacaatttattttattcgaTTTTTTAAGAACTTGGTAGATATATAgattttttatcttattatatGCTGGAAATTTTACctaatatttaagatttaaaaactaatttataaggAAGTTAAAGTAatgattcaattaaatattaagcttttaccatttatttattaacttttaagagccacaataaataataaacaccagaaaaagaaaaaagataaaaaatgaaatttagcacataatttttttatcacaGAGATGATTgtgattttcataaaaatatagaagttataaataaaatagatttgatcgattattaatcaaatttatatactaaggctaaataatttaatgaatcaaGTCAAATTGAATGATTAGTCAAAAAGGAGTATTCAAATTTTTTtgactataaataatttacgaAATAAAATACAGCTCTAAAAAGATTATGAAATATGACTTTAATAAACTAtcaaattgtaaaatatttttcatattgaGATTAAGATTATTTAGATTATACTATAACCTAAAGATTCCGAgagaaataaaaagtatttaaaatattcaaacgAATAGAAATTCTGAAAAAATGCTAAAAAACAAGAAATAAATCTTACTtagcaataaatatttaagaaaaactcataaaataatattcaactattaatgttaaaaatataagcAACAAGTAAAGattgttttttttattcatattatttaaatatattaaaaatatttccataaaacagattaaaatttatttgttgctttattattataaaattttttattaattctataaaaaataactataagcttaaaacattagtaaaataagcaaataataaaatatttaaagaatgaGAGACTTTTGAAAACATataataactaaatattttcatttaaaattaaataaattttaaaatggattaatattgttttttaacattaaaggaaaatttgaaatttggctactactttatattattttttgaaaagtcaaaaatCCTTTATTTCTTGGTAATGTAATCCTGTTTGAAGTATATTCAAACTTATTTCAATTTCAGCACTTGTCAATCTAAAGATATAACTAAATGCGTATCTGACTCAAGGAAAATagaattgataattaataattagtaccgtttttaaattaatcagcattgattatatgaaatattaagatattaaaaatttaatttctgaGAAAAGAAGATCCGACAGCCTAGGCACTTTGGTTACTGCTGTCAAATTCCCTGTTATATgaataaatctatattttttaaaatcataattcaattgtttttattgataaatatataagaatcagaaaaaagtaaaaacttattttaacttaattttcttaattaatatatatatatataaatataaatacttaattagtttatttacaTTATACAGATAGAAAATGAGATTGCTGAAAGTCTTTTAAACATACGGCGATAAAAATATGTATCAATAAGTAATTGATtatccattttatttttaattattatttattttctaattatatctacttttgctaaaatataagtatatcagtttattagaaatttttgtGAATTATGATTATAGTAGATTATTCTTGAGTTAGGTTGTATATTCTCAAATAGCACAATCATAGAATTTGGGGGGAAATTTCCTGCACAGTGTTAtgataaagataaattataggGAAGCTCCTGCTCTAAAAGacttttagtttttttaaaattaatcttcaaTGAAACTATCAATCAACTTTCagattaaattcattattaataatacctaatttataaatgaattatcgGTATCTATCTACAGATTTCAAAAGATAAGACACATTTAATCTGAT
>ARYC01008397.1_11295_17615
cattctattaatttattgttaaaaactTAAAGTTGAGTTTCTATTTATTATAGGTTCATATATATGTCTTTGATGAACCATGTAAAATCAACTACTACTTATCTTAGgaaatgatattattattatacaaggaaattaaatgcaaataaaaatgCTCTGAACATGCAATTCCCATCCATTGCGACAtcaacaatattaaaatttccattttaatttttttatttattttcttatttttcttataatttgtCTTCTTCACTTTAATCAGAGTAAAACGATAAACTAAAATCACTTATTGTTACATCACTTTCATCTTCTAAAATTTAtctaacaataataattttaacctTTTTATCAGTTTTTATTTCAGATATTTCTTTTTACTTAAATCTTTTCAcattttattgttataatttaatcttgttTGAATTTTTTgcttatgaaaataaattttagcttTGATCATTTAATTGATCACTATTGTTAACATTATCACTTGAACATGAGCTAGATAAATTATcagcttttttatatttttcctaTTTCTTAAATTCACTCAATTTTCGTTTCTAGGAAggcattattaaaatttatagtaaaattatttttagagttagaaataaatttataataaatataaaataaatttttttatattaaaaaatactaaaattaaaattttggggaagtgaattaaattaatttgaaaattatttttaagtagaaatttttataaaaaagtatgTTAGCAAATACATTAAGACTTTGGAGATGAAAATTTCATATAATATGGGATATTTTAGGGGGGGATAGGGGGGTAGGGGTTGTAGTTTTTAGAAGAGGGGTatgggtctcggtcagaacaagtAGCTAATTTCCTGATatataacattataattataaaactcttCAATTTTTACACCTTATGATTCAACATGCTTTCAAAAGGCTGAATTATTTAGAGTAATTAAAAcacattttcattaaaatacttatatgttaaagataaaaaaattaagcaaatGCACAGAATTTATATCTTTCAAATGTCAACTGTCAGTAGATATCTGCCATACTACAAATGAGCTTCATCTTTTTTACTCATCATTCTTgaaatcataatataaaaaataatcaaaataaatatttcgaCAACTTTGTACGgacctttttaatttaatcaaattgatAAAGTCACTCTTAAATTCtctaagattaaaaaaatattaattatttaaaactaacttctttaatttttaaaataatatttatatattggcACAtggaaattattaagaaaagatctctaaaataaatgaatgatattttatttaaattaagcataACTAACTcagaaaatttaattcaatatattttatcaatcttttttcataattataaaggTATATACTTCTTAGAAATTTCAGtacttaatttgttttatttacatttaactTTTATCTTTGCTTGGATAGTTTGGATATCAGCTGTCCTCTTTTTGAATATTAtccttcttaatttcattattgctGTCATCTCCGAGTCATATGAGAaggtaataataaatatttaataaaatatgactTCGTCATATAATTTAGAGTTGAATTGGAATTATTGAATGTAGAAGATGGTAGCTGAATCCTTTAGAATTAaagcataattaataaaagagagGGAGTATTACTTAAGTGAAGAGGATTTCTAAAATCCAAAATATTTCCCTGGATATGTGATCTTCAGAAGACCTGTAGTTAGCTAAGTTGATGATAATCAAGAATAAAAACTctcatttttattcaattaactTTACTTAATTTgttagttttttattaattgcaATTACATTgctatatttatacttaatattaaaagattaatttttgtaagatattcattataagtataattgataattaattgtTTAGAGTATCATTCGTatgttattaaataagaaaaatacaGTCATATAATTTAATCACAAGTTTAACAGAATTTCTATTAATATGTAATATCtagctaaaatatatatttcaaatcaAAATCATTTTTCTATAAACATTCTTATTGAGtgtctaattataattttaaaaaaattaaaggtgttaaatttaaatttaattataatttaaactatttattactCTTTTTGTATTTCTAACtttggctatgaggtagtatcctccccccctaatgtatactttttttttcgtagtctgatagagtttttgacgctgagtaatagtagcaaaagaacatggaatgtgcgagcaatatgTTTTCGAGCTATGACTCATCAAAGTCtcgtttttatatataaaatttataatgaaaaaaaaagttttttttttattttttttttattttttattgattttaagtatatttttatgatttatctaaatattttaatatttgaaatttattttatgaataaatttatttaaaaatattaaataataatagatatttttaataaaatgaaccaaattattcaaaataacttAGATTAAGTTTTAGCATGCTTAGAAAATAGAAACCATAAGTTACTTGCTCAACTTTTAAAAGAGTAAGACTTGGTTCCTGACAAATCTAATTATCAATGCTTAAATTGTCATTAATGGAGATCATTGaaacttcaaattaaaaatcaaaactgCCTTGACAGAGTAATATGGagatgcaaaaataaaaattgtaaagtTTATTACAATATTAGAGGTGAAGGATGGTTTATAAATAAGAATTCTAGAATTTCAATCTAAAAACTAATGAAATTTATAGCAATGTACTTTCTTTACGGTTTTAAATTTGTATAAGCAAAAAGAGCACTCCGCTTAGGCAACAAAACGTTACAAAACTTAACAAAAAGGATTAGAAATCACCTCTATGAATATTATCAACAAAAGAATATGGATAGAATATTTGGATAGGATGGAGGAATAGTAGAAATTGATGAGATATTATTAGAGGAAGAAGAAAATACCACAGAGGAAGATAaagataaagaaaataaatttggtTACTAGGCATTGTATAAAGAGGATCAGACAAAAATGCATATTCAGCATGTAGAATACCGTAATCGACAAACTCTTGAAGGAATAATTTCCAGAAAAGTTGATTAAGCAGCAACCTATGTTTGCACTGATTCATGGAGAGCTTATAACAGATTGAGATAAATTGGATATAATCATCAACAAGTTAATCATCAAGAAAATTTTGTTAATCCTATAAACAGACAAGTACACACCTAAACTATAGAAAATAGATGGTCTTTGTTAAGAAAAGCTAGAAAGTTAATGGGACATTTAACTGATGATAATAAAGATTTCTTTTTAACAGAATTACAATGGAGAGTTGAATTTAGAACTGACCTTTAAAGATTcaataagttgataaaaatactatcataatattgattaaaaaatttaaatattaaaatatgtttttttttcataaaaatattcttaaaatcaataaaaaataaaaaaaaataaaaaaaaatttttttttcattataaattttatatataaaaacgaAACTTTGATGAGTCATAGCTCGAAAaatattgctcgcacattccatgttcttttgctactattactcagcgtcaaaattCTATCAGACTACGAAaaaaaaagtatacattaggggggggggaggatactacttCATAGCCCTAACTTTTTATAATCTTTGTTTTGTTGTTGTTAACTTTTGCAAagaaaatttatcttattttttaaaaataactataagagttttttcgttctttaacttaattatcttaaagtaaataatttgaTGTGAAAagtttcatattatttttaagtttcaatctcaaaatataatatatcagttcatagtttattataaattttagtgtTATTTAGAATTTGGATgtttatctaataaaataaaaccaaatgatagaaaaataaattactcttttgTGATTTAAATGGCAAGGATTTGTGAAAGACATTAAGAAAACAATTTACAAAACTCATATTAAGAGTTTTCACACAGAGGAAGAAATCTTACACAATATAAAAACTGTCAAATCCACTGTTTAAGATTTATagactataattaaaaattaggatCAAATCATCAAGAATAGTACTTATAATTTATAGCtttaatttacatataattgcttaaaaattgacaattattaataaaatacataatattaggaaattctAAAACCTTCAAATAAATAAACTGCTATAactttattatttgtaaatttaataacatCATACAAAAGAAATGGGGTTTTACAAAAAAATGCTTGAATATTAGTGATTTTActattagtttatattttatatttaattaaaattcactcAAGTAGTTGCTTATAAGAAGTGATGATGTTAGTTAGATTTACAGTTTAATTTTacgaataatttttttatattttccttGTAAATTCATAAATCTCTTGTTATTTGAAATAGCGCACAATGAAAGACCTAAAATTAAACATTGTTGAATAACTTCAAAATAAAAGAGTGAAAGTTATATATTGTCATTTTATAAAACTGAAATTTAAAGGTAATAGGCTGCTTACTTTGAAAGTTTTGATATAATGTGAGTTTGACCTGGAGAGGTTTTGGTTCATCTTCTTTCTTTTAActtcattttaagtttttatatagaatttataattttaatctgtttatttattgattaactaaaaaatttaatttcaaaaattcatgcataatattaaaaataattcatgtGTTATTTGACAAATTACCCTTAATTTGGTTCAAAGATGGCTATCGAAAGactaaaaataagtaatttttacaataaaattgtaTTCACAAAgttatatctattttaattataatttaaatttattaatttatttatatatacattaattttttttattaatataatttatttataacttaataaatcattaagaaCTAAGAAAATTCTATATAGAACTAAGAAAAAACTATTTAAACACTATAAGTctcaatgaataaaaaattcgatgaaataaaagcttaaaatgaataaatcatAAACTATAtcgaaaataataattattgattaaatatttccATAATATAGGATCCCTTATTTTGCTAAATATTATCTAACTAATTAATATCGAAATTAACAAAGACAAAGAAAGCAAGAATGatgaataaaatacaaattgaaataatagaataaactttatattagtcaattatatttttaattaattcttcaataaatctatcattttaatttcataatctaTCTTTCTAATTAGAtagtttattgaatttatttgcaTAATACAAACTAATCACTGCAGATATACCCTTGAACCCGgaaaacaatttttataataaattaattataaatttaaaatagtgataaagttggcaaatttaaacgatcttggactcattcgatagaggatttaaatttaaattattattggcggtaaTATTTTATCGAATCACTGAAGCGATGTAACTTCAATTAAATGTGAGAGTATAATTTCATGAATTTTGTGGTGTTTAAGTATATTAAGATACATCGCTTCAGAGATTCGATAAAAATtaccgccaataataataataatttaaattctctatcgaatgagcccaagatcgtttaaattggccaactttatcaatatttgaattcttaattaatttattataaaaattgattttcgGGTTCAAGTGTATTTTTACATTCCCTCTTTTTGGTACCAGTTAAAGTTTTTAAAGACAGTTTGAATACTTAAAATTCATTTCATGTGTGGCGCACAAAAGTAGAATACGATTTTACAATCTATCTAGAATTAGCCTTAAATCTATCTAGAATCTCAAGGTGCCTTATAGTGAGTACTAAACCAAAATTAGTGGATAAAACCTCATTGAAGCATCTATATAGAACAACATTCTAAAACTAGGGATTGTTAACTTAAATCCAAATAGATAATGATAATCCAACATTACAGTTAAAAAACTTTAACTGGCATCAAAAGGagctattaataaatatatgaaatttaataaaaataaaagtaaagtcAAAACTGTTTTGTGTTAATATGGTAAAtatgtttttcaaaaatttatttttatgcaaATTAAAACCTTCCTTTAAGTttgagatttttaattttagatttataaaatattaaataagccTATATATTACtgagaaaaaaataattcaattattttttattttaggcACTCAAGATCTCAAATAAATCTATtcgatttaataaattttgtaaaaaaaagaCCTAAAATTGACTAACTGTATTTATGCAAAATTA
>ARYC01017973.1_15511_21810
attcagtgattacaatttactttctcattgaataatgttttatatttcaatcccaataagaccatactatgctttataaatgaaacaattaaatcatttacttaagggtattgattttataattcatacaatattatagttaaaatggctttgaattaagttaatagaataataaatagattatcaaaaaattaaatatatctatctgccgttatttagtcgtctgttttatgattaagtttaagagtagatacttatgttattttctacaagtagtaattttattttaatctgtaaaaagaatcaaataaaatttattttaatggatttgtcagaagattatgatgaaaatccagtattttattgtccaatatgattacatttgaaaaaaaattgtaaaaaattctatttattcttaaattaaataaagattgctgttaatcatattaaatatgaaaataaaaaaatgaaatatatagattttactaagttgacactttgccattatattaattaaactgagataatggagtatagagttagtaattttatcgtagtttctaaaaagcaaggaaattttagattatactcaatcctgatttgtttttttttaacctgaaattagatctgctacagtactctgatatttatatttatattatttaatgatgtaagaacattaattctggcaatccgaaatatgtcagaattttaagtcatttctttgttgctatgcgaatatgtgtatgaaagtacttgatggttatatcgatattttcaacgataatttagaaaattctcggatagagaatcaaaatatttatagtgattgtttggttctgacatatttcggattgccagaattaatgttcttacatcattaaataatataaatataaatatcagagtactgtagcagatctaatttcaggttaaaaaaaaacaaatcaggattgagtataatctaaaatttccttgctttttagaaactacgataaaattactaactctatactccattatctcagtttaattaatataatggcaaagtgtcaacttagtaaaatctatatatttcatttttttattttcatatttaatatgattaacagcaatctttatttaatttaagaataaatagaattttttacaattttttttcaaatgtaatcatattggacaataaaatactggattttcatcataatcttctgacaaatccattaaaataaattttatttgattctttttacagattaaaataaaattactacttgtagaaaataacataagtatctactcttaaacttaatcataaaacagacgactaaataacggcagatagatatatttaattttttgataatctatttattattctattaacttaattcaaagccattttaactatagtaaatgaaaaaatttactattaattagtgaatatgtcagtcgatggttttgacttattaataatcttagatagaatacgtactgctccagcctttatcactaaatctcttgattatgcttagtgtacagatacaacctacaaaatccccattaaataacatttaaatttatcattggatttgggagtatttttcctccctcaaaacattttaataaattttatttgccaaataaaactgttgaaacatacttatcacttctttaatttctctctctaaattaaaaaactttataaagattaaaacaatatatataaaaattcggctatgaggtagtatcctcccccccctaatgtatactttttttttcgtagtctgatagaattttgacgctgagtaatagtagcaaaagaacatggaatgtgcgagcaatatttttcgagctatgactcatcaaagtttcgtttttatatataaaatttataatgaaaaaaaaatttttttttatttttttttattttttattgattttaagaatatttttaagatttatctaaatatttgaattctttgaaatttattttatgattaaattattaaaaatattaaataataatagatatttttaataaaatgaaccaaattattcaaaataacttagattaagttttagcatgcttagaaaatagaaaccataagttacttgctcaacttttaaaagagtaagacttggttcctgacaaatctaattatcaatgcttaaattgtcattaatggagatcattgaaacttcaaattaaaaatcaaaactgccttgacagagtaatatggagatgcaaaaataaaaattgtaaagtttattacaatattagaggtgaaggatggtttataaataagaattctagaatttcaatctaaaaactaatgaaatttatagcaatgtactttctttacggttttaaatttgtataagcaaaaagagcactccgcttaggcaacaaaacgttacaaaacttaacaaaaaggattagaaatcacctctatgaatattatcaacaaaagaatatggatagaatatttggataggatggaggaatagtagaaattgatgagatgttattagaggaagaagaaaataccacagaggaagataaagataaagaaaataaatttggttactaggcattgtataaagaggatcagacaaaatgcatattcagcatgtagaataccgtaatcgacaaactcttgaaggaataatttccagaaaagttgattaagcagcaacctatgtttgcactgattcatggagagcttataacagattgagataaattggatataatcatcaacaagttaatcatcaagaaaattttgttaatcctataaacagacaagtacacacctaaactatagaaaatagatggtctttgttaagaaaagctagaaagttaatgggacatttaactgatgataataaagatttctttttaacagaattacaatggagagttgaatttagaactgacctttaaagattcaataagttgataaaaatactatcataatattgattaaaaatttaaatattaaaatatgttttttttcataaaaatattcttaaaatcaataaaaaataaaaaaaaatgaaaaaaaatttttttttcattataaattttatatataaaaacgaaactttgatgagtcatagctcgaaactattgctcgcacattccatgtttttttgctactattactcagcgtcaaaattctatcagactacgaaaagaaaagtatactttaggggggtaggatactacctcatagccttaatattcttatataattgtttttttttattttaacttttatctatttgcatttcaaattaatctttttattttttaatgaaagtcaattaatttataaataacaaaaaattgtctaaaatttatgaagaaattttcagaaatttataaaaaaattaaatatctaaaggttttaataaaacaaatttctcttcgggcagtaaaaatttcctaaaaagcatgaaactttccccttattatttaggtatcatttctactactcttactataactttttctgatggatagatatttaaatgtgagctgtatgtttatattaaaaaactcatgcaccttgctgcattagcctaaaacatttattaatttttataaaaatataataaagataagtaataattaatagcttaatcaatttatttaacaaaggtttatacatttaaattataaataaatagaattaccacaagaaggatgttctgttcaatttcaatagtctaaactagaattccagaaagtttttcacatatttcttcagatagttcaaaatgatcttatttcttttcgaaaatagaatcaagtattttgctgaagcagtcaactgcaaaatattttctcataggttcatcactataagtaaactcaaaaagttcagggatatcgttttcctatataagataaataagcatatgtatttattgtaaaattaagcataataatttcataaatataattttaataaattaaaataatttaattaaatgctattagtaaatattattgtcaattatacaatagagtttattcataacgaaatataaaaactttagttaagtataagaaagacattatttattaaatctcaatttatgattaatatatatttttatgcaaattactataatagttcttactttcagttacaaattatcaattaactcctccaatctctatactttgtcccataatatttgctcatctggatcccactttagatctgcttcatcgaatatctgagctaaggatctttgttaatagaccattagttattgggatgactgatcatctgctattgtcaatttttgcatctaactgtttttgagtaattgttctgactctttatttgcattggatagtgaatctttgttttcatcttggatattttactgggggggggttaaatcttaatattattatttgagttaattaagtaacgattatttgactacttaacaataattcgatattaataatagtcaccagtattgatttatttaatttaaataaaataatttccttaaaaaaatctctagtatatgccaatatataaatttaacttggttaggaagtattgttgtgattcataaataaataattgataattcaattcaatttaatttaatattacgattaattaaagaatatttttaaaaagttataattgattttaaaattctaaatatttggaaattactcatgcgtgacaaataattattttatttaattaaaaattttatcagaagtattattctccaaattaaatagatgtcttaataaagaaaaaagcatgagtatcaaattaaataatttaatatctcataaaattacttcaaatttttaaatgaatttttctctataatataaaacttaatttaaaatttttgaaataaaattaataactacaattttataatatatatctatattttatttattaatttttttaaaaataaaatattttacttttttctaagcaagttatattccagtatgtaaattgtcatttttaatatcatattaaacttttaaaaataaaaacattttaaaaatggcatttggggtgtcagatcctccctctttattttgagctgtacttattcttctttgtagttgcgacattaacttttccatttatatgatttttattaatttgaattatgatttagttatttttcaacagaataatttattaatgatattagaaattggaattagcattttaattcactaaagtatattttccttctacaaataatacatttactaatttatctcataaaaaataaaacaaattagcgattaattagaataatttcgcagttgggtatatataaataaaatttactataaattatataaaacttcatataaataaaaatagacttaacaagaaactttttgactatataaaaatatatataaaaagaaagattgttaatattttatttataaaaaaattaagtttaaaaaatatcaatatttaaattgcatattaaaattagaaatttaattatattgatatttttatttcgcaataatacttcagatcatactcatgtttaaagtttgaatattaatgtattcattgaacaaaattatataaaaataaaagttcattcaaaattgtaaatttgaaattaacagaattcaagatttaagacatcttattaagtagctttataatattatatttaattttatctatacctatagaactactttacttctaaataatttaaaagtttttcttatcccaaaatagttttgttgtattttgagataatttacttttaaaagttatagtttctctgggaatggaatatatcataatttagtttgatgattttatattaagtatttagtat
>ARYC01017034.1_18648_24914
tttattgcactataACTAAAGAagtatgaaatgactctaagagattatctttactttaatagatacccagatgacttgaatgagatactcacggaaatgaccaagggtgttaaagagctccatgatctagggtatgttcatagagatttgaagccagaaaatgtaatgctaaatctctgtcctttagaaatagtagtcattgatttcaatagagcaatgaGTAAGAAATAGGGACTTTAGATAAAGTACTAGGCACATCTGAGTACTTCCTAATAAGAGAGAAAtagactaatggctctgtttagtgggatgtctgggcggtagcagcaatttcttaaagtgcgatatggaaagtatgtcttacttcggaacaaagcaagaaaagtaatcaataagcttggctattaaacatatataacaggaagatgtatgcactgagattaagaaaattgttgagatgataatagtaagagctccagcatatccaagatcatcattagaagatatacttgaaacactAAAGAgggctaagttcaagagataccacaaagataagcagataaaatttgtttgaattaagtacactaatactcattaaatattcattaaatattcattaaattcatataaaaccttcattttctctactaaccccaataagactccaactataccctacaaatcaaagtacttataaaccacacttaggggttttggggttttgatttctaAGCTAAATAgtattcttaatatatttaataataaattaatcataaatgttgctaatttctaaattatcatTATCCAACTTGgcctaatttatttaacatgTCCAAACCGAATATATCCCCAAGTATTCATATCAAATCAAATCAcaaaaacttatattaaaagtttttgaggaatttttattatattatttgaatCTTTGTATAATGTACTGGTGGAGGGATCaagataaaaaatgaaaaaattttagaCTCTCTATTTAGTTTACCTTAAAATTTTGGGTGATCATATattcaataccccaaaaccccttagtgagagttataagtgctttgatttgtagggtatagttgggggtcttattgggattagtagagaaattagacCAATTTGcataatgagaaatagaaattagcgaaatttagggtatatttatgatgataaatatttagatttattgcttaagcttaggtatgtaGCAAGTATTAATTTAGACTTGGTCAAATCAGtactgaattatacagccatagcaagactccaaCGTAAGAGTGCCTCAATTGTTAGGTATCGTTGCTTGtcagctgtttagcattataactcaggcatttgaaaacatcctgcaagaaaataaaagttctcacagcagcATATTGGCtactctgcgactcgaagactttaaagtattgtgCACACTTTCCACTCCACTAgcgggctgtgatgtttcatcgcaagttttcTGACATGCGTATTTCTCCTTAAGTATAGCCAACAtatatagaagaaatggcattactttcaagactgtcaacagagtaaagagagtgaatgattgattttacagtggcatattatagtaataatttaaactatatatatgattaaatgcagagagctattactaataacatcaagttcatacacgctgatgaagcagtgtttacattcaacacctttattaataagtcttggtacaagaagtatgataacatagaaatttatgactaaaaaagaaggttgtcacccatgcaattttagctggtattagcgaagattcaggcttatAAAGTTATgccattcatcctcgctctattaagcgagagcagtatattgagttcttacataagctcagagctctcaaatatataatataaattagtcttataaaattgaacattaaagtcaatcactctcttaatgcgattgactgtcttgtaagatattccattctttttgtagatgtttgctatagattaagcagatatgtgaagctcagggtatttggcgatgaaacatcacagccctctaggctaaaaagaaattatcccaatatttaagagtcttattattaataagattgtcaatatgatgttgctaaaattttaagggtctcttaggcttagaataaagatgcaatatttttaaattcaatgctaattgacagtgagacctcacagttgctggggATTcttggagtagccttgctatagacgtataattcagaacaggcttgagttaatcgctatattcatcacatccatatcgatACTTAAACAATTAGGTCGAATtcattgaaaaatcgaaataaTGAATATTCAGAAAAATACAcaaacctattaataatatgTAGTTtaggggggggaaagtttcctgcactcgagaaagtttcctgcacttttcttttttacataaattaaaaaatttaatattttatgaccCATTAACTATTAAGAGGATTTTGTTACATCATTtaagtagttcaagaaaatatagttgTACACGTTGTCTAACAATATATAGGTATGGAAAGAACAAGATAAGTTGAAACATAATTTCAATAACAATAGGATACAATATTCGGAATTACTATGAATACAGAGAGGACAATCTAATGGTTAAGAGACAGAAATCTactaatatcagatgaaatatgtcAGAGTTGTTGGAACCGTATGCAAATATAAAAATGTAGTACTAGAGTTGATggtgaataatttaaatgtaatcgTTGCAATCTTAAAGTAAGTATTAGAAAAGATTCTATATTTGGGCAATTCTCAAAAACTCCAATAATAATACTAACGAGAATCATCTTCATCTACTTTATTGATGGAAACAATGCTAGTAAGATACATAAAATCCTTAGACAAACAGTTAGCGAAGAACATGTAATGTCAATTCAATCTATTAGAGCAATTCTCTTTGAGTTAAGAAATAGAATATCAGAATGGATGTAAAATGAGTACTATTCAACATTAGAAATGAACAATGAAGTTGTAGAAATTGATGAATCCCTATTTAGCCATTGGCCTCTTTCAAAttaaagaagaagaagaagagacAGATAAGTATGGGCTATAGGATTATTTGGAAGAGATAGCAAGAAAATAGTAATCGAGTGTGTTAATAACAGAAATGAAAGAACACTAAGAAATATAATTGGATAATATGTTGTAAGGGGTAGTACAATAATTACAGATGGTTGGAGAGGTTACAACTTTCTTAGAAATAATGGATACTTTCATGGAACTTATATTCATTAACCAAGGGGAGGATATAGAGGGATGATAGGAAGAGTAGTTCCTGGAGTTTAGATTACAACTAATAGAATTGAGAACACTTGGAATCAtcttaaatacttaagaaatatatatagtGGATCTATTCCAGCCTAATATGCCTAAGAGTTCTTAGATGAACTTGTATTCAGAAGAAACGAAACAGTGCTTGGATGGTCCCTTGAATCAATGCTAATAGAGATATTAactaattgatatataaattaagaataattataacaatgaaattagtccggaagttggttgatagttgttataaagattaattaaataaaaaaaaattttagtgcaggaaactttctaaaaattttttttttatcataaaccggtgcaggaaactttcccccccccgtagtttataataaaattttatgaattaaattactaGATGATTTTAATAGTTTGATTAGGATGGAGTGGATTTACTCCGTCATTAGGTGATGCTGAAGATGGGTGGACTCTGTAGTTCAACACTACATATCCTGCAGGTTTAATCCCAGATTAGGTGACATGCATAAATGCTGTCAAAATTTTAGTTTCTATTTATGCGGAGTGAGTCacgaaatttaaatttttttgcgAGTCACTCcactaatatttttatattcattcatGTCTTGTTTCTTTTGATTGTGTTTAATTTTTCTCAATCAGCGTGCAGTTAATACTAAAACTTTTTACGATTTTCTTATTtcacatttttatatattatcatatagAGATTTTAAGGTTGTTACTTTGAAAAGTAACATTATTCATAACTCAAgaaaaaattatcttttatacTAAAACGCATgcattaaactaaattaaaaacaccttataataatgagaatatagaataacttaaaatatgaaAGCGGAGTGAGtcgcaaaaaaaataaaatttcgtgACTCACTCCGGAAAAAATAAATCCTAAAATTTTGGCAGCGTTTAGACATATGAAAGCTGGATAAAAATTTCTGCACTCTGTGtcacttaaaaataattagcgGCATCAACTTAAACTCCAGCATGCTATAGGGACAATCCACTCCATTAACTTAATATCacaacaaatatttaattttaaaattataaaaatagaattataaagtATACTATATGGTTGAAATTGTTGATTTCtgtgaatatttaatatttcgaTACTTCATTAAATTCGAcctaaataaatctatatactcactgccATAAACTGAcgccaaacctcgcatatactcacttaaattactaatatttaaacattaaacccctacataaaacactaataaagtatgcactaatagtctattaaaactcaatcaaactactgaaagggttttagggttttggggttttgattgtactaagataggctcataaaaggtaattcaagaacttgcttaaactcgatggagttattcttggaaaTGGTTGTATTGCACTATAACTAAAGAagtatgaaatgactctaagagattatatttaccataatagatacccagatgacttgaatgagatactcacggaaatgaccaacgGTGttaaagagctccatgatctagggtatgttcatagagatttgaagccagaaaatgtaatgctaaatctctgtcctttagaaatagtagtcattgatttcaatagagcaatgaGTAAGAAATAGGGACTTTAGATAAAGTACTAGGCACATCTGAGTACTTCCTAATAAGAGAGAAAtagactaatggctctgtttagtgggatgtctgggcggtagcagcaatttcttaaagtgcgatatggaaagtatgtcttacttcggaacaaagcaagaaaagtaatcaataagcttggctattaaacatatataacaggaagatgtatgcactgagattaagaaaattgttgagatgataatagtaagagctccagcatatccaagatcatcattagaagatatacttgaaacactAAAGAgggctaagttcaagagataccacaaagataagcagataaaatttttttgatttaagcacattaatactcattaaatattcattaaattcacataaaacttgcgctttctctactaaccccaaaaagaccccaactataccctacaaatcaaagcacttataaaccacactaaggggttttggggttttgattacaaTATCAATtgtaatcaataaataattaaattttaataccctattaatttaagtatttttacaAAGTTAAAAACTAGGTGGATTCTAATGCAAGTTCATAATcattttagttaaataaataaacttttatttctGAGGAAGTTCAGAATTTTCAATGATTCATTATATTTTCActaattacaaaattttattttattgaaggGTCTCGTTGCACTACAACTAAATGATTAAGAAGACCTAATTCTTCAAACACttcttctatttaaattaatattaaatttataatttatttatatcatcCTTCTTCAGGAGCACTACATGCTTATcgaaatatattttgattttgttgCAGCTTCGTTTAAGAGGATTCTCTCTGAAAATGGCAAAAAAGGAGACATTTTAGGTTTGCtatttctttttattgaataaaaaatgaaaaaaaaattccCTTGGCTCAAAGTTATTTCTGCACAAGAACTTTCTAATTCAATTGTGATTCCAATTTTACTgtagaattattaatttttttacttataaaagttattaattgtttttaaatattaatataataagaatcATGTGACATCAGATTTCTTTTTCAGCAATTTTGAGTTGTACAACCAAGTTTGTTAGGAAGACTTTCTACATGCAAATATTATTGCTTAATCGCTGAATAAGTAAGTTGTAAAAACGATAAATAAACTTTATAGTGTGAGAGAGGTTTTAAgagatataaatgaaattattaactCTGCATCCGTTGAATTTACCAGTAAAATCATCAAGGACTTCAATTCTTAAAgctgaaatttaaaattattataacta
>ARYC01003146.1_42542_48841
gtttttaattattaaatcaagaaTGGGGGGAAAAATGaggcatatttgaatattcgaaataaattaaaattaaaattaaatataatacactattgaaaaaagaaaatttagaggaataattttaagaaattaaattaaattatatattttttataggcacttcttaatttttattgctaCTGTTATTTTATTGCTTGTTCCAACCAGAATGATCCCCTCCACCACGCCCCTCCCAGGTCTAAAACGAGaacccccctcccaccctaactagaccccccctcccacctcaacaacatccctattcatatgaaaactTTGATCctcgatgtttaaatcattttcctcatgacatcttgatctcatttttattaaacataaaaatatctttttcaaaaattttctcaatcattcaaatgcttttcttttcttaaatttaacatCTTTCACTACGTCCGTagactattttatttatatgctcctataggaaattaataaaatatatttcaattttactcgtgaataatatatatttaaaaaaatattgagcCAACAAACTCATTAAACTATGTATAATAATcatataactaaatttaaataaacatgtAATCACTTTAATAGTCTATATtcgaaatataattaattttttattgcatTGTTTTccaattattctataattattaccaTTAACATTTATAAAGTAACAAataatagttatggaaaaattaatatgaaagtatattaaaataaaatctattttattcactataataataaattagtttgtaaaaggattaatttaaatataaacaacttctttaataataaaagattgctaaaaattgaatttgattatagtgaataaaatagattttattttaatatactttcatattaatttttccataactattatTTGTTACTTTATAAATGTTAATGGTAATAATTGTAGAATAATTGGAAAACAatgcaataaaaaattaattaatttcgaATATAGACTATTAAAGTGATGacatgtttatttaaatttagttatatgATTTTTATACATAGTTTAATAAGTTTGTTGgctcaatattttataattatatattattcacgagtaaaattgaaatatattttattaatattcaataggagcatataaataaatagtcTACAGACGTAGTGAAAGatgttaaatttaagaaaagaaaagcatttgaatgattgagaaaatttttgaaaaagatatttctatgtttaataaaaatgagatcaagatgtcatgaggaaaatgatttaaacatcgagGATAAAagttttcatatgaatagggatgttattggggggagggggggtctagttagggtaggagggggggtctcgttttagaCTGGGAGGGGGGTGGGAGAGGGTCTCGTGAACAATTGCTGTTATTATTTGAATGTAAAATTTTTGTTAGAATCCATTTGATATTTTCAGGTCTAATGTCTCTATGAATAATTCCTTTTCTGTGCattgaagataaaaaaaatattgtctGGTTTAATGTCTCTATGAAATTCTGGGTCAATATTCCCTTGTAATTATTTCTGAAATCTgtttaaagtaaaaattctcaatatttGAGATGCTAAGaattgaatttttgaaaaataagttttttccataatctaaatttaatttttattattataactttccaTTTTGAATACAAAATTTATTGACTTTTTCGAAAACCTGCAaccaaatattaaaatttcaatggTGCAAAAATcgcttaaataaatgaaataattaattattattattatgacatCTTAAATAAATCCACTAACCCCCTTCTTCTCccaactttaatttattattattaaaattttttttttctccTATAAAAAGTTTTCTTGATTACCTAGGCTTGAATGCTGCctctttttatcttattttattattaattattaatttattatttattttactcttGAAAAATGGATTTATCATATATTCCCAAAATAATTCACAGAGACATTAAAcctgaaaatatattaattaaatggttagagtttttgataattaagaataattaatttgatgattatgaagatgaagatgatgaggaatttacttaaatttattaagttaaaaattaaatcaaaattaaggctatgaggtagtatcctccccccccctaatgtatactttttttTTCGTAGTCTGATAGaatttttgacgctgagtaatagtagcaaaagaacatggaatgtgcgagcaatagttttcgagctatgacTCATCAAAGTTtcgtttttatatataaaatttataatgaaaaaaaattttttttttaattttctttttaattttttattgattttaagtatatttttaagatttatctaaatatttgaattctttgaaatttattttatgaataaatttatttaaaaatattaaataataatagatatttttaataaaatgaaccaaattattcaaaataacttAGATTAAGTTTTAGCATGCTTAGAAAATAGAAACCATAAGTTACTTGCTCAACTTTTAAAAGAGTAAGACTTGGTTCCTGACAAATCTAATTATCAATGCTTAAATTGTCATTAATGGAGATCATTGaaacttcaaattaaaaatcaaaactgCCTTGACAGAGTAATATGGagatgcaaaaataaaaattgtaaagtTTATTACAATATTAGAGGTGAAGGATGGTTTATAAATAAGAATTCTAGAATTTCAATCTAAAAACTAATGAAATTTATAGCAATGTACTTTCTTTACGGTTTTAAATTTGTATAAGCAAAAAGAGCACTCCGCTTAGGCAACAAAACGTTACAAAACTTAACAAAAAGGATTAGAAATCACCTCTATGAATATTATCAACAAAAGAATATGGATAGAATATTTGGATAGGATGGAGGAATAGTAGAAATTGATGAGATATTATTAGAGGAAGAAGAAAATACCACAGAGGAAGATAaagataaagaaaataaatttggtTACTAGGCATTGTATAAAGAGGATCAGACAAAATGCATATTCAGCATGTAGAATACCGTAATCGACAAACTCTTGAAGGAATAATTTCCAGAAAAGTTGATTAAGCAGCAACCTAAATTTGCACTGATTCATGGAGAGCTTATAACAGATTGAGATAAATTGGATATAATCATCAACAAGTTAATCATCAAGAAAATTTTGTTAATCCTATAAACAGACAAGTACACACCTAAACTATAGAAAATAGATGGTCTTTGTTAAGAAAAGCTAGAAAGTTAATGGGACATTTAACTGATGATAATAAAGATTTCTTTTAACAGAATTACAATGGAGAGTTGAATTTAGAACTGACCTTTAAAGATTcaataagttgataaaaatactatcataatattgattaaaaatttaaatattaaaatatgtttttttttcataaaaataaacttaaaatcaataaaaaattaaaaagaaaattaaaaaaaaattatttttcattataaattttatatataaaaacgaAAATTTGATGAgtcatagctcgaaaactattgctcgcacattccatgttcttttgctactattactcagcgtcaaaaactctatcagactacgaaaaaaaaagtatacattaggggggggggatactacctcatagccaaaattaattatattaatattaagaaatcAATCTGATTCGCTTTGGGATTCAGTCCCTGAAAGTATCTCGCTTTAAGAGCTTAAATATCTTCTGGATTTAGACTTTTTCTTGGATTTGCTTTTTGATCTTCTGCATTATTTGTCTTTCTTGTATTTCTATACATGCTTtgatttgatataatttttttggGGCTTCTTTACTTTAGTCTTTTAGTCAACATTTGGCAATAAAACGTGATTTGATAGTGAAACGCTGTTAAAGTATTGATTGAAGGTTGAAATTTAGCACTggatattttaaaactttttagcCCAATTAATAAGTTTCTTGGCAGTTGTGGAAATGTTCAATGAATCAATTCCATTTAAGTAAAAGTGATGCATAGTCGTTCTTCAAGGCGAAAAATCtgagaatattttttaattctaagatTGTTTAAATCAAAGTCTTTATAATCCTTTGAATGTCCATAAACTTTGTGCTCTTGTcctaaaaattactaaataaattgCAGTTCCCCAATACTTTTCACTTTTGCATTACTATGTAAACTGTCAGGATTAATTGAATCGATAAGACATAAATTGTCATTAACATAATAGAAATACCAGTTGGATTGATGCTTTTTGAGTACTAGAAAAGCTCTCTGAGTCctatttaaaacttgaattattAAAGATCTTCTTATATAATAGTTGAGTGTTGCTATAAATCCATTTCTAAATATGATTTCATTCTCGAATTGATGTTTTGCGAATCAATCTAGGCAGGTGAGTATATGATGCTTGAAATTCTTGTCTATCaatactccttaaaagtgttcaAATTCTACACTTTTGTTGTAAGTGTAAATATCCTCGATTTTCTAAACATACTCAAAATAAAGCATTACATGTTGCAAATATTCTTCGTTACTAATAAAGACAGGCTTtcccattaattaatttaatgcatTAAATTGCTGTGTAATAAGCAAGGGATGATTTACGAGAAAATTTTCAAATTCTGTTTTCTTGTTTAAACTAGTAATACTCAGGCTTGATTTTGTCACATTTTTGTAAAGATTCCCTTGAATTCTTGAAAGGGTTTATTTATCACAACTTCTGATTAAATTGGAAAGTGCAAATCCTGCTATAATAAAGTTGATCAAAGGATTTTGAGTGACTGAGTGAACGCTTTTAGGGTCTGAGTCCTCTGcaaactttaatttttgcaaGATAATTTCTTCAGCTTTTTTCTAGTCTGAATTGCTTTTATTGACAAGGCTTTAATTATTGCTATTTGGTGccttttattgttaaaattaagaTGCAGGTCTAGAGGCCGAATTTGAATTCATATATTGATATTAGTTATTTTGATTCAAGTCATTCTGCTAAAACGTATTTTGTTGCTGATAAGTTTAGTTTTAACGACTGAGTACTTGAGAATTTCTGACTTATTGCCCATTATTTTGCAAGCTatacaaattttattgtaaataaagGGAATTAAGaattgcattcaaaaccccaaaaccccttagtgaggtttataagtgctttgatttgtagggtatagttggggtcttattggggttagtagacaaaatgcaggttttatatgaatttaaggaatatttaatgattattagtgtgcttaactcaaacaaattttatctgcttgtctttgtgatacctcttgaatctcgctgtctttagttgttctagaatgtcatctaatgattatcttggatatgctggagctttaatTATGACCAtatcaactatcttcttaattttatcgcagatttcttcttatttatATGTCTagctgctaaacttattgattatttctcgtgctttgttccaaagtatgacatactttccatatcgctctctaatattATAGCGGCaattgcccatacatcccactgaactgagccattagtccatttctctctaattgggaagtatccaggagtaccaagaacttttgccaaagtcactatctcttatcttaaggctctattgaaatcgataactacgacttctaaagggcagaggttaagcataatattttcaggcttcaaatctctatgaacatatccaagttcatgcaactccttgacacccttaatcatatctgtaagaatatcatttaagtcatcaggatatctattatgatatagatagtctcttaaagtcatttcaaatttcttgagccttagtgcgatgaaaccatagcttaatataacaccatttaacttaagcaagttcttgcaatctcttctttaagcctctctaagaatcatatattcgttagcaaactcattttaatactgctcattttttatgagatagctgaaagggtataccttgtatacatactcatcaactactataagctttgccttggtaggcacacttatgtgcaagcaattttaaatgcagctactaagttcaattgcatttaatgcaggaatactcattgctttcgcttggaagcatgcttaaacagtatgatctgcaggctagttcattgattcaaagcgacactgtctcttgagcttctcctgtaggtCTCTTTAATACTCAAgaaattttgattttcttttagcaggtacaagttattaagtctcctaatcttaaatcaagaa
>ARYC01022743.1_2822_9199
tatcctctaccttcgatgaacttcttcatcctcactatattctgcttctttccaaaaaaatgcaaatgattcatttcttctatcatagttatttatggcgcaacttcagttaagattgcctttacaaagaaatgcaaaaccccatcttctaaaacatcacatatgaaaatttccttaatcatctcggtgattgctgtctttccagtaattgttggtcttactatacatactccgttaattttcgaatgctttttcctgataatttcattgtaaaggacatcctctacatctccatagcctaatgtctgaaattctgtcagtgaccatcccaatacttactcctttccacattcctattccttcttcaaaaggtactcttgcaatgatttagcagtaggtgtgtattccatttagattaatttttaatctattattaatcgcgctaggtatttcattttttacactaactccgcaattagaattaatactttgacgtcgttgctgtgattgcgataaaattcttcaatactttcatgttcaccaccaagatagccctatattaattgaataagcattagatctttaagattggccgaggttttgataattgactggaacgattgattaaatcagctttagcaagaataaatcataaactcgttctcgtcaccatagattatctttaaccttgggtgcatcttgaataattaagtctcgctagattaagcagcgttggtagctgtgattcccatctttttagatagcttgcagtcactgtattgtttgctgatgaaatagagtctgtaatagccgccgtgacttgcaataatattaaccaccataaagtagcccttggtggcctcgtcataatatacctagaaatgcgagatagatggtgctgcttgtttcaaatcttattctaaattcttccaatcttcgaatggctggttaaacgtcaactggagcaagaatatagtcttatagttgtaatcaatgtctcccatctaattcttacaagtattttcttaaagaatgcgtttttccacagtacatatagttgccataatgacattgccctgaatatttatattataattaagatctatttcaataataaacaaccaaactaaaatctctctatgtttatatgtttatatgtttaattcattataaacagagacctgattttttttgcttatttttatttgtttaattgctagatctctaaaaattaattagtggtttgaggtaccaccacatagcagataaacatgaaaacactgtatgtttactagcttatatgtttaatttgtttaatagatttaatcaaacttttttattattaaaataataataataattcaagattaaacagacagtaaacagttaaacattaggctgtaattacgaatgtctgtttaatcaaatttgatcaaaaagcctcccaaataaatggctattatatattcatatatatgaaatcttcattaatttatctaattttccaaattcaaatgtatattaataataatactgattaagctttatttgattaagaaagcaatggagtaagtatcttattcatatatttataatacttgttataggtcctggcatcttgcatcaactggacgtttttcctctggagaaagtaaaggaaatatcatgatctggaactaagtgtttctcttacgaagatttataggttgttccacttggtatcaagtcgacttagagatccaaaggcacatgaattgtaaaggagagagtttgttaaatatcacttgataatgaatgaattatttcagtagtaagcaaataccgcttttgagcacattaaatgagtggatgaattgattagaaaggcgatttattattaaagtaataaatagagcaatcgaaaagtacaaattattaacaattttattattttacaaaaaaaggattctcaaatagaatgagtaaaagaaaaaatttatttaaatgttaaataattttaccaaaaaaataaacttaaaaataccaaaaattaaatggttgatcaaaactgaactaaagacagatgatgaaagaataaaaaggaaaagaatcaaaatttataggaatcttggaaatggaactctatagaatctgaaaacaaacaagcaaatcataacttaattctacaatcaaggaattgaaaagtaattcggtaaatatttattaaagacaaaatatgaaaaattcttagataatttctgggctatggggaagcatcctcccccccctaatgtatactttttattttgtagtctgatagagtttttgacgctgagtaatagtagctaatgaacttggggtgtgccagcaatagttttcgagctaaggcttcatcaaagtcacatttttatatataaaaatcatataaattttttttaaaaaaaaatatttttatatataaaatagaataattttaaatatttgtatttgttgaattaattttatatataaaatttttaaaataatgttataatattttaacatatttacattttattaatgaactaataaattccaaataatttagactaaattttacaatgtttagaaaatagaaatcataaattacttgcccaacttttaatcgagtacaatttgcttccagacaaatcaaatatttaatgtactaaatgtttatagtggagatctttgaaattacaaatcaagaatcagaattgccttgacaaagtagtatggagatgcaaaaataaaaattgtaaggcttatttcaatattggagcagaaggatggtttattaaaaagtattctaaaatttcaatttataaacttatgagattcatagcaatgcattttctttacggtttaaaactagtataaactaaaagatctctttagctaagcaccaaaaccttataaaacttaatcaaaaagattagagatcatctctatgaatattatcaataaaagaatatggaaagaatttttggttaagatggaggaattgtagaaatagatgaaatgtgcattagaggcagaagaaaatatcacagaggcagacaaagaattagaaaataaatttggttactagaaataatataaagaggatcagataaaatgtatatatagcatgtgtaattccgtaacagataaacacttgaaggtatcataaccaggaaagttgattaagcagcaacttacgtttgcactgattcttggagagcttataatagattgcgataaattggctataatcatcaacaagtaaaccattaaatataatttgttaatcctttgaacagacaagtacacacttaaaccattgaaaatagatggttcttattaagaaaagcaagaaaattgatggggcatttaactgatgacaatatagattactttttggcagaattataatggagaattgaatatagagatgatgtttagagattcaataaaattatgaaaattatttcctaatattgataaatttaatttaattttaagttaaagtattaaattcgaaaaaaatttaaaattattctattttatatataaaaatattatttttaaaaaaaaatttatatgatttttatatataaaaatgtgactttgatgaagccttagctcgaaaactattgctggcacaccccaagttcattagctactattactcagcgtcaaaaactctatcagactacaaaataaaaagtatacattagggggggggaggatgcttccccatagccaatttctggcataaaaaatataaattattgaaatacatttaaaatgatttgagtatataggctttatttctggaataaaatttcaacaatcttcagagagaaaaaagcttaaatttgtttccagattgataaagtcatatataaaattgtggtattaactgaacttttaattattatcagagtataatactacacagaattaattaagttaaacatcgattaaagttaaatatacaaaacgtcaatagtgaaatataaaatacacataagtaaggtaaaacaaatatttaatttaattgaatttaattgaattatatttattaattttctaaacttaataaaataaaaaaaaactaacactgtgaaaatattcttaccaattagaaaaattaataaaatagatgaaacttcttttaattttcagtaaaaataattagaagtttattcttagtgagatatcatttttacttaaataatatttatttaacaagatctagttgaaaataaataaaaacacatctgtataagcatgattattttaagataaatagtagattcatgtttgtaaaattattaaaagataagcgacaattttttttcatatctgatatttgttgatgaatgaattattttggcaaaattagattttgatatattctcaagcgtataatcattaacgagagagttaaaacatttggaatttatttaatccatttttatcatgatagatgaaaaaattatgcaatattaataatttataaacggatttaaatataagaaagagaggtagaaataatagaagttatggatcaacgctttttaaacattcatagattagaataggcaaatttataaagataattcagctaatcgattcaaaaaagcatgattaataatgagattaaataagtaaaatatttcatagaataggtatcaagaaaaattctagagaaaagtacaatcatctggaacaaagtattcttattgtactatatattgattcattttagaatttagataacagggataagcggactgtttggaaactaggttgataaaagagagaaaaaggaatttaaatgagaaaatttctgaaaggatatgattgaattctgcggtaaactgctcaaagtttctataaatcaaatcatattcggtataaatcaaggatttggaaatagagattgaagaggattaattgagattatgagttgataaagaatcagaaaaaagtaagtaagtttaaatttaaaaaagcgatattactaaactaatatatagaaaatctactagtcctattctttaagcatagctatttcataaattatcttaaaaaggaaaaattacacaagttttcataaacattaatataactaaaactaatcctattaagttaggataaaagataatagtacccaaatataataaccaagatacctatcttttatactttcatttcagaaacttagttgaaaaagtcaaagtatttaaaattaaagattaaaagagttaacttaatagaatctgagaattactaaaatggtttaataaaatataaagcaaaaatatttcatcaaacattttttatagactcattagttgcctttatttgaaaatatttataataaaaattcttaaattattgttcagaaataaaaggatttcataattcatctcatgattaataataaatattttatctatttcaattgttacaaaatgcgaaccttataacttgattaataaaaatcagacaaatttaaaaaataccttataaaaattaaaaatttactatttgtattttcaggcaatataatcaaatctatgattataatataatttaactaacacataattatgatttatcaaacatatagtatagaaactaacttatatttcatagatatatattttttacaattaatcaatagatcttgatagaaattaccttcaaacttttagcattaaaaattattgaaatagtaggaaaataaagaaaatacctttttaaaaaatctttttaaaaaaattcaagtatgactagaaagaacaaacttgcgtgtttgtttgaaaaaaataatcaaaatataaacaagcataagaaatgttgccaagactttttttcattaagtgttttaaaatattagaatttaatcctttaaaagtaaaagcagtagataaaaggctttaaaattcttgaaataaatttactccgaataatgatagctaatcctaataaaaaaagagaagcttttcaaatatcattaaacttaatatgaaaaatataatttcgttaggataatagtgttagaattctataaagcgatagggaagcttacaacatgaaatttaacaaaataagtataagtattaaaatccagagaatcaaatttattaacttaaatttgtgcataaacacaacaactttcaataaatcccgtgttaaaaataaaatatttttaaaatattttgattttgatcataaacaaactatatctgacaatccatttaatacagtaaaatagtatgtataaaacaaattattgcaaaacccatctagcagttgaagaaaatagaagttcttcccaatatgaaaactttacttaatacactatatttggaacacctgtggat
>ARYC01017993.1_14575_20952
cttgcttcttttaatcttcaggagaaatagagtagcgctttttgtgagcttcaatgatctctctgagataactctctcttaaagcgccaagaactccaaagaagaagctcctttctggaagcttgttagagagttgtttcttggtaggaagataaactaccaactcttcatctttcatcgcatcctcgtagagattagtgactgaaatctctgggtagtttggtatatctatcaactttatttcactgtttttgaaggctttcttctcatcgcagagtatagctttaagaatgaaattttggtacttccatcgttggaaggaataaacccactataatatatgattaagtatatgtcacatgcttaccatgctaagtgaggtatcgatagagatcttccttgctcctaaatcttgagatcatttcttaagcttcaaccctcttcatagcagtacttatagattccatccttgttccttctcttgttattgaatttcaaatttcaatatatagaATTCTGGATcatactgttaaaaatcttagtattaaatatgggcatcttataggaggtcaacctggtaaggatacgtggagaaactggcagaagctgtaacaaacttcagagataaagctccattattatcaatttagttccattaaattagtactaaatttgtttaaatttaattagtaccggtactaaattcgtttaaatttaattggtacaatttaatagtaccaaaacttaattagtacctagttttaaactaatgaggttttaatggaaaagttcaaaatggttcaaaacctaattggtaccagtaccaacctgaatttattctcagttggtaccaaaattaaaaatactaagcataaaattagaaaatttatagttataaactaagtataaatatgatgtctaacacctaagaatcaaccattgttgttgcagtgccagctcctacacaaagttagtatagccagtgaggtatttacttattaataatagaaatttaaatttgaatttaaacatggcggctaacttaaatcgtaaggcagtttctcttggaacaggttaatcattgctcaactttagctcctccaagaaaccagaagtaatttatattgaaaaggaggtagagctaagagctctagagtttgaagatgaggtctttaaaatttaagtttaaaacaagaagtagagtgctgagatgggagtttaaacataagttgaattggttgaggaagataaggaacagcaaccaatagaaaaaattaaaacattttaatgtgaagactgctataACTTGAAGTCTGGTAGAGcaaagatctacttcaagcatgataaagtagatagtagatactaatgcactacctgcatgaagtcttatactcactcagctaaagtaaagagacatatgcaaaagcatcatttaagcgaattcctgattaaagatgaggaaacttaaaagcttgtacctgctaaaagaaaaaataactctcttgattcacaaatagaacagtaggagagacttaagagatagaagcggtttgagtcaatgaaccaaccagcaaatggtatgtatattgcatgcttataagagagagcaatgtatatacctgcattaaatgcagtcgacataagcagctgtattgaaaactatttgaatattgacgtacctaacaaggtaaaacttatagttgttgatgaattcgcatacaaggtatatccattcaagtatctcattaagaacgagcaatattaaaatgagtttgcaaatgaatacatagtactgagagaggcttagaaaagataatgcaagaacttagctaagctcgacggagttatacttggtcatggttttattgcattgagactcaagaagtttgaaatgactctaagagagtatctctaccataatagatatcctgatgatttgaatgagatactcacagatatgactaagggtgtgaaagagctccatgatctagggtatgttcatagagatttgaagccagaaaatgtaatgctaaatctctgccctttagaagtagtagtcatagatttcaacagagcaataagacaagagatagtgactttagctaaggttttaggcactccaggatacttccctataagagagaaatggacaaatggctctgtataatgggatgtttgggcggtagctgcaattatcttagagtgcgatatggaaagtatgtcatactttggaacaaaacatgagaaataatcaataagtttggctgctaatcatataaagcaagatgaaatatgtattgaaattaagaagatagttgagatggtcatcgtaaaagctccagcatatccacgataatcattagatgatatactagaacaactacagactgcaaaattcaagaggtatcacaaagataagcagataaaatttgtttgaataaaatacactaatactctttaaatattcattaatatcatataaaacgtgcgttttctctactaaccccaataagacccccaactataccctacaaatcaaagcacttataaacctcactaaggggttttggggttttgaatgtttagAAAATAGAAATCATAAATTACTTGCCCAACTTTTAATCGAGTACAATTTGCTTCCAGacaaatcaaatatttaatgtaCTAAATGTTTATAGTGGAGATCTTTGAAATTACAAATCAAGAATCAGAATTGCCTTGACAAAGTAGTATGGagatgcaaaaataaaaattgtaaggCTTATTTCAATATTGGAGCAGAAGGATggtttattaaaaagtattctaaaatttcaatttataaactTATGAGATTCATAGCAATGCATTTTCTTTACGGTTTAAAACTAGTATAAACTAAAAGATCTCTTTAGCTAAGCACCAAAACCttataaaacttaatcaaaAAGATTAGAGATCATCTCTatgaatattatcaataaaagaaTATGGAAAGAATTTTTGGTTAAGATGGAGGAATTGTAGAAATAGATGAAATGTGCATTAGAGGCAGAAGAAAATATCACAGAGGCAGACAaagaattagaaaataaatttggtTACTAGAAATAATATAAAGAGGATCAGATAAAATGTATATATAGCATGTGTAATTCCGTAACAGATAAACACTTGAAGGTATCATAACCAGGAAAGTTGATTAAGCAGCAACTTACGTTTGCACTGATTCTTGGAGAGCTTATAATAGATTGCGATAAATTGGCTATAATCATCAACAAGTAAaccattaaatataatttgttaatccTTTGAACAGACAAGTACACACTTAAACCATTGAAAATAGATGGTTCTTATTAAGAAAAGCAAGAAAATTGATGGGGCATTTAACTGATGACAATATAGATTACTTTTTGGCAGAATTATAATGGAGAATTGAATATAGAGATGATGTTTAgagattcaataaaattatgaaaattatttcctaatattgataaatttaatttaattttaagttaaagtattaaattcgaaaaaaatttaaaattattctattttatatataaaaatattatttttaaaaaaaaatttatatgatttttatatataaaaatgtgACTTTGATGAAGCcttagctcgaaaactattgctggCACACCCCAAgtttattagctactattactcagcgtcaaaaactctatcagactacaaaataaaaagtatacattaggggggggggaggatgcttccccatagccgaAACATATATTAAGTGTTGTAAAAAAGTTTTACAAAATGAATATAAAGAAAacttttagatttataaatatattttgagttTATAAGTAtagttatttattcatttataattataataataataatgtgatcacattgaggtctctggggactcCCGATCATATATAAATGCTATAATATAAGGGGCAAGCCCTTTTTAATTAATGGTGGCTTCTCATGACACTCTGAAACTACTACCATGCGTTCACTTTCTCATCTTCTTCTAATGATTTTGTTTCTCTTTGTCTCTCTGCTCATGAAATGCTTAACTTTACAAGCGACAAAGTATTGTGATTAGCTGAGGTCAAAGAGAATTCGAGTGACTTGACCTATTTAATATGTAGCACAAATCTATGTGAGGAGAATGCATTTTTTgtactaaaaatattttttttgctTTTCAAGTTTCGAATTTATGAGGCATCAGTTTGAATATTAttgtttgaataattattactaatttttgaCTAAACATTAGTAATACttctttcaaattattattagctTCAATTTCTGATGTGGTTCTGAACAAGTTGTCGACTATTGTCTAATTTCTTTTGTTTGTCGGCTAGTTACTATGATCATATTGCTAAATTTTCAAAACTTCCTTGTTTTTTGGTTCCTCTTTTTTTTATTGATGAATTCATTCTGTGACTGAGGGGTAAAGGGTGAAGGGACAAGGGACTATAGTTTCTTCTACTAAAGGTGATGGCAGGGTAATCTTTGAGTTTTACTGTTTATATGTTTAGTCAAAATTATCTATGGAGTGAAGTCCTTAATCTTCATATTAAGTATTTAAGTCCGTCATCATTCAATTGCTTACGTTTCTCCTATTAGATAGTAAATTCAAGAGAAAACGTAGTGATGGGGTTTTGTTTGTTGGTTTCTTAGGGTTTTCAAGTAAGAGTCAGGCTATTTTCTAGTAGAGCGTAAGCTGAAATCAGTGTTTCTTAATTCGAACTTAGAAGGCGGATTATTATTTGACAATAGAGAACCCTAGTTAATATTAGAAGACCAAAGTATTATTGCTGTTGTTAAAGAGCTAGGCATTTTATGTCTATGCAATAAGCGGCTTTTGAACTTAGTTTTGGATCCTGTTTTGCTATATTCCCACGTTTGGTTACTAAATACAGGGGTTAGAGGCTAATTTGTTTAAGACTGAATTTCTCAATATAGTTTTAAGAAAAGATATTTTTGctcttttaattcttaatttcttgtTAGGTTTGAGAAAATAATTAGCCTTAATAGCTGTATAAGAGAGAAGTAGGTGTTTCCTGTTGTTAGAATTATTACCCATGTTGCTTGGTGAGTTCCATAGTTTCTATAAATCTAATGAGAAAGTAGTCGAAAATCTAGGTATCATCAAGGGACAGAGCCAATTGGTTAGCTTAGTGGTAAGTTATCTCTGATTGTATGAGTCCTTTTTTGTACAGTATCTGATCTTTTATCTTTAGAAAGGATTAAGATCTTACAGTAGGGGCCCTATTTATTAATCTATGTAATCATCGTCATTAATAACTGACAAATGGAGCTCTTACTTTTGATAGCACGACTGGTGACTCGGAATCAGTCAAAAGAAAAAAAACTtgaattgttaaatttttaatattcaaataaatataattgagttattgtttaaagttttataattatttataataagtttgtttaatttattcatttattttatattactttggTACAAgtagtaaaatttatatgatttttttcTACTTTCTaccaatatttataataaattacttattaaaaaataactaatattattTGCAAAGAAAGTAATgtgattattaaattactattatagcattgttatattaaatttatttatgttttttatatttataaaacaaaattcttaatgttaaaaacttatttatttttaagttttattgctattttaatatatatatttaagttataagattttaataagtataaataaattacacttgattttaattgaaaaatcaattcattttcaataaatttattttactcatactttttgatatttttaataagtatattaatataatcattggtatgaaattgaaaaaattatgaattttactaCTTCATAccaaagtaatatataaataatcaagaaatcaaacaaaattaaaagtataaatatataaattttttcatatagttttatatatttctcaTATATTTAAGGTTTTACACATACTTAATTTTTTCcctattttgactgaatgtGTGTCATTTCTGACTTCTTATCACAAATCCTTTACGGCAACCTATTAACTTTCTTAGTTAATAATACTTATGcatttataatcattaattgaaaacagttttataaaaattatttttattgttttccaatttaaatgatctctATGCACTCTCTAAAATACGCATGCCGCTTAATCCTCCACTCCCACTGCGACCTCCCTGTGTATTAGACCcatcattattatcattatcAGTGAGGAAATCTTCATTAGGACCATCTTAAACATTTTCTAGTTATTAATTGCGACTGTATTTGTCACTGCTAGGTTCTTCAGGTCTGAGGAggcattaaattaattcaggATCAAATT
>ARYC01020183.1_2075_8449
gtttcaaatttaatatgtatgaaattaaatttgtgTTGATTGGATATAGCACTTTGGTTTATCtaatatagaaaataagaaGTGATCATTTGAACACACATGGACCAATGCATGCCTTAGTAAGACAAGAATGAGtaaaactatttattaaaattgaatatatacATTCAATCAAATTAATCTCACAAATTAAaactgatttttaattaaataaatatcatctCTATCATTAATTCTAAGGATTCCCTtcacaattctggaattttcaACAGTTCCAGAATCATGCTGGAATCCCTAGTGGtcaacttttttaaataattatttttataatatcatattttttCCTTCATTTGATCTAAATGATAGTTGAAAAAATTTTTGGAAAAATTTCATATACAATTTTttgatgaaaaatttaaaaaatatttttttgctctaaaaacttttttttacgAGATTTTGTTGCACTATTTACCTTTTtcttatttatctaattaatttatttaacaatatcatcaaattttccaatttatatcattgatattactattattaatttattaatcaattagtaAATATATCTAATATCATTTAATTCTGGGTATTTCTGATTACAATTCATCTAAGAACTCTAAGCCAAATAAGACTGTAATTAATCcactataaatatttcttaagtatTTTAGATGTTTTCAAGAGTTCTCAATTCATATAGTTTTTATAGAAACTTCAGGTACTAATCTTCCTATCATATTTCTATATTTCCTATGTAATCGgatataattttcataattacaTATATTCAATTATTGTACTACTCGTTTAATGATAATAtccaattatattttatgatgcTCTTTCATTTCTGTTACTAACACAATTGATTATTACTATTTTCTTGGAcaacttttataataatatccTTTAATATATAACCtctcattaaaaatattgaatcttttaatttatgtaaaattaataacatttaCATTAAGAAAAAATATGTAGGAAACTTCCTTGATTACGAGAAACTTAcctcaaaattttatttattaggtATAATTAGAATAAAGATATCTTCTTTAAAAAGTCCGATTCCTTTACtgtttttaattactaaattaaataaggtacttcaagttaaaattgtgaaatcttgaatattaaataaaaatttttcgAAAGCTCAACAACTTTTGCAATGATGTGTAagtttacaattatttaatgattcaatattttaatacttgaagaatttaaaatattgatagaaTTGAACAGAAAAACTCCTCAATTATAATTTCTTGTACTCACAATGAAGAAGAGTTAACCATTTAATCACCGACatgatcattattattattattatttaatactgaacggaaattaatactgggctTAAATCAACCAGATAGAGATAATCAAACATTCATGCTTTGACTTTTGGCGATCCAGTTTTATCTGTCCAAGAGGAAGTTGTCCCATCTACTTGACTGACTAGTTTCAGACCGTGCACTTTCACCGATTGCTTTGGGTAGGACACATATGGTCTTTCGCTACTTCGTATGTTTTCTCTGGTCACTTTTTCTAGTACACCacatgattaaattaaaaataaaggaacttatatatctttattttttaattaattatctattacaagtttttttatattttttgtaattaatggttttaaaatcatataatttattttaaatagaataaagataaagaaaaaattcattaactattatttaaagaaagaaataaaattttatataaagaaagaaataaaattttataactataagttaatattctataaagtaattaacttaataattaatcaataatatgagtgaaaaatatacttttaatatagAATGTAAACACAGTTTGTGAACTTGTCTATGATATCTCTTTGATATGAATCCTTAgagacttaaatttataaactgaTTTGagtatgaaaaatataaatttattttttgtcgtaatttatttaataatcatatagTGTAAGTATTATTTTACTAGTTTAGCAATTATGagagttatttatatttttgattattgaCAAAATTCtaagaattattcaaaatattactTGCACAGAAAAATAACAGAATtgtatttataatgaaaacTTATGATAAAACTTATACAAAGTTATGCGATTCTAagtttttaagttataaaaaaaaaactcaCAAGAAAATTTCAGGAAAAATggaaaaattgaaatatataaaattttttggCTATGGTtaagcatcctcccccccctaatgtatactttttattttgtattctGATAGaatttttgacgctgagtaatagtagctgatgaaCTTGGGGTGTGCGAGCAATAGCTTTCGAGCTAAGGCCTCACCAAAGTcacatttttatatataaaatcatataaattttttatatataaaatataataattttaaatatttgtatttgttgaattaattttatttataaaattttcaaaataatgttataatattataacatatttacattttattaatgAACTAATAAATTCCAAATAATTTAGACTAAATTTTACAATGTTTAGAAAATAGAAATCATAAATTACTTGCGCAACTTTTAATCGAATACAATTTGCTTCCAGAcatatcaaatatttaatgtACTAAATGTTTATAGTGGAGATCTTTGAAATTACAAATCAAGAATTAGAATTGCCTTGACAAAGTAGTATGGagatgcaaaaataaaaattgtaaggCTTATTTCAGTATTAGAGCAGAAGGATGGTTTACTAACAAGTAttcaaaaatttcaatttataaactTATGAGATTCATAGCAATGCATTTTCTTTACGGTTTAAAACTAGTATAGACAAAACGATCTCTTTAGCTAAGCACCAAAACCTTTTAAACTTAATCAAAAAGATTAGAAATCATCTCTATGAATATTATCAAAAAAAGAATATGGAAAGAATATTTGGTTAAGATGGAGGAATTGTAGAAATAGATGAAATGTGCATTAGAGGCAGAAGAAAATATCACAGAGGCAGACAaagaattagaaaataaatttggtTACTAGGAATAATATAAAGAGGATcagataaaatatatatttagcatGTGTAATTCCGTAACAGATAAACACTTGAAGGTATCATAAACAGGAAAGTTGATTAAGCAGCAACTTACGTTTGCCCTGATTCTTGGAGAGCTTATAATAGATTGCGATAAATTGGTTATAATCATCAACAAGtccataaaatataatttgttaatccTTTGAACAGACAAGTACACACTTAAACCATTGAAAATAGATGGTTCTTATTAAGAAAAGCAAGAAAATTGATGGGGCATTTAACTGATGACAATAAAGATTACTTTTTGGCAGAAATATAATGGAAAATTGAATATAGAAATGATGTTTAgagattcaataaaattatgaaaattatttcctaatattgataaatttaatttaatttgaagttaaagtattaaattcgaaatttatttaaaattattatattttatataaagtgaAGATAACGATTTGAGaatgaatatgaaaattaaatcaagATTTATAGTGTAGTTAGAGTCTCTAGCAGCTTTTATTGTCTTAATTCATCTCCACTGACtgtatttccatcatcacacATTACTTTTCTTGTACTGTTCAGAATCATGAAGACTATTCGCATTTGATACTTAGCATTCCTACTGTCAACGAGAACTGCTTTTTAGGTGCTACTACTGAGTCCGCCGCCATAGCGAGCCACAAAGCTGTCTTGGTGGAGATCCTGGTTCAGtgagagactccattatgttttgtggaaatttaattattttcagagatttagtaaattaaatcaggcctagtttgaattaatatatttaagcctaaaattaaaaaaaaatcactAATTAAAATTCGTTATAGATTAAAACAATTTGCATGATTAAAATTTctcaaacattaaaacttaaaaagttttaataggcctgatttaatttactaaatctctgaaaataattaaatttccactaaacataatggagtctctcaCTGAACTAGGATCTCCAGCAAGACAGCTTTGTGGCTAGCTATGGCGGCGGACTCAGTAGTAGCACCTAAAAAGCAGTTCTCGTTTACAGTAGGAATGCTAAGTATCAAATGCGAATAGTCTTCATGATTCTGAACAGTACAAGAAAAGTAAAgtgtgatgatggaaatacaGTCAGTGGAGATGAATTAAGACAATAAAAGCTGCTAGAGACTCTAACTACACTATAAATcttgatttaattttcatattcattCTCAAATCGTTATCttcactttataaaaataattttttttaataaaaaatttatatgatttttatatataaaaatgtgACTTTGGTAAGGCCTTAGCTCGAAAAATATTGCTCGCACACCCCAAgttcattagctactattactcagcgttaaaaactctatcagaatacaaaataaaaagtatacattaggggggaggatgcttccccattgccaattattttttataaacctTAAGTCGtcagaaaaatttgaaattacaagtcatttttagaattctcaataaaaaatagtaatcatttattaataataaaattacctGAAATTCCAGCATTGAGCTGGAATTTTTAATTCTGGAACGTTCGGAGATTCCAGAATTGTGGGGGGGGATCCAATTCTATTTATAGATATATGAATGgagaattatatattatacttaTTTACCTAAGTAAGTTGATagttcttttaaattaaatttaaagttaatttattattaattatatctatgatgaatactaaatttaattaaagtgattactttatatattaaaaagtaaaaaattaagattttaataataagttaatcactcttattttaaaacataactttaatttacaaaaatttactTACCTTGTTTTTCCAATTTtgcttatttatattatttaatatattttataatactctatttataaataaataaaaacatttaattcatattaatattattattaagtgttgtataaaaattaatacaagAGGCTTAAGCCGAAAAGATAGATATCATCAGGTAGCTTCATACTTTAATTTCTGGGGATCCAATAATATCTTAATTGGATACCACGATTTTTAGAGAACAAATTAACTGAGCAGAATAGCTTaactacaatcaaaaccccaaaacccctgaagttccTTGATTGAGTTTTCGATTGGTAAAAGCATACTATTaattcatactttattagggtttatgtaggggtttaatgtttaaatattagtaatttaatgattatatgcgaagtttggggtcagtttatgacaattaatatttagatttattgcttaagttgTCTTATGGATGTATTGATTATAGAGATCAACTCAAGCCCATTctaaattacacgtctatagcaaggcttctccataaatctccatATAATGATTCTTCtacagctctgatagccagctctcacttatcttgatcttagttgttcataactatTCCTTGTTTcctttgtcttatgaacagaaataTTATCAACAAACTgtataatctcttattaaaggtacttctctctcagctgctctaagaacttgatatactgctctgtcttaattgagctAGGATAAATTACATAAGTTTccaaaccagcatcctcgctaatacctccaagaattgccattgtttataccttgactttttctAGTCattaacttctatattactatacctcttttACCAaaacttctagatgaaagtgttgaaggtaaacataGGCAtctcagcatgtataaacttaatattattctattaagctctatgaatttatttataaatataatttagggtaattgttgtaaaatgggagagtgaaatcaatcactctattGATACGATTAAAACCTTTGTAAGTGATATCATATCgcttataaatgttagcaacagactatgcagagagaTCTTCAAATCAGGTAACTGGCGGTAAAACATAGTAAAACCCCGTTAATCAATTAAGAAttaagattggggattaagaataataaagttaagatttaattattattggcgtaaattattaaagttttggctaattattaaaactattgactcgaataattgtctctataaaataaaccaatcagggtgcgtatatttgatttttatcctaattataattaatttcagcgagttataatttaattttaattttatttttcttaatccCCAAcgttcattcttaattgactaatgggaTTTTAgttcgttggtcgagagagaagtgagcccaatacttcaatgttttttcattaataagagaGTA
>ARYC01003510.1_30706_36972
AAGAAACTTTGCAGAATTTTTTTGTAAGTTAAATTTCCTAATATAAAAAATGGATGCATCTGAGTTAAAAATGGATTTTCAAGCGagatttcaaaaataaatcaatgaatctattaattttcataacattgattacatatttataaaatagaaatatttaaactaaaaaaaattGTTTAGTACAGTTCAAATtgctatataaatatttaattcttttaattactgaacattaaaatgaaaaataggaGTAGTTATAATCTTggaaacatttttaaaatactctacattcttttataataatgttatttggtagtataaataaaattaatgtttactttttaatattacttcTCAATCATTCAAAGTTCGATAAAACAGACAATTATGGTTCAAAAGCCAAGACAGAAAAAGAAACTCTATCCCAGCAAGAAGATGAATCAGTCTTAGAATTAAatgaacaattaaaataaaaaatagataaattaaaataaaataaataattaggaaATGGAAACAAATCCTGTTGAGATCAACGCTGATGATGCAAATACATCACATAAAAtataagttacaaaaaatatggctaaataatattttttaaagaggTCCAACCCAATAAGAGCTGGTGTAGCATTATACAAACAACTCGCAGCAGAAGTGAACAGAAGATAGTttcaaagaaataaaaaaaaaatgtCCAATTATCTTAAGAAGAGTAGTTAGACTAAGTAACATTcttaaaactaatatttttattattattatcataataattattctgTCAAgctgattaaatttacattttaaaatatatatttttacttatttttataaatgattctACAAGCATCAGGAAGGGTCAGATTGTATACAAGGAGACCCAAAGAAGCTTAAGTAAATCATGAATATCTCAAAGGCAACATTCTAAGGATTTTCCAAGATAATTTTTGCTATAGAAGAGTGAAAACCGATGATATTGAGATTGATCACGACTGTTTGCTGCCTAAACACTTTATCAAAGTAGAAAAGGCACTTGTCAAGAGATTAGCAGATAGGGAAAACACTAAGTATAGAGGAGCATGATAAAGAGACTTGAAGTATGAAAGATAATTGAGACATTCGGAGTAGATCAACCATTAATGGAATCATCCTGATTTAATCCCAGAGGCAACCATATATAAGAGACGAGTTTCGTCAAAGATTACTGGAAAAGTTGAATTTtactcaattaaaatttaagttttttattctCCTACCATTAATGATGAGGGATAAGAAAAGATCATGACATATGacaaaacatatttattttttcatagaCATTACCAAATCTAAGCATTTGGAAGAATGTGAGATCTAATGGGGAAAtaatgcttaaaatttatattatcgactttaatttataaattaaaaatatagatataattaatGTATCCTTTGATGGTGTTGGTTTGAGCCCTCGTAATagttttaaagattaataaaatatataaagaataggtaaattcaaataaagtaattgatatttaataaatattttttattataactgGCACTTATTTCATTTACatttaaatgaaagttaatttttactttCTCTAAAGTATTTAAGGCATTTAATTGCACAAACTGTACATTACaagtttattttcttgcatAATTATAATCTCTAAAAAGTACAAATTTTGGAGAACAATGTGAAATtgtacttattttataaatgctCTTGCTATATAATGTACAGAGAAGTTACATTTGCGGATTTTATTTAAGTGACTCCGCCCATTTATCTTATGTAATTACTGCTAAAAAACTAGCCTTTTGCTCGTCTATCCCATCTCAGCTTCCTTATTCTCAGCTTCTTAACATCTCATGTTCCTGTAGTCTTTATCTTAAGTACTAAGATTGCTGAATTGCGTGTGCTATGCTTATAAACTTCACACAATGAAGGCGCGCTTATATTTTTCTATTCAGCATTATAATCTTGTAAAGAATGGCTGTTTGCTTAGCCCTATCTCAATTAATTGCGGCAGTGTTTTAGACGGTCAATACTAGAAAAACGGCCATGCTCAATCTTTTAGGCTGATTTGTTTAGGTTATTACACAACCTAATTTGCAAAAGTATGTAGTCTCAATATGCGAGCGAGCGAGCTGAGGTAGCTCCTACCATttgttttactttttatttattaaaatgattaatttattgaatttaagtaAAACCTAATCACTATCAAATCAATATGGAacactaataaattaaatatcgaTTAAATGAATATGAAATAGAGGctgttataaaataatattttaaaatattttaaatttgaattgatttatctGAATATACCtgttctttatatattttattaataattttgggggggggggaagtttcctgacaagagggaagtttcctgttaaataataaaatattatgaccCATAAATAATTAAGAGGATATAATATTCATGCTTAATTAAATTCCAGAAAATATAGTTGTACACGTtgtctaacattatataggtatgGAAAGAGTACGATAAATTGAATCAGgatttcaataataattggATACAATAATTGGTATAACGATGAGCACTGAGAAAACAATTTAATGGCTTAGAGACAGAAATTTACTTATATCACAAGAATTATGTTAAAGTTGCTGGAACcgtatgataatatataaaaataaaacaaggGTAGATGGTGAAGAATTTAGATGTTGCCGATGTAACATTAAGGTAAGTATTAGGAAAGATTCAATATTTGGATTGTTTTCAAAAACTCCTATAATTGTACTAACAAGGATCATCTTCGTCTACTTCATCGAAGGTAACAATGCTACTCAAATCCACAATATACTTAGGTAAACAATTTAAGAAGAAATTATCATGTCTATTCGTTCTATAAGAGCAATACTTTATGAGTTAAGAAATAGAATTTCAGATTGGATGCAAAATGAATACTATTCAATATTACAATTAAACCTTGAAGTAGTTGAAATTGATGAATCCCTCTTTACCCACTGGCCTCTTTCAAATTAAAGGAGAAGAAGAAAAGATAGACAAGTGTGGGCTATAGGATTATTTGGGAGAGATAGCAAGGAAATAGTAGTCTAGTGTGTTAATAACAGGAATGAAAATACACTAAGAAATATAGTAAGGTAGTATGTTGCAAGGGGTACCACAATTATAACAGATGGTTGGAGAGGATATGAATTCCTTAGAAATAATGGCTATTAACATGGAACTTACATTCATTAAGCAAGAGGAGGATATAGAGGAAGGGTGGGAAGATAAGTACCTGGAGTTCAAATTACAACTAATAGGATTGAAAATACTTGGAATCATCTTAAATACTTAAGAACCATATATAGTGGATCAATTCCCGCCTAACATGCTCAAGAATTCGTTGATGAACTAGTATTCAGAAGAAATGAAAGTATACTTGGATGGTGCTTGGAAGAAAAATTAATTgagatattgactaattgaacattaaattaattatagcttaaatatataataaccttatttataacaatgaaattagtccggaagttggttgatagttgttataagaattaatcaaaataaaaaatatttttgacaggaaacttccctaaaaatttttttttatcataaaccttggCAGGAAACATCCCCCCCCcccataattttattaatttatttaaatttgcatGATACATCCTCCGTattctttattttcatttgaaatatagaattaaaagtTACTTAATAGCTAAACGAGTGGATGAATGGTTTAGAGCTAGATACATTTAAGAAAGTTTATAATGAATAAAGGAAACTTACTAAAGATTggatttacaatttttatttatgattacaTTGAATATGCCCATATTGTGCTTCAACATGCCTGtatgttttaaaataatgattaggcttgatttctttaaatgtagcaggaataatttattaataataattatgaaaaaataaacaaaaaaggCATTAAAAATGCTCAAGATGTAAGAAAGATGGATAGTTGTAACAAATACTACTTTGAACTTATATCATATTctatataaaagaaaaattattgtCGGAACTAAAAGTCAGAGAAGAGGAAGTTAAAGTGAGAAGTCAagattcttttaaataatatcaatttcaaAATTGGTAAGTCAGACTAAAATTTTTCTACTTCCAAAGATGAGTGTCTTCTTTATCAAAATTCATAGTAGCCATTTATATCCTATCGTGATCAAGTGCACTATCCAAACTTTTAAGAGAAATaaagatttcttattttatgaCATAAGTACATCAATAGTGAAATAAACTTCATGACATCATTTATGAAATAGAGGTGTTATTTTATGTTTCATCAAAATTTGGACTATTCATTGACGGGAAAAATCACCACCCACTGGTGTTAAAATCTCGTAGCATCTTTAATTTCAGGAAAAGGCAAATGCTAATGAAGACTCTTATTTTGAAAAGCTATCACTGAAACAAATATTCAAGTTCTGAATATTTGAGAATATTTTTTAAGCTTAAGTGCTTTTTCCAaacaagaataataaaaaatatagcatTAATACAATGTTTTAGCAAATGAGTTTGAAAGACCAGATTTTGTTTTAAGAGCTGCAAATGCTAAAAACTTAAGGACCAATTTAAGGCAAAAGTTTTGTCTGTAATTTCTGCTAAGAAGGATATAAATGCCCTAAAACAAGATATAATAATTGGAGTAAACCTAATAAATGCCAAGGATGCTACagaattttcaaataatctGATCACTGTGAGATTCATATGGGTATCTGTTATCTTGTGGACAAGACTAAGATTATTTTAAggtaatttatttttgaataataaaaacttGAGCCAAACTATTATGAAAAATGAATCTTTAAAATCATGATAAAGACCTAAATTTAAGTGAACTTTAAAATACCAGAATTTATTTATGAGATAAAAGGAGGTTCCATTTGTAGTCAATGGGAGTTGTATTTTGCAGATAAATGGCTAAATCAGAACCAATAATATTTCAAGTCGATGTTAGAAATTATTGTTTTTGGGAGAACATACATAAAACTATGCTCAAATTAACAGTTAGATTATTTTCCATAGTTGTTGAGGATAATCCTTGGAAAGGGTAAAAATCAACACCCTATTAATATTTACCAATACACAGATTGAAAAGGATgcatatatctttaatttaagagcAAGGAATTATGTTTTATTGGACACTTCACAACTCTTAAAAAAAAGATGGTGCAAATCACCTAAAAATTATTTggatattcaattaaaaagattattaaatggGTAAAGCTCACACCTAAAAGAAATATGATCAATAGTGTCCATCCAAAATATTCATTAGAGTACTGCCTTGTTGGAGTAAAAATGCagcatttattcaaaaatattagatttaattccTACAGAAATTGAGATTGTTAGAAATTAGCATTCTGAGAAACCAAAAGAATTCTGGGATATTATTGACCAAACTTTCCCATAACAGTATAGATTGGAGATATTCACAAGATCTGACCCTGATAAGCCTCATACAGCTCATGTTGGCAATGAAATAATAGGAGATAATGAGATGagaattttaaatctttattaaaattttaatttaatcaataaactttaattttaatatttataaattaaaaataatcattcttgaatttaatgatttttaaatacgtaaagttaaagaatttattagGTATATTCTAAATTCTTTAATTCTAAACTcatgttttataaatttctatatatGTAAGAATGTTTTGTTCAAAAGTCAAATTCGTTCCGCAAATAGAAGAATGCTTCTAATTTTACAGGAACATATATCCATTTTTTTGTAGTATTACATCTTTAGCAAATTTAAGACAGCTGTAATAACAATTCTACATCCAAGAAAAATTCTTGCTTTGGATACTTTGTGTGAGAATTATATATATGAACAACTCCTTACTTTTTGATTAAGTAGTAGGATTTTAATTTTGCTTGATTACCGCAAAAAGATTTTCTATAGGGGCCATTGTGAATTGATAAGGCCCCAAATATAGTACAGATATTTAATAAAGtcttatttttttgaatttaataacaCTCTTGTGATATGTAACATTATCTAAAAAAAAAACAGTCTTCATCCTCCACTATTTTGagctttaatctaatttttcaattatttatagtaaaaagtAAAGAAACGTTGTAGTATTGTTCTTTCCAATGCTC
>ARYC01000238.1_14837_21211
cccccttctgaacttttgtttgcattcttcattttcgtgtctcccattctctaattcaatacctatctccccccatccttgaatcgttttagacttgtcgcgatgggctgtaactcctttgcctttcttggtccaaccactttactgctctcttttaataaatgaattgtcttccctggagattctatactaaaataaggcacttagtaaataattacaagagacaaaagggtgctgcaatagcttcttgtgccactaatctgatatcagtatatagtttttcttttcttcattcttagcttgatcgtaccttaggtctaaggcgtgcttgacaatcttaacagtatactcaggttcaattgtgttaagcacattgaagaagtattgtctatcgatagtcttctttttattgagatattcgggaaggtaaagatggatttcagactcacctttgatttcctctatgaagtttttgactgctagctccccgaatttaggtactttaatcatttgacaacacttttttctcatccttcaaaacttatctaaggtagtctttgttgatggactctattggtgggaggtaaaggttcactgcaaaattaatatgatgcaataaatattacatatttcagtaaaatatttgtagagatctcatttagatctgaatttagccgataattcactctatgtgattttcaggtgtccttgacctccttcttcacttggctgtgacatttatttgaacgaccttttataactgtttccatagactctgaaatcttaataagaattttaattattcaatattaaatttaagttttatatagttaataggactgtttgagcaattaatatagagtgtgattatagaattcttaatttgtgatttagacatttttgtgtgattttctgtgattaatcacaaaaaatcacagaaattcaatgtattattttttaaaaatgttctttcctatcgacttttaagagcgaagagataaattttttggggtatttaaacaattttaactttgtgtcatggggagtggggttgtcacaaaactataattgttccctcaaaacccatagtaaatattttagagcgattaattttattgagaagactattaattaattaataatttaaattttaatagaaaagcccgcttttttaatcttcaatggaaagttcaggtgagactacaaacttataataatatctgcgatttatctatataatatagtttaggagagtcttcaatttgacagtgattcctctaaagacgagatgagagatgatgatggttcatggattgaggaaagcatcaacgaaaaaactaaaaaatgagttaaaaaaatgaggcaaaaataattcacttaaaaccaatatctaacaagcgaatagatgcaactactttaataactaactttcaatttcacaaaaacttattcataggtcaaagactccattgaccgttaagggagcaattctttcacactagtctcaaaagatctaatttaaaatactattagaacttagcgtcagaaactaaagcgatccctggattttaaaaattaaactgataaatttaatgttccctccaaaaatattttgaacaaaaggttgaaatgcagcactatgggataaatgcagaatgttgcctcaagtaaagcttaaattgaaaaagcaagtttgaatcctaattgcagcggaggcaattaaaggctagcattaggattgatcaagcgatttgaattgcttactcctgatctccaaaattttattgtccaaagtgtatctcactcactttaaagcagtagctaagaattcgagaaagcagttaacattgaagctagcaactaaatatctgaaattacgaaacttatagaaaggcgtcatcattctgacattttgtcatcattctgacaaatgtagcctgaagtcgtaattaagttgaacatcactcttgctaactaacacccgacttataagtttgagggggggcttctaataaaaacatttcttcccttcattgaggagactaacatcagaaccttcgtttcagcaactgatagtagtgttttaacaaaaatgctggactcaatggtgctttagtttagagatttgaaaatggaaattccaaagtcactagtattgcttgctttactactcaagcctaatgctattagtgatttgatggacacagatttcaataaaaagattcggctatggggaagcatcctccccccccctaatgtatactttttattttgtagtctgatagagtttttgacgctgagtaatattagctgatgaacatgctctacgcgatcaatagttttcgagctatggcctcaactaagttcactttttatatataaaaattattgtaaaaaaaattatttttgtatttttattttaatttttaggaaaatattttcaattgttttaaatgtttaaaattttcttggatatatttttatatttataaataatataatcttacataacataatattttaaaatcaaatcaaataatgaactaattaattccaaataatttagtataacttttaacatgcttagaaaatagagatcataagctacttgctcaattattaatagagtataacttgcttccagacaaaacaaataatcaatgctagtaatgtcattaacgtagatcattaaaactttaaatcaaaactcaaaattgtcttgataaagtaatctggcgatgcaaaaataaaaactgcaaggtttatcagaatattagaaatgaaggatggtttataaacaagtattcaaaaatatcgatatataagctcatgagatttatagctatgcattttctttacggtttgaaattagtataaactaaaagatcacttaagttaagtacaaaaacattacaaaatttaataaaaaagattcgagttcatctatatgaatattatcaataaaaaaatataaatagagtatttggatcggatggtggaattgtagaaatagacgaaatgtgcattcgagatagaagaaaataccacagaggcagataaagagttagaaaataaatttggttacttgggattgtataaagaggatcagacaaaatgcatatttaacatgttgaatagtgaaatagacaaactctcaaaagaattatatgcaggaaagttgattatgctgcaacctatgtttgcacagattcatggagggcttatagattgaactaattaggatataatcatcaataagttaatcataaaagatattttgttaatcctataaacagacttgttcacacctaaactattgaaaatagatggtctcttttaagaaaagcaaggaaattaatgggtcatttaacagatgataataaaaatttctttttagcagaattataatggagagttgaatttagaaatgatgtttaaagattcgataaacttatgaaaatacttgcttaatattgaaaagttaaatttaaatttgaaattaaaaaattaattattctaaaaattaaaataaaaatacaaaaataattttttttacaataatttttatatataaaaagtgaacttagttgaggccatagctcgaaaactattgatcgcgtagagcatgttcatcagctaatattactcagcgtcaaaaactctatcagactacaaaataaaaagtatgcattaggggggggaggatgcttccccatagccaaagattcttattagtggcttaatagaaagcggccacatctataaagttgccttcattatttcagagcatccataaacctttctatggaaggaactattgcaaaaactataaaattatgaagaagatgattaagtcatgatatgcaaagttctaactaaagtaaaagttttgaaggatgagggagtttagcttgacaaactactttcactttgcaattagaggaaactcctgctagagtttataatgagcactgacttaaagcattatgatatttccaaactgatatagatttgtgataatttaaaagcctagccttcgtcaacgatcctaagctacatttaaaagtaggataagcaagtcatcaacactatttagaagtctattgtaagcggagagttgagacaatagcacatgacagagccggaatgcgagcaaaaatttataaatcatgttgagaagctttaaattaaagatccttagaaacttgaaaactttaacatgatctcccagaaactttcataagattctgaatattatatgcacaactattatcaggcgatggtagctgctgtggtagccagtagtaatgagaggatcacagtcattgagatgccaacaggctcaggaaaaacttgggtgcaagccatactcgcaatgcactatcaagactctggtcaaaacatcacaatagtggagccaaacacagttcttgtcaagtaaatagactaaaaaataggattactttttgataatctcagagtagttgacatagacacatactataagcattaaattagagatgaagtaattataattgatgagtatgacacgataattgaataaagatctttctattctttgggaaagttagttacaggtttatggagctttgccaacaaaaaggtcttcttgttctcagcttcaaagtctaagttctatcgtcagattctacttgaagtattttcaaattacctctctattgaggttaaatcagaaagagaggcctcaaattcttatagcgattcagaaagtgtggagatcatctgcctatcaagaacacaatcacttcaagatgaactgtaaaaggtagtcgatcgtcataaatttgattcaccattggtgatagtttatgacaagaaatgtaagcaaactatagactagctcctatccatcaaccaaggagtcccaacttatagcaactttgattttgacagcctcaagctaatctaggataaaagacagaggtatattattactaatggttgagcttagcgtgggagttgattcgaaattcttagttgacgcaattgtaattgtaatagctgaagtaaaatcagaagcttaattgacttagatgctgggaagaggcaatagaagttcaggcgtttccagaggagtagttttcgacactacttcagagagctaagcgcacttttgggcaaaattaagaagcatataatattcaatgctaaaagagaaacttatggtaattaaattgatttggagaagaagaaataatagccgattaagtgaactcataaaggatgctcaggagtctgacgacattattcacagcctcaaagacttagagacaatagtaggcacaaagttctactaaacattggtttaaggtgtagagttctgaaacaaaatgctatatatatagtttgaagctttagtttttactatatatttagattcactatagtttttgtaattaattattaaattaaattttcaattaaaatctacggaatctaaatagtcataaataaacatagatgaaagaaacctctttcagaccaatagaagaaattaagtaaagcaagaacaaactaaatatacaatacttttaccaacaatcaggaattgaatatatattaaaaacgattgaattatcctacttaaatcgtaaaattggagattatggaaagtctttcgagatataatattaatcaactatcagttattcagttaaaattatataagcaactgttaagcaggatagtctctgagaaggatgaaacccaaagaaaaagatgagttgcatgaaactaaatttgcggctgtgagattagtgatgatataaaacatctcaatgttgtgtaaagtgattgaaattaagtgtttaaaatatagaagattcaatatgtaagatgattccacacctgacatcagtcaaggtccctttatattcaattatagtatattattaatttatggtttattattgttaggtaaaatggctttctaaaagatgagaatatattttgacctagtccttgtccatggtatattacaaactgtcattatcttttaagagaaagacactacagatctagtatttcaaagctaacattagagaagcatctttttgggacttccataaatgagtgtaagcaaaattaagtctatcatgtgacaaattatgtaatttttataaggagtatatttagatttgactaagtatttaagtacatctgaaaaattagatctgaggcctttatttcactgaagacacaattatcagttgtccataaagattacagcaacaggaggacacaaatatcaataaaatttgagaaattctaagttgatgtcaaaagatttatttatcatcatcattatagagtgttccacctaccgatagcat
>ARYC01022261.1_38369_44620
attCATCTTTCTATTAATCTTTCAATTATTGATggaatattattataaacttatcttaataaaatcgaggatatttgattataatttactcCTAAGTAATGTACAAATTTCATCTTTTGGATGATGAAATAAACccatgaaaataatattaaacatttGCAAATTTTTTATCTCACTTTTCATTTACTGAAGATGAAAccagaatttttattatttataaaacttttataaatttataaagttttattaaattttattttccaaTAATTTATACTctaacaatatttattatttttcaattataaattcaaggtcaaatttaaatgaaattattttggatattttataattataaagtttttatatgaattttatttaaataataatatatttccattttaatttaaattattatttatttagcaataattgaaacaatttaaGATCTAAAGAATAAACATAACTTATATAAGACGATCTTTGCTTTTGAGAGAAAagattacataaaatatatcaattaaaaaagagaagaaataaGGAATCTGGCATCAGTATTTGAGCATAAATGATTAATGAATGAATTTACATgtatactttattttattatattcaagatagattaatcaaattacaatattAATGAGTATTCTTATCGCAAGGAAGAggttaagaaaatataaattataaataaatataaaattgcaattttaatgttaaaacgattaatataaatgcaaatatttgcaaatatttctatatttttgggtagttatttatttataattatatttaggaaaatctaattaataaaaccATCCTATAATCACCCTCTTCATATACAATCCATTCATTCTTTGAATTCAGTagttagaattaaataaattagaatgcaataaaatagtatcaACCAATTCTAATAGTCAAGATAATTCCCATAATTAATTGATTCAAAAGTATtgctataaaaaaaattataaaatgaatttttaaatattaatatacattTGCCAATATTAGAGCATATCTAAATTGTGTAAATCAATTGGaatcaataaattttcaaaattaaaatgtaaaatataaagaatttagaTAATTCTAACCCCTTAATATCTCAATAATCTCAGAATTAATAGCAAAATGGTGGCTTAGAAATCAATCCTGTACTTAGTAGCACTACAATTCCTTAACAAAATACAAAGTCGTTTAAGATTTAAGAGCCAGATTTTAATCAGCTAGACTTACTGTTAAATAACAAACCTAGAGAATCAAGTGTCCTTTAATTTTCAAAGTAGAATTAATACGTCTTGAATTAAAAACCAAAAAGTAGCAATAACTTCAATGGATTCTAAAAGCCTCAAATGTAAAGCTCTTAAACAAACTTCAGTCAACTAAATCTCTCTATAAATAGTAATCCATCATCAATGATTCAGAGTAATATGCCTTTGTAGGGATCTATTTCCAAGCCAAAATATACTGAAATGCCCTAAATATACAATCCAAacaaaaatataagttaatcaTAGAGCAACACGATGTATTAAACGAATGATAATGAATATTAGTAAAATCTACATGGGACAGGGCTTTTGAGCTAATTAAACAAACCATCGAACAgctatttatcaaataattcttCCGAGAGTGAAATTCAAATTTTAGGGGACAATAGTTCTACGATTTCTTTGTTTAATGAGGCTAAAAATCAAATTGATCAAATGAGAAACAGCTTTGAATTTAACAGTGAAAGGCAGtcttaatcattattttaggaACAAAGCGGCAATATCtacaatcaataaaattttcagaagaataacttttaaaattcaAGTAACCCTtcgttttatcaataaatttaaccTTAGTGGAGTGCTTTTAGTTATTAACCTACATCAATTGATCAAAATACAAATTCTAATTAAGAAGTGTATAATGAAAATTTGTAAAGTTCTGCCTTAGGTATAAATCCTGAAGAAGCAGCTTAGAATTCAAGTATGTCGAGATTTGCAATGTCAATGCTAAACCCAAAAATTTTcgacaattaaaattataagcgAAAAAAGAGTCAAGATAAAGGAACTCCTTAAAACAATTCATCAGATCTTTCAAATTTTGGTTGTACCACTTCTACCTAGATTTCATAAAATGTAGTTCTATCTGGTACAAGTTAACAAAAGAATAGTGTCTAAAATAGTCAAGTATAATCATAGCAAAGTAGTAGGACcaaaataaataatagcaaataaaattatgCGCATCCAAGTCTTAACACCTAATCAAGTTATTCAAGCTTTAATTGTGATTTGATAATAAGTAAAGCTTAAAAAGAAATGCTTCAAAATTTTGGTTTCTAAAATTTCAATATGCGCAAGGAAGAAagattaaaatagaattaacttTAGTAGATAAGTTCTTAATAGAGTCAACTATATAAACAAATTAGACATTCATACTCATCTTGGGATAATGTATCGAGGAGAGAACTTGTTGAGTTTGGTTTTACCCAAGATCTAGAGGTTATTAGAGTTAGTAGAAATTTCAAAACTGCCATGGAATGGTGTATTGAGAAAGATCTTTTGCCTTCTAAGAGAGTTTGCAAGATGTGCACAACTGTCATGAAGATAGTAAGAAATACCCATTAAAATGCAGATGGGTATGCTTTTAGGTGTCCTAACTTAGAATGCAAATTTAAAATGTCTATGAGAAAAGGAACAGTATTTGATTGCTCTAAACTCACCATTATGGAAATGATGAGGCTAATTTTTCACTACTTTATCAGAAATTATAACGCTACACAAGCTCATTTAGAATTAAGAgagatgataaatgatagaaTTAATCCTTACGGAGTACCAGGTACTAAATTCAAGCATGAAGATGACATTTACAGAATCAATTACAAGAGCGTCTTCACTCTTTTCAAATTGGCAAGAACATAAATACATGTGTGGACTTAAAATTTGTATAGGAGAACTAAACTAGGAAAATTTGGCAGAGCTGTCGAGATAGATGAATCAGTTTTTGCTCACCACACTCAAGATGGGAAAAAGGAAAAAGTTTGGGTTTTAGGATTTTATGAGAGAGGTACAAAAGAGGCTAGAGCGATTCATGTGAAAGATAGAACTGAAGAAACACTGACTTAAGTAATTTTAGAAAATGTGGAAGAAGGAGCTGAAATATTCACTGATTTTTGGAGAGGATATAATGGCCTAAAATATTACTATAAACATAGAGTAGTGAACAAAGCTATGAAAGGATACGGTACCTCTGAGTTTTAGACTACTAACAGAGTTGAGGGCTTATGGGCtgcaattaaaagatttttctAAGTTTACTCATGCTTTAATCATCCTTACTTACAACAGTTTCTAGACGAAGCAATATGGAGAAGAAAGTATAAATCTTACAAAGATAGAATAAACTTTCTCATACAGTTAAATACTTACTTCAATTTTAGATCAGAGAGTGAAAATCATTTCGAAGAAACTTATTTAATGTATAATCAGGCACTCTCGGAAAACTATAACaatgcaaaataaaaaaattagagcGTAAATGGTCGAAATTTTATCTCAAAATACGATGAAGTGTATTAAGATTGCGATTAGctaaattaatacttaaatgaGAAGATCTAAGATCCACTCTCCCTTGTGAAATCTCTACTAGAAGATTAGAAAATTCCTAAATCCCTACAAAAGACAGAGGACGATGGCAGCATTATAATGGAGTCTAATTGTAGCGGTTTGCTATTGGATGTAGAAGAAATTGATGAAGATGAGTTTGGGGATTATGATCcagaaattaatattgaaaacaaTATTGAATGAATAATACGAAAGGTTAATTAATTCtcttatttcatttaatattaaacttttactatttaaaattaatctaccCCTGTCATTATGTTGCCAAATTAAAAGAAGTTAATAGTcgtatttatcaaatttaaatttatgattattatgaaGTATTTCCTAAGAAATCAATACCAATAGTATCATTTAAATCTTCCTCATAGTCAATCCATGAATACCACTATATCTCTGGATCAAGCTTACCTAGCTTGATTACCTATATCTCATTCATTTTTTTAACATCTTGAGACTATTCTAACAAATCATTCTTTAGCTCTTCTTATATAATGTTCCCATTTTTAATAACATTTTCAAGTTTTAACTCTTCAATTTAATGGCTTTAAGAAGGCTTTTATGATTCTTCATATAGATTAATTtcgtttttatcaattatatccTTGCAATATCGCAACTGTTACGCTATTTCATTAACTTACTTGCGCATTTTTTCGACTTGTTCATCATATTACCCATGTTTCTTAATCAATTTTTTCAGTTCACTGTTATATCTACTCCTAAAATGTAGCACATATTCATATAAATACCTGATCTTAGAacttaatttaactttatcatTGTTAAATTTCTTTTCACTTGCATTCAACCTAAAGAGCTTTTGCTAATAAATTACATCTTAATAATTGAGATTTTGAGAAAGCTGCTCTCTTTAAGCTTCGAAAATTTTCtgtattttatatatgttaatatagtCTTCAATTAATTCATCTAAAACTATAATACCTGACATGGCTTTATATACTTCATTTCTCCTGGTCTGTAGGGTAAATTACTTTACATCTACCTTGTTTGCActcaacaattaattaaaattgtatgaTATTAAAGAATATATGATGAGATAAGCTTCGTTTAATGCTTATACTTAAAAAACAATGGAACTTCATTAAGAATAGGTATGTTAAGCTAAATCTATTGCAAATCATCAATAAAGTAATCCAGcacatttttctattaaatttaagaatctcGCCTATACTATAGAAACCCTTCACCCTATTCATTGATTAGACTACTAAATTAATCCAGTTTATATCCTTGTAACCTAAATTGATTGTATATTTCATGcaatttagtaaaatttgattGATAGAAAAGTGTCAAATCAGCCCATAGAAAGATCAAATATAGGGCTTAGTGCTCGAATTGAGTGTGAATTGAGGAATAAAGCAGTTTTGAAAGGGTATGTAAAGTTAGCAGTGAAGTTTGCTTGTTCTAAAAAGAATGGGttaataaatactatttttgatttataaattattcttttgtAAATAACTAGAGATCTATCAACAAATAATGATggaaaaaattttcatttaaatattaccCTAGCAATAGCTTATTAAATGCAATCAAGTAAGTCTTCATGATTTAAcattttctcaattattttaatgttcATAGTTGAAATAGTCAGgcaatataaaatctatatgttaaattaaaaagaattaatacaTTTGAGATGACATACATTTACAAAATCGATCATTTTCTAGATATCTAGTGACTCAAAAACTATTCTTGAATTGCTCAGTATATTTTTCAGCCTACAatacaaagttttataattttatgttaaagGAATTAGTTTTTCCCTCTTTCCTTGACAATTTAATCAATAGtaattatattaacttaatCACTCTTGACTTACTCTTTAGTATCAAAGTTCACTCTAAATGCGATCATGTAACTGGCTTGGAGTTTTTGAGAGTGGGATttaatctcaaaaatataatcaatcaGTTGGACAACTGACTAATCTTTCAATTTTTAGTCTATCTCATTTTCATTTActatcattttaaaaaattttattgatttttattatttaaactcaAATGTTTAACTTTGAAGTTAATTCTATTTCAAATTTGGAAATACTTCTTAATAAGAACATATGaaagtaaattcattaaaaatgaaaggGTTTTagaaaaaaagattaataattgaTAGTGATTTCGATAGCTTTTCCAAAtgtaaattgaataataaataaattagcatATTTATCATTGATCTCCACCTAACAGTCTATTATTCttcttttgatatttatttacttttttactATTATCTTCTTCGTCATGTCCGTTATTAATTAACTTGAAGTAAATAAATGTATTgcttatgtatatatatataacataaAAATGCATTATCATCATCGTTTTCAAGTGTTGGGAAGTTCTAAGTAGTCTTTTTCTTCAAAGCGtgacttttattaatttattatttctcagAGGTTATAGACATAACTCTTACACCACCTCCCATATTACTGTTATTCATTTAATTGTactgattttatataattatttagtacattaataaattgttaaaaaggacataaaaatatta
>ARYC01002742.1_60159_66419
CATATTAATGTTGATTGTTCTTCACGTACTGCTCAAACTGATCTTTTATTGAAATCTTGATTCTTTCCACCACGCCCAATTGTTTAAGTATCTTGTGAGTGTTGTTCAATGTCTATTGTTGCTGATAAATCTAAGTGGCGGCCTCTGAATCTCCCAAATTTTTGTATAGGTACTGCTTGAAAGACATAGAACCGTGTGCAATGTTTTCCGCCATAAACTCCTTCACAAAGTGGTTTGAATTTCATTTTTGTGGAACTTACTTGATCTCTTCTAGAATTTTACGTGCTGCTATTTTTCCATATTCTAGTTGCATCTATTTCTTGCACCATAGACAAAATCCAGCCCTTGATGTTATATGAAGAACTCTTCTGGAGTTTTAATGCTTAGTTCTGACATTTAGAGGTCCATCTTATTGAATAACTGGAATCCACCTCTATTCTTATTTTTGAAATACTCTCTGTTTAAGCCATTACTGTCTCTTGAAATCTTAATGTGAATGTACCCATTGTTGCTCTTGTCATCTCTAAAGACATTGACCTCCTCTAAAGATGCTTAGTTTGATTAAAGCTTCTGTTGAATCTTCCCAGCCATACTTAATGACACAGGTCCCGCTATCAGCAAGAAGAAATCGTGTCTGTAATTGTACTTTTTAGAGTTTTTTGACATTTCTAAATCCTTTGGAAGCATTGAGTTTTTAAAGAGAGAAAATGCTGgtcattcaaatatttatttcttgacatcttgaaatttataattatctgtctaataaatatttatatatttgcaaACAGCCAGGCCCTTtgtttctataattatatttttgcacaatctgcacagtatattataattattaataaatgaattaattattaaagtttggtcataattattaataaatcaaatttgaattaggagtattactACTTAGAGGCAGTTAGGATAACTAATATTACAATCATTTATTTGTAATTCtgaaatttcctatttttatctattttaacaataattaaaaccCCATTCTTATactttttaggaaattttgttGACCAtagaaattaaactaatacaTCTTCAGACTAATTGATAATTCGAATAATCATATGAATATTTGCTTTAGCTATTCCTTTAATATCTTCATTCTCTCTCGTAAAGCTTCTTTCAATCCTTCATCTTACTATGTGTTTCTGCTAAAAAACCTGAATTTAAGAATGCTTTAAATCAAGCTTTTAACTGTGTTTGTTCAAATTAAGGCTCTGAATATAATCATGAAATCAATTAGGATGTTAGAAGATCTTTACAATAGTAGCAgcaaatctatttttaattatctccTTGCAAGCAAACTTTCTCTGTCAAATTTGAGATTGCACCTTATTCCTAAACAGCAGATTGCTAAACTCTTACCCCTTACTTGTGAAATCATTCCACAGTTCTTTCGAATTCATTATGGAACATACATGTTTTGCTGCTCTTGAATCAAGACACACTCAATTTAATGCAATCTCATCTTACTTCGAGTGTTTCTCGTCAATTCCATCGAGAAATTCATATTAGTAAGGGAGCTCTATCTTTTTGTCCAAATCCTTTCTAATAGCTAAAATTTTCATGGCAATATCATGACATTATTTAACTGGAGATGATGGAGTACATGTCATTGATTTCTCATTTTTcatagttttttatatttatttaatcttactTTTAACAGTTCTTGCCTTTACTGTTAATTTTTTTTGgacatttttaattcttttctCTATATCATCGGTTTTAATGGGGCCAGCCACATTTTAGCtataatataaagataatttagtgaattaagagtgaattttaatttgaaatacaaaagtAGAGAGAAAAAAGTATTAGTATAGCTTAGAGTATAGTCTTAAAATAgtcatcatcttcttcatcatcgttTTATTGATCTTTCTTTGTTCTTATTGAATTCATCAAAGATATTGGGCTTTAGTTGCTTAGCTTGCTGTATTCGAAACCCGCTGTTCTTCTGGTGCTACAGCTGTAAAATCGGCCACTTCTCACTTTAAGAGCACCATATCTAGATTCTTTCAGGAGGAGGAGACTCAattatgtttagccaaaatttaattattttgtaatatttaataaattaaatcatcctgattaaaactttttaagttttaatgctttTATATATGTGATTAAAGTAATaggtttattttatatataaattttaatagaaacgtcttaattaattttagtcttaatttaataattaatgctcaggatgatttaatttattaaatattacaaaataattaaattttggctaaacataatTGAGTCTCCTCCTCCTGAAAGAATCtagggggggggaagtttcctgcactcgaggaagtttcatGCACTTTTTTTTTTatgtaataattttactttaaaaaattgattatttttatgacccattaatTTTATGAGGATTTTGTTCCATCACTtaagtagttcaagaaattatAGCGTTACACGTTGTCTAATAAAATATAGGTGTGGAAAGAACAAGATAGattgaatcagaatttcaataacaattgaatacaatatttggaattactatgagTACAGAGAGAACAATTTAATGGCTAAGAGACAGAAATCTACTAATATCACATGAAATCTgtcagagttgttggaatcGTATGTAAATATAGAAATGCAGTACTAGAGTTGATGGTGAGTAATTTAAATGCAATCGTTGCAATCTAAAAGTAAGTATTAGAAAGGAttctatatttgaattattctCAAAAACTCCAATAATAATACTAACGAGAATCATCTTCATCTACTTTATTGATGGAAACAATGCTAGTAAGATACATAAAATCCTTAGACAAACAGTTAGCGAAGAACATGTAATGTCAATTCAATCTATTAGAGCAATTCTCTTTGAGTTAAGAAATAGAATATCAGAATGGATGTAGAATGAGTACTATTCAACTTTAGAAATGAACAATGAAGTTGTAGAAATTGATGAATCCCTCTTTAGTCATTGGCCTCTATCAAATTAAAGAAGAAGAGACAGATAAGTATGGGCGATAGGATTATTTGGAAGAGATAGCAAGAAAATAGTAATCGTGTGTGTTAATAACAGAAATGAGAGAACATTGAGAAATATAATTGGATAATATGTTGTCAGGGGTAGTACTATAATTACAGATGGATGGATGGGATACAACTTTCTCAGAAATAATGGGTACTTTCATGGAACTTACATTCATTAACCGAGGGGAGGATACAGAGGTATGATAGGAAGAGTAGTACCGGGAGTTTAAATAACAACTAACAGAATTGAGAACACCTGGAATCATCTGAAatacttaagaaatatttatagtgGTTCAATTCCAGCATAACATGCCTAAGAGTTCTTAGATGAATTGGTATTCAGAAGAAACGAAATAGTGCTTGGATGGTCCTTAGAATCTATGTTAATAGAGATATTAACTAATTGAgtaataattaagtataatttatagcaatgaaattagtccgaaagttggttgatagttgttataaagattaattaaataaaaataaaatttttttatcagtgcaggaaacttccctaaaattttttttttatcataaaccagtgcaggaaacttcccccccccccgaaTCTAAGTATGGTGCTCTTAAAGTGAGAAGTGGCTGAGGTTACAGCTGTAGCACCAGGAACACAGCGGGTTTTTGCTACAGCAAGCTAAGCAACTAAAGCCCAATATCTTTGATAAATTCAATAAGAACAAGGAAAGATCAATAAaacgatgatgaagaagatgatgacTATTTTAAGACTATACTCTAAGCTATACTAATACTTTTTTCTCTCTacttttgtatttcaaattaaaattcactcttaattcactaaattatCTTTATCTTGTTTTTTTTATGTAGTCTTGATTCTCTTCAGAATATCTTTGAGCCTTAACTTTCCTTATTACTTATCCTTTCTAACCTTGTTTCTATTGCTCGCACATCTCTAATGCTTTCTTCTTCCTCTCTTAATTTAGTAAGAGTTGGAAATACAATCAGCTTTTTCACCTTATTGGAGCTGAGCCCGATCATATGTGAGATTGCAAGCACTCTCTTGCCTTATTGAGAATATAGTTTATCATATTATTGCTTAAGGTGGTAGTATTAAAGTTCATGAGCCTAGACCTCCTATAGCTACGCCTGGTTGAATGATAGATGCAAACTCTCTTGGAGAGATTTAGGACCAATTCAggtctttaaatatatatttattttcttggGATTCAGTTGGATTATGATTTTTAAGAAAATGGAAAACACGAATCATTATTGCTTTTATCAAAAGTTTGATTCATTATTCTTTTGATTCTTAAGTCGTGTTAAACTTTATTTACTTATGCAAAACAATAAGAACTTAGCAAAAGCACTAGGCACTTATGAATTCTGCTAAGCTCTTTCCTTTTATTTCTTATGCAAAACCTTTAAAGGTTAGTGCAATCGAGCATCCTGAGCTAAGGCACCTtctagaataattataaaaactagtCTATTGTCTTAACTCTATTAGAATTTTAACTCAAAGTATATGAACTAGAATTAATAGCAATCCTAACAAGACTTTAGTGTGTTTGAGTCTAAGATTCAAAGTAAGCGTGATCTTTACAACTTTTTGACCATAGAATGTCAAGCCCATCTCCCCAGATACTAGCTGATAAATTCTTACTTCCTCtcatagatttataaaaaagagaaaaatgCAAGTAGATATGgactgttaaattaaattttagtaattaggCGTGATCAAATCAAAGTATCATGCATCCCGATGCTCCCATAGCTCTCTCATATCTTATGGAATACGCTTAGTAACACTCTGAGCTTTTTTACTATATCCCAGATTAGATAGACTAGAACAGGCTAGGTTCGCTAATGGGTGGGTGAAAATTAGTATACTATGATATAGCAAGGATTGCTTGAATTTATCAGAGCAGCTTAAAAAGCACTCTATGTAGTGACACGGTTTGAATTAGGGGATTTCAGAATAAATAAGATCAGAGTTAATTGAAGATTACTCGCTGTGAATATAATTCAACCGTAagtattataattcttttagtGATTTTAGCTCACAAAGGAAAAGCAGTCTCTTTTATGAAGGCGAATTTCAAGAGACTTTAGCAGGCAAGAGTGCGAGGAAACTAAGGATGAAGAGTCGATGCTTCACCAGGATAAGTAATAGTACCTGCTTTAAGTTAAGTGATTGAAGACAGATTACAGCGAGTTATTGAGAAAGTAATTCCCACTTTAAAATCCACTACAAATGACTGATCATTAGAACTAGGACTCATTCAAAATTGGCTCAATGCCGTTCTCTTCTTAAAGTTTGATTAAAGTGCTATTCAACATATGATGCTCATAAAATATTGTGGATACTACCGAAATATTTAATGCAAGTAAGAAACTAAAAAGCATTCATGAGTTTCAGTATTTAGTGTGAGTATAAAGTCAAAATGGTGAAGTTATCAAtcatagttgctaatctttaatatttctcACTCTTCATATTGTACTTTAGCTTTAAATCTCTGTTGTAAAGAATCTCTAAAATGAAATGAGGGAATTGCAGTAGATTTAAAATACTTGAAGTGTAGAAACTTATAGAAGGAGGAGGTAGTATTATTATACTTATGATCAGTagtactaaataattttattttaagcaacataataaataataaaagatttttttattatttcagaaATTAACAGTTAccctaaattttataaataattaaaatggggttttatattgatttttattaaatacatATACAAATTTTGtgaacaaataaataataattcctTTAAACAAATTgtcacataagtttatcatgatAATAAAGGTAATTTGTCCTTAGCAAGAATAGATGTGTCTTAGATTTATTTACAGGTCTTTGACAGGTTGAAGTGATTTTATattataccaagtttaagctgaatgctAGATTAATGATCATGTTTTCATGATTGATCATAATAATGTCAAATACTGATATGAATTTATATGAAACTCTCTGATTAAGTGTAAATTAGAAATATCTCTTTCTTAAATATCCTTTAATGCTCTTATTTGTAATGCCATTAcctaattaaacaaatttaataaacttctcatattatttaaaaattatcagcTGAGTGTTAGATGAAAGTGTTTTTACAAATATTCCTAT
>ARYC01000647.1_106927_113193
ctaaatcatAACTTTTTTATAATCTCATTTCCTGAGGTTCTTACAATCACTATTGAGATTCTAATTCAATCCTTCCTTGGGTCTTTTAgggtttattattaatttcatttgaaaAGCTTCAGTTCTTTTTccttttattctaaaatatcgTGATAAAATTGCTGGGGCtgattttcttcaattttagaCTAGGCTTGCTTTCTTGATTTAATTTGACAAAATTATCATTTGATAAAGTAATAATTTAGAAGTCTTGACCGATATTACTATTGTTGTTCACGATGATTCCTTCAGACTCAACTTTTTCTTGACCTTAAAAACATTCTTTTACATTAAAAGAATCAACATAACTCAGATCTTTTCCTTCAAGCTTCAATTTGACATCTTTATCAATTTCAAGTTGATCTTCAACAAATACTATTGAACTATTGtagttttaaattttcatagtcTATTTGAGAGACTTTTCAATTGTTTCCTCTTCATTAAGAggtaattatttcaataaaaatgtaTTTGGGCAGTTGTTGCTTTAGTCATTTGCCAGAggaattttcattattattattaaatgcaaGCAAATTATAGAATGCGATCTCAGATTTTTCTAAAACTTAAGCTTTATAAGTAAAACTCAGATTAATTAGTTCATACACCAAGACTAGCAACCTAAAACCGTCTGCAGTATtgctatttttatattgatttcaTTTTCCAGACATTATTGGTGAAGTTTAATAGCCTCTTCAACTGTTTCATTAAATccttgattataaataatttacataagTCCCTTTACGGTGTAACCTTCACACTCTTCCGATTACTTGTTAAGTTGATCTTGTAGAAAACAAATCTGcgacaattaaaaataaacctccattaaattaaatctcatgATTTGTTTTGAAATCAGTTCCTCTTCCTTGTTATTCATTAAGCAGAAGGACTCCATATTATCTCTCCCCATTTTTGCttgcaaataattaattaaattgtgcTTCGAGCTTAATTttctttgaaaaaaattatatctaGGAGTACTTGCGAAAGTAATTCTCAATTTTTCCTACCGAAATACAACCCACACCCCATTCCTCATACCTCCCATACCCCCACCCTCTAAAATACCCAtctcatatcaaattttttatctacagggtctaaatcgatctccaTCATGACttctcgacatcatagaccctcttttatatataaaattacattataatttcaaatttttttatttccatgATAGTGGAATAATTCatatgaattttatgatttgtcAAGTTTCACGATGTTTGTCAACCATATTAAACTATGCCTTATgctatataaatgaaaaatcttttccatataataatatttttattaattgaactaaaatatttatagactatgatattaaatttatcccttaaatcaacttcattaaatataattcgaagaaatattcggattaattttttaagtttttaattttctttattatacaTATCTATTTGTCCATTATCTttgataaataaagaaaatattattattgatataatagAAAAGATCAGGAAATCTGagaaatataaatctaataaaaactGGCATTTATTacattttgtaaattaaatttaatcttaaagtaAAAAACCTGAAACAATCACTTGTATTTTTCACAAAGATCAACAGTGACATATACTGAGtaatttaattgcttaattagttttattactattcttttattttctaattaatttgcTATTCTGCGAAGATGtagattttaagataaataacaGATCAATATATAAGCATTCTCAAATTGTAAAATGCTTAAGTTGATAAGAGTGAATTAAACCATCCCAGTTATAACTCTATAAAACACAAAAAGttagaaaaatttagaataaatatctGCATTTTAACATTAgtgtttttattcataattagtAATAGAGTAAAGAGAAAACAATCACTTACTTTGGATTTATGTTTGCTTTAGTGTTGTTCTCTTCACTAGCTCGTgcattgattttaaaaaatgttttcccatttttgattaaatttagtaaaattaaaaatgattctgttaatgcattattttaaacaacttttaattttaaaaaaattcatatacaaTAAATGGAAaagatttttcaatttatatagcATAAGGCATAGTTTATTATGGTTGACAAACATCGTGAAATTTgacaaatcataaaattcatatGAATTATTCCACTATcatggaaataaaaaaatttgaaattataatgaaattttatatataaaatagggtctatgatgtcgagatgtcatgaaggagatcgatttaaaCCCTGTAGATAAAAAaattggggggggaagtttcctgccaagagagaagtttcctgtcaagaaactttgtttatgaaatttatttataattaaataataaaatattatgaccCATAAATAATTAAGAGGATATCAAATTCATGCTTAATTAAATTCCAGAAAATATAGTTGTACACGTtgtctaacattatataggtatgGAAAGAGTACGATAAATTGAATCAGgatttcaataataattggATACAATAATTGGCATAACGATGAGCACTGAGAGAACAATTTAATGGCTAAGAGACAGAAATTTACTTTTATCACAAGAAATATGTTAAAGTTGCTGGAATcgtatgataatatataaaaataaaacaagaGTAGATGATGAAGAATTTAGATGTTGCCGATGTAACATTAAGGTAAGTATTAGGAAAGATTCAATATTTGGATTGTTTTCAAAAACTCCTATAATTGTACTAACAAGAATCATCTTCGTCTACTTCATCGAAGGTAACAATGCTACTCAAATCCACAATATACTCAGTTAAACAATTCAAGAAGAAAATATAATGTCAATTCGTTCAATAAGAGCAATACTTTATGAGTTAAGAAATAGAATATCAGATTGGATGCAAAATGAATACTATTCAATATTACAACTAAATCTTGAAGTAGTTGAAATCGATGAATCCCTGTTTACTCATTGGACTCTTTCAAATTAAAGGAGAAGAAGAAGAGATAGATAAGTGTGGGCTATAGGATTATTTGGGAGAGATAGCAAGGAAATAGTAGTCTAGTGTGTTAATAACAGAAATGAAAATACACTAAGAAATATAGTAAGGTAGTATGTTGCAAGGGGTACCACAATTATAACAGATGGTTGGAGAGGATATGAATTCCTTAGAAATAATGGCTACTAACATGGAACTTACATTCATTAAGCAAGAGGAGGATATAGAGGAAGGGTGGGAAGATAAGTACCTGGAGTTCAAATTACAACTAATAGGATTGAAAATACTTGGAATCAtcttaaatacttaagaaacATATATAGCGGATCAATTCCCGCCTAACATGCTCAAGAATTTGTTGATGAACTAGTATTCAGAAGAAATGAAAGTATACTTGGATGGAGTTTGGAAGAAAAATTAATTgagatattgactaattgaacatttaaattaattgtagcttaaatatatagtaaccttatttataacaatgaaattagtccggaagttggttgatagttgttataaaaattaattaaaataaaaagttttttttgacaggaaacttccctaaaaatttttttttatcataaaccttggcaggaaacttccccccccaaaaaTTGATATGATATTGGTATTTTAGGAATGGGGTGGGGGGTATGGGAGGTATGAGGAATGGGGTGGGGGGTTGTATTTCGGTAGGATTACtcgataataaaaatatgacaaATGGGCAACAATAATTACAGGTGTTAGCTTAGAGTAAGTAGCAGAAATGTCAAAAATTCTTTTGCAAAAATCTGTTTAGTTTGATGAAACTAATTCTGAGTCTAAGCTTACTTTCTAATCTCCGACTAAAGAACTTAGTTTGTGGAAAATTATCTCGCAGGATATAAATGCGATTTGCAGGTAATTTGCCTCTTTAAAGCTCAAAGTTAAGCCTGTGAAACTAACAAGTCGTTTAGcctaattaaaaaatcttaagaTTTTCTCCATTTATTAGATACTCCCATCAAATAGTATCCAGTCTTATTCATCAATTAATACAATTGACTGCTCCCATATATTTAAGAAGTCTTGATTTTCAAGTTAACTTtcaaaaaaattttgaattaaataataaactccAACTTTCTTCTCATACTGATTGGCATTAATGTTGAGACTTAGGCTAGTCACATGTTATTCGAATCTCATTTTATCTCTTCGAATCAAGTGATCGTTTTTTCCAATTATAAAGACTGGAGATTGGGAGGATTTAACATATAGAGATGCTTGAGTTGAGCTCAATAAAGTCTTACCAATCCCAACCCCTAAGTTAATGAAGTTAAATTTAGAGTCTTCCCAGAATAAGAAATTCAAAACCAACTACTATAAAGAAAGAAAGTCAAAACCTCTAATATGCTATAGCCTTAAAATCTAATTTGACATTCATAATGCTTTGTCTTGCATAATCTACAAGACCTCTTTGACAGCATTGCAGTATTTATTGAGTCTCTTGAATTAGTTTAAAAGTCTTCGCTTGTCTTCCTCATTTAAGTCTACAGTTTTATTAGGAATTTGCAATAGTTAATTTAGTTTTGTAAAGTATGCTCTGAAacaatcttaaaatatatatcttcTTTGTCTCACGCCCTTCTCTTAATAGATACAAGCAAGATTCTTACCGAAATCAGAAATCTCATCTAATTTAATTACCAAAAGTGGATTTCTCAGTTTCAATTCTTGTAAAAGCTATTATAGATAGAGGGTAAAATCTTCTTGTCAATAAAATCCAATTTCTGAAAAAAAAATGTTCCCCCattgttattataaaattgtcCAGTTTCTAATAAGAGGATGCACTTGAAAGAGCGAAGATTTAGATAAAATCTTCATCAACATTTATAGGCACATGTCAAATCAGTCTCAGGCCTTAATCTtcttttagtatttaaataaatggcTTACTCATGCAAAGCAACGTGTTTGAAATCAATCTTACTGCTTAAGAATCAATCTTAAACTACTGAAATGTTCCTTTCATCAAAGGAATAATACCAATATTAGTCTTATCAAGCTTTGACAACTCATCTTGGCATTTTTGAAGACAGTCCGGCTCATTCATAAATATGTAAGTTGATAAGCCTAGGGCTTGTTTTGTATTTGGTCTCTATGCCAGTAGGATTAGGGCACTCTTAAACAAGGTCTCAtcaatttcaataatttcatatttatagtAGAGCAACGATGAATCAAAGAGCCTAGTTTTGATCTGAAGATTTACTTAGGCTTTTTGGTTAAGCTcgtaaatttttctaaatataaacTCACAAAAATTCTCTGAGAAAGTACTTTGAGATTCTGAAGAAACTATAACAAACTTTACCTTTTTCGGTTAAACAACCTCCAATTGAGCTCTTGCCTTTCATTAGGCTTGAGTATCATATATTCTCTAATGTTGTTGTAAGTTAGCTCTGATTTAATCTTTGCTCCGTAATTTACTTGAGCGTTAAGAGAATCCCTATGATCATCGACAATTTGCTGCTCGCTTACATAATTCCTATCCTCGCTGCCACCCTTTGGCACCTCTTTGATCTGGCCAACAAGTTCTtttattggtttaatttatgCATTCTTTACTGATTTAGCGTTACTTTAAGTggttttgtttaatataaatttgcttATAAACTTTGCCAGTTCTTTCGAACCAATATGGAGCTTGAACTCCTCCAGTTCTATAATTTTACTGTCATAGCTGTGAACTGGCAGTATAAGCTTCGCTTTGTCAATTAATTCTGGGTATTCAACTCCTTCATACTTAGGTTTTCTCCTCTTTTGCTTTTGCTTATTGCCATGTAAGCTTCATTGCTTTGGTGTACTTATTTCTAAGATGATATAGAACTTTATAGTTCTACTTTATTAGGAGAATCATGATCATCTATGGTTTAAGAGTAATCtttcatgatattctctggacAAACTTCTTCATTTTGAGAATTATTGGATTTTACAAGTTAGGCGGGTTGTAAAAGCCTCATCATTTGGGCGGCTGATTTAagtgattaaatatttaaaactaacagtcttaattaaaaaaggcgctttaattataattcttaataacttATTGCTattcttaattcaaatataGCCATATTAGGAGTCCTTTCtctcaaaatatatatttaggaATTCTTTTGAGGTGTGAGCTATTCATAT
>ARYC01005842.1_29918_36295
gtatctgtgaagatcttctttacttctgaattttcctattaaatcttgagattaaattctcttcattgcatcattcatagactccatcttgcttccagtttctataaatgttaataaaattaaaaattatggatatccattctaaacttactaaaattttactactaaatagggagatccacttggaggtcaacctgaatcagataaatagatataGATTGAGGagctttctccaagtttcaaagtttgacttccatttttatcaaactttctccattaaattgctcctaatattgataaaatagaaaacaattagtaaaaacaaaaattaaaaataaattaaaactgcctgtaatttaattatataaattagtttttattagtgctagtaaaaaagatataaaaaaggGATAAATTTTGTATCTGCATTTACTAAATACATAGAGTGTATATTTAGGCATcatgatattattttaaatattgatttccTAAATTAATTGTTGTTTAGCACACAAATGATGAGTAATTGAAATAgttatctttaatatatttattagaaagttataagtaATTctgaatatatttatgaaaattaccCAGAGCAATtagaaattcttaaaataatattaattgaattttcaagaaatttatCTGATAATGCCTAGATCATATGAAaatagtatatttatattaaaaattctgaAATAAAGAACTTACTTTATgacaattttatgataaatgcTAAAAAATTCAGGGAGATTATGCTTCCATTATTAATCAATTCattccattttaatttcaatttaagttattataaatatattacgttGATTAATCACTttctacaatttttaattattaaacatatatgatcgataataattaatttaatgagatggtgctcctaatttatataaaacttaattaggaggttaaattaaagttcaaaaccgtattaggtggagcattaaaaaaattaaattttaaaacttcccctcctaaatttacgagaacagatTTAGGAACACCACCTAACtccacaaaacacatttaggcacattttaatgaataaaatggatgaaataacatataaattatctcaaaattttagaagtataaaactaatgtctctcactctgttcccattaaacctctctaaatctctGAGGATATGCTATTGTGAATAAAgatagaatttaaacagcttatataattattaatagtacttataaaatgagcggcaacttactaagaaaagcggcattgcttagCATTAGCAGCagaaactttctttcatgaatcaaaagaaaattgagacttgcgatgcatatacctagtacgaacctgaaattctctaaccttaggtctcagactttgaataacaattcagttgttaaatagaaatgcagagctaagaaattcaatgcgaagttccaataaaaatggttgaagaggaggaagagaaaaaagaaattaaagcattacatttatgtgaagagtgtgagaagaacttcacttataaatctgctcttaagcgtcatatcttagagtagcattctaacaagcccaagctctatcttaagcatgataagatagatggaaaatatttttgcccttattgcaataaacaatataaccattcaagggatctaaaagttcacctataaaaccatcatggcaagaaatttgaagtcatagatcccgagactggtgaggtcttccttcaaaaaagaaaacaaagagaccctttagaaaccttggaacaaagagttaagaaagaaaatagcttattaaagcagtgagaaaccttccagcttctgagatagtgaaaatcactttgaagatacaagcactaaagcttccaattttaaatgtaattgaccttaaagaatgtaaggaaagttatcttatacttgaggacaagtttgagaaaaggtcataactgacaagcagttcgcatacaagatttatccattcaactactttaaatgcgatgacaagtatcaaatagaatttgtcaatgagcactaagctcttactaaagcaagggatagacagtgcagatttataattaagctcgatgcaattctccttgctcaagatcatgttgcttttcgcctccctctatattaaatgactttaagagactacatataagattaaagaattccaaagtagctacctcttattcttacaaatgtttgaaaaggaatagaagagctgcacactttagggtatgttcatagagacttgaagcctgagaatattatgcttgacttttcacctctcagagtagtaacaattgatttcaatagatcataaagagttgaagcttcaggacttggcaacgtttatggtactcctggatacttcccagaaagggaggactggagagatggtgatattaagtgggatgtatgggctcttgcagcaataattgctgaatgcgatatgaaaagaaatgattactatagctgtaagagagtgagtaagattcaaagcagagaatacagcaacatttaaacttgaataagataaaaggtaaaatgaaagatatggctgagtagataatcattaagcctaaccatagagcggagcatacaatagactaaattgtaagctggataggagaaataaaatatagaaagttgcctcataatgcaaaagtattgtttgagtgaatagtaaaaataaagcaaatctaatacacactaatatacaatacatttaaacattaaacccctacataaaccctacaaaaacccaaataaagtatgcactaaaagtctacttttatcaatcaaaaactcaatcaaactactgaaagggttttggggttttgaatgtacttTCTTTACggttttaaattgatataagCAAAAAGAGCACTCCGCTTAGGCAACAAAATGTTACAAAATTTAACAAAAAGGATTAGAAATCACCTCTATGAATATTATCAACAAAAAAATATGGATAGAATATTTGGATAGGATGGAGGAATAGTAGAAATTGATGAGACGTGTATTAGAGGAAGAAGAAAATATCACAGAGGCAGATAaagataaagaaaataaatttggtTACTAGGCATTGTATAAAGAGGATCAGACAAAATGCATATTCAGCATGTAGAATACCGTAATCGACAAACTCTTGAAGGAATAATTTCCAGAAAAGTTGATTAAGCAGCAACCTATGTTTCCATTGATCCATGAAGAGCTTATAGCAGATTGAGATAAATTGGATATAATCATCAACAAGTTAATCATcaagaaaatttttttaatccTATAAACAGACAAGTACACACCTAAACTATAGAAAATAGATGGTCTTTGTTAAGAAAAGCTAGAAAGTTAATGGGGCATTTAACTGATGATAATAAAGATTTCTTTTTTTTAGAAATGACCTTTAAAGATTcaataagttgataaaaatactatcataatattgattaaaaatttaaatcttaaaatatttagaaaaatcataaaaatatacttaaaataaataaaaatatttaaaaaaaattaaaaaaaataaaaaataaaattaatttcattataatttttatatataaaaacgaGACTTTGATGAGTCATAGCTCGAAAAcaattgctcgcacattccatgttcttctgctactattactcagcgttaaaaactctatcagaatACAAAaaaaaaagtatacattagggggggaggatactacctcatagtggtatttttttgtattaaatttttgtCATAATTTTTGTGACTTCAGATAGTTGCAGGTTGCGTGATTTTCTCACGCATTCTGATTCACAAGCTTGCTCGAGCTCTACAAATTTCGAAGATTCATAAGATGCAATTTCagttgaaattattattaaaattaattatcatctGATATTAAAATGACTTACCAAAGGGTCCTTAAAGTCTTAAATGTTACAGTTAAATCTTCCTTAACAAATATTCTAACAAGTAAAGCTCCAACCAAGATCAGATGctattttttttgttttaagaattttaataaatttgttttaatttattgtttttttattatttgaactAGTCCTTATCACATACAGTCTCAAGAATTATCAATGCGAATGCATTAATATCCCAAAAAGTTGAAGCATTCTTAACAtccaaattattattaatgtagttatttaaattattaggtTTTGTTGCTGTCTTGTCTTCTAAAAATGCAGCAAAAtcataatttcttataaataccATATAATCTGGGTATAATTATACAAGAATGTTTTCTCGCTTGATATTTCTATGGCAAATTTAGTTTTCATGTAATTCTTAAATTCCTTATAATATTCCAAGCaatgttaaatataattattattaatcatactTTTCTTTTAAAATCTACTTAAAGTTGGTCTCATGGTGCctagttattataattaatcatctTCTTAAATTTTCATTCCATAAATTAAGTTTTGATACTTCAGATCTAGTTGTAAACCTAGTTtctgttatttaaatttattccataatttttatagttagGCAGAATTGCACTTAAGATCGTTAAtgttatatttatgaaatacttTGTACTcatcatataattatttttcccttGTTGAAAGATTCTCAATAAAAATTCCTACTTCTTTAGCCTCCTTAATTAAGTAAacaaaatctttaaaaagattttcattatatatttgaaaatattttgagtTGTTTGAGTTGTCTTGTTAATTCTAATGGTCAAGGTTGTCATTTAGTTTAGTTCTTGTTTCAATTTGATGTTCGAGATTAtcgttttattattaattctcttGTCAATTAGTTATTCTTTAAATCTgtcaaaataatcaatttatttttatttttttataaatttcttaactGATTTCATGGCGTCTCTCACCTTTGGTTGTATCAacaactaaatttattataataattttaatacttacCTCTGGCTCTATCccaattaattgtaattattctTTGGTATGAGTTAGTAGATGAGTAGTAAGTTTAATCCTTTCTGAGCAAGGCACAAAATTGCAATCGTTGATCTCACAGaagtatttattgttttatttatttaaactaattcgagtaatttatttatttttatgtcaaaATTGGCATAAATTAAACTATGATGGTGTCTTAACTTTCTTGCAGATTTcccaatttattaataatttgggTCTCTCAGTATTGGTACTGTCTTTGCCTACCTGCTTGCAccattttatgaatttttccTCATTTACTTCATAATCATCTATATCGTTAAGATTGTTGTATTTATTTTGTTTGGCATAAATTATTGTTTGCTGTTGAATTAATTTCTGAATTCTATAAGTCTtcaacattattttatttattgttattttattataaactttgaGTGTAGAAGGTAAACTTTGATAGTCTAGATcaaaaattagtatttataataattttatatatgaatttcactaatatttgattaatgaaatgcatttcactaatttaacattagtgaaattcatataattaaaaattataattatcacaatcataattttcatcaatttcatatttaacaatatatttacaaaattacttaataatctTGTTcgttttagaaaaattaatgatataagtatgggattaattaattattttcaaaatctaTAAACAACTCTTACTTCCACCATTGctttctatttatatatattttaaacgtATAATAATGGGgtataatattattgaattcaTCATTCAAAATTTTCTTTATAGAATTATATCAAAGTCTAATTGCAAAAACTCAAACTCATGATTCAAAGGCTGATCTATTTTAGGCAacattacattaatttttatccacaaattatacttaaatgactataaaagaacattctataatataaatcaaataattcataatttcaattaaacttAGCAATTAACCTTGATAGATTATGATATTATTCTAAGATTAAGGATGGAAAACACTTAAGCAGTAAATGCTAGAATATTTGAAGGTAAATTAACATCCAAATACGATTGGTACACACTCTTAAAATTTCATAGTaagattatttatgattataaaaacTTAGTCGGGACTGTTTAACAGAGTACAAGAACACTTCAATGAGATTTTTTATAAGGATAAAAATTCTTGATAAAATAGTCAGATGTCAAAGACATTGAAGTTCCCCATTACCCCGaactcaaaatataaaatatattggatTAAGTCAAAAATGATAATGACATTATGAGACACTTGAACTATTACTAAGATTCTAAAAACCTACcataaagataattttttttaaaagtaatagGTACTCTGGCAACTTCTTATTTAAAAGAGTTAGTAATAGCttaaaaaagattaa
>ARYC01004164.1_23349_29618
taatttaacatatgctgggctaaaactataaatttatcattgtaactatttatatataaaaccccaaagctgttatttacaagatttggtaaactatagaaattaaatgaatactaaatgatttaaactaaatactcattacttcacttcacaatttcttaattcactctcagagtcttaaggtgttccaccctcttactgtccaagtctttgatcttcttgcattctccttccttaggtctgaacttcgacgacgactccacggtatccttggtgagagcggtcttgaatctctgcatgaacttcagggggatgtggtgggagctctgcattagcaagaccaagtccttggtcaatcgttgaatgatggtgtttcttctctgtttcatgagccctcccaccttcttcttgagatcgttttggtcttacttgatggccttcgtggccaggtctttctccacagtattctgaaaggtctgccaaaatagtccaaagcgtgaggattttattcccgaacaagcctaatcgagagcgatcatcgcctccttgtggaactcctcgtcgatcctgttcaggtagtcttcgtgatagggcagcaccttcagtttgtcaaggccagctctcagctccagtgttttgttcgctgtatccaggtcactcttcaatgctcgtgcaggctggtcggaaaacaaacttgagaggattttctgatcgtgattttgactattaagcgagtataattaaaatgaggagactgttaaaaattaataaaaaaagagatcaaataaaattattttcatatcaatatacatgagttaagatcagtgagtcactaattttaattaagtttgagtagattcttattaaactgtaattaattaatcaactatctaaaaatggaatttttgttttttccaacttttatgatttatttctacttgagagcatggataaagttgttactgtagtaaatctttaagttttttcatcaatttttcttggatatcttcatcatatcatcagagtatcttcaagatatcttcctcttcaacaaaaaagtgtggagagtgtggagttaaacatcaacaataacagtaataatagcataaacatcagtaataatatcaaaatcaagcaatattaggagtcttggattttttctaaaacatctagtttttcttaaattcttagttgtaagaccttatattgaagatgatgttgatgaaaactatgaaaaaatcagtgatgtaaaattttgaaattctctagaatttcaaccagactcctaataatgcttgattttgatattattactgatgttgatgctactactgctactgtgactgctgttgtcaaactcctcactctccacattctcctcactcttaattttttgaggaagataccctgaagatatctcataaattttgttcaagaaacttcaagactattacatcaacaacagatcgatgccctaaaatagaaatgatttgaaaagtaaaaataaaaaattctaattttagatagttaattagttaattaaagttaaataaatacatacttaatcttttttcaaaatctcgacagtttgattttagtagatacaatttgattagaacataatcctaattgatttcattttttattcttttataacaatctcctcatttcaattatacttgattaataataaacctcaataatttttctcaaacaatagaatcttttaagttgaaaaatgtaatttaatgacatcgttaaatgctaatacaatgcttatattatttggacttttatactatttttataaatattgattaacatttattatttaagataatagtagttagtagtaaaagagttatctcaaattaaattaaaaatattcactatttaataataaaatcaaaccatcaatcttgatcgtgacgtagacgtatctgggtaagttgaggtggaggtcatgaaatatagaaactccgaataaaatgcctcgttaccacatcactttccccaaaaatcaagatgtcactaattgacagagcctaacagagctcgaatgaggtccaattggtggcaggaatggtgaaaatcgattacggtcccacttcagttgggaatgtagtccctatcctttcgctgtggtagcttaagtaccctaaccctgtgtgggtggaaaatccttatcatttaagataagccttaattttataagtgtaggataaatgattaatcaacaatttccaatatttaaatttgaattcaggacttaaaatatcaaataagggaatatatagagatttgatagtaaatgtagatgcaaatatttctaaaagtatttattgaaattttacaagggggggggggaagtttcctggcaagtaaatttttatatataattttaatgatttttttttataaaatatttttgaaattttatgacccataaatatttaaagggttactatatacttgctttattaggttaaagaaattatagttttatacgttgtctaacataatataggtatgtaaagaataagaatgattgagtaaggattccaataacaattggatacaataattggtataactatgaacacagagagaacaatttaatggttaagagatagaaatttactgatatcatcagagatttgtcaaaaatgctggaaccttatgataatatataaaaattaaacaagagtcgatggtgaagaatttaaatgctggaaatgtaacataaaggtaagtattagaaaagattctatatttgggttgttttcaaaaactccaataattgtacttgcaagaataatctttgtctactttatcgaggggcacaatgctacttaaatatataacatccttaggtaaacaattgacgaagacaatctaatgtcaattcgttccattagagcaatactatatgagttgagaaatagaatctcagattggatgcaaaattagtactattcaatattacaattaaaccttgaagttgttgaaattgacgaatctctctttactcactggcctctttcaaattaaaggaggagaagaagaaaagacagataagtatgggctataggattatttgggagagatagcaaggaaacagtagtctaatgtgtgaataacaggaatgaatagacactaagaaacataataagatagtatgttgcagagggtagtacaattattacagatggttggagaggatatggtttcctgagaaataatggctactagcatggaacttacattcattaagcaagaggaggttacagaggaagagtgggaagataagtacctggagttcaaatcacaactaataggattgaaaacacctggaatcaccttaaatacctaagaaatatatatagtggatcgattcccgcttaacatgcacaagaatttgttgacgaactagtattcagaagaaatgaaagcatacttggatggtgcttagaagaaaagttaatagagatattgagtaattgaatagtaaattaaatgtgatatatatataaataactgtatttataacaatgaaattagtccggaagttggttgatagttgttgtaagaattaattaagattaaaaagaaaatttattttcttgccaggaaacttccctgaaaatttttttttatcataagtctgggcaggaaacttcccccccccccctttacaagatattctgaatgtgtagaatcagcgcatatgcgctgatttttatttagcgcatgcagcgctgaattaaatcgaggcacggcagaagtttttaaggtcaaatccattcttaattcaaaatgtccctatggacatagggagatttaattattaatttcttaattaataatattttttttagtagtattattttaatttttggcaatttattaaatttaaaagtcatcactaatgtgatttctataataagaaattttattaaggttaaaatatttaattttatattaaaaattaaaataatactactaaaaaaaatattattaattaagaaattaataattaaatctccctatgtccatagggacattttgaattaagaatgggtatttgaccttaaaatagtctgccgtgcctcgatttaattcagcgcagtctgcgctaaataaaattcagcgcatatgcgctgattctacacattcagaatatcttgtaaaatttcaataaatacttttagaaatatttgcatctacatttactatcaaatctctatatattcccttatttgatatttttaagtcctgaattcaaaattgttgattaatctaaaatttatcttacacttaaaaaattcagccttaataataaaaccccattagtcaattaagaacaaagattgggagataagaacaattaaattaaaatataattattattggcgtaaattaataattcttggcctattaattgtctctattaaataaaccaatcattctttcgattttttatgaaattctaatggtatttctgtttaattataatattattttagcttcatcggcaaatttacaaaagttgacgatgaagcttaataatatataataaatctaatatacagtgttcttcataaacttaacaatttctaattattattttaaagatttttctttataaaatacattaattgctatgataatgtacataaattaaattttaagtatatttatattataatcatcaaattaaatttgattcctttgtctctttattaacttttttaaaattctttatagattttaactatttcaaaaaaacaaaaaaatattgatctaaatagtctttaatttaagaagtttgtgaattataaattatctttataataaatcaggaatcttattaagaactaatgaataaattataaatctataaagacttagaattattaacttaaaaagttaatagaaattaggactgtacatgagtcgtataaaaatacaataaagctttaaataacttacaatcaagtacaaaaaaggttataactaactcttctatgaagatagtggaacggattaacaaaataaccgaaagatcaagacaaaaagcatctttcaaattgagagctctgctaaaaagtagcctcagaacccaccacttccacctacatctaatgttaagcttgataatatccaactttaaagaaacaatatgagatggccttcacttccaacaatcatgaagaacaaaacagacttgatacttaatatcaagaaagctatagatgaagtcaacattaaagaaatgagcttctttactctcttacaaagatgcagagataccacagactaagtccttgacgaaaccttacctcaaacttaggaagaacttcaaaattcacaagtcaagtgtcttaatgcctactagtctcacttgaacctactctttgtcttaatcttaaaaatttaaagatataattaaacaaaggaaatcgggcactattgccactaagaataagaactttgaataccactttagagaagaaagattcgcagccctactctagtccctagttttcactattaaatacccctaaattcaacaagattcaaccttctaagcagcaaatttacctataaaatctcttgaaaacctcggactaaaataatctcgacatgttaataaatcttcagatcacccttaaggctccaacaaaaccctatctaagggatttaagaagatgttgagatgaaagaagttgactagattcaaattgacaagttttcaaatcaacaaaaaatagatgacgaattacatcagaaaagtctgaccaatatactctcatctgatcagttttctcaagaatcaaagaaaaatattaagaaagttaaatagaaacatttactaaatcataaactttaattgtaattttaattcagagttatcagtaaaacggactattaaatggatgacagaattcttaaaaacctaaccctataagctatctagcaacttaagtggtactatgctagaactaagaacaaatacttgcatgaattggatccaactgataaggaagaatttaagaatttccatattggagacttaacttaagttaaccttaacctcagataatcttcaagagtcaacaccatgattgtactctatgctgatgctaaatgatacaagcgacctcaactttaacatcagatattccctcatttagaatagctgtctatgtttaaaactaaaccaagcagtgttgaaatgggcggcactcataagattgaactaaagt
>ARYC01011369.1_836_7105
taattgctttttgaaatagtgattttattttgtaataaaagttatttaattttatttttacttaaagcttaataatacatacgtacaataatctgcttatttgaaatttatgttgtttattcaattaattagtatttcagttcaatctgagactttcaaattattttattgttgatcatttgaatcggagactgtatcttactcgtgtcactcagaatactgttttgcgggagtagtgtcatctacaagtgcattattaatttccctttttttatttacttcttactctcaaactttgccaaggagagacagagaaattgggtttgcaaattttatttcaagaatcatgacaggcactctatttttgtacttcttttaagaatgaaaatccacttccattttcaaattatgcttttattatttataaacattgttgtttagtgacataggaagatcattcataaaacctactactttatgaccttaatcattaggattgttattcaagtttgttgaatgtgcgtattgttattttaaagtttagacaagttttttctatagttcatatgctttagcgctttttaggtgcgtattcatcttaatttgagaataactgtaatatttatataatctcctatacttaggattagacttaatttgaaacgactgcggttgaagtagtaactgtgacgggaatatattttaacaaaatttttataaataattaatgaatataagtcgaagtggaaacatactgaaagagtttttcatttatcaaaattagtttttataagagagttgtagaaatatatataacacatgaatcaattataaaaaaacatatatcattaataaagttaaaagctagggcagtgataattagagaatgcaagtaaaaatgaataaaattagtaatacacatgagtacttatgcttatttatcattcatttattttcattgtttgattattagtagttatatcttaatataattaaaggttaagataatttaagattaaaaagaatagttatatgtcaagtaatatttacaaaaattggaagttaattttaggcaatttctgttctttaatcatgaatcatcaataatttatatagttaaggagtttagattaagaaaaaatattattaacaaatttataatcaaaattaataggaatgaacttccattttaaattatcatactaatttattaatatattctcacttttactaatatgaatgatcaatgttaaagtaaatgataaaatatttaaaagtttattaaaaaaatatgtttagctaaagtggggcaaaagtagaaaaaatttgctactttatctccacttttactaacttataattactattgattaagatcaataatttattataaaatttataaaatatatattgttcattatttaatttctacaattaaaatattaaaaattataatgataattatttaggaaaaaattcactgtaataattaaaattcataaatattttcaaagacaggttaaattcataataattttaatctaataagtgtagtaaggttcccaaaattatgatatttgtaattatttattcttatactttatttaaacttatgctatttcttttattttttcgatattgtatattagtttcatttaaaagtcctaaactattgataacaattgctctttactttccaagttcggccattcattacaattactgtaattgagcgctctgaaacttaattattgtatgatcctgtgtctgatatcaatttgttagcccccccacctatgctgtgtaatttgatatcttgatcatcaatatttacatctttaatgagagtagtcacctcattttctgtactacctttcaaagctagtttcgtattattctctccacttacaatattatccattgagtatttattaattaataaattaataactctaatattcttatactctcccacaatcggcactaaaatcttaaattttcaataattgcaagagtatcgaaaagccttaataatacaataagtctttcttctccatgtttgttaattttaattataaacaaatagaataactgcagttatgattaaaagaaattaattcagctttttaatttctttaattctactgttttttggtaatttattaatattcatacatttattcacgctttttcaaagttaaattttttatatttctaattgaagagccatatatctcaaaattatgattataatgagatatgtgacaaataaatacaatatacttttctagtataaaacaattatacataaatgaaatttagtattataataaatgtaagttcttatttaaaactttgggggggggaagtttcctggcaagtaaatttttatatataattttaatgatttttttttataaaatatttttgaaaattttatgacccataaatatttaaagggttactatatacttgctttattaggttaaagaaattatagttttatacgttgtctaacataatataggtatgtaaagaataagaatgattgagtaaggattccaataacaattggatacaataattggtataactatgaacacagagagaacaatttaatggttaagagatagaaatttactgatatcatcagagatttgtcaaaaatgctggaaccttatgataatatataaaaattaaacaagagtcgatggtgaagaatttaaatgctggaaatgtaacataaaggtaagtattagaaaagattctatatttgggttgttttcaaaaactccaataattgtacttgcaagaataatctttgtctactttatcgaggggcacaatgctacttaaatatataacatccttaggtaaacaattgacgaagacaatctaatgtcaattcgttccattagagcaatactatatgagttgagaaatagaatctcagattggatgcaaaattagtactattcaatattacaattaaaccttgaagttgttgaaattgacgaatctctctttactcactggcctctttcaaattaaaggaggagaagaagaaaagacagataagtatgggctataggattatttgggagagatagcaaggaaacagtagtctaatgtgtgaataacaggaatgaatagacactaagaaacataataagatagtatgttgcagagggtagtacaattattacagatggttggagaggatatggtttcctgagaaataatggctactagcatggaacttacattcattaagcaagaggaggttacagaggaagagtgggaagataagtacctggagttcaaatcacaactaataggattgaaaaacaccttaaatacctaagaaatatatatagtggatcgattcccgcttaacatgcacaagaatttgttgacgaactagtattcagaagaaatgaaagcatacttggatggtgcttagaagaaaagttaatagagatattgagtaattgaatagtaaattaaatgtgatatatatataaataactgtatttataacaatgaaattagtccggaagttggttgatagttgttgtaagaattaattaagattaaaaagaaaatttattttcttgccaggaaacttccctgaaaatttttttttatcataagtctgggcaggaaacttccccccctaaacttttctaactttaatttataatttctaaactatttagagtttaatttattatttattgccaatttttatttggtctatattaatttttaaatgaacttatatttataataatacttaatttaattataaatgaaagtttaatttttgattatttaattgtatttgttagtcacatatctcgaaatgatcaaatttgacgtcctttataatttgaataaaaacaataatttaaaatagcttgaatataagttttaatataaatttatattctaaaaatttattcaaattttactcattaaattgactttaaagtgatctatattccattatttaaataaataaatatcttgataaattaattataaattttaaacttaaacttgtgccaattattttcaatttaagtaaagcatctttatttcattaaaaaaattgaaacttaaatgaattaaggtatacatttataaaaagttaaaacaatattctataatctactcaaatataaaacaataaaaattgatggcaaaaacagtaataattgaaattgaatcaatatatcttaactttattttggtaagataattaagattattatagaattataaacataaatataaagtggaataaatttctaattagaagaattaaataaaagaaatattgtttgttttagttatatttaatctaaaaattaatgtaattatcgaaaaatttatataaaaaataaaaaattaattgcaggatatatatgcatgatttattaataactttgaatttttaaaatataaaaagatgattaataatacttcaatagaatttatataattatattgatattttgaagtaataaaaattataatattgtagggatacatctgaatttggaaaattaaattaaatttaaattacaattaatataaatagtggcttttaactcaatggaaagatagacaatatagtactcgatcaataaagaattcaaaataagatggactttactataagcagtacccttctatcatattcctatgtgaaataggtaaagtgaatttaatttcggcattaaaatcaactaaataaacacaaaaaataaactcacgtaatctcgaagtggaatgcgattgaagaaaaccgccgatagtaaaatccagctaatttggaattatctatccaaatagtaccatttaacctaaggacaaagtgaacaaccaggatttaaaatatttattatattaattatactttcatttccaaatatatatatatattccttcaatattatgtttgttttgaatattaaaaattatatattggttttaaaatacaattgaatcggggaaatgtaaaaattaaaattcaaaatttaataaatatataattactgctaatttactatgcgttttgtcttatatgcgaaaagtggtcaaattactacttatttttacgaaatagtcacttttattaggtttttatgtcaatatcaccatgcatcatcaggaacatctctaaattgtccaaattatggattttctgtgaaattgaccagagtacatgatttcaacccaagtgaccagagtagtggtcaaaatttctgttttggtatttttgtctctcctatttgagcagagtggtcaaaaaagtggccaaagtgcatgatttttacccaagtgaccagaagaggggtcaaagctgagatttgttcaaaaagtgaccagagtgcatggtttaaaccaaaatgaccagagcagtggtcaaaatctcaaaaaatcgcagtttttagtctgaatttggtattatgagtcatttttcgaaaatatgcggtgaccaagccaaatttagagccgggtggtcaaaaatcttgaaaatggttgttgctggtcaaatttgtttaaatttatgtggtcattatgctcaatactgatgcagtacctgcaaatctcagctggtcaaaaaaatcgagcggaagttgcgaatttgctagttttttgctgaatttctatcaaattggatagcatgatgctcagtgcatctcctctctcactaacccatttaattcttgaaatatctgatttttaaccaatttttgttcaattatagcctatgttgttcaactcctctggagttcaacttgagagtatagtaatttggtatatacggttagattgtacagaatttgatgccactcgtcaagaattcactcttgtatgagcagacttatgcaaactgcgatttcgagtaatacacatgcatttatagattaatattaagtatagtattaatgttagcagtaagagcagcagcaatagtataagcagtaaaaatgacaatacattaggtataaccccttatagaaatttcagtgtatgatgcaattcttgtttttgagtagaatctcatacaaaccataactcagagtatgtatccatttctagatactgaatgcccagagtcatcgaacatcatcctcactcatgttttttattatttcttggatgcgcttaaccagctgcactctataagttagttaatgagtatgcttacttgctgttgatgttctgctgcttgaggttcttcttgatgtatgcaa
>ARYC01003001.1_61024_67293
GGTATAATAAATAttccaataataatttattagattcaAATAGATTTCTTAATTATGTCagcaaatattaattattgatgatCTTTAAAGATACCTGAGATTATGTAATTgattagataaattattaaatttagatttgcaatttttatttaaatttaaaaaaaaaagtaaCTTAACTTTCTAAAAGTACAGTAATTTACTAACATTTTAGTTGGAATTATTGCGGAATGGAATGCTAAAGCATGAAATTGCATGATagttaattgataatttaagttataattttaatatagagcACAAATAGAAAATAACAATAAGTAATTCAGCATTACATTATAGATGAAATCtgataaagctaaagtttatataattaaatacataattcgatttgtttctaaaaattaaacaaattattgtCTACTTATCTAAAGATACAGCGTCATATGTGATTATGTTTATACTTTAATATAAGtcttaataataatcaatatattaatatgttatttaaacattaaattaaatcattatttatatagttttcaCTGCTTAACCTTCAAAGCGTAAATTAAGAaacaatattttgttttattcatATTCCAAGGAATATCTTAAGTTTTTGAACTTCCTCAGGCTCTTTCATCTTAATCAAAAGGTAGAATTCAAAAGATCTAACATCTCCTCCATACTTCCTAAGAGTATGATCTTCAATTTCACTCCATTATTATACTTTTTCTCCACGAAGCATAAGTTCCAGTGCCTTAATATCATCGTTAAGTGAGAAAAGGTCTTTCTAGAGTTCTTCTATTGACTTTTGGTTTGGATTACAATATTTCTTGTGTAGAAAGATCAGTCTGGAAAATTAATGAACTAAAGACTCATTTGCTGTAAATTCTTGCTCTATGGGTCTGGTCTGGTTATTAAAACTCTATTGATTTACAACTACAGAAAAATTGTTTTCACAAGCTGATTTTTAATCAGATGAGAAATTCTTTTCATTAAAAGTTTTCTTAATAACTCTGCGCTTATAGCCATCTATTGATTCCTCTTCAGAATCGTTCGATCTTTAAATCACTACTCTTATTTAATTCAATCCATCACAAATTAATCCCTATATTTTTACGTATAAACGAAAGGGTTGTAATCTTCTTATCCCAATACAACTTAAGGATATCTACGTTAGAAAGTTGAGGATTTTTGTCTTAAAAATATCTAAGCTAACGTTCAAAATCTATCTCTAAATATCTGTAACTCATCGATTTCTTCGgcaaaaaatattttcttcgaGGTACGCTgttatttgataattttgattttgagtcGTTATCCATTGAGCATGAATAGGAATAAGAGTAATCTTCAGTTTAAGATACTTCCATactattgataatattttaaatataacttttagaTAACTATTCTGCTTTAATTTGAGGGTTAAGTTATTTTTACTATTGCTCACAGTTATCATGGTCTTAACTTGATTATGCAAATGATTTGCTTATTATATCCTCATCTAAATTATCTTATTTGCACTTATCATTTTGATTGActctttattataattgattggatttatataacattttaaCGCTTTCCTCTAATTATTACTACTGCAACtactatttcattttttataccagattcaaaaccccaaaaccccttaaagaggtttataagtgctttgatttgtagggtagagttggggtcttattagggTTTGTAGAGAAaataggccagtttgcaaaatgagaaatagaaattagcgatttttagggtctatttatgatgagaaatatttagatgtgttgcttaagcttaggtatggtacgagtattaatatagattaagtcaaaccagtgcttaATTATTCAGcaattgcaaagctcttacgcaagagtgcttcgactgttaggtatcactgcatgctAGCTGTTTAACATTTCAATGCTGGTTCTTGATAatatcctgctagaaaataaaagttctctttgCAGCATATTggctacctctgtgactctaagacttaaAAGTATTGGGTACACtttccacttgactagcgagctgtgatgtttcatcgcaagtttcctgacatgcgtatctctccatagactATCGCTAATATTTAATAggagaaatggtattactttcaagacaaTCAAcaaagtgattgattttacagtgccattttatagtaataatttaaactatatatatgattaaatgcagaggtctattgATTATAACATCATGTTCATACACGATGATGAAGCTGTGtgtacattcaacacctttataaataagtcatagtacaagaagtacgataatataaaagtctatggggggggaagtttcctggcaagagggaagtttcctggcaagtaaacttttatatataatttttatgatttttttttataaattattttttaataattttatgaccCATAAATATTTAAAGGGTTACTATATACTTGCTTTATTAGGTTAAAGAAATTATAGTTTTATACGTTGTCTAACATAATATAGGTATGTAAAGAATAAGAATGATTGAGTAAGGATTCcaataacaattggatacaataatTGGTATAACTATGAACACAGAGAGAACAATTTAATGGTTAAGAGATAGAAATTTACTGATATCATCAGAGATTTGTCAAAAATGCTGGAACcttatgataatatataaaaattaaacaagaGTCGATGGTGAAGAATTTAAATGCTGGAAATGTAACATAAAGGTAAGTATTAGAAAAGATTCTATATTTGGGTTGTTTTCAAAAACTCCAATAATTGTACTTGCAAGAATAATCTTTGTCTACTTTATCGAGGGGCACAATGCtacttaaatatataacatCCTTAGGTAAACAATTGACGAAGACAATCTAATGTCAATTCGTTCCATTAGAGCAATACTATATGAGTTGAGAAATAGAATCTCAGATTGGATGCAAAATTAGTACTATTCAATATTACAATTAAACCTTGAAGTTGTTGAAATTGACGAATCTCTCTTTACTCACTGGCCTCTTTCAAATTAAAGGAGGAGAAGAAGAAAAGACAGATAAGTATGGGCTATAGGATTATTTGGGAGAGATAGCAAGGAAACAGTAGTCTAATGTGTGAATAACAGGAATGAATAGACACTAAGAAACATAATAAGATAGTATGTTGCAGAGGGTAGTACAATTATTACAGATGGTTGGAGAGGATATGGTTTCCTGAGAAATAATGGCTACTAGCATGGAACTTACATTCATTAAGCAAGAGGAGGTTACAGAGGAAGAGTGGGAAGATAAGTACCTGGAGTTCAAATCACAACTAATAGGATTGAAAACACTGGAATCACCTTAAATACCTAAGAAATATATATAGTGGATCGATTCCCGCTTAACATGCACAAGAATTTGTTGACGAACAAGTATTCAGAAGAAATGAAAGCATACTTGGATGGTGCTTAGAAGAAAAGTTAatagagatattgactaattgaatcgtaaattaaatatgatatatataaataactgtatttataacaatgaaattagtccgGAAGTTGATTGATAGTTGttgtaagaattaattaagatttaaaaaaaaatttattttcttgccaggaaacttccctgaaaatttttttttatcataagtctgggcaggaaacttccccccccccaagtctatgattagaaagtaaaggttgtcactctcgcaattttggctggtatcagtgaagattcagtcttagaaacttatgttattcatcctcgctctattaagcgagagcagtatatagagttcttacataagctaagagataagtacaacgatcaagagatcatcctgtttgttgataacctctcacttcataagactaaggaatctaagaaagcttatgaagagttaaagataactcctgtgtataacgttccttacagtcctcaatttaatggaatcgaattctattagagttagattaagactcactacaagaaacatttgctgtatcacctaatgcatgatctaccaattgacacagtagacttaatacagagtagttgcaagagagtgggtaaagataagactacgatatgtgcaaggaaaggaagaatgaatgtttattaataagtgttagacttaaatgaatgaattatttcacatatcaaactaactcttaaatggattcggcttctctttcttttcttcctctggtgctttactaagacccatgtttcttccctttgtaccagcaccagcatctatgttcatttcatcagacttttaaacttcattataaagtctttttctaacttaatgaatggtttgagactttctctctgtgaacctttgcattctctttcattagaaatataccagttccaggtttccctaaaaagttataaatcaaagctaacTAGAGAGATAAAGATGCTtctaagctctgctagccacgtctcgcttattagtattccttgcttcttttaatcttcaggagaaatagagtagcgtttcttaatagcttcttctataatttctctcaaataaccTCCTTGATTGTACCAAGGACACCAAaaaagaagtttctttcaggaaaattatttgagagttacttcttgctaggaaggtaaataaccacttcatcatctttcattgcatcctcgtagatatttgtgactgaaatctctgggtagttaggtatttcaatcagtttgatttctttgtttttaaaagctttcttctcctcgcagagtattgcttttaagaatgatattttagtaccttcatcgttggaaggaaaagaccaactgtatacatagttgattaacatcaatttattttaccatgctaagtaaggtatcgataaagatcctccttgcttatgaatcttgagatcatttcttgagcctcaacccttttcatttgttcattgaatgattccatctttgttcctcttcctattaatgaatt
>ARYC01004801.1_1_4860
ttatcaaagaagctgtgcaaattgaggaggaggttaaacaatccgccatagagcattaataaattccagctaaagttgactattaatgctaagaatgcaataaagttttcccttacaagtcgacCTATAAAAGAcgcttgagagatatacacaacgatatgccaaggttatatctcaagcattaaaagaaagatgggaaatatatctgtgagttctgtgagaagcatattctcatactagagacctcaaagttccCTTAAAgaaaagcataatcaaagttttttctttattcatgaacctacagggaatagattcctctaaaaaatacaGATCAATAAACCCAGttgagtctcttagagttgaagtgtagaagtgagttaaaatgaagaaagcagttaAGAACTTTCTAGTCTCGgagatcaataaaatcttgataaaaatacaggcaataaagattcccagattaaaaattattgacttagattcttgcctagaaagctacctcacttcttgaagataaaatagagaagagagtcattactgatgactaatatgctacaaaatatatcctttcaattacttccttgctgatgacaagtacCAAAtagaatttgctaatgagtaatatgctctttaaaaggcaaagttcaatgagtgcaggcatattatctagcttgatgctattttaattggtaaagatcatgtagccttctgGCTTCCTTTagtagaaatgacttacagagaattcttatctgacaatagatgtcagagataaattagctagatagtatagcagatagttgaggaattgaagagcttcacaagctaggttatgttcatagagacttaaagccaaagaacatcatgttgaactttcagcctcttagagtttatattatagacttcaacagagctcaaagagtgcaagcctctgcataaggaaatgtatacggcactcctggatatttcccagagagagaagattggagagatggagacacttaatgggatatctgggctctagcagtaataataaaagagagcgacatgccaagaaacgattactttagctgcaggggtgagagagattctaagcaaagaatcaaacaatatatcaataaaaataaaataaatggaggtctcagagaacttgcatactcaactattatcaagccaagctaagagaattaacaaacaatagaaacaatcaaacatcaacttagaaagataaaattcagagaactgccacatgactctaagcttatgtttatgtgaaaaatcttaaaaactcgcttgctatactcacttaaaaaactaatatttaaacattaaacccctacataaaccctattaaaaccctaataaaacatgcgttaatagtctactttcatcaatcaaaaactcaatcaaactactgaaagggttttggggttttgaatgctacttaaatatataacatCCTTAGCTAAACAATTGACGAAGACAATCTAATGTCAATTCGTTCCATTAGAGCAATACTATTTGAGGTGAGAAATAGAATCTCAGATTTGATGCAAAATTATTACTATTCAATATTACAATTAAACCTTGAAGTTGTTGAAATTGACGAATCTCTCTTTACTCACTGGCCTCTTTCAAATTAAAGGAGAAGAAGAAGAGACAGATAAGTATGGGCTATAGGATTATTTGGGAGAGATAGCAAGGAAATAGTAGTCTAATGTGTGAATAACAGGAATGAATAGACATTAAGAAACATAATAAGATAGTATGTTGCAGAGGGTAGTACAATTATTACAGATGGTTGGAGAGGATATGGTTTCCTGAGAAATAATGGCTACTAGCATGGAACTTACATTCATTAAGCAAGAGGAGGTTACAGAGGAAGAGTGGGAAGATAAGTACCTGGAGTTCAAATCACAACTAATAGGATTGAAAACACTGGAATCACCTTAAATACCTAAGAAATATATATAGTGGATCGATTCCCGCTTAACATGCACAAGAATTTGTTGACGAACTGGTATTCAGAAGAAATGAAAGCATACTTGGATACTTGGATGGTGCTTAGAAGAAAAGTTAatagagatattgactaattgaatagtaaattaaatgtgatatatataaataactgtatttataacaatgaaattagtccggaagttggttgatagttgttgtaagaattaattaagattaaaaaaaaatttattttcttgctagGAAACTTCcctgaaaatttttttttatcataagtcTGTGCAGGAAACTTCTTCCCCCCAAAGGTGGATTATCAGCTAATATCTGTCAGATTGGGAAATTAGAAAGAAGTCCAATCCAATTCTAAAATTTTGGCTCCGATTTCAAAGCTAAATCATTCAATCAAAGCTGGCAGTAATCCAATCCCTTTTTGAAAGCATGCTACATGTCTCAATGGTGTAATAGTAGTAAGTCTACTTGGAGAAATTACGcttgaaaaatttaaagagattgAATCAGCTACCATCGATATAGCATCATTATTTTAACAAAAGGTGTAAGTATTTGGATGGGACATCAAGCTAAACTTTCAGCCAAAGATTCGTCTAATCGAGGCAGTAGTACTGAAAATTTGCTTAAATTGCTTGATAAAAACAAGAATAAGAAACTTTTAGATCCTATTAATCTCTTAGTGTCATTAGAAAACACAGAGAAAATACAGACTACATTATTTTAGTCAAGCAAGGATAAATagcaaaatatcaataaaattatcaaaatcaatgGTTTTTAtcctaaaatataataaagagaGCAAGTATGATGTTCAATTGAGTGGAGCAGAGCAGCGAAGGACTAGCAAGATAAATCTTATAAGTATATTATGAATCATGAATCTTTCTCGATTAAGGAAAAAGATTCTAAAATGCTTGAAAtcaacaaattataaattgagttttataaacaaaaatactttaaaataggaGTTCTATCTATATTATTGTGAATGAATTGATAAAGTCCATTTATTtagtttttcaaaataaaatatttaaagttaacaAAAGTCTCTCTAGCATTAATCTTAAACAGACTTTATCTTCAACTAGCTAGAATACCCGAATGATAAAATAAGCAACCCTAATTCTCGTCCTATATTCAAAAGAGCAAGTCATATTTTAACATCAACGGGCAGATTAGATTGTGATGCTAAGATGATCAAATATCTTTGCAACAGTCTAgttattagaaaaattaaactcATAGCATGAAAAATTACTAAGAATAAAACAACCAGCTGTCcattaaaatgatatttctataaataatgttttttaCATTTTTCTTTGCAAACTCTCattattgttataaaattaattatcaaattttccAGAAACGCATGAATACAAAATTTCAGAATATTTCGATGCTTACTTAACAAGATTCTTTAACAAAAAAGAAATTGTCTCTTTCATGATTTCTCATCAAGCTAAGCTTATACAAACAATTTTGAGTTTGATATATAATGAGAAAGTAAAAgcaaaactaaaaatatttaagcattggagattgcataaaaatatattgCAATCTTTGTAAAGTAtcaatagtaaaatatatttaataaatcataagaGGACAGCCAAGGTGATTGAAAAAGcatatcaaaaatatttgattagGAAAAAGTATGGTCACTGGGACTAGTTTGTAGATTACAGTAAAATAAGAAACTTTATGCAAAAGGTATATCTTATTCAAAGAGAGAAAAggaaatttgtttatttttaacttaaattcttGAATACTAAATACAAGTTCTACCATAAAATAGTGATAAAAGAGACTAGGACATAACTTTGGTTAAATGAAAAACAAATACATAACTCAGTAAATTTACGATTCATAAAGATTTCAGAAAACTATTAACTTCTCACTTTAGCAATAATCATCAGATGATTATATGAATATGCAATGCGACTCTCTAATCAGAGAAGTTTAAACTTATGGAAAACAGTTTGAGAAAGTTGTGGAAGAAAATTTGGATAAGAGAGATTGTAACTTTAAATCGGCAAGTCGAGATTGGACAAACTAGAAACTTTGCTTAACTTTGAAAAATAACTACAGTAATAATGCCTCGAATAGTAGCACCTACtcataaattttacaaaatactTCCTAATAGTTGTAAACTTAACAATCATCTTTAATCACAACTACCCTATAAAATCTAATAGAAGTCAATAAGTAAAAGTTCGTTCCGTCTAAATCTtctattaacaaataaatttagtatttatGAACAGCTCGagataaaatgcaaaaattGTTGAATTAGAAGAAATTATAGGAAGAATGGAAGTTAtagaaaaatctcaaaaatcaaagaatttaaaaattctttatcaAACATAAATGCTTTCTTAAAACTACAGCACTTAGGACAATAACAACGAGTGAAACAATGAATAATGTTAATAATCTATGACCTTAAAGAAGTAAATGGTGATTGTGTATAGATtgatattttgtaattaatatttaaagatttatcgaatataaataattaattaattaattttattaacgtAGTCTCAGAAAATAATCATGGTAACATATTAATTTTCCTCTCTCTCTATCTCTCTATCTCTCTCACTATTTTTACAccaatttgcaaatataataacTCTGCTCTGGATTTAACCTGATGCTAAAATGTTATATGACTATAGATACAGGCTTAAGCAAGTGATATGATGGACAGTCCTTAATAAAACCAATATCAATATGATGATGATAATAATATGAAAGGCAATGGCAATCATTTTCCggatgattttataaattaatatatatttatttctctCCCCTATCACAAT
>ARYC01015435.1_2549_8926
TCACAGCTGATTTGTGTTACATATCCCTATCCTCCTCAAGATGATACGTCGGTACTAACTCTGGAACTCTTGCCATCTCTGTTAATCTCTTTATATTTCAGACTATTTATCTCTTAAACAACTTTTTTCTCTAACTGCTAATAATATGAATAGAGTTGAAAGCACAAAAACTTTGCAAGTTTCACAATTAGTGGAAGTGATCTAGTTACTATCTTTGTGACTAAGGAATTACTTGGAGATTTCGTATTCAGAAGAAACACTACTAACAAGTTTAATTTCAAGATCAATATCGATAAGCCATCAACAAAAGTTgctacaaatttaaattatcggGTATTCCTTACTTATCATATAGGAGAAAAACTAATTTAGTTTTCTATTaactaattttatcaattaagcaGCAAAATGATTTCAAGTGATATTATTATGATGATTTCGTATTATCATATCTAGTTACTGGAGTAGGTCTACTACAAGCTGGCGACACTAGTATGCCAATCTACTcagctttaattaatataaaattgatactCAAAGCTCTCTTGACCATGGCTATGACTCCATCATATGCTACTGGCAAGCTTGTCGCTGGCAAGATCGGATATAATGTTTCATACACTCATTAAAATACAGTAAAATAAAGCTTATCATTTCTGTTTGCGATTTAATTAAATGACTCTCACTCTTACAAGTCTTGATAAGAATAGAATCCTCAACAATATCAAAGTTGTGCTTAGATCATCAGCTTACTTGGCTATTGATACAGTCAAATTTCAATTATGTATCATTAAACACTATTCTTTATTATAGccaaagtataattgatttggggaaaataattaaaatcaaattaacaactaaattaaatttgtagAAATTATAGTTGTCaaaatattatcatattaaGCTTGCTCGATATAGAATTCAATATTAGctgactttactattggcggtgtCATTATATTGCATAGTAGGAGCAAGTTAACATTAACTTTAATTGAATGatctaaattcaattaaatatttcctaaaaataaagttaatgtTATCCTGTTCCTACTATGCGAaaaatagtactgccaatagtaaagtcagCTAATATTGAATTCTATATCGAGCAAGcttaatataatcatattttgaCAACTATAATTTctacaaatttaatttagttgttTATTATattccccaaatcaattatactttggaaatattgattaaaaatactTGATGTCCTTGTCAAAGCTGGCACTATCGGCGTATATGATGTTGACTACACTAAGAATGAGCTCTCAGTCTACATTAGGAGaataatttatacataatttatCAATAGTAATGATATTTTACATGTAATTAAAAAGActtttagaattattatatttaaattttacttgatACTTAAATTGTTAATTGCAAAGTTAGGTTTCAACACTTATAGTTTcaaaaatttagattattatttatttgcttTCTTCTTATAATAtggatttattatttattttatataataaaatttaaatttaatagacttacttaacttttattatacaaaatacatatttaatttatgcaGCACTTCATCTATTTGATTTTGCTAAAAagggaaattaaatatttaccagaaaAGCATCTATTATCTagagaataatttttatatgatagagagtaaattatattaaaatgaaaaacaattcttttatttattgatttatttagtttcagttcttttatataataattcttatGGTTCCCCAAAACATTAAATAACTTTCTGGATGAggaattttcaaaatattaatactttataGAAATTTTGATATCATCACAATTCAATAATATCTTTATgctaattattcttaataaatttagatcaaGATATTTGTATTTAACATATTAAGGTAAACAAATCTATGGTGGGCAAGTCATCAAGCCAATTACTCAATTTACTCAAAAGTACAACGGTGTCAGTTAAGCGAGCAGAGTTTTCAATGCTTCATTCTTGTTTGTAGGCTTAAACAGCGTCGAtaacatataatatttaattaagtgaaTATTTTGCTCAATTTTGGTTTTATTAGATTTTGTGAATGTTCTCCCATCATTCTGAACGTAAAACCATATTAATGGCTAATATGTAAAATTCCTTATATAGATATAGATTTGAATTATAGGCATTAATATAGATATTCACAAGTATAATTCAAATTTGGAATATCCTTATATTAGCAGCAAACTTATTGATTCAATCATTGTAAATtcagttattaataaattaattcccAAGCATGTTAAACCacctaaattaatatttatctatcttttttaaatattgatttttcgggggggggaagtttcctgcactcgaggaagtttcctccacttttttttaatgtaataatttgacataaataaatttgattgtttttatgacccattaatTTTTATGAGGATTTTGTTCCATCACTtaagtagttcaagaaaatatagtgtTACACGTTGTCTAATAAAATATAGGTAATGGAAAGAACAAGATAGattgaatcagaatttcaataacaattggatacaatatttggaattactatgagTTACAGAGAGAACAATTTAATGGTTAAGAGACAGAAATCTACTAATATCACATGAAATATgtcagagttgttggaatcGTATGTATATACAGAAATGCAGTACTAGAGTTGATGGTGAGTAATTTAAATGCAATCGTTGCAATCTAAAAGTAAGTATTAGAAAGGAttctatatttgaattattctCAAAAActccaataataataatactcaCGAGAATCATCTTCATCTACTTCATTGATGGAAACAATGCTAGTAAGATACATAAAATCCTAAGACAAACAGTTAGCGAAGAACATTTAATGTCAATTCGTTCAATTAGAGCAATACTCTATGAGTTAAGAAATAGAATATCAGAATGGATGTAAAATGAGTACTATTCAACATTAGAAATGAACAATTGAAGTTGTAGAAATTGATGAATCCCTCTTTAGTCATTGGCCTCTATCAAAttaaagaagaagaagaagaagaagaagaagagacAGATAAGTATGGGCAAAAGGATTATTTGGAAGAGATAGCAAGAAAATAGTAATCTTGTGTGTTAATAACAGAAATGAGAGAACATTGAGAAATATAATTGGATAATATGTTGTCAGGGGTAGTACTATAATTACAGATGGATGGATGGGATACAACTTTCTCAGAAATAATGGGTACTTTCATGGAACTTAAATTCATTAACCGAGGGGAGGATACAGAGGTATGATAGGAAGAGTAGTACAGGGAGTTCAAATAACAACTAACAGAATTGAGAACACCTGGAATCATCTCAAAtacttaagaaattatttatagtgGTTCAATTCCAGCATAACATGCCTAAGAGTTCTTAGATGAATTGGTATTTAGAAGAAACGAAATAGTGCTTGGATGGTGCTTAGAATCTATGTTAATAGAGATATTAActaattaagtaataattaagtataatttatagcaatgaaattagtccggaagttggttgatagttgttataaagattaattaatttaaaaaaaaaatattttgtcagtgcaggaaacttccctaaaaatttttttttatcataaaccagtgcaggaaacttccccttCCGATTTTTCATTCATGAAAGTTACCTAatcagaaatatttaaatttaacattcattcattattcattaatttaaattaaaaatcaattttatatttgttttaaatttatgttaaatttaggaataaaaaatacttataaactAAATGTACTTTAtcaaatattcttttataaaatactgTATGATGCATATGATATAGGGCCTAAacctataaatttattttccctaTTTAATAGAAACTTTAATatattgttggaatacatttgaaatttgagaattaattataattaaattaaaaacaaagaaattggtggcagttaaagttggccaatttaaacgaacttgggctcattcgatagagaattcaaaattagctggacttttatattggctgtactattttatcgcatccctggagcgagataacctcactttaattaaacatctctctattcaataaattataccctcactttaaagtgaagttatctaggttcagggatgcaataaaatagtaccgccaataataaagtccagctaattttgaattctccatcgaatgagcccaagttcgtttaaattggcaactttaactgccagcaatttctttgtttttaatttaattataattaattcttcaaATTCAAaggttataaataaatttatttaaatatatgatttgATTATAAGTTAGCTGCATTAATGAGTTGTATAACTGGATTTAGTAAAATCAGATAATAGCAAGAACTAATTCATGCAGTTTTGCCGGCTATGTGTACATTCATCCTGATTATGGGACTAGGTGAAACTAAGGCTGACCAGTGTTTTAGGGAGTTTTTTGTCATCAGGATTCTAATCCAGGAATCACGATTTCCACGTCATTTCATTCTGAAATACGTCACGACTAGATTGATAGTTTGATTTTGTACTAAATAGTgttatgttaaaattaatttgagattactgaTTACACAAACATTCATGCagttttaataagttttagattaataagtttttatgatTCTTATTATGATAAGGATAATGATCATTGCATTCTTATTTAGACCATTTATTATTAACAGTATCTTAATATTCTTTCTAATAAGTTAAAGataaagcaataataaattgaattattgtatttatagaatattctgcatttgctaaaaataaaattatatgattgAATCACTGATTTCCAGGCCATTTAAAGTTTTGCTTGCCAACTACCTTTGCTCGAGACTCTATTCCTTGTGATTCCTCATGAAATCAGGAAGCAAAATCTACATAGAATTAAGCCAAAGTCTATCTAGAATATTGGGGTGCCAAAAAGTCAATTTTGAACCAGTTTTTGTGGACGAAAATAAGTTGACAAGCATATATAGAACATTGTTCTAAACTCAGATAGAGTTAGCCTAATTCCATATGGATTTTCACAATCTACGTTGAAGCAGCTGAAGAAACTCAAGGTGAAGAGAACTCTAAAAAACTTGAAGCAAAACTTTAACTGGCCTGGAAATCAGTGAATACAATATTCTCTATActtctcaattatttaatagattGCTAAAGCACATAGTAGAGCTAACTCTAGTCAACAAACATTGTAATATAGCTATTAAGACACTTAGATgttgtatttattttaacattGCATTTATTACTTGATGTCTTTCCCTATTTACATATGAAATCAATCTCTGAAATGTTCAACGATTGAGGTGCTTCACTGTGTAATAACTAGTCTATTAAGAAGAAGTCAAAGATTCAAATTTCAGGAGAGGTTCATTAGAATTTTAAGCTATCTGTTATagactattataaattatttattataaaattcacataattatattaattataagaataatctagcttaatttaagcaaaataaCACTTTAATTATCAGATAGGATTTCATTGATTTTGATCAAGCTAACAAAATAATTTACattgaaagtaaattaataagtatattatctatattttttcgtagattttattcattaattgcGATGAACATCACTTGGAAAAACTCATTTTAAAGACAAAATCAATAATCTTATAATCAAGTATTATATTTGACATCATTTCATAGCTTTCCtctattttattgtattttaatgcttaaatcATTCAGTCTCATCtgattttttaaatgaaaacaatttattatttatatagttaataataacaaattatattttgatataaatataaattaaacaatttttttaaaaaaaatattttatgtattgTCCAATTCactaagtaaaatattaaagggCTCTAATAACTTAGcacttttataataataatctggatataaattttttcttactttaaaaaaattatttaata
>ARYC01006626.1_7541_13978
ctacctctttgttgatactaaatgatcttgctaacaaaacagtatcagctctagatcattatttcataaagaaaacaaattaaaacacaggtgaagacaacttcctaagttacccaatatcacttaaaaaagatttatattactcaaatgcctttagtaccgacataatgaataatctccagaagagataatcgataattaaagctgtctaatataatttttagtataatcaaagaatgagaaaatgtcaaatacaacccattatatcgcgaacaacctcatctaaatcaagaaacttaaagaagattcaaggttaagatttatttaatcgctgctcatacaattaataggattctttcgatataaaaacctctctttcattatctaaatcttagctgagatttacaccaaaagtacaatagagtctctggatttaaaaagattatccacagaaattaaggattcattttctatttagtaactaaagaattataaccttaagcactaaatctaagtctaacccaaagagacgacgagcctatttaataattaaattatatataatcgtttggaacattctaaagttttaggccataaaagtcttgaagaatctatatcttatttagagagtgatccatgcaatatatcttaatttaataagaatattaacataagattattagaaacagtcgctataaaatttatattcaaatatagaaaagttctaaatgcaaaaaggtgtttataaacttaaataatctaagacctaaaatatttgttcattatcacattaatcatcacattaaaataaattaaaactgaaataagaataaagatttacgtcaaacctctaaaaataacaaaataaaaatataaattaaaatttttaaattcaaaaaatataaatacaaaaattattaacttgttaaataaatgaataataccataaataataaggcttagaatataatattaatatagtatcattgatattaatccaacttctcgactcaaggatattgctaatagatcacaactacgctattgtttacccgatttggacgattcttcattgataacggaggccatctacttttggagatactcgataattgaattttagggcttagagacctaaaagaggaattgtaaatcccttttcgccactaacccctgccattagctattttataataggtttatatggaaatcgaaatcagatttgaaaaatatttagcccatcgcaaataaactttggcttgagaaggtcgcaaaaattgcttctaatctatattattatttgatttttttcatgctctatgtcatttcttttatcatttagaaaatcccttgcatttagctggctaattcagagagtaataaggtacttaaggagtcttctttaatgctaaatattaatcatcttctaataataaattcatgtttacatcaaaagcttggggggtgttacatcactaagaataaaaattacggactacaaacctttctcagtgtccctcattagcagcttttctcaatgatttaagcaatacttacccagagtcctattattctcttgatttcaaaaactaatgggtacacattttccactcttctcaatggctaaagagtatattctcagtgtgccctagatactaactcgtcataaaaatagaagacaaatcatagggacacatctatcaattatagggtgcttcaaagaatatttccttatataacttatctcactaagatacagtagtattctatgttcttgtgtttgagtgctataatatgaaaagaaatataacttttataaatttagtttttaatattcaccttaatgaaatatacaatctatgctaaagggaagtaaaattaaagtgtcttctgaattttaacatcttggtaaatgaaataggatagctataagtattattatgaatcttgatagaaaagaagtatttaaatatgaaaaaaagattgataaactactaacgcatatagctaacacaattaaaaatagagatttatctcatttatcgaaaactccttatcttgtaattgattatacagtctgcctttaccttatgataactatgcccttcatattattcaactacttaaataccatttttaatgattcacgatgatcaggatcttagctttcgtaatagtcagctaatagtccttgaagtgctctcatattaccatatttaaatatagttatctttgcgaattagtactagcaggttggatctaaacttcctttgaatctttataacatccttatctgtgatatcaccaaatttcttccttcctatacagaatatcttcttcaaatatggattcggggggggggggagtttcctggccagtaattttttaaatataaaatatagataaaaataatataaaattataattaaaatattttatgacccattgataattaagagggaatgttatacctactttatgaacttcaagataatttagtagtacatgttgtctaacattatataggtatggaaagaatacgatagattgaatcaagatttaaataataatcagacacaatacttggcattacgatgagtacagagagaaccaattaatggttatgtaacagaaatttacttatatcagaagaaatctgtgaaaattgctggaatcgtatgataatatacaaatacaacacaagaattgatggtgaataatgtaaatgttggcgttgtaatatcaaggtgagtataagaaaggattccatattcagattattctaaaaaactcccataatcatactaacaagaattatctttatctacttcatcgatggaaaaaatgctacacaaatacatggcatcttaagacaaaacaattgatgaagagtatctaatgtcaattcattcaattagagcaatactatatgagttgagaaatagaatctcagattggatgcaaaatgagtattatttaacattataatttaataatgtagtagtcgaaatttatgaatccctctttactcattggcctctttcacatgaaaggagaagaaggagagacagataagtatgggctgttggaatattcggaagagatagcaaaaaaatagtagtcgaatgtgtaaataacaggaatacaaatacatcaggaaatataattagatagtatgttgcaagggggagtacaatcattacagatggctggaagggatatggtttccttagaaataatggatactagcatggaacttacatccatcaagtaagaggaggaataggtatagtgggaagataagtacctggagttcagattacaactaatagaattgagaactcttggaatcatctcaactacttaggaagcatatatagtggatcaattccttcacactatgctcaagagttcattgatgaacttgtattcagaagaaattagtaactacttggatggggtttagaacaaatttaattgagatatttacaaattgattatcaaattaagtataataaataaatatatatataaatgaatttagtccggaagttggttgatagttgttattaaaattaatttaaaagattttaaaaaaattgtcttctagccaggaaacttcccccattgattcttattccatttctttataagattacaagacatctaatcatagaatattactaacctattttataatttatttggaacttcttccttaataaaattctattctgcatataaattctctaggaaaactaaatcaaaatcttccttacaaatatactctttaagaccgttatattttgactgaaagtattccacaatcgctttctatgattcatctgacttataaatcattgatattaatactacttttaggatgaaattttttcttttttattacaacaagatttaatctcatacccgattatggttttctaatgcgacttctttcaagcatattaatgcggtaaagttattatttttatcccatttatttattttacatttgtctaaaatggataaagtaatttaaaatttatagtttttggctgggtctgtaaacccaattagcaacccctctattaggtggagcattaacacaaccatcttctgcagaaattataagtgaccaatttcaagcaaatagtttagatatccagatctcggtgattaaatgcaagagtgattagccagtcaagataatcaagaaccataattagaaaatatacttatatcatagaaccataagtgttagaatcacaacaataataaagataagaactaatgcaatagttttagcagtagtagtataaatattaagaattaaacacgaggaatttaatcgactacacaactaactatatccacagaataatcaatagaatgaagaataaaaataaataaaagataaataagaataagcaagaaacattctacgaactaatcaattaaaattaagagtaaaagctcagtagtatctctaagatgcaatttaaaatccatagtaattcaaagatttattgtaactcttgttctctatgcaagttatggagaaatgtaatgagattatttaatgtttctgtggaaattaaaagacttataaaatcaatgagtaaatgagggacttagaatttgttgatattatccaaaatgatttacaaccgaaacaatgtagaagacacttttattgtgagggtggcacattaaaatctgttgtaatctgtgaaattatcaatttcgttaaagaattaatgatttaacataaagcttgagcttataagtttattagtcataaacatcagagtaaaatagtaattggcagttaattatttctttcaattatattcaaccagagaagatggagagtgtataaaaaatatttaagctaattagcaattgctgatgaacagaaagagaactattttctctatatttgtcatgcaaatgttgaatcatcttattctagccttataatataataacgtttttaagaacttatttcttgtggtatttaagatgtcgtagaaaatactagtattaaaattcaaaccgatgatgaaggttgttgttttcgcttattgcttgggggtgctatcattgctgacctctacagaaaataattattggaacatgttaaagcaggtttttttgaaagctatgcattcattatcggaaatttaaaatattaaatctgttaagtttcttagtcatttttacaagcaaaatattactagcaattaaaaataagtaaatagggtaagaaaaagtaagaacattttggaaatgagttaagtatcaaatatcaagatttctcaattccttaagcagaagatgatatttatataatagcaagtagtgatacttatggaaattatactcatcaattttttcttacagtaattatacaggtatatttaaaaacaggttcccctttttaaacaagattatagttcttttaaatgctatcttccctcgtctggatattttgaatgatgttggttgtgttttcccttcattgggataaaattaaattaaatattagaacagtattagccacggaatgtgttgaaccaatggatggataagctacaatatacactctcaaaaaaaagaaccttttcaatgatggatgctattagaagagatgccctattgaagtcaacagttgtgcttcctaagttaagttattgcttctatcgaattattcagcatctttactattaattaaattttccctattcagtgatagatagagttcgtggagttatatttgcattcataatatttaattatttaaacatattaatttaattaattatgctatactaaactgcttattcaaccttgtccattattcatgttgcaaactttttcaactagttaccaaaatgatgtaaaattatgtctaatgttatttggtctagcaaatacttctaagttaagcctatcaggtgccatctgttaaatgaaatcatatatctccttgggcttttcagagtgcttacctacttccgcgaagatgacattatcagtcacatgatacttgagcatgtcggtaacgtagcctttttttccaatgaggaagctctcattattatgggctgtgtacatgccagatcctttgtgtaatttgtgattttttgtcagttttatccattcacctttttcgacttcatcatagccgtgaattttcaggaactatctcgcaacctctttcttctgattcacaaaccatattatgagtatgcctctctcttacaccaactcaataggcatatttaaaatttcctcatcagacactgtatcatatggtacgccttgctttattctataggctggatccattagtacgacttcatagagcttgttgtatctctccatagcgtcttttgcgattttttcccacatttgataatcgttaatgtctccat
>ARYC01010862.1_2337_8714
taaggatGTCTTTTGTATATGGAAACGAAGAATActatattttatcttataactattttttgtcattaatttatcattattatttttatgtccTTACAAATTGCTTTTACCATGCGCTTTTCACTACAAGTACTtcttaaaacataaaattatttacttttgaCAACAAAAAAATGTGCTGTCTTCGTATGTACTTATAGGACATTCAGTAATTATTAAGTCAGTCAAGATTTCATTTGCTTTTCGTctattctttatatataaaccgaaaatgttttatataaatttattattaggcTTCCACTTTCttccttttatttaaatttggcTCTAAGataatatatagaatttaaaactTTGATGACAAAggtaataaatcaataattataatggtCGTAAGATGAAGTTTAAGTGTATTTATAAgcaaatttacatttataaataagatatttatctgttaaaatcaattaatagattaaaaatacctagttaatgaataattttgcaaataaattcaattgtatatatatacaaaattaattataaacaacTTCTTATTCAATTTGAAATTGTACTGAAAATATgaatttatgttttatataatttagaatttaaaatacatTGCATCTATAATAAAGTGAAATTAAACTATTCTAAAGAACCAAGTATCCATGATccttaattaattctatatctTCACTCAAATAATTCTTCTTTTTCAAGAAGATTTCTACTGTTTTTATTAtagtactaattaaattgtGTAGTTATATGTGAGACTGAAATATCCTCGTTGATTATTAAAATCTGGTTATTGCcaatcttataattaaatttgctttcaggtcttttctaaatttattttatctcatttattataattcattcaGGTTATTAATTTGTTGATTATTATCATCAAAGTTGTTTGGTTTTGCAGGAATAAATTCATCAACTGTTTCTATagttagtaatttaaaataatatcatcCCTTTTTACAtgactatttaattattaaatatatgaaagtctaaaaaaataaaatacattaaccAATATGTACGATAATCTAATTTATCGGCAGTTTTCTATCTTATCTTAAAGAATCTGATAATTATGGAGTTAAGCTAGCTTGTTTATTGGTTGTTGATATTAATACAATTATATCCATTTTACTCTTTATTAAACACTTTAGttaaaatgtatatatttataaattattttaaaacaacttaattattttatatatgcttataaaaataacaaatcaTGCCACTATTATAGTAGTATCTATTTGAATGAGCTGATATGACAACTTCTGAGGACAAAATACCACGTAAAATCAATCACCTTGATCAATTAACTATCCTCCTCTATGATCATAGTGTGATTTTCAATTTCGCCTTTACGAGATGGATGTTGAAACGAAGTTTATCAATATCAGTTTGATGAGAGAAATGATAGAGAGACTCTTACTAGACTTATTCCTCCTAAGAATGGAGTCTCTATTCTTTAATGTTGTTGTTTCATTACTCAAACTTCATGTGGAGGGATATACTAGTAATTGCTTCATCTAGTTTTGCCTTACtcttactttaaattattattcatcaTCTTGATCATGTTTACTGTTACCTTGAAAGCTAAGCCTATAACAAGTTGCTCATAAAAATTAGTCATTCATGAAGCGTAGCTGCTAGTTGGTAGAGGCAAACTAATTCTCTCCTATGCAATCAACCTTATTGCTTTCTACCAACTCTCAATAAGACAAAGTGTATAAGaggtttattataaaatgactgACTCTTTGATTAGCATTTTGAactagtaaattaattaaataattgaggtTATTAagaatgttaaaaattaattcatttatttaaactgcttatttatgaattaattataaggAGCACAATATGAATTCAAGAAACTTTAAATTTAGCAAGTTTAAGTTCAAGGTAGTATTGAGTAATATTGGTTTATAAATTCACAGtgtaaataaaaatggataaataAACTGCATTAGTgttagttattttaaatatactttaataaatGTGAATTATCTCTacatctttattaattataatgtaatatGTCAATAAAATATTACTAGTTTTTAGTAGATCAGCGAATCGGTACGATGCCCATCATTCACTATTCTTCAATGATTCTTCATTTTGAGTCTAAGTGACATtgtgaaataataaaaattgttaattcTATCTAGTAGAAATATTCggctaaggtgacaaacactcaccccctCTAAGGTGTACTTTAAAAAGTGTACTctgatagaactcgacctcctgAGCAAACATTTTTTAAGAACTGATTGTGGCCGGCTTTAGTTTTTGAGATAACATACTtgcaaaataaaaaatcatatataaaaatggaaaaaaaatattaattaaaatatgattattttttaaaattaaatgaatatttatttaaatgcttataattatcattattaatctGTTAATTTGATGataagtttataatataaattttcacatgcaataataattaatttaacagtcTAATCTTGAGTAATTTTTAGAATGTCTACACCAAAGAAATATAATCAAACTTGCAGAATTACTAATTGACTATGAACTTCTGAATGATAGATCAGAAAATTAATGCAATAAATGCTATATTCACAAAGGTTTttctttgtaaaatatttagagCAAATATGTTGATAAAATAGTATGGAGATGCAAAAACAAATCGTGCAAAACTACCAAATcgattagaaattaaaatgactttttcaataaattttcaaaaatatcaataCATAAATTATGAGTTTTATTGCAACTTTCTTCATATTTGGTAGGAGGTTAGTAGAATcagaaaaaatactaaaaattcaTCACAGATCACTAATTAGgctataaaaaaaattaggtAAAGCATAAGATAATATTACAAGCAAAAAAATAGAGATAGAGTTTTCGGAGACTGGGGAGAAAGTATTGTAGAAATTGATGAAATGTGTTTAAGAGGCAGAAGAAAATACAATAGAGGAAGAATTAGAATTAGACCACAGATTTGGATTATTGGTATTGTACAGAGAGGGACCAATAAACTTTACAtataataagtataaaataGAAATAGAGTGACACTAGAACGAGTCATTTAAAGAAGAGTAGATAGAAATATAACGTTCTTATGTACAGATTCTTGGAGGGCTTATAATCGTTTAAGATAACTCGGATATAATCATATGACAGTTACTCACAATGTTAATTTCATAAATCCAAATAATCCATTAGTTCATACTTAAACAATAGAAAATAGATGGAGTTTAGCACGTAAATATAGAAGAGATATGGGGTAATTgactaatataaatataaagtaattcaTTGCAGAACTTAATTAGAGACTGGAATATAGAGAATATGATAAAAGATTccataaattgatgaaaatattatcagagtattaaaatttttcatttaattttaaaaaataatcatattttaattaatattttttttccatttttatatatgatttttttattttgcaaGTGTTATCTCAAAAACTAAAAGCCGGCCACAATCAGTTCTTAAAAAATGTTTGCTcaggaggtcgagttctatcagAGTACACTTTTTAAAGTACACCTTAGagggggtgagtgtttgtcaccttagccTAATATTCTACACTCGAAACTTTAATCTTTGATATAACCTCCTTGTCATTTAATAAAGGAAATTAATGGaacaaaatacatttaatttcaAAAGATAAGGATATAATTTTACTCTTGTAATAATAATCAacctttatatttatagaacatagaaatcttattaattatattatcatcTTGTTTTCTCCATAGATGCTACTGCCTACACAGCATAGATGAGTACAAAAGCATACATTGACATCACTTCGCACTACAGCTGTAGCCAATAAATAAGCTAACTGGAATTCAAGCCAAtccaaaatcattaaataatatgtaaatgttTGACTCTCAATTAGTGTAGCAGCATCAATCTTGATGATTAAGGCACAAGTTAATGGATGAAATGAGCGAATACAGTTGTTGAAAGTGAGAAGTTGGAAATGCTTTTATATACTTAGTAAATTaggattaatttaaaagtaagaaaattcatttataaattttacagttgttattttattctaagtatattttaataatttaagttcaataaattgaaataaaggCATTTAAATATAGTCTTAATAGCTGTTTTTGTTATATCTATTTGTTTAACTTTTACCTGGTAACAAATTAGcttcatttatttctatatCAATCTTGAATCGTAGCTCTTTCACTCTATACTTAGAGATCTTTTTAACCAAGTATTTGGGTGACTATTATTCattgatatttttatgtataatttattattgtgaTGTAAGATCAAGGAGTTAATagtataaagaaataaaaagtaattaattaattgtgaTTGAatccataaaaaattttaatttatcctgAACcctttacttttataattaaatacttgtTCTTTTCGTAAAAGTTCGAAGAATTTTTACTTACATCTAAACATAAAGTTATTagacttttaattataattgtttcattttctatgcttttttATAATCTACTTATTtcttcttaaattatattttagcaatataatttacaattaaggTTTTAATGAAACTAGTGTCTcatttacattaattattttatctatcaaaCTTTTTCGATTTTCTATCTTTTCAGTTGCTCCATTAAtgctcaaataaaatttaattttttaattaaatattttttactataCTATTTTATGGGACTccttttgaattaaatatttctctaaaattaaaaaattcctGGATActttagtaatatttaaattaatttaaattattttaaatcattcattaTTATATCAGGGAAGATCTGtagatttgttttaattattattacttgtCATTTATGTACATGACATCAGTTGTgattatactttaattatataatcaaattcaatcttaataaaaatattaaaagtcgcaaaaatttttatataacattctttaattaatttttgattgaGAAATGCCTTTATTTTGTGAAAGTAGGTAGTTTTccaatttttattcaaaatcttaGTAACGATTTAGATATTCCTCTCGCATTGTTTACCTTTCCGATATCTTATGTCATTacaatacaattaaaataagtttatcttaaaaatatttaaattaagttatttaagatTGTTTGCTTCTCTAGATTCTAATTCTTTTACTTTACATAATATTGTTGCTGCTGTATcgttattttattgaatattctattttcttttataatgCTCATAACTTTTTATTCTTATATGTATTTTATCTGATTCAATTACATTtctttcaatattataaaacattaaattcttttatttataccTGCCTAGATATTTGAAACAAATGCAATAGTATTTAATAGAAAAGAAGAAAATGATTATGTAAATAACGATAAATAAGAAGATTAAAgtgataaaaaaatcaaatgatGTAAATATCAGCGGCCATAACCAATACAATTAGAAAGAATCCTAAGAATATATACTTTAGAATAAATAATCCAACAGGATTgatagttaaaaattattacacCAAGAGCAAATGATGCGACAATTTCATTAGTAGCTTATCCTCCACTATTAACAATAAGTGAAATTGAACAAACTAGATATAACTTTGCCTTTATTATAcaacaattattaaaattaaatcatagtaAAATTCACTTTAGTAGAAGAAATgatttaaaaacctttaaaattaacttcaataaattaattagcacttacagtttttaatttataacctATATACCAAACCAAAGAATCAGCTATATTAGAAGGGCAAAAAAAAACTCTATGGAAGAAGCCAGTCCAACATTTTAAAATCAAGTAAACAGAAAGACAGTGACTTTATCACGTGActagcaaaaataaattaatgataaaatgcttaaatattttgagaatattttaagttattgatattttgaaattaaaaatcaatgctATCTCATCATAGCAGTCGAAagcataattttttaattaattattttaatataactatCTAGCCTTAAAAGACAAGGATTGTAAAATCATTTTTCCCTCATTTTCTTATActgttataataaaatcaataaaaaaggAATATTAATCTATCCTATCTCATTCTATTATTCAGAGTAAtacttcatatttataatattcatttaaataatcatttaatttgtgtattctaaatttattgttttatcaattaaaagatTGGAAAAGGGAGAGTTAACATATcaaataacattaaatta
>ARYC01020457.1_24714_31088
ATTCAAAGCGAGGGTAGCGAGGACCTCTGGAAGTAGTGCCAAAGCTTAATGACGAGTCAAATTCCGGGTTTCAGCCACATCGAGGTCTACACCGATCGCTCAAATGAGATTTACTACCTCTGCATTCGCTTCAAGACAGACTCCCGTTTAGTAAGATGGACCCCGAAGATGCCAATGCTTTCAAGTCGAGATGTCTGCTCTGCCAATCCGAGATACCGACACAAAGCGGGGAGGAGGCATTCCCTTTAACAGCGCCAATGGTAGCCCGGTTCCTCTACTCAAGATTTCAAACCGATCAGGGAGCCAAGAAGGCAGCCGATTGAGAACACACAGTCGGTGGTCAGAGACAGAGGAGAGATGTCTAGTGAGTGAACGCAGTATTAGCTTAATCTACACATtggtaattattatattaattatataatacatttgcggtggaccaccaaaaactccggccagaccacctgaccactttttaatatatatatatatcttatattaattaattaaattttaaatctaaatcaaattagtattaatggtactcctaattcatgacagttgtaattactaatataatttgatgatgatgaatgatttaaaatcaaataaattttaacacatcactgtttaatactaaaatcaaaccatcaatcttagtcgtgacgtagacgtatctgagtgagttgacgcggcaaattccgtgacgtggcagtcctGAAGTAGacaactccgaaaaaaccaatctcgctatcacctagtatCCTCCCGAAATCAAGATGTCTGGTTACAACCCGGACAGAGCTTGCAAGATTCAACCAGGAGACAGAAGTttgagaaaaacgcttaccggtcccaccgctgctgggaaacgtaatccctgtcctttcgctgtggtagcttcagtaccctaacccggtgtgggagaaaaatccttatcgttggcttcaatggttttcatcttctcacttttagaggcagagcgtacctctatcctgctccctattacctaggaaactgaactcaagccaggtaactcatctaatgcagggaaatcttaggatccagctcactcgaagagtgaatgctgacagattgaaccccgccgactggccaatcatgcgttgcgcccagcaaccccctacctgccctcgataggccttagtgtagtagaaagctctattagaaagtcctaagtggttggtaccacctagcaattaactttctaatttaataatctaatataattctaatttaattgtatttctaaaatttcctatttttatctattttaacaatagtccatcttataatttagtaataaatatcCTTTGATGGAGTATTGCTTTTTCATTACTTTACATTTATTAAGAGTTTATTGTGGTTACACTAGCTTCTGCAAGTATAATTATAGGTAAGCTTTGGTTCAATAACTTCatctttaattacttttaatcaattattttatattttacgattttaattaattatcaagcaACATACTATATCATATGAAGATTTGAAATTATTGATACGTTTAATTCTTCTGATAATATGCTATTTTCTGATCTATGATTTAACTTCTTTCTCTTATCATTGATTTTGAGTTTGTAAGTTTATCTTCTCATTAATAAATAGGGATGCCAAGATTTAAGGGATGTCTTTGCAGGTCAAATGCCGACTTGAAGGAGCTATTGAATCTTATGTTCGTTGACAATAGCAATTTGTTGATTGGAAGTAAAGCAAAAGATTCAGTAAGGTCTGGTAGTAAGAACTTCCAAAGAAGTTATCTCTGAAAGCTTGAAATTTAtggtttataaatatatgaattagtCAGTTAAATTTTCTGTATTTAAAATtcagtaataaatataaataaatatcgcAGAAAAAGAGCAAATGCAATTCCGCAAGACAGAATAGATTAAGACTGAGTTTATATAGCAGATGATACTTCATTACACTCTACTCATTTACTTACCCACTCTTAAAGACCATTTACAAATAAGAAGTCTATAAAATAAGCAAAGACCTGTATATTAACTTTCCAGTGGCATACTGGCTAGCATTTATAGCAGGAAGTTATCTTTCCGGTTTGGTTTTCTCATCAAAAAGGCTTTATATTGTGTAAATACCTCATGTTCACATTGAGACTAGACTCATCAGTGATATTAATTGAATAGAGTGAAGTGTAATAAacaagtaattaataattaaataattgggctatgaggtagtatcctccccccccctaatgtatattttttttttcgtagtctgatagagtttttgacgctgagtaatagtagctgataaacatggaatgtgcgagcaatagttttcgagctatgacTCATCAAAGTTtcgtttttatatataaaatttataatgaaaaaaaatttttttttacatttttttttaattttttattgattttaagtatatttttaagatttatctaaatatttgaattctttgaaatatattttatgaataaatttatttaaaaatattaaataataatagatatttttaataaaatgaaccaaattattcaaaataacttAGATTAAGTTTTAGCATGCTTAGAAAATAGAAACCATAAGTTACTTGCTCAACTTTTAAAAGAGTAAGACTTGGTTCCTGACAAATCTAATTATCAATGCTTAAATTGTCATTAATGGAGATCATTGaaacttcaaattaaaaatcaaaactgCCTTGACAGAGTAATATGGagatgcaaaaataaaaattgtaaagtTTATTACAATATTAGAGGTGAAGGATGGTTTATAAATAAGAATTCTAGAATTTCAATCTAAAAACTAATGAAATTTATAGCAATGTACTTTCTTTACGGTTTTAAATTTGTATAAGCAAAAAGAGCACTCCGCTTAGGCAACAAAACGTTACAAAACTTAACAAAAAGGATTAGAAATCACCTCTATGAATATTATCAACAAAAGAATATGGATAGAATATTTGGATAGGATGGAGGAATAGTAGAAATTGATGAGATGTGTATTAGAGGAAGAAGAAAATACCACAGAGGAAGATAaagataaagaaaataaatttggtTACTAGGCATTGTATAAAGAGGATCAGACAAAATGCATATTCAGCATGTAGAATACCGTAATCGACAAACTCTTGAAGGAATAATTTCCAGAAAAGTTGATTAAGCAGCAACCTAAATTTGCACTGATTCATGGAGAGCTTATAACAGATTGAGATAAATTGGATATAATCATCAACAAGTTAATCATCAAGAAAATTTTGTTAATCCTATAAACAGACAAGTACACACCTAAACTATAGAAAATAGATGGTCTTTGTTAAGAAAAGCTAGAAAGTTAATGGGACATTTAACTGATGATAATAAAGATTTCTTTTTAACAGAATTACAATGGAGAGTTGAATTTAGAACTGACCTTTAAAGATTcaataagttgataaaaatactatcataatattgattaaaaaatttaaatattaaaatatgtttttttttcataaaaatattcttaaaatcaataaaaaataaaaaaaaataaaaaaaaatttttttttcattataaattttatatataaaaacgaAACTTTGATGAGTCATAGCTCGAAAaatattgctcgcacattccatgttcttttgctactattactcagcgtcaaaattCTATCAGACTACGAAaaaaaaagtatacattaggggggggaggatactacctcatagccaatAATTGAAACAATATCTAGGATGGTTCAAGTTCATTCTTTATATATGAAAGTTACaaataacatatttaaaaataaataatctttcaGGATTGACATCTAGATCGATTGAAAAGACATACAAACAGATTCAGCAGAAAAGCAAAGCAATCCAAAAACTTACCCTTGGAATGATGCTCACAAATTTGAATGAGAATGGAAAAATAATaaagctttttaattaatttccatttttattatatctagtatatagttataattacatatttattttgatttaaatttcagattatttcaaaattaaattattgttaaaactATCTTTAATATCCATGATTATCGCTGCTGGTGCAGAATTAGATTTTCAGTTCCGTATCAGAACTATAACTCCAGAAATCCTTTGAAGTCTAATCTTAATCCTCAAATGGTAGACTACCTGTCCAGCCTCAAGAATCTGGCGGATTTCTAACTTTATGGGAATTATTATACGAAAAGCATGACTCCTGAACAGGATGTTTAAAAGCAAAAATTAGGAGTGCCTAGCTTGAGGAGCTATTTTACATAATGCTATGGAccaatattcaattttaattcagCACCCATAGTAGATATTGAGATGATTACAAAAAATTAACTATAGTAAAGAATGAGATGCACTCATTGTTATTGATAGGCCTGTCTAAtcgtttaaaaaataaaataatcataaagcCCTAAATCCCCAAACAAAATATCTTTATTAGAAATTACTAAGGCATATCTTATGTTATGACAAGAATAGTTATTAGATTTATCTCGATAATCAGAAACTcgattttacattattttttgcttataatagtaaaatttttgGTCTCAATTAAACAGTGCATTAAATAAAGCAAGTTAACGAAATCTATATAGAAACAACTACTCCTTAATATTTTGTATGAGCTAACTCAAGTATTTCCAGACTAAGACAATGCAATATATCTTTCCATCATTACCAAATCCGTTGAGTAacattgaaatattataattaagttgACCTGAAAAGAGATATCTGTTACAACTCCCaatattgttaaataaattaatttcatattctCTATTTAAGATTTTCTAGTAAAAATACACTATTTAAGAATTAAGTACAATGTTTTCTTGACAAACAGGTCTAATCTTTGAAGAATATCCTTAAAATTATACACTTTATAACAGATCTTGAACTTAGATCAACATTTTAGGTTTTGAAATTGATTTGAGTTCGGCGTTAGCTAGGAGAACAATTAGATGTCAAATATAGAGTTACACAACTTATTTTTGAATAACATCTTTGAGTAAAAATATATGGGAAAAGAacgataattaaaaaaagaacaaaaataaaatgacaaaaataaaGACTTAATTAGTTTGTTAGTTaagttattaggaaattaatattaatgggAAATAATACTGAAGGAAATCTTCCTCCCGATTTCCCCTCCGTAAGCATCAGGCGTGGTCACCACCATACTCGACCATAGTCCAAACACGTGTACTTTCTTCCATGTAGCCACTCCGAATTTCCAAGCCGGGTCATGTGCTGCCATTTAACGTCATACCAGCTACGGACGAGTATCCCGTGCTTTTCACCAGGTACAGACACCACAGAACCCTCGGTTTCGAACCCCTACCCTGTCAGAATTGGTTAGTTGACCAACCGTCAGGACAGTAGGTCCGAAACAAATAAagacttattaaataaaaatgttattaattaaaaaagtaaaatgaaaattattttaattgttgcATAAATcttctaatatatttaattatataaaattattgataatgaaattataacaaaaattcgaTTTAAAATGAGTAAGAtatgaaaaacataaaataaataatatatttaaaataattaaaaaaagtaaaaaataaaatataaatataatgaaattttgTGACTTTGGGGAGAAGTTAAATTAGAAAAGAAGGTTTTCTGTTGACCTTTGGCAATATAAAAGTTAATGTCAAGCACTATTCATATAGCTGATAGCATTGGTATCTGAAAGAGTACTAATCTGGTGATTTTTCAAGGTAAAAGGTCAGAAATAAGagctaaaaattattatctgTAGCTTTCTAGATCTATATAAGTTGTCAAAGGCTCAGTATGGATAAAAGAAAAAGAACTAGATATTTAATTTTGGCATGaccttaataaaaaataataaaaatttaaagagtttTCTAAACTcgtaaaacttataaaaatcGCTGTTTAAATCCATTAAGACCACATTTGTCAAAATACCTTCCCATATGACTTTTCAGTTTCAAGTATTTTCTTCGAATAAGATACACCGAAAAGAATATTTCTAGTCCTGAAAGTAATGAAGCAGACCATGTTTGATTCTCCCTGGAATTTGACCACTtatcttataattaatcaattttatcaattttcgaCTTTTAATCCATTTTTAAGGTTGAGACATATTTTTCTCGCCAAATTATTCAAATTCTATTCTGAGTATTTTGATGACGCTTAGCAATAGTTGTTTACTTGCGGTACATTTTAAGTATATATGAAGGTTTTCTGATGACCTTTGGCTATAAATGAAGTCTATGTCAAGCACTCTTCATTTTGCTGC
>ARYC01005842.1_29912_36289
taccaagtatctgtgaagatcttctttacttctgaattttcctattaaatcttgagattaaattctcttcattgcatcattcatagactccatcttgcttccagtttctataaatgttaataaaattaaaaattatggatatccattctaaacttactaaaattttactactaaatagggagatccacttggaggtcaacctgaatcagataaatagatataGATTGAGGagctttctccaagtttcaaagtttgacttccatttttatcaaactttctccattaaattgctcctaatattgataaaatagaaaacaattagtaaaaacaaaaattaaaaataaattaaaactgcctgtaatttaattatataaattagtttttattagtgctagtaaaaaagatataaaaaaggGATAAATTTTGTATCTGCATTTACTAAATACATAGAGTGTATATTTAGGCATcatgatattattttaaatattgatttccTAAATTAATTGTTGTTTAGCACACAAATGATGAGTAATTGAAATAgttatctttaatatatttattagaaagttataagtaATTctgaatatatttatgaaaattaccCAGAGCAATtagaaattcttaaaataatattaattgaattttcaagaaatttatCTGATAATGCCTAGATCATATGAAaatagtatatttatattaaaaattctgaAATAAAGAACTTACTTTATgacaattttatgataaatgcTAAAAAATTCAGGGAGATTATGCTTCCATTATTAATCAATTCattccattttaatttcaatttaagttattataaatatattacgttGATTAATCACTttctacaatttttaattattaaacatatatgatcgataataattaatttaatgagatggtgctcctaatttatataaaacttaattaggaggttaaattaaagttcaaaaccgtattaggtggagcattaaaaaaattaaattttaaaacttcccctcctaaatttacgagaacagatTTAGGAACACCACCTAACtccacaaaacacatttaggcacattttaatgaataaaatggatgaaataacatataaattatctcaaaattttagaagtataaaactaatgtctctcactctgttcccattaaacctctctaaatctctGAGGATATGCTATTGTGAATAAAgatagaatttaaacagcttatataattattaatagtacttataaaatgagcggcaacttactaagaaaagcggcattgcttagCATTAGCAGCagaaactttctttcatgaatcaaaagaaaattgagacttgcgatgcatatacctagtacgaacctgaaattctctaaccttaggtctcagactttgaataacaattcagttgttaaatagaaatgcagagctaagaaattcaatgcgaagttccaataaaaatggttgaagaggaggaagagaaaaaagaaattaaagcattacatttatgtgaagagtgtgagaagaacttcacttataaatctgctcttaagcgtcatatcttagagtagcattctaacaagcccaagctctatcttaagcatgataagatagatggaaaatatttttgcccttattgcaataaacaatataaccattcaagggatctaaaagttcacctataaaaccatcatggcaagaaatttgaagtcatagatcccgagactggtgaggtcttccttcaaaaaagaaaacaaagagaccctttagaaaccttggaacaaagagttaagaaagaaaatagcttattaaagcagtgagaaaccttccagcttctgagatagtgaaaatcactttgaagatacaagcactaaagcttccaattttaaatgtaattgaccttaaagaatgtaaggaaagttatcttatacttgaggacaagtttgagaaaaggtcataactgacaagcagttcgcatacaagatttatccattcaactactttaaatgcgatgacaagtatcaaatagaatttgtcaatgagcactaagctcttactaaagcaagggatagacagtgcagatttataattaagctcgatgcaattctccttgctcaagatcatgttgcttttcgcctccctctatattaaatgactttaagagactacatataagattaaagaattccaaagtagctacctcttattcttacaaatgtttgaaaaggaatagaagagctgcacactttagggtatgttcatagagacttgaagcctgagaatattatgcttgacttttcacctctcagagtagtaacaattgatttcaatagatcataaagagttgaagcttcaggacttggcaacgtttatggtactcctggatacttcccagaaagggaggactggagagatggtgatattaagtgggatgtatgggctcttgcagcaataattgctgaatgcgatatgaaaagaaatgattactatagctgtaagagagtgagtaagattcaaagcagagaatacagcaacatttaaacttgaataagataaaaggtaaaatgaaagatatggctgagtagataatcattaagcctaaccatagagcggagcatacaatagactaaattgtaagctggataggagaaataaaatatagaaagttgcctcataatgcaaaagtattgtttgagtgaatagtaaaaataaagcaaatctaatacacactaatatacaatacatttaaacattaaacccctacataaaccctacaaaaacccaaataaagtatgcactaaaagtctacttttatcaatcaaaaactcaatcaaactactgaaagggttttggggttttgaatgtacttTCTTTACggttttaaattgatataagCAAAAAGAGCACTCCGCTTAGGCAACAAAATGTTACAAAATTTAACAAAAAGGATTAGAAATCACCTCTATGAATATTATCAACAAAAAAATATGGATAGAATATTTGGATAGGATGGAGGAATAGTAGAAATTGATGAGACGTGTATTAGAGGAAGAAGAAAATATCACAGAGGCAGATAaagataaagaaaataaatttggtTACTAGGCATTGTATAAAGAGGATCAGACAAAATGCATATTCAGCATGTAGAATACCGTAATCGACAAACTCTTGAAGGAATAATTTCCAGAAAAGTTGATTAAGCAGCAACCTATGTTTCCATTGATCCATGAAGAGCTTATAGCAGATTGAGATAAATTGGATATAATCATCAACAAGTTAATCATcaagaaaatttttttaatccTATAAACAGACAAGTACACACCTAAACTATAGAAAATAGATGGTCTTTGTTAAGAAAAGCTAGAAAGTTAATGGGGCATTTAACTGATGATAATAAAGATTTCTTTTTTTTAGAAATGACCTTTAAAGATTcaataagttgataaaaatactatcataatattgattaaaaatttaaatcttaaaatatttagaaaaatcataaaaatatacttaaaataaataaaaatatttaaaaaaaattaaaaaaaataaaaaataaaattaatttcattataatttttatatataaaaacgaGACTTTGATGAGTCATAGCTCGAAAAcaattgctcgcacattccatgttcttctgctactattactcagcgttaaaaactctatcagaatACAAAaaaaaaagtatacattagggggggaggatactacctcatagtggtatttttttgtattaaatttttgtCATAATTTTTGTGACTTCAGATAGTTGCAGGTTGCGTGATTTTCTCACGCATTCTGATTCACAAGCTTGCTCGAGCTCTACAAATTTCGAAGATTCATAAGATGCAATTTCagttgaaattattattaaaattaattatcatctGATATTAAAATGACTTACCAAAGGGTCCTTAAAGTCTTAAATGTTACAGTTAAATCTTCCTTAACAAATATTCTAACAAGTAAAGCTCCAACCAAGATCAGATGctattttttttgttttaagaattttaataaatttgttttaatttattgtttttttattatttgaactAGTCCTTATCACATACAGTCTCAAGAATTATCAATGCGAATGCATTAATATCCCAAAAAGTTGAAGCATTCTTAACAtccaaattattattaatgtagttatttaaattattaggtTTTGTTGCTGTCTTGTCTTCTAAAAATGCAGCAAAAtcataatttcttataaataccATATAATCTGGGTATAATTATACAAGAATGTTTTCTCGCTTGATATTTCTATGGCAAATTTAGTTTTCATGTAATTCTTAAATTCCTTATAATATTCCAAGCaatgttaaatataattattattaatcatactTTTCTTTTAAAATCTACTTAAAGTTGGTCTCATGGTGCctagttattataattaatcatctTCTTAAATTTTCATTCCATAAATTAAGTTTTGATACTTCAGATCTAGTTGTAAACCTAGTTtctgttatttaaatttattccataatttttatagttagGCAGAATTGCACTTAAGATCGTTAAtgttatatttatgaaatacttTGTACTcatcatataattatttttcccttGTTGAAAGATTCTCAATAAAAATTCCTACTTCTTTAGCCTCCTTAATTAAGTAAacaaaatctttaaaaagattttcattatatatttgaaaatattttgagtTGTTTGAGTTGTCTTGTTAATTCTAATGGTCAAGGTTGTCATTTAGTTTAGTTCTTGTTTCAATTTGATGTTCGAGATTAtcgttttattattaattctcttGTCAATTAGTTATTCTTTAAATCTgtcaaaataatcaatttatttttatttttttataaatttcttaactGATTTCATGGCGTCTCTCACCTTTGGTTGTATCAacaactaaatttattataataattttaatacttacCTCTGGCTCTATCccaattaattgtaattattctTTGGTATGAGTTAGTAGATGAGTAGTAAGTTTAATCCTTTCTGAGCAAGGCACAAAATTGCAATCGTTGATCTCACAGaagtatttattgttttatttatttaaactaattcgagtaatttatttatttttatgtcaaaATTGGCATAAATTAAACTATGATGGTGTCTTAACTTTCTTGCAGATTTcccaatttattaataatttgggTCTCTCAGTATTGGTACTGTCTTTGCCTACCTGCTTGCAccattttatgaatttttccTCATTTACTTCATAATCATCTATATCGTTAAGATTGTTGTATTTATTTTGTTTGGCATAAATTATTGTTTGCTGTTGAATTAATTTCTGAATTCTATAAGTCTtcaacattattttatttattgttattttattataaactttgaGTGTAGAAGGTAAACTTTGATAGTCTAGATcaaaaattagtatttataataattttatatatgaatttcactaatatttgattaatgaaatgcatttcactaatttaacattagtgaaattcatataattaaaaattataattatcacaatcataattttcatcaatttcatatttaacaatatatttacaaaattacttaataatctTGTTcgttttagaaaaattaatgatataagtatgggattaattaattattttcaaaatctaTAAACAACTCTTACTTCCACCATTGctttctatttatatatattttaaacgtATAATAATGGGgtataatattattgaattcaTCATTCAAAATTTTCTTTATAGAATTATATCAAAGTCTAATTGCAAAAACTCAAACTCATGATTCAAAGGCTGATCTATTTTAGGCAacattacattaatttttatccacaaattatacttaaatgactataaaagaacattctataatataaatcaaataattcataatttcaattaaacttAGCAATTAACCTTGATAGATTATGATATTATTCTAAGATTAAGGATGGAAAACACTTAAGCAGTAAATGCTAGAATATTTGAAGGTAAATTAACATCCAAATACGATTGGTACACACTCTTAAAATTTCATAGTaagattatttatgattataaaaacTTAGTCGGGACTGTTTAACAGAGTACAAGAACACTTCAATGAGATTTTTTATAAGGATAAAAATTCTTGATAAAATAGTCAGATGTCAAAGACATTGAAGTTCCCCATTACCCCGaactcaaaatataaaatatattggatTAAGTCAAAAATGATAATGACATTATGAGACACTTGAACTATTACTAAGATTCTAAAAACCTACcataaagataattttttttaaaagtaatagGTACTCTGGCAACTTCTTATTTAAAAGAGTTAGTAATAGCttaaaaaa
>ARYC01022743.1_2828_9202
gcgtatcctctaccttcgatgaacttcttcatcctcactatattctgcttctttccaaaaaaatgcaaatgattcatttcttctatcatagttatttatggcgcaacttcagttaagattgcctttacaaagaaatgcaaaaccccatcttctaaaacatcacatatgaaaatttccttaatcatctcggtgattgctgtctttccagtaattgttggtcttactatacatactccgttaattttcgaatgctttttcctgataatttcattgtaaaggacatcctctacatctccatagcctaatgtctgaaattctgtcagtgaccatcccaatacttactcctttccacattcctattccttcttcaaaaggtactcttgcaatgatttagcagtaggtgtgtattccatttagattaatttttaatctattattaatcgcgctaggtatttcattttttacactaactccgcaattagaattaatactttgacgtcgttgctgtgattgcgataaaattcttcaatactttcatgttcaccaccaagatagccctatattaattgaataagcattagatctttaagattggccgaggttttgataattgactggaacgattgattaaatcagctttagcaagaataaatcataaactcgttctcgtcaccatagattatctttaaccttgggtgcatcttgaataattaagtctcgctagattaagcagcgttggtagctgtgattcccatctttttagatagcttgcagtcactgtattgtttgctgatgaaatagagtctgtaatagccgccgtgacttgcaataatattaaccaccataaagtagcccttggtggcctcgtcataatatacctagaaatgcgagatagatggtgctgcttgtttcaaatcttattctaaattcttccaatcttcgaatggctggttaaacgtcaactggagcaagaatatagtcttatagttgtaatcaatgtctcccatctaattcttacaagtattttcttaaagaatgcgtttttccacagtacatatagttgccataatgacattgccctgaatatttatattataattaagatctatttcaataataaacaaccaaactaaaatctctctatgtttatatgtttatatgtttaattcattataaacagagacctgattttttttgcttatttttatttgtttaattgctagatctctaaaaattaattagtggtttgaggtaccaccacatagcagataaacatgaaaacactgtatgtttactagcttatatgtttaatttgtttaatagatttaatcaaacttttttattattaaaataataataataattcaagattaaacagacagtaaacagttaaacattaggctgtaattacgaatgtctgtttaatcaaatttgatcaaaaagcctcccaaataaatggctattatatattcatatatatgaaatcttcattaatttatctaattttccaaattcaaatgtatattaataataatactgattaagctttatttgattaagaaagcaatggagtaagtatcttattcatatatttataatacttgttataggtcctggcatcttgcatcaactggacgtttttcctctggagaaagtaaaggaaatatcatgatctggaactaagtgtttctcttacgaagatttataggttgttccacttggtatcaagtcgacttagagatccaaaggcacatgaattgtaaaggagagagtttgttaaatatcacttgataatgaatgaattatttcagtagtaagcaaataccgcttttgagcacattaaatgagtggatgaattgattagaaaggcgatttattattaaagtaataaatagagcaatcgaaaagtacaaattattaacaattttattattttacaaaaaaaggattctcaaatagaatgagtaaaagaaaaaatttatttaaatgttaaataattttaccaaaaaaataaacttaaaaataccaaaaattaaatggttgatcaaaactgaactaaagacagatgatgaaagaataaaaaggaaaagaatcaaaatttataggaatcttggaaatggaactctatagaatctgaaaacaaacaagcaaatcataacttaattctacaatcaaggaattgaaaagtaattcggtaaatatttattaaagacaaaatatgaaaaattcttagataatttctgggctatggggaagcatcctcccccccctaatgtatactttttattttgtagtctgatagagtttttgacgctgagtaatagtagctaatgaacttggggtgtgccagcaatagttttcgagctaaggcttcatcaaagtcacatttttatatataaaaatcatataaattttttttaaaaaaaaatatttttatatataaaatagaataattttaaatatttgtatttgttgaattaattttatatataaaatttttaaaataatgttataatattttaacatatttacattttattaatgaactaataaattccaaataatttagactaaattttacaatgtttagaaaatagaaatcataaattacttgcccaacttttaatcgagtacaatttgcttccagacaaatcaaatatttaatgtactaaatgtttatagtggagatctttgaaattacaaatcaagaatcagaattgccttgacaaagtagtatggagatgcaaaaataaaaattgtaaggcttatttcaatattggagcagaaggatggtttattaaaaagtattctaaaatttcaatttataaacttatgagattcatagcaatgcattttctttacggtttaaaactagtataaactaaaagatctctttagctaagcaccaaaaccttataaaacttaatcaaaaagattagagatcatctctatgaatattatcaataaaagaatatggaaagaatttttggttaagatggaggaattgtagaaatagatgaaatgtgcattagaggcagaagaaaatatcacagaggcagacaaagaattagaaaataaatttggttactagaaataatataaagaggatcagataaaatgtatatatagcatgtgtaattccgtaacagataaacacttgaaggtatcataaccaggaaagttgattaagcagcaacttacgtttgcactgattcttggagagcttataatagattgcgataaattggctataatcatcaacaagtaaaccattaaatataatttgttaatcctttgaacagacaagtacacacttaaaccattgaaaatagatggttcttattaagaaaagcaagaaaattgatggggcatttaactgatgacaatatagattactttttggcagaattataatggagaattgaatatagagatgatgtttagagattcaataaaattatgaaaattatttcctaatattgataaatttaatttaattttaagttaaagtattaaattcgaaaaaaatttaaaattattctattttatatataaaaatattatttttaaaaaaaaatttatatgatttttatatataaaaatgtgactttgatgaagccttagctcgaaaactattgctggcacaccccaagttcattagctactattactcagcgtcaaaaactctatcagactacaaaataaaaagtatacattagggggggggaggatgcttccccatagccaatttctggcataaaaaatataaattattgaaatacatttaaaatgatttgagtatataggctttatttctggaataaaatttcaacaatcttcagagagaaaaaagcttaaatttgtttccagattgataaagtcatatataaaattgtggtattaactgaacttttaattattatcagagtataatactacacagaattaattaagttaaacatcgattaaagttaaatatacaaaacgtcaatagtgaaatataaaatacacataagtaaggtaaaacaaatatttaatttaattgaatttaattgaattatatttattaattttctaaacttaataaaataaaaaaaaactaacactgtgaaaatattcttaccaattagaaaaattaataaaatagatgaaacttcttttaattttcagtaaaaataattagaagtttattcttagtgagatatcatttttacttaaataatatttatttaacaagatctagttgaaaataaataaaaacacatctgtataagcatgattattttaagataaatagtagattcatgtttgtaaaattattaaaagataagcgacaattttttttcatatctgatatttgttgatgaatgaattattttggcaaaattagattttgatatattctcaagcgtataatcattaacgagagagttaaaacatttggaatttatttaatccatttttatcatgatagatgaaaaaattatgcaatattaataatttataaacggatttaaatataagaaagagaggtagaaataatagaagttatggatcaacgctttttaaacattcatagattagaataggcaaatttataaagataattcagctaatcgattcaaaaaagcatgattaataatgagattaaataagtaaaatatttcatagaataggtatcaagaaaaattctagagaaaagtacaatcatctggaacaaagtattcttattgtactatatattgattcattttagaatttagataacagggataagcggactgtttggaaactaggttgataaaagagagaaaaaggaatttaaatgagaaaatttctgaaaggatatgattgaattctgcggtaaactgctcaaagtttctataaatcaaatcatattcggtataaatcaaggatttggaaatagagattgaagaggattaattgagattatgagttgataaagaatcagaaaaaagtaagtaagtttaaatttaaaaaagcgatattactaaactaatatatagaaaatctactagtcctattctttaagcatagctatttcataaattatcttaaaaaggaaaaattacacaagttttcataaacattaatataactaaaactaatcctattaagttaggataaaagataatagtacccaaatataataaccaagatacctatcttttatactttcatttcagaaacttagttgaaaaagtcaaagtatttaaaattaaagattaaaagagttaacttaatagaatctgagaattactaaaatggtttaataaaatataaagcaaaaatatttcatcaaacattttttatagactcattagttgcctttatttgaaaatatttataataaaaattcttaaattattgttcagaaataaaaggatttcataattcatctcatgattaataataaatattttatctatttcaattgttacaaaatgcgaaccttataacttgattaataaaaatcagacaaatttaaaaaataccttataaaaattaaaaatttactatttgtattttcaggcaatataatcaaatctatgattataatataatttaactaacacataattatgatttatcaaacatatagtatagaaactaacttatatttcatagatatatattttttacaattaatcaatagatcttgatagaaattaccttcaaacttttagcattaaaaattattgaaatagtaggaaaataaagaaaatacctttttaaaaaatctttttaaaaaaattcaagtatgactagaaagaacaaacttgcgtgtttgtttgaaaaaaataatcaaaatataaacaagcataagaaatgttgccaagactttttttcattaagtgttttaaaatattagaatttaatcctttaaaagtaaaagcagtagataaaaggctttaaaattcttgaaataaatttactccgaataatgatagctaatcctaataaaaaaagagaagcttttcaaatatcattaaacttaatatgaaaaatataatttcgttaggataatagtgttagaattctataaagcgatagggaagcttacaacatgaaatttaacaaaataagtataagtattaaaatccagagaatcaaatttattaacttaaatttgtgcataaacacaacaactttcaataaatcccgtgttaaaaataaaatatttttaaaatattttgattttgatcataaacaaactatatctgacaatccatttaatacagtaaaatagtatgtataaaacaaattattgcaaaacccatctagcagttgaagaaaatagaagttcttcccaatatgaaaactttacttaatacactatatttggaacacct
>ARYC01017993.1_14572_20946
tgccttgcttcttttaatcttcaggagaaatagagtagcgctttttgtgagcttcaatgatctctctgagataactctctcttaaagcgccaagaactccaaagaagaagctcctttctggaagcttgttagagagttgtttcttggtaggaagataaactaccaactcttcatctttcatcgcatcctcgtagagattagtgactgaaatctctgggtagtttggtatatctatcaactttatttcactgtttttgaaggctttcttctcatcgcagagtatagctttaagaatgaaattttggtacttccatcgttggaaggaataaacccactataatatatgattaagtatatgtcacatgcttaccatgctaagtgaggtatcgatagagatcttccttgctcctaaatcttgagatcatttcttaagcttcaaccctcttcatagcagtacttatagattccatccttgttccttctcttgttattgaatttcaaatttcaatatatagaATTCTGGATcatactgttaaaaatcttagtattaaatatgggcatcttataggaggtcaacctggtaaggatacgtggagaaactggcagaagctgtaacaaacttcagagataaagctccattattatcaatttagttccattaaattagtactaaatttgtttaaatttaattagtaccggtactaaattcgtttaaatttaattggtacaatttaatagtaccaaaacttaattagtacctagttttaaactaatgaggttttaatggaaaagttcaaaatggttcaaaacctaattggtaccagtaccaacctgaatttattctcagttggtaccaaaattaaaaatactaagcataaaattagaaaatttatagttataaactaagtataaatatgatgtctaacacctaagaatcaaccattgttgttgcagtgccagctcctacacaaagttagtatagccagtgaggtatttacttattaataatagaaatttaaatttgaatttaaacatggcggctaacttaaatcgtaaggcagtttctcttggaacaggttaatcattgctcaactttagctcctccaagaaaccagaagtaatttatattgaaaaggaggtagagctaagagctctagagtttgaagatgaggtctttaaaatttaagtttaaaacaagaagtagagtgctgagatgggagtttaaacataagttgaattggttgaggaagataaggaacagcaaccaatagaaaaaattaaaacattttaatgtgaagactgctataACTTGAAGTCTGGTAGAGcaaagatctacttcaagcatgataaagtagatagtagatactaatgcactacctgcatgaagtcttatactcactcagctaaagtaaagagacatatgcaaaagcatcatttaagcgaattcctgattaaagatgaggaaacttaaaagcttgtacctgctaaaagaaaaaataactctcttgattcacaaatagaacagtaggagagacttaagagatagaagcggtttgagtcaatgaaccaaccagcaaatggtatgtatattgcatgcttataagagagagcaatgtatatacctgcattaaatgcagtcgacataagcagctgtattgaaaactatttgaatattgacgtacctaacaaggtaaaacttatagttgttgatgaattcgcatacaaggtatatccattcaagtatctcattaagaacgagcaatattaaaatgagtttgcaaatgaatacatagtactgagagaggcttagaaaagataatgcaagaacttagctaagctcgacggagttatacttggtcatggttttattgcattgagactcaagaagtttgaaatgactctaagagagtatctctaccataatagatatcctgatgatttgaatgagatactcacagatatgactaagggtgtgaaagagctccatgatctagggtatgttcatagagatttgaagccagaaaatgtaatgctaaatctctgccctttagaagtagtagtcatagatttcaacagagcaataagacaagagatagtgactttagctaaggttttaggcactccaggatacttccctataagagagaaatggacaaatggctctgtataatgggatgtttgggcggtagctgcaattatcttagagtgcgatatggaaagtatgtcatactttggaacaaaacatgagaaataatcaataagtttggctgctaatcatataaagcaagatgaaatatgtattgaaattaagaagatagttgagatggtcatcgtaaaagctccagcatatccacgataatcattagatgatatactagaacaactacagactgcaaaattcaagaggtatcacaaagataagcagataaaatttgtttgaataaaatacactaatactctttaaatattcattaatatcatataaaacgtgcgttttctctactaaccccaataagacccccaactataccctacaaatcaaagcacttataaacctcactaaggggttttggggttttgaatgtttagAAAATAGAAATCATAAATTACTTGCCCAACTTTTAATCGAGTACAATTTGCTTCCAGacaaatcaaatatttaatgtaCTAAATGTTTATAGTGGAGATCTTTGAAATTACAAATCAAGAATCAGAATTGCCTTGACAAAGTAGTATGGagatgcaaaaataaaaattgtaaggCTTATTTCAATATTGGAGCAGAAGGATggtttattaaaaagtattctaaaatttcaatttataaactTATGAGATTCATAGCAATGCATTTTCTTTACGGTTTAAAACTAGTATAAACTAAAAGATCTCTTTAGCTAAGCACCAAAACCttataaaacttaatcaaaAAGATTAGAGATCATCTCTatgaatattatcaataaaagaaTATGGAAAGAATTTTTGGTTAAGATGGAGGAATTGTAGAAATAGATGAAATGTGCATTAGAGGCAGAAGAAAATATCACAGAGGCAGACAaagaattagaaaataaatttggtTACTAGAAATAATATAAAGAGGATCAGATAAAATGTATATATAGCATGTGTAATTCCGTAACAGATAAACACTTGAAGGTATCATAACCAGGAAAGTTGATTAAGCAGCAACTTACGTTTGCACTGATTCTTGGAGAGCTTATAATAGATTGCGATAAATTGGCTATAATCATCAACAAGTAAaccattaaatataatttgttaatccTTTGAACAGACAAGTACACACTTAAACCATTGAAAATAGATGGTTCTTATTAAGAAAAGCAAGAAAATTGATGGGGCATTTAACTGATGACAATATAGATTACTTTTTGGCAGAATTATAATGGAGAATTGAATATAGAGATGATGTTTAgagattcaataaaattatgaaaattatttcctaatattgataaatttaatttaattttaagttaaagtattaaattcgaaaaaaatttaaaattattctattttatatataaaaatattatttttaaaaaaaaatttatatgatttttatatataaaaatgtgACTTTGATGAAGCcttagctcgaaaactattgctggCACACCCCAAgtttattagctactattactcagcgtcaaaaactctatcagactacaaaataaaaagtatacattaggggggggggaggatgcttccccatagccgaAACATATATTAAGTGTTGTAAAAAAGTTTTACAAAATGAATATAAAGAAAacttttagatttataaatatattttgagttTATAAGTAtagttatttattcatttataattataataataataatgtgatcacattgaggtctctggggactcCCGATCATATATAAATGCTATAATATAAGGGGCAAGCCCTTTTTAATTAATGGTGGCTTCTCATGACACTCTGAAACTACTACCATGCGTTCACTTTCTCATCTTCTTCTAATGATTTTGTTTCTCTTTGTCTCTCTGCTCATGAAATGCTTAACTTTACAAGCGACAAAGTATTGTGATTAGCTGAGGTCAAAGAGAATTCGAGTGACTTGACCTATTTAATATGTAGCACAAATCTATGTGAGGAGAATGCATTTTTTgtactaaaaatattttttttgctTTTCAAGTTTCGAATTTATGAGGCATCAGTTTGAATATTAttgtttgaataattattactaatttttgaCTAAACATTAGTAATACttctttcaaattattattagctTCAATTTCTGATGTGGTTCTGAACAAGTTGTCGACTATTGTCTAATTTCTTTTGTTTGTCGGCTAGTTACTATGATCATATTGCTAAATTTTCAAAACTTCCTTGTTTTTTGGTTCCTCTTTTTTTTATTGATGAATTCATTCTGTGACTGAGGGGTAAAGGGTGAAGGGACAAGGGACTATAGTTTCTTCTACTAAAGGTGATGGCAGGGTAATCTTTGAGTTTTACTGTTTATATGTTTAGTCAAAATTATCTATGGAGTGAAGTCCTTAATCTTCATATTAAGTATTTAAGTCCGTCATCATTCAATTGCTTACGTTTCTCCTATTAGATAGTAAATTCAAGAGAAAACGTAGTGATGGGGTTTTGTTTGTTGGTTTCTTAGGGTTTTCAAGTAAGAGTCAGGCTATTTTCTAGTAGAGCGTAAGCTGAAATCAGTGTTTCTTAATTCGAACTTAGAAGGCGGATTATTATTTGACAATAGAGAACCCTAGTTAATATTAGAAGACCAAAGTATTATTGCTGTTGTTAAAGAGCTAGGCATTTTATGTCTATGCAATAAGCGGCTTTTGAACTTAGTTTTGGATCCTGTTTTGCTATATTCCCACGTTTGGTTACTAAATACAGGGGTTAGAGGCTAATTTGTTTAAGACTGAATTTCTCAATATAGTTTTAAGAAAAGATATTTTTGctcttttaattcttaatttcttgtTAGGTTTGAGAAAATAATTAGCCTTAATAGCTGTATAAGAGAGAAGTAGGTGTTTCCTGTTGTTAGAATTATTACCCATGTTGCTTGGTGAGTTCCATAGTTTCTATAAATCTAATGAGAAAGTAGTCGAAAATCTAGGTATCATCAAGGGACAGAGCCAATTGGTTAGCTTAGTGGTAAGTTATCTCTGATTGTATGAGTCCTTTTTTGTACAGTATCTGATCTTTTATCTTTAGAAAGGATTAAGATCTTACAGTAGGGGCCCTATTTATTAATCTATGTAATCATCGTCATTAATAACTGACAAATGGAGCTCTTACTTTTGATAGCACGACTGGTGACTCGGAATCAGTCAAAAGAAAAAAAACTtgaattgttaaatttttaatattcaaataaatataattgagttattgtttaaagttttataattatttataataagtttgtttaatttattcatttattttatattactttggTACAAgtagtaaaatttatatgatttttttcTACTTTCTaccaatatttataataaattacttattaaaaaataactaatattattTGCAAAGAAAGTAATgtgattattaaattactattatagcattgttatattaaatttatttatgttttttatatttataaaacaaaattcttaatgttaaaaacttatttatttttaagttttattgctattttaatatatatatttaagttataagattttaataagtataaataaattacacttgattttaattgaaaaatcaattcattttcaataaatttattttactcatactttttgatatttttaataagtatattaatataatcattggtatgaaattgaaaaaattatgaattttactaCTTCATAccaaagtaatatataaataatcaagaaatcaaacaaaattaaaagtataaatatataaattttttcatatagttttatatatttctcaTATATTTAAGGTTTTACACATACTTAATTTTTTCcctattttgactgaatgtGTGTCATTTCTGACTTCTTATCACAAATCCTTTACGGCAACCTATTAACTTTCTTAGTTAATAATACTTATGcatttataatcattaattgaaaacagttttataaaaattatttttattgttttccaatttaaatgatctctATGCACTCTCTAAAATACGCATGCCGCTTAATCCTCCACTCCCACTGCGACCTCCCTGTGTATTAGACCcatcattattatcattatcAGTGAGGAAATCTTCATTAGGACCATCTTAAACATTTTCTAGTTATTAATTGCGACTGTATTTGTCACTGCTAGGTTCTTCAGGTCTGAGGAggcattaaattaattcaggAT
>ARYC01020183.1_2072_8443
aatgtttcaaatttaatatgtatgaaattaaatttgtgTTGATTGGATATAGCACTTTGGTTTATCtaatatagaaaataagaaGTGATCATTTGAACACACATGGACCAATGCATGCCTTAGTAAGACAAGAATGAGtaaaactatttattaaaattgaatatatacATTCAATCAAATTAATCTCACAAATTAAaactgatttttaattaaataaatatcatctCTATCATTAATTCTAAGGATTCCCTtcacaattctggaattttcaACAGTTCCAGAATCATGCTGGAATCCCTAGTGGtcaacttttttaaataattatttttataatatcatattttttCCTTCATTTGATCTAAATGATAGTTGAAAAAATTTTTGGAAAAATTTCATATACAATTTTttgatgaaaaatttaaaaaatatttttttgctctaaaaacttttttttacgAGATTTTGTTGCACTATTTACCTTTTtcttatttatctaattaatttatttaacaatatcatcaaattttccaatttatatcattgatattactattattaatttattaatcaattagtaAATATATCTAATATCATTTAATTCTGGGTATTTCTGATTACAATTCATCTAAGAACTCTAAGCCAAATAAGACTGTAATTAATCcactataaatatttcttaagtatTTTAGATGTTTTCAAGAGTTCTCAATTCATATAGTTTTTATAGAAACTTCAGGTACTAATCTTCCTATCATATTTCTATATTTCCTATGTAATCGgatataattttcataattacaTATATTCAATTATTGTACTACTCGTTTAATGATAATAtccaattatattttatgatgcTCTTTCATTTCTGTTACTAACACAATTGATTATTACTATTTTCTTGGAcaacttttataataatatccTTTAATATATAACCtctcattaaaaatattgaatcttttaatttatgtaaaattaataacatttaCATTAAGAAAAAATATGTAGGAAACTTCCTTGATTACGAGAAACTTAcctcaaaattttatttattaggtATAATTAGAATAAAGATATCTTCTTTAAAAAGTCCGATTCCTTTACtgtttttaattactaaattaaataaggtacttcaagttaaaattgtgaaatcttgaatattaaataaaaatttttcgAAAGCTCAACAACTTTTGCAATGATGTGTAagtttacaattatttaatgattcaatattttaatacttgaagaatttaaaatattgatagaaTTGAACAGAAAAACTCCTCAATTATAATTTCTTGTACTCACAATGAAGAAGAGTTAACCATTTAATCACCGACatgatcattattattattattatttaatactgaacggaaattaatactgggctTAAATCAACCAGATAGAGATAATCAAACATTCATGCTTTGACTTTTGGCGATCCAGTTTTATCTGTCCAAGAGGAAGTTGTCCCATCTACTTGACTGACTAGTTTCAGACCGTGCACTTTCACCGATTGCTTTGGGTAGGACACATATGGTCTTTCGCTACTTCGTATGTTTTCTCTGGTCACTTTTTCTAGTACACCacatgattaaattaaaaataaaggaacttatatatctttattttttaattaattatctattacaagtttttttatattttttgtaattaatggttttaaaatcatataatttattttaaatagaataaagataaagaaaaaattcattaactattatttaaagaaagaaataaaattttatataaagaaagaaataaaattttataactataagttaatattctataaagtaattaacttaataattaatcaataatatgagtgaaaaatatacttttaatatagAATGTAAACACAGTTTGTGAACTTGTCTATGATATCTCTTTGATATGAATCCTTAgagacttaaatttataaactgaTTTGagtatgaaaaatataaatttattttttgtcgtaatttatttaataatcatatagTGTAAGTATTATTTTACTAGTTTAGCAATTATGagagttatttatatttttgattattgaCAAAATTCtaagaattattcaaaatattactTGCACAGAAAAATAACAGAATtgtatttataatgaaaacTTATGATAAAACTTATACAAAGTTATGCGATTCTAagtttttaagttataaaaaaaaaactcaCAAGAAAATTTCAGGAAAAATggaaaaattgaaatatataaaattttttggCTATGGTtaagcatcctcccccccctaatgtatactttttattttgtattctGATAGaatttttgacgctgagtaatagtagctgatgaaCTTGGGGTGTGCGAGCAATAGCTTTCGAGCTAAGGCCTCACCAAAGTcacatttttatatataaaatcatataaattttttatatataaaatataataattttaaatatttgtatttgttgaattaattttatttataaaattttcaaaataatgttataatattataacatatttacattttattaatgAACTAATAAATTCCAAATAATTTAGACTAAATTTTACAATGTTTAGAAAATAGAAATCATAAATTACTTGCGCAACTTTTAATCGAATACAATTTGCTTCCAGAcatatcaaatatttaatgtACTAAATGTTTATAGTGGAGATCTTTGAAATTACAAATCAAGAATTAGAATTGCCTTGACAAAGTAGTATGGagatgcaaaaataaaaattgtaaggCTTATTTCAGTATTAGAGCAGAAGGATGGTTTACTAACAAGTAttcaaaaatttcaatttataaactTATGAGATTCATAGCAATGCATTTTCTTTACGGTTTAAAACTAGTATAGACAAAACGATCTCTTTAGCTAAGCACCAAAACCTTTTAAACTTAATCAAAAAGATTAGAAATCATCTCTATGAATATTATCAAAAAAAGAATATGGAAAGAATATTTGGTTAAGATGGAGGAATTGTAGAAATAGATGAAATGTGCATTAGAGGCAGAAGAAAATATCACAGAGGCAGACAaagaattagaaaataaatttggtTACTAGGAATAATATAAAGAGGATcagataaaatatatatttagcatGTGTAATTCCGTAACAGATAAACACTTGAAGGTATCATAAACAGGAAAGTTGATTAAGCAGCAACTTACGTTTGCCCTGATTCTTGGAGAGCTTATAATAGATTGCGATAAATTGGTTATAATCATCAACAAGtccataaaatataatttgttaatccTTTGAACAGACAAGTACACACTTAAACCATTGAAAATAGATGGTTCTTATTAAGAAAAGCAAGAAAATTGATGGGGCATTTAACTGATGACAATAAAGATTACTTTTTGGCAGAAATATAATGGAAAATTGAATATAGAAATGATGTTTAgagattcaataaaattatgaaaattatttcctaatattgataaatttaatttaatttgaagttaaagtattaaattcgaaatttatttaaaattattatattttatataaagtgaAGATAACGATTTGAGaatgaatatgaaaattaaatcaagATTTATAGTGTAGTTAGAGTCTCTAGCAGCTTTTATTGTCTTAATTCATCTCCACTGACtgtatttccatcatcacacATTACTTTTCTTGTACTGTTCAGAATCATGAAGACTATTCGCATTTGATACTTAGCATTCCTACTGTCAACGAGAACTGCTTTTTAGGTGCTACTACTGAGTCCGCCGCCATAGCGAGCCACAAAGCTGTCTTGGTGGAGATCCTGGTTCAGtgagagactccattatgttttgtggaaatttaattattttcagagatttagtaaattaaatcaggcctagtttgaattaatatatttaagcctaaaattaaaaaaaaatcactAATTAAAATTCGTTATAGATTAAAACAATTTGCATGATTAAAATTTctcaaacattaaaacttaaaaagttttaataggcctgatttaatttactaaatctctgaaaataattaaatttccactaaacataatggagtctctcaCTGAACTAGGATCTCCAGCAAGACAGCTTTGTGGCTAGCTATGGCGGCGGACTCAGTAGTAGCACCTAAAAAGCAGTTCTCGTTTACAGTAGGAATGCTAAGTATCAAATGCGAATAGTCTTCATGATTCTGAACAGTACAAGAAAAGTAAAgtgtgatgatggaaatacaGTCAGTGGAGATGAATTAAGACAATAAAAGCTGCTAGAGACTCTAACTACACTATAAATcttgatttaattttcatattcattCTCAAATCGTTATCttcactttataaaaataattttttttaataaaaaatttatatgatttttatatataaaaatgtgACTTTGGTAAGGCCTTAGCTCGAAAAATATTGCTCGCACACCCCAAgttcattagctactattactcagcgttaaaaactctatcagaatacaaaataaaaagtatacattaggggggaggatgcttccccattgccaattattttttataaacctTAAGTCGtcagaaaaatttgaaattacaagtcatttttagaattctcaataaaaaatagtaatcatttattaataataaaattacctGAAATTCCAGCATTGAGCTGGAATTTTTAATTCTGGAACGTTCGGAGATTCCAGAATTGTGGGGGGGGATCCAATTCTATTTATAGATATATGAATGgagaattatatattatacttaTTTACCTAAGTAAGTTGATagttcttttaaattaaatttaaagttaatttattattaattatatctatgatgaatactaaatttaattaaagtgattactttatatattaaaaagtaaaaaattaagattttaataataagttaatcactcttattttaaaacataactttaatttacaaaaatttactTACCTTGTTTTTCCAATTTtgcttatttatattatttaatatattttataatactctatttataaataaataaaaacatttaattcatattaatattattattaagtgttgtataaaaattaatacaagAGGCTTAAGCCGAAAAGATAGATATCATCAGGTAGCTTCATACTTTAATTTCTGGGGATCCAATAATATCTTAATTGGATACCACGATTTTTAGAGAACAAATTAACTGAGCAGAATAGCTTaactacaatcaaaaccccaaaacccctgaagttccTTGATTGAGTTTTCGATTGGTAAAAGCATACTATTaattcatactttattagggtttatgtaggggtttaatgtttaaatattagtaatttaatgattatatgcgaagtttggggtcagtttatgacaattaatatttagatttattgcttaagttgTCTTATGGATGTATTGATTATAGAGATCAACTCAAGCCCATTctaaattacacgtctatagcaaggcttctccataaatctccatATAATGATTCTTCtacagctctgatagccagctctcacttatcttgatcttagttgttcataactatTCCTTGTTTcctttgtcttatgaacagaaataTTATCAACAAACTgtataatctcttattaaaggtacttctctctcagctgctctaagaacttgatatactgctctgtcttaattgagctAGGATAAATTACATAAGTTTccaaaccagcatcctcgctaatacctccaagaattgccattgtttataccttgactttttctAGTCattaacttctatattactatacctcttttACCAaaacttctagatgaaagtgttgaaggtaaacataGGCAtctcagcatgtataaacttaatattattctattaagctctatgaatttatttataaatataatttagggtaattgttgtaaaatgggagagtgaaatcaatcactctattGATACGATTAAAACCTTTGTAAGTGATATCATATCgcttataaatgttagcaacagactatgcagagagaTCTTCAAATCAGGTAACTGGCGGTAAAACATAGTAAAACCCCGTTAATCAATTAAGAAttaagattggggattaagaataataaagttaagatttaattattattggcgtaaattattaaagttttggctaattattaaaactattgactcgaataattgtctctataaaataaaccaatcagggtgcgtatatttgatttttatcctaattataattaatttcagcgagttataatttaattttaattttatttttcttaatccCCAAcgttcattcttaattgactaatgggaTTTTAgttcgttggtcgagagagaagtgagcccaatacttcaatgttttttcattaataag
>ARYC01006254.1_12481_18723
tctaaatatatgataacctcctttttcaggtatgctttctatatgataacttcacatttttataattaactccatttaagaggtacagttttcaaagactagaggcagatatccttgaatctggaaattaacgatgaaaaatatttgctctatcagctactgaaattagtttttgttccattaaagtatttgattgtccaaatagttcaagtgctcaagagttaattataaggttctttttttatgggtttttctttgcatatttatcgaatcatattttaattatatcaaaatattcttccaatttatttgtagctgaaataagaaaattctactttttggggatcttaatttctatatcaaagttatagtatttagatttttgtttgctcattaaaaaaataagtttacgatattttttttcattttaacttaataattctcaaattttacagaaaataattcttattaaatgatatatatttttaatttatactaaatatttattcattcattgtttaagtataaacacttaaattgattactttattataaatatcacttttaatattcaactttattaaagaaattaagttaacttctttaaattacgaacaaaattaagattatttgataattggtaaaactgacagctaagcatagataatgctagtaaggcccttatttatttaattatcaagttactcattatggttcacagctatttaaacataatttataaatattgattaataaagtattattgcgactattcgtgacctcattaaaatatagaatcttgagaacagaatttgtttaatagtgacagttttaaaatcgctaattaaattagaattttctatataatataaataagagaaaattaaaaacaatttatgcattaatgagtagatattatcaaagcacattagtaaattttaagaaattgttatattctgcatataatactgaaaacagcaaaaatccacatttacttacaccacaaacacttatttctacttatttttgattttaggaataatcttgccagcttacaaagttaatattattatttggttgacaagaattaagcaaccttcagtcgatgttcctttaaataatattttaggcatgaaattatttttgtttataacttaaattcatccaatattacaaaactttacaagctgaataatcttacacttatagagcgacctcaattcaatttataaactgtaaaaatcagcttattgacagctcactcaaattagtagatttgtagattaattctgtatttttggagtattgtaaattcctttaattatacctaatagaatttacttaatccctttaatgcccaacttaatattatatatttatatgataagaattagctctatatcttattttgtatagaaattaaatattaagacaataataggagataggctttaactgtaggtgataattttaggatacttaactttaatattcctaattttaatgcgacacaagatgttttatattttactaaaatataaaacaaagtaattatgtattattataaaatttacaggtaaactcttaacagttcaattcaatcaagagaatttctcagaaatattatattttattgcaaactcaacttaatccttatgcttttcattcacgattttgggtagttattaagcagggactatctgttttggttgaaaaggaacaatttaattctaaacattcaacccaacactttttattgtggtattatttagactgagaaatgtcttgtgcattgttattttttaacaatgaacggattactttaaatctcagtgttacttactcttgttatatcataagaatttcttaagtcgaaagtagctttgtggtacaactatccattttgctaaagcggaactactattctattcaagctttagtctggagtttattgtctttaatcaacagcttttctttagttatctagcattcgttgtagaggagtttgttaattgattatatttccagtagtatagtctccattattcagatttgcataataacttcgactgacaattttttataccaccttaatcttgcttaattaattagaactattatttataaattttcaatttgattgtttcatgtatttatcgaatgacctagcatttctagcaataagtgaaacctaattgtttctggataagagagcaataccatcctaaataggttaattatttacttttcattgagaaaatgatgttgttatattttcaaacatactgctttaattcatattcaagccataattaaaatcttaatttaagttactttggggggggtctaagtcggtgtaaaatttattcgaaatcctaaatcgttgcaaaaagaaaaaaattttttctcaaaaaatcctaagtcggagcataataaaacaaaattttttcaatcaaaaaaataaatatttaaattcttataataaaaatattgacttaaattgtataataaaatttaataattattattataaaaaccaaatgttaagacaaaaaaaacattcagatattttataaacatctaatttaataatggatgtaatgatttttatcacagatatagaaaaagtaattgaagaactttaaataattgggattctagagaatgatcctaaatgtgataaatgtcattagaatatgattttaaaacccagaaaagatgcaccatatgaagttgaatactaatgtatacgcccatgcaggagaaaaaatcaattcaaactttattcctattcaaaaaacatcagtaaccaatatcagcatggtatttattagtattattatatttgcaattggatatagttcttcacagaccaagtacaatttaagtatgtataattataaattgaatcagaaattaatcaagaatattttctaagaaatcaggtaaaaaatagctaagtatatggagatttttcatatttaagatccaaatgaaaaacttagtggagatattgaagtagatgaaagtttatttactcatggaaaatttctacatgacgaaggctttataagaaacacgagagttaatagacaaatctgggtatttggcatggttgaaagagatgctaaaaaagcaaaagtttttattgttgaagacagaactagtgatactttatggcctataatccaataatattcttaatggggttctactatacatcatgatggctatagttcatattaaaatatgcaattttcataagcaggattattcaataaaagatatgttcatgaagaactaaaataaaatttatttaatcaataataagaagaagataatgatgacgatgatgaagatgatgatgacgatgatgatgacgatgatgatgaagatgatgatgaagatgattgatgaagatgatgaaaatgaagaaaataaattttaagatgttgaaatgcaagatgatagtgaaaatagcaatgttaatgtaagacctagaaattttagaggtacaaattaaatcgaaagtttatggtattaactgaaaagatatataaaaaatatttataatacagtaagtaatgacaatttgcatgattttttaatggaagctctttggaggagacaactcaaaatcaataaataaaaggccaatgaatctttatctgagatatttaacatattattaattaattaacaattttttattggaaaaatattttcttttattatgcaccgacttagacccccccttactttccattccattgtagtcatttctgtttatatctgaactttaattattcatttttaatgattaattttattataaataaagctaaactttaatttttatattttattaatttaaaaagctctctcatcatgacctcatcattgcacaagactgtatttaaataactttttaaatcttactctccctcatcacatttgctgtcaactctaactaatagaagcttctctacttagctttatagacctagagatccaggtggtataaattatttgaaggtagaggtaggggactatgcaatctaatagcgtactttcactgattaagacctaaaatatttctcagaggctctctaagacaagtgcgcagccttcaagaacccaagtgaaaacacttaaaccttctacagataagatatagtgtatggaatgttcacttcagccatgttcacaagcatcttcagacttatattcccaaaaggtatatgtctacactaagaggtttgattcaggaaacctgacttaagagatgagtaggtcactggtagagtagaataattgggtggaatagtgcagagaaagatgtgtattttagcaccaatatcagtaatatttattaggaaaatggagaagaaatcttatgtgtggaaggtaaggctactctaagagttccatttaagtctttaatgaaaacaagaaagaaaaatgagagcgcttttgtctcaggtataaaggcattattgcttaatgtaaaaaataatgtcctaagtttgttatattttaaagctatgcttactatatttcattaacttttagtatatattcttatttttaataggtgtaaaataagaaatttaactaacatcaagactgatcatgctcatcctgtctcttattttattaagaaagcaattaccgattgattcattgaaatctgtttaaattgataatatttataatatttggaatccttattttgacttaaattttaatttaatgtttattattaattttaaaataagaaaaattggctatgggatcaaacacgccccccccataatgtatatttttctttttgtagtctgatagagtttttgacgctgagtaatagtagctaataaactactagtgtgcgatcaatagttttcgagatatggccccatataagttcacattttatatataaaaatatagtaaaaattagaaaaatatttccaatttttcataaaaatctaatttttgcttaaaataccaatttagaggatttaatgaaaatttaaagaatttatataatttatcaaaataatatcataataaattatttggacgttaattttattgcaatattgtaaaataatttattatgatattattttgataaattatataaattctttaaattttcattaaatcctctaaattggtattttaagcaaaaattagatttttatgaaaaattggaaatatttttctaatttttactatatttttatatataaaatgtgaacttatatggggccatatctcgaaaactattgatcgcacactagtagtttattagctactattactcagcgtcaaaaactctatcagactacaaaaagaaaaatatacattatggggggggcgtggttttgatcccatagccaattaatttattgaaattcatatttttaaatgtttaaatttagcaacttgtatacaaaattctaaatttaatcaaaattgttgaaaaaaactttgaatttttagattgaaattgaataaattgataattaatttgttaatggcatcgttatcttaaattattatctagttcattataaatactttatatttgtaagatctatattcttaaagccataaattaattgaatataatatgatgcatacttatgttcaggtaatgattttaattttatatatatatatatgctaagaaagcaaaattcataataaaataataataataaatctaacctagtttatatatttatgattaatagtcatatgacataaaaaaatggataatattaatagatatacattaatatataactataaaatgaaaattttaatcagtaaaatttattattgaaaacttacaaaagtaaaaaacaatgaaattccaaaatataaaatattataatgtaatgaaacctttactattacttattattcaatttacaaatgaaaaatcagcgctagcttacatattctgattatttgaggaatttcatagataatgcatctcaagccaagtgagcattcaactgcaagtttgagatgcttgtaaagacattctaataataatatgaaatgtaatctaatgatgaagacaactactctcacaagaatcgagaacaagttttgtaaattcctaattaaaaatactcttatagtaattaattcttatctattcctagatatataaggtttaataagccaagtaaattatatttaacattaattattataagtaaaat
>ARYC01000584.1_29899_36303
gaactcaagccaggtaactcatctaatgcagggaaatcttaggatccagctcactcgaagagtgaatgctgacagattgaaccccgccgactggcccctcatgcgttgcgcccagcaaccccctacctgccctcgataggccttagtgtagtagaaagctctattagaaagtcctaagtggttggtaccacctagcaattaactttctaatttaataatttatcatcaaattaaaacttaaaaattgaCTTTAAATCTGGAAGATTCACATCTAAACCTTCAAGATCTTATTAAGTTTCGCCCAGAGATAGAATGATTTAATCTGCTGCTTTACATATGCCCCAAATAACCTAAATAAAGCAAGTTACAAAAAGAAACATCATGGGCATTCACTCGGTTCATGAAAGCCCAAAGACTAGAATAGCAAAGAACCCAGATAAAATACCTTTGAGTATTTTAAGAGAATTCACGACTGGTTACAAGAATTTGCATGAATCTACATTTAACGAGGATATTGTCGGGTTTCAATCATAAACGAGCAAGTGCGCCACACCATTCACATAACATGATTTAAGTGTTTTTATGAGTAAACCTAATTTCGGAGATAAAACACCTACTCCTTAGAATTAAAGAGAACAGTGagcaaaaaaaataaagtataattttctACTGATtataattcaagattaatttattcaatttaatttccttaattttaatataaaaactgcAAATAATAATTTGGCAGACTCTGCTTGGCCAACACTAAATTTAAATTCGTAGATTTCtgattttctaaataaaattttttgaagTAAATTTTTCGAATATTTATCCAAATATTGAAGTTGGTTTAAAAAGTATCTCccaataattgaaattaaaacttGTTAATACAAAAGAGtctttttaaaagtaaattcaacaaaaaaataataaatatgtacAATCAAGAAAACGGTAGTGGTGGTCGGTCTACTATGCAAAATTCTCTCTATAATAAAGACTTATTTAAACATTTCCATGATTTAAGCAGACAGATAACACTCAGCCAAAATACTAACATCTAACCAAGTTTAGGGAAAACATAGAAGAGACAGTAGATCCCAAAGCTAGAAAACTCTAGAAATTCAGAATCTATAATATCAATCGGGAGAGACAGCAGTCTAAACTCAATTTTTACTAAACCAAATAACTTAAAAACTTTGCCCAGCTTATAGATCAATAAGTTTAATAATCAAGACATCTTGAATTTGGATAAAAAGAGAGACTACAAAACTTTTGGTAAAATAATGTCAAGCAGTTAATTCGGACATGGTTTGCCAATTTAAAAATAGGATTTAAACATTGATTCTATCCTAGACAAGTTGAATGTGCCTTAAGATTAAGAAGAGAGTTAATTGATTATCGATAATGAATAGCCTTCCATAAAAGCTTAACAATAAACTGAAATCACATTCGAAGAGAAGATTCATAAGATCTATCAAAGCTCAGATTCTAATAGGCGCGATCTTTCAAAAGCAGCATAAGTATCAAAAGAACCAGTCAATTTGCAACTCCCTCCTCCTTCATCAGTTTTCAATAGGGAAGAAAGAAAACAAGAAAACAAATTATAAGCTTAAAATGATGTAAAAGCTTCAAAcaaaaagaaaagaaataagTCTTATGATTCAGATACTTGCTCAGATTGGTCTTAATCAAGTGAAAAACGTAGCAAAGATAAGTTTGAATAGACCCAGTGTCAATCTACAAAGCTAACATAATGCCAACCTGCCTCAGAAATTTCTTATAGTAGTAAAAACAACCAAGGATATTCAAGCCTATAAGACATAAATTCAACAATTGCTTCTTAGTTGTTAAATAGTAACTTGAACTTTGAATCGAAAGGCGGATCAGTCACATATACAATTAATAACTAACCCAAAGATCCTCGTACTGGTAGATTCATCTCAAGAAATGAAGCAATAGACGAAGACGGTAAAATTAAAGCTCATAAAAAGCACGCTAATTAGTACACTTACCAAGATACTGAAAAAGAAGTCAATGATTAAGCAATTACTAAATTTGCTAAAAGCACACTTAACCCAGCTATCTTTGAGAAGAGTAAAAAGAAAGGAGATAAGAGATTTACAAGAGCTTTACCCAATAGAATTGACACAAAagattaacaaaattaaaatgataaattagcTATAGAAACAGTTGTAGAGTCCCGtattaacatatataaaagTAGAGCTTCATCTGGAATTATGTCACTCTTGCAGAAGAGAAGTAGAGAAAACTCATTAAGTGTGTTATAACTAGCCtaaaataaagatgataaaGACGAGGATTAAAGTTAAGCTTTAAATTTAGGATAAACTCAACAAGATGACATTAGGAAAATGAAATTCAAGCAAGATACATTAAAATAAGTTGGTTTCAGGTAAAAAGATCTGTATAACATTATCCCAGTAGAATACAAAGACTGGTCAGATGTACCAAGGAGGGAGCTGGTTGAGTTTGGATTTTATGAAGATTTGGAAGTTTTAAGAGCTACCAAAAGTTTTAGAGATGCTTTAGATTGGTCTATTCAGAAAGGCTTGGTACCAAGCAAGAAACAATGTAAAGTATGTGGATCAGTTAATAGAATAAGTAGAACTATATGCTCCTAAATTGACGGTTACTAATATAGATGTCAAAATAAATAGTGCAAAACAAGAATTGGTATTAGGGAAGGTACATTCTTTAGAACATCAAAGCTGACTATTATGGAGATGATAAGACTAGTCTTTCATTATTTTGTAAGAAACTGTAATGCATCTACCACTCATTCAGAATTAAGAGAAATGATAAATGATCGTATCAATCCTATGGGCGTGCCAGGAAACAAGTTTAAGTATGAAGATGacatctataaaataaactacaAAGGTAttcattaagtttttaaaagAGCACGTTTACAAATCCACATTTTCCTGTAAAACCATTACCGCAAGAACAAGCTTGGAAAATTTGGGAGAGGAGTAGAGATTGATGAATCTATTTTTGCAAAAGAGTCAAGAGATGGTAAAATGGAAAAGGTTTGGGTATTAGGATTTTATGAACGTGGCACAAAAGAAGCCAGAGCTATAAAAGTTCCAGATAGATCAGAAGAGACTTTGACACAAGTCATTTTAGAAAATGTAGAAGAGGGAGCTGAGATATATACAGATTTTTGGAGAGGTTACAACTCTCTTAAGAATTTTTACAATCATAGAGTAGTAAACAAGGCAATGAAGGGATATGGGACTTCAGAATTTCAAACTACAAATGGTGTGGAATGCTTGTGGTCAGAAATTAAAAGATTCTTTTAGATTTATTCTTGCTACAACAGTCCCAATCTACAAATCTTTCTTGATGAAGCACTCTGGAGACGTAAGTACAAAAACATAAAAGACAGAATAAACTTCTTGCTGCAAATTAACACCTACCACTAATACCAAAAATCAGATGAGGAACTTTGCGGTGATGAGAATATTTTGGACGATCTTCAGCCAAATTACTACTAAGACGATGATGCTAATCAAGCCCAAAAATATGGAAATCTCAGAAATATTTTCCCTAAACAATCCTCTAACTTCGATTACTTAAACAGTGATGTCATTGAAAGAAAGCAAATTGATGAATTTCAAGATAAACAAGGAGATAATAATGGGACAGCTAGTAAAGGAAAATATAGCGCAGTAAGCTATGAAGAGGATTACGATTATGATGACTATGAACTTCCAGATTTAAATTTGGATGATGACTATGATTTATGAATAGCATTTAaaccttaatttattaattaaatttgtaattaaaccaataattttaaatttatactattaGATATATTATCTAATAGTATATTATAGcgtatgaatttttttaatataaaaaaaactatataaaacataatataatgaataaataaatcatttttattggcttaaaagctAATTATAGTTTTCAGctatttttacttttctatttaACTTAAGTTAATCAGGTTTCCATAATTGCCTCCTTTTAGCGtatctagcaatatacaaagAATTTTTCTTGTTATCTACgaaatactttattaaattttgataaactttttaaaaagtgtcctcatatatatatttattttggatTAATATAAACTTGAGTTATAAATATAACAAACATAAAATATGATACTTATCTAAGTTATCTTATTCCATGAAATCTCTTTCATTAGAGTTTTACTCCAACAGCACATCTTACTTCACATCTTCATATTTTGAGTCAATTTCGCCTAATTGCTATAAGTTTTATAAGTTTGTTACTGAATTTTGCAACAATAAACTATGCTAATTTAGCTACTCTTTgatataataacaataataatcaaataaatttattaaatacttatcttaaaaaaataagatattactttattaaatttgcatcataaaaaataaatctaaaagaaaatcaatatttttattaattatgaataaattttttaatagaataaatatCCTCAAAATATATAGTAAGAAAGTTGGgatataataattacaaataaaattcaGTCTTtgagtttattattttaataataactaaaccatttttataattttatagaacaaatatcttaaaacaaaaattataaataacaattgTTTAAACGAATGcagcattttttaaaaataaaataatttgataagatCATAATGCTTGAATTGATGTTACATAGATTTAGTATTTGTTAAATTTACTTAAGATTCACACTATTCCTTAATCATTCTGATTTTCTGTAATTAATCGCTGCTCTTAAATATCTTAAgcatctttaaattatatatctctTATTGTTAATATcgcattatatataaatattctaattaatttttaaatatgaaatatctTAATGGAGTCAATTGAAGTATTTTGAAGTTTAATTaagcttttattttctttagtAAAACTGGTTTATTCTAATTTGTTGAAAGTTGAATTTAAAGTGTTGTCATAAGACacactaattgattaataattatataattaaaaaatagttatttattttattacagaattaaatttgaagaaaatattCACTACTTGCATTCTTAATGAACAAGGGGAACTTCAAATTCGAACTATCCAAGCTAACAGCATCCTATTCATATCTACGATTTTTTCTAGGCTGCCTATTGAAAGTACTCATAAACTGTTTATTTTCTTCTAAGAAATTTCTTCTGACTGGGCTCCCACCCACACTACTTGAATTTAACGTgttttatttcataaaactGATTCCTTCATCGAAactttcattttaaaagttaaatatctTGCTTTCTTTCCTTTAAACCTTTCTATGCTACTTTTTTAAAATGTCCTTAagtttatttctaattaatgaCGTTTGGTCGTCTGAAGTGAGATCAGGGTTGATGTACTTATCTATTATTTCAGAATATTTTTGGAAAAATTTAATAGGGGAGAGACGCTTTAAATGTAGTCTTTCTAGAGTAAAAACATCTTTGTATTGCTTAGATAAGAGaatcttcaattttaataagataaatgaatcataagatatatagctgataaaaataattattgtacaTAGGAGTTAAATAAcgtatttttatgaaaattttggcTATATATACTTGGGTTAAAGGAGCTTTTTCTCGCTATCAATTTTAGAATATAGTGAATGATCTTATCCATCTTTTTACATCTctaattatttaagtatttcatTTTTGCTATAGCCCATATCAAGCATATTTTCTAGTTCTTTTAATCTCATTGAAGGATTTGATTGCAGATTTTTAGGGGCATATTTCTTAAGGACTTAAGCTGAAATATCTTGAATATTCTATATTTGAGAGAGATTTAGGATTTTATGATGAGGAGATACGTTTTAGCTCAAACCTTTtgttttctttgaattttatgAAGTAGAACTGCTGCTACTACTCAAATTTAGATTTCTATCGTTCAATATGTTTTAAATTGGATGTGAATTGGTCTTAGAGTCTATATTTGAGGTATTCATTCATTTATCTTAACTGAGAATTTTTAAAACCTTTTCTGACTACTTTTGATTAAATGTCAAATTGAATGAGCAATTCTATTTGTCTTAATCCTCTTATTTAACATTATTCTTATAAATGGAAGTATGTAACAAACTTTCACCTTgatcttaaattattatggaTGGTTTTTTACTAAAAGCTCTTCTTGTATTGGTTATAACTTTGAAAGAATCATCATCAATTTACttctattttatttgaaatttttattccAGGATAAAGTCATTTAGAGAAGGTTCATGGTCTTGGTTTGAATTTTCttgtttattctataaatattcaCTTTACCTAGGAGTATTAATACCCAAATGagag
>ARYC01000238.1_14843_21214
gagcccccttctgaacttttgtttgcattcttcattttcgtgtctcccattctctaattcaatacctatctccccccatccttgaatcgttttagacttgtcgcgatgggctgtaactcctttgcctttcttggtccaaccactttactgctctcttttaataaatgaattgtcttccctggagattctatactaaaataaggcacttagtaaataattacaagagacaaaagggtgctgcaatagcttcttgtgccactaatctgatatcagtatatagtttttcttttcttcattcttagcttgatcgtaccttaggtctaaggcgtgcttgacaatcttaacagtatactcaggttcaattgtgttaagcacattgaagaagtattgtctatcgatagtcttctttttattgagatattcgggaaggtaaagatggatttcagactcacctttgatttcctctatgaagtttttgactgctagctccccgaatttaggtactttaatcatttgacaacacttttttctcatccttcaaaacttatctaaggtagtctttgttgatggactctattggtgggaggtaaaggttcactgcaaaattaatatgatgcaataaatattacatatttcagtaaaatatttgtagagatctcatttagatctgaatttagccgataattcactctatgtgattttcaggtgtccttgacctccttcttcacttggctgtgacatttatttgaacgaccttttataactgtttccatagactctgaaatcttaataagaattttaattattcaatattaaatttaagttttatatagttaataggactgtttgagcaattaatatagagtgtgattatagaattcttaatttgtgatttagacatttttgtgtgattttctgtgattaatcacaaaaaatcacagaaattcaatgtattattttttaaaaatgttctttcctatcgacttttaagagcgaagagataaattttttggggtatttaaacaattttaactttgtgtcatggggagtggggttgtcacaaaactataattgttccctcaaaacccatagtaaatattttagagcgattaattttattgagaagactattaattaattaataatttaaattttaatagaaaagcccgcttttttaatcttcaatggaaagttcaggtgagactacaaacttataataatatctgcgatttatctatataatatagtttaggagagtcttcaatttgacagtgattcctctaaagacgagatgagagatgatgatggttcatggattgaggaaagcatcaacgaaaaaactaaaaaatgagttaaaaaaatgaggcaaaaataattcacttaaaaccaatatctaacaagcgaatagatgcaactactttaataactaactttcaatttcacaaaaacttattcataggtcaaagactccattgaccgttaagggagcaattctttcacactagtctcaaaagatctaatttaaaatactattagaacttagcgtcagaaactaaagcgatccctggattttaaaaattaaactgataaatttaatgttccctccaaaaatattttgaacaaaaggttgaaatgcagcactatgggataaatgcagaatgttgcctcaagtaaagcttaaattgaaaaagcaagtttgaatcctaattgcagcggaggcaattaaaggctagcattaggattgatcaagcgatttgaattgcttactcctgatctccaaaattttattgtccaaagtgtatctcactcactttaaagcagtagctaagaattcgagaaagcagttaacattgaagctagcaactaaatatctgaaattacgaaacttatagaaaggcgtcatcattctgacattttgtcatcattctgacaaatgtagcctgaagtcgtaattaagttgaacatcactcttgctaactaacacccgacttataagtttgagggggggcttctaataaaaacatttcttcccttcattgaggagactaacatcagaaccttcgtttcagcaactgatagtagtgttttaacaaaaatgctggactcaatggtgctttagtttagagatttgaaaatggaaattccaaagtcactagtattgcttgctttactactcaagcctaatgctattagtgatttgatggacacagatttcaataaaaagattcggctatggggaagcatcctccccccccctaatgtatactttttattttgtagtctgatagagtttttgacgctgagtaatattagctgatgaacatgctctacgcgatcaatagttttcgagctatggcctcaactaagttcactttttatatataaaaattattgtaaaaaaaattatttttgtatttttattttaatttttaggaaaatattttcaattgttttaaatgtttaaaattttcttggatatatttttatatttataaataatataatcttacataacataatattttaaaatcaaatcaaataatgaactaattaattccaaataatttagtataacttttaacatgcttagaaaatagagatcataagctacttgctcaattattaatagagtataacttgcttccagacaaaacaaataatcaatgctagtaatgtcattaacgtagatcattaaaactttaaatcaaaactcaaaattgtcttgataaagtaatctggcgatgcaaaaataaaaactgcaaggtttatcagaatattagaaatgaaggatggtttataaacaagtattcaaaaatatcgatatataagctcatgagatttatagctatgcattttctttacggtttgaaattagtataaactaaaagatcacttaagttaagtacaaaaacattacaaaatttaataaaaaagattcgagttcatctatatgaatattatcaataaaaaaatataaatagagtatttggatcggatggtggaattgtagaaatagacgaaatgtgcattcgagatagaagaaaataccacagaggcagataaagagttagaaaataaatttggttacttgggattgtataaagaggatcagacaaaatgcatatttaacatgttgaatagtgaaatagacaaactctcaaaagaattatatgcaggaaagttgattatgctgcaacctatgtttgcacagattcatggagggcttatagattgaactaattaggatataatcatcaataagttaatcataaaagatattttgttaatcctataaacagacttgttcacacctaaactattgaaaatagatggtctcttttaagaaaagcaaggaaattaatgggtcatttaacagatgataataaaaatttctttttagcagaattataatggagagttgaatttagaaatgatgtttaaagattcgataaacttatgaaaatacttgcttaatattgaaaagttaaatttaaatttgaaattaaaaaattaattattctaaaaattaaaataaaaatacaaaaataattttttttacaataatttttatatataaaaagtgaacttagttgaggccatagctcgaaaactattgatcgcgtagagcatgttcatcagctaatattactcagcgtcaaaaactctatcagactacaaaataaaaagtatgcattaggggggggaggatgcttccccatagccaaagattcttattagtggcttaatagaaagcggccacatctataaagttgccttcattatttcagagcatccataaacctttctatggaaggaactattgcaaaaactataaaattatgaagaagatgattaagtcatgatatgcaaagttctaactaaagtaaaagttttgaaggatgagggagtttagcttgacaaactactttcactttgcaattagaggaaactcctgctagagtttataatgagcactgacttaaagcattatgatatttccaaactgatatagatttgtgataatttaaaagcctagccttcgtcaacgatcctaagctacatttaaaagtaggataagcaagtcatcaacactatttagaagtctattgtaagcggagagttgagacaatagcacatgacagagccggaatgcgagcaaaaatttataaatcatgttgagaagctttaaattaaagatccttagaaacttgaaaactttaacatgatctcccagaaactttcataagattctgaatattatatgcacaactattatcaggcgatggtagctgctgtggtagccagtagtaatgagaggatcacagtcattgagatgccaacaggctcaggaaaaacttgggtgcaagccatactcgcaatgcactatcaagactctggtcaaaacatcacaatagtggagccaaacacagttcttgtcaagtaaatagactaaaaaataggattactttttgataatctcagagtagttgacatagacacatactataagcattaaattagagatgaagtaattataattgatgagtatgacacgataattgaataaagatctttctattctttgggaaagttagttacaggtttatggagctttgccaacaaaaaggtcttcttgttctcagcttcaaagtctaagttctatcgtcagattctacttgaagtattttcaaattacctctctattgaggttaaatcagaaagagaggcctcaaattcttatagcgattcagaaagtgtggagatcatctgcctatcaagaacacaatcacttcaagatgaactgtaaaaggtagtcgatcgtcataaatttgattcaccattggtgatagtttatgacaagaaatgtaagcaaactatagactagctcctatccatcaaccaaggagtcccaacttatagcaactttgattttgacagcctcaagctaatctaggataaaagacagaggtatattattactaatggttgagcttagcgtgggagttgattcgaaattcttagttgacgcaattgtaattgtaatagctgaagtaaaatcagaagcttaattgacttagatgctgggaagaggcaatagaagttcaggcgtttccagaggagtagttttcgacactacttcagagagctaagcgcacttttgggcaaaattaagaagcatataatattcaatgctaaaagagaaacttatggtaattaaattgatttggagaagaagaaataatagccgattaagtgaactcataaaggatgctcaggagtctgacgacattattcacagcctcaaagacttagagacaatagtaggcacaaagttctactaaacattggtttaaggtgtagagttctgaaacaaaatgctatatatatagtttgaagctttagtttttactatatatttagattcactatagtttttgtaattaattattaaattaaattttcaattaaaatctacggaatctaaatagtcataaataaacatagatgaaagaaacctctttcagaccaatagaagaaattaagtaaagcaagaacaaactaaatatacaatacttttaccaacaatcaggaattgaatatatattaaaaacgattgaattatcctacttaaatcgtaaaattggagattatggaaagtctttcgagatataatattaatcaactatcagttattcagttaaaattatataagcaactgttaagcaggatagtctctgagaaggatgaaacccaaagaaaaagatgagttgcatgaaactaaatttgcggctgtgagattagtgatgatataaaacatctcaatgttgtgtaaagtgattgaaattaagtgtttaaaatatagaagattcaatatgtaagatgattccacacctgacatcagtcaaggtccctttatattcaattatagtatattattaatttatggtttattattgttaggtaaaatggctttctaaaagatgagaatatattttgacctagtccttgtccatggtatattacaaactgtcattatcttttaagagaaagacactacagatctagtatttcaaagctaacattagagaagcatctttttgggacttccataaatgagtgtaagcaaaattaagtctatcatgtgacaaattatgtaatttttataaggagtatatttagatttgactaagtatttaagtacatctgaaaaattagatctgaggcctttatttcactgaagacacaattatcagttgtccataaagattacagcaacaggaggacacaaatatcaataaaatttgagaaattctaagttgatgtcaaaagatttatttatcatcatcattatagagtgttccacctaccga
>ARYC01005595.1_2049_8291
tgtttcattatttaagcgagtcatggcaatgattcagaacaataaaagggaaaaattaaaataaacaaaaagttgagtcacctctttctgaagcacaatgtgatgaaaactttagctacatagcctacttcttcaatgaagagtagcagtagctctagaaaggatattggaatatgtaaagaagtaatgaaagcttggtaagtagacttacaaggatgctaaattataactaaagaagaagtttgggtaagatactgcaaacttaaatagtttggcttgttgttacctcaattatagaaaagcttattgcaggccagcaactcaaaaaagtaaaaagtaggcaaatgatacgaagagaattaggaacccaacatcggccaatgcggctttgaataccgataatatatcggacaaaagctaaaattctttaactccgtcgaagaatgaaaactagagcaatactattggaatggatttcttgtcccttaagtctgataaaactcacagatacaaaacaataccacattttccgagcttaattatattaaatgttttattgggaaaaagtttaggtaatttacatagaaagctcggaaagagataaattttctttgtgataatacgttacagattttcatccgcttttcttaaattgacagatcaaactcaggaagccgtttacaaagtcaccaagttagcatcctaaatcaatgagtaaaaattgatgaaaaattcaaaattacatgaataataaacaatttacttgcacttttttaataataattcatttaaatctaattaagcactactctatctcaaaattatattgatttcgaattaaagtactatttaatataataaaataataattaataactcacatctagatctcagaagatttacgagtagaaaatatattaaagaatcaagtcctttttgcgtgtgattagtcttaatttaatttaaattaattcaaactaatacttaaatatactacagaattttgttggtgtctgagtctcttttcattgctatactcgtcagcaggacgaatttttctaacttgaatttttgtttgtaggacttattcaatagtctttccagtcgtcatcactactatcttcgtagtgacttgaataactctaccagtttgagttatcgttatctttaggtggtttgtctggagtaggttctgcctcgcatccttcaagctattgttcttgttttataaaagttcttacatttgttagaacccttatgtaatcagagtatagttctttatagatttccttgtttggattgaattcgtagctgtctttttcgtagacttctattgcttctactatgtttttagggggtcaaagtctgtgcaaaaaaataaatattctttttcacaaaaacctaagtcggtgcataataaaagaatcaaaaaaataaatatttaaattcttataataaaaatattgacttaaattgtataatatagtttattaattattattataaacaaaatgtacagacaaaaaagacattgtataaacatataatttaaaaatatatgtaatgatttttatcaaagatataaaaaagtaattaaagaactttaagtaatgaagattcttaataatgatcctaaatatgatggatgcaattagaatatgattttaaaaactaaaaaaagatacatcagatgaagtttaatacaaatgtatacttccatgtaggagagaacatcaatttaatctctattcctattcaaaaaacattagtaatcaatatcagcatggtatttattggtatttcattactttgcaatggaatatagttcttcacagaccaagaacaatttaaatatgtataattataaaatgaatcagaaattaatcaagaatattttctaagaaatcaggtaaaaaatagctaattatatggagatttttcatatttaagatccaaatgaaaaacttagtggagatattgaagtagatgaaagtttatttactcatggaaaatttctacatgacgaaggctttattagaaacacgagagttgatagacaaatttgggtatttggcctggttgaaagagatactaaaaaagcaaaagtttttattgtttaagatagaactagagatactttatggcctataatccaataatattcttaaaggggttctactatacatcatgatggttatagttcatattaaaatatgtagtttttatatgcaggattattcaataaaggtatgttcatgaagaactcaaataaaattaatttaatcaataattagatgacgatgatgatgatgaagaataaaatgataagattttgaaatgcaagatgatagtgataatagcaatgttaatgtaagacctagaaaatttagaggtacaaattaaatcgaaagtttatggtattagctgaaaaatatattaaaagtatttataatactgtaagtaatgacaatttgcatgattttttaatggaagctctttggaggagacatctaaaaatttattaattataggcaaatgaatctttatcagagatacttaacatgctattaattaattaacaattttttgattgacaaattttcttttataatgcaccagcttataattttgccccaattaaggattttaaaaaaaatctttttttgcaccaatttaggattttgaaatttttgcaccgatttagattcccctgttttcatgtgggtttcttgatgttcacctacctttcccctgactatctgttcacgtttctcctataggagattagtgcgttttagttttcttttctcgtgagtacctttttcttggcttctaaatttttgaggaagaatagatatttttctagttgtttggatgagttagcgccaaacttttgtttgtatctcttatgatcttcttcattcatatcgatgaaagacattaactaagatttaaaggaaagaatttgtcctagtagtggtctttaagcgacaaattacatgagttgtttctttaactagggtcttgttgatggctaaggtaacgaaagtagttgggataattgtttctcctcctcattttctatggtaaaggcttacttggcttcttcctcttctttcataatgacgtcgggagtatttgttaattggattaggggttaagtgtgcagatcttttgctaattgctctagtatgggatcttgggcaagccataagtaattgcttcctctttgttcactctagtatatagggtattattaaactgtttctctgatcagattcagtttaggtgcttttgccagaatttcagttggtcggtaagttaccgatctgtgacatagtccactttagggatactgaataggtctgaatctgtgattattgaataggtgttgtctaagatgtctgaaaaagagtagtttagttaaagtgccaacttgtttgcttcctttgagatagacattcatgatttttagaagtaatttgagtgaatgctggtttttgagcttccagcttgtaaagaagtaaatgaattgccctttgcttgttaagaattcgacacttcgcttaagaagacttggaatgttttgaatatgagtagcaggtaccattttctgagtatgaataatatttttcttttctaagtctagcagcaatacccgagttttttagttgcctgtagatgagttggttcactttaagcgagatgagtaccatttgctatgattgatatagcctggatatgggacatcttagtttgtttaagtcagttttcattttgtgacgagttgggtgggaatttaaagtatgttccttgaaattccattttaatataatattaatattataatcacatcactaaaaagttaaaataaatggaattaagttttgaaattatggaatgttatttattttaaatagtttaattacttcactttttaattacattaaaaagaattaatattaaaatagtgtaagaaaatttttgattgttcatttaacctttaatttttcatcaatttgctctcattgttgttgactttgagtaaatatcaatataaataaatgatggtagagaagagattcaggagaaattttagacattggatgaagatataaaaaaggtggctcatactctaggtgtaacaatataagaatcattagcgagaaacgtcagaagaatcattaaacagttttttggattgcaaatgataattaaggattcgactccaggctttcaatactaaaaaaattattatcatccttgactaattagaatatggaataagtaaatgggttagaaaaagtagttagggatgctctcaagaaatttaaatgtgtaattgacactttcaatgagacaattaaggagtgctaagataatattaaaacatgaatttaatccttgaaaatatctcgagccacctatgtcaaaaggcattaacttaagaaaaaatttgaataaactaatcctgcttaatagcaacaataacaatcaaagtaaatgcactaactttaataacacccagcttatagttcaaatatgataaattctaacattaacattaatgattcattaatacaatacaattaacgttatcccaaaataaaatattttataattgggaataaaaagtgcctgcataactctcaaatcaagcatattattcttgttgtagataaagttgacaattaagacttgattatatattttaattattgacttttattatacctacttactttataactcattttatattgctgatgagatgatgttggtaatttttggtttatcattcatatagtttacttatttaaagcaaaaaaaaactattctaaaatataatttcttgtcgaatacattaccttaaaatgataaatattaatataaatcatatttgcatctaaatttattaataggttcattcaggggaaattatacgatttcctcatcaaatctgcgttttaaatgcatctataaattttaattcatttattaaaaactaattttaatgttaatatagtaattattcatttttctctaagaataaactgacaaaaaagtaataaattataaaaatatttataatttaagataaaacacttggcaaagcaaaggttgtgccatgtgctttggtttaataaattaaaaaatacaaataaatgtttatatttaaaaatttgactttaattaaacaaaaata
>ARYC01019803.1_37030_43290
attttagaagttTTGTTGAAATGGAGATCTACATACAAATTTATTATCTATAAAAGCTTCTAAAGAATGATATAATATCTagaaatatttgattataaattttttcaagaaatataattcttagaaatatataatttttaaaacttaagagATTTCACTTTTATCTGAAGTTGATcttttatagaataattaattttaataagatgtAATTCgcttataatttaagaaatttgattttaattgtaatagtaaaatgataatagtaaaaattattaattttgttatatattaaaatttctacatttttaattaattaatgatgttgatctttttaattaaaataattgattgaaAAAATCAAAATGTTAATGGGAGTAAATAAAAAGTAGTGATttctttagaaatttattatcataaaaattgagaaaaatttatttgttaaaaaataaaaaaaactatagtATTCTCAGATTCTTATTGATTTTTCATGAGATAACATAAAGAGTAATAAATATggagtaaaaattatttttctcaaaaagtataaaatttcgGCATTTCagaaatttaaagcaaatattTGTGTTTTATACTTCACTTACTATGAAGAATATTACAAGTTAAGGTTTCAATCAATTTTCTTTATTCTTACAATCTAACATTTTGAAAATTCTAGTTACTATAAGTATGATGTTTTAATTGTAagttaattgttaaaataaaattcttcgTGTTAAGATTTAGAGGCTtacttgaaaaatattaaattcgttagagtttgttagagttttagagaaaatacataatttttactcattaaaactattattgttttttatatcAAGTGAATTTACTTACCGTtagtttttatatgattttaatcaTGCCATGATCATATTTAAAATAGGTAACTCTAGGactattttctaaaataataaaattttgataatttgtCATCTTTATAAATGTTTACTGAAGTAATTGAAAATTACATATGCATTTgcttattgattaatttatttaaataaatagtttaaatcaaTATATGGATGTTAGAGactattgatttttttaataattttaaacatagtATAGAAGTTATTTTCTATCAATTATTCATATACCCTATTATTGATCTATATAATctctatggggttttggggttttggggtttattacCAACTCAAATAAAATACCAACCCTCAGGAAGTCAGAACTCACAAAACAGAGCATTACAAAATAGTTCATAAAGAACATAAAAGAAACAATAAAAGATGAAATAAGAAGACAAAAACACGACCATGAAACTCAAAGAATCATAGTAGAAGACAACTTTATAGAAATATGGGAAGAATTCAAACCCATGTCAAAGGATGAGTGgaagaaaataaaatacaagAAACTCAAGATAAAAATTAGCGAAGAGTAGAAAGCCAAAATTACATAGTATGAGAGAAAACAAGCTAAGGACTATACATGAGAAAAGAACCCATTTCAATTCACATTTGAATAGGAGGAATATGGCTAAGAAGACATTCAAAAATACAGAGAATATCAGAATCAATACAaagatgaaaataaataaaaaaaaggacAAACAAGGACGCTACATCTACCCAGATAGATGAGATAAATCATGAAGCCTTCCGGGCTTCAGCAATTGGAACAAATGCTAGAATGATAAATCGACACAATCAATGAAATTAGACTGGTTGTAGTTTGaataatcatttatattatgaacgatATTCACCATTTTATGAATGTATGTTAAGAGTGTGGAGCCTTACCTCACCTGCAATATAATTTACCTtaacttaaacttaaacttctatttttaaattattaaagaatcttCAAATTACTTTAAGTATccaatttaattgaaattaatttaagccattataattatttttttattctatttttacaGCATTGTACAACAACTGATATAAAATTTCGtcaatagataaataaatttgatctTTGAGGTTTATACCTGTTGCAATCATTGTGCTTTCCCATATATTCTTTGAATGCAactttaaatatcatttttggTATTCTTGACATTAAAAAGCAATTATATTAAGTCATTAATAGCTATGTGTCAAGGTATTGTGTAAACGAGAGTATTTTTTTTAAACTCTTCTTTTAAAAACAGGTAAGAGAGTTGATATACTCATAGTTAATTGCAACCTTtccttttaatatatatttactaaaaaaaataaaatatcaatgttGACATtgcttattattaatattcaaacaAATTCCTGATAGATTTCTTAATCTTATTATTCGCAAAAGAATTagaaaatagtttttaatattttggaaCATAATTTtaggggggggaagtttcctgcactcgaggaagtttcatGCACTTTTTTTTTTATGTAATATTTTGAcataaaaaaatttgattatttttatgacccattaatTTTTTTGAGGATTTTGTTCCATCACTtaagtagttcaagaaaatatagtgtTACACGTTGTCTAATAAAATATAGGTATGGAAAGAACAAGATAGattgaatcagaatttcaataacaattgaatacaatatttggaattactatgagTACAGAGAGAACAATTTAATGGCTAAGAGACAGAAATCTACTAATATCACATGAAATATgtcagagttgttggaatcGTATGTATATACAGAAATGCAGTACTAGAGTTGATGGTGAGTAATTTAAATGCAATCGTTGCAATCTAAAAGTAAGTATTAGAAAGGAttctatatttgaattattctCAAAACTCAATAATAATACTCACGAGAATCATCTTCATCTACTTCATTGATGGAAACAATGCTAGTAAGATACATAAAATCCTAAGACAAACAGTTAGCGAAGAACATTTAATGTCAATTCGTTCAATTAGAGCAATACTCTATGAGTTAAGAAATAGAATATCAGAATGGATGTAGAATGAGTACTATTCAACTTTAGAAATGAACAATGAAGTTGTAGAAATTGATGAATCCCTCTTTAGTCATTGGCCTCTATCAAATTAAAGAAGAAGAGACAGATAAGTATGGGCGATAGGATTATTTGGAAGAGATAGCAAGAAAATAGTAATCGTGTGTGTTAATAACAGAAATGAGAGAACATTGAGAAATATAATTGGATAATATGTTGTCAGGGGTAGTACTATAATTACAGATGGATGGATGGGATACAACTTTCTCAGAAATAATGGGTACTTTCATGGAACTTAAATTCATTAACCGAGGGGAGGATACAGAGGTATGATAGGAAGAGTAGTACAGGGAGTTCAAATAACAACTAACAGAATTGAGAACACCTGGAATCATCTCAatacttaagaaatatttatagtgGTTCAATTCCAGCATAACATGCCTAAGAGTTCTTAGATGAATTAGTATTTAGAAGAAACGAAATAGTGCTTGGATGGTGCTTAGAATCTATGCTAATAGAGATATTAACTAATTGAGTAATAATTAAGCATAATTTATAGCAATGAAATTAGTCCGGAAGTTgattgatagttgttataaagattaattaatttaaaaaaattttttttatcagtgcaggaaacttccctaaaaaatttttttttatcataacagtgcaggaaatttccccccccctaattttaatatgttttatgGCTTTACCTTTTTACTCAGTAATACTTTTAAGTTTAGATTGTGCTTATTTCTGTGATGATttgtatttacaattaattcTTGTGTATTACAAGAGTAGTTGTTGCTtgaaatttagtttaattaaataaattataacttttctTTTGAATATTCTATAAAGTGGTTGGTTGAGATAGATAAAGTCAGTTGGCTTGAGTTTAGTTTCTTAATAAGAAATTCGGGTTGCATGGGAGAATATATAAAATCTGGTTCATTGTGAAAATAAAgttctattaattttactaacAAAGCTTTAATTTTCTGATATCTTTTATAGTTAGTAATCTTGAAAAGATTTGATTGTTTGAGAACaagaatttatcaaaatttttagttaattatccattgtaatttatttaatttgactctATTAAATGTGCTAATGAACAATTGCTTTGACAAATTGACTTCTGGATAAGGATCTATGAAGTTAGTTTTAAGATTCTTACTCTTGCCTAAGACcattaataatgatattttgtatcagtttattgctataaaaaagttattttcTCACTGGTTGAGTTTTAATGTACTAATTAGAGGGACAAGCCAAATGTCTTTAAATTGAGAAATCTTTAAAAAGCAAGGAGCTACAATGACTTTTAAGTCAAAAGCTATGTTTTTACTTGGTGTAAACTTCAGAAGAAATTAAACAACACTTTTTTATTGTTTCATGAAGATGCTAACATATTAAGTGTAGCTATGTTTACCGTGcattttaaaagataattaatacATACGAAATTGTTCGAAAGATATTACAAAGGGGAATCATGATCCTTCTTGAAGATGTATTTCACGAGGGCTTACTAATCagtatattttcttataaactcgatcattttatttaattctttataaaataatttgtcaACTTGTGTTAGTAAGtgtcttataaaatatttatatcttacCCAACAttattaacttacaaatttCCTTCTatggtttatttatatttaaaatattataatatatatccTTTAAAACCACCAAAAATGACATATATATATTGGCTTCTATTAACTAACTTGCTACTTTAATTGCTAGATCGGGCTTATGTTTGTTTTTCTAAGTGATTAAAAATTGTACTAATTATAAGATCTAACTctataagttttatattaaaattattatctaaaatcatttgattaatatttatcttttaagCTATACGTATTCAAGAAGTAGGTTATATACTTGTATGAGCTCAAAAGTATTCCTAAGCAATAAGAATTAACAATTGTTCAAGTAATTATATGATATTATATTTGTTTtctcaatatttaatatttaaatagaggCGTATAAACATTTCACTTAATTtcattgataataaaaaaagataaattgtaTACTTTTGTTTAAACATTTTGAGAGtattgttaaattatatatatatatctagcTTTCTGTGCTTTATTTAATTtctgtttaattattaaagaattaattctatattaatttcttacatTTATGCTTTATacaaaactaaatatatttgGTTATTACAGACATAATCTATTGGAATACTGATtgataatttagtttatttaatatatttagcaAATAAAGTttcatcataaaattaattttttaaaagtagagtataatatatttttcctctaaattattcaatctatttgtttaataaatattcttgtATAGTTATGACTTATTTACAATCATGCAAAAGacaaataaagaaatttaaatgcaAAGTTTGAAATGCGGATTATCGagaaaaatttatttgttaatgaaaaattattcaaattcatttattaaagaGCGAGATACAATACTATAATCATATacataaatagaaaataaactAATGGAAAGAACTTAAGATCTAaacctaattaaatttatagacacttcttaaaaaaagcaaaatgAGCCTAAGTTTCacattttcttattaaaaagtataatttcacatcttctcaattgattttctaacatattcatattttataatctaaGCATATACTTATCGTGCTACTTAATTTATACTAATAAACTGAATAAAGTTGCGTATTATAGATTTACCAATTAAAACTagtttaaaatgattatataagtAGACTGCCTAAAACAAAAAACGATTTAGATAATgtaaatatataagaatttgTAATCactaattaataacttaatgtTATATATTTCATAGGCATACAAAAATGTccctttttattttcatttttcttgcttaaatataattaaatcagttattttctaattaattttcaatttccaaattttgattttaatgaattaataatacttGAGGACATTAGAATAAAGTGTAATAATTACTACTATAAATTGTAAGCTTCTTTTATAATGAGTTTTCTATCATTTCTGTAGTTTTCCATTgcaattaaagatttaatatatttaactcGATACACTTTGAGTCTATCCTAGTATGTGAATTTCGATCTCGAAAAGTATTATCAGTTACATGTTTTAACCAAATCCTTTTTTTTCCATTAAATATCTGCGTTTTTTAATCAATCATAATGATTTAAagac
>ARYC01022261.1_38375_44764
CTTTCTATTAATCTTTCAATTATTGATggaatattattataaacttatcttaataaaatcgaggatatttgattataatttactcCTAAGTAATGTACAAATTTCATCTTTTGGATGATGAAATAAACccatgaaaataatattaaacatttGCAAATTTTTTATCTCACTTTTCATTTACTGAAGATGAAAccagaatttttattatttataaaacttttataaatttataaagttttattaaattttattttccaaTAATTTATACTctaacaatatttattatttttcaattataaattcaaggtcaaatttaaatgaaattattttggatattttataattataaagtttttatatgaattttatttaaataataatatatttccattttaatttaaattattatttatttagcaataattgaaacaatttaaGATCTAAAGAATAAACATAACTTATATAAGACGATCTTTGCTTTTGAGAGAAAagattacataaaatatatcaattaaaaaagagaagaaataaGGAATCTGGCATCAGTATTTGAGCATAAATGATTAATGAATGAATTTACATgtatactttattttattatattcaagatagattaatcaaattacaatattAATGAGTATTCTTATCGCAAGGAAGAggttaagaaaatataaattataaataaatataaaattgcaattttaatgttaaaacgattaatataaatgcaaatatttgcaaatatttctatatttttgggtagttatttatttataattatatttaggaaaatctaattaataaaaccATCCTATAATCACCCTCTTCATATACAATCCATTCATTCTTTGAATTCAGTagttagaattaaataaattagaatgcaataaaatagtatcaACCAATTCTAATAGTCAAGATAATTCCCATAATTAATTGATTCAAAAGTATtgctataaaaaaaattataaaatgaatttttaaatattaatatacattTGCCAATATTAGAGCATATCTAAATTGTGTAAATCAATTGGaatcaataaattttcaaaattaaaatgtaaaatataaagaatttagaTAATTCTAACCCCTTAATATCTCAATAATCTCAGAATTAATAGCAAAATGGTGGCTTAGAAATCAATCCTGTACTTAGTAGCACTACAATTCCTTAACAAAATACAAAGTCGTTTAAGATTTAAGAGCCAGATTTTAATCAGCTAGACTTACTGTTAAATAACAAACCTAGAGAATCAAGTGTCCTTTAATTTTCAAAGTAGAATTAATACGTCTTGAATTAAAAACCAAAAAGTAGCAATAACTTCAATGGATTCTAAAAGCCTCAAATGTAAAGCTCTTAAACAAACTTCAGTCAACTAAATCTCTCTATAAATAGTAATCCATCATCAATGATTCAGAGTAATATGCCTTTGTAGGGATCTATTTCCAAGCCAAAATATACTGAAATGCCCTAAATATACAATCCAAacaaaaatataagttaatcaTAGAGCAACACGATGTATTAAACGAATGATAATGAATATTAGTAAAATCTACATGGGACAGGGCTTTTGAGCTAATTAAACAAACCATCGAACAgctatttatcaaataattcttCCGAGAGTGAAATTCAAATTTTAGGGGACAATAGTTCTACGATTTCTTTGTTTAATGAGGCTAAAAATCAAATTGATCAAATGAGAAACAGCTTTGAATTTAACAGTGAAAGGCAGtcttaatcattattttaggaACAAAGCGGCAATATCtacaatcaataaaattttcagaagaataacttttaaaattcaAGTAACCCTtcgttttatcaataaatttaaccTTAGTGGAGTGCTTTTAGTTATTAACCTACATCAATTGATCAAAATACAAATTCTAATTAAGAAGTGTATAATGAAAATTTGTAAAGTTCTGCCTTAGGTATAAATCCTGAAGAAGCAGCTTAGAATTCAAGTATGTCGAGATTTGCAATGTCAATGCTAAACCCAAAAATTTTcgacaattaaaattataagcgAAAAAAGAGTCAAGATAAAGGAACTCCTTAAAACAATTCATCAGATCTTTCAAATTTTGGTTGTACCACTTCTACCTAGATTTCATAAAATGTAGTTCTATCTGGTACAAGTTAACAAAAGAATAGTGTCTAAAATAGTCAAGTATAATCATAGCAAAGTAGTAGGACcaaaataaataatagcaaataaaattatgCGCATCCAAGTCTTAACACCTAATCAAGTTATTCAAGCTTTAATTGTGATTTGATAATAAGTAAAGCTTAAAAAGAAATGCTTCAAAATTTTGGTTTCTAAAATTTCAATATGCGCAAGGAAGAAagattaaaatagaattaacttTAGTAGATAAGTTCTTAATAGAGTCAACTATATAAACAAATTAGACATTCATACTCATCTTGGGATAATGTATCGAGGAGAGAACTTGTTGAGTTTGGTTTTACCCAAGATCTAGAGGTTATTAGAGTTAGTAGAAATTTCAAAACTGCCATGGAATGGTGTATTGAGAAAGATCTTTTGCCTTCTAAGAGAGTTTGCAAGATGTGCACAACTGTCATGAAGATAGTAAGAAATACCCATTAAAATGCAGATGGGTATGCTTTTAGGTGTCCTAACTTAGAATGCAAATTTAAAATGTCTATGAGAAAAGGAACAGTATTTGATTGCTCTAAACTCACCATTATGGAAATGATGAGGCTAATTTTTCACTACTTTATCAGAAATTATAACGCTACACAAGCTCATTTAGAATTAAGAgagatgataaatgatagaaTTAATCCTTACGGAGTACCAGGTACTAAATTCAAGCATGAAGATGACATTTACAGAATCAATTACAAGAGCGTCTTCACTCTTTTCAAATTGGCAAGAACATAAATACATGTGTGGACTTAAAATTTGTATAGGAGAACTAAACTAGGAAAATTTGGCAGAGCTGTCGAGATAGATGAATCAGTTTTTGCTCACCACACTCAAGATGGGAAAAAGGAAAAAGTTTGGGTTTTAGGATTTTATGAGAGAGGTACAAAAGAGGCTAGAGCGATTCATGTGAAAGATAGAACTGAAGAAACACTGACTTAAGTAATTTTAGAAAATGTGGAAGAAGGAGCTGAAATATTCACTGATTTTTGGAGAGGATATAATGGCCTAAAATATTACTATAAACATAGAGTAGTGAACAAAGCTATGAAAGGATACGGTACCTCTGAGTTTTAGACTACTAACAGAGTTGAGGGCTTATGGGCtgcaattaaaagatttttctAAGTTTACTCATGCTTTAATCATCCTTACTTACAACAGTTTCTAGACGAAGCAATATGGAGAAGAAAGTATAAATCTTACAAAGATAGAATAAACTTTCTCATACAGTTAAATACTTACTTCAATTTTAGATCAGAGAGTGAAAATCATTTCGAAGAAACTTATTTAATGTATAATCAGGCACTCTCGGAAAACTATAACaatgcaaaataaaaaaattagagcGTAAATGGTCGAAATTTTATCTCAAAATACGATGAAGTGTATTAAGATTGCGATTAGctaaattaatacttaaatgaGAAGATCTAAGATCCACTCTCCCTTGTGAAATCTCTACTAGAAGATTAGAAAATTCCTAAATCCCTACAAAAGACAGAGGACGATGGCAGCATTATAATGGAGTCTAATTGTAGCGGTTTGCTATTGGATGTAGAAGAAATTGATGAAGATGAGTTTGGGGATTATGATCcagaaattaatattgaaaacaaTATTGAATGAATAATACGAAAGGTTAATTAATTCtcttatttcatttaatattaaacttttactatttaaaattaatctaccCCTGTCATTATGTTGCCAAATTAAAAGAAGTTAATAGTcgtatttatcaaatttaaatttatgattattatgaaGTATTTCCTAAGAAATCAATACCAATAGTATCATTTAAATCTTCCTCATAGTCAATCCATGAATACCACTATATCTCTGGATCAAGCTTACCTAGCTTGATTACCTATATCTCATTCATTTTTTTAACATCTTGAGACTATTCTAACAAATCATTCTTTAGCTCTTCTTATATAATGTTCCCATTTTTAATAACATTTTCAAGTTTTAACTCTTCAATTTAATGGCTTTAAGAAGGCTTTTATGATTCTTCATATAGATTAATTtcgtttttatcaattatatccTTGCAATATCGCAACTGTTACGCTATTTCATTAACTTACTTGCGCATTTTTTCGACTTGTTCATCATATTACCCATGTTTCTTAATCAATTTTTTCAGTTCACTGTTATATCTACTCCTAAAATGTAGCACATATTCATATAAATACCTGATCTTAGAacttaatttaactttatcatTGTTAAATTTCTTTTCACTTGCATTCAACCTAAAGAGCTTTTGCTAATAAATTACATCTTAATAATTGAGATTTTGAGAAAGCTGCTCTCTTTAAGCTTCGAAAATTTTCtgtattttatatatgttaatatagtCTTCAATTAATTCATCTAAAACTATAATACCTGACATGGCTTTATATACTTCATTTCTCCTGGTCTGTAGGGTAAATTACTTTACATCTACCTTGTTTGCActcaacaattaattaaaattgtatgaTATTAAAGAATATATGATGAGATAAGCTTCGTTTAATGCTTATACTTAAAAAACAATGGAACTTCATTAAGAATAGGTATGTTAAGCTAAATCTATTGCAAATCATCAATAAAGTAATCCAGcacatttttctattaaatttaagaatctcGCCTATACTATAGAAACCCTTCACCCTATTCATTGATTAGACTACTAAATTAATCCAGTTTATATCCTTGTAACCTAAATTGATTGTATATTTCATGcaatttagtaaaatttgattGATAGAAAAGTGTCAAATCAGCCCATAGAAAGATCAAATATAGGGCTTAGTGCTCGAATTGAGTGTGAATTGAGGAATAAAGCAGTTTTGAAAGGGTATGTAAAGTTAGCAGTGAAGTTTGCTTGTTCTAAAAAGAATGGGttaataaatactatttttgatttataaattattcttttgtAAATAACTAGAGATCTATCAACAAATAATGATggaaaaaattttcatttaaatattaccCTAGCAATAGCTTATTAAATGCAATCAAGTAAGTCTTCATGATTTAAcattttctcaattattttaatgttcATAGTTGAAATAGTCAGgcaatataaaatctatatgttaaattaaaaagaattaatacaTTTGAGATGACATACATTTACAAAATCGATCATTTTCTAGATATCTAGTGACTCAAAAACTATTCTTGAATTGCTCAGTATATTTTTCAGCCTACAatacaaagttttataattttatgttaaagGAATTAGTTTTTCCCTCTTTCCTTGACAATTTAATCAATAGtaattatattaacttaatCACTCTTGACTTACTCTTTAGTATCAAAGTTCACTCTAAATGCGATCATGTAACTGGCTTGGAGTTTTTGAGAGTGGGATttaatctcaaaaatataatcaatcaGTTGGACAACTGACTAATCTTTCAATTTTTAGTCTATCTCATTTTCATTTActatcattttaaaaaattttattgatttttattatttaaactcaAATGTTTAACTTTGAAGTTAATTCTATTTCAAATTTGGAAATACTTCTTAATAAGAACATATGaaagtaaattcattaaaaatgaaaggGTTTTagaaaaaaagattaataattgaTAGTGATTTCGATAGCTTTTCCAAAtgtaaattgaataataaataaattagcatATTTATCATTGATCTCCACCTAACAGTCTATTATTCttcttttgatatttatttacttttttactATTATCTTCTTCGTCATGTCCGTTATTAATTAACTTGAAGTAAATAAATGTATTgcttatgtatatatatataacataaAAATGCATTATCATCATCGTTTTCAAGTGTTGGGAAGTTCTAAGTAGTCTTTTTCTTCAAAGCGtgacttttattaatttattatttctcagAGGTTATAGACATAACTCTTACACCACCTCCCATATTACTGTTATTCATTTAATTGTactgattttatataattatttagtacattaataaattgttaaaaaggacataaaaatattaatacaatatttgattttgagggttcatttgattattaaaatgttCTTGGGCGTTTTAAACCAACTTGACTTTCAGACATAAAATTGGGAAAACTCCATATATAAAGAAACTTAGTAAGAGGCAGGGAAATGCAAATTGAAAGAA
>ARYC01013948.1_1_3217
GAAGTATATACTGATTTTTGGCGTGGATACAATTAATGTAAAGAGTTTTACACGCACAGAGTTGTTAACAAATAGAAAGTGGGAGGTGGGCCGAGTGAGTACCAAACTACAAGTAGAGTTGAGAGTTTATGGCATATTTTGAAGCGTAATATTCACACATACTCTACAATTAGAGCGAGCACGCTTCAGAGGTTTCTGGATGAGGCATGTTGGAGAATCAAATTTAGAACATTTACTGAGAGAAATGAATTCTTAATGCAATTACTAAATGTCACTAGATgactcaaattaattataaacttcaaaaagttatttattaataaaatcgaTCTTTAATTTCACTAAGCAAGATAGCTAAATACAACTTTACTTAAATTGTCtctttatatttctatttttaatagaaaatttttgCCAAAGAAAGAGAGCGGAagaagttataaaattaataatttaaattttttaattatagtctACAAAAATAATGAAAGGTCCAAAAAAGGGTTTAAAAGTAAGTACAATTTTTAGATTAGTTTTCATAAGAACTTCTGAATTTGATTCTTTATATTTGCTAATACATATTCAATGACATCTTAATATTGTGATAATGTTCatactaataataatttgtGTAGTTTGGAGGAGTTAAGAAGAATAATCTTGATGACTTTATTGAAAGTGAATTCAGCAAAATAAATAAGGATAAAGCAGGTGGGgatattgataaatatagtaATGACAAGagtattataatgaaaatatcaattatattcaatatgtattttattttataatgatgaTAACGGAGATAATGACAGGAGTGTGACAAATCTTGGTAATAACGCTAATGCAGGTGGAAACGATTTCAATCCACCTCCCAacaatatcaaaaataaatatcatgaattcattgataatatataatttaattatataaatatgggTTCAGGAATGGGTGGTATGGGCACTGGTAGTTCAGGGGTGAAAAAGTTATCACAACCTTTCAAACCATTTGATGTAAAGAAGAAATTCGGAGTAGGAGCCGGTACAAAGCCTAATTTCGGCAGTGCAGCTGGTCAAATGCAATCTAATAACAACATATATTCTGATAATTATTGATAGTTTTCTTATTAAACATAGATGAAATCAGGGAATAGACAGTTGATGATGTATTAAGCTTCATGTAGAGAAATCTAGTTGGAGGAGTACCAGGAGGcatgaaaaatattaatgcaATGGGAAAGTCTCCTATGATTGGAGGAAATGCCAATGGTATTGATATCACTTCAACTCCccaatattcttaaataaatttattagtaatttcattaatatagaGAAATATAACTAAATAACTTATGCACAATAACAACCATCAATTCTGTCAAAGCCAATGTTGAATTCAGGCGGCAAAGCCACTCTCCCTACTCAAATAAAGAAATTCCAAATTAAAAAGCGTGAAGTGTTCAAAATTGGATTGACCAGATGAAAAAAATGAGTTGGGTACCGGCCTCAATTCAAATTATGGAAATTCAGAGGATGTAGTTGAAAGTCTGGTTTGATTGATGAGTTTTGGAAGAGGTAACAACAATAAGTTGacttatgaatatttatttgtTGTATACTTCACCTTATAGAGAATGattgcatttaaatttttacaataaagTTCTAAGACCATTGCAAATGCAGGAGCGGTGTTCCACAGGTTTAGCGAGGAAAACCAATAATAAGAACTGGCAGTGAAATAATTATGGTCCATAACTGCTAAGAGATAAGCCAAAGAATCTGAATAATTCCAAGGACTGAATCTAGCAACTACAGCCCAATAAAAACCTGTCAAATATAGCAAAAACCAATCTAAAATTTGATTtcttattgtaaaatattataagcTAAAGCATCAGACGATGACAGTGATGGTGGATACAGTGATGGAGGTTTCGAAGATGATAAGAACGATGATAACGCAAGTAACTAAGAAGATCAATTGGAAAAGTTGAGAAAAGCCATGGAAAGAGAAAACGCAAGAGCCAAGAAACATCAGGAGAATAAACCTGCTTCATAACTTATATAACAGAATAATCATGGCATGCATACAGGTGCTGCCAATTTACAATTATcatgtaatttttatatctttatacTAGTATTTTTTCATGTATTTTATACATTATAGGACCTAAAGTAGGGAATCCATTATCTTAAAATCTAGATTCATTCACTAAAAAGCGTGAATTGATTGTGGGGGAAATAGTGGATCACGCAGCAGCTAATTAGCAACTTATTCGTGCTGAGGAACTTAGAGAACTCATTGGACTGGGTTAGGAGGAATTCTTTAATATGTTTGAGATGGTTCCACAGACACCTTAAGATGTTTACTAttctaaagtaaaattaaaagagattttaatatattaattatgtgttgtaatataaagtattatttaaatatgatattcagcattaaaattaaatttaatcactaTAAGAAGATTAAACAGTAATGGGGTTATAAGTTTAGagaaatattaagataaattgaACCAAATTTATGCAATATTgttagtatttaatttataaataaaatattttgcgATCCTAAAAAGTTTGGCTTTATTAAggattaattttaacttttattatttattatgaaacttatattttaaaataacaaagtaaacacatctaataatttaaaaatcaaacaaaaaaagcatctttaataataataataattaattgctataattttattaaaaatcagataatttttacatttttttaatatgtaattcaattcaatttaattaaattattctttatttttaattattatctattttgaatttaggattattttatacataatttatcttaattaatttaaattattaatacaatattaatcattatattatttaattagataattgttaaaaacattttactataattaaaatattttgataatttatattacttatttcacaatattaaaaatcttcGTTGGTTTTAATAACtaagattttattattcatGCTACTAAATAGTTTTATCTTCGCAATATTCTTCCTTAGCTGAAAAATTGTAgtgatattaattattcttgaacttagtatttaaattaataaaatataaatctaaataaaccttagtattaaatacatttacaatttatttataataaataacttaataaagcAATAAATTTTT
>ARYC01012763.1_1_6340
ttagaattaagatgctatctctttaaattcaatgctaatagacagtgagacctcacagttgcaggagatttatggagtagccttgctatagacgtataattcagaacaggcttgatttattcactatattcatcacatccatatcgcaacttaaacaataaatctatatactcacagtcataaactgaccccaaatcTCGCAtgtactcacttaaattacttatatttaaatcataaaccccttcataaaccttattaaaaccctaataaagtatgcactaatggtctacttttatcaatcaaaaactcaatcaaactactgaaagggttttgaggttttgaatgaATTATTCGACATTTgttacattttttaaattatcaaaagtaGATTgcttaatgattaaataaatcattaaatctaTGGTATTTTTTGGGgaataaacaattatttaacagtgaaaaatttgtaaaaattaaaaaaaaagcattataattaaatattatattttttatattgatcAACATAAAgacttaattaagatttattataataaaaataaaatttatatcttcTTCAGATTTTATAATCGGGTGAATAATTTACCTTCACATTTTATTTTtcagaaataaaattaacaaaaataatatcattttattaatgtgacgttttataattattataagtttaaaaatgaataccaaccattttatatagagcaaaataaagaaaagattttgtcaattaaaaatacaaacCAGCAACTTTAAAAAcatcaaaattaatcaataatttaaatttcgtTGACTattgaaaattgaatttattttatttaaaaaaattgttggttttatcatcttttaatcggcatgataatttaaaatttttaacataaaaattaatcactttaatattataatcgATAAGAACCATCccaatcttaataattttttatatttgtgaCAGGGAAGGTAATGGGTAGAAATATTACTAGAATTAATCTTGCTattgtattaaaatatatagtagtggaaaaactattaaatattaattaattttaaataatgtataattaatgagttattataatttgtttataaaatcaattataaaataaggtATTCAATAGATTTTTTAGATAAAACCTGGATTTAAAGCcgataatatgataaatttcattgaattcagtattttttaattaccAACATcaataagattttttattttgaataattgtaatttacaagtaaaataaattcattcaattttaaaatcaatcataaTTGAACAATATTACTATAAGTATGTGTCTTTTAAATATTCCCTTCATTTAATTAccctaaatatttatttaacatgccagttatttaattaattaataatttttataattttgcttattattaacttaaacattacaactaaatttatatttaggaTTAATGGTATAGGATTTATATTagaacttaatttaaattattaaagacataatattaaattgaacTTTGAATCTTTGGAGCTTACCATGTTCTTATGTTATTGTTAAAAcaaaaagtaattttttttttttttgagGCGCTAGATCCAcccttgcaatttatatttgaaagattatattaatatatttatttaattttgacaGGTTTGGattcaatattatataataataattttcaaattatttttaatattaaatcattgataaaaaatgatttatggTATATCTATTAATATTGATGACTTTAGTTAAACAATATATAAGTTAAAagtatttcaatattttattggtAACTTTTttgtcaaaatataattaaaataaagaaaactttatagattattatataaaagtacGTTAGTAACACAAGTATTTCccttatttttgttaaaatatgaaattatttatttattactctTTGTTTTATGCAATATTtgagatttatataaataaattattttaattaaattgattgctTACTAACCCTGATTTGCATTAAATtgatctattttttaattatttaattattgtaaacttttcatagtttctataaataaattaattaaaatagcaatTAGAGACAGTTGAAATTAGTAAGAATCTTAATAATATTCgttctatataaaaataattaattgtttaattagtTTTACATTTAAATAGCTGGGTAATGGCCCCCAGGGCGGGGcaacataaaattttttttaaattaaatttttatgtataaattataaaaattatatgaaattattgtatatcaattttttatacCTATAAAAATCTCAACCATGCTTTCACAAGTGactaaattatttatcttaatgatataaatattcaattgtCTGCTGTAGAATTCTCACTTATtatcattttgattttttatatttatagtattttaattttaaattagctaataaaaaataaattgaattctaAATTACAGGCAGTAAATAATTTCATCAATGAAGAAGctttaatatttgatattacTAGAGATGATAAAAAGACAATAGACTTTTTGAGAGAACAGGGCTTTCTTGAAATAGAACCAAAATGTAATATTTGTCAACAAAAATACAAACTTGAGAGAGACTAAGATATGATTGATGGCTTTCGCCTAAGATGTTTAAGGCCTTGTAGATCCTCAAAAGCAATATCAGATACATTCTTTttcaaaaatcataaataacCTTTAAAATTATGGACACTAATAGCTATGTATTATTTCCTTAATGGTTTCAATGCTAAATCCACAAGCAAAGAATTAAgaagaaataatattaaaattaaatatcacaCAATCCAGAAAATATATAAGGAATTAAGAGCTTACATTAGTAAAGGCTGGAAAATCTATCAAAATGGCTATAGTTTATCAGGAGAAGTTGAGGTTGATGAATCGATGTTTACTCAAGGAAGGTTAATATTTTATGAGGATTAATTAAGACTATAAAGAAGAAATAGAGTTGCAAGGTAAATTTGGGTTTTTGGGATGGTTGAGAGATAATCAAAGATTGCTAAAGTATTTATTGTGCCTAACAGAGGGGCTGACACATTAGAGGAAATTATTTTTGACAACATTGAAGAAGAATCTATTGTAAATACAGATGGTGCaagattttattaaagtatTGATTGGGAAAATCTAAATAGGACACATTAAAGATTTGTCCACGCAGGTATAAGAGCACCATTAGCTCCAAGAGGAGTAAGAccataaaattttagaggtactaattaagtagAATCATTATGAAATAGTGTAAAAAgatatattaagaaattatacgTTGCAATACATGATGAAAACTTTGAATTATTCTTATATGAAGCCATGTGGAGAAGATATACTGATATGAATAATTTAGACCCTTGTGACAGCATGCTAGAGTTTTTATTTAGAGGTATATAAGCTTGAGTTAgtataatttcatataatttttataatttatacataaaaatttaatttttaaaaaaattttatgttgCCCCGCCCtgggggccattacccaaaTAGCTTTAAAATCTCTTATATTCAGGCTTcgtttaaaaaaaaattaaattaatatttcaataagcattttaaaaatatttttttacattaatattctatattaaatcagcctataaattattatgtttaatcaattataatctcatttaatattaaaaagtaatacttttaagctattttaatataatcataataacTTATAATAGATCGCCATTCTAGAAGGAAGCAAATCTATGATCAAAATTTCTATTTGTGAATTAGAGTTGCTTTGGAAATATTAAGATATGAATAGGTTGCCTCCGCCATAACAACTAGGTTTAGTTGATTAAAAGTTTTCTTCCAGATTTAAATTTCTTGAGAAtaaatctttgatttaatttgtaaaaaacaTAATATTTTCTTCCAATTTATATCTCAATATTTTAAACGCAATATATACTAATAATACTATAGAACTaaagtaagtttttaaaatttagcgATGTATGTTTTCAATTAGGCATTTGCTAACTTTTTGACTTGGTCTTGTGTAGATATTCtgttttttaacttttaaaatttttattagattaagtGTTTAATGAGTAATCTATAGCGAAGTGTTCCTTTTCTTCTTATAGCTAATCagattaattacatttaaatatataaataatagctGACCTGTTAATGCAATAAGGCACACTTAGTTAGGGAGTGTAATTATAAATTGAGAAAACTTTCTTATTTTCTCTCAATCCGAACTCTTCTATTGTTTAGATTAAagtaagttttatataaattggtattttaataaatgaaataaaatttcacAAACTCATACtttaattacattaaaaacATCCCATTTTAAAACGAGAAATTTTCAAGCTTCTTCATTTTCTCATGAAATAAAGTTTTATGAATCTATTTACAATTAAGAATCGAATATTTCTTAGCCTTTTTGATTATTAAAGGTATTTGTCATtcagttttataattatcaataaaaacaagTTATGCACGcttttaatatagttttaagTCCTTTTTAAGGTAACAAACTACtcttagataaaaattaaaggaTCAAATAAAGAACACTAaataacatatttataaattctaaattcaCAAAGAGTTATAAAAGAAgagataaaaattcaaaaaattagaCCTGTTTactattgtaatttttataaagattaaataagGAATATATTATTAGttgtaagaaaattattttttgcatGTCATcaactttactttaattttttttctctccATATAATAAACAAGGGAATTTTCTCTGAgattaaagtttataaacacttttgtctaaataaataattaatcttttgctttttaaaaaaaattagatttaatacCCTAAGCTTTTCAGTagtctaatttaaaattttgattgataaaagatGTTAATGAAATTATCCTATATAAGGTTTATAATAGCTTGTTTTAAGTAAGTTGAATTGaggataaaataaaataagttttggCCAGCAATTTTTAGTACAGAGggaattaatttgtttttatttccAAATCATGATCATTATAGCAACTTATAAAAATCATCTTAATAATTTCAGGCAAAAGATAAACAAAGCTAAAAATCTCATATTTTTGAATCTCTAATATCCAACTATAAccctatttaattttaaatatatcccaattttgaataaatatacattttttTTTTGCAAAAAATATCAGTCAAATGATTTTTATAGGTTCTAAGTTTTTATCAAAGGTATTTTAGTAGTATTCTGCTACTGGAGTCTCATCTTTTTCTACTTGGCATTTGCCATAGTATTTTGCgacatttataaatttcttctcAGTGGAGAATTCTTTGGATTTCATGATATAGGAATTGTGGTCTGGAAGCTTATTTTTGTGGCGGATTGATGCCTTGTAATTTAGAATTTTCCAGCATTTGCTGCACAACACATCTGCATTACTTGTcgatttagaatattttaatcttaaaatctgcaagatttaattaaaaatttaaataataattcttaaaatgaagaccaatatattttatataaatttaagggGTAGGGGTGGAGGGAAATTTCCTGCCAACTTTAATGATAAGAAAAAATtcttagggaagtttcctggcaagtaaattattattctcatttttttcctcatttttattttagttgttATTATTTCTAAGCAACTTTTTAATACAATAACATTTGGCATACATGAGAATGAGatgtaaaaaaaaaaaaaaaaaaaaaaaaaaaaaaaaaaataaaaaaaaaaaaaaaaaaaaaaaaaaaaaaaaatgaGCGCAATTTCTGCTGAGCTTTTAAGTAATTCTCTCTATAAGCTTTATTTTTCTATACaaatgcattttaatttatagtaaaaattataacttcaatttaagattcctatttatatttaactaaaattatttatattagtaaTACCTTAAAACTAATTGACCCTAATTTTTGAAGACAGTAAAGGATGTTTGATAAATATcctaagaaaatattaaattaaaaaaaatatttatatttaattttatgaaaaattatgaaattatatataataaaatttacttgccaggaaacttcccactTGCTAGTGAACTTCCCcccaaatttaattatattttattaatattttctcaATGTATtgataaatatcattttaactttataaagttaattttaattagagttCTATGACATATATTCAAGTAACTAAATGTCAAATTAAAaacgaatataaaatttattctaataaaacataaatattttttcaaagtGGCTTCTTCGTTAACATAAAATCGATGTA
>ARYC01011104.1_3641_10009
gatgctgctaaaattttaaagctctcttagacttagaattaagatgctatctctttaaattcaatgctaatagacagtgagacctaacagtagcaggagatttatggagcacatgcaatagacgtataattcagacagccttgagttattcactatattcatcacatccatatcgcaacttaaaaaataaatctatatactcacagtcataaactgaccccaaacctcgcatgtactcacttaaattacttatatttaaatcataaaccccttcataaaccttattaaaaccctaataaagtatgcactaatggtctacttttatcaatcaaaaactcaatcaaactactgaaagggttttgaggttttgaatgaATTATTCGACATTTgttacattttttaaattatcaaaagtaGATTgcttaatgattaaataaatcattaaatctaTGGTATTTTTTGGGgaataaacaattatttaacagtgaaaaatttgtaaaaattaaaaaaaaagcattataattaaatattatattttttatattgatcAACATAAAgacttaattaagatttattataataaaaataaaatttatatcttcTTCAGATTTTATAATCGGGTGAATAATTTACCTTCACATTTTATTTTtcagaaataaaattaacaaaaataatatcattttattaatgtgacgttttataattattataagtttaaaaatgaataccaaccattttatatagagcaaaataaagaaaagattttgtcaattaaaaatacaaacCAGCAACTTTAAAAAcatcaaaattaatcaataatttaaatttcgtTGACTattgaaaattgaatttattttatttaaaaaaattgttggttttatcatcttttaatcggcatgataatttaaaatttttaacataaaaattaatcactttaatattataatcgATAAGAACCATCccaatcttaataattttttatatttgtgaCAGGGAAGGTAATGGGTAGAAATATTACTAGAATTAATCTTGCTattgtattaaaatatatagtagtggaaaaactattaaatattaattaattttaaataatgtataattaatgagttattataatttgtttataaaatcaattataaaataaggtATTCAATAGATTTTTTAGATAAAACCTGGATTTAAAGCcgataatatgataaatttcattgaattcagtattttttaattaccAACATcaataagattttttattttgaataattgtaatttacaagtaaaataaattcattcaattttaaaatcaatcataaTTGAACAATATTACTATAAGTATGTGTCTTTTAAATATTCCCTTCATTTAATTAccctaaatatttatttaacatgccagttatttaattaattaataatttttataattttgcttattattaacttaaacattacaactaaatttatatttaggaTTAATGGTATAGGATTTATATTagaacttaatttaaattattaaagacataatattaaattgaacTTTGAATCTTTGGAGCTTACCATGTTCTTATGTTATTGTTAAAAcaaaaagtaattttttttttttttgagGCGCTAGATCCAcccttgcaatttatatttgaaagattatattaatatatttatttaattttgacaGGTTTGGattcaatattatataataataattttcaaattatttttaatattaaatcattgataaaaaatgatttatggTATATCTATTAATATTGATGACTTTAGTTAAACAATATATAAGTTAAAagtatttcaatattttattggtAACTTTTttgtcaaaatataattaaaataaagaaaactttatagattattatataaaagtacGTTAGTAACACAAGTATTTCccttatttttgttaaaatatgaaattatttatttattactctTTGTTTTATGCAATATTtgagatttatataaataaattattttaattaaattgattgctTACTAACCCTGATTTGCATTAAATtgatctattttttaattatttaattattgtaaacttttcatagtttctataaataaattaattaaaatagcaatTAGAGACAGTTGAAATTAGTAAGAATCTTAATAATATTCgttctatataaaaataattaattgtttaattagtTTTACATTTAAATAGCTGGGTAATGGCCCCCAGGGCGGGGcaacataaaattttttttaaattaaatttttatgtataaattataaaaattatatgaaattattgtatatcaattttttatacCTATAAAAATCTCAACCATGCTTTCACAAGTGactaaattatttatcttaatgatataaatattcaattgtCTGCTGTAGAATTCTCACTTATtatcattttgattttttatatttatagtattttaattttaaattagctaataaaaaataaattgaattctaAATTACAGGCAGTAAATAATTTCATCAATGAAGAAGctttaatatttgatattacTAGAGATGATAAAAAGACAATAGACTTTTTGAGAGAACAGGGCTTTCTTGAAATAGAACCAAAATGTAATATTTGTCAACAAAAATACAAACTTGAGAGAGACTAAGATATGATTGATGGCTTTCGCCTAAGATGTTTAAGGCCTTGTAGATCCTCAAAAGCAATATCAGATACATTCTTTttcaaaaatcataaataacCTTTAAAATTATGGACACTAATAGCTATGTATTATTTCCTTAATGGTTTCAATGCTAAATCCACAAGCAAAGAATTAAgaagaaataatattaaaattaaatatcacaCAATCCAGAAAATATATAAGGAATTAAGAGCTTACATTAGTAAAGGCTGGAAAATCTATCAAAATGGCTATAGTTTATCAGGAGAAGTTGAGGTTGATGAATCGATGTTTACTCAAGGAAGGTTAATATTTTATGAGGATTAATTAAGACTATAAAGAAGAAATAGAGTTGCAAGGTAAATTTGGGTTTTTGGGATGGTTGAGAGATAATCAAAGATTGCTAAAGTATTTATTGTGCCTAACAGAGGGGCTGACACATTAGAGGAAATTATTTTTGACAACATTGAAGAAGAATCTATTGTAAATACAGATGGTGCaagattttattaaagtatTGATTGGGAAAATCTAAATAGGACACATTAAAGATTTGTCCACGCAGGTATAAGAGCACCATTAGCTCCAAGAGGAGTAAGAccataaaattttagaggtactaattaagtagAATCATTATGAAATAGTGTAAAAAgatatattaagaaattatacgTTGCAATACATGATGAAAACTTTGAATTATTCTTATATGAAGCCATGTGGAGAAGATATACTGATATGAATAATTTAGACCCTTGTGACAGCATGCTAGAGTTTTTATTTAGAGGTATATAAGCTTGAGTTAgtataatttcatataatttttataatttatacataaaaatttaatttttaaaaaaattttatgttgCCCCGCCCtgggggccattacccaaaTAGCTTTAAAATCTCTTATATTCAGGCTTcgtttaaaaaaaaattaaattaatatttcaataagcattttaaaaatatttttttacattaatattctatattaaatcagcctataaattattatgtttaatcaattataatctcatttaatattaaaaagtaatacttttaagctattttaatataatcataataacTTATAATAGATCGCCATTCTAGAAGGAAGCAAATCTATGATCAAAATTTCTATTTGTGAATTAGAGTTGCTTTGGAAATATTAAGATATGAATAGGTTGCCTCCGCCATAACAACTAGGTTTAGTTGATTAAAAGTTTTCTTCCAGATTTAAATTTCTTGAGAAtaaatctttgatttaatttgtaaaaaacaTAATATTTTCTTCCAATTTATATCTCAATATTTTAAACGCAATATATACTAATAATACTATAGAACTaaagtaagtttttaaaatttagcgATGTATGTTTTCAATTAGGCATTTGCTAACTTTTTGACTTGGTCTTGTGTAGATATTCtgttttttaacttttaaaatttttattagattaagtGTTTAATGAGTAATCTATAGCGAAGTGTTCCTTTTCTTCTTATAGCTAATCagattaattacatttaaatatataaataatagctGACCTGTTAATGCAATAAGGCACACTTAGTTAGGGAGTGTAATTATAAATTGAGAAAACTTTCTTATTTTCTCTCAATCCGAACTCTTCTATTGTTTAGATTAAagtaagttttatataaattggtattttaataaatgaaataaaatttcacAAACTCATACtttaattacattaaaaacATCCCATTTTAAAACGAGAAATTTTCAAGCTTCTTCATTTTCTCATGAAATAAAGTTTTATGAATCTATTTACAATTAAGAATCGAATATTTCTTAGCCTTTTTGATTATTAAAGGTATTTGTCATtcagttttataattatcaataaaaacaagTTATGCACGcttttaatatagttttaagTCCTTTTTAAGGTAACAAACTACtcttagataaaaattaaaggaTCAAATAAAGAACACTAaataacatatttataaattctaaattcaCAAAGAGTTATAAAAGAAgagataaaaattcaaaaaattagaCCTGTTTactattgtaatttttataaagattaaataagGAATATATTATTAGttgtaagaaaattattttttgcatGTCATcaactttactttaattttttttctctccATATAATAAACAAGGGAATTTTCTCTGAgattaaagtttataaacacttttgtctaaataaataattaatcttttgctttttaaaaaaaattagatttaatacCCTAAGCTTTTCAGTagtctaatttaaaattttgattgataaaagatGTTAATGAAATTATCCTATATAAGGTTTATAATAGCTTGTTTTAAGTAAGTTGAATTGaggataaaataaaataagttttggCCAGCAATTTTTAGTACAGAGggaattaatttgtttttatttccAAATCATGATCATTATAGCAACTTATAAAAATCATCTTAATAATTTCAGGCAAAAGATAAACAAAGCTAAAAATCTCATATTTTTGAATCTCTAATATCCAACTATAAccctatttaattttaaatatatcccaattttgaataaatatacattttttTTTTGCAAAAAATATCAGTCAAATGATTTTTATAGGTTCTAAGTTTTTATCAAAGGTATTTTAGTAGTATTCTGCTACTGGAGTCTCATCTTTTTCTACTTGGCATTTGCCATAGTATTTTGCgacatttataaatttcttctcAGTGGAGAATTCTTTGGATTTCATGATATAGGAATTGTGGTCTGGAAGCTTATTTTTGTGGCGGATTGATGCCTTGTAATTTAGAATTTTCCAGCATTTGCTGCACAACACATCTGCATTACTTGTcgatttagaatattttaatcttaaaatctgcaagatttaattaaaaatttaaataataattcttaaaatgaagaccaatatattttatataaatttaagggGTAGGGGTGGAGGGAAATTTCCTGCCAACTTTAATGATAAGAAAAAATtcttagggaagtttcctggcaagtaaattattattctcatttttttcctcatttttattttagttgttATTATTTCTAACAACTTTTAAATACAATAAACATTTGGCATACATGAGAATGAAGATGTAATAGCCAATTTCTGCTGAGCTTTTAAGTAATTCTCTCTATAAGCTTTATTTTTCTATACaaatgcattttaatttatagtaaaaattataacttcaatttaagattcctatttatatttaactaaaattatttatattagtaaTACCTTAAAACTAATTGACCCTAATTTTTGAAGACAGTAAAGGATGTTTGATAAATATcctaagaaaatattaaattaaaaaaaatatttatatttaattttatgaaaaattatgaaattatatataataaaatttacttgccaggaaacttcccactTGCTAGTGAACTTCCCcccaaatttaattatattttattaatattttctcaATGTATtgataaatatcattttaactttataaagttaattttaattagagttCTATGACATATATTCAAGTAACTAAATGTCAAATTAAAaacgaatataaaatttattctaataaaacataaatattttttcaaagtGGCTTCTTCGTTAACATAAAATCGATGTAGTTTTATCGCATTTTTATTgtatgaatatatttaatgcacatttttttcttttaacaataattttaat
>ARYC01002399.1_4307_10675
ccttgatttaacttcttttcaaattccaaTCAACAAACCTATTCGTTATAAGCTCCTGATTCTtagctaataattcaaaaatcaagaatattttatataagcatagatacacataaaatgagtgacTTGAAATTCCCCAAAAATGTCATATTTTCCTCATTAAGAAACTCAATAAGACGAGAACTCATCaaggaatcatttttaattcttgaaaagtatttactattttcagaaatcaaaagtttgcccaggtcaacttgactcaatatcatgtgCACATTGCATATAGTATATAACTAGATAACCATTaaatgagactgtgtttatctgattgttgaaaatatgataaaaaaacactaattgaaaaaagtgcttctgctcattcccattgatctagaatgtataatggcgaggttttcaaaggttttcgctATAAAGCCctaattaacacgtttaaatatggttccacgacccagagcatcgaacgacaacatctttagaggctttcataccaaaaagcacataaaataaaatatttttatgcaataatttcataataattcttgaagtcttcttcgatagatctattcttcattcatagtgcttttcttatgaaaacaaatgtaaCCTGGATAGACCTCGAaatctctttattatttttaggtatcttgtgatttttatctctcagaggaagggcttcaggcagtaaagaaatgatgtaaaattggcagtcaaataattgcaaaattttatataaaatgtatatCCCAAAAATatgatgtgaccttgcctcaagaggtggcccccaaaccctggatttaacttcttttcaaattccatatcaacaaACCTATTTGCCATAAGCTCCTGATTCTTAGCTAAAAATTCAAAAaccaagaatattttatataagcatagatacacataaaatgagtgacatgaaattcccaaaaaatgtcatattttcctcattaagaaacttaataagacGAGAACTCAGCaaggaaacatttttaattcatgaaaagtatttactattgtcagaaatcaaaagtttgcccaggtcaacttgactcaatatcatgtgcacattgcatatagtatataactagataaccattgaatgagactgtgtttatctgattgttgaaaatatgataaaaaaaccctAATTGAAAAAAGTACTTATGCTCATTCCCATTGATCTAGAATGTATagtggcgaggttttcaaaggttttcgctcATAAGCCctaattaacacgtttaaatatggttccacgaccaagagcatcgaacgacaacatctgtAGAGGCTTTCAcaccaaaaagcacataaaataaaatatttttatgcaataaaatcataataatccttgaagtcttcttcgatagatctattcttcattcaaatgtgcttttcttatgaaaacaaatgtaaCCTGCATAGACCTCggaatctcttcattatttttagccatcttgtgatttttatctctcagaggaaggccttcaggcagtaaagaaatgatgaaaaaatggcagtcaaataattgcaaaaatttatataaaatttatatcccaaaaatatgatgtgaccttgcctcaagagttggcccccaaacccttgatttaaattcttttcaaattccatatcaacaaACCTATTTGCCATAAGCTCCTGATTCTTAGCcaataattcaaaaatcaagaatattttatataagcatagatacacataaaatgagtgttttaaaATTCCCCAAAAGTGTCATATTTTCCTCATTAAGAACTCAATAAGACGAGAACTCAGCaaggaatcatttttaattcatgaaaagtatttacattttcagaaatcaaaagtttgcccaggtcaacttgactcaatatcatgtgcacattgcatatagtatataactagataaccattgaatgagactgtgtttatctgattgttgaaaatatgataaaaaaaccctAATTGAAAAGTACTTCTGCTCATACCCATTGATCTTGAGTGTATagtggcgaggttttcaaaggttttcgctcttaagccttaattaacacgtttaaatatggttccacgacctagagcatcgaacgacaacatctttagaggctttcataccaaaaagcacataaaataaaatatttttatgcaaaaatatcataataattcttgaagtcttcttcaatagatctattcttcattcaaatttgtttttcttatgaaaacaaatgttaaCCTGGATAGACCTCGAaatctctttattatttttaggtatcttgtgatttttatctctcagaggaagggcttcaggcagtaaagaaatgatgtaaaattggcagtcaaataattgcaaaattttatataaaatgtatatCCCAAAAATatgatgtgaccttgcctcaagAGTTGGCCCCCAAATccttgatttaacttcttttcaaattccatatgCAGTAAATAATTTCATCAATGAAGAAGctttaatatttgatattacAAGAGATGATAAAAAGACAATAGATTTTTTGAGAGAATAGGGCTTTCTTGAAATAGAACTAAAATGTAATATTTGTCAACAAAAATTCAAACTTGAGAGAGACTAAGATATGCTTGATGGCTTTCGCCTAAGATGTTTAAGGCCTTGTAGATCCTCAAAAGCAATATCAGATACATTCTTTttcaaaaatcataaataacCTTTAAAATTATGGACACTAATAGCTATGTATTATTTCCCAAATGGTTTCAATGCTAAATCCACAAGCAAAAAATTAAgaagaaataatattaaaattaaatatcacaCAATCCAGAAAATATATAAGGAATTAAGAGCTTACATTAGTAAAGGCTGGAAAATCTATCAAAATGGCTATAGTTTATCAGAATAAGTTGAGGTTAATGAATCGATGTTTACTCATGGCAGGTTAATATTTTATGAGGATTAAATAAGACTTTAAAGAAGAAATAAAGTTGCAAGGTAAATTTGGGTTTTTGGGATGGTTGAGAGATAATCAAAGATTGATAAAGTATTTATTGTGCCTAACAGAGAGGCTGAAACATTAGAGGAAATTATTTTTGACAACATTGAAGAAGAATCTATTGTAAATACAGATGGTGCaagattttattaaagtatTGATTGGGAAAATCTAAATATGACACATTAAAGATTTGTCCACACAGGTATAAGAGCACCATTAGCTCCAAGAGGAGTAAGAccataaaattttagaggtacTAACTAAGTAGAATCATTATGAAATAGTGTAAAAAgatatattaagaaataatacgTTGTAATACATGATGAaaactttgaattatttttatatgaagcCATGTGGAGAAGATATACTGATATGTATAATTTAGACCCTTGTGACAGCATGctagattttttatttagagGTATATAAGCTTGAGTTAgtataatttcatataatttttataatttatacataaaaatttaattttaataaaaattttatgttgCCCCGCCCTGGGGGCCATTACCCAAgctttttaagataaaaattgcGAGAGATTTTCCATAGTCTCATTTGCCTGAATAACTGGAGAGGTAGATATAGAAAAGAAGCCACTCAACAAACAAACATTTAAAATCACAACATTCATGATCAaatttaatacaagaaaataccagttatTATCTATCATTAATAAGCTTACAAagtttatccattcaactatcCTTAagttactaaaaatataatatggaGTTTACTATCGAGTATCAAGTATTCTTTCAAGCAAATTTAAAGtgtgtataaacttaataaagttagaatCTGTTCTGCTTGTCAAAATTCATGTTGCTTTAAGCCTCCCTTCATATAAAATTACCCTGAGAGATTTCATTTgtgatcaaaggaatcaaaAGTAGCTAGCATTCAGTTAAAATAGTAGAAAAATCGTGATAATGgaaatttctaaatattcaaaattactaAAGTGAGagtaaatgataatttttataattattttttagaaatattattataattattattgggaccaagtagtaaaaaatatataattttactacttggtcccattaattaaataatataattgaattaataataaaatctttaaattttaaagatattctttttaaaaatataaaatcgttttgttaaatatattattacatttattcaaataaattgcaatgagtaaattaataaaatattactttaataagtaacaaatcttaaaacttttagttatttaacattaactttcatactatatttataattatcaataagtgcaaaaattaaatatcatttttaacaaaattaatttcataaataaaaaaacaaatatttttaaatagtcTTATTCTAAAAAATACTATGTTGAAACTAATATGTTTaagtttaaacattttttattatgaatagaaataatttattaatattatatttttcttttatataaatttaataatactaaaCTTTAGTAATGCTTGAAAATTTAcccaatttaataatataactttGATGTATTTGCAATTTTATATAGTTCGAATTTTCCACTATTTTAACTGATTGATAGCTACTTAATTTATCGAATTTCGAAGATTCGacttaatcttaaaaaaaagataaaatcttttattaagaCAATCCATTTCATCAAGAGAATACTTAATGACCCTTCATCTTGATAATCAACTCATACTACAACAATTTTATTGAACATAACTATCAACAATTTGACTTAAGAacagattattaaattaaagattcttccttttttttatgaaaattaaagaaatatggAAAGTTAAGGGATTAAGGAAAGGCTTATCGAATGAAAAATTTTGCGAATAAAAACCTCATATGATCATGAATAgaaaaaaataactaattaacTGGTATTAATATGATTTGGAATACTTGGTTTCAAGAAATCcttgcttaaaatatttattcttgcAAAAACGCctttatttcatagattttttTGGAAAAGAAGATAACTAAGCAACAACTTTACAGATTATATAATGTCTATGGAATAAATTTCAATAGCACTAAGATAAACTacattataaaagaaaaatagaagtaaaatattttagatatagAGTAAAAGACATAcaattagtatttaaaaatgtttgaaaaaGAAGTAAATATCGCTCATTTTAATGATTCTATTTTTTTAGCTCATTTTGTGAACATGTAATCTTGTTAAATATAgtattaatatcaattaatatgtaaaaatggactttattttaatacatatctgttatttttaatgtaaagtttggattgtattaatttatgatGAAGAAATAGTCTATAAAGCTTTCAGATCTTTAACTTCTGATCAATCAACTTTAAGATAATTATGAGGGAAAGTAATTAACAAGATTACTTAAGAGCTCACCACTCGAAGTTGTTGTAAGAATAGGTTTAGGAAAATGCTTGGAGATTGATGTTTTATAACCCTTATTCATCTAAGTATATTACATATATATGGTCTTTTCAAGGGTAAAGAAAGACTATACATAAACTTTCTGTCAATATGACTTTaagttgaataataaaaaacaaactATTTCTTTGTAAGGAAATCTATAACATAAGATAAACAAGTGATTGTAAAAAACAGTGAAAAAATGCTTAGAGATGATGAGTGCATTATTTCATaagacataaataattaatcgaTTTATACTTGATGTTATTTAAAGTTTatgtcatttttttaaatttattcatttgcTTAATAggcttttaataatttagaataatttttaatgtgtataatattttaattcttatattctaaaataattcaagTTTTTCCCGTTATTTTGTTATGTTTTTTCTCTTTAAAACTGATCTTGTAACAGCGATAAGGtttctctaaaataaattactcaaaAATTTAACTATATCTTACTAGAGTACCttgaaattaattgaatttttctttattcaatcttttttaatttgtattttttctttcttttcttcatcaGGTTCGTGTATATAAGATTTTGCTGATTCTGAAGAAGTTTGGCAATAAACTCATTTCTTAGCTTCCCTAATATTACACAAAAAATTTACTTATCAGGTATCTCTTATTTCTTCGTAAATTCCTAGATATTTTCTTACAACTTCATCTAATATTATTAACATGGCAATAAATACATGATACAGAAAGTTCTAGAAATATGGGGAAATTGACATAAAATATATCTGCAGACTTTATAAGCACTTTCTTGCAACTCAAAACATCATTAATGAGCCTCATACTAGTCTTTTAAAAACTGGACAATTGATATTCCACTAAagaatttaattcta
>ARYC01014517.1_1_5610
tgctttaatttcttttttctcttcctcctcttcaaccatttttattggaacttcgcattgaatttcttagctctgcatttctatttaacaactaaattgttattcaaagtctgacacctaaggttagagaatttcaggttcgtactaagTAAAGGCAGCataagtctcaattttcttttgattaatgaaagaaagtttttgctggcttatgccaagcaatgccggtTTTCTAAGTAGGTTGCCGctcattttttaaatactattaataattatataagctgtttaaactTTACCTTTATACACCAGTAAGAATAcatcttcaaagatttagagaggtctaatgggaacagagtgagaaacattagttttatatttctaaaatttggagataatttatgtattttttcatccattttatacattaaaatgcacctataTGTGTTTTGGGAAGTttggtggtgctcctaaatctgttctcgtaaatttaggaggggattttttaaatttaatttttttaatgcaccacctaatacggttttgaactttaatttaacctcctaattaagttttatataaattagcatcacctaattaaattaattattattaggagcaatttaatggagaaagtttgataaaaattgaagtcaaactttgaaacttggagaaagttcctccatctttatctatttatctgattcaggttgacctccaagtggatctccctatttagtagtaaaattttagtaagtttagaatggatatccataattttaaatttcataaacatttatagaaacttgaagcatgatggaatctatgaatgatgcaatgttgagaatttaatctcaagatttaataggaaaattcagaagtaaagaagatctttacagatacttggtatagcaaggtaagttttcacttataactaacttattaaccatagttgaattgttcttaccaacacaggagggaacaaaaatatcattcttaaaagcattgctaagtgaatagaaaaaagcttttaagtctaatgaaataagaatgatcgagatacctaactaccctgaaatctcagtaacaaacctatatgatgatgttatgagtgatccagatgttgctctctaccttccatcaaagctgcaatctctaataagttgccagagagaaacttcttctttggtgtccttggaactctgaaacctgagtacttaaatgaattaatttaagaagctcaaaGAACGCACTTTCTAATTTGCAGTCTGCAGTCTTTTTAGAAAAAGAGAAGGGCAGGGAATAAAAATCAGCGACACTTGGCTCTAGGAACtatagaagcatccattcatctctagtaagcttagtcttctaactttatagaaaaacctaagtaaagcatgaattgagcaagagactcttcaaagatttggGTAATGGCCCCGTGGCGGgggcagataaaattttttatgaaaaaatctttttaatttaagactcttaaaaatgataaattttaatttttcaagctTATAtccttgaaaataaaaattataacacACTGTCACATGGGCTTAGatgaatataaaatcaataaaacaaatctttattttgcaaattttaagaacttttttattataagaaaattaatctttaatatttataatattatatttaaatttactaaatcaTAAGATAATATGAACTCTAAATCTTAAgcaattaatgattttattaatgatgAAGCTCAAATGTTTGATATTGCAAGAGATGAGAAGAAAACAATTGACTTTTTAAGAGAACAAGAATTTTTAGAAATGGAACCTACATGCAACTTTTGTGGGTAAAAATTTAATCTTGAGAAAGATTAAGATAGACTTGATGGATACCGTTTAAGATGTCACAGACCATGCAGATCAACTAAAGCTGTTTCAGATACATTCTATTTTGATACTCACCAACAAcctttaaaattatggatattaATTGCATTCTATTATTTTCCAAACGCTTATAATGCTAAAACAActagtaaaaaattaagaagaaaaGTGATTAACATTAAATATCATACAATTTAGAAAATATACAAGGAATTAAGAACATACATAAGCAAAGGTTGGAAAGtatactaaaataattataacttacaAGGTTTAGTTGAGGTGGATGAATCAATGTTTACTCATTGAAGATTAATATTCTATGAAGATTAATTTAGGTAAGAAAGAAGAAACATAGTAGCAAGATAAATTTGGGTTTTTGGAATGGTTGAAAGATATTCTAAAATATCTAAAGTGTTTATTGTACCCGATAGATAGTCAGCAACTTTAGAGGAAATAATTCTCAACAATATAGAAGAAGAATCTGTTGTGAATACAGATGCaagattttattaaagtatTGATTGGGATTACTTAAATATGACACATCAGAGATTTGTCCATGCAGGTATTAGAGCTCCAAAAGCACCTAGAGGAATAAGACCATAGAATTTCAGAGGTACAAACTAAGTTGAATCATTATGGAATAGTGTTAAAAggtatataaaaaaattataagttgaaATTCGAGACGAGAATTTTTAGGAATATTTATATGAAGCTATGTGGAGAAGATACACAGATATGAATAACTTAAACCCATGTGACAGTATGTTATAACTTTTATTATCAGGGATATAagcttgaaaaattaaaatatatcatttttaagagttttaaataaaaaaaatttttaaaaataattttatttgccCCCGCCAGGAGGCCATTACTCAAAGATTTCTAAatgccagacgagatgaacatagatgcgggagctggcactaagagaagaaacataggcccaagcaagccttaagaggaagaaaagaaaagaagccaaatcctttacgggcaaatttaatatgtgaacttattcattcgtttaaatctaaaacttaattatataaacaaaatctcccttctcttgcgcatactttagctttatcatcgctgactctcttagcaacactcttaataaaatcgactgtatctatcttcaagtcgaacatcaagtgatatagtagaagtttcttgtagtggcctttcaataaccacaatataattcaataccattgaactgaggactgtagggaacattaaatacaggtgttatgtttagcctttcatattctttccttgtgtctttagttttatggacagataagttatctacaaacagaacaATCTCTTAGTCtgcgtacttatctctaagctaTTGTAGGAACTTAATGTAGTATTCGGTCTTcattgagcgaggatggataacataagtctcgagaccattatcttcacttattccacctaGAATAGCATGattttaaaccttaaccttttaatcatatacttcaatgttgctgtacctcttataccaagaccttgatatgaaggtattaaaagtgaatactgcctcatcagcgtgcatgaactttatataatgctcttaagccctttgcattaaataaaatatataatttaaattatccttataaaatggaacattaaagtcaatcactctcttaatgcgattgactgtcttgtaagatattccgttctttttatatatgttagctatagattaagcagagatatgaagctcaggaaaatggcgatgaaacatcacagctctcaaggccagagagaagtaagcccagtatttaagagtcttatcattaatgagataatcaatatgatgctgctaaaactttagagATCTTTAAGCTTAGAAtgaagctgctatctctttaaattcaatactaatagacagtgagacctaacagaagcaggagatttatggagtaaccttgctatagacgtgtaattaaggataggcttgagttgatcattatattcatcacatccataacgcactcgtaaacaataaatctatatactcactgtcataaacagaccccaaacctcgcatatactcacttaaattactaatattatacattaaacccctacataaaccctattaaaaccctaataaaatatccatcaatagtctacttttatcaataaaaaactcaatcaaactactgaaaggattttggggttttgaatgtctgaAACTTTGCTAACCAAGTTTGGATTTCTTTCTTTCAGTTCCACTGATATTTAAGCTATCGGTAAAGAAAAATCCCCCTAATCCATGTAGTCCCTCTTTTTAACAAATATCTCTTTGATACTATTCATCATCGAGTCAAGTTCTAGATAAGTCTTAGACTAGCTGAGGGCGCATAATTGAACAAAGTCTCCAACAACATTTATTGGAATCTCGCTGATTACTCTCAAGCCTTTATTCTGTTTCAGTACTTAAAAAGGTTTATTCAAGCATTGCAGTGTGTTTGGCAAGAGTCTAATAACTTAGGCGTCAATTTTAAACAGAGAGAATGTTCCAACCATCAATGGAATGATGACAATGTTTTTGCTGTCTAGCAATACCAACTCTTCTTGTAACTATGAGAACGACTCTACTTGGTTGTTAAATATATAGTTTGCCAGCCCCAACGTTTACTCTGAGTTGGGTCTTTAGGCAATTAATATCATAGAGTTCCTTAATAAGTCTTAGTCAATTATTATCGTCTCGTTTCAATAGTATATCAAAGATTAAACAAATAGCCTAATTTTTATCTAGAGGTCCATCTTTGAGTTCTAGTTCAATTCGTGGATGAGGCTAAACATTCCGTCGCAAAAGTTTGAGGAACACGTGGTCTTGAGGTTAATTAAGAATTCTAGGAGACTCTGGCTGTTTCTTGAACAAAT
>ARYC01001611.1_56279_62677
cttggtcccacagtatataaattaattgaataaatcaaacaaatttctaaaaataaattatcaaaaatattcaagtatgattaaatatatatttctatgtatttaaggattattatgcatgtattaattgaaataaaaaattattacaaattaaatgtaaactgaagataattactaattcataaattgaaaatggatcagagtggagttttaaagaacaactcaatttggtaagttgatctcctgtaactctattttttatagcaaaattcttacatttttatcttttttttgaacaacaaacgtattctgcgttatttcaaagttaaattaatgacaaatatatacataaaagaaataatatattgtaatcacaaacaagcactcatctttttatagttaaatatatgaatttgtttagaattagagactaaaactaacataacttaaattgagctactttcataacaaacataagttgttcgcaagaatataattattctggaaaatgttattaaaaatatatatcacgtatttaatacacgacagttgataatttttcatattaatcatgcaattattggtcattttattaagtaattttcgcttaaatatataaatttatttgtaactatcattttgatgtcagttattattcatttatgttttataatttcctaatattttgtattttatcaatattatattcacgatttatatactattttaactgattatttcatcttataatctgccgggatatctatcatagaagtttaggtttttttaaggtgagattgtacttactacttctgctttgctagtcatattttgatatttgtgctttaaagtttgtagttaaattcttaactgaatctattgaaaaattatccgatattcgcttatccctgaattgaataattataattggactgagaaataggaagaataaattagattttcgttagtttagcctgaaattatgttaaaacttttaatatttttttatatacagagtttaaaaaataaataataaggatagataaaataacttataaaatcttttctttgatattttattaatgcacaatttaaagtgttttattttacttactgttaaaacaaagaaatatttgaattattacctaaaattgtatatatagatactataaactatatcctaagctgaacaaagaataagcttaaactgtaaactttccattactttggtttaattcttcaaataaatccaaaaaataaataagaagacatttatttcacaaatgatatggtattattatacagcactgtgggctttattctctgcattatgtctcattgaaacacgtcaatttccagtttagaaacacgtcaatttccagcttaaagtttcagaattacattttaaataatatactcgcattttttcattaaattataaggtttttattcataataaataataactgaaaaaattaagaaattataaactctaattaataaagaatgaatttaaaagaatttattttgaatctgctggtcattcattaaattaaaaagttataaaaaacatacatagctatttatatttaattaatactagtcagcaagagatgaggcgtaagagtaatcaaaatattcaggatagtacgatataaatcagaaagtatagttcaaatgttaacatctatgaatgataatagattaattataaagctgctttcagataccatttttgtttaaaaaaatactaatatttatacattgaattagttttcattttcatattattattaaaaattttctcctaatttttaaaggaaatataatttttctctttattttgctagaagacatcaaatctttttataataagagtatggatattttttatttaaaatctcggcaatctgagaaaaactaactttactgtagtttcaattctcgatatcttgttcaattgcattattaaaataatattctagattgcagtttaaggaatttaagttagctacgagataaaaagacattttaggtaaattagagaacaagtatatgattgcaataaattttatcagaaaaagtagtataatattttaagttttttgaaagacattagattgggatacattgttcaaaaacataaaataataattttaaaataagagatgaagatttttttttacaattttaaattaacaataatttaaattaatgaacaatttattattgctggaattcattcgatttaagattattaaaatcataattgagtaatggccccctggcgggggcagataaaatttttatatgaaaattttttttttatttaaaacgtttaaaaatgataaattttaatttttcaagcttatatccctgataataaaaattataacatactttcacatgggtttagatgaataaaaaatcaataaaacaaatctttattttgcaaattttaagagctcttttattataagaaaattaatctttaatatttataatattatatttaaatttactaaatcataagataatatgaactctaaatcttaagcaattaatgattttattaatgatgaagctcaaatgtttgatactgcaagagatgagaagaaaacaattgactttttaagagaacaaggatttttagaaatggaacctacatgcaaccttagtgaggaaaaatttaatcttgagagagattaagatagacttgatggttaccgtttaagatgtaacagaccatgcagatcaactaaagctgtttcagatacattatattttgatactcatcaacaacctttaaaattatggatattaattgcattctattattttccaaacgcttataatgctaaaacgacaagtaaaaaattaagaagaaaaggaattaacattaaatatcatactatttaaaaaatttacaagaaattaagaacatatataagcaaaggttggaaagtatactaaaataattataacttacaaggtttagttgaggtggatgaatcaatgtttactcatggaagattattattctatgaagattaatttaggtaagaaagaagaaacagagtagcaagataaatttgggtttttggaatggttgaaagatattctaaaatttctaaagtatttattgtacccgatagatagtcagcaactttagaggaaataattctcaacaatatagaagaagaatctgttgtgaatacagatggtgcaagattttatttaagtattgattgggattacttaaatatgacacatcagagatttgtccatgcaggtattagagctccataagcacctagaggaataagaccatagaatttcagaggtacaaactaagtagaatcattatggaatagtgttaaaaggtatataaaaaagtatatgttgcaattcgtgactagaatttcgaggaatttttatatgaagctatgtggagaagatacacagatatgaataacttagacccttgtgacaatatgttataatttttattatcagggatataagcttgaaaaattaaaatttatcatttttaagcgttttaaataaaaaaaaaattttcataaaaaaattttatctgcccccgccagggggccattaccctcataattcataaaagagtgcgtgttcatttcttagaagagagtcaatatgtcttccaattaaaaggattctacttttcaatagtagaagaaattaatgcctaaataataaatggtttcatcaagccatttctcttagattacagtataagctttgtgttagaatttaaaatcgttgttttattcattagtaataaatataagttaggagtctacaaaataactttattaaaatatttgataattattgatttatataagaataaatttatttagttgatagaataataagttcatttttaattatactaaagttgtacatgtcatatgtagtttggttaaaactacttttttgtgtgcaaaatgttagtatttttgttgacatataacactatatagattctgttttatggctaccaaataaatataatatgttattatttgataaatattaacttcaaatgtaaatagattaccaatcataatcatcattaagtcgatgattaagttaaatgcattgcttgaaaacgaattaccatcttgatcaggaaatcctaagtctaattggaaatttaaactatgtaatgcacaaaagaaaacacaggtagctagaaaaactatgaaactcttccaacctgtttatcttcaaaaatttgtaaagtataaatgaatgactattaatgatgccataacaaagaagagaaaggcgaataaacataagaaaaaatcaataaggtgaagagtatttaacacattcttgtaatcgcactattaaatttttgaccgtcaagcaccttttaaggagtgatccctatggaaggttaattatgaactgctaagaatccatttcagttcactagaatccattccagttcactataaaccattcaatctcactattaaataaggggaaaattaaatatggacatactttaagttaggtcttcaaattagaactttacctgccaatcatattttgatgagtatgatgactatccatctctattaatatcaaccaaattatgatttatatctaatccataaaagactaaaataatgctaaatagacaaattaaccgaaactagataaaattgctccttatactgtaaagggtgatagaagtagaaacttaattacaactaagtttttaaatgacttgtaatatgagctgctagacgattaaattgactttagaggcagagtgcttataagggctagtccttctaggatagtatacatataattatggggtatcaatgataccctaataaaaatgctcctttttatttgattaatcttagagatatcaaaagtggatttatattaagaaggcattatttcatacaatactgaacacaacgcttcctctggtagcattttatcatttggatcaatagttaataagccctttataattttatgtactcgttctctggattatcaattagttttcccaagctaaacttttttctttgttgtaaaatttcaaccaactaattgtttggaaatggaaagcaacctttggaagaaatttagtaatgagttattccaagagcccaagagtctagctttttcatagcatctaaattggtgatgtaaacactcaatatttcaggagcttgatatcctaaagtgccttcattattattattagacattcccaaatcacatgatttaggtaccaaattattacccagcaaaatgttttcaggcttaatatcttggtgaacaatatttattttatgagcaagggtgactgcttttaaaataccatatgagatttaaattatttggttttagcaaagttgtgtctagatcatccgaaatacttgaagataatattcaaggataagggagttacgtttgaagtactttatttccccaagcactctagcaataaattttaaagaaggatcttgggaattaataaatttgcgcagctgagtaatctcatgtcacaagtgcttcaactaataatagacacctttacagcaacgaacattattggttcgctgggattataaagctagtttccataaggcacttgcacttgtatactataccaaatgtaccagagaccaatttttttgaaattaaatttagatatctattctttaattcttaaaaacacattcgttcaatttcaattgacgcttcttcaacataggattctgcttctatatgtattttcattagattctattacaccttatagttttactatagacaagctttaattactttttcttttttcaactccaagttgtatgcataaatcgaagattgtaaatcctattattatctttgagatagcatactaaatcttccttgcagataaatcattctattctccattcaatatgcaggctattgctgtcttcattatagtgagacatagagcccttaatattcttgcgattgggttgttgtaacttcaatacaaatctaagccctcgattatatatactgcaatcatttttcatttgcaatattttatcaagatattgctgaaattcagtctacagtgtttattcatatgatatctacgtatcaagtatcattatatttgactagatgccaccactacctttttgtaactcatcattgctagagattatagatatttcatcgaatggaacatcctgctcaaaagctttcacttttaaattagtcttggaaaaagtctacctccagtcatgtggcttttcaattattgtaatcgactaagatttttacgaatattctttctccgatttattctaatagtttatgctatc
>ARYC01002742.1_60165_66593
AATGTTGATTGTTCTTCACGTACTGCTCAAACTGATCTTTTATTGAAATCTTGATTCTTTCCACCACGCCCAATTGTTTAAGTATCTTGTGAGTGTTGTTCAATGTCTATTGTTGCTGATAAATCTAAGTGGCGGCCTCTGAATCTCCCAAATTTTTGTATAGGTACTGCTTGAAAGACATAGAACCGTGTGCAATGTTTTCCGCCATAAACTCCTTCACAAAGTGGTTTGAATTTCATTTTTGTGGAACTTACTTGATCTCTTCTAGAATTTTACGTGCTGCTATTTTTCCATATTCTAGTTGCATCTATTTCTTGCACCATAGACAAAATCCAGCCCTTGATGTTATATGAAGAACTCTTCTGGAGTTTTAATGCTTAGTTCTGACATTTAGAGGTCCATCTTATTGAATAACTGGAATCCACCTCTATTCTTATTTTTGAAATACTCTCTGTTTAAGCCATTACTGTCTCTTGAAATCTTAATGTGAATGTACCCATTGTTGCTCTTGTCATCTCTAAAGACATTGACCTCCTCTAAAGATGCTTAGTTTGATTAAAGCTTCTGTTGAATCTTCCCAGCCATACTTAATGACACAGGTCCCGCTATCAGCAAGAAGAAATCGTGTCTGTAATTGTACTTTTTAGAGTTTTTTGACATTTCTAAATCCTTTGGAAGCATTGAGTTTTTAAAGAGAGAAAATGCTGgtcattcaaatatttatttcttgacatcttgaaatttataattatctgtctaataaatatttatatatttgcaaACAGCCAGGCCCTTtgtttctataattatatttttgcacaatctgcacagtatattataattattaataaatgaattaattattaaagtttggtcataattattaataaatcaaatttgaattaggagtattactACTTAGAGGCAGTTAGGATAACTAATATTACAATCATTTATTTGTAATTCtgaaatttcctatttttatctattttaacaataattaaaaccCCATTCTTATactttttaggaaattttgttGACCAtagaaattaaactaatacaTCTTCAGACTAATTGATAATTCGAATAATCATATGAATATTTGCTTTAGCTATTCCTTTAATATCTTCATTCTCTCTCGTAAAGCTTCTTTCAATCCTTCATCTTACTATGTGTTTCTGCTAAAAAACCTGAATTTAAGAATGCTTTAAATCAAGCTTTTAACTGTGTTTGTTCAAATTAAGGCTCTGAATATAATCATGAAATCAATTAGGATGTTAGAAGATCTTTACAATAGTAGCAgcaaatctatttttaattatctccTTGCAAGCAAACTTTCTCTGTCAAATTTGAGATTGCACCTTATTCCTAAACAGCAGATTGCTAAACTCTTACCCCTTACTTGTGAAATCATTCCACAGTTCTTTCGAATTCATTATGGAACATACATGTTTTGCTGCTCTTGAATCAAGACACACTCAATTTAATGCAATCTCATCTTACTTCGAGTGTTTCTCGTCAATTCCATCGAGAAATTCATATTAGTAAGGGAGCTCTATCTTTTTGTCCAAATCCTTTCTAATAGCTAAAATTTTCATGGCAATATCATGACATTATTTAACTGGAGATGATGGAGTACATGTCATTGATTTCTCATTTTTcatagttttttatatttatttaatcttactTTTAACAGTTCTTGCCTTTACTGTTAATTTTTTTTGgacatttttaattcttttctCTATATCATCGGTTTTAATGGGGCCAGCCACATTTTAGCtataatataaagataatttagtgaattaagagtgaattttaatttgaaatacaaaagtAGAGAGAAAAAAGTATTAGTATAGCTTAGAGTATAGTCTTAAAATAgtcatcatcttcttcatcatcgttTTATTGATCTTTCTTTGTTCTTATTGAATTCATCAAAGATATTGGGCTTTAGTTGCTTAGCTTGCTGTATTCGAAACCCGCTGTTCTTCTGGTGCTACAGCTGTAAAATCGGCCACTTCTCACTTTAAGAGCACCATATCTAGATTCTTTCAGGAGGAGGAGACTCAattatgtttagccaaaatttaattattttgtaatatttaataaattaaatcatcctgattaaaactttttaagttttaatgctttTATATATGTGATTAAAGTAATaggtttattttatatataaattttaatagaaacgtcttaattaattttagtcttaatttaataattaatgctcaggatgatttaatttattaaatattacaaaataattaaattttggctaaacataatTGAGTCTCCTCCTCCTGAAAGAATCtagggggggggaagtttcctgcactcgaggaagtttcatGCACTTTTTTTTTTatgtaataattttactttaaaaaattgattatttttatgacccattaatTTTATGAGGATTTTGTTCCATCACTtaagtagttcaagaaattatAGCGTTACACGTTGTCTAATAAAATATAGGTGTGGAAAGAACAAGATAGattgaatcagaatttcaataacaattgaatacaatatttggaattactatgagTACAGAGAGAACAATTTAATGGCTAAGAGACAGAAATCTACTAATATCACATGAAATCTgtcagagttgttggaatcGTATGTAAATATAGAAATGCAGTACTAGAGTTGATGGTGAGTAATTTAAATGCAATCGTTGCAATCTAAAAGTAAGTATTAGAAAGGAttctatatttgaattattctCAAAAACTCCAATAATAATACTAACGAGAATCATCTTCATCTACTTTATTGATGGAAACAATGCTAGTAAGATACATAAAATCCTTAGACAAACAGTTAGCGAAGAACATGTAATGTCAATTCAATCTATTAGAGCAATTCTCTTTGAGTTAAGAAATAGAATATCAGAATGGATGTAGAATGAGTACTATTCAACTTTAGAAATGAACAATGAAGTTGTAGAAATTGATGAATCCCTCTTTAGTCATTGGCCTCTATCAAATTAAAGAAGAAGAGACAGATAAGTATGGGCGATAGGATTATTTGGAAGAGATAGCAAGAAAATAGTAATCGTGTGTGTTAATAACAGAAATGAGAGAACATTGAGAAATATAATTGGATAATATGTTGTCAGGGGTAGTACTATAATTACAGATGGATGGATGGGATACAACTTTCTCAGAAATAATGGGTACTTTCATGGAACTTACATTCATTAACCGAGGGGAGGATACAGAGGTATGATAGGAAGAGTAGTACCGGGAGTTTAAATAACAACTAACAGAATTGAGAACACCTGGAATCATCTGAAatacttaagaaatatttatagtgGTTCAATTCCAGCATAACATGCCTAAGAGTTCTTAGATGAATTGGTATTCAGAAGAAACGAAATAGTGCTTGGATGGTCCTTAGAATCTATGTTAATAGAGATATTAACTAATTGAgtaataattaagtataatttatagcaatgaaattagtccgaaagttggttgatagttgttataaagattaattaaataaaaataaaatttttttatcagtgcaggaaacttccctaaaattttttttttatcataaaccagtgcaggaaacttcccccccccccgaaTCTAAGTATGGTGCTCTTAAAGTGAGAAGTGGCTGAGGTTACAGCTGTAGCACCAGGAACACAGCGGGTTTTTGCTACAGCAAGCTAAGCAACTAAAGCCCAATATCTTTGATAAATTCAATAAGAACAAGGAAAGATCAATAAaacgatgatgaagaagatgatgacTATTTTAAGACTATACTCTAAGCTATACTAATACTTTTTTCTCTCTacttttgtatttcaaattaaaattcactcttaattcactaaattatCTTTATCTTGTTTTTTTTATGTAGTCTTGATTCTCTTCAGAATATCTTTGAGCCTTAACTTTCCTTATTACTTATCCTTTCTAACCTTGTTTCTATTGCTCGCACATCTCTAATGCTTTCTTCTTCCTCTCTTAATTTAGTAAGAGTTGGAAATACAATCAGCTTTTTCACCTTATTGGAGCTGAGCCCGATCATATGTGAGATTGCAAGCACTCTCTTGCCTTATTGAGAATATAGTTTATCATATTATTGCTTAAGGTGGTAGTATTAAAGTTCATGAGCCTAGACCTCCTATAGCTACGCCTGGTTGAATGATAGATGCAAACTCTCTTGGAGAGATTTAGGACCAATTCAggtctttaaatatatatttattttcttggGATTCAGTTGGATTATGATTTTTAAGAAAATGGAAAACACGAATCATTATTGCTTTTATCAAAAGTTTGATTCATTATTCTTTTGATTCTTAAGTCGTGTTAAACTTTATTTACTTATGCAAAACAATAAGAACTTAGCAAAAGCACTAGGCACTTATGAATTCTGCTAAGCTCTTTCCTTTTATTTCTTATGCAAAACCTTTAAAGGTTAGTGCAATCGAGCATCCTGAGCTAAGGCACCTtctagaataattataaaaactagtCTATTGTCTTAACTCTATTAGAATTTTAACTCAAAGTATATGAACTAGAATTAATAGCAATCCTAACAAGACTTTAGTGTGTTTGAGTCTAAGATTCAAAGTAAGCGTGATCTTTACAACTTTTTGACCATAGAATGTCAAGCCCATCTCCCCAGATACTAGCTGATAAATTCTTACTTCCTCtcatagatttataaaaaagagaaaaatgCAAGTAGATATGgactgttaaattaaattttagtaattaggCGTGATCAAATCAAAGTATCATGCATCCCGATGCTCCCATAGCTCTCTCATATCTTATGGAATACGCTTAGTAACACTCTGAGCTTTTTTACTATATCCCAGATTAGATAGACTAGAACAGGCTAGGTTCGCTAATGGGTGGGTGAAAATTAGTATACTATGATATAGCAAGGATTGCTTGAATTTATCAGAGCAGCTTAAAAAGCACTCTATGTAGTGACACGGTTTGAATTAGGGGATTTCAGAATAAATAAGATCAGAGTTAATTGAAGATTACTCGCTGTGAATATAATTCAACCGTAagtattataattcttttagtGATTTTAGCTCACAAAGGAAAAGCAGTCTCTTTTATGAAGGCGAATTTCAAGAGACTTTAGCAGGCAAGAGTGCGAGGAAACTAAGGATGAAGAGTCGATGCTTCACCAGGATAAGTAATAGTACCTGCTTTAAGTTAAGTGATTGAAGACAGATTACAGCGAGTTATTGAGAAAGTAATTCCCACTTTAAAATCCACTACAAATGACTGATCATTAGAACTAGGACTCATTCAAAATTGGCTCAATGCCGTTCTCTTCTTAAAGTTTGATTAAAGTGCTATTCAACATATGATGCTCATAAAATATTGTGGATACTACCGAAATATTTAATGCAAGTAAGAAACTAAAAAGCATTCATGAGTTTCAGTATTTAGTGTGAGTATAAAGTCAAAATGGTGAAGTTATCAAtcatagttgctaatctttaatatttctcACTCTTCATATTGTACTTTAGCTTTAAATCTCTGTTGTAAAGAATCTCTAAAATGAAATGAGGGAATTGCAGTAGATTTAAAATACTTGAAGTGTAGAAACTTATAGAAGGAGGAGGTAGTATTATTATACTTATGATCAGTagtactaaataattttattttaagcaacataataaataataaaagatttttttattatttcagaaATTAACAGTTAccctaaattttataaataattaaaatggggttttatattgatttttattaaatacatATACAAATTTTGtgaacaaataaataataattcctTTAAACAAATTgtcacataagtttatcatgatAATAAAGGTAATTTGTCCTTAGCAAGAATAGATGTGTCTTAGATTTATTTACAGGTCTTTGACAGGTTGAAGTGATTTTATattataccaagtttaagctgaatgctAGATTAATGATCATGTTTTCATGATTGATCATAATAATGTCAAATACTGATATGAATTTATATGAAACTCTCTGATTAAGTGTAAATTAGAAATATCTCTTTCTTAAATATCCTTTAATGCTCTTATTTGTAATGCCATTAcctaattaaacaaatttaataaacttctcatattatttaaaaattatcagcTGAGTGTTAGATGAAAGTGTTTTTACAAATATTCCTATTTTATTTCAACCTATATTCTGAATTCTTAGTTATTTATTAACACCATTTATGCTGTTTTAATGAGGTAAGCTTCCATATTTGTTCACATCAGCATCTTTTTTTCATTATTGACAGCTTTCTTAGTctagtttatttaaatactatATTAGTTTTCATTCAGTGCAATACTAATT
>ARYC01003510.1_30712_37146
CTTTGCAGAATTTTTTTGTAAGTTAAATTTCCTAATATAAAAAATGGATGCATCTGAGTTAAAAATGGATTTTCAAGCGagatttcaaaaataaatcaatgaatctattaattttcataacattgattacatatttataaaatagaaatatttaaactaaaaaaaattGTTTAGTACAGTTCAAATtgctatataaatatttaattcttttaattactgaacattaaaatgaaaaataggaGTAGTTATAATCTTggaaacatttttaaaatactctacattcttttataataatgttatttggtagtataaataaaattaatgtttactttttaatattacttcTCAATCATTCAAAGTTCGATAAAACAGACAATTATGGTTCAAAAGCCAAGACAGAAAAAGAAACTCTATCCCAGCAAGAAGATGAATCAGTCTTAGAATTAAatgaacaattaaaataaaaaatagataaattaaaataaaataaataattaggaaATGGAAACAAATCCTGTTGAGATCAACGCTGATGATGCAAATACATCACATAAAAtataagttacaaaaaatatggctaaataatattttttaaagaggTCCAACCCAATAAGAGCTGGTGTAGCATTATACAAACAACTCGCAGCAGAAGTGAACAGAAGATAGTttcaaagaaataaaaaaaaaatgtCCAATTATCTTAAGAAGAGTAGTTAGACTAAGTAACATTcttaaaactaatatttttattattattatcataataattattctgTCAAgctgattaaatttacattttaaaatatatatttttacttatttttataaatgattctACAAGCATCAGGAAGGGTCAGATTGTATACAAGGAGACCCAAAGAAGCTTAAGTAAATCATGAATATCTCAAAGGCAACATTCTAAGGATTTTCCAAGATAATTTTTGCTATAGAAGAGTGAAAACCGATGATATTGAGATTGATCACGACTGTTTGCTGCCTAAACACTTTATCAAAGTAGAAAAGGCACTTGTCAAGAGATTAGCAGATAGGGAAAACACTAAGTATAGAGGAGCATGATAAAGAGACTTGAAGTATGAAAGATAATTGAGACATTCGGAGTAGATCAACCATTAATGGAATCATCCTGATTTAATCCCAGAGGCAACCATATATAAGAGACGAGTTTCGTCAAAGATTACTGGAAAAGTTGAATTTtactcaattaaaatttaagttttttattctCCTACCATTAATGATGAGGGATAAGAAAAGATCATGACATATGacaaaacatatttattttttcatagaCATTACCAAATCTAAGCATTTGGAAGAATGTGAGATCTAATGGGGAAAtaatgcttaaaatttatattatcgactttaatttataaattaaaaatatagatataattaatGTATCCTTTGATGGTGTTGGTTTGAGCCCTCGTAATagttttaaagattaataaaatatataaagaataggtaaattcaaataaagtaattgatatttaataaatattttttattataactgGCACTTATTTCATTTACatttaaatgaaagttaatttttactttCTCTAAAGTATTTAAGGCATTTAATTGCACAAACTGTACATTACaagtttattttcttgcatAATTATAATCTCTAAAAAGTACAAATTTTGGAGAACAATGTGAAATtgtacttattttataaatgctCTTGCTATATAATGTACAGAGAAGTTACATTTGCGGATTTTATTTAAGTGACTCCGCCCATTTATCTTATGTAATTACTGCTAAAAAACTAGCCTTTTGCTCGTCTATCCCATCTCAGCTTCCTTATTCTCAGCTTCTTAACATCTCATGTTCCTGTAGTCTTTATCTTAAGTACTAAGATTGCTGAATTGCGTGTGCTATGCTTATAAACTTCACACAATGAAGGCGCGCTTATATTTTTCTATTCAGCATTATAATCTTGTAAAGAATGGCTGTTTGCTTAGCCCTATCTCAATTAATTGCGGCAGTGTTTTAGACGGTCAATACTAGAAAAACGGCCATGCTCAATCTTTTAGGCTGATTTGTTTAGGTTATTACACAACCTAATTTGCAAAAGTATGTAGTCTCAATATGCGAGCGAGCGAGCTGAGGTAGCTCCTACCATttgttttactttttatttattaaaatgattaatttattgaatttaagtaAAACCTAATCACTATCAAATCAATATGGAacactaataaattaaatatcgaTTAAATGAATATGAAATAGAGGctgttataaaataatattttaaaatattttaaatttgaattgatttatctGAATATACCtgttctttatatattttattaataattttgggggggggggaagtttcctgacaagagggaagtttcctgttaaataataaaatattatgaccCATAAATAATTAAGAGGATATAATATTCATGCTTAATTAAATTCCAGAAAATATAGTTGTACACGTtgtctaacattatataggtatgGAAAGAGTACGATAAATTGAATCAGgatttcaataataattggATACAATAATTGGTATAACGATGAGCACTGAGAAAACAATTTAATGGCTTAGAGACAGAAATTTACTTATATCACAAGAATTATGTTAAAGTTGCTGGAACcgtatgataatatataaaaataaaacaaggGTAGATGGTGAAGAATTTAGATGTTGCCGATGTAACATTAAGGTAAGTATTAGGAAAGATTCAATATTTGGATTGTTTTCAAAAACTCCTATAATTGTACTAACAAGGATCATCTTCGTCTACTTCATCGAAGGTAACAATGCTACTCAAATCCACAATATACTTAGGTAAACAATTTAAGAAGAAATTATCATGTCTATTCGTTCTATAAGAGCAATACTTTATGAGTTAAGAAATAGAATTTCAGATTGGATGCAAAATGAATACTATTCAATATTACAATTAAACCTTGAAGTAGTTGAAATTGATGAATCCCTCTTTACCCACTGGCCTCTTTCAAATTAAAGGAGAAGAAGAAAAGATAGACAAGTGTGGGCTATAGGATTATTTGGGAGAGATAGCAAGGAAATAGTAGTCTAGTGTGTTAATAACAGGAATGAAAATACACTAAGAAATATAGTAAGGTAGTATGTTGCAAGGGGTACCACAATTATAACAGATGGTTGGAGAGGATATGAATTCCTTAGAAATAATGGCTATTAACATGGAACTTACATTCATTAAGCAAGAGGAGGATATAGAGGAAGGGTGGGAAGATAAGTACCTGGAGTTCAAATTACAACTAATAGGATTGAAAATACTTGGAATCATCTTAAATACTTAAGAACCATATATAGTGGATCAATTCCCGCCTAACATGCTCAAGAATTCGTTGATGAACTAGTATTCAGAAGAAATGAAAGTATACTTGGATGGTGCTTGGAAGAAAAATTAATTgagatattgactaattgaacattaaattaattatagcttaaatatataataaccttatttataacaatgaaattagtccggaagttggttgatagttgttataagaattaatcaaaataaaaaatatttttgacaggaaacttccctaaaaatttttttttatcataaaccttggCAGGAAACATCCCCCCCCcccataattttattaatttatttaaatttgcatGATACATCCTCCGTattctttattttcatttgaaatatagaattaaaagtTACTTAATAGCTAAACGAGTGGATGAATGGTTTAGAGCTAGATACATTTAAGAAAGTTTATAATGAATAAAGGAAACTTACTAAAGATTggatttacaatttttatttatgattacaTTGAATATGCCCATATTGTGCTTCAACATGCCTGtatgttttaaaataatgattaggcttgatttctttaaatgtagcaggaataatttattaataataattatgaaaaaataaacaaaaaaggCATTAAAAATGCTCAAGATGTAAGAAAGATGGATAGTTGTAACAAATACTACTTTGAACTTATATCATATTctatataaaagaaaaattattgtCGGAACTAAAAGTCAGAGAAGAGGAAGTTAAAGTGAGAAGTCAagattcttttaaataatatcaatttcaaAATTGGTAAGTCAGACTAAAATTTTTCTACTTCCAAAGATGAGTGTCTTCTTTATCAAAATTCATAGTAGCCATTTATATCCTATCGTGATCAAGTGCACTATCCAAACTTTTAAGAGAAATaaagatttcttattttatgaCATAAGTACATCAATAGTGAAATAAACTTCATGACATCATTTATGAAATAGAGGTGTTATTTTATGTTTCATCAAAATTTGGACTATTCATTGACGGGAAAAATCACCACCCACTGGTGTTAAAATCTCGTAGCATCTTTAATTTCAGGAAAAGGCAAATGCTAATGAAGACTCTTATTTTGAAAAGCTATCACTGAAACAAATATTCAAGTTCTGAATATTTGAGAATATTTTTTAAGCTTAAGTGCTTTTTCCAaacaagaataataaaaaatatagcatTAATACAATGTTTTAGCAAATGAGTTTGAAAGACCAGATTTTGTTTTAAGAGCTGCAAATGCTAAAAACTTAAGGACCAATTTAAGGCAAAAGTTTTGTCTGTAATTTCTGCTAAGAAGGATATAAATGCCCTAAAACAAGATATAATAATTGGAGTAAACCTAATAAATGCCAAGGATGCTACagaattttcaaataatctGATCACTGTGAGATTCATATGGGTATCTGTTATCTTGTGGACAAGACTAAGATTATTTTAAggtaatttatttttgaataataaaaacttGAGCCAAACTATTATGAAAAATGAATCTTTAAAATCATGATAAAGACCTAAATTTAAGTGAACTTTAAAATACCAGAATTTATTTATGAGATAAAAGGAGGTTCCATTTGTAGTCAATGGGAGTTGTATTTTGCAGATAAATGGCTAAATCAGAACCAATAATATTTCAAGTCGATGTTAGAAATTATTGTTTTTGGGAGAACATACATAAAACTATGCTCAAATTAACAGTTAGATTATTTTCCATAGTTGTTGAGGATAATCCTTGGAAAGGGTAAAAATCAACACCCTATTAATATTTACCAATACACAGATTGAAAAGGATgcatatatctttaatttaagagcAAGGAATTATGTTTTATTGGACACTTCACAACTCTTAAAAAAAAGATGGTGCAAATCACCTAAAAATTATTTggatattcaattaaaaagattattaaatggGTAAAGCTCACACCTAAAAGAAATATGATCAATAGTGTCCATCCAAAATATTCATTAGAGTACTGCCTTGTTGGAGTAAAAATGCagcatttattcaaaaatattagatttaattccTACAGAAATTGAGATTGTTAGAAATTAGCATTCTGAGAAACCAAAAGAATTCTGGGATATTATTGACCAAACTTTCCCATAACAGTATAGATTGGAGATATTCACAAGATCTGACCCTGATAAGCCTCATACAGCTCATGTTGGCAATGAAATAATAGGAGATAATGAGATGagaattttaaatctttattaaaattttaatttaatcaataaactttaattttaatatttataaattaaaaataatcattcttgaatttaatgatttttaaatacgtaaagttaaagaatttattagGTATATTCTAAATTCTTTAATTCTAAACTcatgttttataaatttctatatatGTAAGAATGTTTTGTTCAAAAGTCAAATTCGTTCCGCAAATAGAAGAATGCTTCTAATTTTACAGGAACATATATCCATTTTTTTGTAGTATTACATCTTTAGCAAATTTAAGACAGCTGTAATAACAATTCTACATCCAAGAAAAATTCTTGCTTTGGATACTTTGTGTGAGAATTATATATATGAACAACTCCTTACTTTTTGATTAAGTAGTAGGATTTTAATTTTGCTTGATTACCGCAAAAAGATTTTCTATAGGGGCCATTGTGAATTGATAAGGCCCCAAATATAGTACAGATATTTAATAAAGtcttatttttttgaatttaataacaCTCTTGTGATATGTAACATTATCTAAAAAAAAAACAGTCTTCATCCTCCACTATTTTGagctttaatctaatttttcaattatttatagtaaaaagtAAAGAAACGTTGTAGTATTGTTCTTTCCAATGCTCAGTGTATAATAAACTCCACCATCCCTAAATCCGTCTGCAATCATGTTAACTCCATAGTATCTAATTAGTTAATCATTATAGTTACGGTCTCCCTTCATGCTCCAGGCTctccttaaataaatttagcttTATATTTCACTCTCGTCAATAGTAgtaattaacttattttgaCTC
>ARYC01017034.1_18654_25088
gcactataACTAAAGAagtatgaaatgactctaagagattatctttactttaatagatacccagatgacttgaatgagatactcacggaaatgaccaagggtgttaaagagctccatgatctagggtatgttcatagagatttgaagccagaaaatgtaatgctaaatctctgtcctttagaaatagtagtcattgatttcaatagagcaatgaGTAAGAAATAGGGACTTTAGATAAAGTACTAGGCACATCTGAGTACTTCCTAATAAGAGAGAAAtagactaatggctctgtttagtgggatgtctgggcggtagcagcaatttcttaaagtgcgatatggaaagtatgtcttacttcggaacaaagcaagaaaagtaatcaataagcttggctattaaacatatataacaggaagatgtatgcactgagattaagaaaattgttgagatgataatagtaagagctccagcatatccaagatcatcattagaagatatacttgaaacactAAAGAgggctaagttcaagagataccacaaagataagcagataaaatttgtttgaattaagtacactaatactcattaaatattcattaaatattcattaaattcatataaaaccttcattttctctactaaccccaataagactccaactataccctacaaatcaaagtacttataaaccacacttaggggttttggggttttgatttctaAGCTAAATAgtattcttaatatatttaataataaattaatcataaatgttgctaatttctaaattatcatTATCCAACTTGgcctaatttatttaacatgTCCAAACCGAATATATCCCCAAGTATTCATATCAAATCAAATCAcaaaaacttatattaaaagtttttgaggaatttttattatattatttgaatCTTTGTATAATGTACTGGTGGAGGGATCaagataaaaaatgaaaaaattttagaCTCTCTATTTAGTTTACCTTAAAATTTTGGGTGATCATATattcaataccccaaaaccccttagtgagagttataagtgctttgatttgtagggtatagttgggggtcttattgggattagtagagaaattagacCAATTTGcataatgagaaatagaaattagcgaaatttagggtatatttatgatgataaatatttagatttattgcttaagcttaggtatgtaGCAAGTATTAATTTAGACTTGGTCAAATCAGtactgaattatacagccatagcaagactccaaCGTAAGAGTGCCTCAATTGTTAGGTATCGTTGCTTGtcagctgtttagcattataactcaggcatttgaaaacatcctgcaagaaaataaaagttctcacagcagcATATTGGCtactctgcgactcgaagactttaaagtattgtgCACACTTTCCACTCCACTAgcgggctgtgatgtttcatcgcaagttttcTGACATGCGTATTTCTCCTTAAGTATAGCCAACAtatatagaagaaatggcattactttcaagactgtcaacagagtaaagagagtgaatgattgattttacagtggcatattatagtaataatttaaactatatatatgattaaatgcagagagctattactaataacatcaagttcatacacgctgatgaagcagtgtttacattcaacacctttattaataagtcttggtacaagaagtatgataacatagaaatttatgactaaaaaagaaggttgtcacccatgcaattttagctggtattagcgaagattcaggcttatAAAGTTATgccattcatcctcgctctattaagcgagagcagtatattgagttcttacataagctcagagctctcaaatatataatataaattagtcttataaaattgaacattaaagtcaatcactctcttaatgcgattgactgtcttgtaagatattccattctttttgtagatgtttgctatagattaagcagatatgtgaagctcagggtatttggcgatgaaacatcacagccctctaggctaaaaagaaattatcccaatatttaagagtcttattattaataagattgtcaatatgatgttgctaaaattttaagggtctcttaggcttagaataaagatgcaatatttttaaattcaatgctaattgacagtgagacctcacagttgctggggATTcttggagtagccttgctatagacgtataattcagaacaggcttgagttaatcgctatattcatcacatccatatcgatACTTAAACAATTAGGTCGAATtcattgaaaaatcgaaataaTGAATATTCAGAAAAATACAcaaacctattaataatatgTAGTTtaggggggggaaagtttcctgcactcgagaaagtttcctgcacttttcttttttacataaattaaaaaatttaatattttatgaccCATTAACTATTAAGAGGATTTTGTTACATCATTtaagtagttcaagaaaatatagttgTACACGTTGTCTAACAATATATAGGTATGGAAAGAACAAGATAAGTTGAAACATAATTTCAATAACAATAGGATACAATATTCGGAATTACTATGAATACAGAGAGGACAATCTAATGGTTAAGAGACAGAAATCTactaatatcagatgaaatatgtcAGAGTTGTTGGAACCGTATGCAAATATAAAAATGTAGTACTAGAGTTGATggtgaataatttaaatgtaatcgTTGCAATCTTAAAGTAAGTATTAGAAAAGATTCTATATTTGGGCAATTCTCAAAAACTCCAATAATAATACTAACGAGAATCATCTTCATCTACTTTATTGATGGAAACAATGCTAGTAAGATACATAAAATCCTTAGACAAACAGTTAGCGAAGAACATGTAATGTCAATTCAATCTATTAGAGCAATTCTCTTTGAGTTAAGAAATAGAATATCAGAATGGATGTAAAATGAGTACTATTCAACATTAGAAATGAACAATGAAGTTGTAGAAATTGATGAATCCCTATTTAGCCATTGGCCTCTTTCAAAttaaagaagaagaagaagagacAGATAAGTATGGGCTATAGGATTATTTGGAAGAGATAGCAAGAAAATAGTAATCGAGTGTGTTAATAACAGAAATGAAAGAACACTAAGAAATATAATTGGATAATATGTTGTAAGGGGTAGTACAATAATTACAGATGGTTGGAGAGGTTACAACTTTCTTAGAAATAATGGATACTTTCATGGAACTTATATTCATTAACCAAGGGGAGGATATAGAGGGATGATAGGAAGAGTAGTTCCTGGAGTTTAGATTACAACTAATAGAATTGAGAACACTTGGAATCAtcttaaatacttaagaaatatatatagtGGATCTATTCCAGCCTAATATGCCTAAGAGTTCTTAGATGAACTTGTATTCAGAAGAAACGAAACAGTGCTTGGATGGTCCCTTGAATCAATGCTAATAGAGATATTAactaattgatatataaattaagaataattataacaatgaaattagtccggaagttggttgatagttgttataaagattaattaaataaaaaaaaattttagtgcaggaaactttctaaaaattttttttttatcataaaccggtgcaggaaactttcccccccccgtagtttataataaaattttatgaattaaattactaGATGATTTTAATAGTTTGATTAGGATGGAGTGGATTTACTCCGTCATTAGGTGATGCTGAAGATGGGTGGACTCTGTAGTTCAACACTACATATCCTGCAGGTTTAATCCCAGATTAGGTGACATGCATAAATGCTGTCAAAATTTTAGTTTCTATTTATGCGGAGTGAGTCacgaaatttaaatttttttgcgAGTCACTCcactaatatttttatattcattcatGTCTTGTTTCTTTTGATTGTGTTTAATTTTTCTCAATCAGCGTGCAGTTAATACTAAAACTTTTTACGATTTTCTTATTtcacatttttatatattatcatatagAGATTTTAAGGTTGTTACTTTGAAAAGTAACATTATTCATAACTCAAgaaaaaattatcttttatacTAAAACGCATgcattaaactaaattaaaaacaccttataataatgagaatatagaataacttaaaatatgaaAGCGGAGTGAGtcgcaaaaaaaataaaatttcgtgACTCACTCCGGAAAAAATAAATCCTAAAATTTTGGCAGCGTTTAGACATATGAAAGCTGGATAAAAATTTCTGCACTCTGTGtcacttaaaaataattagcgGCATCAACTTAAACTCCAGCATGCTATAGGGACAATCCACTCCATTAACTTAATATCacaacaaatatttaattttaaaattataaaaatagaattataaagtATACTATATGGTTGAAATTGTTGATTTCtgtgaatatttaatatttcgaTACTTCATTAAATTCGAcctaaataaatctatatactcactgccATAAACTGAcgccaaacctcgcatatactcacttaaattactaatatttaaacattaaacccctacataaaacactaataaagtatgcactaatagtctattaaaactcaatcaaactactgaaagggttttagggttttggggttttgattgtactaagataggctcataaaaggtaattcaagaacttgcttaaactcgatggagttattcttggaaaTGGTTGTATTGCACTATAACTAAAGAagtatgaaatgactctaagagattatatttaccataatagatacccagatgacttgaatgagatactcacggaaatgaccaacgGTGttaaagagctccatgatctagggtatgttcatagagatttgaagccagaaaatgtaatgctaaatctctgtcctttagaaatagtagtcattgatttcaatagagcaatgaGTAAGAAATAGGGACTTTAGATAAAGTACTAGGCACATCTGAGTACTTCCTAATAAGAGAGAAAtagactaatggctctgtttagtgggatgtctgggcggtagcagcaatttcttaaagtgcgatatggaaagtatgtcttacttcggaacaaagcaagaaaagtaatcaataagcttggctattaaacatatataacaggaagatgtatgcactgagattaagaaaattgttgagatgataatagtaagagctccagcatatccaagatcatcattagaagatatacttgaaacactAAAGAgggctaagttcaagagataccacaaagataagcagataaaatttttttgatttaagcacattaatactcattaaatattcattaaattcacataaaacttgcgctttctctactaaccccaaaaagaccccaactataccctacaaatcaaagcacttataaaccacactaaggggttttggggttttgattacaaTATCAATtgtaatcaataaataattaaattttaataccctattaatttaagtatttttacaAAGTTAAAAACTAGGTGGATTCTAATGCAAGTTCATAATcattttagttaaataaataaacttttatttctGAGGAAGTTCAGAATTTTCAATGATTCATTATATTTTCActaattacaaaattttattttattgaaggGTCTCGTTGCACTACAACTAAATGATTAAGAAGACCTAATTCTTCAAACACttcttctatttaaattaatattaaatttataatttatttatatcatcCTTCTTCAGGAGCACTACATGCTTATcgaaatatattttgattttgttgCAGCTTCGTTTAAGAGGATTCTCTCTGAAAATGGCAAAAAAGGAGACATTTTAGGTTTGCtatttctttttattgaataaaaaatgaaaaaaaaattccCTTGGCTCAAAGTTATTTCTGCACAAGAACTTTCTAATTCAATTGTGATTCCAATTTTACTgtagaattattaatttttttacttataaaagttattaattgtttttaaatattaatataataagaatcATGTGACATCAGATTTCTTTTTCAGCAATTTTGAGTTGTACAACCAAGTTTGTTAGGAAGACTTTCTACATGCAAATATTATTGCTTAATCGCTGAATAAGTAAGTTGTAAAAACGATAAATAAACTTTATAGTGTGAGAGAGGTTTTAAgagatataaatgaaattattaactCTGCATCCGTTGAATTTACCAGTAAAATCATCAAGGACTTCAATTCTTAAAgctgaaatttaaaattattataactaataattttaataacagtTTAAGGGGGAAGAAATTTCCTGGCCAATTTTATGACAGAacttaattatgaaaatttcgtaacttataatttttttcctAATTTAAAAAGGactttgataattatatttaatatttttcatttggATTCATGACCATTctatttaactaaaaatttt
>ARYC01002443.1_1_5552
atatagtttaaattattagtataaaatggtgcttaattactctcttctctaggtaatggtcatattagtaatgccatttcttttaaaaatataacatttaatggaaatgcatatgtcaaaaaacatgcgatgaaatatcgcagctcgttaatcaataactagtagagtcaagtaacttaaaatcttagagttgcaaggatagtgagtatagttcttagagaaattatattattttgctggatatatttctggaactagaattgaattgaaaacagcaaataagcacataatcctgaatttttccaactattatttttcattttaaaaattgatctaatttcactgctaacctgaaaaaaacttcaattcaaatcacaaaaagaattataaatggatgtgaaatttcaaataaaaatagattttataacgaatttccacattagtaatatcttaaaagaaacttttataaccagtttatgaaaaataaatttatttcaaaaaattgtgctttataataattatgacttcattatttgagcacactttaattaatttaaaaaatgttgtaagtaattatttcaatggatctaattcacttatcttttactgtcaaatctagaagacagtaaaatttcaatctcattcacagtaaatatatccttaaaatacaagctttaaattacttattttttaaatatatattaaatctgatgggaagatggataaacatttgttatatttatattaaaaagagaaacaaagtatatagaaaggcattagaagaagaacttaagggtgttgacgtcagcgcttgctacctgacgtcaccattcgctacctgacgtcaccattcgagacatgatgtcacagctcgtacatgacgtcagggcatacctagtgacgtcaggacataccacatgacgtcaggaaaaaagacatgacgtcaggactcggtagatgatatcatgcctttgttatagattattataaaaagaaacatactaaaaaaatcaaattatgattaaaaataaaaaaccttaaagtctattatagtaattattattaacatcaaataattaaacaataaagatttctaaagaactattctaaaattttagttctatcatttatctaaatatcgaattttgttaaaaattatttttttaaaacttatgcaaatatatagtttaaaatattgtgttatacattggaatttgctaatataaatgaatatatggttgatattaattgagaatcaagaaaataattttttttatataatattggatttagaaatttttaattttagatctccatctatatcatttaatgttgaatttcataatttttatatgtaattatttatatttaatagatgtttaaaggttaaaaaaaataaaagttaatttaatttaggttagatttttctaataaaggcaatatatatataggaaaatatttattattcaaagtatatttagatataaagattaaaattataattgttaaataagaatatgtatttaccaaattctgagttatcttaatccttaaatattctataaaaatctaattattactatgcaaaaaatttcataatttcaagagttatctaacttttgcatggatcgttatattctaataaatataaggatttaattataatatgaaaaaaaaataattttcgcatactcatttaaattaaataattttttaaataattagaatatatactaaaataattttgatataatttcggggttttcaataattgcttgtaatataccaaataataagtatcattaccactacataaaaaatagtagtaaaaatctttagaattggtaaagtgcgcatttatttcatgtgatcgttaaataatataatcgttaaataaaaataatggaataagtagctgagagagcaatacaagcatcatatcaaagttataatgatgccgttatacaccgcttaataaatgctggttttcttgcgtaaaattaaagttgctaaaaatgtgagcaggacatgcatttacacaatatattttcttcaagtagtcttgataacaagttatataaatgctaaaactataaatgtcaaaatcgcaaaactataaagagcggcctaaaacactattgtcctaatacgtttccgctaactacatactacgacataatccccgatactaatatgagaatacaataatttaaatttattattgaattaagtatttgtaaaaatctataaatttaacgtgttacttatttattttaaatatttctttataacttaactacttacctgagttacataacgtgttaaactttaaaattgagattttataataaacagaaaaattaaaaaatatataaaatcaatttttatgatcagataaaataggaaaatataaataaatctgtaaaataatatctggtgttttaatcttttagcatctaccagatggaaacaatattacggaaatagtaaaaaagcttagtgatagttataattaataaactacaagagagacggtaggaaagataattgcacccataagacttataattactgagaaccttaaatcttagcaaagcgactttttactcacaggtgacattcaggaagatgaataatattttttaattttgtaataataagatgaaaattaatataaattaaattaaataaacttttaaaaaagactgagatatttatgatattttttaaattattcatttgatactattagaaaatatttatcgaattttacaaataatttgtccattattttttttacattttccaattttattaagattaattattaaacaatttatgataatcaataaatatctattaaagtgagaaaattaattttaaaatttatataaaaattattgacaactaaatttatactttattataaactatgagtcattgtggtctcatactgcagtcagttattgttacccggaagacactatatatcagagataaatctgggtcgtgggccttattgaagaacggacccaaagatgtaaactttttattgttgctgataggaccacttaaacaatatcagacattattagagacaacgtcgagagaggaagcatagtacacaccgatggttgggcctcttacataggtgttgactggcaaagtttgcgtatatttcatgaaaggcatattcatgttgttcagggaggtttgagacggagcatgtttcacagcaatatgatagagggtttgtgggcggtgctaaaataccacattaagcatgtttacaactaaatgcctggtatccctcatattgtcgaataatacttatttgaggctttgtttaggagaaatttacatatgcttaagactactgaagagagaaatctgtatattggataaatgataaaagtgcattataactaatgaaaaatgagtatttcataaatttatcaattaaatacttgcaaatcatatatttcttttgttatgtgcataaattttataactcaatacccaattaaatattgaagataaaactttagttgtaattagactaaaataattcttataaaatctttaatattttaaagaattcttatgttttctttattaaaaattatacaattatatctatttcgcaaaaaatgctaaatttttatttatttttctaagttaaattttataaaaagtaaaaaatacattatttcaaataatttatatatgcaaaaaaaaaataaaatatttagataaatgatagaactaaaattttagaatagttctttagaaatctttattgtttaattacttgatgttaataataattaatataatagactttaaggtttttttaatttaatcataatttggtttttttagtatatttcttattataatactctataccaaaggcatgatatcatgtagcgagtcctgccgtcatgtcttttttcctgacgtcatgtggtatgtcctgacgtcactaggtatgccttgacgtcatgtacgagctgtgacgtcatgtctcgaatggtgacgtcaggtagcgaatggtgacgtcaggtagcaagcgctgacgtcaacacccgaacttaaaatataacaatttattattgtaggaatacattcgatttgggaaaatgaattaaaattaaaattaattaattattaattaccttcagttatgtttttggaaatgtatccaaacccttaacaatattatactctttggatagcgcattaaaaattagacggtggttgttattgccataatgattttttctcttctcccaagcgagaaaaacccatcatactatttttgggagttagctcaaaatcaaaatatctcgcttcctaggatgatttaggaatattgccaatagtaaagttcagctaaaattgcgggatttaccgtagaattgacttatatttgaattttaagtcactttggattttataactgccatgattttaatatttaattaatttaattttaaatcattttcccaaatcaaatgtattcctacaatatttaaattacaaaatatataaaactattttaaatctcaattatagaattgttagaattgtggccaattaaatttgagaaatttatctaaaatatattgaagtttactttattatatgtcaagtgctagaaaatatacattaatttcttgaaatatttccagaaatgcaagctatggatgatctattcaaattaacactatattattattatttgaatatctcaatgcagttttggaatccactttatttgctacgaatcattcaatactcgattttgataagaaatctgtaaatttataggagtattttaatatttataagcaatttaaaaatacaatacaagttgaatctgagcaactaaactattaaccactattcttattttttaattaataatttaaagattaaaatattttatcttataaatttataattttatatcaaaacctaatcatttacttcaatctaaggtaaataatcttcatattcttatataaagatataagtagagataaaaaaaaaaaccataatttattttacagtatataaaatatatggaacctttaaaaattaatataaatatatattcaatttgaataggaaattgataaaatttaatttaaattaaataattcatcaactatcatcgatactgcattcagcagaccttgggtggaatgccacttgacaaggaggcatctgaaattcttattgagagcacaaacaagaagggtaataaacaaattggccacattgatattaaacaaaacggttaatgctaataactcataacataagatgcgcctatggaactaggcggaatcctctctaatacatgatcaataacaatcgatatccatggaaaattgacagacttattctcattgatagctaatggcgattcatcttaattcaagtacaaatactatatagtttatgcaaacatttatttggaaatgttgatagacccatttatttagctctgtaaggtagttgacctaaagatgcacagtaatca
>ARYC01018313.1_1_3842
atagtttaaattattagtataaaatggtgcttaattactctcttctctaggtaatggtcatattagtaatgccatttcttttaaaaatataacatttaatggaaatgcatatgtcaaaaaacatgcgatgaaatatcgcagctcgttaatcaataactagtagagtcaagtaacttaaaatcttagagttgcaaggatagtgagtatagttcttagagaaattatattattttgctggatatatttctggaactagaattgaattgaaaacagcaaataagcacataatcctgaatttttccaactattatttttcattttaaaaattgatctaatttcactgctaacctgaaaaaaacttcaattcaaatcacaaaaagaattataaatggatgtgaaatttcaaataaaaatagattttataacgaatttccacattagtaatatcttaaaagaaacttttataaccagtttatgaaaaataaatttatttcaaaaaattgtgctttataataattatgacttcattatttgagcacactttaattaatttaaaaaatgttgtaagtaattatttcaatggatctaattcacttatcttttactgtcaaatctagaagacagtaaaatttcaatctcattcacagtaaatatatccttaaaatacaagctttaaattacttattttttaaatatatattaaatctgatgggaagatggataaacatttgttatatttatattaaaaagagaaacaaagtatatagaaaggcattagaagaagaacttaagggtgttgacgtcagcgcttgctacctgacgtcaccattcgctacctgacgtcaccattcgagacatgatgtcacagctcgtacatgacgtcagggcatacctagtgacgtcaggacataccacatgacgtcaggaaaaaagacatgacggcaggactcgctacatgatatcatgcctttggtatagagtattataataagaaatatactaaaaaaaccaaattatgattaaattaaaaaaaccttaaagtctattatattaattattattaacatcaagtaattaaacaataaagatttctaaagaactattctaaaattttagttctatcatttatctaaatatcgaattttgttaaaaattatttttttaaaacttatgcaaatatatagtttaaaatattgtgttatacattggaatttgctaatataaatgaatatatggttgatttattaattgagaatcaagaaaataattttttttatataatattggatttagaaatttttaattttagatctccatctatatcatttaatgttgaatttcataatttttatatgtaattatttatatttaatagatgtttaaaggttaaaaaaaataaaagttaatttaatttaggttagatttttctaataaaggcaatatatatataggaaaatatttattattcaaagtatatttagatataaagattaaaattataattgttaaataagaatatgtatttaccaaattctgagttatcttaatccttaaatattctataaaaatctaattattactatgcaaaaaatttcataatttcaagagttatctaacttttgcatggatcgttatattctaataaatataaggatttaattataatatgaaaaaaaaataattttcgcatactcatttaaattaaataattttttaaataattagaatatatactaaaataattttgatataatttcggggttttcaataattgcttgtaatataccaaataataagtatcattaccactacataaaaaatagtagtaaaaatctttagaattggtaaagtgcgcatttatttcatgtgatcgttaaataatataatcgttaaataaaaataatggaataagtagctgagagagcaatacaagcatcatatcaaagttataatgatgccgttatacaccgcttaataaatgctggttttcttgcgtaaaattaaagttgctaaaaatgtgagcaggacatgcatttacacaatatattttcttcaagtagtcttgataacaagttatataaatgctaaaactataaatgtcaaaatcgcaaaactataaagagcggcctaaaacactattgtcctaatacgtttccgctaactacatactacgacataatccccgatactaatatgagaatacaataatttaaatttattattgaattaagtatttgtaaaaatctataaatttaacgtgttacttatttattttaaatatttctttataacttaactacttacctgagttacataacgtgttaaactttaaaattgagattttataataaacagaaaaattaaaaaatatataaaatcaatttttatgatcagataaaataggaaaatataaataaatctgtaaaataatatctggtgttttaatcttttagcatctaccagatggaaacaatattacggaaatagtaaaaaagcttagtgatagttataattaataaactacaagagagacggtaggaaagataattgcacccataagacttataattactgagaaccttaaatcttagcaaagcgactttttactcacaggtgacattcaggaagatgaataatattttttaattttgtaataataagatgaaaattaatataaattaaattaaataaacttttaaaaaagactgagatatttatgatattttttaaattattcatttgatactattagaaaatatttatcgaattttacaaataatttgtccattattttttttacattttccaattttattaagattaattattaaacaatttatgataatcaataaatatctattaaagtgagaaaattaattttaaaatttatataaaaattattgacaactaaatttatactttattataaactatgagtcattgtggtctcatactgcagtcagttattgttacccggaagaaactatatatcacagataaatctgggtcgtgggccttattgaagaacggacccaacgatgtaaactttttattgttgctgataggaccacttaaacaatatcagacattattagagacaacgtcgagagaggaagcatagtacacaccgatggttgggcctcttacataggtgttgactggcaaagtttgcgtatatttcatgaaaggcatattcatgttgttcagggaggtttgagacggagcatgtttcacagcaatatgatagagggtttgtgggcggtgctaaaataccacattaagcatgtttacaactaaatgcctggtatccctcatattgtcgaataatacttatttgaggctttgtttaggagaaatttacatatgcttaagactactgaagagagaaatctgtatattggataaatgataaaagtgcattataactaatgaaaaatgagtatttcataaatttatcaattaaatacttgcaaatcatatatttcttttgttatgtgcataaattttataactcaatacccaattaaatattgaagataaaactttagttgtaattagactaaaataattcttataaaatctttaatattttaaagaattcttatgttttctttattaaaaattatacaattatatctatttcgcaaaaaatgctaaatttttatttatttttctaagttaaattttataaaaagtaaaaaatacattatttcaaataatttatatatgcaaaaaaaaaataaaatatttagataaatgatagaactaaaattttagaatagttctttagaaatctttattgtttaattacttgatgttaaataataattaatataataga
>ARYC01022258.1_1081_7434
aatgcatagtaaaataaatgttaagaagaagacgaagtggttgatgcgttgattatctggctaaaaactcaagattataatcattagtataagggagttagatcaaaccaaagtcagaaaatatttgaagaaaaagagttttttgagttattgaaataaatcaattggccctatgtgtcttttgataaacttatggagttatttaagacttttcaaattttaatataaaatatacatataaagtctatctttaacaatgagttcagagctagagccaccaaaagtaagaattttatttttataataatttttagagtaaaatgaagtgtctgtaccacctagaatgtcttatgacttggtaatgattgagacactctttgactacaaatatttcctcgataaagttgtggactatatgttcagagtatttgattaataacaatctccatagatcttagtttcacccaatgtaattaataaatagagattaaacattttattagaaaccacactatcatgagaaacccatcttatctcctgagaacagtaaatataatcaatctttctctcataattcaaattataaaaagggatagcagatttctaaaactgagtaaacacagagtcacagctagttaaattataaatctatgaataaataatttatggaagagtagtactttattaaactgaaagaacttaccgaagtaaaagatgagctacatcgaagacaactctctgcttagaaacttccagtaacattaaaaacttctgataaacttaaattcttgggtgttgacgtcagggcttgctacctgacttcaccattcgctacctgacgtcaccattcgagacatgacgtcacagctcgtacatgacgtcaaggcatacctagtgacgtcaggacataccacatgacgtcaggaaaaaagacatgacggcaggactcgctacatgatatcatgcctttggtatagagtattataataagaaatatactaaaaaaaccaaattatgattaaattaaaaaaaccttaaagtctattatattaattattgttaacatcaagtaattaaacaataaagatttctaaagaactattctaaaattttagttctatcatttatctaaatatcaaattttgttaaaattattttttttaaaacttatgcaaatatatagtttaaaatattgtgttatacattggaatttgctaatataaatgaatatatggttgatttattaattgagaatcaagaaaataaatttttttatataatattggatttagaaatttttaattttagatctccatctatatcatttaatgttgaatttcataatttttatatgtaattatttatatttaatagatgtttaaaggttaaaaaaaatataagttaatttaatttaggttagatttttctaataaaggcaatatatatattaggaaaatatttattattcaaagtatatttagatataaagattaaaattataattgttaaataagaatatgtatttaccaaattctgagttatcttaatccttaaatattctataaaaatctaattattactatgcaaaaaatttcataatttcaagagttatctaacttttgcatggatcgttatattctaataaatataaggatttaattataatatgaaaaaaaaataattttcgcatactcatttaaattaaataattttttaaataattagaatatatactaaaataattttgatataatttcggggttttcaataattgcttgtaatataccaaataataagtatcattaccactacataaaaaatagtagtaaaaatctttagaattggtaaagtgcgcatttatttcatgtgatcgttaaataatataatcgttaaataaaaataatggaataagtagctgagagagcaatacaagcatcatatcaaagttataatgatgccgttatacaccgcttaataaatgctggttttcttgcgtaaaattaaagttgctaaaaatgtgagcaggacatgcatttacacaatatattttcttcaagtagtcttgataacaagttatataaatgctaaaactataaatgtcaaaatcgcaaaactataaagagcggcctaaaacactattgtcctaatacgtttccgctaactacatactacgacataatccccgatactaatatgagaatacaataatttaaatttattattgaattaagtatttgtaaaaatctataaatttaacgtgttacttatttattttaaatatttctttataacttaactacttacctgagttacataacgtgttaaactttaaaattgagattttataataaacagaaaaattaaaaaatatataaaatcaatttttatgatcagataaaataggaaaatataaataaatctgtaaaataatatctggtgttttaatcttttagcatctaccagatggaaacaatattacggaaatagtaaaaaagcttagtgatagttataattaataaactacaagagagacggtaggaaagataattgcacccataagacttataattactgagaaccttaaatcttagcaaagcgactttttactcacaggtgacattcaggaagatgaataatattttttaattttgtaataataagatgaaaattaatataaattaaattaaataaacttttaaaaaagactgagatatttatgatattttttaaattattcatttgatactattagaaaatatttatcgaattttacaaataatttgtccattattttttttacattttccaattttattaagattaattattaaacaatttatgataatcaataaatatctattaaagtgagaaaattaattttaaaatttatataaaaattattgacaactaaatttatactttattataaactatgagtcattgtggtctcatactgcagtcagttattgttacccggaagaaactatatatcacagataaatctgggtcgtgggccttattgaagaacggacccaacgatgtaaactttttattgttgctgataggaccacttaaacaatatcagacattattagagacaacgtcgagagaggaagcatagtacacaccgatggttgggcctcttacataggtgttgactggcaaagtttgcgtatatttcatgaaaggcatattcatgttgttcagggaggtttgagacggagcatgtttcacagcaatatgatagagggtttgtgggcggtgctaaaataccacattaagcatgtttacaactaaatgcctggtatccctcatattgtcgaataatacttatttgaggctttgtttaggagaaatttacatatgcttaagactactgaagagagaaatctgtatattggataaatgataaaagtgcattataactaatgaaaaatgagtatttcataaatttatcaattaaatacttgcaaatcatatatttcttttgttatgtgcataaattttataactcaatacccaattaaatattgaagataaaactttagttgtaattagactaaaataattcttataaaatctttaatattttaaagaattcttatgttttctttattaaaaattatacaattatatctatttcgcaaaaaatgctaaatttttatttatttttctaagttaaattttataaaaagtaaaaaatacattatttcaaataatttatatatgcaaaaaaaaaataaaatatttagataaatgatagaactaaaattttagaatagttctttagaaatctttattgtttaattacttgatgttaataataattaatataatagactttaaggtttttttaatttaatcataatttggtttttttagtatatttcttattataatactctataccaaaggcatgatatcatgtagcgagtcctgccgtcatgtcttttttcctgacgtcatgtggtatgtcctgacgtcactaggtatgccttgacgtcatgtacgagctgtgacgtcatgtctcgaatggtgacgtcaggtagcgaatggtgaagtcaggtagcaagccctgacgtcaacacccaaattcttgatataattaataatttttttgaacttatcttgtttatcaatttatcataaacacagcacccagacattttaagtccttcaacagcaaaaggagatgaaaaatatttcttagacataaatttgaagaactaagatggttaaaataggagcatgcaataaaattcttcataaaaactgtaaaaaagtagacaatcagcttctagtaagttttctggtaataaatccagaactagacatgagaattaaacatagcagtacctctcatcaagcgcttagaaataaaacatgagctaagttttaacacacaacaatgaaattaattttactatcaatggaagatagggttaaagttagtatagcttgaacgaataaaataaaagaactaatcaatattacttgactaaaaacttcgactaggagcattcaaaaccccaaaaccccttagtgaggtttataagtgctttgatttgtagggtatagttggggtcttattggggttagtagagaaaacgtaggttttatatgatattaatgaatatttaaagagtagtagtgtatttaattcaaacaaattttatctgcttatctttgtgatacctcttgaattttgcagtctgtagttgttctagtatatcatctaatgattatcgtggatatgctggagcttttacgatgaccatatcaactatcttcttaatttcattacatatttcatcttgcttaatatgtttagcagccaaacttattgattatttctcatgttttgttccaaagtatgacatactttccatatcgcactctaagataattgctgctaccgcccaaacatcccattatacagagccatttgtccatttctctcttatagggaagtatcctggagtgcctaaaaccttagctaaagtcactatctcttgtcttattgctctgttgaaatctatgactactacttctaaagggcagagatttagcattacattttctggcttcaaatctctatgaacataccctagatcatggagctctttcacacccttagtcatatctgtgagtatcttattcaaatcatcaggatatctattatggtagagatactctcttagagtcatttcaaacttctttagtctcaaagcaataaaaccatgaccaagtataactccgtcgagcttagctaagttcttgcattatcttttctaagcctctctcagtactatgtattcatttgcaaactcattttaatattgctcgttccttatgagatacttgaatggataaaccttgtaagcgaattcatcaacaactataagtttaaccttgttaggtacgtaaatattcaaatagttttcaatacagctgcttatgtcgactgcatttaatgcaggtatatacattcaaaaccccaaaaccccttagtgaggtttataagtgctttgatttgtagggtatagttggggtcttattggggttagtagagaaattaggccaattttcaaaatgagaaatagaaattagcgaaatctagggtctatttatgatgagtaatatttagatttactgcttaagcttaggtatggtacaagtattaatatagactaagtcaaaccagtgttgaattatacagccatagcaagactcctacacaagagtgccccaaccgttaggtatcattgcttgttagctgtttaacattataactcaggctcttgaaaacatcctgcaagaaaataaaagttctcacaggtccatattgactatctctgtgactctaagacattaaagtattgggctcactttcctcttgactaacgagctgtcatgtttcatcgcaagtttccagacatgcgtatctctccttagactatagccaatatttatagacgaaatggtattactttcaagactgtcaacagagttaagagagtgattgattttacagtgccattttatagtaataatttaaactatatatatgattaaatgcagagagctattgataataacatcaagttcatacatgcagatgaagctgtgtttacgttcaacacttttattaataagttatggtacaagaagtatgataacatagaagtttatgactaaaaggtaaaggtagtcactcatgcaattttagctggtataagtgaagattcaggcttagagagttatgtgattcaccctcgctctattaagcgagagtagtatatagagttcctacataagctcagagagaagtatagcaaccaagagatcatcct
>ARYC01018312.1_26711_33064
atagtttaaattattagtataaaatggtgcttaattactctcttctctaggtaatggtcatattagtaatgccatttcttttaaaaatataacatttaatggaaatgcatatgtcaaaaaacatgcgatgaaatatcgcagctcgttaatcaataactagtagagtcaagtaacttaaaatcttagagttgcaaggatagtgagtatagttcttagagaaattatattattttgctggatatatttctggaactagaattgaattgaaaacagcaaataagcacataatcctgaatttttccaactattatttttcattttaaaaattgatctaatttcactgctaacctgaaaaaaacttcaattcaaatcacaaaaagaattataaatggatgtgaaatttcaaataaaaatagattttataacgaatttccacattagtaatatcttaaaagaaacttttataaccagtttatgaaaaataaatttatttcaaaaaattgtgctttataataattatgacttcattatttgagcacactttaattaatttaaaaaatgttgtaagtaattatttcaatggatctaattcacttatcttttactgtcaaatctagaagacagtaaaatttcaatctcattcacagtaaatatatccttaaaatacaagctttaaattacttattttttaaatatatattaaatctgatgggaagatggataaacatttgttatatttatattaaaaagagaaacaaagtatatagaaaggcattagaagaagaacttaagggtgttgacgtcagcgcttgctacctgacgtcaccattcgctacctgacgtcaccattcgagacatgatgtcacagctcgtacatgacgtcagggcatacctagtgacgtcaggacataccacatgacgtcaggaaaaaagacatgacggcaggactcgctacatgatatcatgcctttggtatagagtattataataagaaatatactaaaaaaaccaaattatgattaaattaaaaaaaccttaaagtctattatattaattattattaacatcaagtaattaaacaataaagatttctaaagaactattctaaaattttagttctatcatttatctaaatatcgaattttgttaaaaattatttttttaaaacttatgcaaatatatagtttaaaatattgtgttatacattggaatttgctaatataaatgaatatatggttgatttattaattgagaatcaagaaaataattttttttatataatattggatttagaaatttttaattttagatctccatctatatcatttaatgttgaatttcataatttttatatgtaattatttatatttaatagatgtttaaaggttaaaaaaaataaaagttaatttaatttaggttagatttttctaataaaggcaatatatatataggaaaatatttattattcaaagtatatttagatataaagattaaaattataattgttaaataagaatatgtatttaccaaattctgagttatcttaatccttaaatattctataaaaatctaattattactatgcaaaaaatttcataatttcaagagttatctaacttttgcatggatcgttatattctaataaatataaggatttaattataatatgaaaaaaaaataattttcgcatactcatttaaattaaataattttttaaataattagaatatatactaaaataattttgatataatttcggggttttcaataattgcttgtaatataccaaataataagtatcattaccactacataaaaaatagtagtaaaaatctttagaattggtaaagtgcgcatttatttcatgtgatcgttaaataatataatcgttaaataaaaataatggaataagtagctgagagagcaatacaagcatcatatcaaagttataatgatgccgttatacaccgcttaataaatgctggttttcttgcgtaaaattaaagttgctaaaaatgtgagcaggacatgcatttacacaatatattttcttcaagtagtcttgataacaagttatataaatgctaaaactataaatgtcaaaatcgcaaaactataaagagcggcctaaaacactattgtcctaatacgtttccgctaactacatactacgacataatccccgatactaatatgagaatacaataatttaaatttattattgaattaagtatttgtaaaaatctataaatttaacgtgttacttatttattttaaatatttctttataacttaactacttacctgagttacataacgtgttaaactttaaaattgagattttataataaacagaaaaattaaaaaatatataaaatcaatttttatgatcagataaaataggaaaatataaataaatctgtaaaataatatctggtgttttaatcttttagcatctaccagatggaaacaatattacggaaatagtaaaaaagcttagtgatagttataattaataaactacaagagagacggtaggaaagataattgcacccataagacttataattactgagaaccttaaatcttagcaaagcgactttttactcacaggtgacattcaggaagatgaataatattttttaattttgtaataataagatgaaaattaatataaattaaattaaataaacttttaaaaaagactgagatatttatgatattttttaaattattcatttgatactattagaaaatatttatcgaattttacaaataatttgtccattattttttttacattttccaattttattaagattaattattaaacaatttatgataatcaataaatatctattaaagtgagaaaattaattttaaaatttatataaaaattattgacaactaaatttatactttattataaactatgagtcattgtggtctcatactgcagtcagttattgttacccggaagacactatatatcagagataaatctgggtcgtgggccttattgaagaacggacccaaagatgtaaactttttattgttgctgataggaccacttaaacaatatcagacattattagagacaacgtcgagagaggaagcatagtacacaccgatggttgggcctcttacataggtgttgactggcaaagtttgcgtatatttcatgaaaggcatattcatgttgttcagggaggtttgagacggagcatgtttcacagcaatatgatagagggtttgtgggcggtgctaaaataccacattaagcatgtttacaactaaatgcctggtatccctcatattgtcgaataatacttatttgaggctttgtttaggagaaatttacatatgcttaagactactgaagagagaaatctgtatattggataaatgataaaagtgcattataactaatgaaaaatgagtatttcataaatttatcaattaaatacttgcaaatcatatatttcttttgttatgtgcataaattttataactcaatacccaattaaatattgaagataaaactttagttgtaattagactaaaataattcttataaaatctttaatattttaaagaattcttatgttttctttattaaaaattatacaattatatctatttcgcaaaaaatgctaaatttttatttatttttctaagttaaattttataaaaagtaaaaaatacattatttcaaataatttatatatgcaaaaaaaaaataaaatatttagataaatgatagaactaaaattttagaatagttctttagaaatctttattgtttaattacttgatgttaataataattaatataatagactttaaggttttttatttttaatcataatttgatttttttagtatatttcttattataataatctataacaaaggcatgatatcatgtagcgagtcctgacgtcatgtcttttttcctgacgtcatgtggtatgtcctgacgtcactaggtatgccctgacgtcatgtacgagctgtgacatcatgtctcgaatggtgacgtcaggtagcgaatggtgacgtcaggtagcaagcgctgacgtcaacacccgaacttaaaatataacaatttattattgtaggaatacattcgatttgggaaaatgaattaaaattaaaattaattaattattaattaccttcagttatgtttttggaaaatgtctgcaaaccctaacaatattatactctttggatagcgcattaaaaattagacggtggttgttattgccataatgattttttctcttctcccaagcgagaaaaacccatcatactatttttgggagttagctcaaaatcaaaatatctcgcttcctaggatgatttaggaatattgccaatagtaaagttcagctaaaattgcgggatttaccgtagaattgacttatatttgaattttaagtcactttggattttataactgccatgattttaatatttaattaatttaattttaaatcattttcccaaatcaaatgtattcctacaatatttaaattacaaaatatataaaactattttaaatctcaattatagaattgttagaattgtggccaattaaatttgagaaatttatctaaaatatattgaagtttactttattatatgtcaagtgctagaaaatatacattaatttcttgaaatatttccagaaatgcaagctatggatgatctattcaaattaacactatattattattatttgaatatctcaatgcagttttggaatccactttatttgctacgaatcattcaatactcgattttgataagaaatctgtaaatttataggagtattttaatatttataagcaatttaaaaatacaatacaagttgaatctgagcaactaaactattaaccactattcttattttttaattaataatttaaagattaaaatattttatcttataaatttataattttatatcaaaacctaatcatttacttcaatctaaggtaaataatcttcatattcttatataaagatataagtagagataaaaaaaaaaaccataatttattttacagtatataaaatatatggaacctttaaaaattaatataaatatatattcaatttgaataggaaattgataaaatttaatttaaattaaataattcatcaactatcatcgatactgcattcagcagaccttgggtggaatgccacttgacaaggaggcatctgaaattcttattgagagcacaaacaagaagggtaataaacaaattggccacattgatattaaacaaaacggttaatgctaataactcataacataagatgcgcctatggaactaggcggaatcctctctaatacatgatcaataacaatcgatatccatggaaaattgacagacttattctcattgatagctaatggcgattcatcttaattcaagtacaaatactatatagtttatgcaaacatttatttggaaatgttgatagacccatttatttagctctgtaaggtagttgacctaaagatgcacagtaatcataggttacgactccttcatattctcagaccaaacagtaggagatgttcctgagacatcatatgtttatttgacctaacgcaagattagctgagtcctctgtgaggactcagcgactatccatcaagcctacattggaacaattattgacgaaagcatcaatcttgtgttcatttatgctaacgccatatctggagagttatattatccctctactaacttatttactgtaatgtcgacgataatattctttaagcattgctaatactacccatattctagcttacactgccgttctcacgtgagtggggttctagatgcctaatgattaacttattaattaaatactatagtataattttcagtaaaaatgagaatccatcaagacatcttaatctgagcacaatggaaagcgtcctagtaactagtggaactccctaatgccctagtggaaatgatagagaaataatcaagcaccttcgggtccaaatttcttagatggatatgtagttgttcagacaatagttcctgagggtcgttgtaactgcgctggatcatctaagtatgcagaatgtttgactttcaatgtcgtcgatatgacatatataattaaaaccccaatgctgttatttacaagatttgggtgacgataataataaattaagatagataaaattattatattaatttggtagctttagtaatttattagagggtcctgtagtagtagtagtagtagtagtagtagtagtagaggctattctactaaagctaccaaaatgacgagatctcctatttaattat
>ARYC01000968.1_49330_55683
taaattaaattctaagcACATATTGCAGTTTACAATCCTTTCACCTATATTTCTCATTGCAATTATCTACAGCACAGTTCTTAATACAGCAACAATTCCTTTTCTAGGTTTTGCTTATTTCGTAGGAGGATACCCAAAACCCTAAAGAGGTTGGTCTGAAATCACTCCAGTGTCAGCAAATCCAAACGATCAAAGAAGCGATTCCCATTTATATTAAGCAATGCAAGTTTAATTGAAAgcataaatttagaaaatgttCAACTATGATCCCTTCCTCTTCAGAGTAGGGTCTTACTATTTAATCAAGAATGAAAAGATGATTGCTTTAATTCAGATTCTTGAGAGAGGCAACAACTATTTAGTCTATACTTTCAAAGGCACTGAACTACAAGAAACTACTGTTTGTCATGCAGAGGAAAATGACTACATAAACTAAATCAGTGAAAAGATATTCAAGGACAAGAAAATGGGTTGCAATATACCTTTCTCACTCAGTCCAGTCAAGCAAATCAGCTTTGGTATTTATGATGATCAAAAAGTATCGCTTAGTGGAATTATTAGCAGTCCAGATTTTGCTAAGTTGGTTAAGGAAGTTTTCATGAGAACTTTAATTCTTAAGTTCAAAGACTTGATAAAGTCAAATATCAACGTTAAATTCTTCAAAATACTTAAAGGAGAGCCAAGTTAAAGAGAACTTGAATACATCAAGCAATTTTATGATCCCAATCTAATAGATTACTTCGCAATAGATACTAAAAATTTCAATCTTTCACATGAAAGTATTCCTGGGTATTGACGTCAGCGCTTGATACCTGACGTCACCATTCGAGACATGACGTCACCATTCGAGACATGACGTCACAGCTCGTACATGACGTCAGGGCATACCTAGTGACGTCAGGACATACCACATGACGTCAGGAAAAAAGACATGACGTCAGGACTCGGTAGATGATATCATGCCTTTGttatagattattataaaaagaaacatactaaaaaaatcaaattatgattaaaaataaaaaaccttaaagtctattatagtaattattattaacatcaaataattaaacaataaaaatttctaaagaactattcaaaaattttagttctatcatttatttaaatatcaaattttgttaaaaattatttttttaaaacttatacAAATATATAGTATAAAATATTGTGTTATACATTGGAATttactaatataaattaatatatgtttgatttattaattgagaatcaagaaattaaatttttatataaaatttgatttagaaattttaattttagatctCCATCTATATCATTTAATGttgaatttcataattattatatgtaagtatttatatttaatagatgtTTAAaggttaaaaaaaataaaagaaatataatgtTAAGTTAATTTAGGTTAGATTTTTCTAATAATGGCAATATATATATAGGATAATATTTCTTATTCAAAGTATATTTAgatataaagattaaaattataattgttaaagAAGGATATGTATTTACAAAATTCTGAGTTGTCTAAATccttaaattttctataaaattctaaattttactatgtaaaaatttttataatttcaagaGTTATTTAACTTTTGCATGGATCGttatattctaattaaaataaggatttaattataatatgaataaaaaataattttcgtatactcatttaaataaaataagtttttaaataattagaatatgtactaaaataattttgatataattttggGGTTATCAATAATTGCTTGTATTATACCAAATAATTAGTATCATTACCACTACATcaaaaaataatagttaaaatcTTTAGAATTGGTAAAGTGCGCATTTATTTCATGTGATCGTTAAATAATATAAtcgttaaataaaaataatggaataAGTAGCTGATAGAGCAATACAAGCATCATATCAAAGTTATAATGATGCCGTTATACAACGTTTAATAAATGCTGGTTTACTtgcataaaattaaagttgCTAAAAATGTGAGCAGGACATGCATATACACAATATATTTACTTCAAGTAGTCTTGATAACAAGTTATATAAATGCTAAAACTATAAATGTCAAAGTCGCAAAACTATAAAGAGCGGCCTAAAACACTATTGTCCCAATACATTTCCGCTAACTACATACCACGACATAATCCCCGATACTAATAtgagaataaaataattgaaaattcttATTGAATTaagtatttgtaaaaatttataaatttaacgttttacttttttattttaaatatttctttataacTTAACTGCTTACCTGAGTTACATATCATGTTAAACTTTAAAATggagattttataataaacagagaagtttaaaaatttataaaatcaatttttatgatcaaataaaataggaaaatataaataaatctgtAAAATAACATCTGGTGTTTTAATCTTTTAGCATCTACCAGATTGAAACAATATTACGGAAATAGTAAAAAAGCTTAGtgatagttataattaataaactacaAGAGAGACGGTAGGAAAGATAATTGCACCCATAAGACTTATAATTACTGAGAACCTTAAATCTTAGTAAAGCGACTATTTACTCACAGGTGACATTCAGGTAgatgaataatattttttaattttgtaataataagatgaaaattaatataaatttaataaacttttaaaaaagactgagatatttatgatattttttaaattatttatttgatactATTTTGaaagtatttatcaaattttacaaataatatgtccattattctttttaaattttgcaattttattaagatcaattattaaacaatttatgataatcaataaatatctattaaactgagaaaattaatttaaaatttttatataaattattgacaactaaatttatactttattataaactatgaGTCATTGTGGTCTCATACTGCAGTCAGTTATTGTTACCCGGAAGACACTATATATCAGAGATAAATCTGGGTCGTGGGCCTTATTGAAGAACGGACCCAAAGATGTAAACTTTTTATTGTTGCTGATAGGACCACTTAAACAATATCAGACATTATTAGAGACAACGTCGAGAGAGGTAGCATAGTGCACACCGATGGTTGGGCCTCTTACATAGGTGTTGACTGGCAAAATTTGCGTATATTTCATGAAAGGCATATTCATGTTGTTCAGGGAGGTTTGAGACGGAGCATGTTTCACAGCAATATGATAGAGGGTTTGTGGTCAGTGCTAAAATACCACATTAAGCATGTTTACAACTAAATGCCTGGTATCCCTCATATTGTCGAATAATACTTATTTGAGGCATTGTTTAGAAGAAATTTACATATGCTTAAGACTACTGAAGAGAGGAATCAGTATATTGGAGAAATGATATAAGTGCATTTAAACTAATGATAAAtgagtattttataaatttatcaattaaatacttGCAAATCATATATTTCTTTTGTTATGTGTATCAATCTTATAACTCAACACCCAATAAAATATTGAAGATAAAACTTTAGTTGTAATTAgactaaaataattcttataaaatctttcatattttaaagaattctaatgttttctttattaaaaattatacaattatttctttttccaaaaaaatgctaaatttttatttattattctaagttgaattttataaaaaagaaaaaataaattatttcaaaaaatttatataagccaaaaaaaaaatttgatatttaaataaatgatagaactaaaatttttgaatagttctttagaaatttttattgtttaattatttgatgttaataataattactataatagactttaaggttttttatttttaatcataatttgatttttttagtatgtttctttttataataatctataaCAAAGGCATGATATCATCTACCGAGTCCTGACGTCATGTCTTTTTTCCTGACGTCATGTGGTATGTCCTGACGTCACTAGGTATGCCCTGACGTCATGTACGAGCTGTGACGTCATGTCTCGAATGGTGACGTCATGTCTCGAATGGTGACGTCAGGTATCAAGCGCTGACGTCAATACCCGTATTCCTAAAATGTTTACTGAAGTGTCAGTCAATCAAAGTATGAAGCCTCTCAGAACAGATATGACTATGATGAAAAGCAACCCTTCACCTAACAGCACGTAATAGCCAAAGAGCAGTTTCCTTGAGATGATCGAACagaaaaataacaattaaaccTCTAATAATCCTTATAGTAAATAACCATCACAAGGCATTGTAAACTAACCTATTCAAAATGGTGCTGTTCGAGGTATTGGCTAAATTAATCCACCAGCTGCAAATGGAGGTTTGTagctaatttatatataaaagtaaaatagaAGAAGCAAAGGCTTTTGAAGATGAAATGGATGGGCTTCTCTCTCCAGACTATTTATCAATAGCTGATAGCAAATCAAAAGActcaaattttatcataatgatatattaaaatatttttatatttagaggTTTGTAAAGTGTGAATAATagtaaaatagaaaattttaaattataaacatcaATTCTccagataaattaaaaaaaagaaacgTCCTTCCACCCATAGCTGATAgcaattatattcttaattcaaatttgaatgATTTAGATGATCTAGATGATTTCTTGGGCAATATTGGCAAGAAAGAACCAGCAAAGAAATTTGTTAATAACAACACTTTGAATGATCCTTGGTAAAAtgcacattattattattatttaaagctgtacGGAATTAATTCTGGAgcttaagccagccagtttttatataatcatataTTCATTCTTTGACTTTTGACGATCCAGTTTCCTCTTTCCGAGGGGAGTTACCCCTATATGTACTCGACTAGTTTCACACCGAAATGCACATTCAAATAAGCACAGTCAACCAACAAGAGATGAAGACGAACCTTGGATAGCTTAAACAAAAAACACTAATTCTGTTACTACACTTGGCAAAAACTAAAGCCAATAGTCATAAGCACAAAGTAATCATTACGAGAAGAAAGTTTCGATGGGTTAAAGTAATCAAGActcagattttgaaaaattaatcttCTAGAGCTTTTTGCTATGCTTCAAAGAATAACATGCCTCCTTCCCCTAAACTCTCCTTGAACTATTTAAGGGTGATTTTAAAAGAGACATGGAAAATGGAGAATTTATAAGCTCTAGAGATTAAAGTATATTGCATATGAAATATGCCATTTTACAATCAGTAAGATTGGCATTCCATTACAGTCTAGAATCCTTCGTTATGGGAGAATTAAGTTTGCCATCAAATGAAGAATTAGAGGTAagtattatcatattttaatcataatttttacaGAAAGAGATAAGATAGTATGATCAAGAATGGttcttaattatttctatatttttattattaatctttgcAGGAGAAGAATTTCTTTGGAACGCAGCAATAGAAAAGAACTTCCCTAACCTGGAAAGAATTATAGAAAAGAAAGGTTAATATTTCGCACATAGACTTAAGTACGGCCTTGTAGAAGAAacaaaatttaatgtaatttaaacaTAAACCATTAACTCTTGTTATAGCTATTTGAATTCAGAAGTGAAGTTATCAGAGGTATTTGGGGCAATATTAATATGGAGCTCCTTTATTACACAAACGCAAATGATGAGAGATTCTCAATTCAAGCAGAGAAAGAcattcttagaaatttacttgtTTAATTAGCTGAAATACCACTTGGATATCCGGTATATTCATCCGGTGCATAAATTATATACTATTGAATAAAGAAAGTTATTTTTAGATCATGTTAACTATTCTATCTCTATAATTAAGTACAATTTAATGCTAAAGagacattatatttaaataatggaattttattaaaataattctaaatgaTATTCGGACTAATCACTTGTTCTTTTTGTTAGATTTACTGTTTTATTGAGTCTTTGTAGCTTCAGCAGGTTTCTGATTAAGTTTTTTCTTTAATGCTTCATGCTTCTCAACCTCTAGGGATTTGTAGTAACTGAACTGGTAGATTAGATAAATGCCCAAGAATGCTCCATTTCCTGCTAGATAGTAAATCCAGGCATTAGGGTCAGATCTTTCAATAATATTCCATTTAATGGGAAATTTTTGCTCTGAATGTAAATGCTTAGAAATATCATTGACATCAATCTAACCATCAGGTCTGTAGAACTCGGTGCCATGGAAGAAATATTACAGTCCAAAAAGTAAAGGAGTTAGAATGACATAGTAAACATGGAATCCCCAGTTGTGCCAGAGTCCTCCAATCATGTTAATATCTCTGTAG
>ARYC01018525.1_25618_31971
tatcattaattttttattaaattaagtttttcatCAATTATCGAGGAACTTCTGGGcatattttattgttataattatacttaatttataattcaattagtCAATGTCTCTATTAGCATGAATTTTAAGCAACTTCCAAGAACTATATCTTTTCTTATATATACCATTACTCAAagaatttttagatatttatactGAAATAGATTaactatatattattattaagtgtTTGAGATGTCAAAGTTTTGTCAGTTTAAagtttttttgatttttttaaattattttctatataaactTCAGGAACTTCCCTTCCTTTCATATTTCAAAAtcatcttaatatttaataagtaataataaatataaaattttcgaaataagtaaaatttattatattttataaaaataggaaaaaaagtgcaggaaacttcctccccaaGGAAATGCACATACACCATGTATATTCTTCAAGTAGTCTGGATAGCAAGTTATATAAATGCAAAAACTACAAATGTCAAAATCGAAAAACTATAAAGAGCGGCCTAAAACACTATTGTCCCAATACATTTCCGCTTACTACATACCACGATATAATCCCCGATACTAATAtgagaataaaataaatgaaaataatgattGATTTAAGCATTTgttaaaatctataaatctaacattttacttatttattttaagtatttctttATAACGTAACTATTACCTTAGTTATAAATagtgataatatttaaaattgaaattatgataacttaatagtttaaaaaaatataaaaacaatttttattatcaaatataataggaaaatataaataaatatgtaaaatattaaCTGGAGTTTTAATTTTCTAGCATCTACCAGATGGAAATAATATTACGGAAATAGTAAAAAAGCTCAGtgatagttataattaataaactacaAGGGAGACGGTAGGAAAGATGATAGCACCTATAAGACTTATAATTACTGAGAACCTTAAACATTAGTAAAGCGACTATTTACTCACAGGTGACATTCAGGTAGatgaataatctttttaaatttggtaataataagataaaatttactataattaaataaaaatttaaaaattgattgaaatatttattatttttttattatttttcatttgataatattttgaaattatctaTTGATTTGTACCAATTATAAGGGATACCCCCTCCAAATCTGGAACTTTTttaaattccagttttaaactggGATTCCAGATTTATATCTGGAACcgtaatattattaaaatattccaGATGTGTACCTGGAATTCCAGttataaatctggaattccaggtaCACATCtggaataaaatttatacttcattattatagataaaattgttaataatattatgtattaaaattattgcaaattttttaatgtataatttaaatgaatctaaatagAGAGTTAATCTAaacaaacaatttaaaattaataatatattgaatatttttttaaatcattataatttttttatatttataaaaatgatgctTGGATATACCGATTGAAAGAGAAATTTCgatttatataattgaaataattactactttaaatgcagaagttcattatttttattatgaattaaaattaatcaaacaacAAATACAAAGCTTTTAAATGGTAAATTTTAATGgacaaatataatatttatatattctagaTAATAATAGAAGTGCATAAGTTTTTATGAAACTAAGTTAATCTATTGAAAAAGTtcagttaaattaaaaaacaattctttttatttagcttgccattttaattcatttaaactaattaattaataaatatcagctctttattattaaaattacaattataaatttttgaatactAACTAATAGGtttactttattaaaagatCTCCCTCtagcaataatattataaaaggtatatttatattaactatGGTAATAAAAATTCAAAGGGGGGGATATTTCCTGCCAAGGTTTACGATAAAACAacttttttagggaagtttcctgtcaagaatattttttaatggaaTTATTTTTTGTCATTTTAATACCTTttatgattttcacatttttttaTTCAAGCAATTTATTCTACCACACATGAAATATTacaaaatctaatttatattgagcattatttttattaatatataatcttattttctaatagttttccaaattttttactaaagattatgataaaattctGTTCTATATCTCAAAatatgatattagaatataattgCAATTTATCGATATAActcttaaaatgtttaatttatctTTGGCCATTTAATatgtaagaaattatttattaaaatattttatataaaatgaataaatattatataaaaaaaagtttacttcacaggaaacttccccccaaaaattcaattataagattaagtttaagaaattttttcctttcaacagaatttttctaaacagtaattttcaatataaaataaaaattccttggatactttaaatttatcgtaattataaaaaaacagaaaaatttatattgataaaaatcaagatttatttataagtttatataaaatagtttaacattattataaagCATTACATTAAAGAATTCCAGGTGTatttctggaattccagaaatataactggaattccagatttatacctggaattattgattttttgtaTAATAATGGGATTCCAGAGCTAATCTGGAATTCAAAAGCCAAATctggaatttcaaaaagttCCAGATTTGGAGGGAGTATCCAATTATAAGtccattattttttttagtttttgaaatattatatatattaattaataaaaaatttatgctaatcaataaatatctattaaaatgagaaaattaatttaaaatttatttaaaaattattgacaaataaatttatactttattataaactatgaGTCACTGTGGTCTCATACCGCAGTCAGTTATTGTTACCCGGAAGACACTATATATCAGAGATAAATCTGGGTCGTGGGCCTTATTGAAGAGCGGACCCAAAGATGTAAACTTTTTATTGTTGCTGATAGGACCACTTAAACAATATCAGACATTATTAGAGACAACGTCGAGAGAGGTAGCATAGTACACACCAATGGCTGGGCCTCTTACCTAGGTGTTGATTGGCAAAGTTTGCGTATATTTCATGAAAGGCATATTCATGTTGTTCAGGGAGGTTTGAGACGGAGCATGTTTCACAGCAATATGATAGAGGGATTGTGGTCGGTGCTTAAATACCACATTAAGCATGTTTACAACTAAATGCCTGGCATTCCTCATATTGTCGAATAATACTTATTTGAAGCTTTGTTTAGGAGGAACTTGCATATGCTTATGTCTTCTAAAAAAAGGAATCAGTATATTGGAGAAATGATACAAGTCCATATTAACTAATGATAAATGggtatttgataaatttatctatttaatgaTTGCAAATtctatatttctttttttatgtgcatcaatttaataactcaacaccaattatatatatatatatatatatatatataaaagataaaacattagttataattagaaaaaaaatattcttataacttcttaattattttaaagaattcttatgttattttaattaataaacatacAATTATAACTTTTTCACATAAAATGAATgctaaattgtaatttattattataatttgaattttataaaaagttaaaattacattatttctacaaatttatatataaataattaaaaaaatttgatatttacataaataatagtcttttagaaatttttattgtttcattattttattttaataataattaatctaattgactttaaggttttttatataaaatcttaatttgattttttagaatattttcatattataaaaatctgtAAAAAAGGCATCACAACATGTAGCGATTCCTGACGTCATGTCATTTTGCCTGACGTCATGTTGTATGTCATGACGTCACGTGGCATGTCCTGACGTCATGTGAGAGCTGTGACGTCATGTATCGAATGGTGACGTCATGTATCGAATGGTGACGTCATGTAGCGAACGGTGACGTCAGTACCCAAATATTTATTAGGAATCAgcttgattaaaaataaaatatatataattgtgtattaaattattaattttaatttatttttgctacttgagcccattatatatatttatatttaaaatttttatctttaagtatatttatttatatcaggAATTATAAATGAAGTTTACTTagaataaatgttatttttcatttatttctaaGTAAAAgcatgaataatttaaaaataattttataataaaagtatctaatctttaaaattattaaattaaaatatattaaataaattaattaatatacataAGAAATAGTGAATGAAttacatttcattttattaaaaagtaatttgataaataaatataaatcttaatatattcaatttaaatcattattataaatactagatataataaaaatgggcgcaattagtaaaaaaataatatttactactTGCACccataataaatataatgatataaaaaactagtaaatttattaaaaataattataataattttacaaaaatcttttacttataatttacttgtattttaagaattattacatttactatttattttctattttgactaaatattatataaataataactcgaacttattttaagcataaaacaatttaaatttatgcttttaatttaaatgatgttTAAGGATATGGATATacaacttataaattatttaatgaattttttacaTATGTATAACATATTTTACACATGAATAGagtaagataaaaataaatctagaaTTGTGTTTAATAAAAGaacaaaattaaaagaaaatatattaatccAATGTCGAATACAATATGCTTAATAGATATAAATCTAATTAGATAATTGGAAAAATAACAATATTTGTATTATTGATATACTATACTTTAAGGAACAAAAACTGCTTCTAGCTGTTAGAAGTAAATCTTTCTAataaagaatttcaaaaatttttgaCTCTGAGACTATCCTAAGATTTCATTTTATCATTACAGACCCAGAAAAACCCTTCACAAAAAATGTTTAtctaattattgttttaattctaaattatacaACAATGTAAGtaagtattaattttttgttcttaatttttatactggcatatttttttaatagaaatattattatttatttcatttaacagttgaattatttcttaatttaaataaaaaggttCATAactatcttaattaaatatttttattaattatttaaaatatagatgttattatatttttatataaatcatgTCCTTAAGTTTCCTTTTCTTTgaaaaataactttttaatatgCATTTCTTTCAATCAATTTCAATTAATCAATAGTAACTGAAACGATtgataaatgaattttaatatgatattataaggctaaatttaattttttctaaaattatattcattattaaaatgaaatataaaaataaattttttatgcattcgatacaatttatataaattcacaaaattttataaagaagtctgaaataaaatttatatttcttgttTATTTATATGTGTTGACCTACTAGCAAAAGTAGAAtgatatttcaaaaataaatctttcaaaaaaagaaaaaaattcaattttaacttattttttataaaaataatattaaaatgtaaaataatttaagaatataaaattcaataatctATTATAAGTATAAATGATATTTAGAATGTAAATATTGTAATTGCAATTACAAACTAAAGCTATGaaatttcttttagattttattatttctcaagaaattataaagatttcaaaacttttaaataaaattttatattaacaaaaaaacacctaatatttattgaattctggatatttttattttgcgCTTTGAATTATGATATGTATAATATTTCTGACCATATAAATATCTATATCAAATAGAGTTtctattaaaatcttttttgccaaaaaaataatttcatcagaataaatattccttaagttaaataaatattgagattttattaataaaggaCAATAAAATTAGGAACCAAAAAAATGCTATATATTTTGATGTAATAatgtataatatattaattttaccaTTGCTTATTGAGtgaataattttagttttatcctatcaatttttaaaattagaatctAATTATTGACATcgtcataaattattaaactttattcaCTAATTAGACATTAGGAAAAGCTAAAATAAAGTACAATTAATAACTGAAACTTACTTATTtagtataaaaaaaaattacaa
>ARYC01004164.1_23175_29612
aacatatgctgggctaaaactataaatttatcattgtaactatttatatataaaaccccaaagctgttatttacaagatttggtaaactatagaaattaaatgaatactaaatgatttaaactaaatactcattacttcacttcacaatttcttaattcactctcagagtcttaaggtgttccaccctcttactgtccaagtctttgatcttcttgcattctccttccttaggtctgaacttcgacgacgactccacggtatccttggtgagagcggtcttgaatctctgcatgaacttcagggggatgtggtgggagctctgcattagcaagaccaagtccttggtcaatcgttgaatgatggtgtttcttctctgtttcatgagccctcccaccttcttcttgagatcgttttggtcttacttgatggccttcgtggccaggtctttctccacagtattctgaaaggtctgccaaaatagtccaaagcgtgaggattttattcccgaacaagcctaatcgagagcgatcatcgcctccttgtggaactcctcgtcgatcctgttcaggtagtcttcgtgatagggcagcaccttcagtttgtcaaggccagctctcagctccagtgttttgttcgctgtatccaggtcactcttcaatgctcgtgcaggctggtcggaaaacaaacttgagaggattttctgatcgtgattttgactattaagcgagtataattaaaatgaggagactgttaaaaattaataaaaaaagagatcaaataaaattattttcatatcaatatacatgagttaagatcagtgagtcactaattttaattaagtttgagtagattcttattaaactgtaattaattaatcaactatctaaaaatggaatttttgttttttccaacttttatgatttatttctacttgagagcatggataaagttgttactgtagtaaatctttaagttttttcatcaatttttcttggatatcttcatcatatcatcagagtatcttcaagatatcttcctcttcaacaaaaaagtgtggagagtgtggagttaaacatcaacaataacagtaataatagcataaacatcagtaataatatcaaaatcaagcaatattaggagtcttggattttttctaaaacatctagtttttcttaaattcttagttgtaagaccttatattgaagatgatgttgatgaaaactatgaaaaaatcagtgatgtaaaattttgaaattctctagaatttcaaccagactcctaataatgcttgattttgatattattactgatgttgatgctactactgctactgtgactgctgttgtcaaactcctcactctccacattctcctcactcttaattttttgaggaagataccctgaagatatctcataaattttgttcaagaaacttcaagactattacatcaacaacagatcgatgccctaaaatagaaatgatttgaaaagtaaaaataaaaaattctaattttagatagttaattagttaattaaagttaaataaatacatacttaatcttttttcaaaatctcgacagtttgattttagtagatacaatttgattagaacataatcctaattgatttcattttttattcttttataacaatctcctcatttcaattatacttgattaataataaacctcaataatttttctcaaacaatagaatcttttaagttgaaaaatgtaatttaatgacatcgttaaatgctaatacaatgcttatattatttggacttttatactatttttataaatattgattaacatttattatttaagataatagtagttagtagtaaaagagttatctcaaattaaattaaaaatattcactatttaataataaaatcaaaccatcaatcttgatcgtgacgtagacgtatctgggtaagttgaggtggaggtcatgaaatatagaaactccgaataaaatgcctcgttaccacatcactttccccaaaaatcaagatgtcactaattgacagagcctaacagagctcgaatgaggtccaattggtggcaggaatggtgaaaatcgattacggtcccacttcagttgggaatgtagtccctatcctttcgctgtggtagcttaagtaccctaaccctgtgtgggtggaaaatccttatcatttaagataagccttaattttataagtgtaggataaatgattaatcaacaatttccaatatttaaatttgaattcaggacttaaaatatcaaataagggaatatatagagatttgatagtaaatgtagatgcaaatatttctaaaagtatttattgaaattttacaagggggggggggaagtttcctggcaagtaaatttttatatataattttaatgatttttttttataaaatatttttgaaattttatgacccataaatatttaaagggttactatatacttgctttattaggttaaagaaattatagttttatacgttgtctaacataatataggtatgtaaagaataagaatgattgagtaaggattccaataacaattggatacaataattggtataactatgaacacagagagaacaatttaatggttaagagatagaaatttactgatatcatcagagatttgtcaaaaatgctggaaccttatgataatatataaaaattaaacaagagtcgatggtgaagaatttaaatgctggaaatgtaacataaaggtaagtattagaaaagattctatatttgggttgttttcaaaaactccaataattgtacttgcaagaataatctttgtctactttatcgaggggcacaatgctacttaaatatataacatccttaggtaaacaattgacgaagacaatctaatgtcaattcgttccattagagcaatactatatgagttgagaaatagaatctcagattggatgcaaaattagtactattcaatattacaattaaaccttgaagttgttgaaattgacgaatctctctttactcactggcctctttcaaattaaaggaggagaagaagaaaagacagataagtatgggctataggattatttgggagagatagcaaggaaacagtagtctaatgtgtgaataacaggaatgaatagacactaagaaacataataagatagtatgttgcagagggtagtacaattattacagatggttggagaggatatggtttcctgagaaataatggctactagcatggaacttacattcattaagcaagaggaggttacagaggaagagtgggaagataagtacctggagttcaaatcacaactaataggattgaaaacacctggaatcaccttaaatacctaagaaatatatatagtggatcgattcccgcttaacatgcacaagaatttgttgacgaactagtattcagaagaaatgaaagcatacttggatggtgcttagaagaaaagttaatagagatattgagtaattgaatagtaaattaaatgtgatatatatataaataactgtatttataacaatgaaattagtccggaagttggttgatagttgttgtaagaattaattaagattaaaaagaaaatttattttcttgccaggaaacttccctgaaaatttttttttatcataagtctgggcaggaaacttcccccccccccctttacaagatattctgaatgtgtagaatcagcgcatatgcgctgatttttatttagcgcatgcagcgctgaattaaatcgaggcacggcagaagtttttaaggtcaaatccattcttaattcaaaatgtccctatggacatagggagatttaattattaatttcttaattaataatattttttttagtagtattattttaatttttggcaatttattaaatttaaaagtcatcactaatgtgatttctataataagaaattttattaaggttaaaatatttaattttatattaaaaattaaaataatactactaaaaaaaatattattaattaagaaattaataattaaatctccctatgtccatagggacattttgaattaagaatgggtatttgaccttaaaatagtctgccgtgcctcgatttaattcagcgcagtctgcgctaaataaaattcagcgcatatgcgctgattctacacattcagaatatcttgtaaaatttcaataaatacttttagaaatatttgcatctacatttactatcaaatctctatatattcccttatttgatatttttaagtcctgaattcaaaattgttgattaatctaaaatttatcttacacttaaaaaattcagccttaataataaaaccccattagtcaattaagaacaaagattgggagataagaacaattaaattaaaatataattattattggcgtaaattaataattcttggcctattaattgtctctattaaataaaccaatcattctttcgattttttatgaaattctaatggtatttctgtttaattataatattattttagcttcatcggcaaatttacaaaagttgacgatgaagcttaataatatataataaatctaatatacagtgttcttcataaacttaacaatttctaattattattttaaagatttttctttataaaatacattaattgctatgataatgtacataaattaaattttaagtatatttatattataatcatcaaattaaatttgattcctttgtctctttattaacttttttaaaattctttatagattttaactatttcaaaaaaacaaaaaaatattgatctaaatagtctttaatttaagaagtttgtgaattataaattatctttataataaatcaggaatcttattaagaactaatgaataaattataaatctataaagacttagaattattaacttaaaaagttaatagaaattaggactgtacatgagtcgtataaaaatacaataaagctttaaataacttacaatcaagtacaaaaaaggttataactaactcttctatgaagatagtggaacggattaacaaaataaccgaaagatcaagacaaaaagcatctttcaaattgagagctctgctaaaaagtagcctcagaacccaccacttccacctacatctaatgttaagcttgataatatccaactttaaagaaacaatatgagatggccttcacttccaacaatcatgaagaacaaaacagacttgatacttaatatcaagaaagctatagatgaagtcaacattaaagaaatgagcttctttactctcttacaaagatgcagagataccacagactaagtccttgacgaaaccttacctcaaacttaggaagaacttcaaaattcacaagtcaagtgtcttaatgcctactagtctcacttgaacctactctttgtcttaatcttaaaaatttaaagatataattaaacaaaggaaatcgggcactattgccactaagaataagaactttgaataccactttagagaagaaagattcgcagccctactctagtccctagttttcactattaaatacccctaaattcaacaagattcaaccttctaagcagcaaatttacctataaaatctcttgaaaacctcggactaaaataatctcgacatgttaataaatcttcagatcacccttaaggctccaacaaaaccctatctaagggatttaagaagatgttgagatgaaagaagttgactagattcaaattgacaagttttcaaatcaacaaaaaatagatgacgaattacatcagaaaagtctgaccaatatactctcatctgatcagttttctcaagaatcaaagaaaaatattaagaaagttaaatagaaacatttactaaatcataaactttaattgtaattttaattcagagttatcagtaaaacggactattaaatggatgacagaattcttaaaaacctaaccctataagctatctagcaacttaagtggtactatgctagaactaagaacaaatacttgcatgaattggatccaactgataaggaagaatttaagaatttccatattggagacttaacttaagttaaccttaacctcagataatcttcaagagtcaacaccatgattgtactctatgctgatgctaaatgatacaagcgacctcaactttaacatcagatattccctcatttagaatagctgtctatgtttaaaactaaaccaagcagtgttgaaatgggcggcactcataagattgaactaaagtttaagaaagaggaagacgctaatatgttcatgatcaactcgcataaagaaaaggtggtaaaccacaaattctggaaaggagtttcaagatggaagagaaagagaaaactggacatccaaataaagacaaaaaagatctacggaagaccagactacttaaaatgaaaagggctag
>ARYC01018455.1_25950_32303
ACTCAGCTGAGGCTTAAGCGTCAATTTCCTAAACAAAAATACGCATTAAGTATATGTTAAAACAATGAGAAATAAGTGATTGATATTTGGAGGGCAGCATAAAAAAAATCGAGAATATCAATTGCAAATACTTGCAAAATTAACTTACCATGCAATATAGATTTGGGAAGCCTTTGACTAAAGTTGGTTAATTCGTGAATTTTTAATCGAAAGCATCAGATAAGTTGTGAGCTGGATCAGTGGAAATGATCAACACCTTTAAAGAAAGAAATGTTAATATATCACTTAATCAATGGTTTTGAGATTTTCCAGAATATTTAAAAAGAGAAATATGTTGTTTGGTTATATGAGGAGAAACCTATATTGCTATATTTTAACTGGACTTACATTCTCTCTGTGTTTGCTGAGTTCTACTGAGATTGAGGAAGATGTAGTAGTTTTGCCAACACCACCTTTGCCTCCTACAAAGATCCatttagatattatttattaaaaaaagtatttgaATGAGATAGCATAATGAAATAACTGTGAATCGTTTACaagatttaattcataaattaaacaaaaatgaatctttataaaatataaatccatTTCAATGTGGTCTAATCAATGATATTTTTTAGAGTTGGCTCGTATACCACTGCTGAGTCTAccatattattttcaattattatcttattttgtaatttaagatTTACACTTATATCTTTTCCAAACTATTCCTAATCACCGTATATTCGCCAATATAAGAATATATCTATATCATTATCTTTATagcaaattattatttaaatttgtaaaattacatataaatatGCAATATGTAACAAGTGGCTTTATTAAGCTGCCATAAGAACTAACAAAATCAGGTGTCTATGCTTTAGCTCAACATGATTCTAGTCAAATAAGAGATAAATTCTTCGTGCTCCAAATCACAGAtgtgaaaaattattataaaaagggTCGTTTTATTTTGTATATAATGTGCATTCTGAAGTGGGAAAGAAAAGCGCCAAGAAAAAtctaaaaaagaattattaaggAGTCACTTTAGAAGTATCAGATGGTATAGGAACTGCCTCTGCAATTATACACAGAGACATTTACGATGAAATGGCGCTAAATAACCAGACCCCCACAAAATATTCCATTATCATAGTGAAAGGCGATATCTTTCGTTAGAGAGCAGACGATGGGAAAACTGGCTTTATTTTCAATGAAATGCCTCGATTAGTTATTGATGAAGTCTAAGAGAAAATCATCGGTAATCCAGTAGCTCTATATAAGGCTTGCTAGTAAAATAAGTACGATGATTTGGCTAATAAATATGAGCAGGATTACTTCAAAATACCATATCACCCTTAATTTATAGAGAGATACATAACCAAAGTCAATCCACCAGTTTCTAATAGAGAAATTTCATTACAATTGGTTGATAAGATATCTGATTTATAACCAAAGGATTATAAGAATAAAGTTTTGTTTCCAAGGATTTAAACCCCATAAAAAATtgctatatttaatatatattaaatattattttgttttgcTTATTATCTTGACCTATCCAGATTTTTATTGGCATCACtgttttagcaataattaatatttaaattatatcttatttttttaatatatttatttgagtgATTTTTCATAATTAAGACCCATAACTTTGATAATTGCATTATTTATCTTTGATAACTACATTATATCatgtttattaaaaaattaacaattaattaaaaaattttaagtagtattaatttttttttactttatttaggGGATAGATTCCTGATACAAATATATCTTTCATAATTTTGTCCTATGGATTTTACTTACATAAAGCAAAAACATTGTTGAAGAGACTTTCAAGAGTGGCTTTTATATAGAAAATGCTTAAAAATAGGCAGTTTTcagtaaatgtatttatatatgccattttaattgcttttaaCATGGGAACTTGTGCAGATGACTCAACAGCCCAGTTCGACAGACTAATTAAGAAAGTAGTTCACATCCCAATATCCTCAAATCAAACCCTTGCTATATGCTCCTACCAATTTGAGAAGCACTATTTAGTAAGAGATAGAGTGCCCTACCTTAACTCTGATCATTAAGATGTTTACAGGGGTGTTGTTAACCATTGCTCACACATGTCCCAATTGCTCACACATTGTCCCAATTGCTCACACATGTCCCAATTGCTCACACAATGAATTTTATATGCGAGAGCGGTAATATTATTAAGCACATAGCAGGGTCTTTAGGGTGCAGCCCCTTGTTATCGCAATGCGATACGAAATAATTGCAGGGGTCAATGGGCAGCCGCCCCTTGTGGGAGGGGGTTCGGGGAGGGCAAAGCTCTCCCCTGAAAACCCATATAGCTCTTTCAAGACGTATTAGTAGTTTAAGTGTAAAATGTAAtcgttaaataataataattaaattacaaattaatggAATAACTATTTTCATAAGTTAAGCAAGACTAGATCAATTAAACCTTTACTTAAACAATTACTAATCTTATTTCAAGTGGCTTGTTACAAAAAAATCTATAGTGTTCTCACTGTTAAGCTGAATAGACTATAAGACAATATTAATAACCACACAGTCTTGACAACGCACTCTATTAAtgtgtaaattataaatgtagAGCAAGACGATCTTTAAGAGAAGGTTTAGTTGTATACTGTCCTACCAACATGCCTTTACCTATTTTAGAAGAAATAATATTTAGCATATATCCTTCTGGCCTTAACATTTCTGAGACTGTAAAATATCTTTAAGATAATAGAGCTTTGAAGATTAGTAGGTAATCTATCAGAAAAGTATACTAATGTTTACGAGATATAGTAAAAGAAAAGATAGTTTAGGAATAAGATAGCTTTGTGTTGAGTGGCCAAGTATAAATGGATGAGTCTTTATGGACTCAACGATCAATATAGTACTGTTTTCCAGAAGACACTATATACGATAGATAAATATGGATCGTTGGCTTGATAGAAGAAGGAACATAGAGAtgcaaaattttaaaagttcaAGATAGAACAACTCAAACGCTTGAAAACTTAATTGAACATAATGTTGAACCTAACAGTATAATGCACACTGATGGTTGGGCAAGCTACACTTCTATAGATTTGCAAGGTTTATAAATTGTTCATTAAAGACATGTACATCAGTCGTCTAATGGTATAAGAAGAACTATGTAACATAGTAATCTTATCGAAGGATTGTGGGCTGTGATAAAATATCACATTAAGCATGTATACAATACAATGCCTGGCGACCCAGAAATGATCGAACAATATTTCTATGAGGCAGTATGGAGAAGAAACTTAGCATAGTTTGCAAATACAAATGACCGTTAATAAAATGTATAAcagacatttaaattaaatgatttatgaattattatttaacgattatattttatacttaaacTACTAATACGTCTTGAAAGAGCTATATGGGTTTTCGGGGAAGGGCTTTGCCCTCCCCCGAATCCCCTCCCACAAGGGGCTGCTCCCTTGACCCCTGCAATTATTTCGTATCGCATTGCGATAACAAGGGGCTGCACCCTAAGACCCTGCTATGTGCTTAATAATATTACCGCTCTCGCATATAAAATTCATTGTGTGAGCAATTGGGACATGTGTGAGCAATTGGGACGTGTGTGAGCAATTGGGACATGTGTGAGCAATTGGGACAATGTGTGAGCAATTGGGACATGTGTGAGCAATGGTTAACAACACCCGTTTACAGCATCAGAACATTGAGTCAGATAAACAATCTAAGCaccaatcttaaaaatttgaGAATACTACATCATCCACACTTGTTTAGTGGAGCTCTGCCAAAAGAATAGATTTAAGAAGTCAAGAATTTACTATAAAACGATTAGCTGGAGGAGTTAAGTTTTGACATGAAACTGGAGAATAGTGAATATGCAACCATTTTCACATTAATTAAGTAGCAGTCGAGGTTAAGGAAGTTGCTACTTAATGTTAGTGTTAAGCCTGAAATATTCAAAacaaatgtttattttattataaatatattagttttcTTTCCCATGATCTAGCAATAATAGATGTATTAAATAAAGGCATAAACAAGGATAATAATTTCAAGTAATTGTCAGTAAACTTCCAAGCAGGAGAGAGCTTCTTTGAAGTGAAATTTCATAAGTATTTAAAGAATCTTAAAAGCCTGTCTTTAACAAACGTTGGAGATAAGAACTTTACAGAGAGTATGTTTGATATGGCTTGTATAAGAAAACTGAGGGAGATCTTATTGATGTTatgaattttcaaattaataaattataaaaacaaaggGAGCTTTCTCTAAGTTTCATTCCAGATTTATCGTTGCCTAGTTTCTCTGAAGCTCTTTCGAAATTTAGCTAGCTTTAATCACTTTAGATCTCATCAATTccatatcataaaataaaacagTAAATCTTCTTAGAATATATAGCCAATGGAGCTATAAATCTGCGATCTTTAAGCCTCGATAATCTTGCCCTTTCAGAcgattaatttaagttaatattggCATCAGTTTCTCAAAACAAATCACTTAGACATTTGAAGCTTACCTCTATTCACATGGACTCTGATAAAAAACTGGGATTCTTTACTGGATTTATAGGTTGCAAATAAACTACTCTAGCTTCTATTACTCTAGCAGACAATTATCTGCAAAATCTAGATATTCTTGAATAGATGCATTTCAATTAACATTTGAAAGAATTGACAATTATGACATAGACATATTTCAGGAATAGTTCCACCTTAACTGAGGactaatttaaagatataaaaccaaataaatttgtttagaaGTATGTCATGGGACTTGGagttataaaaactaaaaattatataaattaatgttatgaataaattttgatacttttctaattaaaaactaTCAAGCCTCTAATCATTGCTTTAAACACCTTCCCAAATTTAAGAGATTTGAGAATCTAAAACGTAGAACTAACAAACCTTCATTTCAAAGTGATCgacaattatttaatataaaacccTGATTTATAAAAGCTAACACTTATGAATGTAAAAATGGGCTATGATTAATTCTTTATTCTTGAGGGTACTATAAGAAACTCTAAGAAATTGAGAAAACTTAATTTATCTGGAAATTAATTAAGGAATTAGGGATGCACAGAAGTTGCCAATATTATGATGTCAAATTCTAGCATTTAAAGTCTCAGTCTTGataacaaattattatttttaaatctaaaattgattgattgatttatcTTTCATTAAACTAATCTAAATACCCCAATTTTGTTGATAACAACGATATAAAAGAACACGGATTAGTCGCAATTTTGAAAGTTCTAGAAACTAATAAAACCTTGGTAAAAATAAGAATGGAAAACAACAAATTTATGATTTCTCGCTAGCTTCTGGGTTAGATAGGAAATCTGTTCGTATTCAGCAACCGCACTCTATAGCAATTTGTTATAACTTATCATGGGCAGTGCTTACTGAAGAAAGATTCAATGGAGGGCAGTGGAAGCGATAGCGAATATGATAGAGACATGATTATAAGGTTTACATAAGAGAttcaaaataaaactaatttaaagcTGTTTTcgatttgaaaaatattaagaatagttataattattgatttcagacttttaatttaatttctcaaaattgCTCTATcattattatagtaaaaaaattgtgaaaaatatTTTGCTACAATTTACTGTTATCAATAAGTCGAAGAGAAAATGCATAGATCACTTTATCATAGAATAGAAAAGTAGATATAAGTACCTATTCAATCTTTGGATGATAATTCTCACAATTTATTCGACTTTCACTTCAACTTATTAGTAGGTTAACAAAAATTGCTAGATTAAATTTtcaagaaattaatcaaaactcaatttaatttcattttttagcTCTGCATTCGGAATGACTAAGAATTTACCGACTTACCTGATAAACTATGGCATTGAAATATTCTTTCTCTTAGACATTATTCAAAGTAAGTATTTAACTTGCACTCAATTTGAAATTATTccttagtttaaattttatgtaatttttagattttttatatgAATACACTAGCGAGGAGGACTATCTACCAGTCAGGAAATTCAGAAAAATTGCTTACAGATATATAAAGTAAGCTTTTAAAAAATCATGAATAAATTCAATCAATATAGATCGTACTTTATATACGATTTATTATCAGTGATCCCTTTTGGACTATTCGCAAGTAAAAATAACTCGGACGCTGAATAACTACTGCAACTGTTTAAACTTATTAGA
>ARYC01000647.1_106933_113367
catAACTTTTTTATAATCTCATTTCCTGAGGTTCTTACAATCACTATTGAGATTCTAATTCAATCCTTCCTTGGGTCTTTTAgggtttattattaatttcatttgaaaAGCTTCAGTTCTTTTTccttttattctaaaatatcgTGATAAAATTGCTGGGGCtgattttcttcaattttagaCTAGGCTTGCTTTCTTGATTTAATTTGACAAAATTATCATTTGATAAAGTAATAATTTAGAAGTCTTGACCGATATTACTATTGTTGTTCACGATGATTCCTTCAGACTCAACTTTTTCTTGACCTTAAAAACATTCTTTTACATTAAAAGAATCAACATAACTCAGATCTTTTCCTTCAAGCTTCAATTTGACATCTTTATCAATTTCAAGTTGATCTTCAACAAATACTATTGAACTATTGtagttttaaattttcatagtcTATTTGAGAGACTTTTCAATTGTTTCCTCTTCATTAAGAggtaattatttcaataaaaatgtaTTTGGGCAGTTGTTGCTTTAGTCATTTGCCAGAggaattttcattattattattaaatgcaaGCAAATTATAGAATGCGATCTCAGATTTTTCTAAAACTTAAGCTTTATAAGTAAAACTCAGATTAATTAGTTCATACACCAAGACTAGCAACCTAAAACCGTCTGCAGTATtgctatttttatattgatttcaTTTTCCAGACATTATTGGTGAAGTTTAATAGCCTCTTCAACTGTTTCATTAAATccttgattataaataatttacataagTCCCTTTACGGTGTAACCTTCACACTCTTCCGATTACTTGTTAAGTTGATCTTGTAGAAAACAAATCTGcgacaattaaaaataaacctccattaaattaaatctcatgATTTGTTTTGAAATCAGTTCCTCTTCCTTGTTATTCATTAAGCAGAAGGACTCCATATTATCTCTCCCCATTTTTGCttgcaaataattaattaaattgtgcTTCGAGCTTAATTttctttgaaaaaaattatatctaGGAGTACTTGCGAAAGTAATTCTCAATTTTTCCTACCGAAATACAACCCACACCCCATTCCTCATACCTCCCATACCCCCACCCTCTAAAATACCCAtctcatatcaaattttttatctacagggtctaaatcgatctccaTCATGACttctcgacatcatagaccctcttttatatataaaattacattataatttcaaatttttttatttccatgATAGTGGAATAATTCatatgaattttatgatttgtcAAGTTTCACGATGTTTGTCAACCATATTAAACTATGCCTTATgctatataaatgaaaaatcttttccatataataatatttttattaattgaactaaaatatttatagactatgatattaaatttatcccttaaatcaacttcattaaatataattcgaagaaatattcggattaattttttaagtttttaattttctttattatacaTATCTATTTGTCCATTATCTttgataaataaagaaaatattattattgatataatagAAAAGATCAGGAAATCTGagaaatataaatctaataaaaactGGCATTTATTacattttgtaaattaaatttaatcttaaagtaAAAAACCTGAAACAATCACTTGTATTTTTCACAAAGATCAACAGTGACATATACTGAGtaatttaattgcttaattagttttattactattcttttattttctaattaatttgcTATTCTGCGAAGATGtagattttaagataaataacaGATCAATATATAAGCATTCTCAAATTGTAAAATGCTTAAGTTGATAAGAGTGAATTAAACCATCCCAGTTATAACTCTATAAAACACAAAAAGttagaaaaatttagaataaatatctGCATTTTAACATTAgtgtttttattcataattagtAATAGAGTAAAGAGAAAACAATCACTTACTTTGGATTTATGTTTGCTTTAGTGTTGTTCTCTTCACTAGCTCGTgcattgattttaaaaaatgttttcccatttttgattaaatttagtaaaattaaaaatgattctgttaatgcattattttaaacaacttttaattttaaaaaaattcatatacaaTAAATGGAAaagatttttcaatttatatagcATAAGGCATAGTTTATTATGGTTGACAAACATCGTGAAATTTgacaaatcataaaattcatatGAATTATTCCACTATcatggaaataaaaaaatttgaaattataatgaaattttatatataaaatagggtctatgatgtcgagatgtcatgaaggagatcgatttaaaCCCTGTAGATAAAAAaattggggggggaagtttcctgccaagagagaagtttcctgtcaagaaactttgtttatgaaatttatttataattaaataataaaatattatgaccCATAAATAATTAAGAGGATATCAAATTCATGCTTAATTAAATTCCAGAAAATATAGTTGTACACGTtgtctaacattatataggtatgGAAAGAGTACGATAAATTGAATCAGgatttcaataataattggATACAATAATTGGCATAACGATGAGCACTGAGAGAACAATTTAATGGCTAAGAGACAGAAATTTACTTTTATCACAAGAAATATGTTAAAGTTGCTGGAATcgtatgataatatataaaaataaaacaagaGTAGATGATGAAGAATTTAGATGTTGCCGATGTAACATTAAGGTAAGTATTAGGAAAGATTCAATATTTGGATTGTTTTCAAAAACTCCTATAATTGTACTAACAAGAATCATCTTCGTCTACTTCATCGAAGGTAACAATGCTACTCAAATCCACAATATACTCAGTTAAACAATTCAAGAAGAAAATATAATGTCAATTCGTTCAATAAGAGCAATACTTTATGAGTTAAGAAATAGAATATCAGATTGGATGCAAAATGAATACTATTCAATATTACAACTAAATCTTGAAGTAGTTGAAATCGATGAATCCCTGTTTACTCATTGGACTCTTTCAAATTAAAGGAGAAGAAGAAGAGATAGATAAGTGTGGGCTATAGGATTATTTGGGAGAGATAGCAAGGAAATAGTAGTCTAGTGTGTTAATAACAGAAATGAAAATACACTAAGAAATATAGTAAGGTAGTATGTTGCAAGGGGTACCACAATTATAACAGATGGTTGGAGAGGATATGAATTCCTTAGAAATAATGGCTACTAACATGGAACTTACATTCATTAAGCAAGAGGAGGATATAGAGGAAGGGTGGGAAGATAAGTACCTGGAGTTCAAATTACAACTAATAGGATTGAAAATACTTGGAATCAtcttaaatacttaagaaacATATATAGCGGATCAATTCCCGCCTAACATGCTCAAGAATTTGTTGATGAACTAGTATTCAGAAGAAATGAAAGTATACTTGGATGGAGTTTGGAAGAAAAATTAATTgagatattgactaattgaacatttaaattaattgtagcttaaatatatagtaaccttatttataacaatgaaattagtccggaagttggttgatagttgttataaaaattaattaaaataaaaagttttttttgacaggaaacttccctaaaaatttttttttatcataaaccttggcaggaaacttccccccccaaaaaTTGATATGATATTGGTATTTTAGGAATGGGGTGGGGGGTATGGGAGGTATGAGGAATGGGGTGGGGGGTTGTATTTCGGTAGGATTACtcgataataaaaatatgacaaATGGGCAACAATAATTACAGGTGTTAGCTTAGAGTAAGTAGCAGAAATGTCAAAAATTCTTTTGCAAAAATCTGTTTAGTTTGATGAAACTAATTCTGAGTCTAAGCTTACTTTCTAATCTCCGACTAAAGAACTTAGTTTGTGGAAAATTATCTCGCAGGATATAAATGCGATTTGCAGGTAATTTGCCTCTTTAAAGCTCAAAGTTAAGCCTGTGAAACTAACAAGTCGTTTAGcctaattaaaaaatcttaagaTTTTCTCCATTTATTAGATACTCCCATCAAATAGTATCCAGTCTTATTCATCAATTAATACAATTGACTGCTCCCATATATTTAAGAAGTCTTGATTTTCAAGTTAACTTtcaaaaaaattttgaattaaataataaactccAACTTTCTTCTCATACTGATTGGCATTAATGTTGAGACTTAGGCTAGTCACATGTTATTCGAATCTCATTTTATCTCTTCGAATCAAGTGATCGTTTTTTCCAATTATAAAGACTGGAGATTGGGAGGATTTAACATATAGAGATGCTTGAGTTGAGCTCAATAAAGTCTTACCAATCCCAACCCCTAAGTTAATGAAGTTAAATTTAGAGTCTTCCCAGAATAAGAAATTCAAAACCAACTACTATAAAGAAAGAAAGTCAAAACCTCTAATATGCTATAGCCTTAAAATCTAATTTGACATTCATAATGCTTTGTCTTGCATAATCTACAAGACCTCTTTGACAGCATTGCAGTATTTATTGAGTCTCTTGAATTAGTTTAAAAGTCTTCGCTTGTCTTCCTCATTTAAGTCTACAGTTTTATTAGGAATTTGCAATAGTTAATTTAGTTTTGTAAAGTATGCTCTGAAacaatcttaaaatatatatcttcTTTGTCTCACGCCCTTCTCTTAATAGATACAAGCAAGATTCTTACCGAAATCAGAAATCTCATCTAATTTAATTACCAAAAGTGGATTTCTCAGTTTCAATTCTTGTAAAAGCTATTATAGATAGAGGGTAAAATCTTCTTGTCAATAAAATCCAATTTCTGAAAAAAAAATGTTCCCCCattgttattataaaattgtcCAGTTTCTAATAAGAGGATGCACTTGAAAGAGCGAAGATTTAGATAAAATCTTCATCAACATTTATAGGCACATGTCAAATCAGTCTCAGGCCTTAATCTtcttttagtatttaaataaatggcTTACTCATGCAAAGCAACGTGTTTGAAATCAATCTTACTGCTTAAGAATCAATCTTAAACTACTGAAATGTTCCTTTCATCAAAGGAATAATACCAATATTAGTCTTATCAAGCTTTGACAACTCATCTTGGCATTTTTGAAGACAGTCCGGCTCATTCATAAATATGTAAGTTGATAAGCCTAGGGCTTGTTTTGTATTTGGTCTCTATGCCAGTAGGATTAGGGCACTCTTAAACAAGGTCTCAtcaatttcaataatttcatatttatagtAGAGCAACGATGAATCAAAGAGCCTAGTTTTGATCTGAAGATTTACTTAGGCTTTTTGGTTAAGCTcgtaaatttttctaaatataaacTCACAAAAATTCTCTGAGAAAGTACTTTGAGATTCTGAAGAAACTATAACAAACTTTACCTTTTTCGGTTAAACAACCTCCAATTGAGCTCTTGCCTTTCATTAGGCTTGAGTATCATATATTCTCTAATGTTGTTGTAAGTTAGCTCTGATTTAATCTTTGCTCCGTAATTTACTTGAGCGTTAAGAGAATCCCTATGATCATCGACAATTTGCTGCTCGCTTACATAATTCCTATCCTCGCTGCCACCCTTTGGCACCTCTTTGATCTGGCCAACAAGTTCTtttattggtttaatttatgCATTCTTTACTGATTTAGCGTTACTTTAAGTggttttgtttaatataaatttgcttATAAACTTTGCCAGTTCTTTCGAACCAATATGGAGCTTGAACTCCTCCAGTTCTATAATTTTACTGTCATAGCTGTGAACTGGCAGTATAAGCTTCGCTTTGTCAATTAATTCTGGGTATTCAACTCCTTCATACTTAGGTTTTCTCCTCTTTTGCTTTTGCTTATTGCCATGTAAGCTTCATTGCTTTGGTGTACTTATTTCTAAGATGATATAGAACTTTATAGTTCTACTTTATTAGGAGAATCATGATCATCTATGGTTTAAGAGTAATCtttcatgatattctctggacAAACTTCTTCATTTTGAGAATTATTGGATTTTACAAGTTAGGCGGGTTGTAAAAGCCTCATCATTTGGGCGGCTGATTTAagtgattaaatatttaaaactaacagtcttaattaaaaaaggcgctttaattataattcttaataacttATTGCTattcttaattcaaatataGCCATATTAGGAGTCCTTTCtctcaaaatatatatttaggaATTCTTTTGAGGTGTGAGCTATTCATATCTGAGATTAAGGTACTCCTTgagataaaattcaaaatttcatGAGTTGCCTAAGAAAGCTGAGCTATATCTCAACAAGAAATAAAAACCATAATCTATTGAGAATTGCTGGGgcactttttaattaaaataacaaggGCCTTAAATAGTTATTGATCTTATATAGCGATTATAT
>ARYC01009480.1_13215_19568
[truncated: 723,166 more chars]
