# Supplementary material for: Distribution of Merlin in eukaryotes and first report of DNA transposons in kinetoplastid protists
Source: PLoS One. 2021 May 6;16(5):e0251133. doi: 10.1371/journal.pone.0251133 (PMC8101967; doi:10.1371/journal.pone.0251133)
Supplement: S3 Appendix — Contigs containing positive hits for each species are provided as fasta files. Nucleotide sequences from each Merlin group or family are also provided. All protein sequences were provided in a single file. A README file is provided with additional information about files. (ZIP) [file pone.0251133.s009.zip › S3 Appendix/contigs_Alveolata/GCA_000751175.1_Stylonychia_lemnae_Alveolata_contigs.fasta]

>CCKQ01013650.1_1_3290
CGTTCTTCCACTGGAATCTGGAATGAATTACGCTTTCATGCTGGTATCCATGATCTGGTAATCTTCCATAGCCTTTGTATTCATCCGAGTGAATCATCGTTCCTGGGTTAATGTTGCCGGTTATGATTGGTATTAATGTCTCAGTTCTTCGATTTGGGACAGCCAGCACTTTAACTCTTCCATCCCTCTCCATCATTCCAAACAGGCAGGTCTTCTTTGCTGCTCCCCAGCCTCGCTTACCACCTTTGGCTTTACCACCGAAAAGCGTTTCATCAATTTGGACGATACCTTGCAATGGTAAATCGTTACTTCCCATCAAGGCGCGGATCAAGTGTCCCATTTTCCACGCCGTTTTGTATGTCACACCAAGCTGACGCTCCAATTCCTTAGCACTTACTCCATTCTTTGATGAAGAGAACAGATAGATGGCGAAGAACCAAAGTGTGAGCTTTGTGTTCGTGCCTTCCATAACAGTCCCGGCCAATGGATAAAGCTGATAACCACACTCGCCGCATTCATAACATTTGCGCTTTCTCACCCTGTAATACTTTGCACCGGCTACACCGCAAGATTTACAACATTCTGCATTCGCATATCTCAGTTTGAAGATTTGGTCTAAGCAAGTATCGTCATCTGGATAGCGCTTTAGAAAATCGGCGATAGTGAACTTGGCTTTGGCTTTACTTTTCTCTGTATTTCCCATAAAATTTGAGGCTCCATTACAAAGAAAATAGGCCTCTGTTAACCGTACAATATTTCCGATGTTAAGAGGTGTTAAAGAAACTTATTGATTTTCAGGAAGTTTCGTGAGTTTCCATAAAGGGAAGCTTACCGGGTGGCGCTTGTATATATACCTGTTGAA
>CCKQ01014256.1_1_4039
ccccaaaaccccaaaaccccaaaaccccataagtaagatgtttagtaaaaattgagtttaaaattaattattacaaatcaaaatatttcaattttatgatcaacattgctaaagccatcttttaattgtaaatcctggtcttctgatcttattataatctatacacacagcatttttcgatgcattttattccacttatctagagtaatctaaatcctccatagtttatgctgtacttatatctatgaaatgttttttaaaaaagttactctttttttcctttttcctttcttcttctggatctctttcatattactaaagtaaatcatatccaattggtattatgtagcttttcaaatcttttcctacatcagtattccttttttctaaatctagaaaccttagcattgatggatctatctctgaatcctctataccaaaatgggatggtaattcctcaaagtcaatatttttaaaaaatgcatacttccgacgctctgtcgagttatttaattcaaaatctttaattactttagcagaaccctctctttaaagcacatgagtgatgcaatgctcaatatctataatatacggatagtaatcttcttcatggtatgtaatgtttttgaaaatttacacttaatcttggtaatattcttttagacatcttaaaacaaatggatatagactctcatgctttacaatatagcgaaggcaaaatgcatctacatatctttcaattttactttgagtattcatttgttttaacccaacattttataatttcaattttgaccacacttactcaacatttgaagtatagaggaatggaaatttttcatgtgaatatctactagaatggactacccaaaaatgataccacccaaatgaagctaatctagattttgcactttataagcaaacataagtagcatgctcatcacttactacgactcctccgggctatatatgcttcttaaggagaggataaatattccaatgatttctattcttaataaaatacattattggtattttagtatctctacaaaacattccaaatacccatctctgagtaggaaattttattcctactgaatatttctttgctgatgccattgtttcatctatctctacaactcctggcaattataattttcccttgatgtgctttacccaatagtgcgctaaactatgcctaaacatcttttgaaattctctaggttaaactgttttacagattgcagttaattatgttattttggtaacttttattgaagaccatagttgaaggaagaaatcaaattccactaatgaatttcctatgagtggagtggacttgcatacttccatttaaaaaaagcagagagaacagacccatttatattcattgccttaaaaagggaatctagtaaatatcattcatgtattgcaaacggggcagtctcttttagcatgaagcagacctgctttaacgaagttatatatgattttgatgcttggctaaactagagattcgttcatttgaatattaagtcttaatttcttttgaagacaggtaaaatacgtgcgagatagatggtatggacaaagatgatataattcaagtattctcaataataaatttaaattatatatcaataattaaacttacttttagctcacaatttttgaaaatttcacagacggggttttggggttttggggttttggggttttggggagatcggaagagcacac
>CCKQ01004970.1_1_4459
ccccaaaaccccaaaacccctagagcatatattagatttaaatattagtttaattagaaaaagttttttcaaactttaataaattaaaatgcctagtattataattttgatttcatttctcacttagcaatactatctcggcaactttccctaaaaagtttgaaaagatgaacgacttactaacaaccccgattattttaagtatatatggaatgattaaagcaggcttgattcatgctaaaagaaactgtccaatgtgtcttggtagaatgctatttaatagagatttaattgccaatgcagattatcgatggacttgctcattatgcttttactccttagaattgacgacatctacaccactaaatggtattaaactcgatgaattcgatttattcttaagactgtggtcagagagtagtgcgcttaagattacacagatatcaagcgtattaagaacatctcattcaaaagcacatcaaaagatttacagatttgcaatgtctcattactgggcacgatacattaagccatttttgaaattgcctggagtggtagaaattgatgagactatgtctagtgcaaggaagtatgctgttggcaccaaatttcctcactagagatggatatttggcatgtattgccgtgacaccaaaatctgtgttatgtataatattagaaatagaaatcattggaatatatatcctctcctcaaatcccacattaaccctggaggtgtggtggtaagtgacgagcacgcaacttatgtttgtttacaaagtgctaaatctagactagcattatttggttggtatcatttttgggtggttcattcaagtggctactcacatgaaaaattcccatttctgttcacatccaatattgaagctacttgggccaagatgaaaagataaaacacaggcttgaaataaatgaatacaaaaaagcaaattgaaagttatgctgactaattttgtttgagatatatccttaagaaagatagagtctattaatttgcattaaaaacaatcagaatttactttgatgacatggtttagaaatttaagaccttaacaaactacgaggagcagttttatccttgtgctggggctttagaatattactgtgacactataattagagaggggaatgacaaaatcctaaaagttttcaactctgaatgctattaagatagatagtacttgaagttatttaaaaattatgattcagatcagatataaaaatctggatgcacagatgatgaaatagacccaaccattctttaatatgttgaattagaaaaataaagatattaaaaaattaactaagttaaaagcttactactgccaatttgctatgatttagcttaagatgaggaagatgaccctgaggaataaagaaggcgggatttgataacttctgagacccataaataaattgagattagtacggtgaggagtatgacagatctatagtatgcaagggatgtataaagtgctgctgtagaaaatgctatttgtataaactatgaaaagagcaagagaccaggatttactatgtaaaagtttttatccacatggtgaaattcaattgtagagattaagatggataataattcaagtcagcatccgatccatctacaaccattatgatttttgccaaaccttccaaaaagtaaatgagctgccattattgatgatctattcagtaaactaatgttatacttaactttgataattcaggagaattttaacaggaagagtttaacaattttcagaggattatgtgaagtgaaattattctaaaatagatacgggaatagttcataaaaagggtttgaaatatggtttaatttcttaatgatcaatgaacccaataattagaacagggtaacttgttaaataatcttaatttcataattaaaaatttatcataaagaaattctacaaattctaaattcaataaaaaaataattatctgatataaaggggttttggggttttggg
>CCKQ01013650.1_1_3287
ttcaacaggtatatatacaagcgccacccggtaagcttccctttatggaaactcacgaaacttcctgaaaatcaataagtttctttaacacctcttaacatcggaaatattgtacggttaacagaggcctattttctttgtaatggagcctcaaattttatgggaaatacagagaaaagtaaagccaaagccaagttcactatcgccgattttctaaagcgctatccagatgacgatacttgcttagaccaaatcttcaaactgagatatgcgaatgcagaatgttgtaaatcttgcggtgtagccggtgcaaagtattacagggtgagaaagcgcaaatgttatgaatgcggcgagtgtggttatcagctttatccattggccgggactgttatggaaggcacgaacacaaagctcacactttggttcttcgccatctatctgttctcttcatcaaagaatggagtaagtgctaaggaattggagcgtcagcttggtgtgacatacaaaacggcgtggaaaatgggacacttgatccgcgccttgatgggaagtaacgatttaccattgcaaggtatcgtccaaattgatgaaacgcttttcggtggtaaagccaaaggtggtaagcgaggctggggagcagcaaagaagacctgcctgtttggaatgatggagagggatggaagagttaaagtgctggctgtcccaaatcgaagaactgagacattaataccaatcataaccggcaacattaacccaggaacgatgattcactcggatgaatacaaaggctatggaagattaccagatcatggataccagcatgaaagcgtaattcattccagattccagtggaagaacg
>CCKQ01012804.1_1_3617
ccccaaaaccccaaaaccccgctagaaaatgatcttaaaaattggtcaagtttaaataagcgaatatatatttctaaccttaaaacaattaaaaattaataacataaaatcattaaacttagatgagctcaagtataaacaatagcaactagtaatagactagcaataactccctttaagccaagagtgttttcaaagtcttatctaaagaagaagaagagtaaagagtgcagaagttgaaataaaaagcattgcgtgactaggacttcctctgagttgaccctctgaatgaaaaaactgaaaagttgatacaatagaaaaacaactcaatacagagagcaaaaaatcagttgaaacacaaaaagaagttcaaaagaagggatctgaaatctgaccaaaactcagaattaaacgttggtcgaggagggaggaactaaatgcataatcccgagcataatgaggataatgagtacaatggaaaagagttaaacatgaactctgacgatgacgatcaagaccaggaaagaatgctggagtaaatggagattgctaaaatatcctaaaattaccatggatctaggaaaaatagggaaaagcacaaaaagaagtttgaaaacgatgatgatgccgattctgattgcgagatgagagagttaatgaaagatgaaaactgcaatccaatggctgtagaggagtttcaaatgaatggagttagaggtatagcatatgcagcttatcaaaatgaagaaatcactgatttctataagtggaatgatatggaggggctgaataaaaagcacccagaggacctagagcttctcgaggaaatatctaagagtagagcagagcccgtaatgattaatgaatatgattatgagtgtattaagtcagacgaggaagaggatgacgaattagcctttatggggagatttaaagctgaaaatttgctatacaatgtcaagaaagagataaaaatagattactaagagagtgaggacttagctcacttctaaacgaagtcaaattacgatcagatataaaagcttaaaaatgaaaaatctatgaattagactctgaagccaagtttacctgtgcttaatctaggctttaatgagcattcaactgcaacttaaaaatcaaattaaggtaaccagcaggtcataaatcttaacgcaagtgtaatttcaaacaactcaagctcagtttcaactgattgctccagctcaagaagcagcttaaaaaaagaattacctccaaagtaaactccaaatctttaaaaacagcctaacttgctaaccaatgaaataagtttaaatagctcaagcaatcttacagaaataagcaagcaggcgggatgtgccatatagaaaataagtctaccttcagatttaatgattaataagcttactgcttagggatagactcttcctgttgaaaattacgaggaatggaaaaatgatgtgaggaaaaactatgcttcaaatttcatgtcatctggtgcgaccatcagaataaacgaggatcatgtggaaaaacaaagagaaaaaggagtcttcaacaatcaacttgaagcagacgagcccatcgatgacaatgaacaaaagtctctgtttttctagaaatctatggctgagttttaggatgaaatggggagtcatagtagtgccacaaaagagttcacctcgctcaagcacttcaaattaaaacaatagaggcattagccaataaagagagatgcagtagaagcttgctttgaaagagatctagaagtatttagaattacaaagaatttcagaagatgcttgagatggatgatataaaagggcatgctgccagaatctcgtagatgcccttgctgtgatcattagatgagaataatcaattgccattccaaggtcaaagatggcgtattattcaaatgctccagattagaatgtagagatgtgagaatcagtatcagagagggcacgatatttgattagaatcacatgacactaatggagattttaagatgcaagaggattcaatgcactttagacattcagagacctcaaggaatttaacttgccctcgctgcagtatatgtacgtctatgatatttatcgcaaaattagactactaatacatatctacttctaaaatcattacagaaggcataagctaggccactttggcagagcagtggaaatcgatgagtctaaattcactcatcacacaaagggtggagttaagtcaaaagtgtgggtgctaggtttttatgagagaggaacaaaggatgtaagagcatttgtgatgaaagatcgtaatgatgtctcttgtattcagcttatcagagataatgtagaggaaggaggtgaggtgtatactgacttctggagaggctataacaactgcaaggatttttacactcacagagtagtaaataaggctaagtatggttatggaacaagtgaatactagacaactagcagagtggagagtctctggcacattctgaagagaaacattcacacctattcaactattcgagcaagcactcttcagagatttctagacgaggcttgctggaggataaagtttagaacattcactgagagaaatgagtttttattgcagttgctaaatgtcactagatgagtaacaataattatatataattcataattttgtctagactcttaattctcttaatttcttaaatcaattaagctgtgattaatctaattagtatttgaacgaattctatccagatggggttttggggttttggggagatcggaagagcacacgtctg
>CCKQ01017937.1_1_4302
aatagaataagttcaatacgagtctatttttaggaagttagaggaacaaataattgctctcaaagtaaaagattaggacattatagacattctgaaatttacattaagtcataatgaggtcaaaacttctagagtctgtgcaatatagtgcaacccttagtatattgtatgctaataagatcgattgatctatgataatatggtagttgatttaaagtcacagaatctaattcaaaattttgaagaagtttatcaggatgcttttataatggatgatcaacaacttttgttatctgcagatcgctatgcaaaattagtttaggtcaaatgggatggtagttaatatcagaaagtctgctctggaataccattcaattatggaggctcaggaaagttagcatcagtttatatgattaagagaagtcctttcatcaatgatccatcatgcctatttctttcatataaaagaggcacaatttttaaattgtaattgaattacaagtagttttcgtaatctgccagaactaaaatttacagctgtggattaataaaagattactaattcatagatgattccagaatgattgtcatatcggacaaagaagcagcactagtagattataatactcagcaagttattaaatctattagattgatcaatgaggaatcgttcggcattcctaaataatttgacattcatattatgccggttattttacaaagctaaattgatagaaatggataaaatcagatagtcatcaaggatgtaatgtagcagggctataacggacatagtcctctagaagatggcaagttcataggggctattgattttcagaataaccgggataaatatacatatattttatgtatgaattaataggggttcttatcagtcaataaaatactgatagaatgaaattaaaattgataattttgttaatttataaataataaatttaatagacataattaaatatttaacaattctacctattacttaaagcttactttctgaatgaacttccataactataactttgtgcctgctatcaatcattcaaaaaattagaaagtagtagcgtagtaaaagcttatcactaactttcctcctccaaacaactttaataagccattccctcctaggccaagacctgaatttccttaataaaaaccgaggtatgaaagtgcaaataagatgtatcccaataaattcccaaaggaatattaagacaaaaagttctttgggaaggaacattgatcgttttcagcaagaccatacaagcattaaaatcagtataactagtttgaagataatgaaggtaagatattatgaaatgctataaataacactgaatagataggaactattaaactcactagtataacactcagaatagaaatgttgaggctaagggtgatatagacccagaagaacttaaactcaattattactaatcaactgcgagcacacataacaattcaacaagctcaattcaaaacttggctaaatagaataaaaattactatgaaaaatcagtagagcagggatttctagtctgggtcaatgagaggtaaaaactaaatcctgccttaaaatacgtcaatttcaagtatcaattcaccaatgtcaccaaagaggattttcttttgaactgtcagtagctatcagttgtttttctagcgtaaggttattctgattatccaattttatatagtttgtcatatcacattgagtatcctttatatctaaaatggaggttaagtgagctcagaaattattacaatacaattgagaagaatcagcagatcgtacttttactacttatagatgatttaagggaaaactatgaaagcttcatcaccaaaataagtctgctctcattttagtacaatactactttaatatgcacgtgggggtacaattattattagattttataaatatttaatagatttgatgaagtaggtaattacttaaacgtgttgaagtagtattacaaaaaggactaaaaatttctaaaagaaaacactaaaagactaacttaagcttaaatggcctttgaagcattggtttcaattagaggattgaataaaaatgatgtcaacagattgctgaaaagatatggagtaagaactaattatattaaatcttagttttagactgtctagaatgtaatattagctgatgattattcaagatttatggaattagatggtattggatcattaaaagtagacagactcacaacttgcttcagaggaaagtttaaccattattgagttttaataaaaataactaattttttttaaatttattcaataaatagtctaatattggattaattacaaattaagattataaactcaacattgaagtttttaaaaatttatagttacagtagattatataccataggattttgtttatatagtaaaaatcattgaaatctaagggatatttataggtaaaggtgtgcatcaaagcattctcgttcatttttaggaaagttgtaaaaccctcacttttcaaaacttgccctagttaaaatcactttacttattaaattctattgaatcttcttaatatactttagtaagatgcagtcataaatgtgtaagcctattatacaagtgctgtataatatggctcgtcacgggcttcttcattgcaaccgaacatgcagataatgcttttacccaatgagtctttactatgaggaggagactaactacaagcacatttggaaatgtacattttgcttcagacatataccagtaaattactcgacaccactttgcacacttaatctaagaagatttgatattgctttagagtgctggattatgaatgctaagtccataagtactgctaagttaatgacaacatcgtcgagtgtaattggacactcttcgccagaatatttcaacgtatttagaaaagttgcaagtcactatgtagacagtaaaattttgccatatttgatattacctggacccattgaaattgacgagtctaaaactcaaaataaaaaatataaggtcgctggtggaactatagttgttcgttgggtgtttggaatgtattgtcgaagtacaaagctagctgtcatatattgcataaaggataagactcatgaaaccttggttgaatgcatgaaaaagcacatacccaaaggtggaataatattttcggattctcatatgtcttattgcaatcttccagcagctagatcaaaactaacttagtatggattttatcacttttggactaatcactcattcagaatggtgcatgagaaatttccttttaacaactctctatatgttgaaagaatgtggcgttctttaaagatgaattgctatcaaattaaatcttcttttaactattcaaaagtacagtagcatgcaaactcatttatgcttaaaagaaaattgataagaaaaaaactgctttacgacttcatgctaaaggcaacttacgaatactatcgtgataaatacaatgaatttctttaagaatcaaagtatgatgagtctctatgcccaagtatatataaaattgacgaaattatgttaaatttgcagagttaaaaaagaaatacattcaatcgaaagaccaattaggcttcaaaaattatatgcaactggaattttttcattaatatcgatatggaagacctgtatccatgcaaaaacgacgaattttttgataaaaactttcttaagtattatgaaataggaatgagctaaaataaactagataagtgggtgtagcgaaaataccaaaaagtaagttttagaccgaggttcaactccagagagaactgggtgcctgtctggccatagtttgacactctagtaacacctgaggaggaagaataaaaaaatgagattgaaaaggatcaaacatatgatgatgtcgatgtatgctctttaaggaggtccagaggagagagagactattacagagctcttaaactacagtggtatgaaggccagctaaatatgtacttgtatgagcatacagaacaaagcatggatatgtggcatagagatcaaataaaatataatacaaagaagtttaatgcagatgttgatctgcttgatttagagctctctgaagattagacggagggaaactaattagaatgataaaattgacactttacagcaactacatagaagtgaaaatatataaatagttttaaaagggaatttaaaaataatacttaatttcctaaaattaaaacataatccaaattattaatggaggggttttggggttttggggttttggg
>CCKQ01009581.1_1_3867
ccccaaaaccccaaaaccccaaaaccccgcagtttatgtattttttaaaatcttaaacataaaaataaattattaaagtttctccataaaaccataaactaatgcttttattaacaattctcctactatctcaaaagatataccatgaattgaaaaaccaaattatcaaaatcagaatcaaatggacaatgtgttttcaggcttcagctataattcttaaagctcagtgaataattaattttctgtgggacctggaccctagattatatctaacgaaaactcatttaactacaataatggaggctataacaaatcttagaaccaaagaataaaggaacctgatataagacagttagacatgctcctgaattctaaaccgattaatgttccatagaaatattagcctgtttattaaatacctcagctaccaccataaaatatattctagcctttacaataaatttataaaccacctgagtatatgcaaatgccttaaatttatcaaggcagcaactctagtagcccactcctcagctaaaaccaagaaagtaaagacctttcattcttcgaaattaagtaagcgtctgaacacagcgaaaaagaggaaataaattttagaccttcagtaaatgggcctattatcttcccttaaattatcactccttagtaatagaatgagaattttagcaatttgtatcgatttaatgctcaaggcgattactttaatgacaattagtcaaattaaaatgatgctcagagataaagtagtgctcaaaataatggtctatcagattaatcaacaggaactggtactgatcaaaataatccagaggaatagcagaattctggtatgtcaagatttgctaaatctatgctaaaccccaaaatttttgataattaaaactataagaagaaaaaacattaggacaaggaaagataatccactcaaccgtcgacgaatattggtttgaataaatcaatgccttcaagtttttaaagtattctataaactaactcaaatctaagttcagaggccagtaattaaataagaacttctaaatattagatagagtaagtcaaacctaatatttacagtcaactttcaaataattttggctagtaaaattttacttaaaagaaggaggagagatataagaagtagtcattgcaatagatcaataatcattaaggacagctatacaagaatattagatcttcttatacatcttgggataaagttacaagaagagaattagttgagttcggttttactcaggatcttgaggtaattagaattagtcgaaatttcaagacagccatggaatgggcaattgaaaaaggtttgatatctcagaaaagagtgtgcagattatgcaattctgtgatgaaaatatgcaggaatactcatcataatgctgatggtcatgcttatagatgttagaatccaatgtgcaaacagaaataatcactaagaattggaacactttttaattgttcaaaactcactattatggaaatattgagactcatttttcattactttataaggaactacaatgccacctaggctcatctagaaatgagggaaatgattaatgaccgaatcaatccttatggagttcctggcacgaagttcaagcatgaggatgatatttatagaatcaattacaaaagtgtctttacattattcaagcttgccagaacttaaattcatatttggacttaaaatttgtacagaaggactaaactagggaaatacggtcgagcaatcgaaatagatgagtcagtattcgctcatcatacataagatggcaaaaaggaaaaagtctgggtattaggattttatgaacgtgggaccaaggaagcaagggctattcatgtcaaagatcgaagtgaggagacattaacccaggttattcttgaaaatgttgaagaaggtgctgaaattttcacagacttttggcgtggctataatggattaaaaaattactatagacacagagtagtaaataaagctatgaaaggttatggcacttcagaattctaaaccacaaatagggttgaaggtctttgggcagcaataaaaaggttcttttaagtttactcttgtttcaatcacccttacttgtagtaatttttagacgaggcaatttggagaagaaagtataagacatttaaagatagaataaatttcctactgcaattaaacacatactataacttcagaacagaaggtgagaatttatatgaggaaacatatctcaaatatgattaagcactaaattctcggaatcaaaatagcattatctctaagtatgatgaggtatacgaggatccagaataattaaacaggtttattgatgagtaaatgatgaatccctagcttttggtcaagaccttgctggaggatcagaactagtatctaaactttaaaggattaggaggcgaaaacagtgtaaacctaggtggatgcgacatgcttgatattgaggaaattgacgatgaagagtttaatggagaagattacgatgcagaaattaatattgataataatttagaatgaagagcaaattaattaattgattcctgaatacaatcaaatttaacacaacggggttttggggttttggg
>CCKQ01006870.1_1_3765
ATTGGTATTCATATTACGGCcttattcataaaaattgaatatgCCGTAATTGCAATTATCTTATGCACATCATTAAAGGGTACAAGCATGCTAGTTTTTCTCTAAGCTGGCAGTGTGCTTAATGCTAGAGCAAATAGAGTATTACTAGCAATACACCATTTCAATATTTAGACTTAAGGGTTTTTGACATAGCTCTTGAGATGTGGCTAGACAATCATTCGACTACCATAGGCAACAAATTATGCAGAAACAGAACtgctatttattattgaatattcAGAAAAGCTTGCTCTTTGTATTTGAATCAAAAGGTTTTGCCTTTTATTCTACTGCCAGGACCTGTAGAGATAGATGAGTCCTAGATAGGAGCTTAATGATTTAGTCATTTGAGTAAGCGACCCCAAAGTGTTAAATGGGTGTTTGGTATGATCTGTCGAACAACTAAGATTCCTATTATATACCagatcaataataaaagtcataaaagtttgattaaaataatggactctaatatttaataaggTGCTATTATCATATCTGATTGTCACCCTAGCTATGTCAATTTAAGAAGCTCAACCTCAAAATTAACAAGTTATGGATGGTATCACTTCTGGGTGAATCACTCTGATTGACTTGTTCATGAGAAATTTCCCTTTGTGTATACGAATAACATTGAGAGAAATTGGTGATCTCTAAAAAGTATGATTACCTATATTAAGGAAGATAGGTAAATAGAGCAGATTGAAGAGTATTTGCACTCTTACATGA
>CCKQ01000424.1_1_3674
ccccaaaaccccaaaaccccgagagttggagagaaacgaatctccccaaaaataaatattaatgattaacaatcaagaaatttaaagcttaatatttggataatctcaaaatctccctcctcctgtggaaaaaactcaatagatattcaatagtccataaactcaaaatatatttgaatcattaatccaaaatcaagataataaataaaaattaatacaaatggttcagcagactaaatctactattccaattttgaagccgataatatactaacagattccctaaatataagaaaagctattaaaataataagataaagctccaaaaatttaattgccttctactaatctgaagaaattttaacctattttaataccataaaataccaatttaccctaaaacatttgataaggaaagttaacatgacttaaagatgatcattatactttagggaaaaaaagtaaagtcaaataaagtgttaagacttaaaattatcaaaattattcaaaggaacatttatcaaataattcatgtttgtaatatatattgccttgaaatccaaatattgagaatgattagattcaagcaaaagattaaatttgcaatttactctatgatactatcaatggccaagataattttcaaaaataagggataattcaaaataattaagagcacacatttttgctaaaaccaaaaatcattgaataaaatttcgagtaaagttagatttaaactctaattgaatctctaatacctaagagcagtatatttaatactaaaattttaagtgaatcttttggtttaagctcatttaacactattaaatactcagagacaaataattttataaactacaaggattaagaacaggaaaaatgaaattagttagaattgaacatttcaaatgattattaggagaatcataaaggaaaactaaattaaaatagatttgagaactttaccaagggcaagaagaaaatagaaaatatagtttaagaaattgaaaaagaaaaagaaagtcctgaagatgggactcaaataagagagagtgagacaatcggaaagtttgcaaagtcaacacttgacccaaagtattttgaaaaagaaaagagagctccaaaaaagaaatttttgaaaactcaacctcttaaagaaaagaataaaactgatgaaatttaaataaaatagtcctccatttaaacagtagttgagtcacgtcttaatgttcacacagataatatttcaagcaatttgataagtttattaagtgttgaaaaattagactcagcaaggtcttatattcctttgggaaaggatgtagaattttcaattcaaccaaaccaaccaggtaatttaggtgcctagtgctttgcaaaaaagaagtaggagtaaagtaaaaaaagaactttggaagaaatagctagacattagttaaatctgtatagaatataagcattgaactattttgattgggagtgagtgacaagaagagaattagtagagtatggctttgatgctgatttagaagtgatgagagttaccaaaagctttagagccactatggattgggctattgaaaaaggtctaatgccagctaaaaaatgatgttctagatgccaattcattatgaaaattaacaggactatcatttaagcatctgatggctataattatcggtgcagcaatcgagattgtaggtcaagagcatgcattagagagggtacactttttaagatttctaaactcactataatggagattgctcgtctaatatttcattactatgttagaacttataacgctgcataagcacattccgaattaagggaaatggtaaatgaaaaaataaatccatatggagtacccggaaacaagttcaaacatgaagatgatgtttatagattaaattacaaagctgtttttacgatgtataagcatgctaggcagcaaatacacatatggacataaaatttgtacagaaaaactaaattaggaaaatttggaagaacggtggaaattgatgagtccgttttttcacatgaataaagagatggtaaaaatgaaaaagtgtgggttttaggattttatgagagataaaccaaagaagctcgagctattaaggttaaagatcgatcagaagaaacattgacttaagttattctagaaaacgttgaagaaggagcagaaatttatacagatttttggagaggctataacagcttaaaaacttattacactcatagagttgtaaataaagctatgaaagggtatggaacttctgaattccaaactacaaaccatgtagagtgtttatggtcagaaattaaaagatttttccaaatttactcttgctataataatccctttatgtaatcatttcttgatgaggctctttggagaagaaaatataaaactcataaggacagaattaattttttgatatagctgaactcatatcattttttctcgaaagataatgatcatttgaagtttgatggttaaaactttatggagactacaaatgaacttgattaaaatgatgacattttttaagattatgatttaaatccaattgaaaataaggagaatgaattaaggaatccatttgttggcattaaaacttagaaagaaattgactcagatgaagaaggagtttttaatatgatgaaggatataggag
>CCKQ01015544.1_1_4460
ttctttcaaccttcatcaccactagtacttaaagaattcttgatcaatatttatatggacccaggaataaagaaagctccgatcgatattatctataactatgcaaaacatggacttattcaccctaaaagatggtgctccttttgtgctacgaggatgcgactgataaaaactagactcgattattttggatatgtttgggtatgccctgtttgctttcaaggaaaaagagttacagcaagcacacctatgaacactataaatttactgctttttgactttgccctagctatgtgggtaaaaaatgccacacctaaaatggctggtgatatgagcagtggaggacattcactacaggcttaattttagatatttagatgagcttacacattctatatgaaaaccaaagttttgccatatctagtactgcctggaccagttgaaatagatgaagctaaaataggcagacaaagatggcattttagaggtgagtttccaaaaaagatcaagtgggcattcggcatgttttgttgaactacttagataccagttatttatgagattaaatgcaaggtacatacttatctagtatcgattttgaaaagacatctcagagcaggaacagtaatgcattcagatcatcattcatcgtatgtggtactgagatcagccaaatcattgttagctaaatacggtttctatcattattgggttaatcattcgaatctctatgtgcatgagaagttctcatttgtaatgactggtaatatagaaagagtgtggagttagcttaggcatatgatgatgcctcttaagttttaaagaaattctaagagaattgaagaatatctttgcacctatatgctttaataaatggttaaaaataagtaaagagaatcttggacattaaaaatgctaagagatttctactttcatcagtattacatatttctaaagcatagaaatgcagaggaagatcgagttcccggtcttaggtcgattgaggacgttaatactaagatagaagaagtcggcatgttttttagagactatgaataggagtatcatgctagaaacctagcaggttatacgttatttaagaatgaagaccttgaagatgtagttaaacctttgtcaacccaggacatcgatccttctatctagaatctcaaatatgatccacataagcatatctttctttcaaataaatcaagagatgatattgtaatgcacttagaccctcgagaagataagaaactgaggctgcagtatataaaattttacgaagaggaccagggagtaggctggtataaaaaacctcatcatcaagatataagagaaattaaaaatagtaatattggcggaataaatagcaaattgaatgataatagaaatgatttacttaatagcagataaaacagtaaaggtgcaagtagtacaattgttgatttaacataggatgataatcctgatgattaggataaataaaaaacgaagatcggtcctaatgcgtccaggtttcccaatccaataaatgaagaagaggagttgggaggtgaatatacaggcatagatatatcctccttgagcagagataatggtatcaggtgttattacagagttttgcaccaaggctatctggatggaggaattactctagcatagagtgctcttgaaaaggaaaatgaattaaacaatgcaaaattatctgatgacgaacttatgaatcaattttctgattgaaaaaaataggatagaatccagaaattgatctttcataatgagatttatatatacatatctaagaaagaaaattgaatgttcaatagtaaaataaattaaatgcttaatttgattaagataatagacacatatcctggggttttggggttttggg
>CCKQ01014256.1_1_3949
gtgtgctcttccgatctccccaaaaccccaaaaccccaaaaccccaaaaccccgtctgtgaaattttcaaaaattgtGAGCTAAAagtaagtttaattattgatatataatttaaatttattattgagaatACTTGAATTATATCATCTTTGTCCATACCATCTATCTCGCACGTATTTTACCTGTcttcaaaagaaattaagacttaatattcaaatgaaCGAATCTCTAGTTTAGCCAAGCATCAAAATCATATATAACTTCGTTAAAGCAGGTCTGCTTCATGCTAAAAGAGACTGCCCCGTTTGCAATACATGAATGATATTTACTAGATTCCCTTTTTAAGGCAATGAATATAAATGGGTCTGTTCTCTCTGCTTTTTTTAAATGGAAGTATGCAAGTCCACTCCACTCATAGGAAATTCATTAGTGgaatttgatttcttcctTCAACTATGGTCTTCAATAAAAGTTACCAAAATAACATAATTAACTGCAATCTGTAAAACAGTTTAACCTAGAGAATTTCAAAAGATGTTTAGGCATAGTTTAGCGCACTATTGGGTAAAGCACATCAAGGGAAAATTATAATTGCCAGGAGTTGTAGAGATAGATGAAACAATGGCATCAGCAAAGAAATATTCAGTAGGAATAAAATTTCCTACTCAGAGATGGGTATTTGGAATGTTTTGTAGAGATACTAAAATACCAATAatgtattttattaagaatagaaatCATTGGAATATTTATCCTCTCCTTAAGAAGCATATATAGCCCGGAGGAGTCGTAGTAAGTGATGAGCATGCTACTTATGTTTGCTTATAAAGTGCAAAATCTAGATTAGCTTCATTTGGGTGGTATCATTTTTGGGTAGTCCATTCTAGTAGATATTCACATGAAAAATTTCCATTCCTCTATACTTCAAATGTTGAGTAAGTGTGGtcaaaattgaaattataaaatgttGGGTTAAAACAAATGAATACtcaaagtaaaattgaaagatatGTAGATGCATTTTGCCTTCGCTATATTGTAAAGCATGAGAGTCTATATCCATTTGTTTTAAGATGTCTAAAAGAATATTACCAAGATTAAGtgtaaattttcaaaaacatTACATACCATGAAGAAGATTACTATCCGTATATTATAGATATTGAGCATTGCATCACTCATGTGCTTTAAAGAGAGGGTTCTGCTAAagtaattaaagattttgaattaaataactCGACAGAGCGTCGGAAGTATgcattttttaaaaatattgactTTGAGGAATTACCATCCCATTTTGGTATAGAGGATTCAGAGATAGATCCATCAATGCTAAGGTTTctagatttagaaaaaagGAATACTGATGTAGgaaaagatttgaaaagcTACATAATACCAATTGGATATGATTTACTTTAGTAATATGAAAGAGATCCAGAAGAAGAAAggaaaaaggaaaaaaagagtaacttttttaaaaaaCATTTCATAGATATAAGTACAGCATAAACTATGGAGGATTTAGATTACTCTAGATAAGTGGAATAAAATGCATCGAAAAATGCTGTGTGTATAGATTATAATAAGATCAGAAGACCAGGATTTACAATTAAAAGATGGCTTTAGCAATGTTGAtcataaaattgaaatattttgatttgtaataattaattttaaactcaATTTTTACTAAACATCttacttatggggttttggggttttggggttttgggg
>CCKQ01008328.1_930_7364
ccccaaaaccccaaaaccccaaaaccccatgagttctgaatttgatatatttggattattctaaatatttagattctcagtaatttcttaattttatagtaaattaatcaccagactattttcactcataataatgaatcctttagtaattattaagcctaaaatcaaaatcatatatgatatgatgagatttggcttgcttcatcctcagcggttctgtatattttgcaatactgaaatgagattcatgtacaacatcagtgaattatatggatattaatggatatgtccttactgtttcaggccagaaagattaacacattctactccaatgctgggccttaattttgtaaaatttgatgctgcaatagaattatggggtcataattgcaattctagacaagctcatttcttaatgagagatggagcaatggctgatttcttcattatcatcagaaaggcctgcagctgatttattgatgattgagttaaaccattcttgaaatttcacgattaaatagatatagacgagactctaatcggttagtaaagatggagttatatgggtcatttcccgtaattgaggtgggtatttggcctattatgtagaagaacaagaattccagtaatgtattttattaaagacaaatcacataaaaatttagtagatattataaagagacacactgttcctggcactgttatttttagtgatagtcactcttcatatgtgaacatgcctaaaagtaaatctaaattgacacaatatggttactatcattattggatttgccatataacaagatatgtgcatgaaaaatttggttttgttcatacaagtggcatcgaattataatggaataacatgaaaaaaagtttaaaaggcctcagatatgcttcaactgaaaaagtcattaatgagtatgtcaataatcatacattcaggacgctttatcataaggctggtcttcatgacatggttttgaaagcattaagacacttttttgactactcttataatcagattttggaacttagcggtttcgaggagtttacttgtccgaatctttggaaactcgacgattacatcaagcatttgaaagaaggaacttgtaaagaataagtaaactcacttattactgcaaaaatgtgcaaaaaagataataattattggtaaatttaagaagatcttttcaattgtgtgaagccattaagtttggatgtaataccgcaagatgtaatgaactatctagagatagaaaatgctcgagggaaaaagttatgtccattcgttaggaatatatttatcccagtttctcatgttattgaatatagagagttttgggaggatacggacaatgacaagattggccttgaaaaaaatgaggatgaatataaggattattgcatatcttcattaaagaaagtaacaggagaaagagattactataggaaattaaaagaaataaaggagacctaggttattgacatggttgaggaaaataaagaaagagatgatgagccgggaagtgtaaaattaacatttatggaaaaatttgtaaatggaagggcattaaaaaataaaaactagtttttaatcaataagagcaagcctttagattggggctatctggatgtaaatgtaagaaataattgagattgcttgtctataaatatcatttaatatcttaatttcactaagaatactaacaataattgaagtaagacgaggagggacctagagtaagtgtgaataaactcaacaatttattaataaattaaggctaagattagaatgaaatcagtctaaatattagtttacagtcatcgatttcaatgaaatcctattatttacagccccaaaatcgttttcctctggattttcttcaaaatactcatcaacctcagagattgtagatagatcaataggttcttcagtattaatgatttaattatttagtttttcaatcttaataatatcttttacttcatcagcttaatagggtggactaaaaacataaaaatttggaacatcatcttttggtaattatgattcctatggttatttagtttctgtctacatatcttgtggagctggtatttaagcagttgcttctccgaaaatagtttcaggaggtatattatcatattatggatcaagcatttaaattggaaattcacactatctcttcccgtactctaaaacattaattgtaaggcattgcttatagttgaattacttgatctttgaaaaatatttaaagagttttacatagagattcttcaactccttaggttcttaattccagcagcttgcaatatctttgctaaactgtttcattgagaattgattccctgagttttgctctgccttcagcttcatatattttatttttttatcataataatagagcatgaaactattagggatagaactgccatttgattttttatttttatttatctatttttgattattccttgtctcgccatctggcttggccagcttttaatcaagattctgattttgattctaaatgtatatttattattggttaaaattttatatattcactaaattttgaacctaagccgcaagtaattaatggttcatttactcttgctgaatgttattgaaactagaattactgttcgcaaaggaattcgataaatctgcaaagaaatttgcaaagcagtttaaagtatttccaaactacaaattaattaatctcattaaattttacccatattgcctctttgattcctgtattcatttccacttttataactcttatagaagtctagacaagttttgagagtttgaagaagatgagtgaaaagaagactgtccttaaaatattgggggatcatccccaagcgagttttgatagagtagaataatattttgggtttgaaatatcatagatatcttaaatgagtaataatgagttggctttcctgaagcaagttttctatcgagtatatgattttgcaaacgaggttaaatttatctacccagatgcttaattaaatcatccacaatagtcatacagaaatagcatttatggtcattacaatcagcatccattgccaagttatcattatccataggactagaaatattacaatgcatatttacactactagcatccattatatcaagaaaataattataacgctcattactaaaatcatgactagataaatgataattacagatagcagcaataacatttgtaagatacagacgatgatttctagaatttcaaccactaggatataaatgatgaagccattaatgcaggtacaaatcacgaagaaagtgaaaccaagaaatccaagttgcaagagtgccttaatgcctatggaataagtcttaatgaaatttcacctagtaaaatactagaaaattatcagaaatagtttgaataggaaaaataacttattaaaaaagggaaagatgaggagtcaaaatctcatgatgatattgtaaagcaagaaaattattaaaataaggacattgaaatttccacaaaataagcagcaagatagactgaaaaatcttcatcaggggaaataaaaaaaactaaaaaagcaaaaaattatgaatacatataataaacacaaagtaatcaagtaaaggaagagaattaagttcaaagccgtcaatctgtttctagcgaagagaaggctgaataaaattaagcagtgacagatataaaaggcaaaaaaggtctctaagtattcccaaaaaggatatttatctatattgtttaggatgacttgaaagaatatttagagagtaagattttaatattgatatttctatagattatactagtgctgataaaagaaaagaaacagaagactaaatttggaaaagataggggaaagaacttaagagagtatattattgagtttttaatattaatttagaaatttaaa
>CCKQ01000217.1_1_3276
ccccaaaaccccaaaaccccaaaaccccaagcaaagtaaataaggcattctaaagtatatagaatggtcgaaataatagatttgattttaagaaataataaatagtattaatagatgggagattacctttcaacacctgacaagaccaaacacagcgaagagggttctaatgacagagtaaaatccttatgtataaaactgttagttaagtttcggcgcgacaacaatgtagggctggagaaagactcaagaggatgcacatattgcaaaacttgatcttggggatggaaatgctttattcgctgtctttgatgggcacggaggtatctttaacaaaatggctctgatctaatctcttctcaataggtgattaagtggcacactttgcggaaaaacacatggctgaggaattactttaactcgaaagctataagtctggagactataagacaagtttagaggaagtatttttaaaaattgatgaaatgatgattgcaataaaaaactagtaagagtctcaaggaacctatggaaatgaacatgatggaggagagcctaataatttcagtgaggctggatgtacctcaaacgttatattgcttacaaaagataaaatctattgcgccaattctggtgattctagagccgtattgagttaaaatggtcaaactgtggaattatccgaggatcacaaaccagataatctgaaagaaaaaaccagaattgaaaaagccgacggattcgtttcaatgggaagaacaaacggcattatatcactttcaagagcgttgggtgactttgactacaagcagaaacatgatttatcaaagcacgaataatagatcacagcgttcccagatatttctgaaaatccaatcaatgaagatacggagttcattatttaagcctgtgatggcatttgggattgcttgacaagcgaagaagctgttaggaaattcggagaaatgcttaagaaaggaggaaagtctgaaaaataaatagttgaataagttcttgaagaaattattgcaccagattcaagtaatggagttggatgtgacaatatgacctgcattcttattcgctttaacaagtgattaagcaaagtatgcaaaaatcataaaaatttcgaaataattgaaatgagtaatgcatcaaatgaaaatagtaaagccaaagatttaagttatctatgagttgatggatgctggtcttttacatcctaattgattttgtaatcagtgtggtcagtcaatgagatttctctcttctatgttcgaatattgtgaatatatttggaaatgtctatattgtttcagaacttaaagattgacgtattcaagtccacttgttggtataaatatatttaagtttgatttagctgtctctttttggtcattgaattgcaattagcgttaggcaaagtctatggtcagcgatggtgcaatgatttcagatttttttattctaattcgtaaggcagtgaatttgtatattgagaataatgttaagaactatatttgattttaagatcaagtcgatattgatgaaactctaatagggcgttaaagttgggcatacaatggagcgtttccaaaagttaaatgggtattcggaatgttttgctgaaaatctagaataccaattatgtattatgtaaaagacaaaagtcataaacgcctcgtagaactaatgaaaaagcacatctgatcaggttcagtgatatttagcgatgaacattgctcatacgtaaaattaaaacatagcttatcaaaattaagtgcttatggttactatcattattg
>CCKQ01017313.1_1_4017
catacccatatttgaaagttctgagaagtttgtttgctaaatgttttagcagttgaatgttgacgcctcattaaacatattgttaatgttgttcattacattttcctggaaggcctgtccacttattatagagagttcatcttcatgattggcagcaaaggattgccctcctatagcttagtattatttcctcaagtcattcctaagagatccttagtgagtaatatcagttctttatagctagtcgagtttttactttattctattggtgagttctatactgatattgttattagctcctcctgaatacatattagttgaactattttatccgttatagctatattgtccctagcctaagtaggaattctatttagaactaacgccaaaattagcgtttggtttgtaagagtaaaaactaggcattttcgagttttctcttctcaaggcatcatcatttcgttgatacattttttatacattatctatataaccgtctccacctttatttgggtcttctggattccccttcgctctagatttaccttcaatttcctctgctgtttcatctggtatctcacttatatcctctgggatgtcaaaatcataagctttatccataagagacccatgcaaaaatgcacgagtcaatggatccttttttggcttggcaaggaacaaacccatcctaaatctaaacttgatatctcccattgagtcaggatgtttgccatcaagaagtttgtctattttatctatggtaatgatgttcggtacatgtctaacttcatcattgtacttagttaagtagatgtcgagttagtaattgtaataatctcttaagatcttaagcatacactcatagattctatcttttttcatcacagttcttaccatgtacgagtgaataaactgatctaccttctcgacaggcacatacatacgatgataagctgagatatgtctctttaattccaagaaatttcttctcacgttattgatatagacaaatgagtacttctcgtgaatattatgctgagtgatattgatgtagaaatgataaaagccatattgatccagccttgattgctcactccttggtctaacataactagtcattgtatctgagataatagcacctccaatagcaagatgcttacgaatgatttttactagagtgggatgcttcctatctgggatgtaataaaatataggtatgccagttgatctacacagcataccaaagactctgttaatttttctagcaaatactgtacatttagagagtttttgacgacccagtcttgtttcatcaatttcaacaggaccaggtaactttatataaggcaacattttagtcttaacgaatagagagcatgtttttcttatcaattagaagttcttaataacctagtttctatccctgactatattttgagcgagtctgggccaaacattatcaatccacaaatatatggaaatgtcaaacatcttaatatctaaatagcacagaggggtgttcatagtaatacctttactgataccacatcttccacattgccaaatcaactgagatctagactcagcatttctaactagaagcatagggcaagtgcaaaatgggcaatcacgtcttttgtgaataagtccaaagcgagcataatctctagcaacgtctacaatgtctcgttcatatctatcatccatctcaaagctcaaagttatagtcggtatgtttcaaaagatttgaatattctaattattagcttaaaatttaaataattacctactacatttcatgttatgtatagattcactaatgtttccttattctatctttatcaatttttcattgtaatccatttattactccgatatattattcacagttgacatgtcatact
>CCKQ01010671.1_1_3758
ttatggttactatcattattggattcgccattagtcttgatatgttcatgagaagtttggttttgttcatacgagtggaattgaaatgaattggaataacatgaagaagtcaactaagggtctcaaatatgcaatgaatgaatcaatgataaacgaatacttaaataattacacttttactactctatataaaaagccttatcttaggaaaatgacattaaaggctttgagatattactatggcaaaaaatatgaaacttatctcaaggaatgtaattatgaagaaatcagttgtccgagtattgttttaatagatgatagaattaaaaagctatagtcagattagaagcaaaaatatatagaggacatgaaaaagacgaaaattgtaagtagaggaaacagacggtaatggtccttaaacgacgatttatatgactgctataagccgttagatacatcagaaatttgtagtgatgttcttaagagattaaatattgagatgtcaaaaggcaaaagaatatttagttatgttaagaagttgtttattcctatctctcatattatcgagtttcgagaattttgggaagatgcagataaagatgaaaaaaaagagttaagaaaaagtgatgaatatccaagaaacctagaactgtcctcagttaaaaggctgcaaggagaaagagaatattaaaaatagcttaaggaaaacaaagatttgtagtgcatagatcttgtgaaggattatgaacagctagaag
>CCKQ01017937.1_1_4314
cccaaaaccccaaaaccccaaaacccctccattaataatttggattatgttttaattttaggaaattaagtattatttttaaattcccttttaaaactatttatatattttcacTTCTATGTAGTTGCTGTAAAGTGtcaattttatcattctAATTAGTTTCCCTCCGTCTAATCTTCAGAGAGCTCTAAATCAAGCAGATCAACATCTGCATTAAACTTCTTtgtattatattttatttgatctcTATGCCACATATCCATGCTTTGTTCTGTATGCTCATACAAGTACATATTTAGCTGGCCTTCATACCACTGTAGTTTAAGAGCTCTGTAATAGTCTCTCTCTCCTCTGGACCTCCTTAAAGAGCATACATCGACATCATCATATGTTTGATCCTTTTCAATctcatttttttattcttcctCCTCAGGTGTTACTAGAGTGTCAAACTATGGCCAGACAGGCACCCAGTTCTCTCTGGAGTTGAACCTCGGTCTAAAACTTACTTTTTGGTATTTTCGCTACACCCACTTATCTAGTTTATTTTAGCTCATTCCTATTTCATAATACTTAAGAaagtttttatcaaaaaatTCGTCGTTTTTGCATGGATACAGGTCTTCCATATcgatattaatgaaaaaattccAGTTGCATATAATTTTTGAAGCCTAATTGGTCTTTCGATTGAAtgtatttcttttttaactCTGCAAATTTAACATAATTTCGTCAATTTTATATATACTTGGGCATAGAGACTCATCATACtttgattcttaaagaaattcatTGTATTTATCACGATAGTATTCGTAAGTTGCCTTTAGCATGAAGTCGTAAAGCagtttttttcttatcaattttcttttaagcaTAAATGAGTTTGCATGCTACTGTACTTTTGAATAGttaaaagaagatttaatttgatagcAATTCATCTTTAAAGAACGCCACATTCTTTCAACATATAGAGAGTTGTTAAAAGGAAATTTCTCATGCACCATTCTGAATGAGTGATTAGTCCAAAAGTGATAAAATCCATACTAAGTTAGTTTTGATCTAGCTGCTGGAAGATTGCAATAAGACATATGAGAATCCGAAAATATTATTCCACCTTTGGGTATGTGCTTTTTCATGCATTCAACCAAGGTTTCATGAGTCTTATCCTTTATGCAATATATGACAGCTAGCTTTGTACTTCGACAATACATTCCAAACACCCAACGAACAACTATAGTTCCACCAGCGAccttatattttttattttgagttttaGACTCGTCAATTTCAATGGGTCCAGGTAATATCAAATATGGCAAAATTTTACTGTCTACATAGTGACTTGCAACTTTTCTAAATACGTTGAAATATTCTGGCGAAGAGTGTCCAATTACACTCGACGATGTTGTCATTAACTTAGCAGTACTTATGGACTTAGCATTCATAATCCAGCACTCTAAAGCAATATCAAATCTTCTTAGATTAAGTGTGCAAAGTGGTGTCGAGTAATTTACTGGTATATGTCTGAAGCAAAATGTACATTTCCAAATGTGCTTGTAGTTAGTCTCCTCCTCATAGTAAAGACTCATTGGGTAAAAGCATTATCTGCATGTTCGGTTGCAATGAAGAAGCCCGTGACGAGCCATATTATACAGCACTTGTATAATAGGCTTACACATTTATGACTGCATCTTACTAAAGTATATTAAGAAGattcaatagaatttaataagtaaAGTGATTTTAACTAGGGCAAGTTTTGAAAAGTGAGGGTTTTACAACTTTCCTAAAAATGAACGAGAATGCTTTGATGCACACCTTTACCTATAAATATCCCTTagatttcaatgatttttacTATATAAACAAAATCCTATGGTATATAATCTACTGTaactataaatttttaaaaacttCAATGTTGagtttataatcttaatttgtaattaatcCAATATTAGactatttattgaataaatttaaaaaaaattagttatttttattaaaactcAATAATGGTTAAACTTTCCTCTGAAGCAAGTTGTGAGTCTGTCTACTTTTAATGATCCAATACCATCTAATTCCataaatcttgaataatCATCAGCTAATATTACATTCTAGACAGTCTAAAactaagatttaatataattagttCTTACTCCATATCTTTTCAGCAATCTGTTgacatcatttttattcaatccTCTAATTGAAACCAATGCTTCAAAGGCCATTTAAGCTTAAGTTAGTCTTTTAGTGTTttcttttagaaatttttagtCCTTTTTGTAATACTACTTCAACACGTTTAAGTAATTACCTACTTCatcaaatctattaaatatttataaaatctaataataattgtaCCCCCACGTGCATATTAAAGTAGTATTGTACTAAAATGAGAGCAGACTTATTTTGGTGATGAAGCTTTCATAGTTTTCCCTTAAATCATCTATAAGTAGTAAAAGTACGATCTGCTGATTCTTCTCAATTGTATTGTAATAATTTCTGAGCTCACTTAACCTCCATTTTAGATATAAAGGATACTCAATGTGATATGACAAACTATATAAAATTGGATAATCAGAATAACCTTACGCTAGAAAAACAACTGATAGCTACTGACAGTTCAAAAGAAAATCCTCTTTGGTGACATTGGTGAATTGATACTTGAAATTGACGTATTTTAAGGCAGGATTTAGTTTTTACCTCTCATTGACCCAGACTAGAAATCCCTGCTCTACTGATTTTTcatagtaatttttattctatttagcCAAGTTTTGAATTGAGCTTGTTGAATTGTTATGTGTGCTCGCAGTTGATTAGTAATAATTGAGTTTAAGTTCTTCTGGGTCTATATCACCCTTAGCCTCAACATTTCTATTCTGAGTGTTATACTAGTGAGTTTAATAGTTCCTATCTATTCAGTGTTATTTATAGCATTTCATAATATCTTACCTTCATTATCTTCAAACTAGTTATACTGATTTTAATGCTTGTATGGTCTTGCTGAAAACGATCAATGTTCCTTCCCAAAGAACTTTTTGTCTTAATATTCCTTTGGGAATTTATTGGGATACATCTTATTTGCACTTTCATACCTCGGTTTTTATTAAGGAAATTCAGGTCTTGGCCTAGGAGGGAATGGCTTATTAAAGTTGTTTGGAGGAGGAAAGTTAGTGATAAGCTTTTACTACGCTACtactttctaattttttgaatGATTGATAGCAGGCACAAAGTTATAGTTATGGAAGTTCATTCAGAAAGTAAGCTTTAAGTAATAGGTAGAattgttaaatatttaattatgtctattaaatttattatttataaattaacaaaattatcaattttaatttcattctatCAGTATTTTATTGACTGATAAGAACCCCTATTAATTCATACATAAAATATATGTATATTTATCCCGGTTATTCTGAAAATCAATAGCCCCTATGAACTTGCCATCTTCTAGAGGACTATGTCCGTTATAGCCCTGCTACATTACATCCTTGATGACTATCTGATTTTATCCATTTCTATCAATTTAGCTTTGTAAAATAACCGGCATAATATGAATGTCAAATTATTTAGGAATGCCGAACGATTCCTCATTGATCAAtctaatagatttaataacttGCTGAGTATTATAATCTACTAGTGCTGCTTCTTTGTCCGATATGACAATCATTCTGGAATCATCTATGAATTAgtaatcttttattaatccACAGCTGTAAATTTTAGTTCTGGCAGATTACGAAAACTACTTGTAATTCAattacaatttaaaaattgtgCCTCTTTTATATGAAAGAAATAGGCATGATGGATCATTGATGAAAGGACTTCTCTTAATCATATAAACTGATGCTAACTTTCCTGAGCCTCCATAATTGAATGGTATTCCAGAGCAGACTTTCTGATATTAACTACCATCCCATTTGACCTAAACTAATTTTGCATAGCGATCTGCAGATAACAAAAGTTGTTGATCATCCATTATAAAAGCATCCTGATAaacttcttcaaaattttgaattagattCTGTGACTTTAAATCAACTACCATATTATCATAGATCAATCGATCTTATTAGCATACAATATACTAAGGGTTGCACTATATTGCACAGACTCTAGAAGTTTTGACCTCATTATGACTTAATGTAAATTTCAGAATGTCTATAATGTCCTAATCTTTTACTTTGAGAGCAATTATTTGTTCCTCTAACTTCCTAAAAATAGACTCGTATTGAacttattctatttaaagattgaat
>CCKQ01017313.1_1_3939
AGTATGACATGTCAACTGTGAATAATATATCGGAGTAATAAATGGATTACAatgaaaaattgataaagatagAATAAGGAAACATTAGTGAATCTATACATAACATGAAATGTAGTAggtaattatttaaattttaagctaataattagaatattcaaatcttttgaaaCATACCGACTATAACTTTGAGCTTTGAGATGGATGATAGATATGAACGAGACATTGTAGACGTTGCTAGAGATTATGCTCGCTTTGGACTTATTCACAAAAGACGTGATTGCCCATTTTGCACTTGCCCTATGCTTCTAGTTAGAAATGCTGAGTCTAGATCTCAGTTGATTTGGCAATGTGGAAGATGTGGTATCAGTAAAGGTATTACTATGAACACCCCTCTGTGctatttagatattaagaTGTTTGACATTTCCATATATTTGTGGATTGATAATGTTTGGCCCAGACTCGCTCAAAATATAGTCAGGGATAGAAACTAGGTTATTAAGAACTTCtaattgataagaaaaacATGCTCTCTATTCGTTAAGACTAAAATGTTGCCTTATATAAAGTTACCTGGTCCTGTTGAAATTGATGAAACAAGACTGGGTCGTCAAAAACTCTCTAAATGTACAGTATTTGCTAGAAAAATTAACAGAGTCTTTGGTATGCTGTGTAGATCAACTGGCATACCTATATTTTATTACATCCCAGATAGGAAGCATCCCACTCTAGTAAAAATCATTCGTAAGCATCTTGCTATTGGAGGTGCTATTATCTCAGATACAATGACTAGTTATGTTAGACCAAGGAGTGAGCAATCAAGGCTGGATCAATATGGCTTTTATCATTTCTACATCAATATCACTCAGCATAATATTCACGAGAAGTACTCATTTGTCTATATCAATAACGTGAGAAGAAATTTCTTGGAATTAAAGAGACATATCTCAGCTTATCATCGTATGTATGTGCCTGTCGAGAAGGTAGATCAGTTTATTCACTCGTACATGGTAAGAACTGTGATGAAAAAAGATAGAATCTATGAGTGTATGCTTAAGATCTTAAGAGATTATTACAATTACTAACTCGACATCTACTTAACTAAGTACAATGATGAAGTTAGACATGTACCGAACATCATTACCATAGATAAAATAGACAAACTTCTTGATGGCAAACATCCTGACTCAATGGGAGATATCAAGTTTAGATTTAGGATGGGTTTGTTCCTTGCCAAGCCAAAAAAGGATCCATTGACTCGTGCATTTTTGCATGGGTCTCTTATGGATAAAGCTTATGATTTTGACATCCCAGAGGATATAAGTGAGATACCAGATGAAACAGCAGAGGAAATTGAAGGTAAATCTAGAGCGAAGGGGAATCCAGAAGACCCAAATAAAGGTGGAGACGGTTATATAGATAATGTATAAAAAATGTATCAACGAAATGATGATGCCTTGAGAAGAGAAAACTCGAAAATGCCTAGTTTTTACTCTTACAAACCAAACGCTAATTTTGGCGTTAGTTCTAAATAGAATTCCTACTTAGGCTAGGGACAATATAGCTATAACGGATAAAATAGTTCAACTAATATGTATTCAGGAGGAGCTAATAACAATATCAGTATAGAACTCACCAATAGAATAAAGTAAAAACTCGACTAGCTATAAAGAACTGATATTACTCACTAAGGATCTCTTAGGAATGACTTGAGGAAATAATACTAAGCTATAGGAGGGCAATCCTTTGCTGCCAATCATGAAGATGAACTCTCTATAATAAGTGGACAGGCCTTCCAGGAAAATGTAATGAACAACATTAACAATATGTTTAATGAGGCGTCAACATTCAACTGCTAAAACATTTAGCAAACAAACTTCTCAGAACTTTCAAATATGGGTATG
>CCKQ01009172.1_1_3118
atcttaaaaaaggcagcggcgtattttgcaaaagaaatgaagtaaaatacgcttggatccaaaaacatcaaggaactcttaatgttagccaagcttgtaaagtgttaaaagttgtgcgttctaacgccaactcggcttaatccgatgggcatattaaattatttaaagtgattttaggcttattagcaaatagctgatagccagtaataactgaaattatgtatactacaaaattggcaatactccgatgtctagtatgacaaagctgcaagcggttctttaacaagttaaaaactgactcaatgatggagcgtttcttcaacataataacgtcaaaaagctcagcaggcattaatctcgatttcatattgtttcgggctgtagttataagagtcacgcccatagccgcaagttgtgccgctaatgttttactcaaataacctttgtcagcaaagagtttgcctttaaatccattgattaactttacaactgggactctgtcatcaacattgcctttagtaattgacataccagttaagttgcctgaagtattgcaagtaatatgcagcttaaagccaaaaaaccaccccatagtggacttgcctatttccgctactccactaaaaactttattgctacgaattcgtttattgtgacatacgcctattttggtgctatctatatattcaataccaatggagttacggcggttcaagtaagttaagtaattgaatagccttaataagacgagtaagctatttggcattagctcggtaaatcggttataacttggtaactgcctaaaataacagcggtattcagttaagactttattgtcataataccatttgaagcaagcaaaacctgactcttgaaataataaaataatccagactatctcactggttgaaagcatcccagttctaacccgagtaatttgctttttatttttcagaatttttaggtatctaggcataaacgccttgcaaaaatcgtcgataataacatataattctactaaatccatcattgctccgtcagttgtaacttgttttgtgagaaactcattttaacaactataagtgtaatggtggattttttatatctttaattccttagaacctgtttagaatcttcttaaaattaatgttacaaaagctaagatcaccatatgcaaacttgtattcataagcctctcgcaatttttccacaacctacgacacttttctaagcaactaaatgaacgttctactatccagcgctttggcaggactacaaagctatgtaactcatttcttttaacaacctcaactgttgcgctcaatagctcatttaccgtttcagcaaatttttcaccacgatatccaccgtctgccaatacgttttgtacttcagctaaattatctttagctgtttcaaacattagctccgcacctgctctatcagttacattagctgtagttatacaaatggcatgcggtaatccttgggtgtctactgctatatggcgttttatccccgagacttttttacctgcatcgtaacctttattttctgcagtatcggtatttttcacactttgagcatcaattatacagaaactagtcatttcttttctgccattttttgtacgtattaagcctaccaattttttttaagactgcttccaacacactgcctgtattagattttgggttctcgttccatatcttaaaataaaaatatactgactgccacttaggaaagtcacttggtagcatacgccattggcaaccgctttttaatacataatatacaccacaaaatacgtcataaagctcaatcttacgtggtttggttttcttacgagctgactccaagtctggtaatattaattcaaactgttctttacttatatcacttgggtaacttttacgcatgcttaactctatcaaaaatttcaacatgccgtagtttaatactttttgtcaattaattccaaacagcttctaataatctgctttatattgatgaaacaggagtagacaataacatgtctaaacttcgtggctgggcagagaaaggttgtaagtcttttactgaagcattggggtttagaaccaaacgaatcactcttattggtggttattgctatggaaccaaggagctaattgctccgatggaatatgacggttatacgaatactgaggtatttttgtcttgggttgagcattgtttatgcaaataattaaaatcaaatcagatagtaataatgagtttgccaataaacaaactcatattaatggtatagaaaacttttagagctatgccaagatgagacttgtaaaattcagagggttaacaaaaggatactttttatttaca
