# Supplementary material for: Distribution of Merlin in eukaryotes and first report of DNA transposons in kinetoplastid protists
Source: PLoS One. 2021 May 6;16(5):e0251133. doi: 10.1371/journal.pone.0251133 (PMC8101967; doi:10.1371/journal.pone.0251133)
Supplement: S3 Appendix — Contigs containing positive hits for each species are provided as fasta files. Nucleotide sequences from each Merlin group or family are also provided. All protein sequences were provided in a single file. A README file is provided with additional information about files. (ZIP) [file pone.0251133.s009.zip › S3 Appendix/contigs_Alveolata/GCA_001272955.2_Urostyla sp._Alveolata_contigs.fasta]

>LASQ02010934.1_1_3814
accccaaaaccccaaagattaaatatttagaagttgggttttgttttaaattttacaatattaTCCATATCATTAATGAATGAAGAATTACATTTTccgaaaattttaattatctacAACATGGTAAAGGCTGGATTAATACATGCTAAAAGGAATTGTTGGTTTTGTGAATGCTGAATGCTATTTTAGAGAGATCTCAAGATGAAAAATGAATACTAATGGAAATGTCCTTGCTGTGCATCTCTATGTATAGTCAACTGCTCCTCACCGTTATTAGGCTATAAATTTAACCATTTTGAACTAGGCTTGagattatatattaaatgccatccaaaatttattcattttagtAGATTATAAGAAACAAAACATCCacttgaatattttaaagtatttaggTATTCACTTTCAAATTATTGGTCAAAGAAAATATGAGATAAAATCACTTTGCCAGGAGTTGTTGAGATTGATGAGACAAAAGTTAGTGGCAATACTTATACAGTTGGTGTAAAATTTCCAGACTTTAAATGGGTTTTTGGTTTATATTGTCGAACTACAAAAATACccataatttactttataaagaatagaaggatgaaatatttacatccattaataaaaaagcatTGCCAACCaggataaataattatatctgATGAACACGCTTCATATGTTGTACTACATAATGCTAGAAGTATTTTAGCAAAGTATGGTTTCTACCATTATTGGATTATTCATTCTGCGAGATATGCTCATGAAAAGTATCCATTTGTTTTTACGTCAAATATTGAGCAAACTTGGGCTcgttttaaaaaataaagtgcAGGATTAAAACATGCTCATATGCCTGAAAGAATATAGAAATTTGCTGATGCTTATTGCCTCAAGTAGATTGTTAAGCCCGAGCTTCTTTACTggttcattttaaaatgtattaGAGGTTACTATATGGACTGcttaaagatatattaaaaaatggcaGATTATGAGGAATTTCTATACCCTTAACTTAATAAGATAGACTTGGTTATGGAAAATACTGCTAATTAAGGGCCTAActctattataaatttaaagaagaaatcttaattagaattttcaaatggaatattttttaaaacaaaagaTTTTGAAGATCTACAAGATTTTGGGATATCCGATGCTGAAATTGATAgttctttaatgaaatatgtGTATACAGAAAGAGATAAGCAAAGAAAAAAGTTTAGTACGTATATGGTTCCTATAGCtttcaatttaaatgaaacAAATGAAACTGACTTTGATGAAGAACGAAAAAAAGAAGTTGAAGAAAGcaaatatagataaaatattatggaCATTAGTTCAGTtgaaagtaaaaatattctttaatttcagaaagaaatatctaaaaatgCCGTAGATAATGCTCTATGTATTGATTATACAAAATATACAAAAGATGGTTTTCAAATGGAATATTATCTTGCAGgcttatcaaaatttaagtaaatatattgagttttttaatattattaataaattaataagtttaatatcatattatttatggggttttggggt
>LASQ02020143.1_1_3463
ttagaataaaattatgatgaattattaagaggaaatattgaagttgatgaatctctattttctcatggaacattgattcattaggaataataaatagcaaatgttcctttgagttagagatagatttgggtatttggattgatataaagaagtaattaaagagcaaaaatatttatagtttaagatagataaacctaaactctatgggatattatttataataatgttgagagaaactcaataattcaccatgatggatttagttcatattcctcaatgccttggctataaaatagatagaaaagaatagctcataaaagacatgtccattcatcagctaattaaagatttccatcaaatagaagaggcacgaattagatcgaaagtttatggtctcaattaaaacatatattaagaaaagtatatagtggtataaatggttagaatttaggtaaatttataaaagaagcagaatggagaaggaattgtaagttagagaaagaaaatatttaaatatatttttatgagacgattcaatacttgtgtgaagaagaattaatatgaattatgattaattataatttt
