# Supplementary material for: Distribution of Merlin in eukaryotes and first report of DNA transposons in kinetoplastid protists
Source: PLoS One. 2021 May 6;16(5):e0251133. doi: 10.1371/journal.pone.0251133 (PMC8101967; doi:10.1371/journal.pone.0251133)
Supplement: S3 Appendix — Contigs containing positive hits for each species are provided as fasta files. Nucleotide sequences from each Merlin group or family are also provided. All protein sequences were provided in a single file. A README file is provided with additional information about files. (ZIP) [file pone.0251133.s009.zip › S3 Appendix/contigs_Alveolata/GCA_001272965.2_Paraurostyla sp_Aleolata_contigs.fasta]

>LASR02019488.1_1_3884
TCTGATATAGCAGGAGAGTaaacaattttattaaaaacaCTCTCCTTGATTAACTTTGTTCATGAACGAAAATTTATCCCAACCCagtataaaaataatctataattttatcaaagccGGTCTCCTCCATGCCAAAAGAAACTGTCCAGTATGTACCTCACGAATGTTGTTCACTAGACATTCATTCCAAGgtaatgaatataaatggGTATGTTCCCTTTGCTTTTTTCAGATGGAGGTATGCAAGTCAACCCCTTTAATTGGAAACTCACTAATCGAATTTGACTTCTTTCTCTAGCTATGGTCCCAGATTAAAGTTACTAAGATTACCCAGCTCACCTCAATTTGTAAAACAGTGTAGCCGAGAGAGTTTCAGAAAATGTTCAGGCATAGTCTTGCTCACTATTGGCAGAAacatataaaaaagaaaatcaaattgCCTGGGGTCGTAGAAATTGATGAGACTATGGCCTCAGCTAAGAAATATTCAGTAGGAATTAAATTTCCAACGCAGAGATGGGTCTTTGGGATGTTTTGCAGAGACACTTAGATACCAGTGATGTACTTCATCAAGAATAGAAACCATTGGAATATCTATCCCCTATTGAAAAAGCATATAGAGCCTGGAGGTGTACTTATCAGTGATGAGCACGCTACCTATGTGTGTCTTTAATCTGCGAAGTCAAGACTCTCTTAGTTTGGTTACTATCACTTCTGGGTGGTGCATTCTAGTCGGTACTCCCATGAGAAGTATCCCTTCCTCTATACTTCGAATGTGGAGCAGGTCTGGGCTAAGTTAAAGCTGCAGAATGTGGGTCTGAAACAAATGAGCACGTCTAATAAGATAGAACGCTATGTTGACGCATTCTGCCTAAGATATATTGTGAATCCCAGTAAACTCTATCATTTCGTCCTCCGCTCTCTGAAAGAATACTACTCAGACCAGGTATAATTCTTCAAGAACATTACTCTGCAGGAGGAGGAGTACTTTCCCTATATAATTGATATCGAACACTGCATCACGTATGTTCTGCAGAGGGAGGGCTCTGAACGCTTGATCTAAGATTTCGATACACATAACTTCGCAGAGAGGAGGAAATACGCTTTCTTCAAGAACGTAGATTTTGAGGACCTGCCATCGCATCACGGGGTACCTGACTCTGAGATTGACTCCAGTATTTTATCATTACTGAGGCTGGAGGAGTGCAAGACTCGTGCTATGAGGGATCTTAAGACTTATATTGTACCGCTCGGATTTAATCTGCTGCAGCAGTATGAGAGGGATCCTGAAGAggagaaagagaaaaatcaCAAGAATGATGTGTTTAAAAATTCGTTTATAGATATAAGCTCTGCTGCTACGATGGAAGATTTGGAATATGCGTAAGAAGTGCAGGAAGCAGCTGCATAAAATGCACTTTGTATAGATTACACTAAGACAAGAGCGGCTTAGTTCACAATAAAAAAGTGGCTATAGTAATGTTGAAGAATCAAAtgaaatagttaattatgattaaatttaaatttatagtaaTAGTTTGTTATTAGTTTTGTGGTTGGGGTTTTG
>LASR02002017.1_1_3927
aaaccccaaaacccctaatagattaaataatttatagttgacaataatataattaaaaactcaacaaatatttcattaaaaaatttcCTAATTATTAGTCACTTAAAATGAACTATAAATACGATAGAACAGTAGCTGAATTAATGCATGATTATGTTGTTGCTGGTTTGTTACAATCAGAAAGATACTGCTTGACTTGTATAGTTAAAATGCGCTTAAGAAATTGTAGAGATTCTGGCCACAATGTTGCTTGGATTTGTCCCAAGTGTCTTGATATTAAGAGTATCACAGTTAATAGTCCTATGTGCTATCTGGACGTAGGAGTATTCGATGCTGCCTTAAATCTTTGGGTAGATGGTTGCACTGCTGGATAAGCCGGAAGATTATGCAATATTAAGAGCCCAGTGTATCTCTACTATAAGATAATAAGGTGAAGTTGCAGCTTTTATATCAGAACAAAAGTTTAACCATGGCTGAAACTTCCTGGACCTGTTGAAATAGACGAGACAAAGATGGGACCCAAGAATAATAACGAGTTCTCCAAATGTCCTGACAAAATAAATTGGGTTCTAGGATAATATTGCCGACATACAAAGCTAGTTTGTCTTTATTACGTTCCTAATAGAGCTCATACTACCTTAGTAAAAAATTTGAGAAAGCACGTTGCTATAGGTGCAGTTCTTATTTCAGACACTCTCTCCAGCTATGTTAAACCGATGAGAGCAGATTCTCTTCTGGAATAATATGGCTTCTTGCATTTTTGGGTGAATCAATCAGAGCGTTTCGTTCATGAAAAGTATTCATTTATCCATACCAACAATGTAGATAGGATGTGGCGCtctttaaaatcatcaatatctaCCTTTGTTAAAGTGTAAGTAAAGGCTTCTAGAGTTGAGGAATTTTTACATGCTTTTATGTTGAAACAAATAATAAACCCAGAACTTCTTTATCATTTCATGCTCAGAAATCTTAGAGAATACTATAATTTCAATCTGAATAAGTATTTATATAAGTGAGGATTTAATAAGGTGAAGTATTTACCAAATATTGCTACAGTAGAAGATATTGAAGCTAATCTGCATGGGGCTAATCcagatgaaattaatgagagAGACAAACATATGTATGGACTATTCTAGGCTGAACCTTTACTAAAAGATGTTGTATCTTCAAATGAGTACAAAAGGATTAAGATggaagaaaaaatataactaataaaaagcattgaataagaaaaagcttaagcaattaaaaatatcccCATCTAGTAGAAATTActacttaataattaaagtttaaaaagaGAGCAATATCTGAGATAGTAACTTGAAAAAGAGATAATGGAGAGCTAAGAGATTAGAGATTAATATACAAAATTACTCCCAGAACGAAGAATCTGGGATGAGATGGGTAGTATGATTAGcgatgataaaaataatatctaagaAAGTGACCTTATATTGCCAAAGTTAGACTAATTAAGTTATCATTCTGAGCGACTCCTCGGACCTGTCTAAACCTAATCTTATAATCCCAACTCTTTCATCTCAATCAACACTGATATCTCAAAACTTAATATCTTAAGCAATTCTCTTTTGAATTTGGAGTCGTAATAATCACcacttaatttaatatgatttacTATTTATCTAATACATTAGAcccatggggttttggggttt
>LASR02019511.1_1_3660
aaccccaaaaccccatctatgcagattttcctttttaactataatttagtaataatatgAACGAATTAATAAGCTCTTTAAACCCCATACTCACAATTTACAAATTTGCAAAAGCAGGTCTCATCCTTGGTAAAGTGAATTGCTAATTTTGCAGTAACAGGATGGTCCTTCAAAAagatataagaataaatctcTAGTATAAATGGGTTTGTTCTTGCTGCTTTTATGCTTAAGAGGTAGGCACATCATCACCAATGACTGGAATTAACATTCAAGAACTCGACTTATACATGGCACTTGCACCTGGACTAAGTCATCTTAGGATATCTCATATGTTCAGAGTAACAGGAAAGCATGGGATATTTTGGTTTCCTAAACTTATGAGAATAACCTTCGCTCACTATTGGGAGAATAAAGTATTACCatatataaaattgaatGGGATCGTTGAAATAGATGAAACAATGACATCCTCAAAGAATTACTCAGTTAATGTTAAATTTCCAAATCATAGATGGGTATTTGGTATGTATAGCAGAGATTCTAGTATTGCTGTGCTCCGCTACATAAAAAATAGGAGAGAGCAGCATATCATTCCtcttataaagaaatttattgatcCTGGTAGCTTTATCTTTAGTGATGAGCACGCTACCTATGTG
>LASR02000764.1_1_5952
accccaaaaccccttgatattaattgtcaaagctgatgaattacaaatataataaaaatccagctgaggctttatattggtatgcttatcacgggttgcttcataaaaatcgagtttgcccttactgctaaatgccaatgagaatagttaaaaatggaagagaattcggattctcacttgcttggcaatgtgttagatgtaaagcaagaaaaagtattacttcttacactcctctatagtttgtggatataaaagtgtttgatgctgcaatacatctgtggcttgatagtatgtcatctacaattggtgaaaaaatatgctgaaattgagttgctatatatttcagatgttttcgtaaggcttgttcaacttatatcaagaataagatattgccgtatcttcaactaccagggccagttgaaatagatgaatcaaagattggagcttagagatggagtcatcttggtaggttccctaaaaagcttagatgggttgttggaatgatatgttgaaggactaaaattcctataatattctatattccaaataaaagacatgaaactttaactgagctatttaaacctcatatagaggaaggagcagttgtattatcggatgctcatccaagttatgtaaaactaaagagtgctgaatctaagctttcttaatatggctggtatcattattggataaatcattcagagagatttgttcatgaaaaattctcatttattcatactaataatatagaaagaaactggagagccttaaagagctctatcagctatattaaatattctgtaaaggaagagagaatcagtgaatacatacactcattcatgctaaggcaaatatgcaaaagagataaataatactatatgatgctatgagtgttgagagaatactatacttttcatgtttcatcttatttgtaaagaaatgcctataagaaaacgccattaatgtatcttcctaatatatgcgcagttgataatagctacttcaatgatgatgggacctctatagtgtttaaagactttcatggtgaggctccacttcatttagaccccgtgctaatggatgaaaaggatcgctttagatttgggtttgttgaagcctatgatatttatgattgagattaaatatcccctattcattggagagagttgaattctgttgaccatttgcttgaaaatgctaaagaatttacaaattgaagatatcataggtatgatctcaatgaagacctgtcatatatgattctgcctaccctggaggaataagagcggatgataagagataaactcaactcataaaaaagataatagcatttagaataatactgtagttataatttaagctcaacgataaatttaagtgaaagtcatatagactattacttaaaattagctaaaatagaagaaatagaaagagagaaaaatgcttaatagaaaaatctaataagttataatactaaaaacctaagtcataatagttctcatcataaatgccaaaaaacaaatggataattaaatcatcatgataaattaattagcattcttaataagtacactaaatgaaccttagaaataatataatagttcaagttgaaaattaaaactaagagctcaaattcatcatgtattagaataacatatggacgatagatacgagcgagatattgtagatgttgccagagactatgccagatttggtttaattcataaaagaagagactgcccattttgtacttgccccatgctgttagtcaggaatgctgagtctagatctcaacttatttggcagtgtggaagatgtggtatcagtaaaggaataacaatgaatacacctctatgctatttagatattaaaatgtttgacatctcgatttacttatggattgataatgtgtggccgagattggcctaaaatatagtcagagatagaaattaagtcatcaagaatttctagttaattaggaaaacttgcagtttatttgtaaagactaagatgcttccttatattaagcttccagggccagttgaaattgatgagaccagacttggtcgttaaaagctctctaagtgtacagtatttgctagaaaaatcaatagagtatttgggatgctctgtagatctacaggaatcccaatattcctgatagaaagcatccaactctcgtcaagattattcgtaagcatttagctataggaggtgcgataatatcagatacaatgactagctacgtaagacctagaagcgagcagtcaagattagatcaatatggattttatcacttttatatcaacattacacagcataacattcatgaaaaattctcatttgtttacatcaataatgtaagaagaaatttccttgagttgaaaagacatatttcagcttatcatcgtatgtacgttccagttgagaaggtagactaatttattcactcttatatggtaagaactattatgaagaaagataggatctatgaatgcatgctcaaaattctgagagattattacaattatcaactggatatttatctaaccaaatttaatgatgaagtaaggcatgtcccaaacataataaccatagataaaatagacaaaatgcttgatggaaaacatccagactctatgggtgatattaaattcagatttagaatgggactcttccttgctaagcctaagaaggatcctttgactagagccttccttcacggttcactcatggataaagcctacgacttcgatataccagaggatataagtgaaattccagatgagtcccctgaagaaattgaaggtaaagcccgctataattagctaagtgctgctgagtttttaaatcaaggcaagccagcacctatagataatgtttagaaattctattagaaaaatgacgagactcttaaaagagataatccaaagattgccaacttctattcttacaacccaggaggaaactaggctttaatatctagctctcaaaattcttaaatatagaagccttatggctcatataataaataaggtcttcaggcatcaaacaacattatatcaaattaaaataatcacgatttaactaacagaatcaaagaaaaattggatatgcttcaaagaaacgatataacatacaataaaggatcacttaaagagaatctgcaaaaacaatataggatgataggagggtaaacattctctgaaaattaggagaaggaggatgagctgtcaataataagtgggatggattataaaaataatgtaataaatgagaacattaataatatgctgaatgaggcatcatataatggccagataatatagcatccaatatattcataatttagtaacaatgaaatggataataagaccaactcatacagctaattcttaaatgaaaatcaaagctaataatcaaagatgtgatttattttaatttcataatcaagcattaaaaatttataattttgaattaaggggttttg
>LASR02017995.1_1_3884
ccaaaaccccaaaacccctccaGGAAGATTATAGAGTAAAAAAAATAACtcaattatttgaatatttattaaaacttttataataataaagtctaattaataaaattttgcaATCTTTGTCTACTATACCCAAATGAATCCCTTGGTCGTAATCAAACCTAAAATCAAAGTTATCTATGATATGATGAGATTTGGACTCCTTCATCCCAGAAGATTTTGCACATTGTGTGGATCAGACATGCGCTTTGTTTACAATCTAGCTGAACTATATGAATATTAGTGGGTGTGTCCACTGTGCTTTAAACCAGAGAGATTGACTCACTCAACACCAATGCTTggcttaaattttatcaaatttgatATCGCTATTGAATTATGGTCTCATAATTGCAATTCTAGATAAGCTCATTTTCTGATGCAAGACAGTGCTATGGCtgattttttcattataattagaaaGTCATGTAGCTGATATATAGATGATTACGTcaaaaaatatcttaaatttcatgactaaattgatattgatgagACTTTGATTGGACAGTAAAGGTGGAGCTATATGGGACATTTCCCATAGCTTAGATGGGTGTTTGGATTGCTATGCAGAAGATCTAGAATACCAGTGATGTACTtcataaaagataaatctcataaaaatttagttgatataataaaaagacaTACAGTACCAGGTACAGTAATTTTTAGCGATAGTCATTCTTCTTATGTTAATATGCCCAAAAGTTCTTcaaaattaacttaatatgGCTACTATCATTATTGGATATGCCATATAACAAGGTATGTACATGAAAAATTTGGATTTGTTCATACCAGTGGTATTGAACTATAATGGAATAACATGAAGAAAAGTTTAAAAGGTTTACGATATGCTTCGTCtgaaaagataataaatgaatatgtAAATAATCACACTTTCCGTACACTATATCGTAAGACAGGCTTGCATGATATGGTTTTAAAAGCTTTGAGAGGCTTTTTTGACTATTCTTATAATAGAGTCCTTGGGCTTTGTGATTATGAAGAATTTGCTTGCCCTAATCTTTGGAAGGTTGATGATtatattaagtaattataaACAGATTTGAAGTAAGAACATATGACAACTATGTAAAAAGCTCGATTGACTAAAAGAGACTAGCATTATTGGTAACTTTAAGAGGACTTATTTGACTGCTAGAAGCCTAGAGATTTAGATGAAATTAACAGAGATGTTGCCAGATATCATGAAATTGAAATAGCTAGAGGAAAGAGACTGCTACCTTatgttaaaaatatatttatccCAATTTCACATGTGATTGAGTATCGAGAATTCTGGGAAGATATTGATCTTGATAGGATTGGCTTAGAGCCATGCAGGACAGAATATCCTCCTGGATTTACTTTATCTTCCTTGAGATATGTTAAGGGAGAAAGAGAGTATTACAAGAttctaaaatagaaaagagaTACTGATTGTATTGATCTTGTAGAAGAacataaagataaagaggaAGATCCTAATAGTATAAGATTAACATTTAGTGAGAAGTTCTTAGGAGgaaaaactttaagaaataaaaattaatttcttatcaataaatCAAGACCGCTAGACTGGGGATATCttgaaagaaataattgaaaattgcatgtcattaaataaattaacaattaCGAGTTTAAGTTTGCTAAAATTTACAATGATGAGAAtgttatattatattaactCAAATCATATTACTTAGTTAGAAAACATCTTGAAATATCTTAGATAGACTATTTTCATCTGAAGTTTATATTGcatcaataaagataatcaagctttcttctttttcaattcCATCTAAGATTAATTACTGTAAAAACACCGCatatttaagcattaaattaatcacttatttcttcattatctatTCCAAATTCTATTAGTTTAACTCATAATATCTAACAAGTATAAATGCTATTCTATCATgctaattcaataaaaagtaCAATGATAGATAAACTTAAATCATTGAAGAGAATTTAAGtggttaaaataatttagaaagctatctcaaattcttatcttgaatatcagaattattatctcattctatctattattaaataaaatcattttaagttaaagagTAAAGATTATCCTTAATTTTCTAgcaaatatcttttaatgagAATGGGGAAATTGATAACAATAGCTTATCTTTGTTTATGCacaaataatcaattaactttattagatattttggctttttttactataaatctcttattaatactttgaaatcaaaagaatGATTGATAAATCCTGGTtgcaatattaatttaatcatttcttgCATATAGTCATCTGTATTGTTTTCACTAGCAATTGACTTATTCAGTTTCTAAACACTCTCTAAAACGTAGTCTAGACTTATACTCCCATTCTTTAATCCTATTTCACcaattctattaattctatGAGCATAATCTTTTCcgttttattttatatttaaaaattctttattattctgaaaaattaattattaactaagAAGCTGCGAAGCTTCTTAGTTCTATGAATcagtaatttaaatagaatttttttattcaaaattcaTCATTGAAGAGAAAGTTGTCAtgtattttagatatttttgattttaattattaagctaAGAAACATTCTAACCTTTTACTTAAACgttctatatttattattttagaagggatatatattctttatttttatattatataatgaaatagaCACCATATTAATCCTTAAAAAGCATTCTATGATTATCATCTAtactaatttcttaaattactccttagaaatatataattctGCATgtattacttaatttattaattaaaattacttgTTTCTAATTATCATCTGTTAAATACAAAAGATTGTCATTATCAAATGCAAATTATAGCATTTATGAAGATGTGtataattcttttgataatttaatgcctagatatttattttcttactttttattGGCAAATGATAGTTTATAGAGATatcctttattatttaatacaAGAATAAATGACTAGTCTTTAATATCtaagtaaatatttattattccatCTAAATTCCTTATTTACTCTTAATTAGGCTGAGATTGATTTCTTCTGTTAACAAAAGGAACTTAAATTATAGCTTATCAAGTTAGTCTATCATTTATTctgtaaattattaaaaacaaGCCTTAAATGATAACTATATAATAAGAGTTTGCTTtccataataattaattctctttGTCAATATCCTTTTCAAAAAACTAAGTTATCACATATGATTAATCGTCTATTTTGCAATTCAATTTGTATAATGGCTAAGAAATTTTGAGAATCTGATTTATATTATGTTATGCTTTTGCTTTTATGAGACATAGATCGCAATTAATCTATCTTAATTCATATGatctcattatttttatgcttTCATTATCCTCTTCTacttattaaaagataaacatttttttattctattataaattaattactaagtctttttttaatttaaattatttttcatagcggggttttgggg
>LASR02016089.1_1_4296
ccccaaaacccctaaagataaataatttagagtaaaattaaaatatagttatattaaatctaaatcaagctcaattaattttcttttgttatctaaattttgtatcaggctttagatatttttctggaagcattatctataatttaaggtattgtgatgttcaccttctgcaattctaataattgttcacaaaaacttttaaacttttatatttttaacttatattatttttgctaaatatttgaaactacccgatttacattctttcaatcttttatctatcaacattaccaaccatgcaaccccatatgtgtaaaccaatgatctcagtgctctataacatggccagacatggactccttcatgctaaaagaatatgcagagaatgcttctcacctatgagtttattctatattgaagaagcagagtatagacatatttggaagtgcaccttctgtttcagacacttaccattgtaatattcaacaccgctatgtaccatgaatctaagaagatttgatatagctctagagctatggattatgaatgccaagagcatatcaactgcaaagctaatgacaacatcaagtagtgtcataggccattccagtcctgaatactttaacgttttcagaaaggtcgcttcacattatatagatactaaagttttaccttatctcattctgcctggaccaattgaaatagacgagtctaaaactcagaataaaaagtataaagttgcaggaggaactatagtggtaaggtgggtctttggaatgtactgcagatcaactaaacttgccataatatattgtataaaggataaaactcatgaaactctggctgcctgcattaaaaagcatattcctaaaggcggtattatattctcagacagtcatatgagctattgcaatttacctgctgcttgatctaaacttactcaatatggctattatcatttttggactaatcattcattcagaatggtccatgaaaaatttcctttcaataattctctttgcgttgaaagaatgtggcgttcattgaaaatgaattgctatcaaataaaatcatcctttaattatgctaaagtttaacaacacgcaaactcctttatgctaaagaggaagttgataagaaagaaattactctatgattttatgctaaaagctacctatgaatactacagagataaatacaaccaattcctttaagtctcaaaatatgaggaaattcattgcccatcgatgtataaaatagatgaaatcatgttaactatgcaaagccaacgaaattcctacaatgttaagagttgtctttcccctaaaaaattgtaaacttggaatttcttcaaaaacatagacttggaggatctaaggcctatcactgatgatagtctctttgatccaaacttcctgaaatatcatcaaattggaatagctcagagcaaggcagacaaatgggtttagagaaagtagttttagagagtcaactatataaaacacaaatttaactccagagaaaattgggtcccagtctggccatagtttgatcagcttattactgaagaggaggaagagtagaaagacctaccattctacaatgataaaacatatcaggatgtagatatctgttccttccatcggacttaaggggagagagaatattatagagcattaaagctaaaatggtatgaagggcaacttaatatgtatctatatgagcatactgaatagggaatggacatgtggcatagggactaaattaaatataacaccaagaagtttaatgcagatgtagacttacttgatatggaagtaagtgaggaggaaaagtaaaataaagatgatattgattaaaatatgaaattgattgatgagtaataatgaagtaaagtaaactcaccaaaataataaacttaattaattacagaattatattaatttgactcatcattctatcatataactatttagtggggttttggggt
>LASR02016114.1_1_3965
AAAACCCCATGACTACAAATAAGACGATTGAgggatattattaaaataaaaaattttctatatttatatataaaattaaaaataagcttaTTGGAGAGTATTGaatattctatattaatatGAGCCTAAATATCAAGcccattaattttatttgataagttGCACATCTTCTCTTTGCATCATCCAGCATTATTTGAACTCGATTTCTTGCTATATCAAGTTAGATTATAATATGCAAAAGAATATTCGTAAAGATCCTggagaaattatttattggtTTGCAAGAGCTGGACTCATTCACAAAAAAAGGAGATGCTTGGTCTGTTAATCTTTGATGAGAGTAATAAGAGATGGTTCTGATAAAATGTGTTATCACTGGAGATGTAACATATGTGGATGAAGTGCTAAAATGAATCATTCAACACCAGTTAATGGACTAAATATGAGGCATATGGATGCAATGCTTGAGTTTTGGTTGGTTGGCTCAAATGGTATTGTCCCAGACAGAATGATTTGCAGAAATAATTCATCTGCTTCTGtagtattttataaaatgttCAGAAAAGCTGCCTGTCATTATATATAGAAAACAATTTTGCCTTATCTAATCTTACCTGGGCCTGTTGAAATAGATGAATCGAGAGTTGGTAGAAAGGTTTATCGTATTTTAGGAGGCTTCCCTAAATGTAGATGGATGTTTGGAATGTACTGCTGATACACAAAGATTCCTATcctatattatattaatgataaaattcataagaaTCTAGTTGATGTGATTAAAAAGCATGTTGAACCCGGGTCTGTGCTGTTAAGTGACAGTCATGCATCTTATATGATTCTTCACTCTGCTAAATCTAAAATGGCATAATACGGTTATTTTCATATGTGGGTGAATCACTCAGAAAGATATAGCCATGAAAAATATACATTTATTCACACTTCTGGTATAGAGAGAATATGGagatctttaaaatcaatgTTTCCACCACTTAAATATGTTCATAAGCCTTCAGTTGTCAATGAATTCGCTCATGCCTTTacattaagaaagattattaagaaagaattctCTCATGAATTTCTATTACGATGTATAAGCATATACTATAAAGACAATTATTGAAAGTACCTTAAACTAaggaaatataataataattatgctCCGAATGCTGCTCGTATTCATGAGACTCTAGAATTATTGGAAACTAATCCTTTGATGAGGACTAAAGATGATTTGAGCCAAAAAGAAAGAACTAAATTTGgcttattttctaataatgatatatCTACTATTGGTGGACCCACacataatgatgatgaaatagaTGAAACAATTCTTATAGCCTTTAGGAAAGGCCAAGTTCCCTTTATATGCagtaataaagaattcaGAAAAGAAGAACCTTTCTATTTTATCGATGCACCTAATGGAGTGAGTAGATCAACTTGGCTAGATGAAGAGTTTATTAATGACGAAGATTTAAGAACTATGAAACATtatgaaagaaaattatttgagTTTTCTATTTCGAGTATAAGGAAAAGAAAAGGTGAAAGAAGATATCTACGAAATCTAAGGTTAGGTGCTATGACTAatgtaattaaatatcatgaTGAATCTACTTTTGGTTTTACATTTATGATAAACCCATTCATGAGTCGGAATAGATTTGATTATGACGAGAGACAATATAATCCATTTATGTATAATACAgctaaattatcttaaggtgacttatcaaattttaactttaattatcaataatgattaactcaaaatttgttaataaaatatcaggGGTTTTG
>LASR02018956.1_1_3554
caaaaccccaaaaccccaaggttccaatatagaaaattatttgctttaaataattggaatttataacatttaattaatacttaatctaattcatgattaacactaaaaagcaggagcaataaaacaaagttttcaaggtggtctcctaataggaggaagcctagagattaaatgaactcaaatagaaaattcaagatgagcaagactttttaagagtagatccacttactgagaaatctcatcgtataatttaaaagaagaaagaatcaattctcaaagccaaatagtatttaaaataagctgagaaatatcacaagaatcattcaaataataattaaatagaatagttctagaattatgcagctgattaggatgaagatataataagagactatgatgattaagatcaaaaagtaaattaagactttgatagagaaacagaggagaaattatagagagcataaatcttagccatttcttagaactacccaagatctgcagctaatagagactataataagggtattgagggtgactctgatgaggagatgcgagaaataatgggagatgatactcaaatgcaaatgctaggtgaggtagaggagttttaaatgaatggaatcagaggaatagcatatgctgcttattagaatgaggaaataactgatttttataaatggaatgataaagaaagtgttaaaaagaaaaatccagaagatctcgaaattcttgaggaagttacgttggattagccctaaccaataatgataaatgaatatgatatagaaattattcagagtgatgaagatgaggacggtaatgaaattgagtttatggggggtaaatttaaggctgaaaatttgctatacaacattaagaaagagattaaagttgattaatcttaaaataattagcagagccaattaattaagaagcagcatagctaatttaaagggaagactctatcttttaagaaggaaagtagtacttaagcaactattaaaaattaaaataatggctcgattcaaaatttaggaatgactgactcatccacttactaattaccttaaatttaagattaaccgaactcaacaatgtaaacagatttcacaagctttaattaaattatgagcaattcatagtatcctacaaatcaagcgactccttctgtttaatcaatactatagaagcatttcagttagctaccttccttatcttaagcaacacttcagccatagccctcagtataagaaaatgctatttaataggaaaagcaaattaatcgttaattcttaatttaagcttaagagttgtagaaaagaaatcagaactcaatgatagcccattctggtactttaagaataaatgaagatccagtagagaccgataagtagatgtccttagcaagaagtttccttgagcctgatgaagctttagattataatgaaacaagataaacattttttgataaaaatctataagactttgaggatgaaatgaatcttagttcagctgctactaggcaatacactagtcttaagcatttcaatattaaatagcagagacattaaccaattaagcgtgatgcagttgagatgtgctttgaaaaagatttagaggtatttaggattacaaagaatttccgtagatgtttaagatggatgattgctaaaggaatgctacctgagtcacgaaaatgcccttgctgtgaaaatttaatgagaatagtaaattgtcattccaaagtcaaagatggtcttgtatttaaatgctctcgtttggaatgcagagatattaaagtcagtattcgtgaaggtacaatatttgaccagaatcatctgacactgatggagatcttacgatgcaagaggatttaatgccttacagacatttagagacctgaaagaatttaatattccgacactccagtatcagtatatctatgatatatatcgtaaagtgagatacttgattcatatatacttccaaaatttctatagaaagcataaattaggttactttggtagagcagttgagatagatgaatctaaattcactcatcataccaaaggaggtatataatcgaaggtttgggttcttggattttatgagagaggaactaaagatgtaagggcgtttgttatgaaagatagaaatgaagtcacatgcacctagatgataagagacaatgtggttgaaggggcagaggtctatacagatttttggagaggctataattaatgtaaagaattctatactcatagagttgttaataaggctaagtatggttcaggaaccagtgaatactaaactaccagcagagtagaaagcttgtggcacatcctcaagcgtaacattcacacttatagtactattagacagagtactttacaaagattcctagatgaggcctgctggagaataaagtttagaaccttcacagagaggaatgaatttctaatgcagctacttaatgttacaagatgatttttattatagaattaaatttatgctaaaaatttcatttttagttctattttattactttatttatgttaattgtattagtggggttttgggg
>LASR02007466.1_1_4848
accccaaaaccccatgagaaaGACTGcccaaaataaaaagtaataaaaattaaatgtaCAATAgcttttttgatttttagtAGTAGTCCTTCTAAACTCCTCtcctttatcaataattaccATAAAACTTATTTCCTTTCTCAGACCCACTGAgtgaaatagaataattcaaaGCTCGCTATGGCAATTTGAATTAGGGCTAAACAATCTAAAACGATACAAATTAATACTCTGAAGTATCAAATAACACTATCAAAGAGTAACTGCTATAATTGAAAGAacctaaaaagaaaagagataagaaacaaaaaactaaaaagaagaataacaCTTAGAAGTTTTAGCTTGATTTTGGTAATTCTAAAGAAAccataaaacttaataacaAGCTGTCAGAGGAAACTTATGTATTGGAgtcatcttaaatatctaCTGAACAAAATTCTATCAAAGATATTAGCATTTGTAGCAAAGACATTAGTATCTGCAGCAAAGACACATCAGCTTAGCAACATGAATTTAATTCAACTAGATCATAAACCATAGCAAATCAATCAGTAGCCATTGATAAACCTAAGGAGAATGCTACTAACAATAGCGGACTAGAGAGACTAGCAAGAggtaatttaaaagaatggatgtttgaaaaagaaaagagatcAAGAAAGAGGAAATATGGTGCTATAGCTCCTTCTAATGAGCAAAGCACAATAAATAAGCAAAGtgataataatcataaattaaatcaatctaATACGTAGACTATTGTTGaatctaaattcttttctaCCAGATTAACAATATCTAACTCGTTAAAGAGTTTGTTTAAAAgctaattctaataatttcaagTATCATAAAACTCCATAGTTACAAAGCAGATTGTAGATAATAATCCAATAGTTGAATAAGATATGCTTGTagtatctaataatttaggaGCAAAGAGTTATGATAAACATAAAGAAGGAATGCATGTAAAGAAAACTCTAATAGAAATAGCAAATCATCAGTATGATTTGTacaaaacttaaaatttaacttacTCTGGATGGGATAAAGTGAGTAGAAGAGAAGTTGTTGAGTTTGGCTTTGGTTCTGACTTAGAAGTTATCAGAGCTACCAAGAGTTTTAAGTCTACAATGGAATGGTCTATTGAGAAAGGAATTCTACCACCAAAGAAAATTTGCAAAAATTGTAAATCagtaatgaaaattaatagaaacaGCGGTTAAAATACAGATGGATATGCTTATAGATGTGCCAACAGATTTTGTAGATCTCGAGCTGGTATAAGAGAAGGAACTTTATACAAATGTTCAAAGTTAACTATAATGGAAATCGCAAGGTTGGTATTTCACTATTTTGTGAGAAACTACAATGCAACATAGGCACATAATGAGATAAGAGAAGTAGTCAATGACAGAATCAATCCTCATATTTAGTCTTCTCTAGATAAACACAAACCAAATGCTGAGGATGtatatagaattaattacAAAGGAGTCTTTAGTCTTTTTAGAATGGtcagaaattaaattcatatttgGACTCAAAATCAATACAGAAAAACTAAGCTTGGCAAGTATGGTAGAACTATTGAAATAGATGAGTCTGTCTTCgctcattaataattagatggCAAAAAGGAGAAAGTTTGGGTACTTGGATTTTTTGAGAGAGAAACCAAGGAAGCTAGagctatttaaataaaagataggACTGAAGAGACTCTAACGTAAGTTATCCTAGAAAATGTGGAGGAGGGCGCAGAAATCTACACTGATTTTTGGCGTGGCTATAATGGTCTTAAATCATTCTACAAACACAGAACAGTAAACAAGGCTATGAAAGGTTACGGAACTGCAGAATTTCAAACAACTAACAGGGTTGAAGGACTATGGGCTGAGATTAAACGTTCATTCTAGATATACTCTTGTTTTAATAATCCTCTACTTCAAAATTTTCTGGATGAGGCATTATGGAggagaaaatataaatcatttaaagatagAGTGAACTTTCTTTTACAATTAAATTCATACCATAATTACAGGACAGCCAACTCAGACTTAGTCGAAGATTTAAATGATGCCTATGTTGGCGATAATTATGAAAACAAGCTTAATGAAGTTTATGAGGACGCGGACAAgcttaattagattttacaGGATAAACTGAATAACCCAATGGGGTTGGCAAGAGTTTTAGAAGATGAAGGAACTGAAATAAGagcaaagaaaaatgaaaCAGTTGAAATAGAGGACAATGATGACGATGACGGAGGTGCTATAGCATTGAATGgctatgatgatgattagaATGAGCTAATCATTGATGATATAGGTGACtatgaaaatatagaatacGAATGATAAATTCAGCAATGAACCaaacattaatatttatttactattatataagatgatgatttaaggggttttggggttt
>LASR02012650.1_1_3763
aaccccaaaaccccgcaatgCTAGTATTGTCATTAAactatgaaattaaattagtagattaataatcaagCAAATTAATTGGATATATATTGGTAATGTTCTAAATGCTGCAAGACATATGAGCTAACATATAATTCAGCTTTTTCTAGATTAGATCTATagttatttgatttattattgaacCTCTGGCTTGACAAATTTCCCCCATTACTAGCAAATAAGTTAATTACTTTATCAAATCCACATCTATCAAGAGAATATTATAGACTTTTTAGAAGGATATGCTCTTACTACGTGGTGACCAAAGTCAAGCCTTATTTATGACTGCCTGGTCCAATTGAGCTTGATGAAACTAAAATAGGTTCAGTAAAGCGTTATCATTATAGTCGGACACTCTAATCCCAACGCCATTTGAAATGGGTCTTTGGTCTATTCTGTCGCACAACCAAACTCTAAATCCTCCACTATCTCCCAGATAGAAAGCATATAACTCTATCTTGACTGATAAACTAATCTTGTGAGCTTAGCTCTACTCTTTTTACAGATCAGCATAGTTCATATGTAAATTCACCtaaatctaaatctaaattaaccATAGTTCCTAGAATAGAAGATTTAGAGCTTagtttcaaaaattaatgatagtttaatcatttttgGGTGAATCACTCAGAGGAATTCGTTCATAAAAAGTTTACATTTGTACACACTAATAATATAGAGAGATAGTGGAGATCTTTgaaataaagtattaataggAATGGTCTCAAAGTGTGCgtcaaagaaaaataaagaatagagGAGTATTGTCATGTTTAAATGTTTTGGTCAATTATAAGAGATGATAAAGGTTATGAATGCATGCTAAAAAAGAtcaaagattattatgaaggaaaaattaaagaatacaatataaaaaataaagcgaatattgtttaaattgataaaattgataagaaaGCATAAGAACTAAAAAGTactgaattaaatattaattgagtttaaatattctattattaattattgattattctctattttataacaagggggttttggggttttg
>LASR02004154.1_1_4228
aaccccaaaacccctatagtatattaattatttatttcagttttcattaatttaattattttgattttcatattaattttctaaatctttttcaatatcatcgcatataaactttttattataaaatttccaCCTCTTGAATTAATGAACATCACCCCATTCACCTTCTCTAGGTTGAGGCCTAttctaataatcaatatttcttaatgaattaatttttataattctattatacCGCCTGACTTCATCTCTTATACCAGCAATACTGCTAACTTCTAAGTTACTATATacatctttttcattttagtcatttgatattaatcttaatttttctttttcataattatcacTATCAGGATCTTCATCTTTTGCAAGTGGTGGGTGTATAGGAAAGTAATGAAAGCAAGGTTTTTACTTTTTGCTTGGAAAAATAGGTCCAGTATCCTGTAGCCTTCTATTTTTAGCTTCTTTGGCAAGTTTTCTAAGGGAGGGATCTAAATCATCTTTGGTGGGCCTAGCAATTATCtgatcaaaatcaatatttttatagagcATAATATCAAACTCtctattttttagattttttacaATTGAACtagtctttttcttaaaatgaatactttgaaattaatcatttttacaTCTTTCATTAACTTCAGAAATATACATAATATTAggaatatatttatcatccATCccatttaattcataatactCTTGTAGTTAGTCCCAGTAATAATATTGCAGCATTTTAAGCCAGAATTGATACCTTCTTCACTTCAATACTAAGGATTTATATACAGTAAAGAGATTGCAATaaacttatatttatttatgattcaTAGTTTTATGTACACCATTATGATCTCGCTTGAAGAGTAGCCAATCATTTTCTATTGTCATAGTGTGAACGAACTTTAGCTTATGATGCACATATTCATCAGTGTGGTTAGTCCACATATGAAAATAGCCATATTGAGTTAGTCTTGAAGCTATCTAAGGGATGTTTACATATAATGTATGCATATCAGTCATTACTATATTACCTGATTCTACatgcttttttattaatggaTGAATGGTGGTCTAGCActtatctttgataaaatataagagtGCAAGTTTGGTCTTTCAACAGTGCAACCCAAATATCCATCGAATATGAGGATAGTGGTCAGTCATTATGAAGCGTCTTTTACCAATAAATGTTTCATCCATTTCTACTATTCCAGGAAGCTTTAAGTAAGGTTGAATTCAagttttataataatgagaTGCTGCTTCTCTAAAAACTCGAAAATAATGAACTTAAGTTCTTTCACACAATCTTTTACCATGAATAGGCCTGGCATTTAGACAAAACAACTATAAGCATGCGTCAAACGATCTGGGGTTAACCATAAACATTGGGGTTCCTCTTGTAATACAAGTTTAAAAGAAACATAATGGACATTTCCAGGCTAAGTTCAAAGGGTTGTATAAATTTGTATGAATAATTTGCATGGGATAAGTACAAAATAAACAATTTTTTCTACAGTGTAAAAGGCCAATCTTTGCAAATAAGTAAACACATTCAATTGCTGTTTTCTCAAATGTAGTCTACATTTAGTAGTAGTTGCtaatttttttcattaatttttcttgtttttattctttttcttgtcCTTCTTTCTTTTGTGTTTTTTATCTcgttttttattaatcacaTTAGCTTTAGTAAGTTTTTATTTCCTTTCTTCAATGTCCTCATAACATTTAATCTCCTCGATTTTCTTCACATTATGTTTCACAAAGATACAATGGATACATTATCTAGtttcataataatcatcacAGTTACATTCATATTCATAGTACCCACTGTTACCACCTATTTCAACTAGTTTAATagtcttaatctttaatagttCCATAAAATTATCCTctctaatttgatttttatccAAATTTTGAAGAACCTTGATCTCAGCTGCCTATGGTATCTGAAAGTAACATTCCATTgtctaatttatatctttcactctgaattaattattcttaaagtaattaaagaCTGGTTCTGTatctttcataaatatttaacctaaaatatttctactCCTTGAGCTGTTCTCAGGTAGATACTTACTAAATTATAAAGGGCCTTTTTTAAACTTAGATCTCAGTAAATACTACTTCACTATGTCAAACATTTAGTTTTTTACATAATTTAAAGCATCatcatctatttaataatcataattatcattaaactCAATTTTCTTAGAGTATTCACTAATCAAATGAATTAGCTTCTAAATGAATGGCTATATGCTTAGTTCATTAGTATAGCTAAATAATTCACTATAAGCATCATCAGCATAATTAATTGAGGGAATGCCAGGGTTTCTGAAACAATttgcaaatttaatttattcaaaagcatgtatatattcattatcaaagaatgttataaattaattgtgctctttttaatattaatctttaattgctTCCCATATTTTATCGAATACTTTGCTATCACCACAATAACCTAGAGTCAGtatctttttttataaatcGGCAAgtctatttttcttttcagactttgattcttttactttattcaaattattaactaaataaGGGAAATAGTTgctatttttgaaataagaCTTAATATACTGCTTAAATTGGTATCAACACAGTATATTAGTAAGACCACTTTTAAAACTCTTTTTAACTGCTCTTCTAATTTTTGACTCACCACTTGATATGCAGCAGCTTGGTTTAAAGCTATAATTAAGCATACTCATTGTTCATTTAACTGCTTCTATGAAAAAATGATAGgactttttattttcctaAGAAACAATTGCAAAAGCTATTGGCTGTATTATATGATTATAATCGTATCTTGACATTAAATACAGACTGAAAGGTGAACCTTTGGttcttttatcattatttttattgaaggtgttaatcataatatattCTAGGTTGGTAGCATttctcatttattaataatttctcaaAAAGGTATAAGAGCTCATAACAAGATAAAAAGGGTCAATTTCAGAGCCACTTCCAATTTTAGAATCTAAAACATAGGCTTAGTCAGATTTCTCTTGAGGGAAAGGCTTTATTAAACCATGACCAAGTAATGGATCAACTAAATCCTCAGGAAACTAGTTATCTTAtatccattttatttaagacgTATCTATCCAGGATGAACAATTAGAATGAAATCTAGGTGGTTTTGCTAAGTTTATTATatcattgatttattattttagatttgacatttaaaattattctaaatctaactagaaattatttctttggggttttggggt
>LASR02016831.1_1_3888
accccaaaaccccatagaattaagaagtaacatttgaataatttgtatatatttacaaaaatataatatttatatgtGGTTATCATTTACAGCTATTTGGATATACCAAAAATGATTTTGCTATAATACATAGGTTCTAATAATTCTCCACTATACAATATAGTTTTCACTAttcattattgatttaagCCTATTAATGAATGATTAAGTTGAAAAAAGGAGTATAGATATCTACTTCTATTTTGCAAAAGCAGGACTTATTCACTATAAGAGGCAATGTAGCTTTTGTAAGACATAAATGCTTGTTGTACGAACTTCTAAAGAAAATGCTAGCTATGTGTGGAGATGCCCTCTTTGTGGatatagaaagaaaatgACTCATTCAACTCCATTTGCTGGGCTTATTCTAAATGAAGTTGATAAAGCTCTCGAACTTTggatttaaaattcaaatccTGTTACAGCTGATAAATTGCTAAATACTTCATAGATTGCTTCCAGAATATGCTTCAAATTATTTCGAAAAACAGCAGCTTCCAGGGCCTTTAGAAATTGATGAAACATGAGTAGGATCATTAAATTGGAGCTATTTAGGAGTATTTCCAGAAAAAAGATGGGCATTTGGAGTATTTTGTAGAACAACTAGAATCCCAGTCTTTTACTATGttagaaatagaaatcaTTAGCTTCttacaaatattttaaaatgacaTGCTGCTCCAGGTTCTATTGCTTTTTCAGATTGCTTCTCATCCTATGTTAATATATCCAATTCTCAATCAAGACTTACAAATTATggatattatcatttttggATCAATCATTCGCATCGATATATTCATGAAAAATTTCCATTTATTGGAACATCTATGATAGATAGCAGCTGGCGTTaacttaaaaaatcattttaaatgtGTCTAAAAAGAGCCAACAAACCAGAAAATATCTAAGAATTCGTTTAGGCTTTTATGCTTAAATCTATGCGAAATTATTATATCGATTTATATCAACAATATTGGATGAGTAATAACtatgaagaagaattattGCCTGGAATAGAATATATTGAGAGAATGCTTTAAGATTATACTTAAAAGATCCcagagaaaatttaaaagaatataaaatatcatagaATTTCTCCaagataagaaagattttgcCTTTAATAAGGTATGCCAGTAGTTCGTTAAGGctattttaagaatgaagaatttgaagatttGCTAATAGAAGGTTGCCCATAATCTGAGTCAGATTTTGAAGCTAATTTCCTTGATTTTATGCATCGATCTAGACGAAGGAAACTTTTTGATCTTGCAAAACTAACTAGCAACTTTGAACTTGAATTGCGTCCACTAGAATTTCCACGACCACCTGGATATCAAGCTGTTGGGTACTTTTTAGTTGAAAGATGGTAATTGGAATTGGAAAGCAAGCTCTATGACTTTGAAGAATGCTATATGGATTTAATAGAGATTCATAGTTTAAGCAAAAGGAAGGGAGAAAGGCATTATTATAGACTTCTTAGATAaggaagaattaataaatgtatAAATATACTCTATGAATGggaatgaaatatttaaattccaAATTTACTCGAAAGTAAATGAGTTTTTGGaggttttggggttttgggg
>LASR02003254.1_1_3926
accccaaaaccccatagaattaagaagtaacatttgaataatttgtatatatttacaaaaatataatatttatatgtGGTTATCATTTACAGCTATTTGGATATACCAAAAATGATTTTGCTATAATACATAGGTTCTAATAATTCTCCACTATACAATATAGTTTTCACTAttcattattgatttaagCCTATTAATGAATGATTAAGTTGAAAAAAGGAGTATAGATATCTACTTCTATTTTGCAAAAGCAGGACTTATTCACTATAAGAGGCAATGTAGCTTTTGTAAGACATAAATGCTTGTTGTACGAACTTCTAAAGAAAATGCTAGCTATGTGTGGAGATGCCCTCTTTGTGGatatagaaagaaaatgACTCATTCAACTCCATTTGCTGGGCTTATTCTAAATGAAGTTGATAAAGCTCTCGAACTTTggatttaaaattcaaatccTGTTACAGCTGATAAATTGCTAAATACTTCATAGATTGCTTCCAGAATATGCTTCAAATTATTTCGAAAAACAGCAGCGCATTATGcgaattaattaatattaccATATTTAAAGCTTCCAGGGCCTTTAGAAATTGATGAAACATGAGTAGGATCATTAAATTGGAGCTATTTAGGAGTATTTCCAGAAAAAAGATGGGCATTTGGAGTATTTTGTAGAACAACTAGAATCCCAGTCTTTTACTATGttagaaatagaaatcaTTAGCTTCttacaaatattttaaaatgacaTGCTGCTCCAGGTTCTATTGCTTTTTCAGATTGCTTCTCATCCTATGTTAATATATCCAATTCTCAATCAAGACTTACAAATTATggatattatcatttttggATCAATCATTCGCATCGATATATTCATGAAAAATTTCCATTTATTGGAACATCTATGATAGATAGCAGCTGGCGTTaacttaaaaaatcattttaaatgtGTCTAAAAAGAGCCAACAAACCAGAAAATATCTAAGAATTCGTTTAGGCTTTTATGCTTAAATCTATGCGAAATTATTATATCGATTTATATCAACAATATTGGATGAGTAATAACtatgaagaagaattattGCCTGGAATAGAATATATTGAGAGAATGCTTTAAGATTATACTTAAAAGATCCcagagaaaatttaaaagaatataaaatatcatagaATTTCTCCaagataagaaagattttgcCTTTAATAAGGTATGCCAGTAGTTCGTTAAGGctattttaagaatgaagaatttgaagatttGCTAATAGAAGGTTGCCCATAATCTGAGTCAGATTTTGAAGCTAATTTCCTTGATTTTATGCATCGATCTAGACGAAGGAAACTTTTTGATCTTGCAAAACTAACTAGCAACTTTGAACTTGAATTGCGTCCACTAGAATTTCCACGACCACCTGGATATCAAGCTGTTGGGTACTTTTTAGTTGAAAGATGGTAATTGGAATTGGAAAGCAAGCTCTATGACTTTGAAGAATGCTATATGGATTTAATAGAGATTCATAGTTTAAGCAAAAGGAAGGGAGAAAGGCATTATTATAGACTTCTTAGATAaggaagaattaataaatgtatAAATATACTCTATGAATGggaatgaaatatttaaattccaAATTTACTCGAAAGTAAATGAgtttttggggttttggggttttg
>LASR02016114.1_1_4007
caaaacccctgatattttattaacaaattttgagttaatcattattgataattaaagttaaaatttgataagtcaccttaagataatttagctgtattatacataaatggattatattgtctctcgtcataatcaaatctattccgactcatgaatgggtttatcataaatgtaaaaccaaaagtagattcatcatgatatttaattacattagtcatagcacctaaccttagatttcgtagatatcttctttcaccttttcttttccttatactcgaaatagaaaactcaaataattttctttcataatgtttcatagttcttaaatcttcgtcattaataaactcttcatctagccaagttgatctactcactccattaggtgcatcgataaaatagaaaggttcttcttttctgaattctttattactgcatataaagggaacttggcctttcctaaaggctataagaattgtttcatctatttcatcatcattatgtgtgggtccaccaatagtagatatatcattattagaaaataagccaaatttagttctttctttttggctcaaatcatctttagtcctcatcaaaggattagtttccaataattctagagtctcatgaatacgagcagcattcggagcataattattattatatttccttagtttaaggtactttcaataattgtctttatagtatatgcttatacatcgtaatagaaattcatgagagaattctttcttaataatctttcttaatgtaaaggcatgagcgaattcattgacaactgaaggcttatgaacatatttaagtggtggaaacattgattttaaagatctccatattctctctataccagaagtgtgaataaatgtatatttttcatggctatatctttctgagtgattcacccacatatgaaaataaccgtattatgccattttagatttagcagagtgaagaatcatataagatgcatgactgtcacttaacagcacagacccgggttcaacatgctttttaatcacatcaactagattcttatgaattttatcattaatataatataggataggaatctttgtgtatcagcagtacattccaaacatccatctacatttagggaagcctcctaaaatacgataaacctttctaccaactctcgattcatctatttcaacaggcccaggtaagattagataaggcaaaattgttttctatatataatgacaggcagcttttctgaacattttataaaatactacagaagcagatgaattatttctgcaaatcattctgtctgggacaataccatttgagccaaccaaccaaaactcaagcattgcatccatatgcctcatatttagtccattaactggtgttgaatgattcattttagcacttcatccacatatgttacatctccagtgataacacattttatcagaaccatctcttattactctcatcaaagattaacagaccaagcatctcctttttttgtgaatgagtccagctcttgcaaaccaataaataatttctccaggatctttacgaatattcttttgcatattataatctaacttgatatagcaagaaatcgagttcaaataatgctggatgatgcaaagagaagatgtgcaacttatcaaataaaattaatgggcttgatatttaggctcatattaatatagaatattcaatactctccaataagcttatttttaattttatatataaatatagaaaattttttattttaataatatccctcaatcgtcttatttgtagtcatggggtttt
>LASR02012641.1_1_4107
aaccccaaaaccccatattatttaaatagctttttctttagtatttttaatttttaaattgatttgtctaatttttagttttcattcaaataatttatcaatgcaattgatttcttcatagttgagttgattcatctcctattgtatcttctatacttctttatctttttcaatattaaatctcttcctagctatttcataaatatctatctcttgatcagcctctcctggcaatctcatgggaatcttttctacagccatatcctcctcatcttcagaccccattattccattctcagcattctgctctccagctcctttgcccactcctactacaagtctgataccatcatccttcttgggatatttgatcttatagaactgagacttaaactcatcaggatgatcatgaaacttctgaacgcgcttccctgttgtcttaagcagtctaaggaactcctcctcgtttaagataccaaactgcccatagcctcctcctatacctagctccttatctttattttcctcttgctctttccagtgatcaacatggaaggcttgacaaagagcctctcgcttttcctcaagtgttgggttttcagtgcgccatacctgctcatcaatatacatttgcaagttctcatggactttgccatagcgacgcatgttagtctagaatttcaggtaggacatctccagatctttcacattacgccacatcttatcaaagccagattccttcagccagcactaggtctcagtgaaataatctgctgatttgttttttcggagacgtctgtgatcaaaatatttgtctaggaattcccaaccagtctcagagtagaatggagagtagagaatggattctttcgctacagttttagctatgaattgaactattgtctgcaccttgatattagggatcatatagcctctgcatcttccgcttgttcgctctatgaatccaagaacaagccattcctcaggtcttccttttttatttcttaggtgaagctttaagaaatccacaagaacctctcgtttaggacctccaaatttcttacttctaactgaataactagcatgccttgagattctttctctggccagtgcatagacactatagactgttgactttgcaattccagcaccaaaaccatcagaagcattttcagtcatctctctatgagctagatctggatcgtatcctttcagaaagtagtaaaagcctatcctaacaaattccataagagtgcagtgagcatccagtataaaagatctatgcctgatacttgtcttggtaagacacattctgcacctaaagcttctgggatccattgagcatctctaaccagttcctcctaactccatctcagcgcaacacatctcacagacaggagtcccattaagaacattgttgccaactagccaattaaaactggcatcaaatccgcctgagatagaaagaatgtagtcttatctttagaatgatctctctaccttttcttttcttaccttaagcttatgatctgttttattccaggcttgatctttccaccaaaaatgcccttttttcttttcagttgtcttgaatttatactcaagcaagagttactagaagtccatgttaaaattagtaataaactcaatatttatatctcaatacttaagttaaagtttaaaatttcaaactcttggggttttggggt
>LASR02016089.1_1_4293
accccaaaaccccactaaaTAGTTATATGATAGAATGATGAgtcaaattaatataattctgtaattaattaagtttattattttggtGAGTTTACTTTACTTCATTATTACTCATCAAtcaatttcatattttaatcaatatcatctttattttacttttcctCCTCACTTACTTCCATATCAAGTAAGTCTACATCTGCATTAAACTTCTTGGtgttatatttaatttagtcCCTATGCCACATGTCCATTCCCTATTCAGTATGCTCATATAGATACATATTAAGTTGCCCTTCATAccattttagctttaatgCTCTATAATATTCTCTCTCCCCTTAAGTCCGATGGAAGGAACAGATATCTACATCCTGATATGTTTTATCATTGTAGAATGGTAGGTCTTTCTActcttcctcctcttcaGTAATAAGCTGATCAAACTATGGCCAGACTGGGACCCAATTTTCTCTGGAGTTAAATTTGTGTTTTATATAGTTGACTCTCTAAAACTACTTTCTCTAAACCCATTTGTCTGCCTTGCTCTGAGCTATTCcaatttgatgatatttcAGGAAGTTTGGATCAAAGAGACTATCATCAGTGATAGGCCTTAGATCCTCCAAGTCTATGTTTTTGAAGAAATTCCAAGTTTACAATTTTTTAGGGGAAAGACAACTCTTAACATTGTAGGAATTTCGTTGGCTTTGCATAGTTAACATgatttcatctattttatacATCGATGGGCAATGAATTTCCTCATATTTTGAGACTTAAAGGAATTGGTTGTATTTATCTCTGTAGTATTCATAGGTAGCTTTTAGCATAAAATCATAGagtaatttctttcttatcaaCTTCCTCTTTAGCATAAAGGAGTTTGCGTGTTGTTAAACTTTAGCATAATTAAAGgatgattttatttgatagCAATTCATTTTCAATGAACGCCACATTCTTTCAACGCAAAGAGAATTATTGAAAGGAAATTTTTCATGGACCATTCTGAATGAATGATTAGTCCAAAAATGATAATAGCCATATTGAGTAAGTTTAGATCAAGCAGCAGGTAAATTGCAATAGCTCATATGACTGTCTGAGAATATAATACCGCCTTTAGGAATATGCTTTTTAATGCAGGCAGCCAGAGTTTCATGAGTTTTATCCTTTATACAATATATTATGGCAAGTTTAGTTGATCTGCAGTACATTCCAAAGACCCACCTTACCACTATAGTTCCTCCTGCAActttatactttttattcTGAGTTTTAGACTCGTCTATTTCAATTGGTCCAGGCAGAATGAGATAAGGTAAAACTTTAGTATCTATATAATGTGAAGCGACCTTTCTGAAAACGTTAAAGTATTCAGGACTGGAATGGCCTATGACACTACTTGATGTTGTCATTAGCTTTGCAGTTGATATGCTCTTGGCATTCATAATCCATAGCTCTAGAGCTATATCAAATCTTCTTAGATTCATGGTACATAGCGGTGTTGAATATTACAATGGTAAGTGTCTGAAACAGAAGGTGCACTTCCAAATATGTCTATACTCTGCTTCTTCAATATAGAATAAACTCATAGGTGAGAAGCATTCTCTGCATATTCTTTTAGCATGAAGGAGTCCATGTCTGGCCATGTTATAGAGCACTGAGATCATTGGTTTACACATATGGGGTTGCATGGTTGGTAATGTTGATAGATAAAAGATTGAAAGAATGTAAATCGGGTagtttcaaatatttagcaaaaataatataagttaaaaatataaaagtttaaaagtTTTTGTGAACAATTATTAGAATTGCAGAAGGTGAACATCACAATAccttaaattatagataatgCTTCCagaaaaatatctaaagcCTGATACAAAATTTAGAtaacaaaagaaaattaattgagcttgatttagatttaatataactatattttaattttactctaaattatttatctttaggggttttgggg
>LASR02006902.1_1_5113
aaaaccccaaaaccccatggtgagttttagaaaaaattcaaaaatatatatatttaatgaaatcagaattttttaagtcaagtgctgaatgtgtctatacctttgctaaagctggccttctccattcaaaatgaaattgcattctatgcggtatgaggatgaaattaattaagactgagtaaactcatgcacctttacatatagtttggaaatgcacctattgctttaagctatccccagttactcgaagtactcctttgtaaactatcgatattagaaccttacacaataacttactactattttgctataattctaagccaaatatttgccacatcatttctaagaatactcataaaatgttgtttgtactatatcgataagcagctagtcattattataaaactcgaattcaaccttatctaaaattacctggcgttattgaaatagatgaaacatttattggaaatttaaaatttaatttgctaaagcatgctacaatagtaagatgggtgtttggaatgatttgctgatagacaaggctatctatcctttattacattaaagataaacttcatgaattaatatcttaattaataaaatagcatgtagagcctggaaaatttattatatctgatatgcattcattatatgtaaatggccactttggtacatccaaacttactaagtatggatattatcatagttggacaaatcactcttaagaaatggttcatagtaaatacacgttcattcattcacttaatattgagcgtgagtggctacattttaaaaggacagcatcaggtcttaatttagcaacttagcatgataaaatttaagatttttgcaatttacacactgtatcaagaaatcttgtaaaatgaaataggaaatatgatttttggttgaaattattgaattattactattatgattaaatggctaattatttggagctatcaggtatgaatgagcaataccttccaaatatactttatattcatgatgaggttattaatatgcaaaatgagagctaccagaaatttatgattaaaagaaatagaggagagacgttaaatatgaaaatgtgagacgatcattgctatgagaaatatgttaagaatatagactttaattaaattattagataacctatgaaagaagatatagattcttcaataatattattggctaagatagataaaagataaagaatagcagagacttaattagaaatattctaaaaatttagaaagtaactatatttgccaattcatccatagctatgtaaagaagatggtgatatttgtgataattaaaatagtgaataagactattagattagtagtatttaataaaaatggctaaaccttagaaaatattatagaactcttagataaatatactacttttaaaatatggattttacataagatcatatggttgataaagaatggaaaaattaattttatactagaaaatataaattttggaattcaaaatttattcaaaatcaaaatgagtcaagtagattaagttaaaactatcttatttaatacgaatggtaattaaagtttttgtagagcaaattattgatgaagctcaagatgatatggatatgcttgatgagtaaaaagataacatcaacattagagttaaaaacacagatactttagatgaatttagaggttcttcatacttaaagaaagagtttagtgataaaatgaagtaatggatcaaaaagggaaaatatcaatgttaaactctaaataataattctgaactggaactcaaagttgaaatttttaagtttcatcttaaaaaagttccaaaatcagatattgacactttaaaataagagttatgtcaaatgagaaaagaaaattaaagaatcagaggggaataaaagttgttcagatactacttccttcacatgtggaaagacaagaatagataatttttggtagataagccagagttgaagtaagaacttattgagtcatgctaaaatctctatgattaagttgaagctactggggtaatatttgaaaactttgggtctaaaggatattatctgaactttatatcgtaaaaggtgtatggattagaatcactttagtagacatttgtaaataataatatgaatagctagactccaaatggaaatttttaggctacattaggaggacctggacctatgactacaatgggaggaactcccacaggaataaatgctagctaatatattaacaaaggctaagatggccttaataacttgtatgagctccttgactagaataataattaaagatatgttgaggtatttattcttggaggtgcttatcaatattagaaagcgtcattagatatctaaaaactattcaattaggagggaggtgaagttgactcattagttcaaattaatttgtaaatagaagatgctacaacctatacagtctttattcctaaaaagcttcacaattgagttaataaattaactttactaataatttcttaaattccgtttatatagttaatggggttttggg
>LASR02018736.1_239_6607
CTCTAAATATCATCATAAGATAAAGCTCAAATAGCCAAGCAGTAATCGAATGAGTTGGGCTAATCAGATGTATCTCTGTTCTTAGATGAGGATTTCCCACCTACTTTGGAGTCACTTGGGAAGTATGAGGATGTTAAGGAGATTCAGGAATCTTAAGACGATCTGATTTGGAAAAGagttattgatttatttggaAAAGAGGTACTAATTAAGCAAGCATTTATGGAGAGGGAAGTTTTGACAGAGGAGATCAAGGAGAGTCAATATCTTTAAACAAGAGCATTCAATTTAGCAGTGAAGGTCCTTTATGATAGAGCACCTTAACTACTAAAGCAGGCTTTTCTTACTAGTTCTCTTAATGATAGTTCATTATATCAATTTAGATTTTACTTGAATGGTGAGGCTAAGACTATATCTGTGGATGATTACCTGCCATACTTATAGGATAAATTGATCACCTCCACTTCAAAGTAAGAGCTCTGGCTGCCACTTTTGGAGAAAGCGTTTGCTAAACTATCGGGTGGTTATGATAACACTCGTAAAATACATTCACTAGATATATTGAAGCTATTGACTAACTCACCTACTACTTTCCTGCATCATGATCTTGTAGAACCTGATAACATCTGGCAGAATCTTTTAGATTATCCTACATCCATAGCTTTCTGCAGCTCAGGATCTGAGAAAAACTTAGGTGAGGGTCATAGCAGTGGAGCATAACTGTTTGCAATCAATTAAGCTATTGAAATTCCTTATGGTGAGGGAAAGCATAGGCTAGTTAAGATGAAAGATCTTAACAATAAAACTGATTGGACAGGAGATTGGTCTCAGAAGAGTGATAAGTGGAATGATGAATTGAAAACTCTATTGAACTATGATTAGGTCTTTAAGAATGGAATGTTCTACATTTCCTTTGATGATTACATCAGTTACTACAATTCAACTAGCATCTGCAAGGCTCACATCAATAAACATTCTCCTTTTGTGAGAGAGAGTCTTAGACTGAGCCACATGAGTGGCTCCTTTGCACTGGCCAAGTTCTAATTATATCAGAAGAGTTCTAAGCTATATCTGACTCTACATCAAATGTCAAAAAGATTCGTAGACCAATCACTTGACTATGATTTATCCAAAGCTAGAATCATACTCTCTAAAATCCTATAGTAGCAGACttaatctcttaaatttGACTACTTGAAATGTGTGACCGGGGTCACTGAGGATCTAGTTATGGAGTTCAATAATCTCCAACCAGGCTACTACTTAGTCTATTTAGAGGTAGAGTGGCAGAAAGGAGCTGATCTAAAAAACTCATTTCTACTGACAAGCTTCTCTGATCAGCCATTATCAATGATCGCTGCTGATAAGCATGAGTTTTTAACTAGTGAAGGAAAGTATCATGTGATACTGGAAGATATAATGAAGTCATGTGCAATTAAGAATATACAGAAGAGAGTGTACTATGAGTAGTAAAAGGGTCCAGTCAAGAGCTTATTCAAGGTGGTGGCTATGAATGATGGTTAAGGGGGTGATATTGGATACATATACTTCTCTAATTTTAAGTAAGAAGAGTAGAAAAGCAGCTTACCAATACTATAAGAGAAAATGCAgtttaaagagattaaaaatcttaaaatacaGGGGATTGATGAGTAAACATAGGAGTTAGATATAACTGTCAAACCTAATTCTGACTTAATTTACTTGATGAGAAAAATTGGTGGTCCCTCAGATCCTACTTCCTATAAGGTTGGAACTTACACTAAACTACTCTATGATGAATAGCTAAGCGTAGAAGAATTCAGAACTTCAGGcaaaaaaacttaaattatagatgaaGCTAATAATAACATCCCTTACAACTAGTTTGTCTACATCCATTAGAGTGATGATGGCTTTGGCTTCATGTTTGATAACTTGGAATAAGACAAACAATTGATGGTAAGAACCATTCTTAACACTGAAAATCTCAGAGATAAAGATCAACCCCCTTCTGACAACCAAGACAACAATGGCCCCAACACCACCGAATGGAGAATCAAATTAGACCCAATGTCACATCAAATCAAGCAACTAAAAATTTAGGATATAACCAAGAAAACATCATTGAAATATTCCTTGAACTTTAAGATCTACAATTCATCACCACTCGTAGACAGAGATCAGATCATAGCACATTTAAAGTAAAAGGCAGAACCTCATCAGATAGAATATGACAATCGCAAATACGACATTCACTTTTACAATCTTAACATTGATGATAGGCAGTACTGGtactttgaaaataaagaggTTGATAAGGAATTTGATGGCACATTTGGAATGAATCTAACCAACCTAGAGGATGAAGAGCTAGGTGGTCTCTCTGAGTTCCAGTGGAAAATTGTTCTCAAACCCTAGTCAGAAGGCGTTCTCAAGAGTTTAAAGATCAAGGATCCCTTTGCCAAATGCTCTGTTGGCTATAGTTCTTCTTATTTTGTGAAGTGATTAGttactattaatattctataagAATTACTATCAAAATTAGTATAGTGTTAGGTGTTAATATCATATTGGTATGATTTAGTTAAAGCATCAGATTCCACAAAAAGTACACTTTTTTTGTTATCTTCACTGTAAAATTTATGGACGCTAGCATCAAGAAATCACCTATTGACATCATTTACAACTACTGCAAGCATGGACTACTCCACCCCAAGCGTTGGTGCAACTTCTGCAACACCCGAATGCGACTCATCAAAACCAGACTCGACTACTTTGGCTATGTTTGGGTCTGCCCAGTCTGCTTCCTAGGTAAGAGAGTAACAGCCAGCACGCCAATGAACACCATCAATCTGCTACTGTTTGACTTCGCTCTTGCCATGTGGGTAAAGAATGCCACACCTAAAATGGCAGGAGATATGAGTAGTGGTGGTCACTCACTGCAAGCCTAGTTTCAACTATTCAGAAGAGCATACACATTTTACATGAAGACTAAGGTACTGCCCTATCTTATACTGCCTGGCCCTGTAGAAATAGATGAAGCTAAAATTGGAAGATAAAGGTGGCATTTCAGAGGTGAGTTTCCCAAGAAAATTAAGTGGGCATTTGGGATGTACTGCAGGACGACATAAATACCATTgatatatgaaattaagtgTAAAGTTCATTCATACCTAGTATCGATATTAAAGAGGCACCTGAGAGCTGGTACTGTGATGCATTCAGATCATCACTCCTCTTACGTTGTGTTGAGGTCAGCTAAGTCCCTCCTAGCCAAGTATGGCTTTTATCATTACTGGGTCAATCACTCTAACCTTTACGTCCATGAGAAGTTCTCTTTTGTGATGACTGGCAATATCGAAAGAGTTTGGAGTCAACTCCGTCATATGATGATGCCCCTCAAATTTCAAAGAAACtcaaaaagaatagaagaatatCTATGCACCTACATGCTCTAATAAattgttaaaaataagagaagGGAGTCTTGGACTCTCAAGATGCTCAGAGACTTCTACTTTCATCAGTACTATATTTATCTCAAGCATCGAAACTCTGAAGAGGATAGAGTGCCAGGACTCCGATCTATAGAGGAggtaaatcttaaaattgatgaaattggAATGTTTTTCAGAGACTATGATGAAGAGTATCATGCTAAAAAACTGGGCCCATATACTAtgtttaaaaatgaagaCTTGGAGGACTGTGTGAGACCTCTGAATCTTCATGATATTGATGCTTCATTAACCAACCTCAAAAATGATCCACATAAACATATATTTATGACCAGAAGAGGTAAAGATGACATTGTAGTTCACCTTGATCCTGTTGAAGATAAAAAGGTTAGACTGGATCTCATCAGATTTCTCGAGGAGGACAAAGGACAAGGCTGGTACAAGAGACCCAATCTCCCACCTCAGAAGGCTCTACCCTTAGAACGCCCACCCATGATgactaattttatagatttaactGAGGAGAACAACCCACCTCCTAGACCGGTGACCCCTCCAAAAGATCTCCCAAGAGGCCATTTCCCTATTGAGTTGAACCCTGAAGACGAACTGGGCGGGGAATATCCTGGCATGGACATCTCATCTCTTAATCGTTAATCAGGTATCAGATCATACTTTCGAATACTGCATTCTGACTATTTGAACGGTGGCATCACTCTGGCCTAGACAGCCTTAGataaagaggaagaaaaaaataaagcaaaatttTCAGACGATGAagttctaaattaattttcagatTGACCAAAAACGAACAAATAACGAATCagttatattaattaataaatgtctcaattaataatttgtaaGAGTATATTAAatagggggttttggggttttg
>LASR02003254.1_1_4016
caaaaccccaaaaccccaaaaactcatttactttcgagtaaatttggaatttaaatatttcattcccattcatagagtatatttatacatttattaattcttccttatctaagaagtctataataatgcctttctcccttccttttgcttaaactatgaatctctattaaatccatatagcattcttcaaagtcatagagcttgctttccaattccaattaccatctttcaactaaaaagtacccaacagcttgatatccaggtggtcgtggaaattctagtggacgcaattcaagttcaaagttgctagttagttttgcaagatcaaaaagtttccttcgtctagatcgatgcataaaatcaaggaaattagcttcaaaatctgactcagattatgggcaaccttctattagcaaatcttcaaattcttcattcttaaaatagccttaacgaactactggcataccttattaaaggcaaaatctttcttatcttggagaaattctatgatattttatattcttttaaattttctctgggatcttttaagtataatcttaaagcattctctcaatatattctattccaggcaataattcttcttcatagttattactcatccaatattgttgatataaatcgatataataatttcgcatagatttaagcataaaagcctaaacgaattcttagatattttctggtttgttggctctttttagacacatttaaaatgattttttaagttaacgccagctgctatctatcatagatgttccaataaatggaaatttttcatgaatatatcgatgcgaatgattgatccaaaaatgataatatccataatttgtaagtcttgattgagaattggatatattaacataggatgagaagcaatctgaaaaagcaatagaacctggagcagcatgtcattttaaaatatttgtaagaagctaatgatttctatttctaacatagtaaaagactgggattctagttgttctacaaaatactccaaatgcccatcttttttctggaaatactcctaaatagctccaatttaatgatcctactcatgtttcatcaatttctaaaggccctggaagctttaaatatggtaatattaattaattcgcataatgcgctgctgtttttcgaaataatttgaagcatattctggaagcaatctatgaagtatttagcaatttatcagctgtaacaggatttgaattttaaatccaaagttcgagagctttatcaacttcatttagaataagcccagcaaatggagttgaatgagtcattttctttctatatccacaaagagggcatctccacacatagctagcattttctttagaagttcgtacaacaagcatttatgtcttacaaaagctacattgcctcttatagtgaataagtcctgcttttgcaaaatagaagtagatatctatactccttttttcaacttaatcattcattaataggcttaaatcaataatgaatagtgaaaactatattgtatagtggagaattattagaacctatgtattatagcaaaatcatttttggtatatccaaatagctgtaaatgataaccacatataaatattatatttttgtaaatatatacaaattattcaaatgttacttcttaattctatggggttttggggt
