# Supplementary material for: Distribution of Merlin in eukaryotes and first report of DNA transposons in kinetoplastid protists
Source: PLoS One. 2021 May 6;16(5):e0251133. doi: 10.1371/journal.pone.0251133 (PMC8101967; doi:10.1371/journal.pone.0251133)
Supplement: S3 Appendix — Contigs containing positive hits for each species are provided as fasta files. Nucleotide sequences from each Merlin group or family are also provided. All protein sequences were provided in a single file. A README file is provided with additional information about files. (ZIP) [file pone.0251133.s009.zip › S3 Appendix/contigs_Alveolata/GCA_001272975.2_Laurentiella sp_Alveolata_contigs.fasta]

>LASS02013611.1_1_3811
ccaaaaccccatgaagatattataaagttttttatggctaaagatttaatatgaaataaaaaatcatgCTAATTTTGCAAAAATCAAATGTAAATTAcaagaaaagataaaataaaaaatgagttTTAATGGTTATGTTGAGTTTGTGGAATTTCACACTCTATAACTAAGTTTACTCTTTTATGGAGATTAGATATTTAGCTTTTTGATGTTTTACTAAATCTTTGGGTAGATTGCATCCCTCCATCTTTTGCGAACAAGTTACTTTAAACAACAAATCCTCATATTTCTCGAGATCATTTCAGAGTATTCAGAAAAGCAgctaatttatatataaCTAACTATGTAACTCCATATCTGAGGCTACCTGGTCCAATAGAGATCGATGAATCTAAAATAGGAGCGAAAAAGCATGGAAAGCAGGGTAGAGCTCCAGTAAAACTAAAATGGATATTTGGAATGTATTGCAGATTTACTAAACTAATAATGCTTAATTATATACCAAACAAAAAGCACCGGACTATTATTGATtacataataaaattttctgAGAGTAATGCAGTGATATTTAGTGATTAGCATGCCAGCTACGTCAAACTAAGATCAGctatatcattaataagaagatatAAGCAGTTTTTGCATTTTTGGGTAAATCATTCAGAATAGTTTGTTCATGATAGATTCACTTTTATTCatactaataatattgagAGACAGTGGAGAGCATTTAAAAGCACCATATCTACTGTTAAAATTTCAGTTAAAGATGATAGAATATCAGATTATTGTAATGCATATATGCTCAGATAGATTCATTATTGGAAACTAAGTAATCTTCAATGATGTACTATTTCAAATATGATTTTAGTCTTTGTAACTGCTGATGAAATAATTGCAGtacttattaataagaaacacagcattaatttaaatattgctAATCGTATTCACGTTGCACTTGCTCTAAAAAACTGCCGTTACTTTAGCACTGAAAACTCCAGACTATATCTATCTTAAAGGTGCGATTGCTACCAATTGAACTATAGTGAAACggataagaaattaatattatatttaaaattatattgttaaatattcattttttatatttcaaaccaatcattatttgtattactggggttttggggttttg
>LASS02019886.1_1_3596
AATGCTTTTTAATAGAGACTTAATTGCTAATGCAGATTACAGATGGACATGCTCAATGTGTTTTTATTCACTAGAACTTACAACATCTACACCCTTAAATGGTATTAAATTGgatgaatttgatttatttctaagGATATGGTCAGAAAGTAGTGCTCTAAAAATCACTTAAATATCAAGTATTTTAAGAACATCTCATTCAAAAGCACATTAGAAAGTCTATAGATTTGCGATGTCGCATTATTGGGCTACTTATGTCAAACCAAATTTGAAGTTGCCAGGCGTAGTAGAAATTGATGAGACTATGTCGAGTGCAAGAAAATATGCAGTAGGGACTAAATTCCCTCATTAAAGATGGATTTTTGGTATGTATTGCAGAGATACAAGAATATGTGTCAtgtataatattaaaaatagaaatcatTGGAATATATATCCACATTTAAAAGCACATATTAACCCTGGAGGTGTAGTAGTAAGTGATGAGCATGCTACTTATGTTTGTTTACAAAGTGCGAAATCGAGACTAGCCCAATTTGGATGGTATCATTTTTGGGTGGTACATTCGAGCGGATATTCACATGAAAAATTTCCCTTTTGTTTTA
>LASS02016730.1_1_3818
aaaccccaaaaccccatctagCCGATTGCCGCTGTGATcgagtttaattaaattctttatttttgttttatcaataattaaaaaacaatCTATGAATCCTTTGGTTATAATTAAACccaaaatcaaaatcatttatgACATGATGAGATTTGGGTTACTACATCCGCAAAGATTCTGCATATTTTGCCAAACATAGATGAGATTTATGTACAATATTAGTGAACTCTATGAATACTAGTGGATATGTCCATATTGTTTTAGACCTGAAAGACTTACTCATTCAACGCCAATGATAGGATTGAATTTTGTGAAATTCGATGCAGCAATAGAATTATGGGGTCATAATTGTAATTCAAGGTAAGCTCATTTTTTAATGAGAGATGGTGCTATGGCAGatttttttatcattatcagAAAAGCCTGTAGCTGATTAATAGACGATTGAGTTAAGCcgtttttaaaatttcatgaTCAAATAGATATTGATGAAACATTAATAGGATAATAAAGATGGAGTTATATGGGTCATTTCCCGTAATTGAGATGGGTATTTGGCCTTTTATGTAGAAGAACAAGAATACCTGTAATgtattttatcaaagataaatCCCACAGAAATTTAGTggatataataaaaagacaTACTGTTCCTGGCACTGTAATATTCAGTGATAGTCATTCATCTTATGTTAATATGCCAAAAAGTAAATCGAAATTGACTTAATATGgctattatcattattggATATGCCATATTACTAGATATGTTCATGAGAAATTTGGATTTGTTCACACAAGTGGAATTGAACTATAATGGAATAATATGAAGAAGAGT
>LASS02010960.1_1_4897
cccaaaaccccaaaaccccaaaaccccatgcagcaatcataagatttattttttaagcaaaaattagatgaaatttttaataatagcaacattaataataatagcaatgGCAACAATCAAATAGATGCAAACtccattttttaaaatcCAACATAAATGAATCAACCCTTTAGttcattaaatttaccaATTTTGAGAAATTCATAAACACTTATTCAATAAAACtatgatataaataaattttaacaataaagAATAGTAGAACcagatcttaattaattggaTTTACTGCTAAACAATAAACCTTCTAgcttttaattcaaaaaagaTTCGATATTTAATCCATAACCACAGATATTTCAATAGGCATAGCCTTAATACCAATAAATGCCTTAGATATATCAATAAACTCCCTCTAGCGGGAGTCCTCTGAATCTAAGTTAATCTagtgaataatttaaactcaACATGGAATTTAGCTACAAAAAAGATGGATCTAGCTAGCTATAGTAGGTATTACCTTAAAATTTCTCATAAAATTCAGCATTTAACATAGTAGctactaataaaatcaatgataCTCATGAATTGGAAGATATATTTTccattaacaataatagcaTTAGTAATAGTTCGTTTTTACATGAACCGTTAAGGTATAGTATATAACCATCTTTAGCTGAAGGGGTTAATACAGCAAATGCTTCTACTGATGTAAATAATcctgaagaataaaattctaGCATGTCAAGATTCGCTAAATCAATGCTTAATCCCAGAATATTTGATcactaaaattataaaagaaagaaaagccaagaataagaaagatcTTCCACCTAATAATCAACAAATATTGGAGCAAATTCATCTTCAtagcattttaaaaatagtcTATTTACtcaatctttaaataatactgAAAACTCGAATATTTCACATTCAAAAGCAagatctaattttaatcttaataacaGTAATTTAATCAGTCAAGATTACAATCcctaattaaataactttggGCTATAAAACTTCAATtagaagaaagaagaaagacATAAAAAGCAATcactataataaataaactcGCATTAAGGTTAACTATATAAGAATATAAGATCTTCGTATACCTCTTGGGATAAAGTGACTCGCAGAGAATTAGTCGAGTTTGGATTTACTTAAGATCTTGAGGTTATTAGAGTAAGTAGAAATTTCAAGACTGCTATGGAATGGGCCATAGACAAAGGCTTAATATCTCCAAAAAGAGTTTGTAGATAATGTAATTCAGTAATGAAAATTTGCAGAAATACTCATCATAATGCTGATGGATATGCTTATTGATGTTAGAACCCAGTGTGtaaacaaaaataatcaCTAAGAAATGGAACTGTATTTAATTGCTCTAAATTGACTATTATGGAGATAATGCGTTtgatatttcattattttatcagaAATTATAATGCAACTTAAGCTCATTTAGAGATGAGAGAAATGATCAATGATAGGATTAATCCTTATGGTGTTCCAGGGACTAAGTTTAAGCATGAAGATGATATTTAcagaataaattataaaagtgtctttactttatttaaacttgCTAGGACTCAAATACATATCTGgacataaaatttatataggAGAACTAAACTTGGTAAGTATGGTAGAGCTATTGAAATAGATGAATCTGTATTTGCACATCACACACAGGATGGTAAGAAGGAAAAGGTTTGGGTTCTAGGTTTTTATGAAAGAGGTACCAAAGAAGCAAGGGCTATCCATGTAAAAGATAGAAGTGAAGAAACTTTAACTCAAGTAATCCTGGAAAATGTAGAAGAAGGTGCTGAAATTTACACTGATTTTTGGAGAGGATACAATGGacttaagaattattatagaCATAGAGTAGTTAATAAGGCAATGAAGGGTTATGGAACATCTGAGTTTTAAACTACAAATAGAGTAGAAGGACTATGGGCTGCtattaaaagattctttCAAGTTTATTCTTGCTTTAATCATCCATATTTACAATAGTTTTTAGATGAAGCAATATGGAGACGTAAATATAAAACATTCAAAGATCGTATTAATTTCCTATTGCAATTGAATACTTACTATAATTTTAGAACAGAAAgtgaaaatttatttgaagagACCTATCTTAAGTATGATTAAGTCTTAAATTCAAAGGCTTAAAACAGTATTGTTTCAAAATATGATGAAGTATATGAAGACCCcgaataattaaataaaataattgatgaataaatgatgaatccACAACTATTGGTTAAAAGTCTCTTAGAAGATCAATAGGTATTATTTAGTAATGGAGGTGATAATAGTGAATAAAGAATGatagaaattgaagaaattgatgatgaagaatttaatgGAGAGGATTTTGATGGTGAAatcaatattgataataattttgaatgaattaatttcttaaattgattaagtCAGTAGTTTTTACTTTACAATagtatcatggggttttggggttttggggttttgggg
>LASS02013576.1_1_3920
ccccaaaaccccatattactaaataaataaaattaaaagcataaaaaatcaattaaatttattaaactcaAAAAACTATTGAAGAGACACCtcattataatataatataaattataataagatcATCTACTTTTAATAGCTATATTCATTGAATATCTGTTATACCTAAGTACCGAGTATACACATACATTTTAGGAAGtttcataattatctttgaatCTATCAACCACTTACTAAGATGTAGTCCTAAATGTGTAAGCCTATTATACAGGTATTGTATAATATGGCACGGCATGGTTTACTCCATTAATAGCGAATATGCAGGCAATGTTTTTATCCAATGAGCCTTTACTATGAAGAGGAAACGAACTACAAACATATCTGGAAATGCACCTTTTGCTTCAGACATATACCAGTAAACTACTCAACTCCTTTGTGTACTTTGAACCTGAGGAGATTTGATATAGCATTAGAATGTTGGATAATGAATGCTAAATCTATAAGCACAGCTAAATTAATGACTACATCATCTAGTGTAATTGGACATTCATCTcctgaatattttaatgtatTCAGAAAAGTGGCTAGTCATTACGTCGACTCTAAAATATTGCCATACTTGATACTACCTGGACCAATAGAAATAGATGAATCAAAaactcaaaataaaaaatataaagtagCTGGTGGTACCATTGTCGTTAGATGGGTTTTTGGAATGTATTGCAGGTCTACTAAACTAGCAGTAATTTATTGTATAAAAGACAAAACCCATGAGACTTTAGTTGAATGTATGAAAAAGCACATACCAAAAGGTGGAATCATCTTCTCAGATAGTCATATGTCTTACTGTAATCTGCCTGCAGCAAGATCTAAGCTAACCTAATATGGATTCTATCACTTTTGGACTAATCACTCGTTTAGAATGGTTCATGAAAAGTTTCCATTTAACAACTCTTTATATGTTGAACGTATGTGGCgttctttaaaaatgaattgctatcaaattaaatcttcatttaacTATGCGAAAGTTTAATAGCATGCTAACTCTTTTatgttaaaaagaaaattaataagaaaaaaattactATATGACTTTATGCTAAAAGCAACTTATGAATATTACCGtgataaatataatgaatttttattagaatcgAAATTTGATGAATCTTTGTGTCCAAGcatttataaaattgatgaaataatgcttaatctgcaaagttaaaaaagaaatagtttCAGCCGCAAAACAAATTAAACCTCTAAGATTATTTGTAACTGGAGGATTTATATCCATgtaaagatgatgaattttTCGATAGGAATTTTCTAAAGTATTATGAAATAGGTATGAGTTAGAATAAACTGGATAAATGGGTCtagagaaaatattaaaaagtaagTTTTAGACATAGGTTTAATTCAAGAGAAAACTGGGTACCAGTTTGGCCCTAATTTGATCAATTACTTACTCCTGAAGAGGAAAATAAAGACCCTAATAATAAGGATGAAACTTATGATGATGTTGATGTTTGCTCTCTTAGGAGAACCAGTGGAGAGAGGGATTATTATAGAGCATTAAAATTGCAGTGGTATGAGGGGCAGTTAAATATGTATTTATATGAACACACGGAATAAAGTATGGATATGTGGCATAGAGATCAAATCAAATACAATACCAAGAAATTCAATGCAGATGTAGATTTACTTGATTTAGAACTTTCTGAAGATTATACAGAGGGTCAACAAAAATAATGaccaaaatataaataaattaaaaaatagaataaattaattgataattaataatttttcaatctttattgttctcatttcttaattaatcgttatggatatttattatttcttaattcgatttaaaataaataatttataatcatggggttttgg
>LASS02003850.1_1_3522
aaccccaaaaccccaaaacccaatgaatgagtattccaaaagttttgtctaaattaatataaaatacttaaccttattactatcctcttaatttaactaatgaccaagaaagataaaaaagataaaaaacataaacgaaattctaaacatgatagtaagaaaaccttaaaattatttgtgtctactactgtgtaatctcaataaaaacctgtttttaaggtactctcaaaagaataagaagcttaacgagtttaaaagttataggaaaaattataataagagaaagatttcttaagaatagatccactaaatgaaaaagctgaaaaaataatttaagaaaagaaaaagtctataattaaggcaaaaaatgaaattaagttacgttaaaaatacaaaagatctaagcattaacaggcattaaaatattagaataaaataggaaaagatgatgatctatcagaagaagaagaaatattgaaagataattcttaagatgatattgataatgatattgataaaatcacttaaaaaatgctagaagaataggaagttaaaaagatatcttaaaactatccaagatcattagctaatagatgcaattttaaggaagattttgaaatgaattaaaggaataaaaaacagtaataaagctaagatgattcagatgaagaaatgcgcgaattaatgaaagatgaaaattaaaaccctatggcagtagaagaattttaaatgaatggagttagaggagtagcctatgcagcctactaaaatgaagaaattactgatttttataaatggaatgatatggaaggtttgagtaaaaagaatcctgaagaattagagttactagaagagatttcaaaagataaaccttagcctattatgattaatgaatatgacattgaaattataaaatctgatgatgaagatgaagaacttgctttccttggtagattcaaagcagaaaacttactctataatataaagaaagagattaaagtagattattaagaaagtgatgaaatagcttaattttagtactaaagctctaataatatgaaagcagaaaacacttgaaaactcaaaaatgaataattaaactcaaaatctattactgtaatgagtcttggttaaaatgaaatatcgagataattatcaagagagagttcaagtattaatcctaattaaagtgttttacaaaattaaatgagttctatatcaacaaatgcttccagtatataagaataagtgccatcaaataaaaaagatcaattataaacaaattaaaagaaaaataattagaaataatcaagttaagattagttaaattcttccaacaataataatattacttcacaattattataaaatttgaattttccactaaaacatacttttacaaaccaaaacttagaaaaataggcaaatgaactttaaaaacatcatccgaattctttattgtcaaatggtggtacattaagaatgaatgatgatatagttgagagaactcgtgaaaaaagtatttttaattgataactagaaattgatgaactaattgatgataatgaacatagatcattattttttgacaaatctttaatagatttttaggatgaaatgagtgtaaataatactgccactaaagagttcacctctctaaaacattttagaataaagtaataaagacattaaccaattaaaagagatgctgttgagatgtgctttgaaaaagacttagaaatttttagaattacaaaaaattttaggagatgcctaagatggatgatataaaaaggaatgctacctgaatcaaggaaatgtccatgctgtgaacatttaatgagaatagtaaattgtcactctaaagtaaaagatggattactgtttaaatgctccagactagaatgcagagatataaaaataagtatcagagaaggaactatatttgattagaatcatctcactttaatggaaatacttagatgctagaggttttaatgcgttatagactttcagagatctcaaggagtttaatattccaacactttaatatggttatgtttatgatatatatcgtaaagtcagacatcttattcatatttactttcaaaattaatatagaaaacataaactaggacattttggtagagcagtagaaatagacgaatcaaaattcactcatcatacaaaaggaggagtaaaatctaaggtatgggtacttggattctatgaacgaggaactaaagatgtgcgagcgtttgtaatgaaagatcgtaatgaagtatcttgtacataattaataagagataatgtgtaagaaggagcagaagtatatacagatttctggagaggttataataactgcaaagatttttatattcatcgtgttgtaaataaagcgaaatacggatatggaactagtgaatattaaacaactagtagagtagagagtctatggcatatattaaaaagaaatatacatacttactcaacaattagagcaagtacactataaagattcttagatgaagcttgctggagaataaagtttagaacatttacagaaagaaatgaatttttaatgcaattattaaatgtaactaggtgatttaaaaatattaatttcataattcctacttatttaatttaattttatttatggggttttgg
>LASS02014136.1_1_4377
accccaaaaccccataagataatattaagatacttgaaaagaaactcgaaataaattaataataaaaaattatcgctatcatcagatactccccagcttctgcgaaatcatttacaataaaattaaaagcacaaagcatacattttaatttctaccttacttactccttccttttatcagaccccatttgcgaaactgacatccatggatcctagtataaagaaagcgccaatagatataatatataactattgtaagcatggcctattacatcccaagaagtggtgttcattttgtgggactcgaatgcgattaattaaaacacgattagattattttggatatgtatgggtatgtcctgtatgttttcaaggtaaaagggtaacagcaagtactcccatgaatacaataaatttattgttatttgattttgcattggccatgtgggttaaaaatgctacacctaaaatggctggtgatatgagtagtggcgggcattctttgtaagctcaattttaaatattcagaagagcctatactttttatatgaaaaccaaagtattaccttatttagtgttacctgggccagttgaaatagatgaagccaaaataggcaggcaaagatggcattttagaggcgagttcccaaagaaaattaaatgggcttttggtatgttttgtagaactacacaaataccagtaatttatgaaattaaatgcaaagtacatgcttatctagtatcaatcttgaaaaggcatcttagggcaggtacagtaatgcattcagaccatcattcatcctatgttgtgttaagatcagcaaagtccctactcgccaaatatggcttttatcattattgggtcaatcactcgaatctttatgtgcatgaaaaattttcatttgtaatgacgggtaatattgaaagagtttggagttaattaagacatatgatgatgccattgaaatttcaaagaaattcaaaacgaatagaagaatatttatgtacctatatgctgcaataaatggttaaaaataaacaaagagagtcttggaccctgaaaatgcttagagatttttattttcactaatactatatatttcttaaacatcgtaacaatgaagaggatagagtaccgggtataagatcaatagaggaagttaattagaaaattgaagaagttggtatgtttttcagagactatgaccaagaatatcatgcaagaaatctagcgggatataccctttttaaaaatgaggatttagaagatgtagtgaaacccctaactacacaggacattgatccatccatttagaatctaaaatatgatccgcataagcatatatttctcagtaataaatccagagatgacattgtaatgcatttagaccccagggaagataaaattttaagattgtaatacataaagttttatgaggaggaccagggtgtaggctggtataaaaaacctcactctgcagatataaaagaaattaaaaatggaagttaaaaaagtaataaaagtaattcaaataataataattttgttgatttaactggagacgatgatgatgaccataatccggaagataattaaaaatagaaaactaatccgggttcaagtgctgtgaaattccctaaccccgtaaatgaagatgaggagttagggggtgaataccctggaatggacatatcctcactaaatagaaacgaaggaataaggcggtactatagaatactgcatcatggctatctagaagggggtataactctggcttaaagtgcacttgaaaaagaaaatgagaaaaataaagctaaattatcagatgatgatctattaaatcaattttcagattgaaatttaatcaaatatttataaataaataagcaattgaaattaatttcataaataaattagttatttgcaaatatcttttatttgatacttttggggttttggggttt
>LASS02001742.1_1_4076
aaaccccaaaaccccttctttCTAAATATCCCCAATCAagagatttagatttattaattaaaaattgatttctattctttattatttttccgcctaaatatttttcattaaaagcAAGTTTTATGCTCGCTGGatcttcatctttttctttatattcttttaccAGATCAATAACTTCAGTATCTCTTTTGagttttaattacttatgaTATTCCCTTTCACCCTTAATATGGCGTAAGGAAGATACATTTAATCCATTTGGATattcatctttattttcaattacatttaaattattgttatcgACATCTTCCCAGAATTCACGGTATTCAATTACGTGAGATActggaataaaaatatttttaacgTATGGTAATAATCTTTTACCTTTAGCTATCTCTATATCTAAATATCTATGAACATCTGGTGAAATTGTAGATACATCCATAGGTTTTACACAATCATAAAGGTCCTCCTGCATTTACCAATAGACCTAAGCTCTTCTGCTTAGTCTATTCTTTTGCATAGCAATCAAATGTTCTTCTTTCCTactagattttaattatttaatatagtCATCTAGTTTCCAAAGATTTGGACAGGGATATTCCTCAAAATTGCATAgttctaatatttaattatactttGATTCGTAGTACCCTCTCATTGCCTTTAATACCATATCATGTAATCCTGCTTTTTTATATAGAGTTCGAAAAGTATGATTATTTacatattcattaattactttCTCTTATGATGCATATCTCAAACCTTTCAAACTCTTCTTCATATTATTCCATTACATTTCTATTCCACTAGTGTGAACGAATCCAAATTTTTCATGAACATATCTGGTAATATGGCAAATccaataatgataatatccATACTAAGCAAGTTTTGACTAACTTCTTGGCATATTCACATAAGATGAATGGCTATCACTAAATATTACTGTGCCTGGCACTGTatgctattttattaaccGCACTAAATCATCATGggatttatctttaatataataCATAACTGGAACTCTAGATCTTCTGCATAATATACCAAATACCCATCTTAATTACGGAAAATGACCCTAATAACTCCATCTTTATTAGCCTATTAATGTTTCATCAATATcgatttaatcataaaatttcaaatattttttaactcTGCTCTCTATAAATTAGCCACAAgcttttctaattataataaagaaatctgACATAGCACTATCTGACATTAAAAAATGAGCTTATCTTGAATTACAATTATGTGACCACAGTTCTACAGCAACATCAAATTTCATCATATTCAATCCAATCATTGGAGTTGAATGGGTAAGTCTTTCTGTTTTAAAACACCAAGGGCAAATCCATAAAAATTCATATAGCTCCGATATACtgtaaataaatcatagTTCATGGCCACATAAATTACAAAATCTTCTTGGATGGATCAGTCCAAATCTCATAAAATCATatataacttttatttttggttttattatcaataacgGATTATAcaactatggggttttgggg
>LASS02014544.1_1_3781
ccccaaaaccccacttctttaaattctaaaataattgagtttttcgttattttaaattaaaaatattaacactaaattatccatttcaactaaatgttaaatctaacaatgcaaaatttaatctttggccaatcaaacaattagttaattgaatagcagtagtcacagtaaatttataataattatcttataaatcaataagaattctaccaaccttagcagcaatagtttataaactaatactctaatcaaggacctatatactatgataaataattattttagagcttctatgatttgaataaaagcaatacaacctgtagtgtaccttaaattattccataaccaaataagccacactaaaaagcaccaaaataaaaaaataaaaagagtgaaagtatttttgcttctttattaaaagaaagtaatttaaatgaacctaaagatggagagaataccaaatataaaaaaaagaaaaaatctaaagaagaatgattagccaaggagtagaggcaactttattaataataggaaatttaggcatttgaatttagttaataataggtttaaaatagaccatcttccacagaaagttcgcagttaataatagataatgaacaagatcaaaaggactaatttaattgtagtacaaaagatttactaggatttaatgaaaatacatatattattgaaccaactccattgcaataatcaatgattgatgaacctaatgaatagttttcttctatttttaaatcaaaagaaaactatatttaaaaagaaaaaagctatgaaaatcttttagaaatgagaacgaatttatctactaataaagatacagaaaatataaataattctttagcaactactgaaataactgttaataaaacgcctaattgttcttttggttagaaagataaaaatgataaaacataaaaaattgacaaaagattagaagagactattggaagatttgctaagagtactttagatccgaagttttttgaaaaagaaaagagatctgcaaagaaaaaatatctgaaagctattccagtaaatgaaaataaataataagaggtataacaaattaaacaagtaagcattcaaacagttgtagaatcaagactgaatatttatgctggtgctgtttcatcttgtcttaaaagtctcttatcaaatgataaattagatacttccaagagttatgtcccattaaaggcagaaactgatttataagttgcaacaattaattaaggtaacttaggtgcataaagctttactaaaaagaaataagaatccactaaaaagaaagtcctaattgatattgccagccattagaatcatttatattcaatttaaacattgacttactaagattgggataaagttaccagaagagagattgttgagtttggatttaatgctgatttagaagttatgagagctactaagagctttaaatcaacaatggaatgggctgttgaaaaaggaataatgccttccaaaaaactatgtaaaaattgctcatcaataatgaaaattaatagaacaatcatgcaatctgctgatggttattcttacagatgctaaaatagattttgtagatcaaaagcaggcattagagatggcactctttataagacttcaaaactcacaataatggagataacaaggttaattttccattattatataagaagttttaatgcatcctaagctcattcagagatgagagaaatggtaaatgaaagaattaatccttatggtattcctggtaataaatttaaacatgaagatgatgtttacagaattaattataaagcagtatttacaatgtttaagcatgctagaacataaattcatatctggacttaaaatatgtatagaaggacaaagcttggtaagtttggaagagctgttgaaatagatgaatcagtattttctcatgaataaagggacggcaagaatgaaaaggtttgggtattagggttttacgagagataaacgaaagaagcaagagctattaggattaaagatagaacagaagaaactttaacttaagtcatattagaaaatgtagaggaaggtgcagaaatttatacagacttctggagaggatataatggattaaaaaactattattctcatagagtggttaataaggcaatgaagggttatggaacatcagaattctaaacaactaatcatgtagaaagtctttggtcagaaataaaaagattttttcaaatatattcatgctataacaacccatttatgtaatcctttttagatgaggcgctttggagaagaagatataaaactcataaagatcgtattaatttccttatataacttaattcttatcataacttcacaaaagatgaagaaaatcctaatgattaaagttatttattggaaaatgcaaatgatttagagttaaacgatgaaatatttgaggaggattaagatcaaaataatgaagagtaatagaaagaataattgaataatccatttagaggattgaatacttctaaagatttaggctctgaaaatgattgttaaatttaagagcttgatgatgatattgaatatattgaagatgaaataatggaaatcacagataaaaataatgaatgtatttgaattttattataatttgataatagtattaaaatcattttgaggggttttggg
>LASS02000390.1_1_4220
ccccaaaaccccataaattattactttatttaaagaactaagaatgataaatttgatttcaagttattaaattaaaattattgttttcaATTTGTGAAGATTATTCTTCCTATGTTAATTTAGCTGTATTATACATAAATGGATTATATAGTCTTTCATCATAGTCAAATCTATTCCGACTCATAAATGGATTCAGCATAAATGCGAATCCGAATGTCGATTCATCATGATACCTTATTACTTTAGTAATTGATCCTAtccttaaatttcttaaatagcTTCATTCACCTGGCCTTTTTCTTATGCTTGATATTTCAAACTCgaaaattttcttttcaaaaggtttcatttttttaatttcttctggATCTATTTTTTCCTCATCTAACCATGTACTCCTGCTAATCCCATCAGGAGCGTCTATGTAATAAAAAGGCTCTTCTCTTCTAAAAGCTTTATGACTACAATTATAAGATACTTGCCCTTTTCTATAAGCAATCAATACTGTTTCatctaaatcatcatcattaatagTAGGGGGTCCAACAGCActtatatcattattttaaaataaaccaAATTTAGATCTTTCCTTTTAAGTAAGTTCTTCCTTTGttctaattaaagtattagtttctaataattctagAGTTTCATGTATTCGGGCAGCATTTGGTGCATATGTATTATTATACTTCCTGAGTTTCaaaaattttctataattatctCTATAATAGATACTAATGACTCTAAGAAGAAACTGATGTGAAAATtcctttttcaaaatttttcataatgTAAAAGCATGTGCAAATTCATTTACAATTGCTGGTTTATGAACATATTTAAGAGGAGGAAAcattgattttaaagatctCCAAATTCTTTCGATGCCTGATGTatgaataaaagtaaatttctCATGGCTATATCTTTCAGAATGATTAACCCACATATGGTAATATCCATATTATGTCATTTTCGATCTTGCTGAATTTAGAACCATATAAGATGCGTGACAAtcacttaataaaatttatccaGGATGAACATGTTACTTAACTAAATCAGCAAGActctaatgatttttatcatttatgtAATAAAGTATAGGTATTTTAGTATATCTGCAGTACATTCCAAACATCCATCTACATTTTGGAAAACCCCCAAGTATTCGATAAACTTTTCTTCCCACTCTAGATTCATCAATTTCTACTGGACCTGGTAATGTCAAAAATGGAAGGATCGTTTTTTGCACATAGTGGCATGCTGCTTTTCTGAACAGATGCTGATGAGTTTTTCCTGCAACACATTCAATCTGGTACGATTCCATTTGATCCTATAAGCCAAAATTCTAACATTGCATCCATATGTCTAAGATTAAGTCCATTAACTGGGGTactatgatttattttagaacTACGGCCGCATATATTGCATTTCCAGTGGTATTTCATAATCTCTGAACCATCTCTAGTAACTCGCATTAGTGAATTACATACCAGACACCTCCTCTTTTTGTGAATCAGTCCGGCACGTGCAAACCAATAAATGATTTCACCAGgatcttttctaattttttattacattaatctttatcctaaagtttaaattaactttttagctcaaataattagctatttttaaatataaacatttaaattaagaaaatcattattttcttttttcacAATTTTTTTCaagttggggttttggggt
>LASS02013576.1_1_4013
ccaaaaccccatgattataaattatttattttaaatcgaattaagaaataataaatatccataacgattaattaagaaatgagaacaataaagattgaaaaattattaattatcaattaatttattctattttttaatttatttatattttggtcattatttttgttgaccctctgtataatcttcagaaagttctaaatcaagtaaatctacatctgcattgaatttcttggtattgtatttgatttgatctctatgccacatatccatactttattccgtgtgttcatataaatacatatttaactgcccctcataccactgcaattttaatgctctataataatccctctctccactggttctcctaagagagcaaacatcaacatcatcataagtttcatccttattattagggtctttattttcctcttcaggagtaagtaattgatcaaattagggccaaactggtacccagttttctcttgaattaaacctatgtctaaaacttactttttaatattttctctagacccatttatccagtttattctaactcatacctatttcataatactttagaaaattcctatcgaaaaattcatcatctttacatggatataaatcctccagttacaaataatcttagaggtttaatttgttttgcggctgaaactatttcttttttaactttgcagattaagcattatttcatcaattttataaatgcttggacacaaagattcatcaaatttcgattctaataaaaattcattatatttatcacggtaatattcataagttgcttttagcataaagtcatatagtaatttttttcttattaattttctttttaacataaaagagttagcatgctattaaactttcgcatagttaaatgaagatttaatttgatagcaattcatttttaaagaacgccacatacgttcaacatataaagagttgttaaatggaaacttttcatgaaccattctaaacgagtgattagtccaaaagtgatagaatccatattaggttagcttagatcttgctgcaggcagattacagtaagacatatgactatctgagaagatgattccaccttttggtatgtgctttttcatacattcaactaaagtctcatgggttttgtcttttatacaataaattactgctagtttagtagacctgcaatacattccaaaaacccatctaacgacaatggtaccaccagctactttatattttttattttgagtttttgattcatctatttctattggtccaggtagtatcaagtatggcaatattttagagtcgacgtaatgactagccacttttctgaatacattaaaatattcaggagatgaatgtccaattacactagatgatgtagtcattaatttagctgtgcttatagatttagcattcattatccaacattctaatgctatatcaaatctcctcaggttcaaagtacacaaaggagttgagtagtttactggtatatgtctgaagcaaaaggtgcatttccagatatgtttgtagttcgtttcctcttcatagtaaaggctcattggataaaaacattgcctgcatattcgctattaatggagtaaaccatgccgtgccatattatacaatacctgtataataggcttacacatttaggactacatcttagtaagtggttgatagattcaaagataattatgaaacttcctaaaatgtatgtgtatactcggtacttaggtataacagatattcaatgaatatagctattaaaagtagatgatcttattataatttatattatattataatgaggtgtctcttcaatagttttttgagtttaataaatttaattgattttttatgcttttaattttatttatttagtaatatggggttttgggg
>LASS02014136.1_1_4377
aaaccccaaaaccccaaaagtatcaaataaaagatatttgcaaataactaatttatttatgaaattaatttcaattgcttatttatttataaatatttgattaaatttcaatctgaaaattgatttaatagatCATCATCTGataatttagctttatttttctcattttctttttcaagtgCACTTTAAGCCAGAGTTATACCCCCTTCTAGATAGCCATGATGCAGTATTCTATAGTACCGCCTTATTCCTTCGTTTCTATTTAGTGAGGATATGTCCATTCCAGGGTATTCACCCCCTAACtcctcatcttcatttaCGGGGTTAGGGAATTTCACAGCACTTGAACCCGGATtagttttctatttttaattatcttccGGATTATGGTCATCATCATCGTCTCCAGTTAAATcaacaaaattattattatttgaattacttttattacttttttaacttccatttttaatttcttttatatctgCAGAGTGAGGTTTTTTATACCAGCCTACACCCTGGTCCTCCTCATAAAACTTTATGTATTacaatcttaaaattttatcttccCTGGGGTCTAAATGCATTACAATGTCATCTCTGGATTTATTACTGAGAAATATATGCTTATGCGGATCatattttagattctaaATGGATGGATCAATGTCCTGTGTAGTTAGGGGTTTCACTACATCTTCTAAATcctcatttttaaaaaggGTATATCCCGCTAGATTTCTTGCATGATATTCTTGGTCATAGTCTCTGAAAAACATACCAActtcttcaattttctaattaacttCCTCTATTGATCTTATACCCGGTACTCTATCCTCTTCATTGTTACGatgtttaagaaatatatagtattagtgaaaataaaaatctctaAGCATTTTCAGGGTCCAAGACTCtctttgtttatttttaaccATTTATTGCAGCATATAGGTACATAAATATTCTTCTATTCGTTTTgaatttctttgaaatttcAATGGCATCATCATATGTCTTAATTAACTCCAAACTCTTTCAATATTACCCGTCATtacaaatgaaaatttttCATGCACATAAAGATTCGAGTGATTGACccaataatgataaaagcCATATTTGGCGAGTAGGGACTTTGCTGATCTTAACACAACATAGGATGAATGATGGTCTGAATGCATTACTGTACCTGCCCTAAGATGCCTTTTCAAGATTGATACTAGATAAGCATGTACTTtgcatttaatttcataaattactGGTATTTGTGTAGTTCTACAAAACATACCAAAAGcccatttaattttctttggGAACTCGCCTCTAAAATGCCATCTTTGCCTGCCTATTTTGGCTTCATCTATTTCAACTGGCCCAGGTAACACTAAATAAGGTAATACTTTGGTTTTCATATAAAAAGTATAGGCTCTtctgaatatttaaaattgagCTTACAAAGAATGCCCGCCACTACTCATATCACCAGCCATTTTAGGTGTAGCATTTTTAACCCACATGGCCAATGCAAAAtcaaataacaataaatttattgtattCATGGGAGTACTTGCTGTTACCCTTTTACCTTGAAAACATACAGGACATACCCATACATATCCAAAATAATCTAATCGTGTTTTAATTAATCGCATTCGAGTCCCACAAAATGAACACCACTTCTTGGGATGTAATAGGCCATGCTTACAATAGTTATATATTATATCTATTGGCGCTTTCTTTATACTAGGATCCATGGATGTCAGTTTCGCAAATGGGGTCTGATAAAAGGAAGGAGTAAGTAAGgtagaaattaaaatgtatGCTTTgtgcttttaattttattgtaaatgATTTCGCAGAAGCTGGGGAGTATCTGATGATAGcgataattttttattattaatttatttcgaGTTTCTTTTCAagtatcttaatattatcttatggggttttggggt
>LASS02009760.1_890_7324
ccccaaaaccccaacattctaatttcagtaaataagttgaatttacaacaaaatttaatcaaaaatacataataaaaaccagagatcataaggaagatgtgaaaacattcatacctgagctagtactagtttcctttaatccaaaattatcatataaatgaacaatagcacttaataacaaaaaaatataatcaataaacaatagtaataaaatttaaaacaataagattctaagtaataagtataatcataaatatcttaaataccaatagattcacaatagctgtaaatataaactacttcttaaaaagattttatatttactaaccgtgaataaagctaattatcagataaaaattgtctttatggcaagcaaggaggatctgtagcttaatacataaaaaagaatcttgaaatgcaataataaactaaaaagaatgaagtacaagttgacgagaaaaaagattcaccaacagatgattactttgagaatatgggaaatacaggttaagatgattctgttataatgaattttaaatacgataaaagtgtagcagaatgtatgcatgaatatgttctagctgggctattacaataagaatgatattgtttaaaatgcatttcaaaaatgcgattgagaaattgcagagattctggacataatgtggcatggatatgtccttaatgtctagatataaaaagtataacagtaaatagccctttatgttatttggatgtaggagtattcgactctgctttaaatttatgggtagatggttgcactgctggataagctgggagactttgcaatattaaaagtccagtgtatttatactataaaataattagaaggagtgcaagtttttatatacgaactaaagtaataccttggttaaaattacctggaccagtagaaatagatgaaactaaactaggtccaaagaataataatgataaatctaaatgtcctgagcttatcgtttggattcttggctaatattgccgatataccaaattagtagttctttattatgttgaaaatagagctcattctacacttgtttagaatctcagaaagcacgtttaaactggagcagtaataatatcagatacactttcaagttatgtaaaagagagaaaagctcaatcacttcttgaataatatggttttcttcatttttgggtaaactaatcagagaaatttgtacatgagaaattttcatttattcataacaataatgtagatagaatgtggagatcattaaaatcctctatatctactttcgtcaaagttcaaattaaggagagtaaaatttacgaatatctgcatgcttttatgctgaggtaaattattttgaaggaaaagctatttaaatttatgctacaaaatttgagagaatattataatttcaatttggagaaatatctttcaaaacgatcttataatgttaaatatctacctaacctcgcaacaattgaagacatagaaaaaacacttcatggatcaaatcctgatgaaatagatgaaagaacgaaacatatttatgggttatttattacagaacctaaattagaggatattattcctagagatagatacttagaaattaagagagaagaaaaaatataaatgattaaatcaattgtagaagaacgtgatagaactattggtgcttatgataatgattagatattattgagaagtaatgaaactgaaaaaatattaagagaagaaatgaaaaaggaagatactatgtcatttagttagagagtaagggaacattttaaaggaattttaagtgaaaggaaaatatgggatgaaatgatgagtattccctcagaaaatgataacaaaaatcattcatcaaaaggtcttaaacaagaaaatcaaatagaatgctttgaagactcagaagtaacataggtttattctcaactattataattagagccaagctatcattctgaaagacttttaaaccctatagacacttagtcaaatttacctatttcttatatgtcaatcggatcaaatatttcaaaagaattacatgagattcagttttatctcaaggtacaaaaatttagttaaaatttgttaaaccttcttagtcctaaatacctgttaataatactaacagatatatttcaaattaaactatggttaattaggtttataaaccaattccatagccatctgttatgcaacaactattttctagataatattaaaactaggatgaataaaactctccatacaactttagcagcatatcataaaattctccacctaattatgatgactaattcaatggattttcgatttagccagaacctgctataaccccgataagatttaaaataattctaatagtagaagaatctggagaaaaatttgaggtttgggttgataagcatgaacatgaaaatttaacttctttttataattatctatcccgtgaacttaatttatctcagccagaggtattccactttcattaggaatagcctccccataacatcatctatgaattaagtcaaatgaaaaaaggagaatcttatgtattaacaaaaagattaaaacaaggaagaggttgtaaaaaaaatgttgaaacctttaaacctaaaatgataaagaaaatttctaatgtgaatgaatcttcttagatttcaaataattaataaaacagttcaagcagttttagttatgttaatccgtcctcgaatgaatcaaattctatgaaataataaatataaaattagggatcactctttataaatccagcactagcatgtaatatggatcctacattttttcagtaattataagaagtgtattaataataataagagttatttaaacatgatgaaaatcctggacttatgattgatgataaattatttagtaatgtagactaacctaaagacaagtgaagaaaaaataaataacataataaactcaatatttttattggttaaaataattaaaaaacttttaaaccagaaatctataaataataccctaattcatattacagtgaaaccccatttaaaattactagagttgcttaaagaagattaccaatattaccaggagaagagaatattggagatgagagttattctagtgatgaataaacagaagaaaaaataatggcacctaatttatttaaataagaatatgaggaataacttaatcataattaaagataagatagtcatataaatcatagaaatcctatactcgacttaatagatgaatcatagataagccctgaattttaagaaattcaaagctaaattagaaatttactaaataaaaattaagcttaaattgcttcagatcctctactctaaggtactatttatcagtaaagtattaaataagaaaattcaaatgacactgaatctaatcccttaactacaaatactatagttgaaaggattttaagtaaggcataattagattttaatcccaatatataaaatcacgaataaaacaaagaatggctagctgcaaattaagaatatctgtattcgaaaatgataaagctataagggttttaggcttgggcagattgggtacccatgccagttgtacacagagaattagcattttctagatcaatgtaccaaagaggtgaaaatctaatggtttaaactcctgattttgttgatttcgcgaatgatcttgccaatataactagcagaaataaactcatatattaaagtaagtttcaaatatattatataaaatagtgaaaaggatgatgcttaaaagaggtataagagcaaatttataaatgtctagtacaggagaagtaaaaagtataacagtagtagttatgtgttcaagaagtggtaaagcaagcaccaaaaacccctccataaaaaataattgtccttttataatgtactttgttagaaaatcagcttatgaacttgagcttaagtagtgtctaaatcccaactaacccataatgaaaaagagaaaaaaaagaaacctgcaatgtgatttaggtttagaacaaactgagtccgaaactatataatatagaccaccctagagagcataaggagatgaagatgatgatgaagattacttttaatataatgaaatcgagtttaaagatgattagcatagaatagaattaattaatacaaataaagatccaagtgaaattaaaaatgaatttctttcagctttaaatcaataaaagccttttaataaatttagttaattactggaggatatagacatcccaggtgatcctttctttttataaaaatacagatcttttcacaatcatgacttagatacaaatatgattgagcattaagatt
>LASS02009761.1_936_7370
ccccaaaaccccaacattctaatttcagtaaataagttgaatttacaacaaaatttaatcaaaaatacataataaaaaccagagatcataaggaagatgtgaaaacattcatacctgagctagtactagtttcctttaatccaaaattatcatataaatgaacaatagcacttaataacaaaaaaatataatcaataaacaatagtaataaaatttaaaacaataagattctaagtaataagtataatcataaatatcttaaataccaatagattcacaatagctgtaaatataaactacttcttaaaaagattttatatttactaaccgtgaataaagctaattatcagataaaaattgtctttatggcaagcaaggaggatctgtagcttaatacataaaaaagaatcttgaaatgcaataataaactaaaaagaatgaagtacaagttgacgagaaaaaagattcaccaacagatgattactttgagaatatgggaaatacaggttaagatgattctgttataatgaattttaaatacgataaaagtgtagcagaatgtatgcatgaatatgttctagctgggctattacaataagaatgatattgtttaaaatgcatttcaaaaatgcgattgagaaattgcagagattctggacataatgtggcatggatatgtccttaatgtctagatataaaaagtataacagtaaatagccctttatgttatttggatgtaggagtattcgactctgctttaaatttatgggtagatggttgcactgctggataagctgggagactttgcaatattaaaagtccagtgtatttatactataaaataattagaaggagtgcaagtttttatatacgaactaaagtaataccttggttaaaattacctggaccagtagaaatagatgaaactaaactaggtccaaagaataataatgataaatctaaatgtcctgagcttatcgtttggattcttggctaatattgccgatataccaaattagtagttctttattatgttgaaaatagagctcattctacacttgtttagaatctcagaaagcacgtttaaactggagcagtaataatatcagatacactttcaagttatgtaaaagagagaaaagctcaatcacttcttgaataatatggttttcttcatttttgggtaaactaatcagagaaatttgtacatgagaaattttcatttattcataacaataatgtagatagaatgtggagatcattaaaatcctctatatctactttcgtcaaagttcaaattaaggagagtaaaatttacgaatatctgcatgcttttatgctgaggtaaattattttgaaggaaaagctatttaaatttatgctacaaaatttgagagaatattataatttcaatttggagaaatatctttcaaaacgatcttataatgttaaatatctacctaacctcgcaacaattgaagacatagaaaaaacacttcatggatcaaatcctgatgaaatagatgaaagaacgaaacatatttatgggttatttattacagaacctaaattagaggatattattcctagagatagatacttagaaattaagagagaagaaaaaatataaatgattaaatcaattgtagaagaacgtgatagaactattggtgcttatgataatgattagatattattgagaagtaatgaaactgaaaaaatattaagagaagaaatgaaaaaggaagatactatgtcatttagttagagagtaagggaacattttaaaggaattttaagtgaaaggaaaatatgggatgaaatgatgagtattccctcagaaaatgataacaaaaatcattcatcaaaaggtcttaaacaagaaaatcaaatagaatgctttgaagactcagaagtaacataggtttattctcaactattataattagagccaagctatcattctgaaagacttttaaaccctatagacacttagtcaaatttacctatttcttatatgtcaatcggatcaaatatttcaaaagaattaaattaatattttgatccgtgatgctaaagcttaaaactttaataatacataagattcagttctatctcaaggtacaaaaattagttaaaatttgttaagctttcttagtcctaaataccttttaataatattaacagatatatttcaaattaaactatggttaattaggtttataaaccaattccatagccatctgttatgcaacaactattttctagataatattaaaactaggatgaataaaactctccatacaactttagcagcatatcataaaattctccacctaattatgatgactaattcaatggattttcgatttagccagaacctgctataaccccgataagatttaaaataattctaatagtagaagaatctggagaaaaatttgaggtttgggttgataagcatgaacatgaaaatttaacttctttttataattatctatcccgtgaacttaatttatctcagccagaggtattccactttcattaggaatagcctccccataacatcatctatgaattaagtcaaatgaaaaaaggagaatcttatgtattaacaaaaagattaaaacaaggaagaggttgtaaaaaaaatgttgaaacctttaaacctaaaatgataaagaaaatttctaatgtgaatgaatcttcttagatttcaaataattaataaaacagttcaagcagttttagttatgttaatccgtcctcgaatgaatcaaattctatgaaataataaatataaaattagggatcactctttataaatccagcactagcatgtaatatggatcctacattttttcagtaattataagaagtgtattaataataataagagttatttaaacatgatgaaaatcctggacttatgattgatgataaattatttagtaatgtagactaacctaaagacaagtgaagaaaaaataaataacataataaactcaatatttttattggttaaaataattaaaaaacttttaaaccagaaatctataaataataccctaattcatattacagtgaaaccccatttaaaattactagagttgcttaaagaagattaccaatattaccaggagaagagaatattggagatgagagttattctagtgatgaataaacagaagaaaaaataatggcacctaatttatttaaataagaatatgaggaataacttaatcataattaaagataagatagtcatataaatcatagaaatcctatactcgacttaatagatgaatcatagataagccctgaattttaagaaattcaaagctaaattagaaatttactaaataaaaattaagcttaaattgcttcagatcctctactctaaggtactatttatcagtaaagtattaaataagaaaattcaaatgacactgaatctaatcccttaactacaaatactatagttgaaaggattttaagtaaggcataattagattttaatcccaatatataaaatcacgaataaaacaaagaatggctagctgcaaattaagaatatctgtattcgaaaatgataaagctataagggttttaggcttgggcagattgggtacccatgccagttgtacacagagaattagcattttctagatcaatgtaccaaagaggtgaaaatctaatggtttaaactcctgattttgttgatttcgcgaatgatcttgccaatataactagcagaaataaactcatatattaaagtaagtttcaaatatattatataaaatagtgaaaaggatgatgcttaaaagaggtataagagcaaatttataaatgtctagtacaggagaagtaaaaagtataacagtagtagttatgtgttcaagaagtggtaaagcaagcaccaaaaacccctccataaaaaataattgtccttttataatgtactttgttagaaaatcagcttatgaacttgagcttaagtagtgtctaaatcccaactaacccataatgaaaaagagaaaaaaaagaaacctgcaatgtgatttaggtttagaacaaactgagtccgaaactatataatatagaccaccctagagagcataaggagatgaagatgatgatgaagattacttttaatataatgaaatcgagtttaaagatgattagcatagaatagaattaattaatacaaataaagatccaagtgaaattaaaaatgaatttctttcagctttaaatcaataaaagccttttaataaatttagttaattactggaggatatagacatcccaggtgatcctttctttttataaaaatacagatct
>LASS02016633.1_1_3727
ATTCACAAACGTAGAGATTGTCCTTTTTGTACATGCCCAATGTTACTTGTGAGAAACGCAGAATCCAGATCATAACTTATTTGGTAATGTGGTAGATGTGGTATAAGTAAAGGTATTACAATGAATACTCCTTTATGTTACTTGGACATAAAAATGTTTGATATATCCATATATCTTTGGATAGATAATGTTTGGCCCAGACTTGCACAAAATATAGTAAGAGATAggaattaagtaattaaaaatttttaattaataagaaaaacatGCAGTTTATTTGTAAAAACTAAGATGCTGCCTTATATCAAGTTGCCAGGTCCAGTAGAAATTGATGAGACTAGACTTGGTCGTTAAAAACTTTCTAAATGTACAGTATTTgcaagaaaaattaatagagtATTCGGAATGTTATGTAGATCAACCGGTATTCcaatattttactatattcCTGATAGAAAACACCCAActttagtaaaaattataaggAAACATTTAGCAATAGGAGGGGCTATAATTTCTGATACTATGACAAGTTATGTTAGACCCAGAAGTGAGTAATCTAGATTAGATTAATATGGATTCTATCACTTTTACATAAATATAACTTAGCATAATATTCATGAGAAGTTTTCATTCgtttatataaataatgtaAGAAGAAACTTTCTTGAATTAAAAAGACATATTTCAGCTTATCATCGTATGTATGTACCAGTAGAAAAAGTAGATTAGTTTATACATTCTTATATGGTAAGAACGGTTATGAAGAAAGATAGAATATATGAATGCatgcttaaaatattaagggattattataattattaattagatatttacTTGACCAAATATAATGATGAAGTAAGACATGTTCCAAATATTATAACAATcgataaaattgataaactCCTTGATGGTAAACATCCAGATTCTATGggagatattaaatttagattcagAATGGGATTATTCCTTGCCAAGCCAAAGAAAGATCCATTAACTAGAGCTTTTTTACATGGATCACTTATGGATAAAGCttatgattttgatattCCAGAGGATATAAGTGAAATACCTGATGAAACAGCTGAAGAAATTGAAGGAAAAACTAGAATTAATTCTGGAGGTGGAAATATCTATCAATAAGATGGGGTAGCAAAAGTGGGCTTTATCGACAATGTGTAAAAAATGTATTAGCGTAATGATGATACCTTAAGAAGAGAAAACTCGAAAATggctaatttttattcttttaagcCAGGAGGTAATATGGGTTTAAATTCACGTTAAAATTCTCATTTAGGTATGCAAAATAGCATATTTTAGGGTTCAACTCATGCATATTCAGGAGGTTCTCATAATAATATAAGTTAAGAGCTAACAAATAGgattagataaaaattggattaactttaaaaaacTGATATAACTAATTAAGGGTCATTaagaaatgatttaagaaaataatattaagccATAGGAGGCTAATCATTTGCAATGAATAATGAACAAGAAGAAATATCTATGATAAGTGGTGCagcttattaagaaaatgtaaTGAATGacattaataatatgttTAATGAAGCATCGACATTTAATTGTCAAAATATACAATAAGCTAGTTTTTCgtaataatctaataactAGATAATAATGGGAAAATATGATACTAATAGCTAATTAATgagtaattataatcaatctaattgaataatttttaatttcttaaaatatttaactcgattataattattatacttatcttatggggttttgggg
