# Supplementary material for: Distribution of Merlin in eukaryotes and first report of DNA transposons in kinetoplastid protists
Source: PLoS One. 2021 May 6;16(5):e0251133. doi: 10.1371/journal.pone.0251133 (PMC8101967; doi:10.1371/journal.pone.0251133)
Supplement: S3 Appendix — Contigs containing positive hits for each species are provided as fasta files. Nucleotide sequences from each Merlin group or family are also provided. All protein sequences were provided in a single file. A README file is provided with additional information about files. (ZIP) [file pone.0251133.s009.zip › S3 Appendix/contigs_Alveolata/GCA_001273295.2_Tetmemena sp._Alveola_contigs.fasta]

>LASU02002897.1_1_4201
aaccccaaaacccctctagCTAAATAAATGAGAGGAGGAGAGTTAAAAGAAATCATAAGAAATAAGTAGCACCAAACAAACGTTAGGAGGAGTCTTTAGCTGCTCAAACAGCCAGGAggagatttaaaaattgacTATTTACAATCCTCTAAGGTGGAGATTGGCTCACCAAGTGCTCAAGTATCTGCCCATAGTAAAACCAGgccttttcattttatcatAGTTAACACAGATAGAATTCTCACTCGCCCTCTGATGAGCCTCCCTTTGATACCTTAGATCATCCAAGGAATTTATTGAGCTGATGAACAGGTGTTTATAAGATGCTTGAGCTTCTAAGTCCCGCCGACGCTCCTCCTCTGGATCTTCTTCCTTGTCTGCGCATAGGTTATAGCAAATCGGCAATAGCATATTATTGACTTGGGATATTTTTTAAGCTCTTAGTTTCTCTAGCTCTATGTAGTAGAGCACTGAAGGATCGATCTCAGAGTCTGGAAGCCCCGGCCTCTATAACTCATCTGAGTCGtaatttttgaagagcttCATATACTAGCGATCTGCATAGTTCTCCAGCTAGAAGACTTTCATGATCTTCTCATTTCCCTCTTTGAGGATAGAGTCACAGTAAAATTCGATGGCTCCCGCACTTGGATAGAATATCTCCTCATAGTGAGTGAGTTACTTGAATCTCATGATCATGTCGTCGAAGTATATGCGAATGGCCTTGAGTGCAAAAGGGTACACCTTGTCCTTCTTTAAGATGTATCTGAGACAAAACTGATCACAATAGCTCTCTATCTGCTTCTTAGTATTCATCTGTTTGAGACCAGTGTTTTAGCGCTTCAACTTCGCCCAAGTTGCTTCGATATTGGAGGTGAAGAGAAAGGGAAACTTTTCATGAGAGTAACCTGCTGAGTGCACCACCCAGAAGTGGTACCATCCAAATTGCGCTAGTCTAGATTTAGCGCTCTAAAGGCACACATAAGTGGCGTGCTCATCACTCACTACCACATTTCCAGGATCTATATGCGACTTCAAGTGAGGGTAAATATTCCAGTGGTTTCTGTTCTTGATAAAGTACATGACACAGATGTGTGTGTCTCTGCAAAACAGACCGAACACCCATCTCTGGTGAGGGAACTTAGTACCCACTGCATACTTCTTTGCACTAGACATGGTCTCATCGATCTCCACCACTCCTGGCAATTTCAGATAAGGCTTTACATATCGCTGCCAGTAGTGTGCCATAGAGAATCTATAAATCTTCTGATGTGCCTTCGAGTGAGAAGTCCTCAATACGTTTGAGATCTGAGTGATCTTGAGGGCGCTACTCTCACACCATATTCTAAGGAAAAGATCGAACTCATCGATCTTTACTCCATTCAGCGGTGTAGAAGTGGTAAGCTCCAGAGCGTAAAAACATAGTGTGCAAGTCCAGCGATAGTCTGAATTAGCAATCATATCCATGTTGAAGAGCATCCTGCTTTAGCACATAGGGCAGTCTCTCCTTGCATGTAACAAGCCAGCTTTCATGAGTGAGTAGACCGACATTATAATCGGTTGTGTTAGCATTTCATTCATCTCTTATtgatttcaatttcaagttctttaatGAGTTGTATTTTTGGAGTATGAATGGTTGTTGCAAAGTAGGaatactttcaaatttattagtGGAGTGTAGGTTTTTGTTCTAACTTTTGGTATCTCAATATTTACTGCAAGGTGTCCGAGACTACATTTTCAACAATTGCTTTCTAACTTTAGCAACAAGGCCTCAGAATTTAAATGCATGTTTCATGGATCTTTATAAGTTGCGTTGtgtctttttcatttaatgaattttaacttaaaataatttaaactcacttatctttcattcttctttgcaCAATGTTCCTTAAAACAGCctctaaggggttttggggttttg
>LASU02003927.1_1_6236
aaccccaaaaccccatgaggaataatttaaagagacgattatgattgtctctaaatattcaacagttttaagtttaataaatttcctaagagaaaaatccttccagctcagcagccttgacaacgaattcccctaatgcaaaattctaatgctctcgtagtgataaggcctaaaataagagtgatctatgatatgatgagatatgggctgctccaccctcgccgatactgtaatctatgcttggcagaactgtgattcgtgtataactttatggagccctactgctacaattggctctgccccttatgctttaagcctgaacgattaactaattcaactcccatgctaggcttaaatattctcaagttcgatgttgcagttgagctctggtcttaaaactgcaactcaaggcaagcacatattttaatgtcggatagtgcaatggctgatttctttattatcataagaaaagcttgcagctgattcatagaaaataaagtaaagaagtttctggtctttgatggtcaagtggacatagacgaaactctgattggccaacaaaggtggagctatatgggacactttccttaactaaggtgggtatttggaatgctttgcaggaaaactagaatacctgtcatgtatttcataaaggataaatctcatcaaaacttagtaagcataataaagaagcacactatgccagggacagttatttttagcgatagtcattcttcctatgtaaatatgcccaagagcagttccaagctaacccaatacggctactaccacttttggatatgtcatattacaagatatgtgcatgaaaagttcggcttcgttcacactagcggcattgaacttcaatggaataacatgaagaaaagcttaaaaggattaagatacgcatcgacagagaagataataaatgaatacgtgaataatcatacctttagaagcctataccgtagagatggacttcatgacatggttctcaaagcgatgagagaattctttgatcattcctacaatcaaatcttagctttgtgcaattttgaagagtatgcttgtccaaacttgtggcgacttgatgattatatgaagcatttgcaaactcaagagcaaacagagtttatgaacgccatgcaaaaagtaaaactctccaagaaagatcaatagtactggcagatgcaagatgatctttatgactgtgtgattccataagacccgaagtacgatattagctaggatgtccataagtatctagagattgaaacatgcagaggccgccggcttaaaaacgcctcaaagctttatcaatatattcctgtctcgcacgtcttagagtatagagagttttgggaagactaggacttaagcatgataggtttagagaaaagtccaaatgaatatcctcaaggcctggagatatctagtttgaaatttgtcaaaggagaacgctaatactataaacttttaaaagaaagaagagattcataagtaatagatctggtgaaagattacacggaaaaagaggaagacccaaacagtataagattaacctttagtgagaaatttttagctgggaggtaaattaaaaataagaatcagttcttaataagcaagtccaaaccttacgactggggaagacccaattgacccccaacttgtactatgacactcataaaagatgatcaaaagtaaatattaggggagttaacttgttgcttgaatccgagtcttaaatgtctatttattcaattagctcaagcaataagtcgtctgattgcttttgatcttaagccagctctttgatgaggccaaaaagctcaatatgcactttagacatctattttggcaaaagttagttatgatggttgacttctgtgaatttccttaagagagataaaagcatagaataaccacttaactgaaagtagaggcctaaaataagcaagagttttggtttcatagacactcgagtaagtgactcatagaattctcttaaatgttattcctgcagcattttaacgcatttcatgaaactaacatctactctatccttcaaatagatttattatttctcgtactactcattttagtcaaagcagagtatggattaattaagttcatcttaatcttggaagaaatcttgctcatttatgggagataattgatctaaaatttaattgcagattctgctataatccgcagaaaacttaggtctttaagttttagcaggattctttactaagtccactaatttgatgagagaaaagcagtcaaactcttcgagataagttactaaaatttggaaaaattggcactctagattctccaaactctgcaaaagaaagttattaagagttttctaatttgaaacttaattgtcaccttctttaatattccataaaagctgttctaaatcattctacagcaaagttgcaaagtcttcagcttcaagaacctattttatttcttaaattgaaagaggcacccttgatttcaaaagatcctggtattttagtctgctggtcattactggaaggtaggatgaagattcatcatcttcagaatttattgttacttgagggtgctcagctttttcaaaattagatgacatcaaagatgagaattggttgaggtacagaaagtatcaacttggctcatgattattctgttagctgttggattgaggatgtgaaaaaatactcaagaatgtctttgctttaaaaagctctttctaagaaaccattttaattctataaaggctttaatcttgattctcaaaaagataagcattgaaagctatttacaattcatctgattaattctggatttattcaactgaatatgttttgcttttgaaatcgctaagaagatgtatcttaattatctatccttagaacaaggctacactttaacttcttttgagtttattgtagataacgatttggttatcttaattatcagttagcaacaaatgcgcttttgtttaacagtaatattgcaaattcaagcagtagctaatattctgaagatcaaatctatgcttactcattataaaagatagcttttatgtcttaaaattaacttagaggaattctccatttgacaaaagcagtaaaacaatatcgcaattttccatatctatataggcatttacaatttagtcttctagaatttcttctttatttttatcagtcacaatgcatttttatattttcttttctctatcatagagcattacgaattctccttatatcaagaagacaaattaggcattcagtttatagaaaagactggcggattactacttgattcgtttattttatccataaggaaagaagctttacccttcagtctcctataaaaaatttaggaatttataaagaatcaacttacttattcgacttgtacaaatttatgaataagttctagtttaggcctcttttaatgagaatttaattgatcagaatgtcttagaaatattttatagacttaaagccctggcatttttagtatcccacaaaaactctaatcggattgcttctttattacaagctgctgatcttatattaattgagtgcggaacattttagtttcctgaatcttcgtttcttaaagataatcttagtcatcgatatatttaaaggcatacattttgttataacctttttaagttttgtattttaaaataaattaatgcttaaattttaatgcatgttgattggcggggttttggggtttt
>LASU02018494.1_1_4822
aagaaggaaattaaggTGAAGCAGCAAACAATgaaagatgaggagatgCAGCTTAGAAAAGAGTAGCAAGAAATTTCTATATCTATGAAGAGactcaagcaagaagattaGCTAATTTTTGATAAGATCCTTTCCGCAAATATGCAAAAGAGCAACCAGTTGAGTAATGCAGATAAAAATAGTACTGTTAATGTAGTTATGAGCTTAGGAATGATGCCTGCAGactcaaatttgaaaagcagtTAGAAAACTATCATCAGTAAGGAGTCAGATTTGTCAGCATCTACAAGAGCAGGTTCTTAAATGATTGTAGACAAGATAAGACTCAACGCTTAAAGTTCCTCAGAGAATCAGAGAGATCGAAATTCAAGTGAAAAGGCTTCAACTTTGaacaaaattataaaaccACTAACTAGAGAAGAGAGGGAGAAATTAGCTGCACATGTACCTTTTGAAATTCCATTAATCAAAATGAACAAGAATTTAGTGCCTATGTTCAACCctaatttgagttttaatccttctaaagataattaaaaagaaagactaAATAACGATAGCAATGAAGATCCCGAAGACTAAGCCCAATAAAACtatctttagaatttgaaaaagctcaaagatttttaaaagcaacAACAGTAGAATTTATCAGCTTAATCTTTTGAGGCCAGAGAGGAGCATGCTCAGAATCTAAAGAATAAGTATTAAAATAGCTTGCTCTCTGAGGGAACAAGTTTTAGACTTAATTAAGATGAGGTCGCTTACTAAATAGAGCAAGGTTTAGCTTAGAGTAATCTCGAAAGAGATGATATTTATGACGATAATGAGTAGCGATTAGGGTTTTTCGATAAATCAATGgatgactttgaagatgagatgGGATAAAATAATCTATCAGTGAAGAAGTACACATCccttaaatattttgacaTCAGGTAGCCAAGACACCAACCCATAAAAAGAGATGTGGTGGAGATGTGCTTTCAAAAAGACCTAGAGGTATTTAGAATTACCAAAAACTTCAGGCGATGTGTAAGATGGATGATTTAGAAGGGTATGCTGCCTGAGTCAAGGAAATGCCCTGCTTGTGAACACTAAATGAGAATAGTGAACTGCCACTCTAAGTACAAAGACGgtttaatatttaaatgCACGAGGCTTGAATGTCATGATGTAAAAGTAAGCATCAGAGAAGGAACAATCTTTGACTATAACCATCTTACTCTGATGGAGACCTTGCGCTGTATCTTTTACTACTTCAATAGAGGGTTTAACgctcttcaaactttcaGAGATTTGAAGGAATTCAATATCCCAACTTTGCAATATGGGTATGTGTATGACATTTACCGCAAGATCCGCCATCTGATCCACATCTACTATCAAAACCACTATCGCCGCCACAAGTTAGGCCACTTTGGAAAGACTATCGAGATAGATGAGTCAAAGTTCACTCACCACACCAAGGGAGGAGTAAGGAATAAAGTGTGGGTACTTGGCTTTTATGAACGAGGGACGAAGGATGTGAGAGCTTTTGTTATGAAGGATAGATCTGAAATTACTTGTCTGCAGATGATAAGAGATAACGTGCTTGAGGGAGCTGAAGTGTATACTGATTTCTGGCGAGGATACAACCAATGCAAGGAATTCTACATCCATAGAGTTGTAAATAAACAGAAATACGGGGGAGGTCCAAGCGAGTATTAAACCACCTCCAGAGTGGAGAGTCTATGGCACATTTTGAAAAGGAACATTCACACTTACTCAACTATAAGAGCAAGTACTCTCCAGAGATTTTTAGATGAAGCCTGCTGGAGGATCAAGTTTAAACATTTCACAGAGAGGAATGAATTccttctctaacttttaaaCGTTTCAAGATGATAAgtctaataaatttcttctattaaatattctctaaattatgaTCATACTTTCATATAAAACACTTTGGagttttggggttttgg
>LASU02002730.1_1_4457
aaaaccccaaaaccccttgtgctctatatcttcattcgatataataaaataagtttagttatataatccctttacctactgcatttttgctaaaattcaaaaaagttaactcaaaaataggaagactactcgagagaatattcattttaattttaaaatctttcaaaattgtgcctcaaatggattcataaatcaaaaaagcacccatagatataatttacaactacgctaaacatggattagtacatgcaaagcgatggtgctctttctgtgcgactcgtatgcggctcatcaaaactcgcctagactatttcggttacgtttgggtatgtccagtatgttttcaagggaagtgagtaacttcaagcacacccatgaatactatcaacctccttctctttgattttgcactttcaatgtgggtaagaaatgctacacctaagatggctggagaaatgagctgcggaggccactctctataggctcaattcatgctttttagaagagcatacacattctacatgaaaactaaagtgctcccatatctagttcttccaggacctgtggagatcgatgaggcaaagatcggaagacaaagatggcattttaggggagagttccccaagaaaattaaatgggcttttggaatgttctgtaggtcaactcatatccctattatctatgagattaagtgcaaggttcactcttacttagtttcaattcttaagcgccatatcagagctggaacagtaatgcactcagatcatcattcttcctatgtggtactacgctcagctaagagcttgcttgccaaatatggcttctatcactattgggtgaaccactcaaatctctacgttcatgagaagttttcttttgtaatgactggaaatatagaaagagtttggagtcagcttcgtcatatgatgatgcctctgaaattttagcgcagctcaaagcgcgtagaggagtatctttgcacttacatgctgcaataaatgatcaagaataagcagcgtgaatcttggactctcaaaatgctcagagacttctatcaacaccagttttacatatttctgaagagtcggaataatgaagaggatcgagtgccaggcttgagatctatagaagatgtgaactctaagtttgaagaggtggggatgttcttcagggactatgatagagagtaccattccaaaaatttggcttagcacactctatttaagaatgaagatttagaagatgttataaagcctctgactaactctgacattgacccctctatcttaaatttacggtacgaccctcacaagtatatgttctcaagcggcagttatgcagcaggcccctctagtggaaataaatatagagaagatatagtgctcagtttagataagcgagaggataaagtcctgcgcatagagtacataaaattctatgacgaagataacggaacagggtggtacaagaagcctcatcctgcagaaattaaatcagtctagaaggattagactctggctatttaggatggcctgtaggatggatagtttggatataataagaagatcatatctagctatgtagatctaactgactaagaagaagaggaggagaaaatataagatcaagatttagagtttttggatagcaccaagactaaaagcaaagaaacgatggaggaagaatcaagtggaatttaataagacaagagaagcaaataaactataaaagctcttgtttaaaaagaaatagctctgtaacaaaaaccagagtttccttatcaagtgccagaggatgaagaaataggaggggaatatccgggaatggatgtatcttcactcaatagaggctcgggtataagaaactatttcaaaatattacatgagaactaccttgagggaggagtgacgatggcttaattagctcttgaaaaagagactgagaaaaatttagcaagattatcagatgaagatttcaataactaatactccgattgaagtagcaaatggggttttgggg
>LASU02000044.1_1_4763
aaccccaaaaccccttaaaagTAGATAGCAAAGATTTGGGGTGAcaatatttagaaaaagagtggcttaaataattgaaaCTATCTGCTCCATCGATTATTTAATAATGTTTATGTATCCCACATATCTCCATAATCCACAATAATCTTACTTCCCTCACTTTTAACccaattaagaaagaagtgATCTGTTTTAACAGGCCTAGAAGAAAAAAGGGCTGAGGGAACTCGACTTCGAAAAGatagatcttcttcttaactgctcttcttctcaCAGCCAAGTCAGCAATCATTCTATGCACTAGTAAAGAGCTCCTTAAATATAAAGCAGCTCGTGTATAATAGAtctagaagaagaggaataaagTTTCCTTCAGCATAGTTcagaaataattttctaaaacttcGAAATGGTTAAAGAACAGAATAGTAGTTTTAACGAGTATACCTTTAATAATGGATTGGAGCCTTCAAATATTGTAGAAATCGAAGATGACggagattaagaaatgaaattcGGGATATCCTCGTCTAATCAGCATGATATCGGACTGAATACATCAGGGTATAACAAACAAAAAGGCATTTATTCTACTTCGGTTTCGAATTAACAGACTCCATATTTCTAGAGAAGCATAGATGGGTTCGCTTAAATTATGCTAGGATAGAAATCCATCAATTAAGAAAGCCCAAATGAGTATTCAAGAAATCAGAAGTCATCCAATAGCTTGCTGTCATAAGGTTCTAATGAACTTTCAAAATCCCAGTCACAAAAACAAGAGTATGATCGAAATAGTTTCAAGCAAGACAGCGCAAGCTTCTTTAACTAATCGTCTTTCACGAATGATAGCTAAACTAATTTGGAAAACATTCTTAGgaattctttgaacttaCAAAGCTGAAACTTTGGTTTTCAAGCGATGATTCAGAACAGTAAGAGAGAATAACAAATTGAGAAACCTGAGGACAAATAGCTATTCTAGAAGATAAGATCCTCTTACACTTCTTGGGATAAAGTAACTCGAAGAGAGTTGGTTGAGTTTGGTTTCACATAAGACTTGGAAGTGATTAGAGTGAGTAGAAACTTCAAACTCTCTATGGAATGGTGTTTCTAGAAAGGTCTAATTTCTCCCTAACGTGTTTGCAAGCAGTGCACTTCTGTCATGAAAATTGCGAGAAACTCACATCATAATGCAGATGCCTACGCCTATAGATGCCCTAACTAAGACTGTAAATTTAAGTTCTCACTGAGGAAAGGCACAGTGTTTGAATACTCCAAGCTCACTATCATGGAGATCATGAGGCTGATATTTCACTATTTTGTAAGGAATTACAACGCTACTTAGGCTCATCTTGAACTCAGAGAGATGATTAACGATCGCATCAATCCTTAGGGTGTACCAGGAAATAAGTTCAGACATGAAGATGACATATACAGGATTAACTACAAGAGTGTCTTTactcttttcaaacttgctAGGGTGCAAATCCATATTTGGACGCAGAATTTATACCGGAGAACAAAGTTAGGAAAGTTTGGGAGGGCTGTGGAGATAGATGAATCAGTCTTTGCTCATCGAACAATAGAtggaaagagagagaaagtttGGGTACTCGGCTTTTATGAAAGGGGCAGTAAGGAAGCAAGAGCTATTTATGTAAAGGATAGAAGCGAAGAGACTCTGACTTAAATAATCCTTGAAAATGTGGAACTAGGAGCTGAAATCTACACTGATTTTTGGAGAGGGTACACTTAGCTAAAGGTGAATTACAAGCACAGGGTAGTTAATAAAGCCATGAAAGGATATGGGACTTCAGAATTTCAAACCACAAATAGAGTTGAAGGTCTATGGGCTGTAATGAAGAGATTCTTGCATGTGTATTCCTGCTTCAACCATCCTTATCTGCAGCAATTCTTAGATGAAGCCATCTGGCGCAGGAAATACAAATCTTACAAAGATCGCTTGAACTTTATGATTTAGCTTTTCCACTACTACAACTTCAGATCAGATTCAGAGAACACTTTTGAGGAGACTCATTTAAGATACCAGCAGGAGTTAGATATTAATTCCAAATGCAATAGTAATCTCAGCGAGAGTTTACAAGAGTAGACAGAGCAAGTTTACAAAACTAAATATGATGAGGTGTTCCTAGATTAGAAGCATCTCGTTCATTAAATGCAAGAGTTGTATTAAGACCCAAGTGCTCTTGCTAAAATTTTGACTCAccaaagtaaaattaagcaataaGATCTAATCGactttaaagaagaggaattagATGGAGATCGCTATGATGAAATAGAATGCATGGAAGAAGATGGTTTAGGCTTAGAcgattttgaagaaataaatattgataattacatttgaaaaatcttctcatggggttttgggg
>LASU02003043.1_1_5381
aaccccaaaaccccgtaacTTATTACCACCTAAAATATCGATCATagtaaaacttaaataaataagtaaaatgCGAATCTCAGGTTCCTTGCAAcaaaatcttcaagactTCTATGCCCTGgagaaaagtttaaagataagTCCAGCCTCCTCAAATTACATTTAAAAGAAACATGGTGCCAATAATACTGCAGCTGATGTTACTCAGACAACAGCAGTAAATACACAACCAACTTAGAAAATGGACTCCACTAATCCTTTCTCGTTTGGGAAGAGCAACACCACACCTGATGCCCCTCAGATGTAAGGGAATGATTTCAGAAATGGAGAGGACTATCCAAACTtatcaaatttcttaaaggATTAAAAGTAAAGTAACAATACATAGAAGCTTAGTAAGGATAAAGATGTGGCTGCATATTTgtaatcataaatttagcAAAGTAAAACTATTGAGGGCATGCTTAAGAATATGTCAATGCCACCAGATAAGGGATCTTCACTCTTAGAAGTGGACTCAGACTACCCTACTATCATTTCTGAGTGCAGATACGGTGAAGATGCATAAGATTACGAAAGCATTAAGCCCGCTTCTAGTATAGGCTACTAATCTCTCGTCAATCAAATTTCGGCCTAAAAGTTCTCACCTTCAAATAGTCttttccaaattcaaaaagtttaagacTCACAGTAAAACTCAGTCAAGGGTCGTGAGGCAAGCACCTTGAAATCTcaactaagaaagagaaggagaggtTCAGCAAATTCTTCTGACACTTGCTCAAGTTGGTCAAGCCGCGGCTCTACAGAAGAACAGACTGATAGAAAGATACTTTCCGAATCTTCCTAGTTTTAATAAGAGCAGTCTGATAAGTTCAGCTTAGACTCTAATTATGAGAACAGACTAAAGTATAGAGAATTTCCACAGATAGACATTTAAAATTCAGGGAACTCAGTTAAGAAGAGTAGCTCTAAAATGCCTAGCAATTGGGCtttaagcaagagaaaaaagaCAAAGTAGAACTAAGGCATAGAGAATAGTTTATAAGGAAAAGACAACCTAAGGTCGAGTACAAACTCAGAAATTAGAATGGAAGCTCACcataagattaataaatcttagatcaataattttgcCAAGACTGTCCTTAATCCAGAgatattcaaacttaatcaaagtaagggcagagaaaagattaaactaaaggctttaaaagataaaaaggaaaaagaagcatCATCCAAAAACCATACTGAAAAATTGCACAAGGAGACCTTTGTGTAGTCctagtttaattttatctctggGGGGTTATCTAGCAATATTTCCAATTTACTCAAGTGCCAAACAAAGACAGCTTAAATAAATGGTCTATCTTCAAGAGATGATAAGACTTTCGATAATGAATCAATATAAACAGAGAATAattctctaagtttaattatgCCTCCGAAAAAGTAAGATCTCGGAAATGACTTTGTAGATGAGTGTTTAAAAAGGGAGTACATAGCATTGACTTTAAACTAAGTCAGAGCTAGATAAGTTTAGCTTTATGGATTTTAGCCCCCAGAGTATAAAAAGTGGGAGGAAGTGCCTAGGAAAGAAGTAATTGAATTTGGGTTTTAGGAAGATCTTGAGATTCTGAGAGTTACTAAGAGTTTTAAGGAGTGCCTAGATTGGTCAATTTAGAAGGGCTTAATTCCAACCAAGAAGATCTGCGCTCATTGTAATGCTAGGATGaaagttcaaagaattaattagcaACAATCTGATGGCTTTGTGTACAGATGTCTCAATAATTAGTGCAAGAATAGAACTGGCATAAGGGAGGGCACGATTTATAAAATATCGAAGATGACTATAATGGAGATAGCAAGACTAATTTTCCATTACTACGTGAGAGGCTTCAATGCTTCATAAACTTATTAGGAGATGAGAGAGATTATAAATGATAGAATAGATCCCTATTGGGCTCCGGTCATGGCCTAAGCTATTCAGAGGGAAGATACTATTTACAGGATCAACTACAAAGGTATTCATTAAGTATTCAGAAGGATCAGAATGCAAGTCCATATGTGGATTCAAAATCATTGGAGGAGTCATAAGCTTGGAAAATTTGGTAGAGAGGTTGAAATAGACGAGTCATGCTTCGGCGAAGAAACACTTAAGACTGGGGAAACAGTAAAGGTGTGGGTGATCGGATTTTATGAGCGTGGCacaaaagaagcaagagctATAAAAGTTCCTGCCCGTACAGAAGATATTATgactcaaattattttcgAAAACGTTGAAGTCGGAGCAACAATCTACACAGATTATTGGAGAGGATATACCTAGTTGAAGCATTTCTACAAGCACCGAGTTGTGAACAAAGCAATGAAAGGCTATGGGACATCAGAGTTTTAAACAACGAATGGCGTTGAATGTTTGTGGtcagaaattaagagattcTTCCACATCTATTCAAGCAGCAATCCTGGTAGCATGTAACTCTTCCTTGATGAGGCTATTTGGCGCAGGAAATATAGAACCATTAAAGACAGGACAAACTTTATTCTACAACTTAACTCTTATCATAACTACAGCAACAAGGGAGCATAAGCAGAAAAAGATGCTTGGGAGGTTGATGACGGCTCATTTTTCTATACTTCAGGGATTTCCCTCAACAAAGATGATTAGTTCCTGGAATCTAATTCTGCTTTAGATATCTACGAAGGAGATATTGCTCTTGATGGTAAATAAAAAGATCCAAGAAGCTCAACTAAACTGGATCTAAGAGATAGCAAGAAAGGCAATAAAACCTAGATATTGAAGtaggatgatgaagaaattgcagattcagaaatttaaagcGATGAGGATTAGGAGTTCTCACTCAACATTGATAATTGATTGCTTTTAAATCGCTCCACATACTTtcatcttggggttttggggtt
>LASU02001832.1_1_4014
accccaaaacccctcgagataaaataaaatctaagctagaaataaattcagtaatctaaaattataacatcatcttcattatcgctctcttcttttttcttttcttccaCGATAGGAGCACCATTAAAGACATCTATTCTATCCTTTTCATCCATGTTCATATTCTATTTTTTCATAAAGTTCTCTCTGAGCTTCCATCCAGTTTAACTAAGtttatctttcaaagaagttttaCTATTCTCAGcctcatttttctttctttctctcacTGCTTGCAAAACAATCATAaactcatcctcttcttcgtctCTAGCATTGCCAGCTgaatcttaactttaattacCCTCCTCATCACTGTCTTAAGACTCCTCTCCAAATAATCTTCTCCTCTCATCTATTGGgtcatcctcctcatcgtCATCTAGTGTATCTGCCAAACGCCTCTTCagcttcttccttttcttttgctcttatTGCATCTCTATCATCATTTCCTCTGCAACATTTTTAGCTTCaactttttgctttttcttctgaaCTTTCTCAAGTCTTGCGACATACTTCTGCCACTCTGAAATGTTCAAAGTCTGTAGAAGATACTTGCGTTTATCATCTAAGGTTCTGCACTGTGTTCTCCACACCATCTCATCGAGATAGCACTGCAAATGTGCTTTTACTCTCTTTAGCCTTCTGGACTTCTCTCCAAGTTTCATAAAAACTATCTCAAGCTCTTTGATCTCGTTCCACATATATTCAAAGCCACTCAGTATCCTTCCTCCTCTGGATCCTTTCTTAGACTCACCCTTATCTTTTCTCAGTCTTTAATGGTCATAAAATTTGTCTAAGAACTCCCAACCTACTTAATGATAGTAGGGAGTGCATAAGGTAGAATGCTTTGAAACCGTTTTGGCTATGAACAGAGCCATTGTATCAACCTTAATGTCATTAGTCAAGAAAGCTCGAGATCTATTGTTCAGCTTCTCTATGAATCCCACTATCCAAAACTCCTCTACACCAGAGTTTGTCTTAAGATTCAATTTGTAAGAATCCATCCACACTTCGACACCTGCACCACccaactttttctttttgataTCTCACACTACTCTGTCTGATATGACTTCTCTCATGAAAGAGTATATGCCAAGGATCATTTGCTTAGACATATCTATTCCACCTGTTCAAGATATTCCATAGGCTAGCTCCTTGTGGACAGTTTCAACAGTGTATCCTCTACAGTAGTAATTTTGATGAGCTCCATAAGCGTGCATTTGAATTCATCTAGAAAGCTGTTCATCCTTATATTTACCGTTTGACCACATTAGTTATGGCAAGAATACTCGCGAGCATCATGCACATTTTTTGAGTTGATAGAGACCCTCATTGGTATTTAGCAAAAGTTGCAGTCTGGTAACTATCAAATTAGCTCATTTTGTTAACACCAAACAAAGGTACTATCGAAGCTTTGCGTAATAACATTTATCTCATCCATTTGATTGAAAGCCTTACTCACTCTTGCTTTTCTACCTTTCTTCTCTGGCTACTTATTTTCCTCACCCTCCTTTCCTTCCTCATTAGCTTCTTAGTTAAGATTCATGGTGTCTGGATTTTAAACTAAGTTCGACTTATCGCAGCTTGGCTCAGCAAATAAATCCTAGTCAGTCATTTTCTTAAACCCATACTTCTATTGCCTCTCTAGCTGCTTCTAAAGCCTTTGTTTCTTagctttttccttttctttatctctaaggagacttaagaaattcattatgacaattaagattatttatatcttttaaagatcATCACTGAGATATGTATTTATGtatcttaaatatttattattgtgatgtttaataagaataattttcatcttggggttttggggt
>LASU02010070.1_1_3911
aaccccaaaacccctatagaCATCTATATTTTGGTTAGGCTGAATATTTGTTGAAATAGAAAGTGTTTGATTTTTGATTGAACGAAGATGAAgtgataaattattttgaatggACGAAAGATACGAAAGAGACATTTTGGATGTTGCTCGTGACTATGCACGCTTTGGACTAATTCATAAACGCAGAGACTGTCCTTTCTGCACTTGTCCTATGCTATTAGTAAGAAATGCAGAATCTCGAGTTTAGCTTGTATGGTAATGCGGCAGATGTGGAATCAGCAAAGGACTGACAATGAATACCCCCTTGTGCTATCTCGAAATTAAGATGCTAGATATTTCGATCTATCTTTGGATCGATAATGTGTGGCCCAGATTAGCTCAAAACATTGTGAGAGATAGAAACCAAGTTATCAAGAACTTCTAGCTTATCAGAAAGACGTGCAGTCTCTTCGTCAAGACCAAGATGCTTCCTTACATTAAGTTACCAGGCCCAGTTGAGATTGATGAAACTCGACTTGGAAGATAAAAGCTCTCAAAGTGTACAGTGTTCGCTAGAAAGATTAATAGAGTATTTGGCATGCTATGTCGATCCACTGGTATACCAGATAGAAAGCATCCCACTTTGGTTAAGATAGTAAAGAAACATTTGCAAGTTGGAGGTGCTATTATCTCAGATACGATGACAAGTTATGTGAGACCTAGGAGTGAGCAGTCAAGATTGGACTCTTATGGTTACTATCACTTTTACATTAATATTACTCAGCACAACATTCACGAGAAATACTCCTTCGTCTACATCAACAATGTGAGAAGAAATTTTCTGGAACTAAAGAGGCATATCTCAGCTTACCATAGGATGTACGTGCCAGTCGAGAAAGTAGACCAATTTATTCATTCCTATATGGTAAGAACTAtcatgaagaaagaaaagatctATGAATGCATGCTAAAGCTCCTTAGAGACTACTATAACTATCAGTTAGATATCTACCTCACCAAATATAATGATGAGGTGAGACATGTGCCAAACATCATCACAATTGATAAGATTGACAAGTTGCTAGATGGAAAGCACCCTGATTCGATGGGAGATATAAAGTTCAGATTCAGGATGGGACTTTTCCTTGCCAAACCAAAGAAAGATCCTTTGACTAGAGCATTTATGCATGGATCTTTAATGGACAAGGCTTATGACTTTGACATCCCTGAGGATATAAGTGAAATTCCTGATGATGCTTCTGAAGACAAGGATAAAAACAAAAGTATTCAAATGTAAAAAGGACAGAATTCATCAGTGCAAATTATCAGTAACCCTTCGAAATTTTCTTACTAGCCAATAGGTGGAGCCAATCAGATGAACTTGAATCCTAATTAATCCTCACATTTCAATAATGCAAGTGCTTACCATATCCCAGGGTCTACTTTCATTAACGGTCCTGGATCCATTCATCTCGCTCATGATACTACAAACAGAATTAAGTAAAAGATGGATGtgcttttgagaagagacATCACAAACCATGGATCCTTGAAGtcagatttaagaaatcagtATCATGCTATAGGCTAAAGTAACGAAATCGAAAGTTGTTCAAATATTAGTGGATAGTACAGAGCAGCTGGTGAGAACATTGCTAACATGCTAAATGATGCCTCGCTTCAAAATTATGCCGGAGGAATGCAAAATGCAGGCTTTGGAGAATTTAATTCCTTTCAGAGTTTACTGGGCTATAATAACAACAATCCTAACAGTGGATATCTAAATTATGATCAAAGTGCAAACAATAccaacaacaataacaacaattattgattataattatttttgtgaTCTATTTTGtatttatggggttttgggg
>LASU02014663.1_1_4367
ctctcgaccttccagagttttttgtgatacatggagatcgaattgtaaccgagaagatttgcttggacatgaagaggaataaagtgattttcagttttgaaacaggctcagtggatgggatggctttaactgacgaatttttgttgatttcaatgaacgtgtatgctaaaatcataatttacaaatgggtgaataacacatacgagccttataccaagggctcaatcttccatcatggtggtggttagaagcatctctacttctatcaatttaggaaatgcaagtatatcgctgatgaacacacattttttggttgctatgggaaggccctctacagagtagcacttgaggtagaaaggcctacacagtccaagcattagaaaatttatacctgcatgggactacaggactatcaatttatcaacgagaggcttgttgcatgcatatcagagggagaaatcgcaattgtagattatcttctctaaaagattttgggttcagtgaagttcgctccaacaattgcagtgatagttcccacacagttcgatatctcgtatatgccaatctttatagcaaataacgagtcagcactatgcgagttaattattcaagacatgctaaactaaggactgaagggaaaagtgaggttggagtgtaatcgtattccaatttgcggaataaagatattgaactgggatcacgaagggtaggccacatagtgcttagtttttgatgaggagaaacgcctgaggctaatagaatttctcgtagagtgaaaatttgctgcacaccagcaccagccaaatatttactgaggaggtgtttagatgtgtcccaacttcaactttatagctcctattagtcactctagaaatcaaaaggtgataaatgcaaagcctagtgctgcagtcacagatcccacacatccagatttcaagcctcccccacctatgcgttagctcggaggacttgcaggtttggtatatgcagctaagagatttgataggggctccaattacgaaggaggatccaatagtgaaagagctggtggtggtggaggtagcaacgatcattactctaataaacgaggaggctttggctatggcaacggtggtagtagattctcgaataagtcttttcctaaagacctatcagagaagaaattctagcacggaggagctacaaatcagtacaatagaaggccagggcagaattttggagacagatccaaatcagatttcagcaacagaagaggtggaggaaatagtaaagacaactacttcttttaaaaatttcaaaagacaagtactcactatagcaataacaatggaggtggagaacaaagtaaagatgagcagaagtcgtttgataattgggtgaactaaagcaacaaggaattccatccttagctttatgaagatcgtgataagaaggcagaaccgactggcgaggttgaccaggatgaaattaaaaacgatccttactattcctatcagtcgaaggagagttcttatcaagggtaaggaggccaaaatatggtatcatcagctcagagaagtaattataataagaactcttctagttataaaggagaaaagtttacagaaaaggatagtggagctgtaaagaagaatctttatgacaagaaggtagagacttcagccttagtctgggtgaataagagacaagaaaataatcctgcagttaaattagtcggcttcaaatatcaattcactttatcaataaaagaagatttccttatgaaccaagagaccctatctttcatctttcttaggtaaataaaattctctactttaatgattctatttatagtttgaagtaccacatggagtatccactttatttaaagatgagactgagtgagctgaggagtcattacaccaaaatagggaaagagtagtaaataatcctgatacttttgacggacttggaccagactgacattccaaaagaggaaggtttagtaacctacataacgtttgaatgcctcaactttaacgccaatcttctatgcacttcaaggtaatagctgggttgaagtggctcaatacttgaacgcgtacaagaattactatactagagatcagagattcctaaaagagaatacccgcaatctgaatcatggacagttagcaatggattcactaacctctatcagaggcatcaataagaatgatgccacaaaacttatacaaaaatatggagtaagcattctgatgatttctttaaacatttctagtcaattcagaatgtggtattggctcctgattatagtaggttcatggaactcgatggtattggcaaactcaaggtagatagaatatcaaactgcttcagaggcaagttcaatctcatgtgattatatacttttaattcaagctcttaacttcataaaattttcaaagtagataaagtttctataccttcaatacgagccactccaatatttgaaccatctcaacctcattaacttttcaaaaactcaaatagccccgtactttaaatcttaagaaaaataccactatcactcttaacttaatcaagacttgaaggagagtttacattttttgaaagaatagagaaatcagtaaaatgcagcaataaatgtgcaagcccatagttcaagtgctttacaatatggcacgtcatgggctgcttcactagaaaagaatctgtactcagtgtaactatgcaatgtctatgtattatgaagaggagaccaattataagcacatttggaagtgcaccttttgctttcgccatcttcctgttaactactcaactccactttgcactttgaacttgaggcgattcgatatagcactagaatgctggatcatgaatgcaaaatccataagcacagccaagcttatgacatccagctcaagtgtgattggccattcctcacctgagtatttcaacgtttttaggaaggtagccagtcactatgtggataataaaattttgccttttctggttctccctggcccaatagagattgatgagtctaaaactcaaaacaagaagttcaaagtagctggaggaacaattgtggtgagatgggtctttggtatgtattgtcgctccacaaagctagcagttatttattgcataaaagataagactcacgagactttggtcgagtgcatgaagaagcacatccctagaggaggtataattttctcagattctcacatggcgtactgcaatttgcctgctgctagatctaagctgacttagtacggttactatcacttctggactaaccattctttccgcatggtgcatgagaagttccctttcaacaactcactatatgtagagcgcatgtggcgctctctgaaaatgaattgctatcagataaagtcctccttcaactatgcaaaagtgcagcagcatgcgaattcattcatgctcaaacgtaaacttattcgtaaacgacttctctacgatttcatgctaaaagcaacctatgagtattacagagacaagtacaatgaatttctgaaggagtcacagtttgaagagcaactttgtccttcaatctacaagatagatgagatcatgctgaatcttcagagttagaagagaaatactttccttaagcgtactatcaaggcttctaaagtgctttgcaactggaacttcttcgttaacatagacttagaggagcttaaaccatgctatgacgataactaatttgacaggaactttctcaaatactacgagatagggatgagtcataataaagtagatcgctgggtgcagaagaagcagggctataatcaatctcactagccgaagatacagtacaggcatcgcttttcttcaagggagaattgggtgccagtatggcctcagttagactagatcatagatccggaggaagataggctaagagcagaaaacgatgcgaaaggaaaggagaagagagatggaacatatgatgatgtagatgtgtgctctcttaagagaagctatggagagcgtgactactatagagcacttaagctgtagtggtatgaagggcagctaaacatgtatttatatgaacacactgagcagtcgatggatatgtggcacagagatcaagttaaatacaacacgaagaaattcaatgcagacatcgacttgctagacttggagctttcagaggaggaaaattcaaacgctaacgctatgggtatatatgactgaaccaaataagaattaatgtgcttttgagctggaaataatgcttagttttaatttatatgaaagattgataccactcactgcatttataaggatactaatttattttttcttttaatttcgattggcattgctctggggttttggggtt
>LASU02005697.1_1867_8232
GAATTGTAACCGAGAAGATTTGCTTGGACatgaagaggaataaagTGATTTTCAGTTTTGAAACAGGCTCAGTGGATGGGATGGCTTTAACTGACGAATTTTTGTTGATTTCAATGAACGTGTATGCTAAAATCATAATTTACAAATGGGTGAATAACACATACGAGCCTTATACCAAGGGCTCAATCTTCCATCATGGTGGTGGTTAGAAGCATCTCTACTTCTATCAATTTAGGAAATGCAAGTATATCGCTGATGAACACACATTTTTTGGTTGCTATGGGAAGGCCCTCTACAGAGTAGCACTTGAGGTAGAAAGGCCTACACAGTCCAAGCATTAGAAAATTTATACCTGCATGGGACTACAGGACTATCAATTTATCAACGAGAGGCTTGTTGCATGCATATCAGAGGGAGAAATCGCAATTGTAGattatcttctctaaaaGATTTTGGGATCAGTGAAGTTCGCTCCAACAATTGCAGTGATAGTTCCCACACAGTTCGATATCTCGTATATGCCAATCTTTATAGCCAATAACGAGTCAGCACTTTGCgagttaattatttaagacaTGCTAAACTAAGGACTGAAGGGAAAAGTGAGGTTGGAGTGTAATCGTATTCCAATTTGTGGAATAAAGATATTGAACTGGGATCACGAAGGGTAGGCCACATAGTGCTTAGTTTTTGATGAGGAGAAACGCCTGAGGCTAATAGAATTTCTCGTAGAGTGAAAATTTGCTGCACACCAGCACCAGCCAAATATTTACTGAGGAGGTGTTTAGATGTGTCCCAACTTCAACTTTATAGCTCCTATTAGTCACTCTAGAAATCAAAAGGTGATAAATGCAAAGCCTAGTGCTGCAGTCACAGATCCCACACATCCAGATTTCAAGCCTCCCCCACCTATGCGTTAGCTCGGAGGACTTGCAGGTTTGGTATATGCAGCTAAGAGATTTGATAGGGGCTCCAATTACGAAGGAGGATCCAATAGTGAAAGAGCTGGTGGTGGTGGAGGTAGCAACGATCATTACTCTAATAAACGAGGAGGCTTTGGCTATGGCAACGGTGGTAGTAGATTCTCGAATAAGTCTTTTCCTAAAGACCTTTCAGAGAAGAAATTCCAGCACGGTGGAGCTACGAATCAGTACAATAGACGGCCAGGGTAGAATTTTGGAGACAGATCCAAATCCGATTTTAGCAACAGAAGAGGTGGTGGAAATAGCAAAGACAACtacttcttttaaaaatttcaaaagacaAGTAATCACTATAACAATAACAATGCAGGAGGAGAGCAAAGTAAAGATGAGCAGAAGTCGTTTGATAATTGGGTGAACTAAAGCAACAAGGAATTCCATCCTTAGCTTTATGAAGATCGTGATAAGAAGGCAGAACCGACTGGCGAGGTTGACCaggatgaaattaaaaacgATCCTTACTATTCCTATCAGTCGAAGGAGAGTTCAAATCAAGGCTAAGGAGGCCAAAATATGGTATCAGCAGCCCAGAGaagtaattataataagagcTCTTCTAGTTATAAAGGAGAAAAGTTCATAGAGAAGGATAGTGGAATTGTAAAGAAGAATCTATATGACAAGAAGGTAGAGACCTCAGCCTTAGTTTGGGTGAATAAGAGGCAAGAAAACAATCCTGCTGTTAAATTAGTGGGCTTCAAATATCAATTCACTCTTTCTATAAAAGAGGATTTCCTCATGAACTAAGAGACCCtatcttttatcttcctAAGGTAAATAAAATTCTCTACTTTAATGATTCCCTTTATAGTCTGAAATACCACATGGAGTATCCCCTATATTTAAAGATGAGACTGAGTGAGCTGAGGAGTCATTACACGAAACTAGGAAAAGAGTAGTAAATAGTCCTGATACTATTGACGGACTTGGACCAGACTGATATTCCTAAAGAGGAAGGTTTAGTAACCTACATAACATTTGAATGCCTCAACTTTAACACCAACCTTCTATGCACTTCTAGGTAATAAATAAagcataaattaaaactgaTCATAATATATATGAATAGCTGGGTTGAAGTGGCTCAATACTTGAACGCGTACAAGAATTACTACACCAGAGATCagagattcttaaaagagaatacCCGCAATCTGAATCATGGACAGTTAGCAATGGATTCACTAACCTCTATCAGAGGCATCAATAAGAATGATGCCACAAAACTAATACAAAAATATGGGGTAAGCATTCtgatgatttctttaaaCATTTTTAGTCAATACAGAATGTGGTATTGGCACCTGACTATAGCAGGTTCATGGAGCTCGATGGTATTGGCAAACTCAAGGTAGATAGAATATCAAACTGCTTCAGAGGCAAGTTCAATCTCATGTGATTATATACTTTTAATTCAAGCtcttaacttcttaaaatgttCAAAGTAGATAAAGTTTCTATACCTTCAATATGAGCCACTCCAATATTTGAACCATCTCAACCTCattaacttttcaaaatccCAAATAGCCCCGTACTTtaaatctcaagaaaatcaCTAACACTCTTAACTTAATcaagacttgaagaagagtttaaaatttttgaaagaaaagagaaatcagTAAAATGCAGCAATAAATGTGCAAGCCCATAGTGCAAGTGCTTTACAATATGGCACGTCATGGGCTGCTTCACTAGAAAAGAATCTGTACTCAGTGTAACTATGCAATGTCTATGTATTATGAAGAGGAGACCAATTATAAGCACATTTGGAAGTGCACCTTTTGCTTTCGCCATCTTCCTGTTAACTACTCAACTCCACTTTGCACTTTGAACTTGAGGCGATTCGATATAGCACTAGAATGCTGGATCATGAATGCAAAATCCATAAGCACAGCCAAGCTTATGACATCCAGCTCAAGTGTGATTGGCCATTCCTCACCTGAGTATTTCAACGTTTTTAGGAAGGTAGCCAGTCACTATGtggataataaaattttgcCTTTTCTGGTTCTCCCTGGCCCAATAGAGATTGATGAGtctaaaactcaaaacaAGAAGTTCAAGGTAGCTGGAGGAACAATAGTGGTTAGGTGGGTCTTTGGTATGTATTGTCGTTCTACAAAGCTAGCAGTCATATATTGCATCAAGGATAAGACTCATGAGACTCTGGTCGAGTGCATGAAGAAGCACATCCCTAGAGGAGGTATAATATTCTCTGACTCTCACATGGCGTACTGTAATCTGCCTGCTGCCAGATCTAAGCTGACTTAATACGGTTACTATCACTTCTGGACTAACCACTCTTTCCGCATGGTGCATGAGAAGTTCCCTTTCAACAACTCACTCTATGTGGAGCGTATGTGGCgctctttgaaaatgaactGCTATTAGATAAAGTCCTCCTTCAACTATGCAAAAGTGCAGTAGCATGCTAATTCATTCATGCTCAAGCGTAAACTGATTCGTAAACGACTTCTCTACGATTTCATGCTAAAAGCAACCTATGAGTATTACAGAGACAAGTACAATGAATTTCTGAAGGAGTCACAGTTTGAAGAGCAACTTTGTCCTTCAATCTACAAGATAGATGAGATCATGCTGAATCTTTAGAGCTAGAAGAGAAATACTTTCCTTAAGCGTACTATCAAGGCTTCTAAAGTGCTTTGCAACTGGAACTTCTTCGTTAACATAGACTTAGAGGAGCTTAAACCATGCTATGACGATAATTAGTTTGACAGGaactttctcaaatactACGAGATAGGGATGAGTCATAATAAAGTAGATCGCTGGGTGCAGAAGAAGCAGGGCTATAATCAATCTCACTAGCCGAAGATACAGTACAGGCATCGCTTTTCTTCAAGGGAGAATTGGGTGCCAGTATGGCCTCAGTTAGACTAGATCATAGATCCGGAGGAAGATAGGCTAAGAGCAGAAAACGATGCGAAAGGaaaggagaagagagatGGAACTTATGACGACGTGGATGTGTGCTCTCTCAAGAGAAGTTATGGAGAGCGTGACTACTATAGAGCACTTAAGCTGTAGTGGTATGAAGGGCAGCTAAACATGTATTTATATGAACACACTGAGCAGTCGATGGATATGTGGCACAGAGATCAAGTTAAATACAACACGAAGAAATTCAATGCAGACATCGACTTGCTAGACTTGGAGCTTTCAGAGGAGGAAAATTCAAACGCTAACGCTATGGGTATATATGACTGAACCAAATAAGAATTAATGTGCTTTTGAGCTGGAAATAATgcttagttttaatttatatgAAAGATTGATACCACTCACTGCATTTATAAGGatactaatttattttttcttttaatttcgATTGGCATtgctctggggttttggggtttt
>LASU02014663.1_1_4367
aaccccaaaaccccagagcaATGCCAATcgaaattaaaagaaaaaataaattagtatCCTTATAAATGCAGTGAGTGGTATCAATCTTTcatataaattaaaactaagcATTATTTCCAGCTCAAAAGCACATTAATTCTTATTTGGTTCAGTCATATATACCCATAGCGTTAGCGTTTGAATTTTCCTCCTCTGAAAGCTCCAAGTCTAGCAAGTCGATGTCTGCATTGAATTTCTTCGTGTTGTATTTAACTTGATCTCTGTGCCACATATCCATCGACTGCTCAGTGTGTTCATATAAATACATGTTTAGCTGCCCTTCATACCACTACAGCTTAAGTGCTCTATAGTAGTCACGCTCTCCATAGCTTCTCTTAAGAGAGCACACATCTACATCATCATATGTTCCatctctcttctcctttCCTTTCGCATCGTTTTCTGCTCTTAGCCTATCTTCCTCCGGATCTATGATCTAGTCTAACTGAGGCCATACTGGCACCCAATTCTCCCTTGAAGAAAAGCGATGCCTGTACTGTATCTTCGGCTAGTGAGATTGATTATAGCCCTGCTTCTTCTGCACCCAGCGATCTACTTTATTATGACTCATCCCTATCTCGTagtatttgagaaagttCCTGTCAAATTAGTTATCGTCATAGCATGGTTTAAGCTCCTCTAAGTCTATGTTAACGAAGAAGTTCCAGTTGCAAAGCACTTTAGAAGCCTTGATAGTACGCTTAAGGAAAGTATTTCTCTTCTAACTCTGAAGATTCAGCATGATCTCATCTATCTTGTAGATTGAAGGACAAAGTTGCTCTTCAAACTGTGACTCCTTCAGAAATTCATTGTACTTGTCTCTGTAATACTCATAGGTTGCTTTTAGCATGAAATCGTAGAGAAGTCGTTTACGAATAAGTTTACGTTTGAGCATGAATGAATTCGCATGCTGCTGCACTTTTGCATAGTTGAAGGAGGACTTTATCTGATAGCAATTCATTTTCAGAGAGCGCCACATGCGCTCTACATATAGTGAGTTGTTGAAAGGGAACTTCTCATGCACCATGCGGAAAGAATGGTTAGTCCAGAAGTGATAGTAACCGTACTAAGTCAGCTTAGATCTAGCAGCAGGCAAATTGCAGTACGCCATGTGAGAATCTGAGAAAATTATACCTCCTCTAGGGATGTGCTTCTTCATGCACTCGACCAAAGTCTCGTGAGTCTTATCTTTTATGCAATAAATAACTGCTAGCTTTGTGGAGCGACAATACATACCAAAGACCCATCTCACCACAATTGTTCCTCCAGCTACTTTGAACTTCTtgttttgagttttagaCTCATCAATCTCTATTGGGCCAGGGAGAACCAGAAAAGgcaaaattttattatccaCATAGTGACTGGCTACCTTCCTAAAAACGTTGAAATACTCAGGTGAGGAATGGCCAATCACACTTGAGCTGGATGTCATAAGCTTGGCTGTGCTTATGGATTTTGCATTCATGATCCAGCATTCTAGTGCTATATCGAATCGCCTCAAGTTCAAAGTGCAAAGTGGAGTTGAGTAGTTAACAGGAAGATGGCGAAAGCAAAAGGTGCACTTCCAAATGTGCTTATAATTGGTCTCCTCTTCATAATACATAGACATTGCATAGTTACACTGAGTACAGATTCTTTTCTAGTGAAGCAGCCCATGACGTGCCATATTGTAAAGCACTTGAACTATGGGCTTGCACATTTATTGCTGCATTTTACTGATTTCtctattctttcaaaaaatgTAAACTCTCCTTCAAGTCTTGATTAAGTTAAGAGTGATAGTGgtatttttcttaagatttaaagtACGGGGCtatttgagtttttgaaaagttaatGAGGTTGAGATGGTTCAAATATTGGAGTGGCTCGTATTGAAGGTATAGAAACTTTatctactttgaaaattttatgaaGTTAAGAGCTTGAATTAAAAGTATATAATCACATGAGATTGAACTTGCCTCTGAAGCAGTTTGATATTCTATCTACCTTGAGTTTGCCAATACCATCGAGTTCCATGAACCTACTATAATCAGGAGCCAATACCACATTCTGAATTGACTAGAAATGtttaaagaaatcatcaGAATGCTTACTCCATATTTTTGTATAAGTTTTGTGGCATCATTCTTATTGATGCCTCTGATAGAGGTTAGTGAATCCATTGCTAACTGTCCATGATTCAGATTGCGGGTATTCTCTTTTAGGAATCTCTGATCTCTAGTATAGTAATTCTTGTACGCGTTCAAGTATTGAGCCACTTCAACCCAGCTATTACCTTGAAGTGCATAGAAGATTGGCGTTAAAGTTGAGGCATTCAAACGTTATGTAGGTTACTAAACCTTCCTCTTTTGGAATGTCAGTCTGGTCCAAGTCCGTCAAAAGTATCAGGATTATTTACTACTCTTTCCCTATTTTGGTGTAATGACTCCTCAGCTCACTCAGTctcatctttaaataaaGTGGATACTCCATGTGGTACTTCAAACTATAAATAGAATCATTAAAGTAGAGAATTTTATTTACCtaagaaagatgaaagaTAGGGTCTCTTGGTTCATAAggaaatcttcttttattgataaagTGAATTGATATTTGAAGCCGACTAATTTAACTGCAGGATTATTTTCTTGTCTCTTATTCACCCAGACTAAGGCTGAAGTCTCTACCTTCTTGTCATAAAGATTCTTCTTTACAGCTCCACTATCCTTTTCTGTAAACTTTTCTCCTTTATAACTAGAAGAgttcttattataattacttCTCTGAGCTGATGATACCATATTTTGGCCTCCTTACCCTTGATAAGAACTCTCCTTCGACTGATAGGAATAGTAAGGATcgtttttaatttcatcctGGTCAACCTCGCCAGTCGGTTCTGCCTTCTTATCACGATCTTCATAAAGCTAAGGATGGAATTCCTTGTTGCTTTAGTTCACCCAATTATCAAACGACTTCTGCTCATCTTTACTTTGTTCTCCACCTCCATTGTTATTGCTATAGTGAGTACTtgtcttttgaaatttttaaaagaagtaGTTGTCTTTACTATTTCCTCCACCTCTTCTGTTGCTGAAATCTGATTTGGATCTGTCTCCAAAATTCTGCCCTGGCCTTCTATTGTACTGATTTGTAGCTCCTCCGTGCTAGAATTTCTTCTCTGATAGGTCTTTAGGAAAAGACTTATTCGAGAATCTACTACCACCGTTGCCATAGCCAAAGCCTCCTCGTTTATTAGAGTAATGATCGTTGCTACCTCCACCACCACCAGCTCTTTCACTATTGGATCCTCCTTCGTAATTGGAGCCCCTATCAAATCTCTTAGCTGCATATACCAAACCTGCAAGTCCTCCGAGCTAACGCATAGGTGGGGGAGGCTTGAAATCTGGATGTGTGGGATCTGTGACTGCAGCACTAGGCTTTGCATTTATCACCTTTTGATTTCTAGAGTGACTAATAGGAGCTATAAAGTTGAAGTTGGGACACATCTAAACACCTCCTCAGTAAATATTTGGCTGGTGCTGGTGTGCAGCAAATTTTCACTCTACGAGAAATTCTATTAGCCTCAGGCGTTTCTCCTCATCAAAAACTAAGCACTATGTGGCCTACCCTTCGTGATCCCAGTTCAATATCTTTATTCCGCAAATTGGAATACGATTACACTCCAACCTCACTTTTCCCTTCAGTCCTTAGTTTAGCATGTCTTGAATAATTAACTCGCATAGTGCTGACTCGTTATTTGCTATAAAGATTGGCATATACGAGATATCGAACTGTGTGGGAACTATCACTGCAATTGTTGGAGCGAACTTCACTGAACCCAAAATCttttagagaagataatCTACAATTGCGATTTCTCCCTCTGATATGCATGCAACAAGCCTCTCGTTGATAAATTGATAGTCCTGTAGTCCCATGCAGGTATAAATTTTCTAATGCTTGGACTGTGTAGGCCTTTCTACCTCAAGTGCTACTCTGTAGAGGGCCTTCCCATAGCAACCAAAAAATGTGTGTTCATCAGCGATATACTTGCATTTCCTAAATTGATAGAAGTAGAGATGCTTCTAACCACCACCATGATGGAAGATTGAGCCCTTGGTATAAGGCTCGTATGTGTTATTCACCCATTTGTAAATTATGATTTTAGCATACACGTTCATTGAAATCAACAAAAATTCGTCAGTTAAAGCCATCCCATCCACTGAGCCTGTTTCAAAACTGAAAATCActttattcctcttcatGTCCAAGCAAATCTTCTCGGTTACAATTCGATCTCCATGTATCACAAAAAACTCTGGAAGGTCGAGAG
>LASU02021066.1_1_3304
GTTTATACTGAAATAGTTCCTGACTGTAAAAGTAAGACACTACAGGATATTGTTAGAGGTAAAGTATCGGCTGAGTCAATCATTCATACAGATGGTTGGCGTGGTTATGATGGTTTAGTTGATATAGGCTATGATAAACACTTTCGTGTTAATCATGGTAACAATGAGTTTGCTAATAAACAAACTCATATAAACGGTATAGAGAGCTTTTGGTCATTTGCCAAAACTAGACTAGTAAAGTTTCATGGTATTTCTAAAAGCACGTTTAATTTGCATCTAAAAGAATGTGAGTTTAGGTTCAATTATCGAAATGATAATCTCTATGctataatattaaaattgGTTAGAAATAATCCACTTTGATTGTCTAGCCCCTTTGTTATTATAGTGGTTGACTGCTTCATTCTTATCTTTCGTTTAGGTTTTTAACTAACTATACTTGGagtaataattattaataacAGAATAACTGAGTAGTTTATTGAGTTAAGCAATTACGGTGT
>LASU02022808.1_9263_15589
tttaggtttctacaaatttgtgattctaagataaacaactagtatcctaactaataatatataataggatatataggttcccatcagcaagatcacggatatagagttgttatgctcttaacccaactttacatatataagtttttgtaggtaacaggtaaaactacctgttttggcattttctgtagtaaaaattcaataaaatattttatatttgagggatatagtgcaattcattctatgaagaagcgcgcttattgcttaactggggaacgtccaaaattttcaaagttatgcggcaatgggaatcaaatatgtcacgttatagcgtgggcattacctatttggtgcataacaggctttggacggcctcccgtttgccgcataaggttttgtcccacgcttctttttaaataacgttactcaggacaatagtaacaaaaactaatcactttttgatgaaaaagttaattgttctatgtgtcgtcttaacggcatcgttcactcttacctgtaagaagaaagaaaaagatcctgagcctactacacctgtcgatacgcaggtttattgtgtttattggtataatggaggtactaagacgttttacaaatgcgtgactggtaaggatgctgccactgctacttacaacgagattaaagctggcggtaatgaggcggaagctgtagctaaaaactcatgctcagaatgtcagtagtcatgaagatatttatattattcacttttttattcccatgtgtgattaaatcacaagtgccgggaggcttaggagttaatcttcaatataatgaaaggattgaagatgctagatataacgactatcaattaaagaaagcttataaagaaagatatgataaattaaagtcggattatgtatacatgttaggctataatgagttaagagaaattccaaaagttttagatagcaatggaaatttcgaaggaattgttacagacatgagtagaataatagaaacagccgatattatcgtggaaaataacaaagtaaaatacatttttactagagacggaaaaaaattaacaccagattatagttcagaggtagtaaattttagagctgttatatctttcccaggatcaaattatttagaaataattttcacctttttatttaaataatatgagatacgtgtttataattctatttcctataattggaatatcgcaaaattcccaaaatcataaagtaaaaggttacgttaagaaagatggaacggttgtgcagcctcataggagaacagatcagaataaaactgaaaaggataattatacctctaagccaaatgtgaatccatatactaataagaaggggtataaaaatccaaaaaaatgaaatacctaataatttttgtttttttaagtttgaaaggatttactcaagattgggatttctatagaacatacgaagcatctgaacattatgatactataagtcatacataccgtctaatggttaaagagagtggagaatcttttaaatgccatgtgttttttgacaaaaagcgtcattctataattctactcgattctgtagaaatggaatatgaagaacatattattgttgctaatgaatttaaagatggacatttaaagtatcaggtagaaggtgatatgatgattgattttcattatcaaaatggctatcacatcatggacaaggttgcggctctgtatattatccggcgcaaacacaaagggcctgagaagccagttaaataaaaatttaacctttcttcttaggctttgcgagttccttaacgatttcatcaaatgtgccgggaataataaatttctcttcgtatttagaaggcttctttttaggagccttttttgttggtttctttgccatgaaatgaaggtaataaaaaaccctcacgggttaggagaggggttaatttagaaatttatgatttattaatttggtttatctggttttgaaagaagttggttattatcaaaagcaccgccataacctgtgacatcatttatctttgaaatctcatttttaagatcatttattccaactttaacttgtccaaattctgatgttgtatttccttttaaactatccaactttgacgttaattttatttcaagattattcacctttgagtttaatatttttatttcaccttctacgatacctagtctattattgatagattcaaagtttccatcaatctttttaaaaccatcctttaaagcacccattaatgcagaaatagctgatcttgtttcagtgttgcttttttctagtttatcaagtctctcttccatattagcgcaaacttaacatattaaaggatatttcctattaccacttatgtaaattaagaattttaacatacgtaaaactacatgaatttagctacaattcgtagcattttaaaacatatagtaactataatttatagcaaccgttacagtagtataattcattcgccatgaaatttaaatcactgccacagcttttagattcctttaaagacgagaagacgtgtgttaaatactttgaggatagattgtggggaggaaaacccgtatgccctcactgtaaatctgaaaagccttatgtgctcaaatcaggtggttataaatgctcaaatagcaaatgttataagaagttcactgtgaaggtgggaactgtgctggaaagctctaaaatacctctcaggaagtggtatatagccatattcttagtaagtactcacaagaagggaataagctctgtacagctggctactgatctcggagtaacccagaaaacagcttggttcatgcttcaccggataagagagatgatgaagaacaaaagccatgaaaaattaggctcagccactggaataatagaggtagatgaggccgttattggtggatctgaaagaaacaggcatcagaagaagcgccataacccaagaactggactagcgatggatggaacgctatacaatcataagcaaatagttataggcttaatagagagaggtggtaatgttatcttaaagcacgttccgacagtcataggtacatggtcactggttcttgataaagtagttaagggaagcactataatcactgacagcgctccaatgtacaaaatacttggaagggattacagccaccattctattaatcacaatattgagcaatatgttaagggaaatgtccacacaaacactgtggaaaattattggagtgttttaaagagaactttaggatcaacatacatccatgtcagcggaaagcacctacaggcttatttaaatgaatcctcagccaggtttaatactaggaacgaagacgtgaagcagaagttcgataagatagtttctaacgctcggggaagctgcttgtataaggttttgacagccaaggattattaaatcacgtatttttacttaggcgtcaatcatcactaattcttatgtttggaataaaaaattcatgaacagagaagaggctatacaaaagcacgcagaattaagagatcttattggagaaactattattagccgaataaatccggacactcaaatagaaatagaattagttttcattgctcctgaaaactttctttcattaggtaaaaaagatgttgtggctatatcacaaagcgacagccatgccggattattgtttccagagccatatgaagtgttcttagtagtatctattgatggcggacacaatcaatttatttcgtcttcagagctgctttctgattacataatagcgtaaggctgcttagagacttaaatttaaaggccttcccatcagggattactagtaatgctactttacctgaatacttacgttccaccttctgagcatatttattataggaatcaaacagctttttagcgcggcgaagttctttttctaatgtcgtcttttttggcatagtttcgtgtggttattgtggttcttcaaagctatagtattgttgaccatcgatctcaataacttcacctaccccatccttagctttaataagctctactttgccatttattatagcaaggttaaattttgtgcctgttggaaatattgtttctgccatgattctattatttatataaccaaatttatatcaaaatacaacatcttttacatgaacaaaacactcacctaaaccctgagggtttttcatttctccctattctccctaacttaccctatagcatccaactcctgcactccctgaaggactcatggcgctatatcatggatttgactatagaccagaaggagccagcgttctaagcattactgaaggattaacacagtacttctccgccgagtcccggctaggtattttcgagtgccaggagagtggaatgtgttaaaaaaacatggttattattgcggagaattagggattttaatgtccttttttgtatgtaagtgccaacttagacggttttaaccgtttgtaaacagatatatccaactacaaatagtttccaaccgaataacctttggaggctgccatacctttgtgtcggcagtttgatgaagcgcttcaaaaaatcaaaagcttagtttatagaaaaccattattaatttttaaaaaagaaaacatcatgaacacattgagaaaccgcgtacagttaatcggaaatttaggcacagccccggaagtaaaaaccattgcaggaggccgtaaaatggcgaagatcgtgattgccacgaacgaaacctacaagacgcagaaaggcgaaaaagtaaccgaaaccacctggcacaacctcacggcctggggcaaccaggcagagattgccgaaaaataccttcagaaaggctctgaaattgccgtggaaggaaaactgaaaaacaacagctataccgacaaggaaggcatcaagcgttacacgactgacatcgagatcaccgaatttgtgatgctcggcagcaaaaaataggttctcccccgaaccagtaagaggcgccaacctgagattttttcaggtgggcgtttttttagttcctttctctcaactaaggaaaaagctgttacattcgttgccataaaaacacaactatgtacaaagaacatttatacaaaaacctggaacgtgagatcgtcctgttgaaacaacttgccaaagtcatcgaagaaaaagacctcgacttccgcccgcacgaaaaatcaagaagcaacatcgagctgatgcgctacctctccggcctgggtgccaatatgctgcgctggttcatcgacaacgaccttagccccgaagaatgggtaaaaatccgtgagcatcagaaaacactcaccatcgaaaattttcctgccaggctcgatgaacagctggcaaccatcaaacgctacatggacgctatttcggaagaagacctgctgacgaaagaagtgaccctgccttctaaagaacccatgctgctcggcatggccatcatgaatgcacctatgaaatggctggcctcttaccgcctgcagttattcgtcaacttaaaacaaaacggccatgactacctttccacgaaagaagcctggacccttattgaggcataatgcatttaactacataggcacatagagaagatcgtttcgtgaccttaagagattccgaaacaagttcggaatgacgccgatatttttacgttttgcctgacaactatccaaactatgttttctctatgcctgtgtggttactgaatttttcaaacaaaaaaagaccggcattcaaccggtcttttcaattttgttgtgtgtgaaaatttatttcaccaccatgattccgtttgccaggaagcggatctcttgtttaggctgggtgatagcgtcgatctctgattgtggttttttcgcgtcttcggcataatgcttcagctccgatacagacgtggttttggtaaaggcaatgccatcgagcaccaccgttttcccttcaatttccgttggcacgaaaaatccgtagtctttcatttttacaaaagcggttgttttatcgtcgatgatgaggttcatccagcagccttttttagcgcaggagctttctactttggcttttacttttacggccagggtatcttttgttttcagcatggccggaatttctgaaatattgatggctcctgcttcgcttacttttgcaccgtaggtatctccgggcttggcgtggcctgccggcggctgggcgttgatcaggaaagcacaaagcatcagggcaagggttaaggtcagttttttcatggatagggttttaatgaatcgcccctaaagatacaaaaaacagtcttatactcataaccctgattccggtag
