# Supplementary material for: Distribution of Merlin in eukaryotes and first report of DNA transposons in kinetoplastid protists
Source: PLoS One. 2021 May 6;16(5):e0251133. doi: 10.1371/journal.pone.0251133 (PMC8101967; doi:10.1371/journal.pone.0251133)
Supplement: S3 Appendix — Contigs containing positive hits for each species are provided as fasta files. Nucleotide sequences from each Merlin group or family are also provided. All protein sequences were provided in a single file. A README file is provided with additional information about files. (ZIP) [file pone.0251133.s009.zip › S3 Appendix/contigs_Alveolata/GCA_001273305.2_Sterkiella histriomuscorum_Alveolata_contigs.fasta]

>LAST02014412.1_1_3931
caaaaccccaagagatCAAAATTGTTGTAATAGTagcattttaaagttttaaaattaagcattattaaaaacttttctTACTTCTCAATAGTATACTTTCAACAAaaattctttcaatttaatttaagctttCAACACTTTAAGTTTACATTCACCTACTCacagtaacaataattcagaaaaagtataataattctaatgaaCGACTTATTAACAACTCCAATAATTATGACAATATATGGCATGATGAAAGCAGGACTACTGCATGCAAGAAGAGATTGTCCTATGTGTAACAGTAGGatgctttttaataaagatatggTAGCCAATGCAGATTATAGATGGACTTGCTCACTATGCTTTTACTCACTAGAGTTAACAACCTCTACCCCTCTTAATGGTATTAAATTAGATGAGTTTGATTTGTTTCTGAGGATATGGTCAGAGAGTAGTGCTCTAAAAATTACTCAAATATCAAGTGTACTAAGGACTTCACACTCTAAAGCacattagaaaatttatagattctCAATGGCACATTACTGGTAGCGATATATCAAACCGCATCTCAAACTTCCAGGAGTGGTCGAAATAGATGAAACAATGTCCAGCGCTAAAAAGTATGCAGTAGGTACCAAATTTCCACATTAAAGATGGGTTTTTGGAATGTACTGTAGAGACACTAAAATTTGTGTTATGTACAATATCAAAAACAGAAATCATTGGAATATTTACCCACACTTAAAAGCTCATATAAATCCTGGGGGTGTAGTAGTTAGTGATGAACATGCTACTTATGTATGTTTATAAAGTGCAAAATCTAGGCTTGCTTAATTTGGATGGTATCATTTTTGGGTAGTTCACTCCTCTGGATATTCACATGAAAagtttccatttttatttacttcaAATGTGGAGGCCACATGGGCGAAACTTAAACGATAAAATACaggattaaaataaatgaatactaagaaataaattgaaagcTACACTGACTAATTTTGTCtcagatttattttaaaaaaagataAGGTATATCCATTTGCATTGAAAGCGATGCGtatatattttgatgatatggtataaagattcaaataaCTCACAAATTATGAGGAGTAATATTATCCTTGCGCAGGGGCACTGGAATATTACTGtgattctattttaaaagagggcaatgaaaaaataatgaaggTATTTAGCTGCGAGAATTATCATGATCGTTAGTATATGAaacttttcaaaaattatgatgctgattaaatttaaaaaccgGGAATGTGCGATGCAGATTATGATCCCACAGTTCTTTACTATGTAGaattagagaaataaaaataatcaagaatAAATGCTGTTAAAAATGTACATCTTCCTATATGCTTCGATCTCTGCGAAGACATAGAAGAAAACCCTGAGGAGCAAcgtaaaaaagataaaatagcaaCTGATACTCATAGATAAATAGATATCAGTACTATAAGCTCATTAGGAGACTTAGGCTTTGCAAGGCGGGTACATTAAAAAGCATGTAATAATGCTATTTGtgtaaattatgataaaatgaagaGGCCGGGCTTCAATATTGCTAAGTACCTCGCTACTTGGTGATTTAATCATTGGAAAACGATTAGATcataaattacatttttggcttaaaaataaaatataaatataagttaagGTGCTGGATAAACTCGAAATGTCTTTATCAGCTATAGTTAAGATAAGACGGACTGCTCTAAATtagaagatattttaaaatgcttttgttttttaatataaaattggctttattgttaaataatataatagataaaggatacttattaaattaatatttcaaacaattttaatttcgtTCTTTTAACTAAATGATTGTAaatgaaggggttttggggtt
>LAST02003360.1_1_3864
aaaccccaaaaccccatcaacaAGTGTATAAGTAAAAGTTTGAGAATAAactaattttgttataatacAATTGAGTTTGTTGTAGtgatttttcatatttaaaaatgtaaagcAGTAATGccctaataattattagaccTAAAATAAGAGTTATTTATGACATGATGCGTTATGGCCTTTTACATCCAAGACGGTATTGCAACTTATGCTTGACTGAGCTGTGATTCGTATACAACTATATGGAACCATACTGCTACAATTGGTTGTGCCCATTTTGTTTCAAGCCAGAAAGATTGACACACTCTACTCCAATGCTAGgcttaaatataatcaaatttgatGTCGCAGTAGAACTATGGGCATAGAATTGCAACTCACGTTAAGCACACATACTTATGTCAGATAGCGCCATGGcagatttctttattattatcagaaAGGCATGCAGTTgatttattgagaataaagtaaaaaagtaCTTGGTCTTTTAAGATCAGATTGATATTGATGAGACTTTAATTGGCTAATAGAGATGGAGTTATATGGGACATTTTCCTTAATTAAGATGGGTATTTGGTATGCTATGCAGAAGAACTAGGATACCAGTTATGTACTTCATTAAAGACAAGTCTCACTTAAATTTggttaatataatcaaaaggCATACCATACCAGGTACAGTTATTTTTAGTGATAGCCACTCATCCTATGTTAATATGCCAAAAAGCAGTTCCAAACTCACTTAATATggattttatcatttttggaTATGCCATATAACAAGATATGTTCATGAAAAGTTTGGATTTGTTCATACAAGCGGTATAGAATTATAATGGaataatatgaagaaaagtttaaaagGCTTAAGATATGCATCAACagagaaaattataaatgaatatgtAAATAATCACACATTTCGTACTCTATACAAAAAGACTGGATTACACGACATGGTACTTAAAGCAATGAGAGAATTTTTCGATTATTCATATAATgaaatactataaatttgTAACTATGAAGAATATGCATGTCCAAACCTATGGAAGTTAGATGACTATATGAAACATTTAAAGAGTGGAAATGTTGATGAACATTTAAATGCTATGCAAAAAGTAAGATTATCAAGAAAGGAACAATAATATTGGCAATCATAAGATGATTTATATGATTGTGTAGTTCCATTAGATATTAAGGAAGATATTTGTGAAGATGTATAAAGGTATCTTGAGATTGAAACAATAAGAGGTAAAAAAATTACACCATATGccaaatatcaaaatatccCTATATCTCATGTACTCGAGTACAGAGAGTACTGGGAAGATTCAGATAGAGATAAAATTGGATTAGAAAAAAACCCTGATGAATATCCTAGAGGATTAGagatatcatcaataaattatataaaaggTGAAAGAGATtacttaaaagaattaagataaatgaGGTAAAAGCATGTAATAGATTTAGTCaaagattatgatgaaaaagagGAAGATCCAAATAGTATAAGGCTAACTTATACTGAAAAATTCCTAGCaggaaaataaattaaaaacaaaaattaatttcttataaataaatcaaaaccTTTTGAATGGGGAAGGCCATtctgattataaataattgaaaattaaaacttataaaattgcaaattaattttaatatatgtctttaggggttttggggttt
>LAST02019288.1_1_3847
tagacctaactattccacctccttctactgtctttaatagtactgatgatacaattaagaaatagcgtagaagaaaaacaaaatcagaaaatgccaaacataaaagagagtcaagagactcatcggacacatgctcagattggtctaagtccagttcttaggggagagaacgattattaagtcaattagatgctactgcaaatatgtcaactaaagtaacttaaaattgtaattaagaatattcctatgataataatataactcaagaggaattagacaattaagaaaataaatgcaaatacaaattagttggcaataataagcatattattagggatcctatcagtggaagatttatgaggataagcgatgttgaaaaaagagatgcagaaactaaaaggttactagaagagcaaaattaaaaggaaacttaaatagtaaagccgactgatgaatctatttaaaaatttgcaaagagtattttaaacccagcaatatttgaaaaatcaaacaaaaataaggaaagaaagtatactaggcccatgccaactcgaaatgataatcgagacagtagttaaaatcaaaatgaaagactagctatagagaccgtagtagagtcaagattaaacctttataatggaagagcatcaagtagtattctagcaactctctaaaagaaacaaaaagatgatctaagttaagttaacatattttaactcgcaaaccagaactcagaaataaaaatataaaaagatccaaactttggataaacttaatgtaaagatataaagaaggaaaattttaagtaagaatgccttaagttagttggaaaaagacaagaagatctttactaaattaatccaggttatgaaaattgggattaagtaccaagaagagaattagttgagtttggattttatgaagatctagaagttatgagagcaaccaaaagcttcaaagattctttagactggtcaatagaaaaaggattaatgccttccaaaaggagctgcagatattgtggttcaataatgaaaattgcaagaactatagtttcataagcagatgggtatttatatagatgttaaaataaggtttgcagaaatagattaggtattagagaaggtaccttctttaaatgctcaaagttaactattatggaaatattaagattggtatttcattattttgtcagaaacaataatgcctctgttacccattcagaattaagagaaatgattaatgacagaattaatccctatggtgtaccaggaaataaattcaaatttgaagatgatatttatagaattcattacaaggctattcattaagtattcaaaagagctcgtatgtagattcacatctgggtctaaaatcattatagaaagaataaactaggtaagtttggtagagttgtagaaattgatgaatcaatatttgcaagagattcaagggagggtaaaaatgataaaatatgggtattaggcttctatgaaagaggtacaaaagaagcaagagctattaaagttccagacagatcagaagagactttaacataagtaatactggaaaatgtagaggaaggtgcggagatttatacagatttttggagaggttataactcattgaagaatttttatacccatagagttgttaacaaagcaatgaagggttatggtacttctgagttttaaacaactaatggagttgaatgtttatggtcagaagtaaaaagattcttttaaatttattcatgctataatagtccaaatttacaagttttcttagacgaagctttatggagaagaaaatataaaaacatcaaggaccgcattaacttcatacttcaactaaattcctatcattaatactccagagcttctgatttaatatgggatacaaatatttgcgatccaaattgtttttaagatgaagatgaatttaatgggcagttgaattttaataatgtaaataaagatatgttcccaaaataaaatagccaaataaatgataataaatcaagcaatcttggtagtgagggattagctaacaatttagaaaataaaaatggtgagagctatttagcgagattttaatagtggagttagagaaaagactcagaaatctatgaagatgattgtgatgattatgaaatgtaggatttaaattttgatgatgattttgatttatgattaattaattttaaaaatcctttagaatattacttgaatttaatagctaaggggttttggggtttt
>LAST02017073.1_1_4458
ccaaaaccccaaaaccccatggtcccatttcctgtatgatctatggatttaacttttaaagtaaaatatatttatgaatgaaaatcttcgtatctccttggtcatgtacattttaatttaaaatactttcagcaaatccatttcaactccaaggttgcttcatttaatttatattaacaccagaactaagatcgtttaagattctcaatattcataaatttaaaattttacaactttcctatggatccaactattagaaaagccccaatagatataatttacaactatgcgaagcatggcctgttacatccaaaaagatggtgtactttttgtgcgacgagaatgcgtttgattaaaacttgaatggactattttggatatgtatgggtatgtcctgtatgtttttaaggtaaaagagtgacatcaagcacgccattgaatacaataaatatcctactttttgattttgcattggctatgtgggttaaaaatgcaactcctaaaatggctggagatatgagtagtggaggacactctttgcaatcatagtttatgctattcagaagagcttatacattttatatgaaaactaaagtgctaccatatttagtactaccaggacctgtggagattgatgaagctaagattggtagataaaggtggcatttcagaggagaatttcctaaaaagattaaatgggcttttggcatgttttgtagaacgacctagataccagtaatttatgagattaaatgcaaagtacactcatatctagtatccattttgaaaagacacttgagagcaggtacagtaatgcactctgatcatcactcttcttatgtggttttgagatcagctaaaagtttactggctaaatatggcttttatcactattgggtcaatcattccaatctttatgtgcatgaaaaatttggttttgtaatgacaggcaacattgaaagagtttggagttagctaagacatatgatgatgcctttaaagttttaacgaaactcaaaacgtatagaagagtatctttgcacttatatgttatcctaaatgattaaaaagaagcacagagaatcttggactttaaaattgttacgagatttttattaacattaactctacatatttttaaaagccagaaattctgaagaggatcgtgtaccaggcttgagatctatagaagaatcaaattaaaaaattgaggaattaggaatgttttttcgagattatgaatcagaatatcactctaaaaatctcgcacatcttactttattcaaaaatgaagacctggaagacgttattaaacctttaacaacccatgaaatagattaatcaatttaaaatctcagatatgaccctcataagcacatgtttatgtctcataaatctcgagatgatatagttatgagtctggataaaagagaagataaagttttgagattggaatacattaaattttatgaagacgataacgggtagggttggtataagaagcctaccacacaggaaattaaagatggaaaatcatttgagtattaatttaataaccagaaataaaaatcacaataaaaagttcaatctaattatgttgatctcacagaagatccagaagaaaatcgtaataataacaataacaattaggatatattcaattaaaataatagtaactcttcctaaaaagatgaaaatgagttataatttagctataaaaacccaaaaactaaatttaaaaagtttccaaattaacttgatgaagatgaggaatttggaggggaatacccaggtatggatgtttcatcgctgaatagaaacgagggaataaggaaatatttcaaagtgttacataaaggctatttggaaggcggaggtgtaacattagcataaatagcactagaaaaagaaaatgagaaaaatctagcaaaattatctgatgatgatatgatcaatcaatattcagaatgatatttaattaataactataagattatagatatgtttgtaaattaataaaaaaactaaagatatttaatttctattaaaaagatcgatttaaactagtaatgtttttcagg
>LAST02030424.1_1_3277
GATAGAACAGAAGAAACTTTAACTTAAGTGATACTAGAAAATGTGCAAGAAGGTGCAGAGATTTTCACAGATTTTTGGAGAGGCTATAAtggtttaaaatattattacaaaCATAGAGTAGTAAATAAAGCAATGAAAGGTTATGGTACATCAGAATTTTAAACAACAAATCGAGTAGAAGGTCTATGGGcagcaataaaaagattcttTTAAGTCTACTCCTGCTTTAATCACCCTTATTTACAGTAATTTTTGGACGAGGCTATATGgagaagaaaatataaaacttataaagaTCGAATAAATTTCTTGATCTAACTAAACACATACTTTAACTTTAGATCCGAAAGTGAAAATCATTTTGAGGAaacttacttaaaatatgacTAAGCTATACAAgagaatagtaataacaaaaatgtAATAACTAATAGTGATGGAACAAATATTCACTGTATATCAAAGTATGATgaagtttattaagattcagatatgctaaattaatatttgaatgaAAAATTGCAAGATCCAAATGCTCTTGTTAAGTCCTTATTAGAAGATTAGCCAGCATTTAAGTTATCAAAAAGTGAAAGTGATGGAGGGAGTCAGGTATAAAGTGTTAATTACTTTAACACAAGTATGCTAGATTTAGAAGAGATAGACGATGAAGAATTTGGGGACTATGAAGCTGAAATTAATGTTGATAACAATAttgaatgaattttatttatcaagggttaattaatttccttaaatattttggtaAGAG
>LAST02004289.1_1_5293
ccaaaaccccagtggtaaaatattttgtctaattattagaattataaatacttctacctttacaataattatttgtggaattaaaaataagtattattatgaattttttgagtttattaagagataaagaaaaagaaaaggctaaaaaggagcgtctttaacgatagtatgaaaaataaaaaagatttggagatccagaaaaaattacagacaaagatttatttgcagaaccagaaacatctctaaattctaatgttatttaaaatcctgagttaaaccataatcaggaagacacaggcaataaaaatctcgaggaaggtaaagaaaaagctgaggaaaagaaaggtagaaaatccagagttagtagggcattcaattaaatggatgaaataaatgtgattacacaaagcttcgatagtacctttatctggtgttaatagaaagatttactcaagccaaaacctgaatgttcatactgtgagattgagatgtatgttcgaataaactcaaaaaatattcacgatgcaagggagtactcttgtcataattaatgtggtaaaactgtaaatataagagaaggaagtttcctagatgaatttaaatgcactttaatggagttaataagaataatattttattattattgtcgaggatacacagtagaaaccgtgcataaagaattggcatatggtatatcaaggactggtggcattgacatgtcaaagtaaatgattctaggtatatactcttttatgagagaaattatatcagataaagtcgttagagatattaagaaaaagaaacttggaggagcaggagtagaagtttggatggattcttataagcttaatttaaagactaattctggtgtcgaagaattttggattgtaggatttatagaaaaatcgaataataggtcccgagcttttttaacgaatgatataaaagttgatacaattgcacttttcattgcgaaaaccgtagctaaacattctactctatgcactccatattatcattaagtaggatgggaattccttgataaattttatgatcattaacgcttaagaaaggataaaaacgaaaaataaaaaggctcaagagggacaagaatgttaagcggttttgagtacatgtggtccgaaattaaagaattagaaatagtatttatgaagttaggagaaaaaactcgaaggcttaaaagagttaaagcacatctgcagtgttacttagatgaaatggtttggagaacttagtgtagaaccttagatgaaaagagagactatttgataaaaactttaaacattactgaatgggctaagtacgtaaaaagacttgaaagaatttaaaagaaaaattaagtagtagatgcaaaaaatgttgctgaagaaatgatgatcgaaatggagcaagagtaaaaaaagcgaagaaaattaaaaaggaaatattcggacactttggatgaagaagacgaagatgacccaatagaagcaaggagacgaatgtttggagaagagtcataagatactgatgatgaaggaaattagagtgatgattccgttggtaatgttagagatgaagaagaagatgagtttatgattgtattataagcagtaagagagagaaagaaaaatgaagcagaaaatggaaaaattctattaaaagataagttaagttaaactggatggaagttaagagaaaattttatgaaaaaatcaaatgctcacattgacgacaaagatagaattgatgtatttaattgggcaccaatgatataagaaaaagagaaataagaaagtagtgatgaagaggatgttgtaatccttgattattgaaattaataaattaaaaattcttgttaatttcataaaaaattaatcaaataattatcatatagtttatttaattggtacttttgtaataaattcataaagattcatttttttgggttagattttttctattaaaggtatctgttctatctattattcttcttcttagtgattttcactattaatctcttatgattaggttttatttttttagttttgtttataattattgaattacctattttagtaattattgtcttacttatagtaattaatgttttttacttcttgtaatttttcatattcactctttgactattcacatatttgatagtaactaagattttatttctacactttttcttcttttactatgttattttagctttaatctttcatttctttacttttaataatatagggttctttttctttctcagtcatgtttgaccattttaatcctaaatctttcattttatctaaatgtgaagatcttcctcctttttatatagattattcagaattttatttcgatgtttaggttttattagcatttgatgataaaatattattattaatattatcttactatgttatttacatattttaaacgagatcttcattgcaagaagtttatttcgattagttatgtagttttaatagctcctatacaaaaattttatatatacatataaacatagtttttataataaacctacttcttatataaatatattgtaagctgaaagtgtcttcttccctttaggttttttggagcatctaaccttcctttttttagggtaactacccattgattattaagtattatttccataataattatttgatgaagacatttgactcattgtgtctgagtagatacgttttatttgctatgatgtcttttcatatttttctttttaatcagcagtcaaatctctccattattaaccaatctccctcatagtatctggtgacagtttgcctcctcctttttctagtcatttctataaaagatgaatataaaatattggtacctcatttaaataaaccatataagcattcataggcttttttggtttatattagaattttcgactgctagtgtcttcaaaattacaattttgagtgtcttggtaattacctttaaaaatattatattattaacaaatataatacttttcatattcaacatatatcttcggcaaagcagagttttattttggtattaaattatattttaaaataaaatttgaccaattattgtagactttatatatttttaaatattactcgattttttaaaataaattatattgatggggtttt
>LAST02030424.1_1_3181
ctcttaccaaaatatttaaggaaattaattaacccttgataaataaaattcattcaatattgttatcaacattaatttcagcttcatagtccccaaattcttcatcgtctatctcttctaaatctagcatacttgtgttaaagtaattaacactttatacctgactccctccatcactttcactttttgataacttaaatgctggctaatcttctaataaggacttaacaagagcatttggatcttgcaatttttcattcaaatattaatttagcatatctgaatcttaataaacttcatcatactttgatatacagtgaatatttgttccatcactattagttattacatttttgttattactattctcttgtatagcttagtcatattttaagtaagtttcctcaaaatgattttcactttcggatctaaagttaaagtatgtgtttagttagatcaagaaatttattcgatctttataagttttatattttcttctccatatagcctcgtccaaaaattactgtaaataagggtgattaaagcaggagtagacttaaaagaatctttttattgctgcccatagaccttctactcgatttgttgtttaaaattctgatgtaccataacctttcattgctttatttactactctatgtttgtaataatattttaaaccattatagcctctccaaaaatctgtgaaaatctctgcaccttcttgcacattttctagtatcacttaagttaaagtttcttctgttctatc
>LAST02014412.1_1_4000
aaccccaaaaccccttcatttacaatcatttagttaaaagaacgaaattaaaattgtttgaaatattaatttaataagtatcctttatctattatattatttaacaataaagccaattttatattaaaaaacaaaagcattttaaaatatcttctaatttagagcagtccgtcttatcttaactatagctgataaagacatttcgagtttatccagcaccttaacttatatttatattttatttttaagccaaaaatgtaatttatgatctaatcgttttccaatgattaaatcaccaagtagcgaggtacttagcaatattgaagcccggcctcttcattttatcataatttacacaaatagcattattacatgctttttaatgtacccgccttgcaaagcctaagtctcctaatgagcttatagtactgatatctatttatctatgagtatcagttgctattttatcttttttacgttgctcctcagggttttcttctatgtcttcgcagagatcgaagcatataggaagatgtacatttttaacagcatttattcttgattatttttatttctctaattctacatagtaaagaactgtgggatcataatctgcatcgcacattcccggtttttaaatttaatcagcatcataatttttgaaaagtttcatatactaacgatcatgataattctcgcagctaaataccttcattattttttcattgccctcttttaaaatagaatcacagtaatattccagtgcccctgcgcaaggataatattactcctcataatttgtgagttatttgaatctttataccatatcatcaaaatatatacgcatcgctttcaatgcaaatggatataccttatctttttttaaaataaatctgagacaaaattagtcagtgtagctttcaatttatttcttagtattcatttattttaatcctgtattttatcgtttaagtttcgcccatgtggcctccacatttgaagtaaataaaaatggaaacttttcatgtgaatatccagaggagtgaactacccaaaaatgataccatccaaattaagcaagcctagattttgcactttataaacatacataagtagcatgttcatcactaactactacacccccaggatttatatgagcttttaagtgtgggtaaatattccaatgatttctgtttttgatattgtacataacacaaattttagtgtctctacagtacattccaaaaacccatctttaatgtggaaatttggtacctactgcatactttttagcgctggacattgtttcatctatttcgaccactcctggaagtttgagatgcggtttgatatatcgctaccagtaatgtgccattgagaatctataaattttctaatgtgctttagagtgtgaagtccttagtacacttgatatttgagtaatttttagagcactactctctgaccatatcctcagaaacaaatcaaactcatctaatttaataccattaagaggggtagaggttgttaactctagtgagtaaaagcatagtgagcaagtccatctataatctgcattggctaccatatctttattaaaaagcatcctactgttacacataggacaatctcttcttgcatgcagtagtcctgctttcatcatgccatatattgtcataattattggagttgttaataagtcgttcattagaattattatactttttctgaattattgttactgtgagtaggtgaatgtaaacttaaagtgttgaaagcttaaattaaattgaaagaatttttgttgaaagtatactattgagaagtaagaaaagtttttaataatgcttaattttaaaactttaaaatgctactattacaacaattttgatctcttggggttttg
>LAST02027202.1_1_3926
ATGTAAAATGCTAATTTAAGTTggaatgtttttaataatatagtttaattctaaagatatttttgcttaagatatcaataataacttcaaaaatattaaacctAATCTCAGGGTCATCTAATTGACCGAAATTTCAATGGACGAAAGATACGAACGAGATATAGTGGATGTAGCCAGGGACTATGCACGATATGGTCTTCTACACAAAAGAAGAGACTGCCCTTTTTGCACATGTCCAATGTTACTAGTACGTAACGCAGAGTCAAGATCCCAACTAATTTGGCAGTGTGGAAGGTGTGGTATTAGTAAAGGTATTACAATGAACACTCCACTGTGCTActtagatattaaaatgtttgataTATCCATATATCTGTGGATTGATAATGTGTGGCCTAGATTGGCATAGAATATTGTTAGAGACAGAAATTAAGTCATTAAAAACTTTCAATTAATCAGAAAAACATGCAGCTTATTTGTAAAGACTAAAATGCTGCCATATATTAAGTTACCTGGACCAGTTGAAATTGATGAAACTCGTCTTGGGCGTTAGAAGTTATCTAAATGTACAGTTTTTGCAAGAAAGATTAACAGAGTCTTTGGAATGTTATGTAGATCAACAGGAATACCCATTTTTTACTATATCCCAGATAGAAAGCATCCCACACTAGTAAAGATCATAAGAAAACATCTTGCTATAGGCGGTGCTATTATTTCAGATACTATGACTAGTTATGTTAGGCCAAGAAGTGAACAGTCAAGATTGGATTAATATGGATTTTATCACTTTTATATAAACATTACTCAGCATAATATTCATGAGAAATTCTCTTTCgtatatatcaataatgtAAGAAGAAACTTCTTGGAATTAAAAAGACACATCTCAGCTTATCATCGTATGTATGTACCTGTTGAAAAAGTAGACTAGTTTATTCACTCATATATGGTTAGGACAATTATGAAAAAGGATAGAATTTACGAATGTATGTTGAAGATCTTAAGAGACtactataattatcaattagaTATCTATTTGactaaatataatgatgaagTTAGACATGTCCCTAATATCATAACcattgataaaatagataagcTATTAGATGGAAAACATCCAGACTCTATGGGCGATATTAAGTTCAGATTTAGAATGGGCTTATTTTTGGCTAAACCAAAGAAAGATCCTTTAACTCGTGCCTTTTTACATGGTTCTTTAATGGACAAAGCCTATGATTTTGATATACCAGAAGACATCAGTGAGATCCCTGACGACACTCCAGAAGAAATCgaataaagaaaaaaggCATTACATAACTAAAAGAGTGTTACTCAAAGTAAAGTAGGATTCTCTTATAAACCAGGTTAGTTgagtttgaatttaaatcaacCCTCGAATATTAATAACGCCAGTATCTATATTAACAGTGGTtctactttaaataatacacATGCCTCCTCACATAACATCAGCACAGATATCACTAATAGAATCAGACAAAAGCTAGATTAGATTTAAAGACAtgatattactaattaaa
