# Supplementary material for: Distribution of Merlin in eukaryotes and first report of DNA transposons in kinetoplastid protists
Source: PLoS One. 2021 May 6;16(5):e0251133. doi: 10.1371/journal.pone.0251133 (PMC8101967; doi:10.1371/journal.pone.0251133)
Supplement: S3 Appendix — Contigs containing positive hits for each species are provided as fasta files. Nucleotide sequences from each Merlin group or family are also provided. All protein sequences were provided in a single file. A README file is provided with additional information about files. (ZIP) [file pone.0251133.s009.zip › S3 Appendix/contigs_Alveolata/GCA_001297925.1_Oxytricha trifallax_Alveolata_contigs.fasta]

>LAEC01011049.1_1_5379
CCCAAAACCCCGTATATCAAAAAACAATTTTTCAAAGTAAATccaacaaaaaaataataaatatgtacAATAAAGAAAACAGTAGTGGTGGTCGGTCTACAATGCAAAATTCTCTCTATAATAAAGACTTATTCAAACACTTCCATGACTTAAGCAGACAGATAACACTCAGCCAAAACACTAACATTTAACCAAGTTTGGGGAAAACATAGAAGAGACAGTAGATCCCAAAGCTAGAAAACTCTAGAAATTCAGATTCTATAATATCAATAGGTAGAGACAGCAGTCTAAACTCAATTTTTACTAAACCAAATAACTTACAAAATTTGCCCAGCTTATAGATCAATAAGTATAACAATCAAGACATCTTGAATCTGGATAAAAAACGAGACTATAAAACTTTTGGGAAAATAATGTCAATCAGCTAATTTGGACATGGCTTACCGATTTAAAAATAGGATTTAAACATTGATTCAATCCTAGACAAGTTAAATGTGCCTTAAGATTAGGAAGAGAGTTAATTGATTATTGATAATGAATAGCCTTCCTTGAAAACTACATGTTAAACTGAAACCACATTTGAAGAGAAGAttcataaaatctattaaagtACAGATTCTAAAACCCGTAATCTTTCAAAAACATCATAAACATCAAAAGAACCAGTAAATTTGCAACTCCCTCCTCCATCATCAGTTTTCAATAGGGAAGAAAGAAAACAAGAAAACAAATTATAAGCATAAAATGAGTTAAAAACCTCGAacaaaaagaaaagaaagaaatctTATGATTCAGATACTTGTTCTGATTGGTCTCAATCGAGTGAAAAATGTGGTAAGGATAAGTTTGAATAAACATAGTGTCAATCTACAAAGCTAACCTAATGCTAGCCTGCCTCAGAAATTTCTTGTAGTAAAATCAACCAAGGATATTCAAGCCTCTAAGACATAAATTCAACTATTgcttcttaattattaaatagcaaCTTGAATTTTGAATCGAAAGAGGGATCAGTCACATATACAATTAATAACTAACCCAAAGACCCTCGCACAGGGAGATTTATCTCTAGAAATGAAGCAATTGATGAAGACGGTAAAATTAAAGCTCATAAGAAGCACGCTAATCAGTACACTTATAAAGATACTGAAAAAGAAGCCAATGATTAAGCAATTACTAAATTTGCTAAAAGTACACTTAACCCAGCAATCTTTGAGAAGAGTAAAAAGAAAGGAGATAAGAGATTTACAAGAGCTTTACCCAATAGAATTGACACAAAagattaacaaaattaaaatgataaattagcTATAGAAACAGTTGTAGAGTCTCgtattaacatttataaaagtAGAGCTTCATCTGGAATTATGTCACTCTTGCAGAAAAGAAGTAGAGAAAACTCATTAAGTGTGTTATGATTAGCCTAAAATAAAGATGATCAAGACGAGGATTAAAGTTAAGCTTTAAATTTAGGATAAACTCAACAAGATGACATTAGGAAAATGAAATTCAAGCAAGACACATTAAAATAAGTTGGTTTCAGGTAAAAAGATCTGTATAACATTATCCCAGTCGAATACAAAGACTGGTCAGATGTTCCAAGGAGGGAACTAGTTGAGTTTGGATTTTATGAGGATTTAGAAGTTTTAAGAGCAACCAAAAGTTTTAGAGATGCTTTAGATTGGTCGATTTAGAAAGGATTAGTGCCAAGCAAAAAGTAATGTAAAGTTTGTGGATCAGTTAATAGAATTAGTAGAACTATATGCTCCTAAATTGACGGTTACTAATATAGATGTCAAAATAAATAGTGCAAAACAAGAATTGGTATTAGGGAAGGTACATTTTTTAGGACATCAAAGCTGACTATTATGGAGATGATAAGACTAGTCTTTCATTATTTTGTTAGAAACTGTAATGCATCTACCACTCATTCAGAATTAAGAGAAATGATAAATGATCGTATCAATCCTATGGGTGTGCCAGGAAACAAGTTTAAGTATGAAGACGacatctataaaataaactacaAAGGTATACATTAAGTTTTTAAGAGAGCACGTTTACAAATCCACATTTTCCTGTAAAACCATTATCGTAAGAACAAGCTTGGAAAATTTGGGAGAGGAGTAGAGATTGATGAATCTATTTTTGCAAAAGAGTCAAGAGATGGTAAAATGGAAAAAGTTTGGGTATTAGGATTTTATGAACGTGGCACAAAAGAAGCCAGAGCTATAAAAGTTCCAGATAGATCAGAAGAGACTTTGACACAAGTCATTTTAGAAAATGTAGAAGAGGGAGCTGAGATATATACGGACTTCTGGAGAGGTTACAACTCTCTTAAGAATTTTTACAACCATAGAGTCGTAAACAAGGCAATGAAGGGATATGGGACTTCAGAATTTCAAACTACAAATGGTGTGGAATGCTTGTGGTCTGAGATTAAAAGATTCTTTTAGATCTATTCTTGTTACAACAGTCCTAATCTACAAATCTTTCTTGATGAAGCCCTCTGGAGACGTAAGTACAAAAACATTAAAGACAGAATAAACTTCTTGCTGCAAATTAACACCTACCATCAATACCAGAAATCAGATGAGGAACTTTGCGGTGATGAGAATATTTTGGACGATCTTCAGCCAAATTACTACTAAGACGATGATGCTAATCAAGCCCAAAGATATGGAAACCTCAAAAATATTTTCCCAAAGCAATCCTCAAACTTCGATTACTTAAACAGCGATGTCATTGACAGGAAGCAAATTGATGAATTTCAAGATAAACAAGGAGAGGGTATAGCAAGTAAAGGGAAATATAGTGCAGTAAGCTATGAAGAGGATTACGATTACGATGACTATGAACTTCCAGATTTAAATTTGGATGATGACTATGATTTATGATAttccttaatttattaaataaactttaattaaatcaaaatcttaaataaatattatggggttttggggt
>LAEC01021462.1_1_4079
aaaccccaaaaccccatcaaAAGTTTTTACCCATATCATAGGGTTTAGATTtgttaataagaaattaatttttatttttaatttattttccagcCATAAATTTCTCGCTGAAAGTGAGTCTTATACTATTGGGATCTTGCTCTTTTTCATTATATTCTTTGACTAAATCAATGACTAAAGTCTCCCTCTTCTCTCGCAGTTCTTTGAGGTAATCTCTTTCAcctttgatataatttattgatgaaattTCTAATCCTTGCGGATACTCCTCTGGATTAACTTCTTTTCCAATTTAACTTAAGTCGCAATCTTCCCAGAATTCTCTGTATTCCAGGACGTGAGAAATCGGTATGTATTGATGTTTTATATGATTGGATAGTTTTTTACCTCTACAACTTTCAATTTCTAGGTAACGATGCACATCCTCATGAACATCTACTGTTGGATCTCGAGGCACCACACAGTCATAAAGATCTTCTTGCATTTGCCAGTATTGCTATTCTTTTCTtgttaatttaactttttacaTGGCGTTAAGATGATCTtcaatttatacattttagagaTGTTTCATGTAGTCATCTATCTTCCAAAGATTAGGACAGGTATATTCTTCATATTAACACAGTGAAAGAATCTCATTATAGGAGTAGTCAAAGAAATCCCTCATTGCTTTTAAAACCATATCGTGTAATCCAGTTTTCTTATAGAGCGTACGAAAAGtatgattattaacatattcGTTTATAATCTTTTCTGTCGATGCGTATCTTAAACCTTTTAAACTCTTTTTCATATTATTCCATTAAAGCTCTATTCCACTAGTATGAACAAAACCAAATTTTTCATGCACATATCTTGTAATATGACAAATCCAATAGTGATAAAATCCGTATTAAGTGAGTTTCGAACTACTTTTTGGCATGTTAACGTATGATGAATGACTGTCACTGAAAATAATTGTGCCTGGAACAGTGTGCTTCTTTATTATGCTTACCAGATTTTAATGAGATTTATCTTTGATAAAGTACATCACAGGTATCCTAGACCTACGACAGAGCATACCAAAAACCCACCTTAATTATGGAAAATGCCCCATATAACTCCATCTTTACTATCCAATCAAAGTTTCATCAATATCGATCTAGTCTTAAAATACTAGGTACTTTTTAACTCTATTCTCAATAAATCGACTGCAAGCTTTCCTTATTATAATGAAAAAGTCAGCCATAGCGCTATCTGACATTAGAATATGAGCTTGCCTCGAATTACAGTTTTAAGCCCACAACTCCACTGCAACATcaaatttcataatattaagGCCAAGCATCGGCGTAGAATGTGTCAATCTCTCTGGCTTGAAGCAAAATGGACATAGCCAATTGTAGCAGTAGGGTTCCATATAGTTGTAGACAAATCACAGTTCTGTGAGACATAAGTTGCAGTATCGTCTTGGATGTAAGAGACCATATCTCATCAAGTCATATATTACTCTTatttttggtttaattattactaaCGCATTGCTACTTTACATTCTGGGTAGTggatcttaattaaattttagcttGAAATCGAATTCGAATTTACTACTAactttttgaatatttaactaCATATACCTGCGGCACATGCTGCACTTTtaatttcatcaataaattcatagaagcagaaatctcatgaatttatgaatattattaattccaAATGTGACAAATTAATATTGCtcggggttttggggttttg
>LAEC01015383.1_1_5887
accccaaaaccccatcatATGCAATTTGttgtaaatttgaataattagaaatctaattaaaaaatcaaagtatTATACATATATACAACTACTTAAACTATTTACATCAACCAACTAACTAACTAACCAACCACAGGAACCTATAACACTTTATATATCACAAATTAAATGACAAAGAGTTAGAACAATTCAGAGGACGATGAGTATAAGCCAGGTTAAAAGGTATAAAAAAGAGATAGCAACCAGAGCAAAAAGAGttcaaaatcattaaaaaagaaGAGTTTGAGAGTCAACCCAGAGAGCGAATCACAACTCAATAACTCAGAAAAGTTCAAGAAATACATTGGTAAAATCAAAAAGAAGAGAAGTTAAATTAATGCAAGTGATTAATCAGGTATTGTTTTCAAGCTCCTGAGCAGAGAGGAGGAATAGAAACGCGTTTTGGAGTTACAGAGTAAAATCTAAGAAGACAAGGATTTCTTGAGAGTTGATGCTTTAACTGACAAAGCTGAGAAAATCATTGAGAGAAAACGCTAGAATGTAATCAAAGCTAAGTAAGATATTCAACAAAGggaaaagtataaaattaagcAGAGAAGGCCAGGTAAGTAAGGTCTTGTTGAGGAAGATAGTGAAGTTGGGAATGTAagagtaattaaaaataattcaaaaagtaAAGTAAGAAGATTAGATGCTCAAAACGATGATGACGAGGATGATCTGATTAGAGATGAGGAAGATGACGATCAGGAATTACAGCAAATGCTTGAAGCATAAGAAATACAGAAAATCTCTTAGAATTATCCAAGATCAGCTGCCAATAGAAACAACACTCCAAAAGATCCAAGGACGATAGATTTTAACAGAAGATGGAAGCACAAAGAAGATGAAGATGGCTGTTTTCCTATAAAGAAGCCAGACCAAGAATTGAAGCAATCATATGATTCAGATGAAGAGATGCAGTAAATGCTCAAAGGAGAGAACGGGGATTTTATCTAAGttgaagaattttaaatgtcaGGTGTTAAGGGAGTAGCTTATGCAGCCTatcaaaatgaagaaattaCAGACTACTTCAAGTGGAATGATCATGAAAGTGACAAAAGGAAGCTGCCAGAGGATTTGGAAATGTTGCAAGAGATCTCTCAAGACTAGCCTAGAAGAGTCATGATAAATGAATTTGACATTGAAGTAGTGAGGTCTGATGATGAAGAAGACGAGGATGATGAGATAGCATTTTTAGGTAGGTTTAAAGCTGAAAATTTGCTATATAATGTCAAGAAAGAAATCAAAATTGAGTCTAAGCAAGAGATGTTCGATGATGCAGAAGAAATCAGATAGTCTATGAAAAGACTAAAACAAGAAGACAGGCAgtttttaatgaaaatgaaaaattaaagtcaataaataaacaattaaaaccCAATATAGCCATGCATCAATCTTGGTTCTGATGCAGATTAAAATTCACTTTCAAATATTTCTAAGAAATCTCATGTCAGTACAGTTTCAACAACCGCTTCAAGTTTAAATGGCTCAAATTTAATTGaagaaaaaatcaaagaaatctAACTTAAGAACTTAAAATATCAGCAACTTCAAATAgcttaataagaaaaataattggGTGGTCAATCTGAACTCACTAAGAGCAATTCCACAATGTATGAATGTTAGTAAAAGATCAATGATCTGTATTATAAAAAGCCCCTTCCAACAAACGAAGTGCTTAGTGAAATACATCAGAAGTCGGCAAGATTAAAATGTTCTTACCCCTAAAATATGTTAGCTTCTGGAAGTAATTTACGGTTGAATGAAGATTAAGTCTGTAATTTCTATGAAAATGGAGTTAGAGAGCACAGGATTGAGCAGGATGAACCCATTGATGACAATGAAGATAGATTAGGgttctttgataaaaagatgTGCGATTTTGAAGATGAAATGCTCAATAATAACTTAGCAACAAAAAAGTACACATCgttgaaatattttgatataaaataacAAAGGCATCAGCCAATTAAGAGAGATCAAGTTGAGATGTGCTTTGAATAAGATTTGGAGGTTTTTAGAATCACCAAAAATTTTAAGAGATGTATAAGATGGATGATTTAAAAGGGAATGCTACCAGAATCTCGAAAGTGTCCTTGTTGCGAACATTAAATGAGAGTTGTTAATAGTCACTCAAAGTTTAAAGATGGTTTGTTATTCAAATGCACAAGATTAGAATGTAGAGATATAAAAGTTAGCATTAGAGAAGGCACAATCTTTGATTACAATCACTTAACTCTAATGGAGGTATTGAGATGTATCTTTTACTACTTTTCAAGAGGTTTTAATGCATTGCAGACATACAGAGATTTGAAAGAATTCAATATTCCAACTCTGTAGTACTAATATGTGTATGACATCTATCGTAAAGTTAGACACTTGATTCATATTTACTTTCAAAACCATTACAGAAAGCATAAATTAGGACATTTCGGCAGATCTATAGAGATTGATGAATCTAAATTTACTCATCATACTAAGGGAGGAATAAAATCAAAAGTCTGGGTATTGGGTTTCTACGAACGTGGCACTAAAGATGTTAGAGCTTTTGTGATGAAAGACCGTAGTGAAATAACTTGCCTACAAATGATAAGAGATAACGTTCTTGAAGGTGCTGAAGTATATACTGATTTTTGGCGTGGATACAATTAATGTAAAGAGTTTTACACGCACAGAGTTGTTAACAAATAGAAAGTGGGAGGTGGCCCTAGTGAGTACCAAACTACAAGTAGAGTTGAGAGTTTATGGCATATTTTGAAACGTAATATTCACACATACTCTACAATAAGAGCGAGCACGCTTCAGAGGTTTCTGGATGAGGCATGTTGGAGAATCAAATTTAGAACATTTACTGAGAGAAATGAATTCTTAATGCAATTACTAAATGTCACTAGatgaatcaaattaattataaatttctaaacagtattttaataataaaatcgaTCTTTAATTTCACTAAGCAAGATAGCTAAATACAACTTTACTTAAATTTTCactttatatttctatttttaatgaaaaatatttgccaaaggggttttggggttt
>LAEC01016661.1_1_5274
cccaaaaccccaaaacccctaaaaTCCATTATTCTTTGAATTCAGTagttagaattaaataaattagaatgcaataaaatagtaccaatCAATTCTTTTAGTCAAGATAATTCACATAATTAATTGATTCAAAAGTATCTCAATAATCTCAGAATTAATAGCAAAATTGTGGCTAAGATATCAATCCTGTACTAAGTAGCACTACCATTCCTTAACAAAATACAAAGTCTTTTAAGATTTAAGAGCCAGATTTTAATCAGCTTGACTTATTGTTAAATAACAAACCTAGAGAATCTAGTTCTCTTTAATTTTCAAAGTAGAATTCATACATCTTGAATTAAAAACCAAAAAGTAGCAATAACTTCAATGGATTCTAAAAGCCTCAAATGTAAAGCTCTCAAACAAACCTCAGTCAACTAGATCTCTCTATAAATAGAAATCCATCATCAATGATCCAGAATAATATGCCTTTGTAGGGATCTATATCTAAGCCAAAATATACTGAAATGCCCTAAATTTACAATCCAAACAAAGTTATAAGTTAATCATAGATCAACATGTATTAAACGAATGATAATGAATCTTAGTAAAATCTTCATGGGACAGGGCTTTTGAGCTAATTAAATAAACCAACGAACAgctatttatcaaataattcttCCGAGAGTGAAATTCAAATTTTAGGAGACAACAGTTCTACGATTTCTTTGTTTAATGAggctaaaaattaaatagatcaAATGAGAAACAGCTTTGAATTTAGCAGTGAAAGGCATTCTTAATCATTATTTTCGGAACAAAGCGGCAATATCTACAATCAATCAAATTTTCAGAagaataacttttaaaattcaAGTAACCCTtcgttttatcaataaatttaaccTTAGTGGAGTGCTTTCAGTTATTAACCTACATCAATTGATCAAAACACAAATTCTAATTAAGAAGTGTATAATGAAAATTTGTAAAGTTCTGCCTAGGGTGTAAATCCTGAAGAAGTAGCTTAGAATTCAAGCATGTCGAGATTTGCAATGTCAATGCTAAACCCAAGAATTTtcgttaattaaaattataagagaaAAAAGAGTCAAGATAAAGCAACTCCTTAAAACAATTCATCAGACCTTTCAAATTTTGGTTGCACCACTTCTACCTAGATTTCATAAAATGCAGTTCTATCTGGTACTTGTTAACAAAAGAATAGTGTCTAAAATAGTCAAGCATAATCATAACAAAGTAATAGGACcaaaataaataatagcaaataaaattatggGCATCCAAGTCTTAACACCTAATCAAGTTATTCAAGCTTTAATTGTGATTTGATAATAAGTAAAGCTTAAAAAGAAATGCTTCAAAATTTTGGTTTCTAAAATTTCAATATACGCAAGGAAGAAAGATTAAAGTAGAATTAACTTTAGTAGATAAGTTCATAATAGAGTcaattatataaacaaattagACATTCGTACTCATCTTGGGATAATGTATCTAGGAGAGAACTTGTTGAGTTTGGCTTTACCTAAGACCTAGAGGTGATTAGAGTTAGTAGAAATTTCAAAACTGCCATGGAATGGTGTATTGAGAAAGGTCTTTTGCCTTCTAAGAGAGTTTGCAAGATGTGCACAACTGTCATGAAGATAGTAAGAAACACCCATCAAAATGCAGATGGGTATGCTTTTAGGTGTCCTAACTTAGAATGCAAATTTAAAATGTCTATGAGAAAAGGAACAGTATTTGATTGCTCTAAACTCACCATTATGGAAATGATGAGGCTAATTTTTCACTACTTTATCAGAAATTATAACGCTACACAAGCTCATTTAGAATTAAGAGAAATGATAAATGATAGAATTAATCCTTACGGAGTACCAGGTACTAAATTCAAGCATGAAGATGACATTTACAGAATCAATTACAAGAGTGTCTTCACTCTTTTCAAATTGGCAAGAACATAGATACATGTGTGGACTTAAAATTTGTATAGGAGAACTAAACTAGGAAAATTTGGCAGAGCTGTCGAGATAGATGAATCAGTTTTTGCACACCATACCCAAGATGGGAAAAAAGAAAAAGTTTGGGTTTTAGGATTTTATGAGAGAGGTACAAAAGAGGCTAGAGCGATTCATGTGAAAGATAGAACTGAAGAAACACTGACTCAAGTAATTTTAGAAAACGTGGAAGAAGGAGCTGAAATATTCACTGATTTTTGGAGAGGATATAATGGCCTAAAATATTACTATAAACATAGAGTAGTGAACAAAGCTATGAAAGGATACGGTACCTCTGAGTTTTAGACTACTAACAGAGTTGAGGGCTTATGGGCtgcaattaaaagatttttctAAGTTTACTCATGCTTTAATCATCCTTACTTACAACAGTTTTTAGACGAAGCAATATGGAGAAGAAAGTATAAATCTTACAAAGATAGAATAAACTTTCTCATACAGTTAAATACTTACTTCAATTTTAGATCAGAGAGTGAAAATCATTTCGAAGAAACTTATTTAATGTATAATCAGGCACTCTCGGAAAACTATAACaatgcaaaataaaaaaattagagcGTAAATGGTCGAAATTTTATCTCAAAATACGATGAAGTGTATTAAGATTGCGATTAGctaaattaatacttaaatgaGAAGATCTAAGATCCACTCTCCCTTGTGAAATCTCTACTAGAAGATTAGAAAATTCCTAAATCCCTACAAAAGACAGAGGACGATGGCAGTATTATAATGGAGTCTAATTGTAGCGGTTTGCTATTAGATGTAGAAGAAATTGATGAAGATGAGTTTGGGGATTATGATCcagaaattaatattgaaaacaaTATTGAATGAATAATACGAAAGGTTAATTAATTctctttaatcatttaaatttaaacttttactaattaaaatttatatacccctgaggggttttggggttttgggga
>LAEC01006437.1_1_3929
aaccccaaaaccccatacaTTCATTTATATCAAAAAATGagtttagtattttaaaattttaattaaaagttaaaacttTCCTTACTTCTCAATAGTACAGATACTTTTTGAATATCAGATTTATATTCAGTTCACATTTACAAAGAATCCAAGAAATAAGACATTTTAAAAGACTTTTAGGAATCAAAATTGAAAAATGAACGAAATATTGACAACACCAATTATCATGACTATCTATGGAATGATGAAAGCTGGTTTATTACATTCAAGAAGAGACTGTCCTATGTGTATGGGGCGAATGCTTTTCAATAAAGATATGATAGCAAATGCAGACTACAGGTGGACCTGTTCATTATGTTTTTACTCTTTGGAACTTACAACTTCAACTCCTCTAAATGGCATAAAGTTAGATGAATTTGATCTTTTCTTAAGGATATGGTCAGAAAGTAGCGCACTTAAAATCACTTAAATTTCCAGTGTCCTACGTACTTCGCACTCTAAAGCACATTAGAAGATTTACAGATTTAGTATGGCTCATTATTGGGCTAGATACATAAAGCCAAGTCTACGACTTCCAGGAGTCGTTGAAATTGATGAGACTATGTCCAGTGCCAAGAAATATGCTGTTGGAACTAAATTTCCTCATTAACGTTGGATATTTGGCATGTATTGCAGAGACACTCATATTTGTGTTATGTACAACATCAAGAACAGAAATCATTGGAACATTTATCCTCATTTAAAAGCCCATATAAACCCTGGAGGAGTTGTGGTTAGCGACGAACATGCAACTTATGTATGTTTACAGAGTGCAAAATCAAGATTAGCTTAATTTGGTTGGTATCACTTTTGGGTTGTGCATTCCTCTGGGTACTCCCATGAAAAGTTTCCATTTTTGTTCACTTCAAATATTGAAGCAACTTGGGCAAAACTTAAAAGATAAAATACAGGTCTTAAGCAAATGAACACTAAGAAATAAATTGAAAGTTATGCAGATTAGTTTTGTCTTAGGTATATCCTAAAGAAAGATAAAGTTTACCCTTTTGCATTAAAGACTATTCGAATATACTTTGACGATATGGTCTAAAAGTTTAAGCAATTAACGAACTATGAGGAATAATTTTACCCCTGTGCAGGTGCCCTAGAATTTTACTGTGATTCAATAATCAAGGAGGGtaatgaaaaaataatgaaagttTTTAATTGTGAAAACTATCACGATCGTTAGTACATGAAgcttttcaaaaattatgaTGCAGATTAAATTCAAAGGGCGGGAAACTTAGAAGGTGTAATAGATCCAACTGTACTTTATTATGTAGAGCTTGAAAAGCAAAAATAAACCAAAATCAATTAAGTAAAAAATGTACTACTGCCTATTTGCTATGACTTGTGTGCTGACATAGAAGAGAATCCAGAGGAAGAAcgtaaaaaagataaataagcTACAGACGCCTACAAATAAATAGATATTAGCACAATTAAATCACTTGGTGACTTGGGATTTGCAAGGCGGGTGCACGAAAAAGCATCAGAAAATGCGATTTGTGTAAATTATGATAAGATGAGAAGACCAGGATTCACCATGCAAAAATACTTAGCTACATGGTGATAGTAAAAGATTCAAGCATATATATAACCAGTCTATAATACTAGGATAAACTCTtgaacaaattttattaaaaagatttttaaaattattgagttCGTTATTTCATAATGTTATTAGTTTGCAAAAAGTATATTAGGAAGATagataaatttgttttataattgctatgcactattataaattattgattgtttaaaaagttttatgccaaggggttttggggttt
>LAEC01015563.1_1_4248
aaaccccaaaaccccagtGAATGGTCACTAGAGAATTCaaaagcaattttaaattaattaattttaactttaatttgacTTTGAATTGATCACATTTCATCTTATCCAGGAGATATTTCCTCTGAAAGTTCAAGGTCCAGTAGGTCAATATCAGCATTGAACTTCTTAGTATTGTATTTGATTTGGTCTCTGTGCCACATGTCCATACTTTGCTCTGAATGCTCATACAAATACATGTTAAGTTGCCCTTCATACCACTGTAGTTTAAGAGCTCTGTAGTAATCTCTCTCGCCTTTGGTCCTTCGTAGACAGCACAGGTCTACATCGTCATATGTATGATCTGTTTTATTTGCAGctttttcttcctcttcttctGGATTTACTAATTAGTCGAATTAAGGCCAGACTGGCACCCAATTTTCTCTAGAGTTGAATCTGTGTCTAAAACTAACTTTTTGATATTTCTTTGATACCCACTTGTCTACTTTGTTTTGACTCATCCCTATCTCGTAGTATTTCAAAAAGTTTCTATCAAATACATCATCTTCTTTGCAGGGTTTTAAATCTTCAagatcaatattaataaaaaagttccAATTAAAATGCATTTTTGAGGTTTTACTTGTCTTTCTGCTAAAAGAACCATTTCTTTTTTAACTTTGCAAATTCAACATAATTTCATCGATTTTATAGATACTTGGGCATAAAGATTCATCAAACTGTGATTCTAAAAGAAAttcattgtatttatctctaTAATATTCATAGGTAGCTTTCAACATAAAGTCATATAGCATTCTTTTTCTAATAAGTTTACGTTTTAGCACAAATGAGTTTGCATGCTACTGAACTTTCGCATAGTTGAAAGATGATTTAATTTGATAACAATTCATTTTTAGCGAGCGCCACATACGTTCAACATACAAAGAATTATTGAATGGAAATTTCTCATGCACCATTCTGAAGGAGTGATTTGTCCAAAAGTGATAGTACCCATATTAAGTTAATTTCGATCTTGCAGCTGGCAAATTACAATAAGACATGTGAGAGTCTGAAAATATAATTCCTCCTTTAGGTATGTGCTTTTTCATGCATTCTACCAAAGTCTCATGAGTCTTATCTTTGATACAATATATTACTGCTAACTTGGTGGATCTGCAATACATACCAAACACCCATCTCACTACAATTGTGCCTCCTGCTactttatactttttattttgagttTTAGATTCATCAATTTCAATTGGTCCTGGCAAAATTAAGTAAGGCATAATCTTTGTATCTACATAGTGGCTGGCTACTTTTCTAAAAACATTGAAGTACTCTGGCGATGAGTGACCAATGACACTCGACGAAGTAGTCATTAATTTGGCTGTACTTATACTTTTGGCATTCATAATCCAGCACTCAAGTGCAATATCGAATCTTCTAAGGTTGAGTGTACATAGTGGTGTTGAATAATTAACTGGAATATGTCTGAAGCAAAACGTGCACTTCCATATATGTTTATAATTTGTTTCCTCTTCATAGTACAAACTCATTGGATAGTTGCATTGGCGACACATTCTGTGCTGATGCAAGAGCCCATGCTTTGCCATATTATACAGCACTGAAATTATTGGTTTACACATTTACTACTGCATTATTGAAGCTATGGTACTATtgttttctaaatttgattaaaaatcatgtttaacttataattatttgaatattagtgaatttaactaaattattaatcaattaatattaaattttccccTGAAACAGTTTATTAGTCTGTccggggttttggggttttg
>LAEC01013590.1_1_3957
aaaccccaaaaccccaagatatacaatacaaatttaaaattgatcataattaaaataattcaactttttatcataaatatactATTTAAAACCAAATCAGCCGATCAGCTTGGTCATGTACACAAAGTTAATCAATCTATTTTAACCAAATAAACAGCCAATCGCTCAtctaaattactattttaaatttcaattctgACTTTTTAAAGATCTAAATTAGTTTCAAAATGGACCCAAGTATAAAAAAAGCTCCTATAGATATTATATACAACTATGCAAAACATGGATTGATTCACCCAAAACGATGGTGCTCATTTTGTGCAACTAGGATGCGATTGATTAAAACACGATTAGATTATTTTGGATACGTGTGGGTATGCCCAGTATGTTTTCAAGGAAAAAGAGTAACTTCAAGTACACCAATGAATACTATAAACTTACTGCTTTTTGATTTTGCTCTTGCTATGTGGGTAAGAAACGCTACTCCAAAGATGGCTGGAGATATGAGTAGTGGAGGTCATTCATTGCAGGCTTAGTTTATGATTTTTAGAAGAGCCTACACATTCTTCATGAAAACTAAAGTCTTACCTTACTTAGTTTTACCAGGACCAGTTGAAATTGATGAAGCCAAAATTGGGAGATAAAGGTGGCATTTCAGAGGAGAATTTCCCAAAAAAATCAAGTGGGCTTTTGGAATGTTTTGTAGGACAACCTAAATACCTGTTATCTACGAGATTAAATGCAAAGTACATGCTTATTTAGTTTCGATATTAAAAAGACACTTGAGAGCAGGTACAGTAATGCATTCGGATCATCATTCTTCATATGTAGTCTTGAGATCAGCTAAAAGTTTACTAGCAAAATATGGTTTCTATCACTACTGGGTAAATCACTCCAATTTATATGTTCATGAAAAATTTTCATTTGTAATGACAGGAAACATTGAAAGAGTTTGGAGTTAATTAAGACATATGATGATGCCTTTGAAATTTCAAAGAAACTCAAAAAGAATAGAGGAATATCTTTGCACTTATATGTTacaataaatgattaaaaataagtaaagagAGTCTTGGACTTTAAAGATGCTTAGAGATTTCTATAAACATTAATATTACATCTATATTAAACTAAGAAATGCAGAGGAGGATAGAGTCCCAGGTTTACGCTCAATTGAAGAGGCTAATTCTAGATTGGAAGAACTGGGAATGTTTTTTCGAGACTATGAAGCGGAGTATCATGCCAAAAGTTTGCATCATTTAACTCTTTTTAAAAATGAAGACCTAGATGATGTAGTGAAGCCTTTGACTACTTAAGATATAGACCcctctatttaaaatttaagatacgACCCACATAAGCATATTTTCATGACTCATAAATCAAGGGATGATATTGTCATGCATTTAGATCCCAGAGAAGACAAAATACTAAGATTACAATACATCAAATTTTATGAAGAAGACAATGGAGTTGGGTGGTACAAAAAACCTCAAAATTAAGAAGTAAAAGAATAAAAGGAAGTTAATCCAGATATTTTTAGCATTTAGTCTGGGTCAAATTATCGTATACAATCAAATTTTGTAGATTTGACTAACGATTAAGAAGCTCaagataaaaacaaataaaataatcacaGTTAAAAAgctgataattaaatttctaaataaaatgaaagtgTACAAACCAAATAATTTCCAAATCCAGTAGACGAGGAAGAGGAGCTTGGTGGGGAGTATCAAGGCATTGATATTTCTTCGTTAAATCGAAGTTCTGGtgttagaaaatattttaaagtactTCACCAGGGATATGTAGATGGTGGAGTTACAATGGCGGAGACGGCTCTggaaaaagaaaatgaaaaagcGAGAGCTAAATTGCAATCTGAtgatgaatattaaaattatagctcagaatgaaaatcataaaatacattaatcAGGTATAGATAaaatcaaagcacataattgtaAATAgcttataaagtttaaatactaaaaatatgtaaactcttaatttcattatcttCTTGGGGTTTTGGGGT
>LAEC01007753.1_1_3839
aaaaccccaaaaccccttcgaACATAAATTTATGATTGTAAGGGAATCTCAATAAATCAATTTAGAGTAAATTATTGCATCTTCTGATAAAGAATTGACAGATAGCCAGATGGACGAAAGATATGAAAGAGATATAGTAGATGTGGCTCGAGACTATGCACGCTTTGGTTTATTGCATAAACGCAGAGACTGCCCATTTTGTACTTGCCCCATGCTTCTAGTGAGAAACGCCGAGTCACGCTCACAGCTTATTTGGCAATGCGGAAGATGTGGAATCAGTAAAGGTATTACAATGAACACTCCACTCTGCTACTTGGATATAAAAATGTTTGATATTTCAATATATCTATGGATCGATAACGTTTGGCCTAGATTAGCTCAGAATATAGTAAGAGACAGAAACCAAGTCATCAAAAACTTCTAATTGATAAGAAAAACATGTAGTCTCTTTGTTAAGACTAAGATGCTGCCCTATATAAAACTACCAGGACCAGTTGAAATTGATGAAGCCAAAATTGGGAGATAAAGGTGGCATTTCAGAGGAGAATTTCCCAAAAAAATCAAGTGGGCTTTTGGAATGTTTTGTAGGACAACCTAAATACCTGTTATCTACGAGATTAAATGCAAAGTACATGCTTATTTAGTTTCGATATTAAAAAGACACTTGAGAGCAGGTACAGTAATGCATTCGGATCATCATTCTTCATATGTAGTCTTGAGATCAGCTAAAAGTTTACTAGCAAAATATGGTTTCTATCACTACTGGGTAAATCACTCCAATTTATATGTTCATGAAAAATTTTCATTTGTAATGACAGGAAACATTGAAAGAGTTTGGAGTTAATTAAGACATATGATGATGCCTTTGAAATTTCAAAGAAACTCAAAAAGAATAGAGGAATATCTTTGCACTTATATGTTacaataaatgattaaaaataagtaaagagAGTCTTGGACTTTAAAGATGCTTAGAGATTTCTATAAACATTAATATTACATCTATATTAAACTAAGAAATGCAGAGGAGGATAGAGTCCCAGGTTTACGCTCAATTGAAGAGGCTAATTCTAGATTGGAAGAACTGGGAATGTTTTTTCGAGACTATGAAGCGGAGTATCATGCCAAAAGTTTGCATCATTTAACTCTTTTTAAAAATGAAGACCTAGATGATGTAGTGAAGCCTTTGACTACTTAAGATATAGACCcctctatttaaaatttaagatacgACCCACATAAGCATATTTTCATGACTCATAAATCAAGGGATGATATTGTCATGCATTTAGATCCCAGAGAAGACAAAATACTAAGATTACAATACATCAAATTTTATGAAGAAGACAATGGAGTTGGGTGGTACAAAAAACCTCAAAATTAAGAAGTAAAAGAATAAAAGGAAGTTAATCCAGATATTTTTAGCATTTAGTCTGGGTCAAATTATCGTATACAATCAAATTTTGTAGATTTGACTAACGATTAAGAAGCTCaagataaaaacaaataaaataatcacaGTTAAAAAgctgataattaaatttctaaataaaatgaaagtgTACAAACCAAATAATTTCCAAATCCAGTAGACGAGGAAGAGGAGCTTGGTGGGGAGTATCAAGGCATTGATATTTCTTCGTTAAATCGAAGTTCTGGtgttagaaaatattttaaagtactTCACCAGGGATATGTAGATGGTGGAGTTACAATGGCGGAGACGGCTCTggaaaaagaaaatgaaaaagcGAGAGCTAAATTGCAATCTGAtgatgaatattaaaattatagctcagaatgaaaatcataaaatacattaatcAGGTATAGATAaaatcaaagcacataattgtaAATAgcttataaagtttaaatactaaaaatatgtaaactcttaatttcattatcttCTTGGGGTTTTGGGGT
>LAEC01013590.1_1_4026
accccaaaaccccaagaagataatgaaattaagagtttacatatttttagtatttaaactttataagctatttacaattatgtgctttgattttatctatacctgattaatgtattttatgattttcattctgagctataattttaatattcatcatcagattgcaatttagctctcgctttttcattttctttttccagagccgtctccgccattgtaactccaccatctacatatccctggtgaagtactttaaaatattttctaacaccagaacttcgatttaacgaagaaatatcaatgccttgatactccccaccaagctcctcttcctcgtctactggatttggaaattatttggtttgtacactttcattttatttagaaatttaattatcagctttttaactgtgattattttatttgtttttatcttgagcttcttaatcgttagtcaaatctacaaaatttgattgtatacgataatttgacccagactaaatgctaaaaatatctggattaacttccttttattcttttacttcttaattttgaggttttttgtaccacccaactccattgtcttcttcataaaatttgatgtattgtaatcttagtattttgtcttctctgggatctaaatgcatgacaatatcatcccttgatttatgagtcatgaaaatatgcttatgtgggtcgtatcttaaattttaaatagaggggtctatatcttaagtagtcaaaggcttcactacatcatctaggtcttcatttttaaaaagagttaaatgatgcaaacttttggcatgatactccgcttcatagtctcgaaaaaacattcccagttcttccaatctagaattagcctcttcaattgagcgtaaacctgggactctatcctcctctgcatttcttagtttaatatagatgtaatattaatgtttatagaaatctctaagcatctttaaagtccaagactctctttacttatttttaatcatttattgtaacatataagtgcaaagatattcctctattctttttgagtttctttgaaatttcaaaggcatcatcatatgtcttaattaactccaaactctttcaatgtttcctgtcattacaaatgaaaatttttcatgaacatataaattggagtgatttacccagtagtgatagaaaccatattttgctagtaaacttttagctgatctcaagactacatatgaagaatgatgatccgaatgcattactgtacctgctctcaagtgtctttttaatatcgaaactaaataagcatgtactttgcatttaatctcgtagataacaggtatttaggttgtcctacaaaacattccaaaagcccacttgatttttttgggaaattctcctctgaaatgccacctttatctcccaattttggcttcatcaatttcaactggtcctggtaaaactaagtaaggtaagactttagttttcatgaagaatgtgtaggctcttctaaaaatcataaactaagcctgcaatgaatgacctccactactcatatctccagccatctttggagtagcgtttcttacccacatagcaagagcaaaatcaaaaagcagtaagtttatagtattcattggtgtacttgaagttactctttttccttgaaaacatactgggcatacccacacgtatccaaaataatctaatcgtgttttaatcaatcgcatcctagttgcacaaaatgagcaccatcgttttgggtgaatcaatccatgttttgcatagttgtatataatatctataggagctttttttatacttgggtccattttgaaactaatttagatctttaaaaagtcagaattgaaatttaaaatagtaatttagatgagcgattggctgtttatttggttaaaatagattgattaactttgtgtacatgaccaagctgatcggctgatttggttttaaatagtatatttatgataaaaagttgaattattttaattatgatcaattttaaatttgtattgtatatcttggggttttggggttt
>LAEC01007754.1_1_4047
aaccccaaaaccccataagaaatctttaagaaaattaatttaaattatcaatttaataattaactattgttgtcaaatttattcataatatcgaaagattaatgtgagttgaaatctgcttgctgaatattttgacaattgaaggtcgaagcctcattgaacatattgttgatgttattaaccagtccctcttggaatgcttatccacttataattgaaaggtcttcttactcattgttttcgacaaaagattgcccacctattgcctaatactgtttgcgaagatctgatttcaagttaccttgattagtaagatcgtggcgttaaagctaatctaatttgtgtctaattctattagtaatgtcagtgctaatattgtgagattgaccattgttataagaagagccatgaattgtgtaagcactgggtggtgctcccattatatgagaagtttgattatttaagttcaggcctggtttgtatgagaaacctacagcttgatttttgtcacttgaaagtagagctttttaagcatttttccttttcaatatttcctctggagtatcatctggaatttcactgatatcctctggaatatcgaaatcataagccttatccattaatgagccatgtaagaatgctctagttaaaggatctttctttggctttgccagaaatagtcccattctaaatctaaacttaatatctcccatagaatctggatgcttgccatcaagaagcttatcaatcttatcgatagtaatgatatttggtacatgtctaacttcatcattaaactttgtcaagtatatgtctagctggtaattatagtaatctcttaagattttaagcatacattcatatattctatcttttttcataattgtcctgaccatataagaatgaataaactgatcgactttttctactggtacatacatacgatgataagctgaaatatgtctttttaattctaagaagtttcttctaacattgtttatatagacgaatgagaacttttcatggatgttatgctaagtgatgttgatgtaaaagtgataaaagccatactgatctaatcttgactgttcacttcttggtctcacataactagtcatagtatctgaaatcagagctccaccaatagctaaatgttttctcacaattttaacaagagtgggatgctttctatctgggatataataaaatattgggattccagttgacctgcacaacattccaaagactctgttaatttttcttgcgaatactgtacattttgagagtttctaacgaccaagtcgagtttcatcaatttcaactggtcctggtaaaactaagtaaggtaagactttagttttcatgaagaatgtgtaggctcttctaaaaatcataaactaagcctgcaatgaatgacctccactactcatatctccagccatctttggagtagcgtttcttacccacatagcaagagcaaaatcaaaaagcagtaagtttatagtattcattggtgtacttgaagttactctttttccttgaaaacatactgggcatacccacacgtatccaaaataatctaatcgtgttttaatcaatcgcatcctagttgcacaaaatgagcaccatcgttttgggtgaatcaatccatgttttgcatagttgtatataatatctataggagctttttttatacttgggtccattttgaaactaatttagatctttaaaaagtcagaattgaaatttaaaatagtaatttagatgagcgattggctgtttatttggttaaaatagattgattaactttgtgtacatgaccaagctgatcggctgatttggttttaaatagtatatttatgataaaaagttgaattattttaattatgatcaattttaaatttgtattgtatatcttggggttttggggttt
>LAEC01003554.1_1_3929
aaaaccccaaaaccccttcgaACATAAATTTATGATTGTAAGGGAATCTCAATAAATCAATTTAGAGTAAATTATTGCATCTTCTGATAAAGAATTGACAGATAGCCAGATGGACGAAAGATATGAAAGAGATATAGTAGATGTGGCTCGAGACTATGCACGCTTTGGTTTATTGCATAAACGCAGAGACTGCCCATTTTGTACTTGCCCCATGCTTCTAGTGAGAAACGCCGAGTCACGCTCACAGCTTATTTGGCAATGCGGAAGATGTGGAATCAGTAAAGGTATTACAATGAACACTCCACTCTGCTACTTGGATATAAAAATGTTTGATATTTCAATATATCTATGGATCGATAACGTTTGGCCTAGATTAGCTCAGAATATAGTAAGAGACAGAAACCAAGTCATCAAAAACTTCTAATTGATAAGAAAAACATGTAGTCTCTTTGTTAAGACTAAGATGCTGCCCTATATAAAACTACCAGGACCAGTTGAAATTGATGAAACTCGACTTGGTCGTTAGAAACTCTCAAAATGTACAGTATTCGCAAGAAAAATTAACAGAGTCTTTGGAATGTTGTGCAGGTCAACTGGAATcccaatattttattatatcccAGATAGAAAGCATCCCACTCTTGTTAAAATTGTGAGAAAACATTTAGCTATTGGTGGAGCTCTGATTTCAGATACTATGACTAGTTATGTGAGACCAAGAAGTGAACAGTCAAGATTAGATCAGTATGGCTTTTATCACTTTTACATCAACATCACTTAGCATAACATCCATGAAAAGTTCTCATTCGTCTATATAAACAATGTTAGAAGAAACTTCTTAGAATTAAAAAGACATATTTCAGCTTATCATCGTATGTATGTACCAGTAGAAAAAGTCGATCAGTTTATTCATTCTTATATGGTCAGGACAATTATGAAAAAAGATAGAATATATGAATGTATGCTTAAAATCTTAAGAGATTACTATAATTACCAGCTAGACATATACTTGACAAAGTTTAATGATGAAGTTAGACATGTACCAAATATCATTACTATCGATAAGATTGATAAGCTTCTTGATGGCAAGCATCCAGATTCTATGGGAGATATTAAGTTTAGATTTAGAATGGGACTATTTCTGGCAAAGCCAAAGAAAGATCCTTTAACTAGAGCATTCTTACATGGCTCATTAATGGATAAGGCTTATGATTTCGATATTCCAGAGGATATCAGTGAAATTCCAGATGATACTCCAGAGGAAATATTGAAAAGGAAAAATGCTTAAAAAGCTCTACTTTCAAGTGACAAAAATCAAGCTGTAGGTTTCTCATACAAACCAGGCCTGAACTTAAATAATCAAACTTCTCATATAATGGGAGCACCACCCAGTGCTTACACAATTCATGGCTCTTCTTATAACAATGGTCAATCTCACAATATTAGCACTGACATTACTAATAGAATTAGACACAAATTAGATTAGCTTTAACGCCACGATCTTACTAATCAAGGTAACTTGAAATCAGATCTTCGCAAACAGTATTAGGCAATAGGTGGGCAATCTTTTGTCGAAAACAATGAGTAAGAAGACCTTTCAATTATAAGTGGATAAGCATTCCAAGAGGGACTGGTTAATAACATCAACAATATGTTCAATGAGGCTTCGACCTTCAATTGTCAAAATATTCAGCAAGCAGATTTCAACTCACATTAATCTTTcgatattatgaataaatttgacaacaatagttaattattaaattgataatttaaattaattttcttaaagatttcttatggggttttggggtt
>LAEC01007754.1_1_3969
aaaccccaaaaccccaagatatacaatacaaatttaaaattgatcataattaaaataattcaactttttatcataaatatactATTTAAAACCAAATCAGCCGATCAGCTTGGTCATGTACACAAAGTTAATCAATCTATTTTAACCAAATAAACAGCCAATCGCTCAtctaaattactattttaaatttcaattctgACTTTTTAAAGATCTAAATTAGTTTCAAAATGGACCCAAGTATAAAAAAAGCTCCTATAGATATTATATACAACTATGCAAAACATGGATTGATTCACCCAAAACGATGGTGCTCATTTTGTGCAACTAGGATGCGATTGATTAAAACACGATTAGATTATTTTGGATACGTGTGGGTATGCCCAGTATGTTTTCAAGGAAAAAGAGTAACTTCAAGTACACCAATGAATACTATAAACTTACTGCTTTTTGATTTTGCTCTTGCTATGTGGGTAAGAAACGCTACTCCAAAGATGGCTGGAGATATGAGTAGTGGAGGTCATTCATTGCAGGCTTAGTTTATGATTTTTAGAAGAGCCTACACATTCTTCATGAAAACTAAAGTCTTACCTTACTTAGTTTTACCAGGACCAGTTGAAATTGATGAAACTCGACTTGGTCGTTAGAAACTCTCAAAATGTACAGTATTCGCAAGAAAAATTAACAGAGTCTTTGGAATGTTGTGCAGGTCAACTGGAATcccaatattttattatatcccAGATAGAAAGCATCCCACTCTTGTTAAAATTGTGAGAAAACATTTAGCTATTGGTGGAGCTCTGATTTCAGATACTATGACTAGTTATGTGAGACCAAGAAGTGAACAGTCAAGATTAGATCAGTATGGCTTTTATCACTTTTACATCAACATCACTTAGCATAACATCCATGAAAAGTTCTCATTCGTCTATATAAACAATGTTAGAAGAAACTTCTTAGAATTAAAAAGACATATTTCAGCTTATCATCGTATGTATGTACCAGTAGAAAAAGTCGATCAGTTTATTCATTCTTATATGGTCAGGACAATTATGAAAAAAGATAGAATATATGAATGTATGCTTAAAATCTTAAGAGATTACTATAATTACCAGCTAGACATATACTTGACAAAGTTTAATGATGAAGTTAGACATGTACCAAATATCATTACTATCGATAAGATTGATAAGCTTCTTGATGGCAAGCATCCAGATTCTATGGGAGATATTAAGTTTAGATTTAGAATGGGACTATTTCTGGCAAAGCCAAAGAAAGATCCTTTAACTAGAGCATTCTTACATGGCTCATTAATGGATAAGGCTTATGATTTCGATATTCCAGAGGATATCAGTGAAATTCCAGATGATACTCCAGAGGAAATATTGAAAAGGAAAAATGCTTAAAAAGCTCTACTTTCAAGTGACAAAAATCAAGCTGTAGGTTTCTCATACAAACCAGGCCTGAACTTAAATAATCAAACTTCTCATATAATGGGAGCACCACCCAGTGCTTACACAATTCATGGCTCTTCTTATAACAATGGTCAATCTCACAATATTAGCACTGACATTACTAATAGAATTAGACACAAATTAGATTAGCTTTAACGCCACGATCTTACTAATCAAGGTAACTTGAAATCAGATCTTCGCAAACAGTATTAGGCAATAGGTGGGCAATCTTTTGTCGAAAACAATGAGTAAGAAGACCTTTCAATTATAAGTGGATAAGCATTCCAAGAGGGACTGGTTAATAACATCAACAATATGTTCAATGAGGCTTCGACCTTCAATTGTCAAAATATTCAGCAAGCAGATTTCAACTCACATTAATCTTTcgatattatgaataaatttgacaacaatagttaattattaaattgataatttaaattaattttcttaaagatttcttatggggttttggggtt
>LAEC01006437.1_1_4016
aaaccccaaaaccccttggcataaaactttttaaacaatcaataatttataatagtgcatagcaattataaaacaaatttatctatcttcctaatatactttttgcaaactaataacattatgaaataacgaactcaataattttaaaaatctttttaataaaatttgttcaagagtttatcctagtattatagactggttatatatatgcttgaatcttttactatcaccatgtagctaagtatttttgcatggtgaatcctggtcttctcatcttatcataatttacacaaatcgcattttctgatgctttttcgtgcacccgccttgcaaatcccaagtcaccaagtgatttaattgtgctaatatctatttatttgtaggcgtctgtagcttatttatcttttttacgttcttcctctggattctcttctatgtcagcacacaagtcatagcaaataggcagtagtacattttttacttaattgattttggtttatttttgcttttcaagctctacataataaagtacagttggatctattacaccttctaagtttcccgccctttgaatttaatctgcatcataatttttgaaaagcttcatgtactaacgatcgtgatagttttcacaattaaaaactttcattattttttcattaccctccttgattattgaatcacagtaaaattctagggcacctgcacaggggtaaaattattcctcatagttcgttaattgcttaaacttttagaccatatcgtcaaagtatattcgaatagtctttaatgcaaaagggtaaactttatctttctttaggatatacctaagacaaaactaatctgcataactttcaatttatttcttagtgttcatttgcttaagacctgtattttatcttttaagttttgcccaagttgcttcaatatttgaagtgaacaaaaatggaaacttttcatgggagtacccagaggaatgcacaacccaaaagtgataccaaccaaattaagctaatcttgattttgcactctgtaaacatacataagttgcatgttcgtcgctaaccacaactcctccagggtttatatgggcttttaaatgaggataaatgttccaatgatttctgttcttgatgttgtacataacacaaatatgagtgtctctgcaatacatgccaaatatccaacgttaatgaggaaatttagttccaacagcatatttcttggcactggacatagtctcatcaatttcaacgactcctggaagtcgtagacttggctttatgtatctagcccaataatgagccatactaaatctgtaaatcttctaatgtgctttagagtgcgaagtacgtaggacactggaaatttaagtgattttaagtgcgctactttctgaccatatccttaagaaaagatcaaattcatctaactttatgccatttagaggagttgaagttgtaagttccaaagagtaaaaacataatgaacaggtccacctgtagtctgcatttgctatcatatctttattgaaaagcattcgccccatacacataggacagtctcttcttgaatgtaataaaccagctttcatcattccatagatagtcatgataattggtgttgtcaatatttcgttcatttttcaattttgattcctaaaagtcttttaaaatgtcttatttcttggattctttgtaaatgtgaactgaatataaatctgatattcaaaaagtatctgtactattgagaagtaaggaaagttttaacttttaattaaaattttaaaatactaaactcattttttgatataaatgaatgtatggggttttggggtt
