# Supplementary material for: Distribution of Merlin in eukaryotes and first report of DNA transposons in kinetoplastid protists
Source: PLoS One. 2021 May 6;16(5):e0251133. doi: 10.1371/journal.pone.0251133 (PMC8101967; doi:10.1371/journal.pone.0251133)
Supplement: S3 Appendix — Contigs containing positive hits for each species are provided as fasta files. Nucleotide sequences from each Merlin group or family are also provided. All protein sequences were provided in a single file. A README file is provided with additional information about files. (ZIP) [file pone.0251133.s009.zip › S3 Appendix/contigs_Alveolata/GCA_001499635.1_Condylostoma magnum_Alveolata_contigs.fasta]

>CVLX01003958.1_1_3486
ATATTACGATAACTAAGAAGTTGTAACAATTGATTCATCTGATTTCCAAAAGCATTCAGCCCTAAAGCACTCTTAATCTGTTTATTCCTCCAGCATTACTCATACAAATAAAGCTGTAAATCTTTTGGGTTTCTATTCTTCAGTTTAACtttcctttttatttatcCTCATTATGAGTACAAtgtttaattaacttttcttAGAGGATTATCATTAGACTCATCTTAATTATAATGAGGAAACCCTAGATTTTCCAGTCCTTCAATTAATCCAGAATCTGACAAAACAATTGTTCCTAAGTTGCATCTTTTCTCTATGATTTTATGAAAAGAATTAATGCCTTTTTTAGGCATGTATTCAAAATAAACCTACGTAGTTTCTCGCTCGTATATTCCAACAATCCATCTAGATTTTCTTTGTACTTTTGGACCTTCAAACTTTCTCCCGTGGAAATCAAAATCTCCAACTTCCACAATTCCATTAAACTTTTCTAGattctataaataattattagccacatttcttctaattatgtTGACTATTTCATTAACCTTTCCTCTGGATATATCAGCTACTAGTGGAATCTCAGGCTCTCTTATTCCCATAAGCCACAAAACTATTATCAGTAAA
>CVLX01042677.1_1_3532
TTACTGATAATAGTTTTGTGGCTTATGGGAATAAGAGAGCCTGAGATTCCACTAGTAGCTGATATATCCAGAGGAAAGGTTAACGAAATAGTCAacataattagaagaaatgtGGCtaacaattatttatagaatCTAGAAAAGTTTAATGGAATTGTGGAAGTTGGAGATTTTGATTTCCATGGGAGAAAGTTTGAAGGTCCAAAAGTACAAAGAAAATCTAGATGGATTGTTGGAATATACGAGCGAGAAACTACTTAGGTTTATTTTGAATACATGCCTAAAAAAGGCATTAATTCTTttcataaaataatagagaaaagATGCAACTTAGGAACAATTGTTTTGTCAGATTCTGGATTAATTGAAGGACTAGAAAATCTAGGGTTTCCTCATTATAATTAGGATGAGTCTAATGATAATCCTCTaagaaaagttaattaaacattataCTCATAATGAggataaattaaaaggaaagtTAAACTGAAGAATAGAAACCCAAAAGATTTACAGCTTTATTTGTATGAGTAATGCTGAAGGAACAAACAGATTAAGAGTGCTTTAGGGCTGAATGCTTTTGGAAATCAGATGAATCAATTGTTACAACTTCTTAGTTATCGTAATATT
>CVLX01020583.1_1_3752
CAACAcctataagaaatacaagCGCAAGCTAGCTTAAATCAAGAACAACATCTACTATGCAAGAATATCCATCCATCTCAACAAGCTAACTGACCACACTGCCTCGATATACAACGGTGACCTACGAGAGTACTTACTTAATCTACAGCTGCCCAAAGGAATCATAGATCTAACACGCCGTAGGGAGTACTGCTACAGTTTCTTACTCCAAACCGGTATATTTGGCTCAGATTTCTACTGCAAGCATGACAATCAGTTAATGGAAATACGAATGACACTTGACTAATTCTACAGGTTTATGTGTCCTATATGCACTTCCAGTCGTGATATAAGAGAAGGAACAATTTGGCCAGTAAACTCCTCCTCCCTTGACCTACGATCAGCAGTTATAGCTATCTTTTCATTCGCATTTAATCTAAGAACTGAGGATCTTGATCAAATAATGGGCTACAGTAAGCCTATGATTAGATTTCTGTCTAAAACTCTCAGTGCTATGATTTCGCACTGATATACTGAAAGTTTAGAGCCTTTTACAGGGGTTGTTGAGATAGATGAGTCTAAGTTTGCTAAGGATTCTGTGAATGGAGCCTGGGTATTTGGGCTTCTGGAAAGGCATTCTAAAAGAACCTACATGGAAGTTGTTAAAAAGAGAGATGAGGCCACTTTGCTTGGAATTATCAGTAAGATTTGTGCACCGGGGACTACTATAGTATCGGATTAATGGGCTGCTTATAACAAAATAGAGGAGATGGG
>CVLX01003958.1_1_3477
tttactgataatagttttgtggcttatgggaataagagagcctgagattccactagtagctgatatatccagaggaaaggttaatgaaatagtcaacataattagaagaaatgtggctaataattatttatagaatctagaaaagtttaatggaattgtggaagttggagattttgatttccacgggagaaagtttgaaggtccaaaagtacaaagaaaatctagatggattgttggaatatacgagcgagaaactacgtaggtttattttgaatacatgcctaaaaaaggcattaattcttttcataaaatcatagagaaaagatgcaacttaggaacaattgttttgtcagattctggattaattgaaggactggaaaatctagggtttcctcattataattaagatgagtctaatgataatcctctaagaaaagttaattaaacattgtactcataatgaggataaataaaaaggaaagttaaactgaagaatagaaacccaaaagatttacagctttatttgtatgagtaatgctggaggaataaacagattaagagtgctttagggctgaatgcttttggaaatcagatgaatcaattgttacaacttcttagttatcgtaatat
>CVLX01013713.1_2076_8474
ttattctcCATTAAAGAcctttcttcttttattataaaagttgtcattatcttttgtatatttggCTTTTTGTTGTAAAATCTGAGCAGAAATGTATAGgattaagattattaatgagtatatttctaaattatgTATGAGTTAAACAATTGAGCTTAAGATCAGAAAGAATAGCTGTATTGCCTCTAACTTTTCTCCTACTAAATACAACACATTTgtttttaagcattataatTTGCTACCTATCCACGAGTCTTTTCTTCTTGAAGGCCCGCAATCCTAGATATTTAGTTCTAGACTTCGAAGACGGGAATATTAGTTTTgttccatttatattatgctaatattatttaagtgAACAACTTTAGAGgcaaattttaacttattaaaggttaaattatagtttaaatttgtaaGTGTAcatttaagagtttttacGATTTAGTAGATAAATTTACTCCAATAACACCAGATTTATAAATTCATATAGGTCAAAATCGTtctaaatatattttattacttttgtGCATTGGgcattttagataaataaacaTGGGCCTTCAATAATTATTGGCCTTAGTAAGGaagatgattttattttCGGATGATGAAAAGTTATTTCTCAGAGTTTATGTTTTTAGTGGGCTTTCATGGCTTTTTacagtaaatttaatatgccttgtataaattaattacaataaatgCTCTTAGGATATAAAACATATCttctttaaaaacaaaaatcTCCCCAATAACAGATGAACAGATTTAGTAATAACCAAAAATCTCCatgaaaattaaagcattttttactttctaaatATTCTTCATTACTTGCtactatcaaaaataaattctttaatGTACTCATAGGTCATCCATGATATGGCTGTTCCAGGCAACGTATACATCATTCTTGGCAAGGTTCCTCTTCAAAACGCTTTCAAtccttccattttataaattttctCAATACTTCCTATAACCCCAGAGTACTTAACATCCTTACAACAATACACTTAATTTGCATTTTACTGATAAGTGCAAAAGGGAATATCCTAAGTCTGTATTCTTGTCTTTATAACATCTATAGGCGTAGTCAAACCAGCAGTAATAGAAGCAGACACCCCAGCGCATATAAAATATCCTTACATCGATACATAACCAGTAGGGAAAAACTGTGATTTCAGATTTTCATACAAGGTCATAAAAATTCCAGCATTAGGAATATTTAAAGAAAGGGTAACTGGGATACTTCTATACAAGCTAATAATTCCTTCATTTTTCACTACAAATCTCATCATTCTAAGCGGATTATGCTTCCCACTTAGTTgtaatctttatttaataacatCCATAGGGGTCATTATTAAATCATGGGCTGTTACTGCAAGGGCTCCAGTTGCTAGTGTAGACAGAAAGTAGAAATCACTGTTTGAGTGAATACCAAAATTTCTTTTACTGAGCTCgtaaatactaaaataacaaGCATGAGCTGGAACTGCTCCCATAATAACACTTTAAACTCCACTTCAAGCCCTTAGAGCTCCTTGTTCTTTAAAGATAGTAGTTGCTGTTTACaaaaattatgattatgGAGATCTTAGAACCTGCATAGCAGTTTTTATAGTATCAAATGGAAACAGAAAGCAATGCTCTACTACGCCAGCCATTGAGCCTGCCATCATGTGGTATTTCAGAGGAATGTTTTAAGAGTTAGCCTCCCAATCCATCAGCTCTTCATCAAccatttttagtattagatCAAGTTTATTAATACGATAAAACTCCCAAAAAGAAAAAAACTCGCAGTATCACTATCCGGTGCTTCTCCATTGAGCCTTACCAGCTCAGTAAACAGCCTCAAAGCACAATCAGGCGCAGATGTATATTCCacataaaatttataatacaaatcATAGTACCAAAAATATTCAGAATTGACTACTCCATCTTAATCTTCACAGTTCTCTCAGAAACTGTCAAACGGCTTTTCACTAGGATTTGGGTGACAATAAGCCAGTCCGTCTAATCCACACCTGCACTCATCAAATCCTCCGTCTTCCAATACACATTCTTAATTATCCTCTCCGGGCAACGGACATACTTTAGGATGGGTTCCGAATCTTACAAACCGCTGCTCATTAGGACGTTCTCCGCAATAAGAGTAGCCTTCTGGCACAAAAGCCACTTATGTAGTCTCACATTCATACTAACCCTAAGAATCTTGAGATAATGACACCAATGCTGAATTCAAAACGCATTGTTTAGTTACTACAGAGCATGGGGTAGTACTGATCTACAATTACTAAGCTGTTCATTACGAACAAATGTCTTAAGGAAGCTCAGCACACTCTGTTTTTATACAATTTGAGtatatctattaaatcatcaCTACTAAAAACATTTTTAGCAGTTTTGATTAGCtgctattaataaaatatatggaatataaagtaaaggAAGATGAAGACACTGAGAAgaaattagagtaaaagcTGATTGGACTAAGGCAAGAAATCAAATTCGCTAGAATTTCTGTACATTTGAACAAATTAACCGATCATACTGCCTCAGTTTACTCCGGAAACCTACGTGAGTACCTACTGAACCTCTAACTGCCCAAGGGTATTGTAGATCTAACCCGTCGCAGGGAGTTCTGCTATAGTTTTTTGCTGTAGACTGGTATTTTCGGCTCTGATTTCTACTGTAAGTATGACAACTAATTGATGGAGATCCGAATGATGCTGGACTAATTCTATAAATTCGTATGCCCAAAGTGCACTTCTATTAGAGATATACGAGAAGGAACGATATGGCCAGTACACTCCTCTGCTTTAGACCTCCGTTCAGCAGTCCTAGCGATATTTTCTTTTGCATTTAATCTCCGTACAGAGGATCTGAATCAAATAATGGAGTATAGCAAGCCTAAAATCCGCTTTCTATCTAAAACCCTAAGTGCTTTAGTTTCTCACTGGTATGTATAAACTCTTGAGCCATTTACAGGAGTCGTTGAAATTGATGAGTCAAAGTTTTCTAAAGATGCAGTAAACGGAGCTTGGGTATTCGGATTGTTAGAAAGGCACTCAAAGCGCACATATATGGAAGTTGTTAAAAAGAGGGATGAAGCTACACTGCTTGGAATTATACGTAAAATATGTGCCCCTGGCACAACTATAGTGTCTGATCAATGGGcagcttataataaaatcgaGGAAATGGGGTATTATCACTATACCGTTGACCATTCTCGTTTCTTTGTAAATCCTCATAATAGAGAGATAAATACTCAAAATATTGAGTTGTCTTGGCTCTGGGCTAAAAGGGATATAAGACTGAGACAAGCGATAATCACTACCAATTTACAGGAGTTGCTGCATGAGCATTGCTGGAGAAGACAGTTCAAAGGGTAGGCTAAGGATTTAGAGATTGTAGCTATGATTCACTCACTGTGCAATTTATTGAAAGAGTATAGACAAGGTAATGCTGTGTTTAAGGATGTTGTGCTTCCTAGTTCAAATATGTACTTTGCTCCAAATGATAATTCAATATGATTAGGTATTTAGGCTAAGCACTCCTTTTTGAATCAAAGTGTGAACTTTTCTTGCCATTCCTGGGTATTTGTCGACAAATCTGATTGTAAGTTACTCGTGGAACTCAAAACTTGCTCCTTATTGCATTTTTCTAAGcaatttttgtatatttttgtCCTATagtatttcttatacttCAGGATCACCgttaattacttattatgtttcttcttatttcttctGTGCCATATTATCAAAGTGTCCTGCCATTATTTTTGAGAATTCTATgaaaaactattaaatatcCGGGTCATTTCCATACTTAGTCTTAGCACAATTCGGATCTTTCTTTATATCATCTACAGCTTGCATATACCTTGGATCCTACATGCCTCTGAGCAATACGGGATTCTGGGCAAACTACTGCATAAGATCAGGAGTGAGCCACTCgtttgtattattttaagtataatccATAGCCGCCTGTACTTCAGGTATAACTAAATTGCTTTTTTAGGGCTCCTTAGCAGTTATAGTAGGAACCTCTTCCTTCTTTTACTTTCTCCTCTACCTCGGCCTATTAAAAAACCCTTTCTGTAGCCCAGAAGCAGTTGATTTTTTCTCCTCCTTGGGTTAACTTATAACATTTGGCTTATTCATCTACACAGGCTGCTCCTGTACTTAATATCCCCTCTTACTTTGCAAATACTCAGACATATCCTCAAGCGGCGGGGGTTCCTCATCActcattttaactaattattactaatgaTTTCGAACATTACTATTAATAGCCCTTACAATCAAGTCCAAGAACTGATCACTCTAAGATAATTGCAGTATGGCGTTTCTGACACTTTCCCGATTAACATTTCCTCCGTTGTTGCTTCTACTAGAAAAGCTGAGTCCATCGTCAAAAAACTCTCTTTTTAAAATTGGTTAGTCCTAGTCATGGTCAGCATTCGGAGGTTTTTAACTAGAATGCCTGGAAGGTATGTTCTGTTGAGGATAGAACCCGGGAGGCGCTTATTAACTGAATTcttattagtagttttagCTATTCATCGAAGGCTCTGGCAGCATCCCAGGCGCTGGCTCTTAGTTAATCCTCAGCATCTCCTTCAACGCTTTACTCTTATCCTCATCTATCGCCATTGTCTGCTGCAActcttaaatttttcttattaaatcatccAATTCATTTTCAAATCTCGACCAAATCCCCTGCACGTTTTCCATGTCTCTAAAATACCAAGTAAATTTATCTACTTTCTAAAACTTCATGCTAGTTGTTATGTAAAGGAAGTAATCGTTAAGATTTAGGCGATTCAGAAGTGCTATAGCATACTATGGCTCTACTTTCCTCTTAACCAAATGCAGGCTGCCCTCAATGTCCTATTTTAGCCAACTTTTAGTATCGGAGTTGAACTCATACAACGTAGCCGAGCGAATTGTATGTAGAACTTCGAAAATTTCCCTGTCAAAATGCGAGCGAAGTCTATCAAGCAGGGCTCTTTCTTATTCAGACCAATCCATTTATTTCATGTAAGGAGTTAATAGAAGACAGCCCCAGTAGGTTAGAGGGCCAAGAACACCCCCTCCGTTGCATCAATACGCAGTTTctgatgatgatattgaaaagtGAAGAATTCTTAATATGCAGTACCAAGCCTTGTACTAAAATGCTTAACAGTAATCgagttaaaagaaaaattaataggGGAATAAATAAAGGGAAGCTGAGCCTGTGCCTCCACCCTTACCAGAGCGACCACCTGGGCTTGTTATGCAAAAACCACAGGATTGAAGACAAGTTAGACGAAATGGAGGCATTGTAGAACAAGCTGAGCTTATTACAAGCGATAGAAACCCCATGCTAGATCATACTTCTGTTTAGTATTAGGCTTATTTAACCAGAGTTGTAGAGGACCTACACAGACAGCAGATGGAGGAAAAGGAGTAGGCATGGAGCAaggaataagaaaacttataagcACATTTTTAATTGctaaggaaaaataaagaGGAACTTGCTTAATAGGTGAATTAGATCagaaatgattataaaaatgaggATTAGATGAACCAGGAgctttaaattgttttaaataggAAAGATGAGGTAAAGTAGAAGTTAGAGGAGGCTTTGGAGGAAAGGATGGAGTTAGAGTAGTAGTTGGATAAGAAGTAGTTGTAGTATGAAGACAGTCGAAAGGAGTATTAAGCGTAGTTAGATCATATGGAGAGTAAGTTTGAGAATtactaaaggaaaattaCTATGACTGAGAATGAATAAATCGCAGATTTAAAAAAATAGATGAAAAGAATGAGaaggaaaaagaataaattgatataggTAAAAGAAGATACATAAAATTAGTGGTAGGAGGAAAAtgaaagtttaaaagaaatttatgcagaaattgatgaaaagtaagaaattttaagagtttaagtggaaaagttataaaagctaaaaaatttattacaaaaggAAAGATAATCGCATTAAATTGACTAAGATTTTCAAAAACaagaagatttaatatactagaataaCTAGCTTACGCTGTAAGCCCACAACAACTACACATCTAATAGTAACTAGCAAGtgtaataaatgaaataaactaTTCAATAAGTGATAAGATATGGAGCTTAAGGTATAATTtcctaatacaaaaataaagcattattaACAATAACAACTCCCCGTATATACTAAGGGTCAGAATTAAAGCCAATTCGGAacattttgctttaaatgaGAAACTAAACCTAATAACGAATCTAACACCTAGAACTAAACAACTCCTAACAAATATAAATACTAGATAATCGTATACAGGAGGAAACATAAAGAGT
>CVLX01023268.1_12598_19005
ctccatgccgccatattttgatttccagcggaaaaagctactctcggcaatgccatgttcacggcatatatccgacaccttcattcctgcgtcttgttgttgtaatattcccaaaatttgagcttcactaaatcgtttcttcataagtctgtcctttcattgattataaataacagactctcttaaaatttggtatcgttttttgggcgggggtcatttcctaatggccttcttccagcgagcaatcttcataataagaaagggggctggcatagataactcataaaatgttaatctaaacggcatgaaaaagagcaagttaagtatgaaaaaacaacataaattaattgagcattttgttgctggaaccacagccagaaatgccgccgttatatgtgaagttaatcgcaatagtgcgacttattattttcgtcgtcttcgcttgcttattcttaagaaagttacggaagaaagtgatgagatttttgccggtgaaattgaagttgacgaaaactattttggaggaacaagaaaaggcaagcgaggaaggggtgctggtaacaaaacccctgtttttggactattaaagcgtggtgggaaggtttatacaaaagttattccagatgcttcttcatctactttatgccctattatacataataaaatcacacctgatagtattgtttactctgatagctggcgggggtataatgcccttgatgtgagcgagctaaagcattttagaattaaccactcaaaactatttgcggataagaaaaatcatatcaatggaattgaaaatttttggaaccaagcaaagcgacatatgcgtaaatttaatggtattccaaaaggtagttttgagctgtttttgaaggagtgtgaatggcgttttaacaacaacgatcctttaattcaaattaaacaattaaaacaatgggttagagaggaattagcatagttatctatgccagcccctaagaaagtataatatgtcgttattaggaattagtgatccagcacctattgaaattgtcaatgaagatggatcgtcgccatttttgttggtttgcgaacatgggggacgcattatacctaaacagcttggcaaacttggccttcaagacgatcagctcaatcgtcatatatctcatgatataggcgcaaaagaagtggcaataaatattaggtagcgtacccataaaatagttttcaaaaacttcaaatcgtgattcacttatgaaaatattccatagaaatgaggtttttatgtcgcgatttgatttaagtgattttgaattgcaactcattatgccaattttacccaataacagccgtggtgttaagcgtgttgatgataggcgcattttaaacggcatatttttcaaattacgcactggcgtaccatggcgtgatttgcctgagcgatacgggccttacaccacggtttataaccgcttcaaccgctggacaaaggcggggtgtttgtgatcatttaatagatgtaatttgtgatgcccataatcacgatcttgtcatggtagacggcacatccgtgctcgtccatcatagcgcaacaacaataaaaaaacaatgaacttcgttgtatggggcactcaagaggaggtttaactacaaaaattcacgccgttgttaatgaacatggccttgcttttgccctccatttaacgccagggcaagatcatgatgcgccttcatgtaggtatttgtttgcaaatctgcaatcagggcaaactgttcttgcagataaggcttatgatgctgattggatcagaaacaggatcaataagcaagggggaatagattgtatcccatcaaaatcaaatagaaaaactccctattattatgataaagtgctttataaacaaagaaataaggtagagcgtttctttggtagactgaaaaagtctttcaggtcaattgcaacacgatatgataaatattcaacaaattttatggctatgattaaattggcaaatataagactatggtgcgaattttatgagtctgctacctagttttttaaatctttcaaggcaaaaaggatttgccccccacagtcactcctgcgccctagcgatcactcctgcacaggtttaaagtctctttacaacataaaagaatgagatgcccgatccaagtctgacatgacgaatttaaaattggccctatgatgacagcttatttaattcccccacaaaaaccactccgtcagttttcgctaacgctccaaaaccaaccctctataagtatattctttcatttagataatatatatatccatattgtgaacaacatcgtattgattgtctaatcaataggtaattgattttctttaataaaaaaggtgttagagttgcagctaaagagctgatcttctaaaaatacttttcggatacagagcttatgatatttttaagcggtaagctagtttttaagtgcccagctttgctataatatcatcaagctgctctaaatttaaaaaatttatggatagggtgccagattcttgattgtctgacatggatatgttcacatcaacgccaagttgattggataatgtgtttaccaaatctctgacattggggtctatttctgcgggggggacaatttctgttgcgtcttgtttttgtgccttggctttttgcttgggctttttgccatgaatttcattttgaatcatgcgctcaacatcacgaacggttagcttgttctccacgatctttgcggctaattttacagcatcctttgaagctaataaggcccttgcatgacccatagtgatatggccatcttgcaacatggctttgacttcttctggcaatgataacaggcgcaagagattcgctatgtggcttctgctttttgccactgcccttgaggcggcttcttgcgtgtaattatagcgttcaattaattgttgatagccctccgcttcttccaaggcgtttaatgcctcacgatggatattttcaatcagcgcaacctcaactgtttctttgtcattaagtgttagaattgagacaggaacttcatgcaatttagcccgttgagccgcccgccaacgcctttcgccagcaataatctcatacgacgcatcgccgccagagtcattcgtttttgcacgaacaagtattggctgtaatatgcctttttgagatattgagctcgccaaggcatctatcatatcttcgttgaaaattttgcgtggctgtgtggggtttggctttaatgattctatcggtaaatggacgggttgccttctggccaatgatgtgtcatttttattatatgattgattttcctttgcctcaatggacatcgccttattattggtattagagaaatcatcgccaaacaaagctgacaagccacggcctaatcctttttgatcagaggtttttttctgtgcttgattttcatgatttgtgatttgacttttttcatcttgtatatttgttgacataaaggctctctcttattctttaagttgacaaagaaaattgatgactattttgctcttgctgaataacttcacttgccaaatgcagataagccgccgcaccagttgaggttaaatcatatagcaagacgggcttgccaaagctaggggcttcagaaatgcgaacattgcggggtatcattgtttgatagaccttatctcccaaatgggagcgcacatcatttgccacagattgtgaaagattattgcgtttatcatacatggttagcaccaccccttgtatatccaagtctggatttaatccgctttttacacgatttactgtgtttattaactggccaagtccttctaatgcataaaattcacattgcagagggatgagcaaagattgtgcagctgttagcgcattgatt
