# Supplementary material for: Distribution of Merlin in eukaryotes and first report of DNA transposons in kinetoplastid protists
Source: PLoS One. 2021 May 6;16(5):e0251133. doi: 10.1371/journal.pone.0251133 (PMC8101967; doi:10.1371/journal.pone.0251133)
Supplement: S3 Appendix — Contigs containing positive hits for each species are provided as fasta files. Nucleotide sequences from each Merlin group or family are also provided. All protein sequences were provided in a single file. A README file is provided with additional information about files. (ZIP) [file pone.0251133.s009.zip › S3 Appendix/contigs_Alveolata/GCA_001880345.1_Euplotes focardii_Alveolata_contigs_contaminants.fasta]

>MJUV01059221.1_1_5930
tgttgcccatcacccgaaccctcaatcgccaccgattcaaactcgatagttggagagatagtctcagagataaagtcttcgttggctgcaaaggtgctgccgtcctgtcgctgcccacgaatagccggcgctaagcgctcaccatcgtttagtgcaaatgaatatgagcaatcgtcagtgcctcggctatcgaccagccaattatctggattgacctcttcaaatcgagttccgctaccagcactcagcgataccaagctagagcagttttgaaccgtcgccgtgtatctaacgctgtcactacccgcaagagaagctggatcagcgacgcgaatatcagtttgcgcataagaatttgcccccacgagtccgaagcctgtaaagcaaagcaacgaaaatagagagcgaacaagaattgtgcccttgcgaacaggagtttttctgaacgttgagatgaccgtagtccttttatttaagttttatccacagaatagtcaatagacctaaaagacagctgccttccctgtctgtcctatcgtccagcccgacttagtacttactgtatatttgcaccctaagtcacatgttattacttggagttaatgaagtcaaagagttaacttaaagtaattttctttttgaaagaaaccacttggtatctaaacttatcgcaatgcgttttatgccatgtatcgcgacgctgatatccggctaacaaatctggagcccccattaactcgactcgataggccctagtgacaaatgctttacctctaacgcaaaactcgcgaaaaagagaagccacaccgtaatttcgtctagcaattttcatcttccgttttttctcaacatcatgcagccctgttgagttcgtcgcagatcaaaagaaaatttattacggttcagctgacgtttaaactccatgcaagactcatagctcggatcagactcaagcagctgctttgccgcttgaaattcactataccgtccattgtgcgccctcttctctaaggaaagatgcttatcaaactgatcttgatactgcgctggtgcggtgtaagctaaaaattggctacttgcgaaaaccacaactccgacgactaataagcgccaacctcgcattatgttttcgcagagataaatcaccgcccatgccgccattggtatcatacaaacgaggccaatcagtcgatagcgctcggttacgatggtggtcattacgcttaacaggtacaccagacagaacgccaatagaaacccttgctggcggctgatactggctcgcctaaatagcaccaccacggcaacgctaaacaaagcgaatatcagcgcaaagtcaataaatgttaatctcaacggccaacgctcaccacgccatagataggcacgttcgctaacagacgaattactttgcgcggcaaataaatggtgtaacttctgcccctgcccgcgtaaataagctgtcggattgtgtttaatatagtccatagtcttggacagccaatactgcgtcacctctgcttgagaaaactcggcttgagaaagtgttagttgtgagtttctttcggcaagtcgtctcgagtcaacacgatgaccaataatatgattgcgtatgcctggtacctttagcaaaaaattatcgggcgcactatggcctaaataaatatttaagccgacgctagaaacgtactttggctcggctccgtatcgaacactagacgccccataagcgactgaaataaacaacaatagtagaagcgccgcacgcctatactgacgtgtacgattgcgatcagcacagggccagcaaagaaagataaaaaagatcaccaagccaactaacacgtgaactcgatcaatactcggtactaatattaataggcagaaggctatcgcaaagtagatgtttcttcgtttaaaaaagagaatcgccatcaatattgcagcgcaggtcaaacagagcaccagagagctcttaagcgtaaccccagaaaaaaataagatcggcgtagtaaaacaataaataccaattgcaacccaggcacttggcaagctaaacaattgccgtgtaatggttaccaataccatacaagttaagccgctcaaaaccgcgttgagtacaaacggcgttatcgttgagtggccaaaaagcttgaataagccagtaagcaaacgctcgtacggggagaaaacaataatttcagagacatagctttcgctaaagaagaccgacttataccaagccgaataatgataaagcgaggcatccgagaatggcaatgggctaagcagcaaacgcccaaaatcagcatcgacaatctgccaaatgcataacgagaatggcaataaaaatgacaccgctaacaggctaaggtagccgttatttaaaggtgcagaagcgactttgttatgtttcaaactacaagagacctcttataggtaagagtaactggtataggtaagagtaactggattaaattttggtaactatatataagtttacaccaacttaaaataagcggtgtacttaacttctaattgagttataataaactcatgataaataccgagttcaataacattcttgagttgctacaggctttccctgatgagcaaacttgtgtagaccatcttacagcacttcggtggtctgatgataacgtggtttcaccttttgacgctgagtctaaggtttatgtttgcgccaacaaccgttatcgctgcaagaacactggcaaatactttaacgtcaagactgccactctttttgataacactaaggttaaacttcaaaagtggtttctagccatctggttagtgacttctcacaagaaaggtatttcaagcattcaattgtctaaggatatcggcgttactcaaaaaacagcatggttcatgttgcaccgcattcgcaattgctttggtttcgataatgataacgatctttcaaacgaagtagaagttgatgaaacctatgtaggcggaaaaactaagaataagcatctgtctaagcgaatcaaaggcactcaaggccgcagcactaaggacaaagcacctgtttttggcatgatcgaacgcggcggcaaactaaacgctaaatgcgttgatgatgttactgtagcaactcttactaacgagattgttaactacgttaaagatgctactgtctactctgacgaatgggtaggttacaacgcactgaagcgcatctatgaccacaaattcattaagcatggcgctggtgaatacgttaacggtcgagtccatacaaacactattgagggcttctggagtcttcttaagcgtggcattatcggcatctatcactttactagcgttaagcaccttcaaaactacgttgatgagtttgtatttcgctacaacactcgcgcactagatgaaggttcgcgttttaacctactactttctaacactgaacaacgattaacctacgagggattgattaatggctaacttaataccatatcaactagataatgatgcattagttggtgttgtttttgaagacgacacaatttggatttctcaaaaagagatggggagtctttttgatgttaaaacacctgctatttcaaaacatctaaagaatatctttgatgaaggtgagcttgatcaaaattcagttgtttccaaaatggaaataactgcctcagacggaaaaatctatgatattcaacattataatttagatgccattatttctgttggatatagggtcaactcccaaaaagctacacagtttcgcatatgggcaaacaatgtactaaagcaatatattcgtgatggatatgtaataaatgagtctgctttacgagatgacccaagcaagctaaatcaattagccgcaaagataagagagctaagggcgaatgaaaaaaatgtctttgcccaagttagggagtgcttcaaaatttcggcctcagactatgagcctacttccgacgaagtgcgctcattttatgctttactgcaagacaagtttcatcacgcaataactcaaatgacggcctcgaaacttatattagatagggcggactcaaatattgaatctattggcttagtcagcttcaaagaactactacccactaagaaagaagcgcaaacaggaaagaactacctgactgaaaacgaaatgtacagaatgtacctactttcagagcagtttcttttatttgctgaatcatcggcattaatggggaaggagcttactatgactaaactacataatcagctcgataaccttcttaagcttaatggatatcccgtgttcgatggatataaggactttataaaggatgaggcgctagagcatgcagagcgggaatataataggtatgtagacttaagaaaattagaaatgctgggaattgaggttgattccactgactatgatattggcgaatactctgaatattcggaagccatgcaatctattagtatgcagaaactaaaaaaacacttcaaagagaggaatgaaaaggcaatagaagctaagccttcgaatataaagtccttaaacgcttcacttgtaacagcccttaactacaaccctaaagactcgtagttgattaggctattttagatcgccaccgagatacaagcgcttcgtatttaacatacatggtgctcggtttctgtcttttctgagactgcactattctaccctccttaatatagggctctacaatgtcaaacattgcgaccgtagaggttctagagcactcgataagaatgccctcatcatagatattattctcaatcgcaactgccatgtactcaaactgattgagaatgtaagaaatggaattagtacagtttttcgggcttatttctctatcaaagaatggtttcaaggcagacagatcgacttcgggcctaggataggcaaagcactttatgtctacttgtgaaagcttatctatggccgatattatttggtaagagtcaacgaacctatcgtctcttgttcgacccatcaaataatccattgtcgctttttgcttcgctatgttgcgattatctaaaagagcggttcttgctgaatttttactagattttattgtactccaagcccagaatgcaccactaatcccaactatgacaatcgctgtggggccgactatatggtgccaaaaaggcgtttgggatgctaaaatagattgctctacagcactgataacctgctgaatatcagcactgtttagttccggcataaatgcaatccgttgccgctttttattaagttaggaaccaatcgtcatcaatgcgagacatggtatttttatggttaatcataatattctcctgagtagactttttgtcttgattgttaatatacgtactgtttgccgaacaatcaagctgttagcaacttcggtaatgttactggtcaacttcgttaatgctacttagcaacttcattcactatagtaagcaaacatatcatagcgtaatgagactagtgtaaacttatatataattacctaaattttaagccgatgattagaatttaaacaattgaatcgcccacaatagaccacttagctaatgcgataagggaatatcgctagacaacaaaacttttacgatccaacaatagcgtcgcgccaagcattggcttcgccgttaagtcgataaagtagtgccgcttttttcaaggagtatatcgcaacactgcttgcactactctccgatagctgacgtttttgttgcatatactgcctgcgcttatctggaaattgccgcaaataatcacgaaaattgattgccgccggcgaccaagcgttgcccctgatacacacatgcactacgcgctgaatagggctgctcgattgcgaccaccaccagcacacaccgggatgcaccgggctctcgccccaattggtatagtttatttttttcaaacatt
>MJUV01040195.1_1_3228
tggcaaaactccaaaacgaatccaccgcattcattgtgttggtgacctggccggtgagcgtgttggtgctgttcatacggtataggcgggtttgattgacatcgactaggccatcgtagcccttccagccatcggcattcaccagttctgcaagctgggcgccatggcgttgagtcttttgcagcagacggcgcgtacagttaggtgcaaattcagtataaattttat
