# Supplementary material for: Distribution of Merlin in eukaryotes and first report of DNA transposons in kinetoplastid protists
Source: PLoS One. 2021 May 6;16(5):e0251133. doi: 10.1371/journal.pone.0251133 (PMC8101967; doi:10.1371/journal.pone.0251133)
Supplement: S3 Appendix — Contigs containing positive hits for each species are provided as fasta files. Nucleotide sequences from each Merlin group or family are also provided. All protein sequences were provided in a single file. A README file is provided with additional information about files. (ZIP) [file pone.0251133.s009.zip › S3 Appendix/contigs_Alveolata/GCA_001939145.1_Symbiodinium microadriaticum_Alveolata_contigs.fasta]

>LSRX01000291.1_570692_576835
gtcgtacgcttcacggctttggggacttaagcgctatgagtcttgagctttaggctttcgtttctaggcaagactacctgtcagtaacattgttccttcgggttccttgtgataattatatgggtagttttccaaaaaatggggtcgcttgtggggtactatatgggggaccccaaaagggaccctaatttagtgaattaccctaagccctaaaccctaagcccctctccaagctccaaagcctgaaccctgaattcaaggccgcagccgtaacttagttccccaatgcccaacctttaaattttgggttcttataattagtagtaatctgaaaattttaccttttaattccctggcttactattgggggagtaagcctaaggaaacacaaccttagggttttagggtgtcagggtttagcagtcagggcttaggggcgttagggtgtagtggcttcagggcttagcctgcttagccttcgggtttcgggtttagggcctagggttgaagctgaggggtttacgggctagtggttcgtgcttccgcggctgttgcggccttggtaagcaggcaaatcctgtttagcgtttcgggctagagttctagggtcaggctcataagtaggttttcagttctattataatataagtggtcccaggtaagcagctcatcctagttgcaggtctgtttacaactaacttacgaattcccttttagactgtaagcctacgagagagagttcatcctcatcataagcctgtttacccgaactctaaaccccacaccctggaccctaaaccttgtgccttaaaccccaacctccatactaagtccctgagcccgagtgcaatcaagtctggggcagatttgatgccagcaagaagctgacgtagggtttggggcttagggtttagagccccgggttgagggtttagggttcagaatttcgagtttagacaacggcttagagttttgaagactttcgggtgttgacgtttcgaatctcgacgtgaagagtggttcggccctagtcgttgtcaggaggaggcttgtgatacagccagcttcggtctaactgcacatagaagcttgaagagttagaattagaatgcaactctcggacccttcaccctaaaccctaaaccttaaaccctaaaccctaaaccctaaaccctaaaccctaatataggtatactacatacaatgtaccccgaaccccaatctgatgtttaaagctcgcatgcttagagcctactgtaggttcagccctttaacccagaccaccaaaaggatctaaaaaatagatcccctaatttcggaccctaaactactaagggtactttaaaggaactcccttaggggatctattttttagatccttttggtggtctgggaagttccatgcatctgtgcaggttctccgaggttgaactctacagtaaccgaaagagccacagcgtacgtccccaataccccaacctttaaacttttgggtgcttatgatttagtagccatttgaaagtttaacttttaatttccctggcttattgggattgggggagtaagacagccagaaggtgcaagcagacctcgagcgagacttgggaaggtgtcttcctcggcggggattctttagagttcggaagcagtcagaaggtatagggtgtcgggttcagggtttagggaacccaaaaccctcaaccctaaaccctaaactgcagttacagttacttctaacccgacaattgaagacattcaagcttggcctcctgaagcagccggactcctcgcagattcaatcgggggcttcgatacgaaatcgaagccccaagccgttatttcaggctgggaaatttggtttgggacccttcgtcttacggaatgcagaggggtggttgttgagggtaagatcatagggacccttaggggggggggtagcggggacgggtatatagggggccctaagtgaggcctatctaaggaagtatagtcccctaattacgctatgataagatcagaaccctaaaccctaaaccctaagatcatgacctaccctaaaccctaaaccctaaaccctaaaccctaaaaaaaaaccgtaagatcatgacctacccatgccgtcggtgtgtcactgctgattcattttttggggttagggttcagttttttagggcttaggggttagggttcagttttttagggcttaggggtttagggcttaggggcttagggtttaggggtttagaggttgggggtctggggtttaggggtttaggggggacgttgaatctgaaagtttcagcgcagctagaacgtagtgagacatacagattgagacatgcagatgctcctttaggcaacaacaagggtagagcctgcaccgcggctttgcatggccatcaaaaccccaaaccccaaaccctaaacccttaaccttaaaccctaaaccctcaactctcaaccctaaacgctcaaccttcagccctacgccccaaagcctagaccttcaccccccaacccctcaaccctaaagctgagacccttttttgcaccccaagcctccaagccacaaaaacaccaaaccggcaagatcctcgacccctaaagccccaaaccgcaagatcctaaacccccaaagccccaaaacggcaagatccgaaactcctaaaaccccaaaccgcaagatcctgtacccctaaaccctaaaccctaaacctaaacctaaacccccgagctggcagtgacggcggatcaccctccagagcccgctccgaataaaagatggcgggtatcctctgggcactgcatacataagggtttaggggtctaggggtttagggtttaggggtttaggggtttaggggtttagggtttaggggtttaggcttacggtttaggggttgagggtgttgaagcacactagcctcaatccttcattgtgcagcctggctctccgatttttaccgaccgccacaagtcctaccagttcttgtcacgcaggttcatcgggctgtcaaccacaaaagaggagaattctcccgcgtggagcaaatctttgggcaagacatcaatgtcaccacaaacgccgtggaaggcttatttggtcggttgaacaagtatttgagtacggccgacttggcaagagagcatatggtgaggtcttgggtgagttctcgtggcgtgagcggtgctctgctttcggtgcagacattacaattgccttgtagtccttagctacttggagtgtacactctattctgacgattcggttcccctgcaatgttgcctaaaacccaaaagccctaacccccaaaccctaatcaccgaagacaatccctaaaccctactcccgcaaccctactcccatccctgcacccctaaaaccctactctcgaaacgccagtcctgacgccttcctaggccatgtaaaccctaaacgcgaaaccctgcactcaaaaaaacaacctgattgttttcccccactacccaacctttaaacttctcgggttcctatggtttagtagtagtctgaaattttagccttttatttccctggcttcttgcggaagtaagaaaaacaacctaatgcctgaaccctgctccggacgtcgacagccccaaacaaagagcattcgaaaaaccctaaaccctaaaaccctaaaccttaaactctaaaccctaaaccctaaaccctaaaccctaaacataaaccctaaaccctaaaaccctaaaccttaaaactctaaaatcagaggcgcaaagggcggtgcaacttcctcgacacgctggccttccaggcgccgcaggggcggtgggaagttagggcagaggggtgcaaggtccaggggtggaggctttcagggttcagggtctaggggtttgcgggttcagggtttggggtgtaggggggtttagggggtttagggggtttaggagttcagggttcagcgcaactaaaaaacgattgcacgatagtatacaccaaaatcctagtccagtcatttagctgccgattagaggctcttgggaacttcaaagtgtttaggcttataagggtacgtgattgtaagttgtgagaagagtcttaagtaccttaattgcgtggtgcaggtagttatagctatggttaccatgcgctccagcatatatggctaagtgcccttatcgtttacgtatccgcgaagaagttgtataccaggggtttgagggcttcgggtaaaccctaaaccctaaacctttatgcctgtgccctaaaccctaaaccctaaacctttatgcctgtgccctaaaccctaaaccctaaaccctaaaccctaaaccctaaaccctttccttgagcttcagtgtttggggtgagcgggggtttagagcatcgggttgaaggacttccgggtttccggggttagggcacttaggagttacggtgtatttatggtttaggatgtatataaggtcttttgggtgtatggaccctataaagaaggggcctcaataattgcgagtgctacttttggggggttccttattatgagaaaagtagaagacgccaaaaccctattctatttatataggcccctacattacccaaaaccaggaaccctaaaccctgaaccctaaaatcataagcatgtcatcaggatccttggggcgttaaggggggaatgcttgcagtcgttccgcccaatgctcgaacgcagaaatcttgcacgactgcatatatgggtagttctctaaattagggtcccgtttgaggaggNNNNNNNNNNNNNNNNNNNNNNNNNNNNNNNNNNNNNNNNNNNNNNNNNNNNNNNNNNNNNNNNNNNNNNNNNNNNNNNNNNNNNNNNNNNNNNNNNNNNNNNNNNNNNNNNNNNNNNNNNNNNNNNNNNNNNNNNNNNNNNNNNNNNNNNNNNNNNNNNNNNNNNNNNNNNNNNNNNNNNNNNNNNNNNNNNNNNNNNNNNNNNNNNNNNNNNNNNNNNNNNNNNNNNNNNNNNNNNNNNNNNNNNNNNNNNNNNNNNNNNNNNNNNNNNNNNNNNNNNNNNNNNNNNNNNNNNNNNNNNNNNNNNNNNNNNNNNNNNNNNNNNNNNNNNNNNNNNNNNNNNNNNNNNNNNNNNNNNNNNNNNNNNNNNNNNNNNNNNNNNNNNNNNNNNNNNNNNNNNNNNNNNNNNNNNNNNNNNNNNNNNNNNNNNNNNNNNNNNNNNNNNNNNNNNNNNNNNNNNNNNNNNNNNNNNNNNNNNNNNNNNNNNNNNNNNNNNNNNNNNNNNNNNNNNNNNNNNNNNNNNNNNNNNNNNNNNNNNNNNNNNNNNNNNNNNNNNNNNNNNNNNNNNNNNNNNNNNNNNNNNNNNNNNNNNNNNNNNNNNNNNNNNNNNNNNNNNNNNNNNNNNNNNNNNNNNNNNNNNNNNNNNNNNNNNNNNNNNNNNNNNNNNNNNNNNNNNNNNNNNNNNNNNNNNNNNNNNNNNNNNNNNNNNNNNNNNNNNNNNNNNNNNNNNNNNNNNNNNNNNNNNNNNNNNNNNNNNNNNNNNNNNNNNNNNNNNNNNNNNNNNNNNNNNNNNNNNNNNNNNNNNNNNNNNNNNNNNNNNNNNNNNNNNNNNNNNNNNNNNNNNNNNNNNNNNNNNNNNNNNNNNNNNNNNNNNNNNNNNNNNNNNNNNNNNNNNNNNNNNNNNNNNNNNNNNNNNNNNNNNNNNNNNNNNNNNNNNNNNNNNNNNNNNNNNNNNNNNNNNNNNNNNNNNNNNNNNNNNNNNNNNNNNNNNNNNNNNNNNNNNNNNNNNNNNNNNNNNNNNNNNNNNNNNNNNNNNNNNNNNNNNNNNNNNNNNNNNNNNNNNNNNNNNNNNNNNNNNNNNNNNNNNNNNNNNNNNNNNNNNNNNNNNNNNNNNNNNNNNNNNNNNNNNNNNNNNNNNNNNNNNNNNNNNNNNNNNNNNNNNNNNNNNNNNNNNNNNNNNNNNNNNNNNNNNNNNNNNNNNNNNNNNNNNNNNNNNNNNNNNNNNNNNNNNNNNNNNNNNNNNNNNNNNNNNNNNNNNNNNNNNNNNNNNNNNNNNNNNNNNNNNNNNNNNNNNNNNNNNNNNNNNNNNNNNNNNNNNNNNNNNNNNNNNNNNNNNNNNNNNNNNNNNNNNNNNNNNNNNNNNNNNNNNNNNNNNNNNNNNNNNNNN
>LSRX01000789.1_3633_9941
accttaacctataggggcctatatattggtttaaggtatgttccttaattaaggggtattgggctctctgggtagggcttattAGGCCTAGtaggcattttcgggtttagggcttaggtcttgaaggtttagggcttagggcttagggttttagggcttaggccgtgaaggtttagtttttagggcttagggtttcaggctgaagaaggttctaaggctttagggcttagggttttagggtttcgggcgtagggcttagggttatttagggcttagggcttagggcggtgcAGTTTTACTCGAACAGAGAACAGAAGCCTAGTCTGGTGATGAAGACCCCAAGATGAGTCCTTTTTGCGGCCCTGTACGGAACAGAAgacccgcacccgaaaccctgaactctgaaaccctggagccccaaatcctaaaccgtaaaccctggaccctaaaccctaaacacaaaaccctgaaaccctaactcctaaactccgaaaccctaaatcctagtcctaaaccctaaactctaagccctaaaccctaagccctaagccttcgtcCTCAAGAGCCCTGCGATCCTGCAGAGGACACGCCGATTGACGAAGTGCACCGTCGAGGTGGGGTCGGTTCACAACCTTGGTTCCCTgtgagttgtagggcttttcgggttcagggctttaggctttagggtgtaccctaaaccctaaacaaccctaaactctaaaccctaaaccccgaaaccccgaaacccctaaaccctaaaccccgaaaccccgaaaccccgaaacccgaagccttgaactctgcagttccgggcttttgggggttttagggcttttcgggcttgagggcttcgtaaTGTAATGATCGGGGTGTCCgcgtcttcggagcttcaggctgtCTAGGGGTGTGGTATCCAGCTATTGGttctttcttttgggtttcagggctttagggctttagggttttagggtttagggtttagggtttcagggttaagccctaaacccgaaaccccgagacaaaaccctgaactctgaaccctacaaccgtaagccctaaacccctaaacgctgaaccccgaacccgaagaccgtaaatcctctaaaccctaaaccctgaaccctaaaccccggaaccctgaaccccaaacccgaagactgtaaaccctacaagcccaagcgCCTAAGTTTAAACTGGGGTCCTGTTACGGGAGTTACCTCAAGATACTACaaaaaggaagccatattattttactatagattcctttctaaacccaacacccaaaaccctcaaccctaaaccccaaaccctaaacccaaaacccctaaacccctaaaccctaaacccctaaaccctaaaacccaaaaccctaaacccaaaacaaaaccctgaaccctaaaaccccaggtacTGTAGGAAGACGCCTGAGTTTTCAAAGTNNTGGGTGGCGGCCTCCCATGGTCAGGAGCTCCGCGGGGCTTTgtgaggaacccctaaaacccctttctGGACCtcattttaaggaaccctttagggtttagggtttaggggtccctaaacccactaattcaggaatgtgccataaattataggagccttaatcttatgatttacgtatattccctaattaaggggtattgagctccgcggttttttggggaaacccctcaaccccctaaggaaccctttagggtttagggtttagggtttagggtttagggtccctgaacccattatttgaggaaccctcaaaccctaaaccctagtaggggtTCtatcgtggggtttgggtgtttcggagtttaggttttttgaagTTTAAGTttttgaggaaccccccaaaccccctatggACTCctttttaaagaaccctttaaaaggattcCCTGTGGtaacccttggaggaaccctaaaccctaaagccctaaaacccctaaagccctaaaacccctaagcccctaaaccctaaaccctaagtccttaaaccctaaacccctgaaccctaaacccctaagcccctaaaccctaaaccctaaaggcctaaagccctaaacccttaaacttccctTTAACGGGGaccatgagggttccttgaaggatcctgtCAGGGCTCTAAAATAGGGGTTTGTTCGGGGGGtcgtggggttcgggttcttggggcttagggtttagggtttccagtttcatCTCAAGAGTCGGCAGCAGTTCCTGCGGAGAACAGCACAGACAGAGGTCGAGTGGGTTTGCAAAAGCCCTGCCCCCAAGAAGGTCAAGACTTCTGGCCTTGCCATCAAGAAGGAAGGGTCTACTGCGGAtcctgtccgtctgcctgtgtTTCGCCACACTGTGTGAAGCTGGAACCACTGTATTGCAGACAGGGACATGTTCTTGTGATTGAAAGCCCTGCGGCACAGGTCGTGCTGATCAACGGGAGTTCGCTTGTCACCAAGTTACCTGTGATGTTTGTGATGCCATTTGCTAGAATGGCACGTACAGATGCAAGCAGTGCGAGCGGAATATTTGTGCGTTGTGCACGTGCAAACAGCCGTGTCGCGTAGATGCAGTTCGGTTTCGCTGGCCTCGTCGCAAAACATGCGGAGGTGTTTTAAAATGTGGGCCAACGGTGCCAAAAAAGACAGAAGTCCTGGCGCAATCATGGGTTCTGCCACTTCTACTTGCCATGCTCGCTTACTCCGTCCAAATACTTGCGAGCCTTGTGTTGGTTTTGCTCAGATGCAGATCAAAagcaaatcctgaaaaaaacCAGCTTGAAAGAAAAGTATGAGTGAGGTTCGGAATCAGATTCGTGCTCTTTTGTGGCTTGTCATGCAAACACATGCTGGACGTGTGCAGCTAGGTGGGCAGGCAGATCGTGTTGTGGTTATTGGTGAGATTTTTTTCACAAAGAAGAAAGTCAATACTGGCGGGTTTGTTGGTCGTACCACGCTTGGTCATAAGACGATCACAAAGCCACTGGTGCCTGCGTGCTgattcaaatcccaaaccgcaagcaaGCAACCTTAAAGCGAGATCCCAAGACACGTGGCTCCTGGATCGCTCATTTTCACCGACCGTCACAGGTCGTATTGCTTTCTGTCTCGTCCGAACAGTGGCTTTGCGCATCGGGCTGTGAACCACAGGCAGGGAGAGTTCTCCCGCACAGAGCGAATCTTTGGAGAAGACGTCATTGTGACCACCAACTCCGTCGAAGGCTTGTTGGCCGGCTCAAGCAATATCTACGACAGCGCAAATATGGCCAGGTCGGGAAGCGAGCTTATGGCCAATTGCTGGCGGAGTTCATGTGGCGCAAGCTGTGTTCAGCTTTCAGAACAGAGCCTTTGCGGAATCTGTTCGGTGAGATccaagcctggtttagggcttgggggttcagggattaggttcaagagccttgaagcccaagctgaaATGCCCGGTTTTGGTCGTCACTCGGTCGTAGAATGGCCGATGGGGCTTCGTTGCCAGGGttactggggttcttgttaggggatctaatttaagttaccattcaTCAgggctatagatcccttttatggtaacCGTAGATAAactccctgaacaagagcccagcttagggtttaggatccgtcgTCGGTTTAGCTGTGGTCCACTAAGGGAGCGTTTGGGAGTTCATGGGTTCCCtctatccagagagcccaatgcccgttAATTAAGCAATAGATTCTAAATCATTTTTTCAcggccctatagtttaaggtatattccttaattaagggacggCTTTCTAGGACGGATTGTTTTATGAGTGTTCAGAAGTGCTTTGAGCAGGGTCTGTTGCCGTCAGGGTTGGGGCCTAAGTATGCAGTATCATGGGGTACTGTCAAaaggatttaattcaagttgccataataaggaaaccatattatttactatcgATTCCTATGATGGTAACATTAAgttaaccccttgaaccctaaacaccctaaaccttgaaccctaaaccgtactccgACTCCGGATCTTTAAGTGGTTCCGCCTCTCGCGAGTAGAATCGAGACATGATCGGTGCGCACAGACTCATCAGTCATGAATCGGCGTGAGGCttaaggaggttagggtttatggtttagggtttggggtttatagggtttaggggtttaggggtttaggatttagggtttagggttgatggtttagggtttagggtttggggtttatagtctttggggttgtgctttagggttcagggtttagggttgcagcattACTTCTGTAAGTCAGTAGCGTCACGGCGATCACCCTTCAttcacccgaaacctacaaagtaacccttataaagtaACCGTCATGTTTCCAAGCCTCACAGTTAACCCGTCTGCAAAACCTTTAGCATACAACAGCTTATTGTATCCCTGTAGGCAGATGACCGTTCAGAACTTCGTTCACATTGCGGAAGCCTCCCCGAAGCTGTCGCAGattgtagaatagggtttggtgtgtattATAGTATGAGCGCAAAGCGGCTACAAGGAGACAGTGTGACTaattccaaatccctaaaaccctgtaaagcctctaGATTTGGgcagttcccaaaccccaaaacccctaaaccctaaatcctaaacccaaactctaaaccctaaaatcctaaacccctaaatcctaaacccttaaactcgaaaaccctaaacccctaaacccctaaaccctaaatcctaaacccctcttttccTTCCGGCACCGGGGCGACGGTGACAAGGTTGGCGCAGACGAGGAGTCCGGGCCCTTCTCTAAGGATGCGGATGGcaagctcacggtttagggtttagggtttagggggggttttagggtttagggtttaggattaagggtatTAGGGgcattagggattaggattaagggtattagggtttcagggtttagggtttagggggggttttagggtttagggtttagggcatggtggCACGTGTCTGTCCATCGTTCAGCGAGCGCAGAGTCAGCCAGACTGGTTGTTGCAGCAGTCGCATGAGCTATGTgctgaaaatcctaaaaaccccaaagcctaaagccctaaaccctataaaccctaagccggatccctaaacactggaccatgatgaggcttcctttaaggatcctgtgggggtttagggtttagggttttcgggttttggggtttagggttccaattatagggtttttttgggggttttgggtttagggtttggggtttagggtttagggttttggggttttgggggtctttcaaACCCCCTGCAGGAGCACGGGGCAGGCGGCGTATCCCAAGACTCTGGGAGACGACGGGATGAGCCTTGGGCTCTTCCCGAGGAGAttcgttgggcttaggattcctttcaaggagATCCATAAGGGCCTTACATaagagtttgggtgttgggttttgggtttagggtttagggttcaggctttagggtttaggcgggtttagggtttagggtttggggagggttcctttgaaagggggTCGTAAGGCCTCCTATAAGAGATCGATCAGGCTACTccgtttgtacatatatatatatatatacatacatacatacatacatacatacgtacatacatacatacatacatacgtacatacatagataggatcttgtaccctacacccgaaaccctagccccaaaacccgaaacccgacacccgaactGAAGCTCTGAAAAGCCCTCAGCGATTTCAAGGTTCATCTTTGGGATgacgggctttgggtccaggaattgaggggtttttagggtttatttagggctttagggtttgagggtttctagcgttttagggttttcgggtttagggcttttagggttttagggttgttaaggctttagggctttagggctttttttctaaggttttagggtttagggtcgagaggttTCTGGGCGTTTTGGTCTTCGGTCCTGCGTCTTTGTGCAGCAGACTCCGAAGCGTGGGGCTATGACTATGGCTGGCGGTTCTTGTAAAGGTTAGCTTTTTTTTCCCTTAGCGGCAAGATACTTTGTCCGGTCTTCTGACACTTAGCatggggtttgtgtgtgtgtgtgtgtgtgtgtgttgaagctGTAACTGTCgaaggttgggtttacggttccgggctTAATGCtagagtttttgggatttagggcttagggtgtcgaggttcagggtgtagggcttggggatttgggcttagagataagattttagggcatagggtacttgggcttggggtgtaggactgaaagtttacagttcagggtgtatagggcctggggctcagggcttggataaGCTTGACTGTGTC
>LSRX01001099.1_8116_14394
GCACAGGGGGGTGTCCTTATCAGAGATTGAACCTCAGCAGGTACGGAACGGAGtaccagaagcatcttgatggcctctgggcggttcatcggaagctctgggTTGTGGTGAAGACCATGAGCAACCTCTCGGATCACTGGGCAGTGGAATGGCCTGCTCGATGCGCATATTGGAAGCAGACGGAGTCTTTCTTTGAACGCCTGAGCTACCCCGTGTACACCTCATACATTGATGGCTGTGCCGCCGGGCTTCTCGGAAACGATGGTCTTCCTATAGCTAAGCGCTGGAGGGTTATGGTCACTGAcgccagggtttcagagggtctcaACTCGCTTCGATGTGATAAGTCACACGAGCACTCACTTCGTTTCGTTCTACGAGAAACACAGCACTACCCTGACGtactgtgtaggagggttttggagagcctaGGGTGACTAAGTTCCTCTATGCAGCCATTTCTCCTCAAATCTTCAttttgcggccatcctgccaacggaatggaccactacggtctccaggtgttcaaggatgccatggttcgTTTACCTTTCGACGAAGGGCAGCTTCTCGTGGCGCTGCTCTGGGTTTTCTTTGCCGCAGGGTTCGTGACGGGGTGtgtcttcctcagggttgctcAGTGCCTCGGGAACCGTCTCACTGctaagcaggagcttcagtggcCAGAACTTTTCCTTACCGCAAGGGGCGATTGCTATCACCTAAGTCGTGACTGCAAGAGCATTCGCCACACCACTCCGCTAACGCGACGGATCTGCAATATCTGTGCGAGGGAGCCATCTAGGCTTCAAGCCTCTGTGAAGAAGGATGGATGACCCGTCCGCCCAGAGGGGGTGTAAACATTTCTCCTTTCGTGGAGAATGGTGGGCGTCCGGGCAGGTCTCTAGAAGACACAGGTGCTACACACCAGTCTGACTACGCTAGGAGCGCAGTTGGCCTTTTTAAACTTTGTGGTAGCAGTTCTCCGTGTTTTCCCTCTTTTGCCTAGAGTTAGAAGGCGAAGGACTGTTTTCCTAGCCCTtagggacgtttcttggagCTTTGGTAGTACTTGAAGGACTTCCgccttcagggaagtgtttagaagcccaagccacctgctagtcgttcgcactcctagcagttgcagagagctgtgccttactttggctcaagaccggactagcgtgtcgcgtgagtaaaacgaaggctctgtccgagcgttgtgagcagcagtgctttgccaagggttttgttgaactccggactgtcgttcggtctttttcgcACTTTCTTGCAACAGTCGTGAAAAATGCTGTTTGAGAGTCTTGGTTTTCGAGCCTAAACGGATTTCCAAAAAAGAACTTGAACTGACTTGGTATTCCGTCACCTTGCACCTTGCAAGCAATTCTGCTTTGGTACGCACGAGCAAAGTTTTACATTCTTAAAGTGTTTTGATAACCTTTTCCGTGATTGTTCAATTCTTAAGAAGTTTTAAGTCTTGGAGAATTTTGGATTTCAGATCCTCAAAAAACAGTTTGAGAAGAGGCTTGAGGCACAAAGAGTTTAAAAGTCTAAAGAGAGCTTGAAGAGGAAATACGTTCTTCCACAAAAAGTTTGGAAACGAAACAAAACTTGCTTGACTATGCTTATGGGTTGGAAAACAAAGAAAGTTTGGAAATTAACTTGCAGTGGAACAATCTCCACGCTGAACAGCACCACAAAGAAACTTCGAAAACTAGCCTGTTGCTGGAATTTTTGCTTTCTCCAGTTTTTTACATCCActctgttttgtttgttttgttgtgtctTTTTCATGTTTCTTTTTGGATGTGCCTTCTACGTAACAGCCGAATCTTTCAGATTCTGAACACAAGAAGGTCTCTTTGAGCGAACAGTGCGAGACCTTTGTtcatttttttggtttcttcaAAATGAGTTCTGAAGCGCTTTCGTGCGGCTTTATTCTATGTGTGAAAAAATTTTATGCAAGGCGTGTTCTTTTCATCGCCCTTGTGTGGCTTGTGACAAAGAAAacatttgttcttgttgtctgttgcgtgtGGCTCCTACAACTTTGTTTTCGCTTTCCATCGCTTTCACTCCCTGCACTTTCGTGTAGCTTTCTTCTTGTTTGATTTTATTGTCTATTCGTGCAGCTTTGTCCCTTTTTTTCCTTCTCTTGCTTTTGTTTTCTGATTGCTCCACtcctgatttgcgatttgctttgcatctcgccttgtgtgtgcgtctctccgaGATAGCACCAGAGGTCCAGAAAAAAAATGTCTCGAGATTCGAAAAAGATCCGATTGGAGCTCAAAGTTTTCGAGTGTTTTGGACGTAGCGCGGACAACTTCGATTGGAGCAAGCATGGACGAAGAGTTTCTAACAGCCGCTgaagcttccaagaagctttGGCCAACAAATCGGCAAGCGTGTTGGTTTCTCATTTGGTATGGCTTGCTCGTAATGCCATTGTGTTGTGCAGCAGGACACCAGTGGAAGTCCTTCAACAGCAACTCTGACAAGGGCAACTTGTTTTTGCACTGCACGGAGCGCATTCCAAATCCAGATTTCCAcagtgatgacgaggatgatgatgttcccAGAAAGAAGTTGTGCAACAAGAAGATGACATGGCGTCGTCCTGGCACACTTCCAAACTATCTTGGAAACAACTTCAAGCCACTGGTTTGCTTCAGACTCTTCCTACAAAGCGGCTCGAAAACAAGCAGGAGTGAGCATGAAGAATTGGAGAGGCTTTGCCACCAAGATTAGAGGCATTTTGCGGTTGTCTGTCGCTCGTTTCAGTTCTGCACAGCTCGGTGGTGACGGAAGAATTGTTTGTGTGGATGAAACGTTTTTGACAAAAAAAGCACTGCAAGGGTGGCTTCAGGGGCCGTGCCACTGCAGGCACGAAGAAGATCGTACTCGGAATGCTTGAACTGGATTTAAGCACTCACAAAGCCACAGGACGCTGTTTGTTGGTCGAAATTCCCGACAGAACAGCTCGAACTTTGCAGCTTTACATTCGGAGGCACATTGTTGCTGGTAGCTTGGTCTTTACTGACAAGTTCAAGAGTTATCAGTGGATGTCCAAGCCGAACTCGGGCTTTGTCCACCGTGCTGTTAACCACAAGCAGCGAGAGTTTTCCAGAAGGGAAACAGTCTTCGGGAAAGAGGTTGTTGTGTCTACGAACGCTGCGGAAGGGCTTTTTGGCCGACTTAAAGCGTGGATGCGCACTAAGGCTGCCAAAAAAGTCAGTAGAAGAAGCCGGGagccgctgcagaagctccagccCGGCCGCGTTGGGAAGGAGAACGGGCCCGCAGCGGGCCCCCCTGGacccttgtccttcttgcccttcttcttcctaTCCTCCCGGCCCCCACTTTTTCCTTACCCTTCCTCCCAAGTCGGGCGCGATAGGCCGATCCGGACTGGGGCACTTGGGCTTTACTCGCACCGACGGGGCCGACCGCTTCGGGGCGGACGTGGACTGGAGGGGAAACTGGCAGTTTCCCTGCTCCGGTCGGCGTGTGAGCACGGGTAGGACAGCATCTGCACGCCGTCCGGGCCCAACACAGCACTCACACACTGGGTGCCCGCACAGCCTCCGAGCAGCGCCTTGGAGGCAAACGCCGTTGCCCGATGCAGGATGAAGCTGGGTCGGGTAATCACCCCGTCCTCGGGGGGGCTGGCTACCTTGTGCAGGATCGTGGCTCCCTGTCGGCGCCCTGGCTACCTTGTGCAGGATCGTCGCTCCCTGTCTCCGGCACGAGCAACATGCTGCGAGGGCAGCCGGTCCACAATGCACACTTTTTCGGCACGAGTTTCGACAAGGCAGTGAGGCGAAAGCGCTCACCGCAGAAAAAAGTCTTGATGGTGAGTGTGCTGTAGTTGCCTCTCTTTTCtcggggttgagtgctttaCAAAAGCGCGGTCTTTGTTGACAACCTTCAAAGCATTCCCCCGTATTTGCCATGGAAAATCGTGGTGGGCCATTNNNNNNNNNNNNNNNNNNNNNNNNNNNNNNNNNNNNNNNNNNNNNNNNNNNNNNNNNNNNNNNNNNNNNNNNNNNNNNNNNNNNNNNNNNNNNNNNNNNNNNNNNNNNNNNNNNNNNNNNNNNNNNNNNNNNNNNNNNNNNNNNNNNNNNNNNNNNNNNNNNNNNNNNNNNNNNNNNNNNNNNNNNNNNNNNNNNNNNNNNNNNNNNNNNNNNNNNNNNNNNNNNNNNNNNNNNNNNNNNNNNNNNNNNNNNNNNNNNNNNNNNNNNNNNNNNNNNNNNNNNNNNNNNNNNNNNNNNNNNNNNNNNNNNNNNNNNNNNNNNNNNNNNNNNNNNNNNNNNNNNNNNNNNNNNNNNNNNNNNNNNNNNNNNNNNNNNNNNNNNNNNNNNNNNNNNNNNNNNNNNNNNNNNNNNNNNNNNNNNNNNNNNNNNNNNNNNNNNNNNNNNNNNNNNNNNNNNNNNNNNNNNNNNNNNNNNNNNNNNNNNNNNNNNNNNNNNNNNNNNNNNNNNNNNNNNNNNNNNNNNNNNNNNNNNNNNNNNNNNNNNNNNNNNNNNNNNNNNNNNNNNNNNNNNNNNNNNNNNNNNNNNNNNNNNNNNNNNNNNNNNNNNNNNNNNNNNNNNNNNNNNNNNNNNNNNNNNNNNNNNNNNNNNNNNNNNNNNNNNNNNNNNNNNNNNNNNNNNNNNNNNNNNNNNNNNNNNNNNNNNNNNNNNNNNNNNNNNNNNNNNNNNNNNNNNNNNNNNNNNNNNNNNNNNNNNNNNNNNNNNNNNNNNNNNNNNNNNNNNNNNNNNNNNNNNNNNNNNNNNNNNNNNNNNNNNNNNNNNNNNNNNNNNNNNNNNNNNNNNNNNNNNNNNNNNNNNNNNNNNNNNNNNNNNNNNNNNNNNNNNNNNNNNNNNNNNNNNNNNNNNNNNNNNCcgcatgttttgttttgctttacaGGGCTCCGCCCAAATGCCGCGCCCCTGCGTGGGCCCCTAGGAGCTCTGAAATTTTTTTTGCAAGCAACTCATGAGGGCTTCAAATGCACTGTAAATTTTGAAAATTGTTCTGGGCATTTTCCACCGCCAGGTCTTTTCCAACGCAAGGTCGTTTCCAGCCACGGGGGCTTTCCAGCCCAGGGCTGGGCTCTTCACTTGCTTGCAAGTAAAAAACTTCTGTTATCATTTGTGTTGAATTTTCCAGAGTTTGTTACCTGTAGAAAGGGCTGAGATGCGTTGCTGTTATTTAAGCTGCTTGTTAGAATTGCTGGAACCAACACAGTAGAACCTTGGAAGCGTGCATGTTCGAATAAGATTCAAAATAGCCGGGAGATGTCCACAGTGAAATTTATTCATGGAGCGCTTTGCCAGTTAACACTTACGAAGAGACAAAAAGAATACATTTATCATAACTGACAGCCATATCAGTACACTCACGGATGATGACATGCTTATATGAGTTACTGACAGCAGAGACGTTCGTTGTTATGCTGGTAACTAGACAATTAATTGGTCACAGTGACTTTTTGGAGCAATTCAAGCACAGTATTTGCTGAGCCAAAAATAGTCAGACTTAACAATGACCACAGCGAAGGTTGTCGTCTGCAACTTGATAGAAATTTATACATgtgtatttgtacatatattttTCTTTTCACAATTGCACAACCACGTAGATGAGGTACATGGTTGACCGAGTAGACTAAATCTTCGGACCCGTTTTCGCGAGTGTTTTTAAGTGCTTCCAAATCAAACTTAAATGAAGCAATAACAGTGAAAAGAAACTGTCTTTCCAGTAAATGGACCGAACATTCAACGGTTTTGTAATGATGGTTTTCTAGTCATATGAGTGCGGTCAGGGTTACTGACGCCACACAGGCACGGACCTACCAGCTACATGGACATCAACTATGGTCTGATTGTTCCGGATCGAATGCAGTGACACGCAAACAAAAAAGGTCATCAGTTCAGCATTCACTATTGAAAGCAGTGGTTGGCCAAGCAGCAGTTTGATCGTCTTGTGTAAGTGACGTTTGTTGTTGATTCACACGACCTGATGCTTTTAAGCTTGGCACTTTTACTGAGCCGTGTTGCGTGTGGATGTTTGACGACTAGCTGTTGATTGAATCAGAGTCTTTTTTTGGCTCCAAGCAATGTTGAAACCGCTACACCATGTGGTTCTGAACGTTGCTTCACTTTGTACATTCTCTCATTGAAGTAACCGCAACCCAACAACTCACGAAAACAAGACCATGAAATGCAGATAGCTCACTTCTTGGAGGTTTTGATCTTCAT
>LSRX01000446.1_449195_455455
cgttactaacgtgcacaacacatcatccctgaggccacgaccgatcccttgcctgcattgggtggactcctcgtacgacatgtgaaatctgtcaaagaccctctggaacaagcctaagggacagaggcaactccaccccgctggcaggactgaaattccgtttctgcagagctagtcttgcaaagttgtggttaaagaaaaccttgcggcaaggtcaactcgaagagtgccagtaagacactacactcacagatgtggtcggtccagctctgatagtgttggaaagcgtagtcggccatagcctgccgccagtctcagatatcgacttctgaaaatttgacgaacatgatggcctccccatccacaaaacggtcatacgatgtcatgcgggttcttgactagctccacagatctaaccagaatacaaccttcaatgctgcaacatgtttcacgcatgcccatggccagcaaaacacgccgagcctggtccagccctcttccgggcacatttgcgccagccatgtccttggacggctttggcacagtcaactccacatctacaaggcccaggatggcctctgggcgtcgttgcatggcttctggctcctgtcgaacccatcaacctacacgagcttctactaaggcagccccaacctgcatgggggagcccaggcccggtggagggacaaagccagccgcctcaggggcacagaaacccgacaggctcacatgtccaacaattttgcaaccttcaaacatggcaacttttcctcaaaccctcaaacgtacaccccacatgatcatgcgtatatttgcaaaacttgctgcatgtcgaaacagctcggggggcctttctctgttgcggcgggctgtccataatgccggcacctgctaacaaaacgtataggcaagaattatcaagctcgtcacgtgtcattgcaagatttccttgtgtgcaaaccccgcaagccacatgcggactcccattcaaatgtcacctggcgtgaggccaacacgagaaggcaacaagaccagctgcttgctgggttctgttcgatttcactcactgatgttcactcaaggctttgatgttcggctgcacgtgcgcgaatatttgtgtctcgtatggcaatgacgccgtgaacactgaaccctcaacattcgggtcttggacgttcgagcaagactggcgcgaacaacactccacgacccactatgataatcttatgcggtgggcccttgggttggcaatcgctcactgccacgatgcgctatgtttcctatcctgcatggaccacacaatgtaaacgcagcacaaaaatcggtcagattgggttctgaattttaaaagataaacctgaaatcgcaacacaagaccgacacctgaaagggcgaccgcaaaaaatacacatcacttgtttgatcaaaaccgaacgcgaagtacaacattttatgtcctcaaaacaatccaatggatgatactaatataatatatacaatcatattatggataaacggattaccataactgaaagcaagcgctcggtcatctttcgtttttcaaaagggattcactcagatgtctccgaccctttctgcatatgctccgggcggagaaacaaaataaacaaagaaccgatgacatgaaatcagggtcaattacccaattgaacatttgggcaaaaaggggactcacgggcgggtgaaattttctcaaggaaccattgtgtggaaaacaaaaaatgcactcaactctaggtcacaaagcaaaacccaaaccaatcgtatacccagcaagcaaagcgactgcagaggtcgcatatgaaatgcgagttcaaagtgtcacacaactttgattgcaagccaagccatgccttttctggaagctttcaaacttaaagcaaagagactttttgacatggatccatttgtggtgcttaatcaggtctaatttgacctagaaaaagagcacaatctttttttcaacctctatgcattgttttgaggagtttttctcggctccgaaacgggctgctctttttttcgaccccgaaatgtctttttccagactccgcagttggtccatcttgttttcgaccgcggtatgtctttttttcgaactctatctttttttcggctccgcgatgaggcctagaaaaagagcacactttttttcgacccctatgcattattttgagcagtcttttcctcggccccgaaacatcttgtggctgaccccggatctttttttccgagagattttttttggacctcggagggtctttttttcgacctctgccagagagacgcacaaggcgagatgaaagcaaatcacaaatcaggaattaagcaaattaggaaaaagccaagcaaaggaaaacaaagggacaaagcgacacgcaactcacgcagacaacaaaaatcaaaaaactttcttcacacacaacaagaaaaagccacacgaaaagcgcttcagggggttgaaagcgatgaaaataaattgaaaggagccacatgcacgcggagcgcattctaaatccagatttccacagtgatgggggatgatgttcccaaaaagaagttgtgcaataagaagataacatggcgtcgtcccggcacacctcgaaactatcttggaaacaacttcaagcctgcagaatatctggcatcactctactggtttgcttcagactcttcccacgaagcggctcgaaaacaagcaggagtgagcatgaagaattggagagactttgccaccaagattagaggcatattgcggttgtttgtcgctcgttgcagttctgcacagctcgatggtgacggaagaattgtttgtggatgaaacgtttttgacaaaaaaaagcactgcaagggtggcttcaggggccgtgccactgcaagcacgaagaagatcgtgctcggaatgcttgaactggatttaagcactcgcaaagccacaggacgctgtttgttggtcgaaattccgacagaacagctcgaacattgcagctttacattcggaggcacattgttgctcgtagcttggtcttaactgacaagttcaagagttatcagtggatgtccaagccgaactcgggctttgtccaccgtgctgttaaccacaagcagcgagagttttccagaagggaaacagtcttcgggaaagaggttgttgtgtctacgaacgctgcggaagggctttttggccgacttaaagcgtggatgcgcactaaggctgccaaaaaagtcagtagaagaagccgggagccgctgcagaagctccagcccggccgcgttgggaaggagaacgggcccgcagcgggcccccctggacccttgtccttcttgcccttcttcttcctatcctcccggcccccactttttccttacccttcctcccaagtcgggcgcgataggccgatccggactggggcacttgggctttactcgcaccgacggggccgaccgcttcggggcggacgtggactggaggggaaactggcagtttccctgctccggtcggcgtgtgagcacgggtaggacagcatctgcacgccgtccgggcccaacacagcactcacacactgggtgcccgcacagcctccgagcagcgccttggaggcaaacgccgttgcccgatgcaggatgaagctgggtcgggtaatcaccccgtcctcgggggggctggctaccttgtgcaggatcgtggctccctgtcggcgccctggctaccttgtgcaggatcgtcgctccctgtctccggcacgagcaacatgctgcgagggcagccggtccacaatgcacactttttcggcacgagtttcgacaaggcagtgaggcgaaagcgctcaccgcagaaaaaagtcttgatggtgagtgtgctgtagttgcctctcttttctcggggttgagtgctttacaaaagcgcggtctttgttgacaaccttcaaagcattcccccgtatttgccatggaaaatcgtggtgggccattNNNNNNNNNNNNNNNNNNNNNNNNNNNNNNNNNNNNNNNNNNNNNNNNNNNNNNNNNNNNNNNNNNNNNNNNNNNNNNNNNNNNNNNNNNNNNNNNNNNNNNNNNNNNNNNNNNNNNNNNNNNNNNNNNNNNNNNNNNNNNNNNNNNNNNNNNNNNNNNNNNNNNNNNNNNNNNNNNNNNNNNNNNNNNNNNNNNNNNNNNNNNNNNNNNNNNNNNNNNNNNNNNNNNNNNNNNNNNNNNNNNNNNNNNNNNNNNNNNNNNNNNNNNNNNNNNNNNNNNNNNNNNNNNNNNNNNNNNNNNNNNNNNNNNNNNNNNNNNNNNNNNNNNNNNNNNNNNNNNNNNNNNNNNNNNNNNNNNNNNNNNNNNNNNNNNNNNNNNNNNNNNNNNNNNNNNNNNNNNNNNNNNNNNNNNNNNNNNNNNNNNNNNNNNNNNNNNNNNNNNNNNNNNNNNNNNNNNNNNNNNNNNNNNNNNNNNNNNNNNNNNNNNNNNNNNNNNNNNNNNNNNNNNNNNNNNNNNNNNNNNNNNNNNNNNNNNNNNNNNNNNNNNNNNNNNNNNNNNNNNNNNNNNNNNNNNNNNNNNNNNNNNNNNNNNNNNNNNNNNNNNNNNNNNNNNNNNNNNNNNNNNNNNNNNNNNNNNNNNNNNNNNNNNNNNNNNNNNNNNNNNNNNNNNNNNNNNNNNNNNNNNNNNNNNNNNNNNNNNNNNNNNNNNNNNNNNNNNNNNNNNNNNNNNNNNNNNNNNNNNNNNNNNNNNNNNNNNNNNNNNNNNNNNNNNNNNNNNNNNNNNNNNNNNNNNNNNNNNNNNNNNNNNNNNNNNNNNNNNNNNNNNNNNNNNNNNNNtgccagccagggactgcttcccagcaggggctgtctttccagccaggggctgtttccagcacgaggctttttccagcccagggcctgtttccagctaggggctctttccagcccaggggctgtttccagcactgggctctttccagcccagggttctttccggccaagggtttgttccagccaaagggctttgtccagacaaaggcggcttccagaaccgggcttgtttccaaccagaggctggtcaaaattgttctgggcattttccaccgccaggtcttttccaacgcaaggtcgtttccagccacgggggctttccagccaggggttgtttccagggctgggctcttcatccgaaatcagtttcttaggacccgcacaaccgacgtgagttcttctccaaaggctgtccaagctgaaatctccttgtggcgggtccagtttgggaagagggatacatctctcagctttggtgcttcttcacaactccgtccgcatcaacacggaagagattccaatcgaatctttttgctctgaaggtacagttgtgctcatgtcagaaactgcgccagcacagcgttggtcgcactggcacttgcaacaaatctttaccatctctgctagctgcgatatctgccttgttggacacggatctgctcattctgacttgcagctggtgcgtcttgcttggacttttcgttgcaaacgccgcgtcttttgcactgctactttttgctactcttcttgaaccgctttctcgcactcgtccaccgccacccacggcgagttcagtcagttccttatgtagagttcagttttcgatggtcgttgctaaacttgcaaggttttgaaaacgaccctttcttggggtgaggtggcttgtcactgaccaaaagagattgcatcgcatcgcatctgcagagctatgtctgaagtgtttcacgagtacgtcaactcgctgccttctgggctcaagtatctttcccagctgacactgaaccctttctctgcacgcatgtggcgcaacagacttgctggcctgtccatatgagtagcagacgtgctgagagtcatacacgagtcgatgccaggtaccgtcctcttgaccttggccgctctgacagctacactggcggctgcattaagtccgattccgagatcagttgaagaacgcaagcacagcactagtagcccactcgtagcagtggtcatccgtaagcatcggccatcttctgggtctcaggtggcccacagtctacagatgatgtggccttgcttcagaggagcactggacatgtgttgcagtcacttgttgtattgataaaggtttttgtggcagacgcgaattgagaccttgaggtggctcaatgtcaaagggtggctccgatgtgctgttgaaaccgcaactgtgatctgactctctgggtgaaa
>LSRX01000015.1_264844_271029
gctggacagggcggtggagggccaatttccttgcaggagatgcgagaagtcttgcttttagatgctgatgaatcgattcttggtgtaggatccgtatgtcacaccgacggagccaaagcgtaccgaaatctagcaagccctctgtataatagcagtctgctagattttgaagcgctcaagctgggacacacgtgcgtgaagcgcacaagccgccccatccggaattcacaaagcgcatctccacgcgcgtgtggaacggagaactgtttgttgaagaaatccgttggggcggaactcagaaacttgacggtttttttgctgggtttcgaaattacgtaggtaaacggcccttgaacacagcagggtcttctacggaaagcgccaaccgcatggaagtactcatgcatcaagctgttcgtctttaccaattcaagtattggtttggcggacacaacttgtttagcgtctttggcaagctgcgccaagtggagcgggaagcaccaggttccttgacttgggcttcacttgctcaccttaagtctgtagaccacactgtacagaaggagcttcttgaggaagaagcttccgtcgaagcagacgacgacagcgacgcttgacttctttgcggaaaacaactcgaagacgtttgctgggtcgttggtgggttggctagctaggtaggtaggtaggtaggtaggtaggtgggtgggtgggtaggtaggtcggtgggcaggcaggcaggcaggcaggtaggtaggtaggtaggcaggtaggtgggtaggtagcgaggtaggggcaaagagtggaggtagaagtcggtaggcttcaaaggcacacacatacacaccgggaagcgtcctctttactcagacggtacctctcaggtggccggacttccgtttgagagctagaaaggcaggcttccaagccgcagacacactgggaagcgtcctctttaattagacggtacctctcaggtggccggacttccgtttgagagctagaaaggcaggcttccaagccgcagacacactgggaagcgtccttttttattagacggtacctctcaggtggccgggcttccgcttgagagctagaaaggcaggcttccaagccgcagacacactgggaagcgtcctctttaattagacggtacctctcaggtggccggacttccgtttgagagctagaaaggcaggcttccaagccgcagacacactgggaagcgtccttttttattagacggtacctctcaggtggccgggcttccgcttgagagctagaaaggcaggcttccaagccgcagacacactgggaagcgtcctctttaattagacggtacctctcaggtggccgggccgggcttcggttgcaaaggcgaaaaccacgtttttcgggcagccgcgcgcgctgcgcgcgcgcggcaaagctttttctttattaattagttcaaccacccgagaggtcacgcccggcttccgattctgttccaattgttccatttgttccaattttgttccaaactggttcgaattggttccccacactccaaatttgggttacaagcagcacactttcatcaaaaacaaaaaaaatcgcagccgttcgggctggttcttgacgcagtcacttcgcagtcactacgcagctatgcggttactacgcggccaccgatcagagcagttcgtggcagttcttttaatgttctccattaagacgatttaaccagcaaatcattccacgcctcgagctcaaaagcaagcgtgacagataaactggtcgagaagcaggtttgggttaaataatgttaattgaggtgtctgacgcatggagtggaccaggtagaaggactcttccaccaacactgtagcatacgattgtccaaagcgtgtgtgggtcactcgcactgccttccacgctcaacgtggccagggagtgagacataaagagtatcatgagacccggtgggacccggatgggacccggtggacccggtgggacccacgaaaacttagatgggcttagatggaaaaacatgagccggatgcatgttaccaggacccagtgctccactcagtgccatgtcttgttgtactgttggtctttgtggcaactgtgataaacatggaagttcggaaagtagacctaaatatgaagcggtaaagcaaagtccctccagagcaatcatcataaaccccccttccccctcaagcaatgttgagacatcgcgggcaagcggttgcatggcatgcagcttggtgcaaagcgcgctgtagatgccagagcaaccttgctgttggggagggggtggtgcaagactcagaatgctcatgaggctcgtccacggccaagtttccggggccagaaaaaggtttcacatgtagtgtggctagtgtggacacaaattccttcaattgtacttcctcctggccaaatggccaagtgtgagaattgtgacaatgtccactggcagcgtcagcaattttccgtccaggtttgtgagcccgaaactggggttgaaaaagtgaagagaaaatggcttcaacgcctatctcagcactgcacctaaagcccatcagctgttcgaattgccagggcatgaaccctagcaacacctggacctacagggatgagtcctacgggcatgtcttagcattgctgggcagcgaggtggcaaattttccatgtatgctgtttcatgtcaagttctcagacgattcctggcagctaacagagttcctcgagtcggcacgtgatttttgggaggaaaaaacacgtgcagtcgatcgtccgcatgcatatttttgttatattttcggaaggcatatacagtatttaacagttcttaattgagcattgtttttgtactttatataccatgcttaaatagacactatgttgcttaatcaagatgaccaaagatatgtaaaaattattaaacatctttggaagctctgggagttggacctggcgaccagaaaagctacaggcgcatgtgtcttgataccatggcgaacaggacagactttgaagggggagattgagacatttccgggttccctcatcttcacggaccggcacaagtcgtaccacttgggacgcagacaaaagtacctgcaccgagctgtcaaccacaaggctggtgagttctcccgcatggagcgcatgtttggttaggacatcacgtcacgacacacaatcgatgcaaggaatattgacatctacttacgagaacgcggagccccagactgtctttgctgttggctccttcctggattttggcaggctggagagtggcaactcgtcaactgcgcatcgacctccctgcgccagaacaccatcgagcccaaccctcggctccaggggtggtttggctattcaacttccacatgacggcatgactgctaggcaagattgctgcggctttttgccgcgacggacttgcaaccgggcgatgtgatttgtgaaggaatcggagcatcagtgctgtgccggcgccatctaactctgcacatccttttgcacggtctgtgctgagcattagtgatctgaactcgtggtttgaccctccaaatgactttgtgttttgagtttagtggtttcacttggcatgtcgtccagaattgcagatgaaagttgcatccacaacaccctcttgtcaaagaagggaatggtttccgagtgtgcaggtcagtgcatgttgagatcgtgcatcgaagatgttgttcattctggacattgaattgttttcctgccacggaccagctgcagccttctggttcaaagggtaggacaacatagtatgttgtttttgacatagtataatgtcttgtgcattcgattggatcatatgatgttctactacattacaaaatgttgtatgtctgaatacatgttggcttccaggttgctcgggttgaaagagtaattctttagaccaaccacattcggttttcttccacacagcaccgaaatgttacccgcaacccgaagctctaaactcagacgctttggcctacacccaaaacccgaaaccctcagccttccactctagcccatagtaggacctcatgcagcctggcctcggaggtgtctggccctgggttcccatcattagagtagggttgcttgcatgcaggtatactggggtttctccaacaacggtttctataagggctcctttcggcattgggttgttgcaaggattgaatcgcagagtactgattttttcctggatatcaatcaaacagcagggccatcaacccacttgtaatcgtagtgctgctagagggcaccgcagaagtcaagcagggcatttgggacgttccgagtcgtatcctaaacatgatcgtaatttcccggaaccttcaacatcgacatcgacaatcgctcagggtccaggtattgatgtagtatacatattttggcaagaaagtaatcagcatacgagtttctttaggtcccaagccctaagcccgaaaccctaagccctaagccctaaatcttaaaccctaaaccgggtttagggtttagggttttttctccaggtgagaacctgggaccctcaaggaatgcagagcgcagtgccttctggctcttcacctctcagcaagtagtcgtcaggagagcttcgtttttcctctccttttttctgcagggtttggggttttaggtttttttttgtttttttggggggttggggggcttatatatagggtgtaagaatcaaagtgtagggttggtagctggagctccgggcacacagggatctgaagaaagttccggatctaaggctcaggcaatgtttaaaggtaccataaagggggctgtttcgggtaccatcaggtatttagggcttaaatggggccttttcgggtactatgaggtgtttagggcttgctcaaatattctcttgcccggtgccatggctacatctctggagcgttacggcagatcgctgcgggatgacgttgaagccgcggggcatcattcgacatgagagtacgtgtagagctgtcggagaccctataaacgctgtataccctcagtccgttcagggtttagggtttagggttgaagggttgaagttatttttttaaagcttcagcaaattcgaggacactgcgatgctctttcccatgtacaccgtcgcggcaggcacgctactgcggatgacgcaggtcgatgcacatgaggacatgaaggtgggaccccccttcctattcggggctcgggctttgggacttgtcttttcggatttgggccatgccggctacgatgctcagggtcgtgcatttaccggggcagccccagaaatgccctgccgatgcatggaaggcgcggggcgagctggtggtcttcagcgaagacttggggagagcgactttcatttcgcaccagtggctatccaaaacccatccggaccccgactttcggcagatgccaatcttacagaaagctctgaagcggctgctgagtggcgctgggtcagtgccactggatccggtgacggaaagctttgtgcgaacagccaagccccttccgatgcaggacttacagaaacaggcgctgtttttctggtacgactatatctcatgcccgcaactgcagcgagacacccgtgccaacgattccacagactgcgggcagtctagagccatcagcagcatccatgcctacattgccaagtgctacttctttttcgcactttgtccagtcctcgactgtcccttgcagggcaaggtcgggttcctaagacctgtttcccctggcacctaaccctaaaccctcaaccctaaaccccaaccttaaattccctaaacatcttaagcccttagcccaaaaaggtgctaacaccagcgacttggagcagcagagggtggtgccgcctcgaacgagctgcacgcgaactctcgtcaaagagcacatggatcctgattcaaagcgaaacctccattgagattgctggcaccgcgctgtcgtttttgagcggctctgtgggagaaggcgatttcggtaaagcaggggatcggcaaaagctagccccagtgatgcggaacatcctcatgcagaagctgaagctctgtttacgtgtgggtgacctgcctgggttccgacgccacttgaaccttcaagcagttcacttgcgggggctggagactgagccggtgaccggcttgcttccc
>LSRX01000381.1_162967_169191
TGACGTGGCACTTGGCAGTCTTCAGATCTTGGGTGCGCTCCGGCTTGCAGTCCATGCCGCGCGCATCGCCGTCCCCGAGCATGGCACCGCGGGTGAACCCGGCCATACCCCCGCGAGCGAGCGGGGCCTTACGGTTCGTGGAGTCGACGCAGGTGGGGTTGCTTTGGAGGGTGGCGCGGCACAAAAACCGGAAGGCCAACGCGGAGCTCTTCCGAAGCCTCACTGGCGCGGCGGTGCCGGGATCCAAAGCACACCCACGCACCGCTCAAGGGCAAGGTGTGGTGCGAGGAGAGCGGCTGAGAAGTTTGGCGAACCTCGCTCACGGCGACAATGAGGCACAAGGAAAGGGGCGAGGCAGGAGCCCGTCCTCTTGGAACCAGCCCTGAGCACCCACAAGCACCGCCGCCCAGGACTCGAAGCAGGAGGTCCGAGAGAGGGAGAACGAGCTGTGCATTGGGGGAATGAGGGCCCCGGCCAGCTCAGTGGAGAAAATTTCAGGATGGGCCCGAATAGGGGACCTCTTGCGACCATCATTTTGTGAAGCAGTGGAGTCGGCGGAAGACCTACGGCAGGCCTTCGAGGGACTTCAGCGCTGAGTCGGATGGCAATGGCCCCTCTTGGCAAAGGCAggagcagccgcggcggcacgGCCGCGGGACCCAGGTGCCCAAGTGGCTGGGAGGCGAGACCTTCCTGGGCGTATGAGGGAAGGTGGTCGGGCGAGGCGTCTTGTGGGCAGGGCTGGCGTCCTACGAATTCCTCGTGTCCCGGACCAGCTGGGACGTGGACGACAACTACGCGAGCTACGCGCAGAATTCGGAAGAGAGGCGGGGAGAGCTGGAACGCCTGGTCGAGGAAGGCCACCTCGAGCGCATAGGCTCCTGCGAACAGGTCCTGGAGCTATGGCCGGGAGCCATTGGCACCAAAATCGACGGCGCACTCGCTTCGTTGTGGATATGCGGCGTTCGGGGTGAACGGCGCCGCTCTGTGGGATGAGATCCTCCCGCGGGCCCTGGACGCGGTTGGGCGAGAGCAGGCCGCGGCGAGGAAGGGGCGACGATCCCTTGTCGTGGTTCGCGGCACTAAGGAGGAGAGGAGCCGGAGGTTCATAATGTCGGTCTTTTCGGGCATTGGTGCACGGCTCGCACTGCACAAGCTCCACCGGGGACCGTCCCCTGCATCAGGGCCGAAAACCAGCTCCAGAGAGGAGCTAGATAAGGCTAGAACTGAAGCGTCCTAGGCAGGATCGAAGAGGGCTGGCAGAGGCCTCGTCAAAGGGCTTCGCTGTTTGGTGGGTGAACTTGCCTGCGTCGCTGATGCCGCGTGTGCGGCTGGGTCACCATGCTGTGGGCCGCGGTCACTGCCATGCAGGCGCCGACCCCACCAGGCACGACGCAAAGACCGCCAGGTACCGTGTTCCTGCTGGCCTCCAAAGCGGTGGCGGCCACGGCCCAGTTGGACAACTCGTCGGCCCTCACAATCACCGCCAGTTGACCTCGAAGAAGGCCATCTGTAACCGGATTGCAGCGGAGATCGCCATGCAGCTGGCCTGGGCCCAGATCGAGACCTTCGAGCACTACCGCAACACCCTCAACGTCGAGGCATCCCGGATAGCCGAGGGCAGGGAGGTCCCCCAAAGACTCAGGCGCACTCCGCCGGATCCTTTCCCTGCGGAGCCCCTGGAGGCTTTGGCGATGAAGGACTGTGCCAGGACTCAGGGAatcaagaaggaaaagaaggaaaagaGGAAAAGAAGGCAAGGGCAGGAGGCTTTCAAGAAGAGGAACAGATAAGGCAACATGGCTGCACTTAGCGCCCGCCCTCTCGCCTTCAAGAGGTGTCACCTCGCACCCCGCAGTCTGGCTTCAGCCGGTTTCCCCCCTTTTTCGGGGCGCCCATGCTGCTTGTGGCGCTCTGGCTGCTGGTGGATAATCCATGGCTGTGGGCGGGCGGaaagcttttgctcctgctgctgctgacctgcGCGCTGTTGGCTTACGGGCCTCGCGCCTGCGGCAAGGCGGGGTCGGGTGCTGAAGGACGGCGAGACCCGACAGGAGGAAGAGGTCTTCGGACCTTCGCGGGCCCATGGGGCCGGGGGCAGGGAAGCCCCCTGAGAAGGAGGAACAGCAAGTTGAGAAAAATGTCCCAGCTTCAGTTTtgacttttttttggtggtttggtgcCACAGTCCAGAGATTTGAGGAGTCTCCTGTGACATTGGAGCCACTGCACTCTGGCTCAATAGTTTTTGTAGTTTTTTGGACTCAGCGCCCTTGCAACTCTTGAGCAAGCATGGACAAGGAGGTTCTACCAGCAGCTGAGGCTTCTAAGAAGCTTTGGCCAACAAATCGGCAAGCGTGCTGGTTTCTCATTTGGTTTGGCTTGCTCGTAATGCCACTGTATTGTGCAGCAGGACAGCAGTGGAAGTCCTTCAGCAGCAACTTCTCTGACAAGGGCAACTTGTTCTTGCATTGCACGGAGCGCATTCCAAATCCAGATTTTCGCAGtgatcatgaggatgatgatgttcccAGAAAGAAGTTGTGCAATAAGAAGATGACGTGGCGTCGTCCTAGCGCACTTCCAAACTATCTTGGAAACAACTTCTGCAGAGTGTCTGGCATCACTCCACTGGTTTGCTTCAGACTCTTCCTACACAGCAGCTCGAAAACAAGCAGGAGTGAGCATTAAGACTTGGAGAGGCTTTCTCACCAAGATCAGAAAcattttgttgtggttgtgtgtcGGTTGTTTCAGTTCTGCACAGCTCGGTGGTGACGGAAGAGTTGTTTGTGTGGATGAAACGTTCTTGACAAAGAAGAAGCACTGCAAGGGTGGCTTCAAGGGCCGTGCCACTGCAGGCACGAAGAAGATCGTACTCGGAATGCTTGAATTGGATTTAAGCACTCGCAAAGCCACAGGGCGCTGTTTGTTGGTCAAAATTCCCGACAGAACAGCTCGAATTTTGAAGCTTACATTCGGAGGCACTTGTTGCTGGTAGCTTGGTTTTTCCTGACAACTTCAAGAGTTATCATTGGATGTCCAAGCCGACCTCGGGCTTTGTCCACCGTGCTGTTAACCACAAGCAGCGAGAGTTTTCCAGAAGGGAAACAGTCTTCGGGAAAGAGGTTGTTGTGTCTACGAACGCTGCTGAAGGGCGTTTTGGCCGACTTAAAGCGTGGATGCGCACTAAAGCTGCCAAAAAAGTCAGTAGAAGAAGCCGGGagccgctgcagaagctccagccCGGCCGCGTTGGGAAGGAGAACGGGCCCGCAGCGGGCCCCCCTGGacccttgtccttcttgcccttcttcttcggcaggGTCTCGTCTTCGTCGTTCTTCTCGTCGAggtccttcttgcccttcttcttcctaTCCTCCCGGCCCCCACTTTTTCCTTACCCTTCCTCCCAAGTCGGGCGCGATAGGCCGATCCGGACTGGGGCACTTGGGCTTTACTCGCACCGACGGGGCCGACCGCTTCGGGGCGGACGTGGACTGGAGGGGAAACTGGCAGTTTCCCTGCTCCGGTCGGCGTGTGAGCACGGGTAGGACAGCATCTGCACGCCGTCCGGGCCCAACACAGCACTCACACACTGGGTGCCCGCACAGCCTCCGAGCAGCGCCTTGGAGGCAAACGCCGTTGCCCGATGCAGGATGAAGCTGGGTCGGGTAATCACCCCGTCCTCGGGGGGGCTGGCTACCTTGTGCAGGATCGTGGCTCCCTGTCGGCGCCCTGGCTACCTTGTGCAGGATCGTCGCTCCCTGTCTCCGGCACGAGCAACATGCTGCGAGGGCAGCCGGTCCACAATGCACACTTTTTCGGCACGAGTTTCGACAAGGCAGTGAGGCGAAAGCGCTCACCGCAGAAAAAAGTCTTGATGGTGAGTGTGCTGTAGTTGCCTCTCTTTTCtcggggttgagtgctttaCAAAAGCGCGGTCTTTGTTGACAACCTTCAAAGCATTCCCCCGTATTTGCCATGGAAAATCGTGGTGGGCCATTCTCCAGGGCCCTGCTGGAGCTTGGGCGGGGGGCATTCCTGCGCAGCTAGGTGCCCAAGGAAGCTTCACAACAGCCGCTGACgtactgcagcaacagcaacatcaacagatGCAGGCGATGATGCAGCCGTTATTGTGGCAGCAAAACGAGAGTTTCAGCAGTTCTTGTCAGAAATgagccaacagcagcatcgtCTGCAATCCGACTTCACTCAAGCTTTGCACGACTCTTTGCGAGCTCGAGATGCGCGGGAAGTTCGTCAAAGAACGGACAATGTGCCACAGATCATGCGTCAGTTACCCAAGGATGGGGATCGCCGCATTGAGCGGCTTTTCCACCagagaaacctcaaatccaaataTGACAGCCtccagggcaaaggcaaggccccCAGCGAAGAAGGAGGACAGCGGGGCAAGCCCCGCCCCGTAACCCGCGGCGACGGCGCAGAAGCAGGGAGGCCACCCCCGCGAGGAGCCCCCTCCAGAGACTACTCTTATGAGtacgacgaggaggatgaagaggaggaggtcggGGCTCGTCGGCTCCTTCTTGGCGGCCGTCATGGCATCCGTCGCGGGACTGTCCTGCCACCCATGCAGACAGAAAGCGTGCGAAGCCTAAGCCAGTCCTACCTGGCTGGCTCCTCGCGCCTCCAGCCAATCTCCGAGAAAGCATCGCCTAGGCGTGCCGGGGGCACCGCAGGGGCCAGAGAGGGGCCCCGCCGACGCCGCAGCAGCGACCACTAGAACGGGCGCGGAGTCCTCCCAGCGGCGCAAGGCAAGGGCTCGCGGACGCCCGTGCACGAGTGCCTCAAGCTGCTGCGGGCTCTGCTTTGACACGAAGGGCAGCAGGTATCGGTGGTGTCGTGTGGCGGGCGTCGGGGAACCGGGCTGCGCCCGCACCTGCCCGTCCAAAGAGCAGGTGCCACCGGAGCCGCCTTTTCGGCTCCCACTCTCTAATGTTGACAGGGGCACTCCTCGCTTTCCACACTGGCCTTGCGGAGGAGACCGTGATTACGCTGGGCCGGTGGCGTACTCGGGAGGCCATGATGAGCTACCTCCGCGAGCAGCCGGTGTGCCAGGCTAAAGGGGGTGGAGGTCTCCTACGAGCCCCCGTTCAGGGACCGCCAGGCCGTGGCGCACGGGTCTCTCTGCAGGCACTGGTGCAGCACGGCAACACCGGCATCCTCCGTCGGCCCACTTCCGCCGCAGACCTGGACCACGACTTGCGGCTGGAAGTGGGCAGAGATGGGACTCGCGGGAAAGTTCCGCCAAGGCCCgtgctgcagcacatgcttcCGCCCGTGAACAAGTCACGGGCCAAgggcagcaggagaagaagggaAAAAGAAGAGGGGACCGCTGCTTGGGCGTTGGGTTGCGTCCCTTCGGTTTGGTCCGCGGCGTCAggggaggggttttggtttcagggcttcctggttaCCCCTTGTCCCTAGGTTACCTCTTAACGGCCCGCATCAAGAGGGACGACTAGGACCCCGTTCCTAGGCAAGGTTCCTTAGACCCCCCCGATGCACCTCCTGTACTAAGGTACTGAAAGGAGGAAGAAAGAAGTAGGAGGAAGGAGAAGGTGGCTACCGGGCGGACGCCTGGGGAGCCACCGGCTCCTTGCCTAAAGTTAAGAGGTTGAGCTGTAACTGGCCCATCCTTCTGAGAAGGCTGGGCCGGGCGACCGCCGAGCAAGGGCTCGCTCGCGACCAGCCACCTCcgaaagaaaaagagagcaTGTGCGTGCCGGGCGGATGGGTGGGGGCACGCAACGACCCATGGTTGTTGAGTTCGTTCACCGCGAAAGGTGCAGTCGAGAGCTTGTCGAGAGACATCGACTAAGAGTATATGTCTCACATAAAGGCCATACCCCCTCGatagagggttgggggggggctgaggAAAACCTGGTCTATTTGGAAGCTATCGTTCGGCAAATATTCACACAGCGATTGAAGAAGCTCTAGGTTCTAGCGCGTGCCACCCAGGCTTGGCTGTTTACAGCATGGTTTCTAGGCATCACCAAAAGCATGTCacggtcaaggtttgggattggccGCCTTTGCCTGTTCTCGGGCAATGGATTTTCGTTACCTCCCCATATTCAAAAGTCGTGGGTTTGCCACTTATAATTTCTTAATAGAGCCATTCCGTTTTAAGTTCAAGGCTGGCccaatgcttttggggttggccatgtctt
>LSRX01000580.1_1_3833
tgatgttcgactctcctgccgtggtaggacaccacaggcacgtggttcagttgcagacctttggctgctcggatgctccagcccacagcagccgtcagagcaccgccggtccagaaatgtgggacctgtagacacactggctccgcggtaagacaccgcaggcttcaagttcggtaggcccgcggcagcgccaagggaaggcaagatacgattggcacacaaagctaagctcacctaaggttcgaaaaacagcctgtcctagaaggtgcaccaaagcaaggctaggtttagaaattgaagaggcagcctgaacacgaaagtggactacgcgacttgctcgcctaacagatgtggcatgtgagggagtcctgtgctgggcgtagagactcgcaagctgccgtctgcgccgactgtgttgcaaggatccagccctctgtgtttgaagcaaccgcgccgcatcaaaggaaacatgcaaggttgtgctgctcttgggcttctgtgcaaaatcactgcaatggaaaagcatgaaaacaagcatgagaatctgcactcgatgtctgctcaacaccgaaaagcacatgctcgccatgcccctcccaggaccgactcaggtggccgatgctgagatttcccaccgctagccagctagaccggcaacgttgaggctccgtgccccgaggcctgttctagagcgcccttctactgttaaagcaaaagacgaggctccagattgtggccacgacggcacttcaaaagcgcaaaaaggcgcttgagcacaaagggggcttcttgcaaaaagcaaagccgcaagtccacgtgtctcatgcggcgtaagaagccactcatcatcgacacctgcctcgctgaggcagaatccgttgccagatccaggggcgaggtcacatgatcaaacgcatgagatatcaactggccaaggccaatcaactcacgtgccatctcgaccatcgcaaacagttctgactctgcgctagatagtgctacgatcggctggagcctagagtaggttttgatacagttcccattgaggtatatagacctctcagaggcccaatttgcgtcactataccctgaaagggttgcggtgccaggctctgcctcgaagtccttctggaagacctgcacaaggtcaggcacctcaagcagccatctgagcactttacgcatgcattcttcgtggacggcacgtgggcatgattgtccacgcgagagcaaagagtggaagtagcaaaggtctccccgtggtctgcacaagccagcctagctgcctagcttgcctagggtgctgcggtagcggctggcagactccggagacagttcctcagaaggcttcgcagggtcttccttgtccaatatggacctcaggtcgggtggaacggcgcaggccttcatcttctttcgggcctcgaggttccaaccaaacgcctcgaagattgattcaacatactccttcttcacagccaacaagatatcacgaccacgctgggtgatctcacggccaaggaaaccaatcttcccgtcttcttctagccggcctgtaagcttcacctttaggcgtcccgtgaggaaatctaggagctgttggttagtttccttgctcttggcggcaagaaggatgtcatccacgtaaacaaggcacaacacaaggatatcgccccaatagcctttgtagagggttggctcaatcaatcaaggaaataacccaagctcagcaagcaaaccagcaagatgcttctgccacgacaacccggccgatctaaggccgtagatagctttctcgaggatgacgtaagccttcgaaccgtcgaggttctgaaaacaatccggcaactcaaacacggtgtcaaaaaccaacttggcacacaggaaagcggtcgaaacgtcaagacaagcatgtcttgcacaacgcggcagatacacgctttaaaggcttcaacactggcaatctgactcgcaatgcccaagtctagcgcggaagactttggttgaaggcaaaatcttgagcaacgaaacgtgcacgcacgatgtgctgttgatcaacagcaaccttgtcagtgaaaacaaaccgcgacttaaacaatcttgcaccagtctcgtcacagtgtgtcttgatctcttgataattgcagatgttgcctacacccaagttgtgcatgggagcaatttccttttgcatgccaacccacgtcttctcagagtcaagcggcaatccactcacgtcaaaacaaaagccggcttgatgatccacacctctgtcaccaaacggcatcaccactctctcatcggagttgccgtgctgagcgagtggtttcttttcaactgggaagcaaacagacccacatcgcactcacacgggctcagatggtgcttttgatgaggaattacagcatacatgttgtgaatgctgggtcccaggcgtgccgcattggaaaggtgtaatcctcaacattcacctgatcatctctgcatcacctctaaagagtagaactgacactcacatcaaaaagtgatgtggcgcgtctttctctgctccagacaggatgaactcgtattcgacatctttttcaaaggaaaaaaatgaatacatagcttcttagaagtctgctgtggtttagaagatttgtccagatcaccaagtgtcaatctctttagagtccgtggactatattgtcacagtgtcgccctagcaaggtaccgaagaaagctcacacgtggccgtgtagtcgatgaaaccttttcacctggaaggaagcgaatgcaggagctttgttggtatgtatgttgattaccattgcgaacaggaaacaggtactttgaagcgggagattgagcaactttgaagtgagagattgacacatctgttaccaggttccctcattttcacggaccggcacaagtcgtaccacttcgtaggacacggacaagccagtacgtgcaccgagctatcaaccacaaggctggttagttctcccgcatggaacatgcaacgtgacgaccaatacggtggaaggtttgtttggacgcttaaaaaggtacttgcgccaacgtgaatatctccgagttggtaagcgggtgtggcgaagtctttgcagagtttctgtagcggcaaagatgttctgcttttcgtgtagagctcttccacaacttgctgcgtgcgcgagactaaaggttggcaagatgcgcattcgagacggctgcaagcggatggaagtgcagacagcatcccttttgatgtttttggaaggcttattgccgttagaatacggagaggtccttttttggattagagtcttttcggattctctcattcgtgcctatgagcaaagttaagatcaacaactgttgtggcagcaccaaagtcgcaaatccgtttgtcttagatgtagctaaacaccctaccagccgtgctagaagcaggaaacatgaagtagaagagtctgttccaccagccaagcggagaagcagactagttgtcaacaatctccaaatcactcctgctgcttcttgtgtcagtctcaagcttgacttgaggttcttcttgttgagcaggatggcgtacatgcaatggcgctgtctgcctgatactcctactcgtgtttcttccaagaaagccagaagggagtcagcccaaatcaacctttgcgaacaaggccaaggcatgattttgacggtgccatccgccaatatcattgtcaatgtcacgtgcgactcgtacggttggccgcaagcagccacacatacaggggaggccccttgtggtgcacacgttttcgaagggtttttcggtctcgaaaatgggcccgtgaaatcggac
>LSRX01000580.1_1_4017
gtccgatttcacgggcccattttcgagaccgaaaaacccttcgaaaacgtgtgcaccacaaggggcctcccctgtatgTGTGGCTGCTTGCGGCCAACCGTACGAGTCGCACGTGACATTGACAATGATATTGGCGGATGGCACCGTCAAAATCATGCCTTGGCCTTGTTCGCAAAGGTTGATTTGGGCTGACTCCCTTCTGGCTTTCTTGGAAGAAACACGAGTAGGAGTATCAGGCAGACAGCGCCATTGCATGTACGCCATCCTGCTCAACAAGAAGAACCTCAAGTCAAGCTTGAGACTgacacaagaagcagcaggagtgatTTGGAGATTGTTGACAACTAGTCTGCTTCTCCGCTTGGCTGGTGGAACAGACTCTTCTACTTCATGTTTCCTGCTTCTAGCACGGCTGGTAGGGTGTTTAGCTACATCTAAGACAAACGGATTTGCGACTTTGGTGCTGCCACAACAGTTGTTGATCTTAACTTTGCTCATAGGCACGAATGAGAGAATCCGAAAAGACTCtaatccaaaaaaggacctCTCCGTATTCTAACGGCAATAAGCCTTCCAAAAACATCAAAAGGGATGCTGTCTGCACTTCCATCCGCTTGCAGCCGTCTCGAATGCGCATCTTGCCAACCTTTAGTCTCGCGCACGCAGCAAGTTGTGGAAGAGCTCTACACGAAAAGCAGAACATCTTTGCCGCTACAGAAACTCTGCAAAGACTTCGCCACACCCGCTTACCAACTCGGAGATATTCACGTTGGCGCAAGTACCTTTTTAAGCGTCCAAACAAACCTTCCACCGTATTGGTCGTCACGTTGCATGTTCCATGCGGGAGAACTAACCAGCCTTGTGGTTGATAGCTCGGTGCACGTACTGGCTTGTCCGTGTCCTACGAAGTGGTACGACTTGTGCCGGTCCGTGAAAATGAGGGAACCTGGTAACAGATGTGTCAATCTCTCACTTCAAAGTTGCTCAATCTCCCGCTTCAAAGTACCTGTTTCCTGTTCGCAATGGTAATCAACATACATACCAACAAAGCTCCTGCATTCGCTTCCTTCCAGGTGAAAAGGTTTCATCGACTACACGGCCACGTGTGAGCTTTCTTCGGTACCTTGCTAGGGCGACACTGTGACAATATAGTCCACGGACTCTAAAGAGATTGACACTTGGTGATCTGGACAAATCTTCTAAACCACAGCAGACTTCTAAGAAGCTATGTATTCATTTTTTTCCTTTGAAAAAGATGTCGAATACGAGTTCATCCTGTCTGGAGCAGAGAAAGACGCGCCACATCACTTTTTGATGTGAGTGTCAGTTCTACTCTTTAGAGGTGATGCAGAGATGATCAGGTGAATGTTGAGGATTACACCTTTCCAATGCGGCACGCCTGGGACCCAGCATTCACAACATGTATGCTGTAATTCCTCATCAAAAGCACCATCTGAGCCCGTGTGAGTGCGATGTGGGTCTGTTTGCTTCCCAGTTGAAAAGAAACCACTCGCTCAGCACGGCAACTCCGATGAGAGAGTGGTGATGCCGTTTGGTGACAGAGGTGTGGATCATCAAGCCGGCTTTTGTTTTGACGTGAGTGGATTGCCGCTTGACTCTGAGAAGACGTGGGTTGGCATGCAAAAGGAAATTGCTCCCATGCACAACTTGGGTGTAGGCAACATCTGCAATTATCAAGAGATCAAGACACACTGTGACGAGACTGGTGCAAGATTGTTTAAGTCGCGGTTTGTTTTCACTGACAAGGTTGCTGTTGATCAACAGCACATCGTGCGTGCACGTTTCGTTGCTCAAGATTTTGCCTTCAACCAAAGTCTTCCGCGCTAGACTTGGGCATTGCGAGTCAGATTGCCAGTGTTGAAGCCTTTAAAGCGTGTATCTGCCGCGTTGTGCAAGACATGCTTGTCTTGACGTTTCGACCGCTTTCCTGTGTGCCAAGTTGGTTTTTGACACCGTGTTTGAGTTGCCGGATTGTTTTCAGAACCTCGACGGTTCGAAGGCTTACGTCATCCTCGAGAAAGCTATCTACGGCCTTAGATCGGCCGGGTTGTCGTGGCAGAAGCATCTTGCTGGTttgcttgctgagcttgggTTATTTCCTTGATTGATTGAGCCAACCCTCTACAAAGGCTATTGGGGCGATATCCTTGTGTTGTGCCTTGTTTACGTGGATGACATCCTTCTTGCCGCCAAGAGCAAGGAAACTAACCAACAGCTCCTAGATTTCCTCACGGGACGCCTAAAGGTGAAGCTTACAGGCCGGCTAGAAGAAGACGGGAAGATTGGTTTCCTTGGCCGTGAGATCACCCAGCGTGGTCGTGATATCTTGTTGGCTGTGAAGAAGGAGTATGTTGAATCAATCTTCGAGGCGTTTGGTTGGAACCTCGAGGCCCGAAAGAAGATGAAGGCCTGCGCCGTTCCACCCGACCTGAGGTCCATATTGGACAAGGAAGACCCTGCGAAGCCTTCTGAGGAACTGTCTCCGGAGTCTGCCAGCCGCTACCGCAGCACCCTAGgcaagctaggcagctaggctgGCTTGTGCAGACCACGGGGAGACCTTTGCTACTTCCACTCTTTGCTCTCGCGTGGACAATCATGCCCACGTGCCGTCCACGAAGAATGCATGCGTAAAGTGCTCAGATGGCTGCTTGAGGTGCCTGACCTTGTGCAGGTCTTCCAGAAGGACTTCGAGGCAGAGCCTGGCACCGCAACCCTTTCAGGGTATAGTGACGCAAATTGGGCCTCTgagaggtctatatacctcaatGGGAACTGTATCAAAACCTACTCTAGGCTCCAGCCGATCGTAGCACTATCTAGCGCAGAGTCAGAACTGTTTGCGATGGTCGAGATGGCACGTGAGTTGATTGGCCTTGGCCAGTTGATATCTCATGCGTTTGATCATGTGACCTCGCCCCTGGATCTGGCAACGGATTCTGCCTCAGCGAGGCAGGTGTCGATGATGAGTGGCTTCTTACGCCGCATGAGACACGTGGACTTGCGGCTTTGCTTTTTGCAAGAAGCCCCCTTTGTGCTCAAGCGCCTTTTTGCGCTTTTGAAGTGCCGTCGTGGCCACAATCTGGAGCCTCGTCTTTTGCTTTAACAGTAGAAGGGCGCTCTAGAACAGGCCTCGGGGCACGGAGCCTCAACGTTGCCGGTCTAGCTGGCTAGCGGTGGGAAATCTCAGCATCGGCCACCTGAGTCGGTCCTGGGAGGGGCATGGCGAGCATGTGCTTTTCGGTGTTGAGCAGACATCGAGTGCAGATTCTCATGCTTGTTTTCATGCTTTTCCATTGCAGTGATTTTGCACAGAAGCCCAAGAGCAGCACAACCTTGCATGTTTCCTTTGATGCGGCGCGGTTGCTTCAAACACAGAGGGCTGGATCCTTGCAACACAGTCGGCGCAGACGGCAGCTTGCGAGTCTCTACGCCCAGCACAGGACTCCCTCACATGCCACATCTGTTAGGCGAGCAAGTCGCGTAGTCCACTTTCGTGTTCAGGCTGCCTCTTCAATTTCTAAACCTAGCCTTGCTTTGGTGCACCTTCTAGGACAGGCTGTTTTTCGAACCTTAGGTGAGCTTAGCTTTGTGTGCCAATCGTATCTTGCCTTCCCTTGGCGCTGCCGCGGGCCTACCGAACTTGAAGCCTGCGGTGTCTTACCGCGGAGCCAGTGTGTCTACAGGTCCCACATTTCTGGACCGGCGGTGCTCTGACGGCTGCTGTGGGCTGGAGCATCCGAGCAGCCAAAGGTCTGCAACTGAACCACGTGCCTGTGGTGTCCTACCACGGCAGGAGAGTCGAACATCAATGTTCGAGCGACACCCGCACTCAGGTGATCTTCGACCCGGAGAGACCTCTTCTTCAAAGCAGAGCCTGGGACTTGGCAATGGCTGTGGTGGCGTACCACAGCTTTGGCCCTCAATTGGCATGTGCCTAAGCTGTTGTTGGCAGGTCTGCTCGAGCAACTGCACGTCAGAGGCCCGGCAGTTTT
>LSRX01000539.1_164123_170323
acgtgaatatatatatatatataggttccaGTGGTTGAGTTCAGAGTTGGTGGACTCtcgggtccatatatatatatatatattttacgTCTAGGACGTCGGTGTACGGAGTATGCGatcagttatatatatatatatataagcatgaGGCTATCGAGTGTTTCaggagtctctgtgtgtgtgatatatatatatatatagatcatgggactcagtaagtaatGGTTTTTATGTATGTACCTCAATCAGCATCATAGGTAGCTATAAGTACATGCAATATGcgcatatacataatatatacatatatatatatatatacctctacatatatatatatatgtagaggtatatatatatatatatgtatatattatgtatatgcgCATATTGCATGTACTTATAGCTACCTATGATGCTGATTGAGGTACATACATAAAAACCattacttactgagtcccatgatccccctcgcgcacacacacacacacacagagactcctGAAACACTCGATAGCCTCATGCTACCCCGTAAGTGGCAGCAACTGATCGCATACTCCGTACACCGACGTCCTAGacgtaaaaccccaaatcccctgcaCGGACCCGAGAGTCCACCAACTCTGAACTCAACCactggaaccctggaccctcatacCTGTCACGTCCGGGagttaacaatcagaatagggctttggaggtacaTTATACTAGTCTAGCAGCATCGTAGCAGGAACCCTGTGGAATAGTCTCAGTAGTTAGTCAATCTTTTatagtaacccgaaacccgaaacaactgaaccccaacacaaacAAAGCGaccgcaatgaaccctaaaccccacgccctacaaCCATCTAGTTGGCGATAGCTTCTTTTCAGTTGTGTGTGTACGGCCTTGCTAACAACATATCGAGTATTCAAGAAACAGGTGTGGGACTTTGGCAAAAACGGgcacgggattagggttcctatacctCCTGCAGAAAGGAATCCTGTAAATTCAAACCCTCTAGGCATACACTTTCGTTGTGCAGCTGAGGGCCTTGTCTTTTGGCGTTTACGTTGAAATGGATTTTTGCGCTATGAACGCTTCCCGATCATGCACTTTCCCtcagggtccgtgtacccacaTAGacatactctggccttaaagtagtccctatttgggtactttggggcccaagtatgtacttgtttggggtacatggacctttagggtttggtcacaGCCTCCAGCCCGAAAACATGACCTGTGCACCCCGGACACTAAGCCCCGACAAGGCcttaggctaaggggtttaggcttggttcctgagtagcctctttataataagggtaccctttttcctactcttctgttttAGTAANagccccaaaccctaaacccttaaaccctacacccctaaacacgtCTGAGGTCGTCCACAGCTTGGTGTGTCGGAAGTGAGGTCGGTCCTGGACCCAGCAGaagcagggttgtagggtgtaaggctcagggttccgggtttaggctttgtctaaagtctataaccctaaacccttggcccttaaaccctaaacccaaaactagcatttaggagttagggtttgggtttttttgggtaggttttagggtgtacctggagggaccccgaacccgaagagcccaagaccccttaattaaggaattttcccttcaattataggggccttaatattatgatttaaggtatattccttaattacggggtattgggctctctgggaagaaccTACTCTTTTAGGGATCTttttttatgatttccttatataagtccttaaaacggtaggttctttggggtctaggtacgggggtcagggttcagggtataaggcttaaagtctctaaccctaaaccctaaacgctaagctataagtcccaaaccctacacccttaaaccctaaactacggttgatggtataaatcctgcattaccctaaggaccctaaaccatgggaattatgctatattccttattttggggtactgcaggatttatatcatcaaccgtagcatttaggatctaggtttgagggtttgcggggggtTTTCGGAAAGGGTTGTCgtatttagggctcctgaagtctatgcgttttgggtttcgggcttagggtttggggtgtagggtttagggcttagggtttagggtttgggtttggggcttataatgtCTCTtcgttttggcttggggcttttgagagAGCTTCTATCATGAAAAACAGACGGTGCCTTCTTTAGGGGGCCGGGGTATGCTTCCGGCTCTCTTCGTTTAGGTGTATACTTagaggactttgggatttagtaaTTAGGCTTAGTGAGGCTTAATAGTTTTAGGCGTAGCTACTTGATTAATAAAGTAATTACGCCTCGAACTATGCATAGCCCTGCTTAAGGCACGTGTATTCTTTCTTACCCAGCACCATGACCTTGCAAGCCAAGCAGAGTAATGTCATGcaggtaaggaatataccgcaattcccatagtttagagtccttaaggtaatgcaggatttatgccatgaTCCGCATTATTGCTCCAAAAATCTGACTCCGCAGCTCTACATACTTGAAGATGCTTTACTACTTCGCTTCCGACGCAGATTTCCAGACTTGCTTACGTGAGTGTGCCATCAAAGCAAAAGTCTGGAGAGTTTTGGTGGAAAAGCTTCGCAACATCTTGCGGCTTGTTGTGGGTGCTCAACAACAGGAGCCTCTTGGTGGAAGAGATCGCATTGTTGCAGTGGATGAAACATTCTTTACTAAAAAGGAACGAGCTCGGGGTGGATTTGCTGGACGGCAAACAGCCGGGTTGGATCTTCACACGCGAAGACGCGAAGAGCAACTGGTCGCTGCAGATTGGAGGTCATTCCGAATCGGAAAAAGGGCACGCTCTAACGACTTCTGATGCAGCATGTTGTGCCTGGATCAAAGGTGTGTACAGACGAATTGCAGTCATATCGCTGGATGTCTGCGAGAGGCAGTTCACCGCTTCGTCAATCACAAGAAGAGAGGATTTAGCAGGGTGGAGACGATCTTTGGCTGGGAAATCAATGTTTCCTCAAATGCCGCAGAAGGTCTTTTCTGAAGACTGAAATCCTACGTCCAGCGTCGTGGCATCAAAAGAGTTGCCAAGgactgctatggctgctatggaAAGGTGCAGGCGGAGTTTCTTTGGAGACAGacgtgcacctaaaccctagaaccctaaacccaaagccccaaagcccacaggccCTTAACCTAAAGCCGGAGCCATACATCCTGCTAAGTGTTCTTCTTGTCCTCTGTGCTACGTTATACCCGGATTATACCCtggcaagaaacccaaaaatctgaggtgtgtgcttttgctgcatcaCTCCGCCGCGTGGCTTGGCCGGCATTTTGCTTGTTCTTCTCGAACCCTTCtcctgttgtttggggtttagttttagggtttagggttcctgcttttTGGGTGGTGGGAGAGGGGGGAGGTCCCGAGTCAGACGGGAAATAATCGCATGCCAATGAGGTACTGGAGAACCTGGAAGCATGAACACCCGatgccgtcaaccctaaagccctaaagcatgcggcaagaagaggggtttaggaaaagtttagggttttagggtttagggatgtccaggtttagggtttagggtttagggatgctgttgTGAGGTCATTTTACTATAATTTCCATAATCACAAGCCCTCAGTAAGAGCATTATTAAGTATGTCGTGCTAAGTACTCATCAGGCTATGGCAATACAGTTTTGTAAGTACTTTAAGCGGTGAGGACAACGGGTGCAAGTCGTCGGTCCGGCCTCTGCGGTCTTTGACTGCTTCTCCATGATATACTTAGAAGCTGAatcactacactttaaacttgttgggattgggataatatgatcccttataaaacCAAAAGTGTACACATTTTTTTGCATAGGAACGCAGCAATTAAGTAGAGGATCATACAGGAAGCGAGCTGCGGGGTGcgcgtctcagggtttagggtttggggtttaggggttagggttccgaaattaaggcttaggttgtatGGGCTGTTTGGGACttccagcaacccccaaaaacttggaaattggattaaggacaaatagtgttgggattccctatacctctctcttaaggattgaggctattggatcATACAGGATgttgcgggcttctggggtccacAGTCTACGTAGCATCATTCAGACGCCTGCATTGAGATTTTACGGAAGAGGGTAACCAATGCCTAGTAGAAGCCTGCACACGGCTAACATAAACACACGCAAAAACAAGCTGCAGGTGAAGTCCCAAAGGATGCATAAGCCAACACTTTTTTCTGTTTTCTACAAAAGACTCCCAAGAACTCAATAAGGAAGGTCTTCATGTGTTTGgagggctactgttgatgatatgactttggggaccctaaactatggaaattatggtacattccttattatgggtataatgcaggatttataccatcgacGGTAGGTCTCAGACAGTCTCAGTGCAGTGCTAggaaaagccccgaaaaagaaACGCCAGAAGGGCTGCGCTTAGGTCGGAACAACTGGGCTCCTGAGTTGTACCCTTGTTGCCCttgttcccttaagggtccaaaggacctaatggtcatgtacttgggttacagacagtaggtttgtaggttagtattcagaagagtacatgattattatttacttggacccttagagggttcttttcgggttccaacaacaccctaaaccgcaaaaagccccAACATTGTGTCGGAACAGCAATACAaagttcagcagcagctgaggtgAAGACTCTCGATGAGGAAATCCTTGTGTGCGAAGCCTGGCTGTGCCCTGGCACTGTAGNtctctcttaaggattgaggctattggatcATACAGGATgttgcgggcttctggggtccacAGTCTACGTAGCATCATTCAGACGCCTGCATTGAGATTTTACGGAAGAGGGTAACCAATGCCTAGTAGAAGCCTGCACACGGCTAACATAAACACACGCAAAAACAAGCTGCAGGTGAAGTCCCAAAGGATGCATAAGCCAACACTTTTTTCTGTTTTCTACAAAAGACTCCCAAGAACTCAATAAGGAAGGTCTTCATGTGTTTGgagggctactgttgatgatatgactttggggaccctaaactatggaaattatggtacattccttattatgggtataatgcaggatttataccatcgacGGTAGGTCTCAGACAGTCTCAGTGCAGTGCTAggaaaagccccgaaaaagaaACGCCAGAAGGGCTGCGCTTAGGTCGGAACAACTGGGCTCCTGAGTTGTACCCTTGTTGCCCttgttcccttaagggtccaaaggacctaatggtcatgtacttgggttacagacagtaggtttgtaggttagtattcagaagagtacatgattattatttacttggacccttagagggttcttttcgggttccaacaacaccctaaaccgcaaaaagccccAACATTGTGTCGGAACAGCAATACAaagttcagcagcagctgaggtgAAGACTCTCGATGAGGAAATCCTTGTGTGCGAAGCCTGGCTGTGCCCTGGCACtgtagcccagagggtccacatacatTACCACTATAAAATCACGCCCCAAGAGGCCATCCTtagttggttttggggggcctataTCCATAATGGgcgtatacatggaccctcttgggtatGGGTGGGCCTGCTTCGGAGTATAGTCTATGTggatttgtggagtttaggcgcCTTGGTTAGTGTTTTTGAAACTCGCTCCTTGTACTAAATCGATATTTGCACCCTCACCATTGTCTGTATggtccttgtaagggttcgggtttagggtgtttggttttggggtttagggcatctcccAGAGttcaaagagggctttgggtttagagtatcttGAAAGTAGAGCCTTACACATGCACGGTTAACATGGAATCATTTATGCTCCCCAGCAGACTACTGACAAATAAAGCAAAGTAAACTCTTGCATGCTCCCCCTCACACTACTGCTGAGCACAAGTCCCTTATGCTCCCAACAAACAAGAGTACTAGGTATCTCCTTGGCAGACACCCTGGGCACTTTGGGGTGGTAAGAGCAGGTCTTCTAAAGGGAGTCTTCTACCACGAAGTT
>LSRX01000152.1_345193_351420
TGCCACCCCATGCGCGAAGGCATCCATCTGCACGCAACAAACAAGAATCCACTCCAGCAAAACAAACAAGGCCTTTCCGCAGAGAGTGCATTTCTTCTTTGGACTGGCATTTTTGAAGGTTGGACCTTGGCAAGACGCAATGGAAAGTGAAGGTAAAAAGCGGAAACAAGCTCGCAGCGAAGTTTGGTTTCAAGTTCCACGAGAATCGCGGAGGGAAGTCCCTGCAGACAGAATCAGGTGCACAGAACAAGAAAACTTCTTGAGATGCCTGTAGCCAGTCGACTCAGTCGACCAGAGTGTCCACGTGCTGGACTTGGGAGAATCGATCCACGAAATCTGCTTCCGCTCTCCAACAGACAGATGCCTGCAAGCATACGCGGTGACGGAACGGAAACTGCTTCCAAATGAGACGGCTGAGCCTGGCCATGCTGGACTGGACTCTGGAGAAGTTTGGAACGAGTATTGACCCTGCAGAATATGGCTCCACAGAAAGTCAAAGTTCCAAATCCCTTTTGTGATTCCGCAAGTTGGTGGCACCAAACTTTGAAATGAGTCAGTAATCGCACGGATACTGGGCAAAGTATGACCAATATCAAACTTTAACGCCAAAAATCAACCTTTGACAGTCCAAACTTTATGGAAGGTTCCACAAAACCAATTTGAGAATTTTGCAGGCCCTTCTCGAAGGGGCTTGAAGCTCCTTCTGAAGCCCCCTTAGAGTTTCAATTCAAATTGCTTGAATCCCTTCAAAAATTCAGATGGCACACCTGCCCAaagctcctttgaaggcttcgaaggcgggAGGACGAAGGAAgggagcttcgaaggcttcgaagctgaagGCGAAGgagtttccttccttcctttcaaggctttgaaggcttcgaaggcttcggagggtgaggacgaagggcttcgaaggcttcgaaggggaagaggggcttcgaaggcttcgaaggcgaagACGAAGGGGCTTCCtcctgggcttcgaagcctaAGCTCCCTTCGTTTCGAAGGCTCGAAAGGGCTTCGGACCCTTCAGCGCGAAGGGGCTTCAAAGCCCCCCTTTCGACCcttcaccttcgaaggcttcgaaggcgaaTATGAAGCCCCCTTCGTCAACCGAAGCCCCCTTCGTGTCCCCGGATGCTGCCTGAACAATTCTGGTAACAAATCTATTTGGGTGTTGTCGGAGTCTCAGTGGCGAATGTGTCGACACGTCCAATCGATTCGCTCTTCAAGATTGCACGTGGTAGAAAGCGTTTCTGAAAACcatacatgttttttttttcgaaatCATTTTGTTGCATTTTCCTTCATTTTTTCTTTGTTTGCCACTTTTGTTTTTCCAATTTGTTTTTTCCGATTTGGTTTGGACCTTGTTGCTTGAAGAAAAAGACATGCCATCAAGGATGGACCATCGCGCGGTCTGGAAAAAAAACATTTCGAGGCGAAACAAGCAGCTCGAATTAAAATTCAGCACAATTGGGCTGTGAACGGAAGGCTGATTGTTTGATACGGCAAGCCATGGGTGAAGAGCCCAGCCCTGGAAACAACCCCTGGCTGAAAAGCCTCCGTGGCTGGAAACGACCTTGCGTTGGAAAAAACCTGGCGGTGGAAAATGCCCAGAACAATTTTGACAAGCCTCTGGTTGGAAACAAGCCCGGTTCTGGAAGCCGCCTTTGTCTGGACAGCGCCCTTTGGCTGGAACAAACCCTGGGCCGGAAAGAACCCTGGGTTGGAAAGAGCCCAGTGCTGGAAACAGCCCCGGGGCTGGAAAGAGCCCCTAGCTGGAAAGAGCCCCTAGCTGGAAACAGGCCCTGGGCTGGAAAAAACCTCGTGCTGGAAACAGCCCCTGGCTGGAAAGACAGCCCCTGCTGGGAAGCAGTCCCTGGCTGAATGAAGGCAttacaccataaccctaaaccctaaactgtaagcccctaaatgcaCACCCTTAAGCTTGTAAGTGCCTCGGTTGATTTTGGCCTTCCTGGCAAAAGCACCTGGATGAAGCCGAAGCGTtacaccgtaaccctaaaccctaaaccctaaactctaagccctaaatccacaatcTGAAGCTTACAGCTGCCTCGGTTGCCTTTAGCACGAAAACAAAAAtttgaagctttaagccctaacagcGCTTCCAAATCCTGACTGCTCAAGGTTGCTTATGCCAAGAAGCAAGCATACGCAGGGCTCTAAACTGAAACTACACAAACAGTTTGCAAAATTTACAGTGCATTTGGGGCCCTCATGAGTTGCTTGCAAAATAAAATTTCAGAGCTCCTAGGGGCCCACGCAGGGGCGCGGCATTTGGGCGGAGCCCtgtaaagcaaaacaaaacatgcgGCTGAACTCAACGGAAAAAGCTTCGGAACTGTCAAGATCTGTCAAGCACAACGAGAAGAAAGCTAAGCGTTTCTTTCTTTTGCACCAATCGAGGTTTGTGGTTTCCGCACGTTCTCTTCAGGAAGCTGTACAAAGAAAACATCTAGAAAACTGTAAAACGCGACTCGTAGGGGAAAACAGCTAGCTAAGACTGCCCTGCGAGCATCTTGGGCTGAAAACTGTGAAGCTGCAGTGCGCTTAAACGTCAACTTCGACATCTGCTAAACTACTAGACTACTATACACCACGAAAACATCCGAACACTTACAACCTCAAGGATTCGCACTCTTCGCAGACGTTCCAGTCGCACAAGTCACATCGCCATGTGGTTTTGCATTGCACGGAGCGCGTTCCAAATCTAGATTTCCACAATGctaacgacgatgatgatgttttcAACGTCTTCAACAAGTGTGCTGGATGCAAGGTGGATGATAGCACACTTCCAGCCTGCAGAATATCTGGTATCACTCTTTCTACGAAATCGGCTTATGCACAGCTTGGAACGGAAGAATTGTTTGTATGGATGAAACGTTTTTGACCAAACACACTGCAAGGGTGGCTTGGAGGCCGTGCCACTGCAGGCATGTCGAAATTCCCGACAGACAGCTCGAACTTTGCAGCTTCACATTCGAAGGCACATTGTTGCTGGTAGCTTGGTTTTTGCTGACAAGTTCAAGAGTTATCAGTGGATGTCCAAGCCGAACTCGAGCTTTGTCCACCGTGCTGCTAACCACAAGCAGCGAGAGTTTTCTGAGAGAAACAGTTGGAAAGAGGTTGttgttttcgaagggttttttcggtctcgaaaatgggcccgtgaaatcgaaCAAAAGCCAGAAGAAGACATTGTTTGGCAAGATTTTCCAAACCcgcaagacacagtcgtagagTGTTTCCGAAGGAGTCATCCAATTGAGATGAGAGTCCCACTCGCAGGCTGTGTGgacttttttctgcaagcctccATTTTCCGTAGActcctaacaaagatgtccggagccatctgctgcatgaacatgcgctttgcaaagcggtcgtgggagcacccttctttctaaatctgcttcccgccacagcgtggtgcgtgtagtgcgtttaggaaatagcaaactctgcgaatttccacagcgcggagcgtgtactatctctgtataggactactacacagcgcggagcagggttttctcggcaaacccggcgcggacctgcgcggacccaagcattgcactcagaaaccaagcgcggttttctcgggaaaatcgcagccgagctactatagctgagaagcctagcacggagcacggttttctcggcaaatccggcgcggacctgcccgacccaagcatgtagcgcagaagcgtagcacggttttgcgcgggcccgagcatctactagcgaaatttcacagagcacggttttctctgcaaactcgacgcggacctaagcattttgcccaggaaccagcacggagcacggtgttctcggcaaaaccggcgcggagctgcacgaacccgagcattagcccacaaacctggcacggaccacgatttcctcggcaaattcggcgcggacctgtgcggacctgagcatttagccaagaatcctttcccgcagagcacggttttctcggcaaaacaggcgcggacctgcgcggaccctagcattcagaccagaaacctaccgcggaccacggttttgtcggcaaaacaggcgcggaccttgctccgggcttttgggaattacaaaggttacaataggaacataccccaattggagcagcaagcccagcattccgtgtcgctctcgcgcaccaagcttagccattgtatggggggaagggggggttcgaataaagtagtgtaaacactgcgtccggcaaacacgatagctgctgtgcaaaaacggtctgtctggttcttcatagcagcggttgccataagcaagcgtgcaatccctatgtcatcaccgtcactaccggcattctcttgcaacccttacacaaacacaaaataactcggatgtgtattctttttcccacagaaaactagacttctggatgcgcttggacgttttggctgctacatgtctcataagccatttttttcgaacttgctccgcgatgttgcaaatacattccaatccggggcattttcaaagtgtcgaaccagtttcttcgagcctgcgcaacagcctctttgaagctcacttgtggagaacaaatgctttcgtgatgttttagcatgtattgtggtgcacgggcaccttctgacaaagtcgcacggagtagtggggtacggagtagctgaaactgtagcagttgctacgaattcgttattccatgcgacgttttactaaaccagaatagaaagagctggtatagtttgaagcaagtcaaaacgtttgaagcaagtcaaaacgtctcagcggccctgcaggagggtttaggataatagcaatccgcgtgcttttagtcgaaaccgcacgtttgttgggtttaacgttttttttgcggatggggttccacacaatgaaacataacagagacccggagagcaaaccgaaattgtaagctgcacaaggcaaactcatgtggaagcctccagagtatcccggaccttgtttcgaccttcattttgacagatttgacgggttcatcttcgaggccgaaaaacccttcgaaaacgtgtgcgccacaggggcctccccagtacagttgcgggagtatctttttctacatttgttcgattgcaagccacagaacattgttgctgtcgttgtccatgaatctgcaacagctcaagaagctgtgctgttggatggagtggcagcaaaaggagaaacggtgatcacttttttggagttgagaattcaaaaaaagagtgagaagcggcctcaaaaatgggcccggaattcggacccgtttttggtgcctctgagtattggcatatttcccgagggctcagaaaacggtcgcattttggggcctgcattttggtgctggcgaaccactttcgagctcatttttggaatcgcacaatctggacgcggagcgaccatttcttcagcaacatgcagccggagaactccaaagtgtagccagttaatgcttgccttgaacacgtattcgtttcaaacaatcaagttgaaacttgctgcattcttaccaagcgcagcgccaccagtacagttgcgggagtatctttttctacatttgttcgattgcaagccacagaacattgttgctgtcgttgtccatgaatctgcaacagctcaagaagctgtgctgttggatggagtggcagcaaaaggagaaacggtgatcacttttttggagttgagaattcaaaaaaagagtgagaagcggcctcaaaaatgggcccggaattcggacccgtttttggtgcctctgagtattggcatatttcccgagggctcagaaaacggtcgcattttggggcctgcattttggtgctggcgaaccactttcgagctcatttttggaatcgcacaatctggacgcggagcgaccatttcttcagcaacatgcagccggagaactccaaagtgtagccagttaatgcttgccttgaacacgtattcgtttcaaacaatcaagttgaaacttgctgcattcttaccaagcgcagcgccaacaggggaggccccttgtggtgcacacgttttcgaagggtttttcggtctcgaaaatgggcccgtgaaatcggacaaaagccaggagaagacgttgtttggcaaagaaatgccggaagacgccagccgccaccccaagcccacttcatatccccaaacccgccaagacacagtcg
>LSRX01001407.1_141359_147718
gtgccgccgcagttgaccaccaccaagatcagtgtgctcggagaccagactgtacgtgacggccgacgacttctcattggagagggtccaatcggagtaggtgtgcaatgcggggttaatgtcggcatggtggttgccaacctcgccaacatgggtatctccatcaactcagccgtgaacagtggcttttgcggccgcgtcaacctcaaaggcccaatcaacaaggtagccggcttagtctccgcacttgaacaaaacatgtgaaggaaggaaggtttgatgccggtaacattgcgagacatcctaagtttccgaggtcactggcgttttcagcgcattgtgcacggtggacattggcggcgcgatcgcctacatgagccaggtcgtgacgttcatcaatctcattgtggttcattgccaggacttcctggatgtcagtgcactctgtggagcaagcatctcaggcatcatcacgtccgccgcagccatggctccttatggcgctgccgtgcacgctgcatgtgccgaggatgtcctgaagaatcccaagaagcaagagctcctcaacggcctctacacggtgcccaccttccaccgccggttggaggaagtgaagaaagtggaggagttgaaggatgccatggccaatctgaaggacctgcgccaaaagttggaggccaagctcggcttcaatgcctcggtgccgaccatgtattccgaggcgaacctggagcagatgatccaactgatgaacgatggaattgctggcgatgcggagacgtcgtccatgcgcgggtcttcggagttcacgaaggaagagtgtgaagagtaagcgaatcatagaatcatagcaaaagagcttcaaccaaatgagcgttggcaatgactgcgttcataattcagcttgagggcccgcgacgtgagagatatatcggtaacgaaagtatctcagtcgaggttcctctggctcagtgacgatgactcacatccgtacttgtgctgtgcacttgaatcgaacacatcctggtggagcgaatcatcttgaaaagggtgtgtcatcgtgaagttggagcttgcatcattgtttccgaaatttcgcagttttgtgcgggtggtccacccaagcgcagcagcatgctgctgagggccatttgttcaccacctgctctgacagagctcatccccctgtcttccagggaacgtgtgacaggaaggtcgggattctgcctaggtgttgtgatcatgaactgcgcactgctgcatcacggacgggaggacaagctgctgtgtatttccgcatggcctcaccagtgggctaggcacggaatatcatggaatcatacgatgagaggatcagatgcatcagatcagttgcggcggcgacttcttgcctgtcaaaccctttttcagcacccgtgtgtcagaaaaggaggcgatcactctgacgctagtcttgatcctcaacgcatacactgagctgcagaaggttgtgttgctctatccgggtcaaagtggtagtcgttggaacacagatcgtcagtgtgcactctgcccatgtgcaaccagctggctcaaggcacggaaccccttgtgccgaaaacatgaaccgatagctgatccatttctacgttggtgtgttgaagctctgctctaactaaagaagaacaaagaaatagcaagatgctgctgagttttctggtctggtgtggttgcgcttgcattaaccagttttaaaatttcgcgtgggcttttctaagagctttggttgcggtaagttggcaaaaaagcagcacatttgctacacttggctatgttttgtttgtttgtggttttgtttgtttgtttgtttgtttgtttgcttgtctgtttgcttgttttttttgtgtttgtttgattgtgtttgcttgtttgcttgtttgtttgtttgtttgtttgtttgttcgttttgtgttttattgttgttgatgctatggttattgttgttgtcgttgtaattggttttgtttttgttatcaggcgttggtccgtgtgcgtcggacgcgacagtacacatttacgtgtcggaggttgtacatccgttcatgcctcacgtttcttcagtgatggcctagctcaagtagctcaagtagctcagacactttcagcagtgcaacttgtcaggagtaactcgcgagtagcaagttcggacatgtcttatcagtttcaccgagtgtctcctaagtccagcgcccgctatgcgcagagcacgctcgcgcagcgttcaattgaaaaaacttgtttttgttattgttgttgctgttgttatggtgtgattgttactgattgttgttgttgtgttcgtcgcaaagcgaggatagtttcacgaagcaaccgaggacttcttccgctgcgagtgaatgaaatgttgttgtgtttgctttccggagaacaaccagtattggaagagtttgtgcttgaatgtgaagtttgaaatcaaaagttttggcgcaagttgcaacgtgactcactcgcttggaaagcttttccgccatgccgaattgcgaggaatgtgccgcaaagttatggagcggaaacaacagagcgctatggtttttggtttggctagagctcttgattcttccacgatgctgcagccgcggtcatgagtggaagtttccaaacggaaacgacaatgaagatggttcctactgccatctgcactgcacagcccgtttgaaggaagtgtttcctgccagcgaggaggacgacgagaaagcaccaacgcacaagcgttgcaattacaagaagacgtggcgaaaccagagcgacttgccttactttttgccggcttcaatgacaccttcgcagtaccttcggacactgtattggttttcttcggacgcaccccagaaacaggtactcaaagagactggtcttgctgagacaacatgggccaagatccgcaacaagatccgagatctgctttggcttgttattcaacagcagttcaatcgtgtgcaacttggtggtcctggccgtgtggtcgtcatcgatgaaaccttttgcaccaggaagaaaacgaatgcaggaggctttgttggaaggagcaccatgggtaacaagaccattgttatgggctttttggagttggacttggcgaccagaaaagctacaggcgcatgtgtcttgattaccattgcgaacaggaaacaggcaactttgaagagggagattgagacacatgtgttaccgggttcccccatcttcacggaccggcacaagtcgtaccacttcttggacgcagacaaagccagtacgtgcaccgagctgtcaaccacaaggctggtgagttctcccgcatggaacgcatatttggtcaggacatcaacgtcacgaccaatgcggtggaaggtttgtttggacgcttaaaaaggtacttgcgccaacgtgaatatctccggattggcaagcgggcctatggcgaagtccttgcagagtttctgtggcggcaaaaatgttctgcttttcgcgtagagcccttctacaacttgctgcgcgagattaaagtttggtaagatgcgcatcccaggcggccgctagcggatgggtgtgcagacagcagcagtttgatgtttctggaaggcttattgccgttaggatatggaggggtcctgttttaggattagagtcttttcggattctctcattcgtgcccatgagcaaagtttaagatcaacaactgttgtggcagcaccaaggtcgcaaatccgtttgtcccagaagatgtacctgaacacatgcggagcgattttttgaatcctttctaccttcagatgatagtgctgatgaggaagctttgcccgatcccgccctaccagtcgcgccagaagcaggggaacatgaaggagaagagcctgccccaccagccttgctcggagaagaggaacacgagcaggagcatcaggcagacagcgcaccgttgcatgtacgccatcctgctcaacaagaagaacctcaagtcaagcttgagactgacaaaggaagcagcgggagtgatttggagattgtttacattaagcctgcttccaagaaagccagaagtgagtcagcccaaaattaagaaagaaacatcaggctcccaaccctcgtcgcgtggacttttttgcaaacaaggccgcgacatgattctaacgacgccacccgccaatgtcatcaggaatgcgcgtgaatatgacgttgtcaatgtcacgtgcgactcgtgcggtgtgttggccgcaggcagccacacatacaggtgtgctgcttgtgactgggacatttgtctcgcttgcgcaaggaagacaaagtagacatcatcgtcgtcagcgcgtcgtcgctactaaacttgttagcaacgtgaatgtattgattgtacttccctctatagcagcagagacagaacgaagagagtcattctgcgcatgtaggtcgagttggttattttcggggcacgaagcaatctgcatgacatgcagacttgggcaagtgtccatgttttcccgtcgcctgtggcgaacacgcaccacctggatggactcgttttctgtgggagttttggaagtgcctgcagagcttttagaaggtcgatctagacttgttgctttgcttgaacaagtgccacgaaaataacttctccgactgttgatcagatgttgcagctgttgccagcggaagcgagattttgtggtaagctattctttttgatgtttgagttagcaagctgtttcttttgacgtttgagttgccaggaagttcatgttttcaaaaacttggcattttccaattgggccagcaagttgtcttagttgccaatgaccagtgcgtggggaaaacaaatttcacagtgacggaagcagaagaagcgatgttttttagtaagctttatttttgacgtctgagttctgctaaggaagttcatgttgtcaaaaacttggcaattttcacagttggcccagcaagttgtgttagtcgccaatgtccagttctggggcagtgacggaagcagaagaatcgatgttttttagtaagctgtttttttgacgtttgagttctgctaaggaagttcatgttttcgaaaacttggcaattttcacagttggcccagcaagttgtgttagtcgccaatgtccagtgctggggcaagcaaatttcacagtgacggaagcagaagaagcgatgttttttagtagctgcctctggaggtcttcgtttcagtttgttgtgactgtggaagatcttgtctggcggaagcccgtttcctgcgggagggcgtttgctgaggcagggtttttcctacatctagactttccctgcagaaatcatgttccctttcaatgccttttcctttctggaggcactctgaaacaaattgcagctgtttccaattctctgcggcttcccgccgtatgccgtttcccgtatcagcctggttccttccaaagggagtttcccgcgccaggcctaccacccaaagctcttcgaacatgctactagcgcgttctttaagcaagcagagatcgtgcgcccaggcaagtcgccgccaaagtgcgcatgcaaccaatcactgactagaagtgtgcgtcgtttgtgcgttgttgaactacttctgcacatcaagcactagaaaggtcaagcgcattgttgtgtcggcacactcttggttggtgggggctgtgacgcggcacgggcagcacttcatggcacatgttcagcgcggtgcttccgttgtcacctgtaacgcatgtgcatccaagtctagcaactggccaaatgcaacttatgcactcagcacagttcttttgtttgcaagagtgccgcagccacctactcggcctccttccattccactcaccactccccattgaaatagatgctgcgactcttctgttgctgtatgctgagcggaagaatgtggattgtgtaaccattctgaacttcctgcctttgttctcacctggtgcgcagcttctgcgtttgtcacggagcttcgcgcagccatcgaagtcttgcagtttgaaggcatcagcgctcttggttttccgacagcatgttgtatccatgggttgtggaagccactgattacatccggaatgcttgccatttttgcattgacacagttcatgggctggtcaattcgcatcggctgtgtgtgaacttgggcaagtttggcacggagaatgttggaaaatcacctgcggtcaagcctattgtttgctttgctggattctattcttgaacaacgcgcatttgtgtgtgggcgcggtagcagatcggttccattgacaagctccgtcattgcgaaggatacctcacagtccatgcggacgagacaggcagatgca
>LSRX01000217.1_740489_746962
GGTGCTTTACTGGCTGCGGCCATTCATGGGCCCCCTGCATCGTTGGAAGGCTGCCATTCATCCTGGCACCGTGGCTCTGATGCCGcgtatggtgatggtggtgctgcgctacatcttgaagcttctgcaagaacaACATTACCTAGTCAGCTGTAAGTCGCCTCCCATGGCTTATCGCGAGGCCTTTCGAACCGATGCGAAAGCGGAGGACGACTTCTTCGTGCTCGGGGGATGGGAAACTTTGCACAGCTTCAATACTAAGGAATGCCGATGGTTTTCAGTGAAAGTGCAAGCTGCTGATTTCCCTTACTTGTTTAACTCTCAAGGGACTGCAAAGGGGATGAGCACAGTGGCCGAGCTCCTGGCCACTTGGCTGGGGCTGCACTTGTTTGGATGGCTCGCGACTACGGGTCGAAGCTTCAGTGTTTCTGCTGGTACGGACAACTTGGCAAACGAACTTGTCTTGCGTCGCCAAAGCACGACAAAGTTTCCGCTGACTTATGTGTACATGCAGCTTGAATACGACTTGTATCGCTGTGGTGGCCATATGAGCTTGAATTGGCGCCCTCGAGAGCTCAATGCTGCTGCGGACGAGTTGACAAACTCTTGCTTTGAGTCTTTTGATCTTGCCAAGAGGATTGATTATCATGCAACTGATATGCCTTGCGAGCTTCTTCGCGAGCTTGCAAGTTTTCATGATGAGATGTTGGAATGGAGAAAggggggagaaggaggagccccAGTTTCACGACTCACGAAGAGGCAGAAGCTCGCTACAAAGACGAAATGGTGATGCGAGCCTCGCGTCGAAGGGTGAGGGCCATCTCCCGAATGGGAGATGGCTCTCGGCTCGCGGAGTGCGCACTTTGGACACTCAAAAAGTAGGACTGCTCCGTTTGAGACTTTTGTGATTTATATGAAAGATATTGGATTCTCCTTTTATATGAAGTTTTGTATGCCAATAGGCCAtttgctttgcaaaccctacaaagaaacTGTTTGTTAGCTTGTAGCAGCTTGGTAGGTTGCTGCATGTTTTTGCCTTGTAGGAGCATGTTTCACGGCATGTTAGGtttacatgtttgttttggCATGGTAGGACCAGTTGAGAGTGCTTTGAGCTGCCGTTTACTCACTTCGTGCTTGCCGCCCTTCGTTCGTACCCGGATGGAGTGATGATGAGCTCGGAAGATTGCCTAGAGGCCTTTTGCAGTTGCCTCAGTGACGCAAGGGAGCTTTGGAAGCTGAACTctgtgtttgaagggtccacacttgtcagtgcaagcttttgcagagttctccactgtttagcagtgttgtagaatggaattcgtttGAAGTGTGCTGTACGCAGCCTGCTCAGAAGCCAGAcgcaacttcgctttggctcaagtggAAAAAgaccgctgcgcgagctctgcttttcacaaaAACAGTTCTTCACCTTCTAAATCTGGCCAAGGGAACAAGTTGGCTACAACgtgtttgctgctgtttcttctGGTTTGTCGCCAGGGTCTTCCTGCTTCTTGTGTGAAAATCTGGACACGGACAAAAAAGTCTGTCAGCAAGAAAACTTTTACTAGTGGTCGAGAATCAGTCGGGTAGAAAAGCAACTGCATCTCTCTTGCCAGATACAACACCTTGCCAGAGACTCAGAAAAAGAAAAGAGTGGTGAGTGTATCCGAAGTGGAGAATGAATGACCAAATGCATTTTCCAGTGTTCGACCAGAATCTTACTTGCCAGAAGGATGCATGGTGGCTGTACTTGGCAGGATATTCAGATCAGAAGGGGCAAGCGCGTTGAATGGCTTTTGTgtgttctttttctttttgtttctaGCAGCGAGTTTTGAAGTATCAATGGCCATGAATGTCCATTTAGTTTGCTTTCCTTGGGTTTTTCTTGAGCAGAGATTGTTTTTGAAGCTGTGCTTAGAGTCATGAGTCCTAAGATGTCGAAGGTGAGTAAGagtttgtttttggctttctgCGTGCAGCGCTGTGCAAGCAAGTGTTGTTCTGCTCGAAACCACTGCACCATCTTCCACAATCGCCGCTTTGCCTAAGATCGCTTCACAAAAGTTTTTTTCTTCCCTGCAACACGACGTTTAGCTCCGACTCCGAGAGAGCAACAAGAGAGTGGAACGCGTCCAAGAAGAGCACGGAGCAACTAAAACGTGTGGTGACCGACAAAAACACGAATCGGCATCTTTTTTTTAGAAACAACTTTGTGGTTCTTGTAGTTGTCGTTGTgataggttttgttttttgttattgttgttgttgttgttattattattgttgttgttgttgtcgttgttgtgttcGTCGCAAAGCGAGGATGGTTTTACGAAGCAACCGAGGACTTCTTCCGCTGCAAGTAAATTGTGTTTGCTTTTCGGAGAACAACCAGTCTTGGAAGAGTTTGTGCTTGAAGGTGAAGTTTGAAATCCAAAGTTTTGGCGCAAGTTGCAACGTGACTCACTCGCTTGGAAAGCTTTTCCGCCATGCCGAATTGCGAGGAATGTGCTGCAAAGTTGTGGAACGGAAACAAAAGagcgttttggtttttggtttggctAGAGCTCTTGATTCTTCCACGATGCTGCAGCCGCGGTCATGAGTGGAAGTTTTCAAACGGAGACGACAATGAAGATGGTTCCTACTGCCATTTGCACTGCACAGCCCGGTTGCAGGAAGTGTTTCCTGCCAGCGAGGAGGCCGACGAGAAAGCACCAACGCACAAGCGTTGCAATTACAAGAAGACGTGGCGAAACCAGGGTGACTTGCCTTACTATTTGCCCGCTTCAATGACGCCTTCGCAGTACCTTCGGACATTGTATGTATTGGTTTTCTTCGGACGCACCCCAGAAACAGGTACTCAAAGAGACTGGTCTTGCTGAGAAAACATGGGCCAAGATCCGCAACAAGATCCGAGATCTGCTTTGGCTTGTTATTCGACAGCAGTTCAATCGTGTGCAACTTGGTGGTCCTGCCGTGTGGTCGTCATCGATGAAACTTTTTTCACCAGGAAGAAAACGAATGCAGGAGGCTTTGTTGGAAGGAGCACCATCGGTAACAAGAccattgttaaggggtttttggagttggaCTTGGCGACCAGAAAAGCTACAGGCGCATGTGTCTTGATTACCATTGCGAACAGGAAACAGGCAACTTTGAAGCGGGAGATTGAGACACATGTGTTACCGGGTTCCCTCATCTTCACGGACCGGCACAAGTCGTACCATTTCTTGGGACGCAGACAAAGCCAGTACGTGCACCGAGCTGTCAACCACAAGGCTGGTGAGTTCTCCCGCATGGAACGCATATTTGGTCAGGACATCAACGTCACGACAAATGCGGTGGAAGGTTTGTTTGGACGCTTAAAAAAGTACTTGCGCCAACGTGAATATCTCCGGATTGGCAAGCGGGCCTATGGCGAAGCCCTTGCAGAGTTTCTGTGGCGGCAAAGATGTTCTGCTTTTCGCTTAGAGCCCTTCTACAACTTGCTGCGCGAGATTAAAGTTTGGCAAGATGCGCATCCCAGGCGGCCGCAAGCGGATGGGAGTGCAGACAGCATCACTTTGATGTTTTTGGAAGGCTCATTGCCGTTAGAATATGGCGGGGCCCTGTTTTAGGATTAGAGTCTTTTCGGATTCCTTCATTCGTGCCCATGAGCAAAGTTTAAGATCAACATCTGTTGTGGCAGCACCAAGGTCGCAAGTCCGATTGTCCCAGAAGATGTACCTGAACACATGCGGAGCGATTTTGAATCCTTTCTACCTTCAGATGATAGTGCTGATGAGGAAGCTTTGCCCGATCCCGCCCTACCAGTCGCGCCAGAAGCAGGGGAACATGAAGGAGAAGAGCCTGTCCCACCAGCTTTGCTCGGAGAAGAGGAACACGAGCAGGAGCATCAGGCAGACAGCGCACCGTTGCATGTACGCCATCCTGCTCAACAAGAAGAACCTCGAGTCAAGCTTGAGACTGACACAGGAAGCAGCGGGAGTGATTTGGAGATTGTTTACATCAAGCCTGCTTCCAAGAAAGCCAGAAGGGAGTCAGCCCAAATTAAGAAAGAAGCATCAGGCTCCCAACCCTCGTCGCGTGGACCTTTTTGCAAACAAGGCCACGACATGATCCAAACGGCGCCACCCGCCAATGTCAGCAGGAATGCGCGAGAATATGACGTTGTCAATGTCACGTGCGACTCGTGCGGTGTCTTGGCCGCAGGCAGCCACACATACAGGTGTGCTGCTTGTGACTGGGACATTTGTCGCGCTTGCGCAAGGAAGACAAAGTAGACATCATCGTCAACAGATTGAGAGAGAGGTTGCAGAACAACAAGAGGAAGAAGCACGCTTGGAGGATGAGAGGCTTCTCAAGGAGGCAAAAGAGAGAGTTCTCAaggagcaagcagagcaagcacaTACAGAATAGCTACGAGAGGAAAAGGAAGGATTTCTCCGGGAGAAGCAGAGCAGGCACGTCTCCAGCAGCTACGAGAGGAAAAGGAACGACTGGCACGTCTCCAGCAGCTACGAGAGGAAAAGGAACGACTTCTCCGGGAGCAAGCAAAGCAGACACGTCTCCAGCAGCTACGAGAGGAAAAGGAGCGACTTCTCCaggagcaagcagagcagaCACGTCTCGAACAGCTACGACTTGAGGCAAAGGAGCAACTTCTCAaggagcaagcagagcagaCACGCTTGGAAAAGGAGCGACttatgcagcagcaagcagagcaggcaCGTCTTCCAGAGCTACGACAGGCCGCTCCGAAACCATCCATCACATGTGGCACTCAGGCTACAGACACCCTCATCGACCACAACTCCCAACCCAGCTCCCAACCAATTTTCCCTGCCGCAGATCGTATGAGCCCTGGTGAAGAGACAATCGACAGGGCCCTGAGGGACGAAGAGTCAATGCAAATCCAGCGAGCTTTGAGTAGGGAAGCTCTAGAGGAGGAGCAAGCAGTTCTCAAGCTGAAGGAGTTGCAAGCACAGGAAGCTCGGGATGCAGAGGAAATGGCAAAGCTAGAGGCTAGAATGCAGCAGAGACAGCTCGAGTCCCAGGCCCAGGCGAAAGCTGCCCTTCTTGCCCGCTCCCGTTCCCAATCCAGCTTCTGCTCCGAGCCGGCAACATCAGCTGGCAGTCCACCAGCACCATCCACGCAGATATCAAGATAAACTCCGCCACACACAAACTGGAGTGGAACTTCTTGTACAGGTTGACCACACCGAACTCCAGAGGACAGCCGAAATGCGACCCTGATATTTACAACAAGTGGCACCAGGGTGACTAGATACGCACTGGGTACCGTGGTGATCTTGTAagttaaagttttggggtttagggtttacatatatatatatatatatatatgttgtatatacacatgtacatagccTTATATAACTCCTATAGCCTTGATCACGTATCCCTGTACACCTTTGAGCCCTATCAACCCATAAACGCCGCCCTATATAAACcatcaatcctgaatcccaaacttttGCCGAGGTGGTGCTACCAAGCAGAAGCCGCTGAGGGACTTTGTGTTGAAATGCTACAAGCAGAACGACTACGAGGGAAGCAAAGAATCTCGGCTGAGACTTTGCTGTTTAGGACTGCCGACCCTTTAGTGGCTCAAGGGAAGTCAGCATTGCCTTTGCCTGGACGCCTCGAGACATTGATGACTTATTGGAGGGAGAAAACGAAGTCCCAGAAAACCAACTTGGTCCGTAGGTGGTGCACGGAACAAGAGATGATCAAGCTGGGATGCCCGGAGTGCTTTTGCTGAAGTTAGGTTCACTGAACGACTCAAACCATGTATCTCCCCTGTGCAGTTTCATCCGTTCTGTGCCTGAGGAACAAGGTGAAAGGAGCCATGCAGTATTGCACCCGCCACAAGCTCACGAAGCAACTCCCCTGATTGAGGACACCGCGGATATGCAGTGTTGCCACCCAATATGCAAACCTACCAACCCAGTCCTGTATTATCCAAGGCGATGCAAGTACACAAACGAGGAAAAGTTCCTCGTCGAGCTGGAGGACAAGGTGGACGACGAGTTGATGACACGgttgaagctggaggaggaaaTGAGTGCCATAAGCGGCGACTTGAAGGACGATGACCCCGTGTTTGCATTCAACCTCCCAGCTGCCTTGGAAGATGATGACCAGGGTCTGCCTGCTTCCAGTGCCGGCAGCAAGAAGGTCGTGCTCGAGGAGTGGCCGGAGATCCTCGAAGACAACTTGAGTCTTAGGATCAAGAAATTCAATGACCATGCCGTCAAAAGGAAAGGTGTCTTCAAACACACGGAAGAGAGGCTCTTGGAGGAGAAGTGTGCTGGGCACGAGAAGCTTGGCAGCTTGCCTTATCTTATATAATATCCTGTCTTGCCAAAATGCAGCTGCTGAAACCTTCACGCTTTCGTCATGCCTGGGTGGAGCCATTG
>LSRX01000241.1_757072_763389
atcgagctacgaggtcactcccgaatttcagaatcgcgattcgctcaacagggttgtgacctgagttggtggccttgccctaagagagtgtgcaagtttgcgccaaaatggttcaagtttgcgccaaaagcgtttcgttttgttccaagtttggagccagttcgcatgcaacttggttcaagtttgcgccaaagcgatttattttttttctggacaatctcgctccatgccgaccaatttaagaacccgtttataagaacccttgaaagaacccgtttaagaacccgtttgagaacctgttgagttcggttgcagctttcacattgtgtgcacacgtgtgcccttcgattccaaagtgttctggcttctggctgtctcctttggttttattttctatgttctacaaaaggaaattgagttctgtcttttgcgtgcttctgactttttggatttttggttggaagttcgggaagcttgccaacatcgaaaagtttaagatgtggatcggctcaaggtggcaacaacacccaaatgggccggtttttgggggttgaaaactgctcgaaaacgttgctttgggatgctttccctgtcggcctgctggaggccacgcgcgggatgccgagcctgtgggcttgtttggggcctgttccgcgcgccttatgcctctctgctggctcttagaggactggtgggacccacgcgcgccttgggatgcctctctgctggctcttagaggattggcgggaccacacgcgccccttgggatgcccttcctgtggggcctgctggaggccacgcgcgcttgggatgccgagcctgtaggcctgttttcgggtgtgttagacagaggccgcgccttgggatgactctctactggctcttaagacaggcgggaccacacgcgcgccttgggatgccctccgtgtgcacctgctggaggccacgcgcgccttgggatgccgagcctgtgggcctgtttagcggcctgaaaaaggggcctgttagaggccccgcgccttgtctgtcactgtagacgtgttccaagctaacgagctggttgaaagcgtgagcatagggacgaaaggatgccacaggaaccaggcaaagagaagaaccaccaaaaccatgagtttttcgaggtctagaggcaatgtagattttctgacagtttcttctgatcctggcccaagaatggccaaagaagacagtttcaacaagtttcaacgaactcagtggcacgccgaaaaagaggccgccgagcagagtctgcagcttcttttgcaatggtgtgcaggaatcagcatgtggatggttcttcaagattgtatgtggcagaatgtgtgacatgtctgtcaaaagatgacaaaaaacacaagtgcagaaatatttgccaacgttcccatcttgcaaagagtggcataaatctttgccaattgtatgcggaaatcagcaatgtgtggtgtgtcaaatctgcgttttgtgtagatgtgaacctgttctgtgtgcgcgtgtccacaagaagttgcgtgagtttaagtcgaaaaatgcgacagcaggcagtttacgcttttttaagatgcatgttgcaggaatgcgtgacaatgtgtatatgtgtgggttgtccgatctgcgtttggcgtgtgtgttctgtgtgtggctgagaagtcagtgcggaaaaaatgcgcttgcaagattgtataaggatttgagcttgcaaacgggctttatttttttctttgaggtactcgctggcgtcgaatctgaaccatcggatcattgacctttattttttgagttgaggccatcagtgtttgcagcacatgtgatcctgctcaatcaatgatctctaaaccaagcgcacgcgattttgagttccgtctttccagaagcactgtgtgtgtgtgcacttctcaaacataaaataagaggttcacaacccttgcactgtgttcagttctgtccgcgcagtttacattgcgagggcgtcaggaacatcatatctacttgacgcaacaaagctagagtaggacgggggaagccggagttggccactccggtgtacctgcacgtgattgtcttagacatcctgcaactgtatatggtgcatcctcgctgttgctttctctacatgaggattccgttgtgcttcagctgacatgtacggttgcagcaatctgttctgcacacaaggttcaaaacacaacagcacacaaccgcatcaagccaacttgtatcgtaacatcacatccgtgaatgcgcgaacactttttctcagtgtgtgtgtgtgtgtgtgcacgtgtgtgtgtctgtgggtgtgtctgtgtcaaaaaatcatacttgaacttgagcttgtgtctgttagaggttgtcggtaggctccaagaacaagtcatacttgagtttatgtttgtgaaacttcgaccatgctgtgcttcgtgcgtgaatcagcatttcagatcaaaagtgtttgctgcatcgcttttccctctgttccaaagaatggcggaacaagagcaagagtttttgacggttgaggaagcatctcgagtgctttggccgtctgcgcggcagtccttgtggctcatggtctggtgggggctcttggtgcttccacattgttgtgccaacggacatgagtggcaaaatttcaatcggaaccaagatcggggaaactattttttgcattgcacaactcgagagactgttgtgtcacagcgctccgacgacgatgagaattctgagtctccttctaccaagaagaagatgtgcaacaggaagctcacttggagacgcccaggcacggtgcccatctattgttgtcgcactatggctcccgacacatatttgcggtgtttgtattggttttgtgatgatttttcttacaacacagcacgaaagcaggcccgtgccactccaaagatgtggagcaagcttgttcatcgcttgcgctcgattttgctattggcaatgtgtcgcttgcaagactcacaaggcaagcttggtggccttggcaatctggtcgccattgacgagacgtggatgacgacaaaaaagcgggttcgcggaggctttcgtggaagacagaccgcgggcactaaaacttcagtcctgggcatggtggaagtaaatttggcaagtcgacgctccactggcagatgtttgctcctggaaattccagaccggaaggcgaagactttgcaaacacgtgtgcggaatcatgtcttacccggctctttggtttcactgatgcttacactggataccgatggcttgccaagaaagactccggctacgtgcacaggtgcgtcaatcacaaacagaaggaattttctcgcgccgaggagatctttggggtgcgccaagtcgtcacaagcaacgctgtagaggggttgtttggcttgaaaacttggcttcgagagaaaggcgtgaagaaggttggcaagaacacgtatggacacttgctggcagagttcctgtgggtacaacattgcggagcaggagacatcgaccttttctctgtccttctatgccgtattcgagattggcaagatgcgcatcctgaccatgtacctgaaccacaatccttgcgacgatccttacccgaagacttgcagcgacagtttcggagcatcttgcggcctgcagaggctcatgattcagctctgcccagagtcgtgcctgatcttgcagcttctcccagagtcgtgcctaatgttgcagctcctcccagagtcgcacctgatgttgcagctcctcccagagtcgtacctgatgttgcagtttcctatcagtgcatctgaggacagtgatgtggagattgtttgcgttcggccgggtaagcgtccgcgagtgggcgaaggcattttaaaggtagaacctttgatgaaaagcctcttgcccgtaggttctcaagtgaaactagagcgtgctgtaaagtctgagccgtctattgagtctggtggtcaccaggccccaaagtccaagttttgtccccaaggccacgcggccgtttttaaacaacaagcggtctccacgtcaactacagttgtgcggaggcgccaaaagcattgggtccacacggacaagatcacatgtgatgtctgcaaaacagacgttgcaagtggtgcttggcggtgcgaccgttgtaactgggacgcttgcgagcattgcatgaagtgatttgcgtctttgacagcaacagtttttgaaaaaagccagaagcttcagttcatgcatgcttggtcggacatgttgcgcttggtggctttgatccttcaacatgtgtgctgccgttgccatctctcacgcagaatatactaagaataacatttcttgatgtttttatcagagttttttcgctcctgaacacttcccttgctcaaaaatttctgcagcaaacgcggttttggaccttcttcaacgaatagaggtagcttacaagtactttacttcgccaggattgcagtgcaaaaaagattttcctcaaagcaccttggagagtttgctttaaaatttttgcagcaaacgtggttttggaccttcttcaaagagtagaggtagctttcaagtactttgcttcgtcatgactgcagcgaaaaaaatggactttcctcaaggggcaaaggcatctatgaagcaccttcgagagtttgctttaaaatttttgcagcaaacgcggttttggaccttcttcaaggagtcgatgtagctttcaagtattttgcttcgccatgactgcagcgaaaaaaattggactttcctcaaggggcagagtttgtttcaaaatttttgcagcaaacgtggttttggaccttcttcaaggagtagaggtagctttcaagaatttttttcgccatgactgcagcgaaaagaaaaggactttcctcaaggggcaaaggtattcactttggagagtttgctgtaaagtttttgcagcagacgtggttttggactttcttcaaggagtaaaggtagctttcacgtactttgttttgccataactgcagggaaaaaattggactttcctcaaggggcagaggtattcatgaagcaccttggagagtttgttttagaatttttgcagcaaacgtggtttgattttcctgaaaaagcagaggtagcttagaaatgtttgaaaaaaccgtagcaagaaaatgttggactttctacaagggtctgaaggggtgttgaacaccttgggaagcttgcctgaaagtttcgcaaaacttctacaagagcagaagtagtcttgaggcatgtccaaagcatgaaggcttctggaactgattatccagccgggggctgtttccagccacgggctgtttccagccaggggctgtttccagccaggggctgtttccagcaaggattttgttccagcccacggctttttccaagcccggggttgttccagccaaaaagtctctccagtcggagcatgctgttttttttattgagggttgttccaacccggagcttgttccagccaggggcttgttccaggaagggttttgttccagccactggttggttccagccaagggagtttcaccccaagacattcagcaagctttctgggttctcaatggtctgagacatggttcttgcagaaatcaccaagaaaataacctcaaaatcctttcaagcgtgtgatgaagctttgagacttttcaagggggtctccggggctgcttccctccgactcaactctcaagtgcgtgtccattcgccttgagcttcaagcctttggagagtggacacagacctccatgtttttggagaggttgagaagtgtaagtgccccggagaccacccacacagtgaaagctaagccaccggacaagaggttccattttcaaaaacccaaaaacatcaacaatcacttcaacactacaaaactctcagtcggaccccagctgttttcaaagatcagtagatggcctctgccgcacacaggccactcatagagatgccagcatgcagcctcaatccctgtgaaactgtccacaattcgagagcgcagcactccacagcgagaccttgcaatgccttcaagaagcacggatgcctgttgcacagattgtgcgagcaaactgttgttgtgtgcaagagcgcaacggaaaatgaacgaaacaaactccttttctagctgtagccaacctgaacatgtcaaaaagcccgtctctgggacaattttgtcttctgctgacccgatgcaaaggcagcacatgtcatgtggctttactccacccagaaccgagacgggtcgcacacacgcggttggtaaggattgacttcagtagtctattctcaag
>LSRX01003362.1_1260_7646
NNNNNNNNNNNNNNNNNNNNNNNNNNNNNNNNNNNNNNNNNNNNNNNNNNNNNNNNNNNNNNNNNNNNNNNNNNNNNNNNNNNNNNNNNNNNNNNNNNNNNNNNNNNNNNNNNNNNNNNNNNNNNNNNNNNNNNNNNNNNNNNNNNNNNNNNNNNNNNNNNNNNNNNNNNNNNNNNNNNNNNNNNNNNNNNNNNNNNNNNNNNNNNNNNNNNNNNNNNNNNNNNNNNNNNNNNNNNNNNNNNNNNNNNNNNNNNNNNNNNNNNNNNNNNNNNNNNNNNNNNNNNNNNNNNNNNNNNNNNNNNNNNNNNNNNNNNNNNNNNNNNNNNNNNNNNNNNNNNNNNNNNNNNNNNNNNNNNNNNNNNNNNNNNNNNNNNNNNNNNNNNNNNNNNNNNNNNNNNNNNNNNNNNNNNNNNNNNNNNNNNNNNNNNNNNNNNNNNNNNNNNNNNNNNNNNNNNNNNNNNNNNNNNNNNNNNNNNNNNNNNNNNNNNNNNNNNNNNNNNNNNNNNNNNNNNNNNNNNNNNNNNNNNNNNNNNNNNNNNNNNNNNNNNNNNNNNNNNNNNNNNNNNNNNNNNNNNNNNNNNNNNNNNNNNNNNNNNNNNNNNNNNNNNNNNNNNNNNNNNNNNNNNNNNNNNNNNNNNNNNNNNNNNNNNNNNNNNNNNNNNNNNNNNNNNNNNNNNNNNNNNNNNNNNNNNNNNNNNNNNNNNNNNNNNNNNNNNNNNNNNNNNNNNNNNNNNNNNNNNNNNNNNNNNNNNNNNNNNNNNNNNNNNNNNNNNNNNNNNNNNNNNNNNNNNNNNNNNNNNNNNNNNNNNNNNNNNNNNNNNNNNNNNNNNNNNNNNNNNNNNNNNNNNNNNNNNNNNNNNCTTGGTGGCTTAAAAACGGAGAAAAATGAAGAAAAAGAACCTGACAACTTTCCAAGCAAGGCTTGTCCGCACACAAaatgagaaagccacacgaaagcgcttttgggggcttaaaaacGAAAAATGAAAAATAAAAACTGAACCTGACGTCTTTCGAAAGACCTGGACGAGATTTTGTCTTCCAGAAAACGGACCACCTCGAGTGGCCTTCGCAGGGAACCAGTCTTGGTGTGGAGTTTCAGCATCTCATCTCTGATGTAGACTGCCTCCATCCGGCTATTAACCGAATACTGGCGGTAAAGCTCACGCACACCTTCGTAACCAGCTGCAGCGTTTCCTTGGCGTGTAGAAACACTCCGGAGGATCTCCAGTCCTGGGTCCCCCTTTGCCAACGCCTGTTGCAGTGGGTAAAACAACTTGGCACTTTTTCCTGCAGTGTCACTGGGAAGCGAAACTTGCTGGATCTCGTTGGGCACGAACAGACACTGCCTCAACTCCGGAACGAACGCATCGTCCGTCAAAGCTAGCCAACTTGACAGCACTTCCGGAAAACGGTGGAACTCCTCAAGTTCCCTGATCCTTCCCGCTCTCATCTCACCGTGATTGATGAGCGGCAAGGATGGCAGGTACTTTTCCGCACGACTACCAAAACTTGAAGTAGCACCAGAGCTAAAACTTGCAGTTGCAGGAACACCCGGAGGAGCCACTGGCGACGTCGTAGGCGTCGCTGTTGTCCCTCCTGCActcgcagcagcaaaagaatcCGCTGACACTGCTCGCCGAGCTTCGTCGGCCTTCTGTCTCTCCTCGTCCAAGCCTCCGTCAAAAGTGTCAGCTGGGCAGTTTAAGCTTGCATGAGAAAATTCatctgattctgctgctgttgcaaagccGTGTTCTGGTTGTTCAGCATCTGCAAAAAtcaactgctgcaactgctcagCTCGGcgtcttgggctttgcagacgtgaaacaacgcgaaactgccttgcagctgtctgtctccaaAACACTTCAGACACGTAAGATTAGACAAACGAAACGAACGAACGTGCAGCCAAAGACGTTAAAGCTCATACAACTCACAGCTTCACTGCTGCAATCAGAACAAGCTGTTAGCGATGTTGGAGTCTTTTCCAAGAAGAACGGAGCTGGATCTTTTCAGACTTGTGTGTTAGAAGGCTTTCGCAACAATACCGGAAAAATTGGAAAAGTGTCTTCTGCAGACTCGAAATGTTTGTGGAGCAAACAAGACCGCAACGAGAAACGACAAGCTGCAAAGAAgtggaaaaaaaaagaaacgcaACGCCGTTGAGCTTCCAAATGGCCAGCAGATGTTAGTCTCCCTTGAACTTTTGACAAAACATCCTCACTTTCAGGTTGCAAAACAGTAGGCAGCTTCGAACCTTCAAAAGGGAAGAATCACCCTTTGCCTTCACCTGGAAAAGGCCAAACTTCTCGAGAGTTCACAAAAACGAACGAACAAAACCGAGCAACAGACAAACAAGAAACACACAAACTaaacaagcacaaaaaaaaaaaagcaaatggataggtaaacaaacaaaaaaaacaaaccacaaTGCAACAGACAAGACAGAGCCCCAGAAGACACTCTTCGAATTCGAATTTTTTGCAGAAACGAATCTGTTCTCTACATTTCCTCAATTGCCATCCAAAATCTACCAGCCATGTATCACGTCAGCTTTCTTTTCGGACAATTTTCTACTCATGCAGCTTGTGTAGGCGAGAGACTTTGCAGAATGCAGAACCACGCACTTTGCAGACAGATGGAAACAAACATCGGGTTCTTCCAAAGACTCTCAAAACGAACTTCCTTCTCTGGCTTCAAACCGCTCCAAAGCCCGTAGAAATcatatttttcttttttttgcactTTTCAAGTTTTCAATGTCTTGCTACTAAATGGAACAGAGCTCGTTTCATGGTTTTGTCATCAGGCGTAGTCGTGACATGTATTGTGCTTATTGTGCTTGTGATTGCACTGATTGTTGTTCGTCGCAAAAGCGAGGACAGTACCTCGAAGCTTCTTCCAAGAGAACGAAATGTTGTTTGCGTGTACAAAAATGTTGGAAGAGTTTGTGTGATCTCTCTATTTGCAGGCTTCAGATGAAACTTTTTTCACTAGAAAGAAAAACGAATGCAAGAGGCTTTGTAGGAAGCAACAAAACCATTATTATGGACTTTTTGGAGTTAGACTTGGTGACTAGAAAAGCTACAAGCGCATGTGTCTTGCTACCATTGCGAAGAGGAAACAGACAACTGAAGTGGAAGATTGAGACATGTGTTATCTCACGGACCAAGTTGCAACCACTTTAGGACGCAAACAAAACCAGTGTGGCACCGAGCTGTCAACACAAGCTGGTGAGTTAACTGCATGGAATGCAAATTTCGTTGGAACATCAACGTTACGACCAATGTGGAAGGTTTGCTTGGTTAGAAAAGTACCAACGTGAAAATCTCCGAATTGGCAAGCGGTCTACGGTAAAGTCCTTGCAGAGTTTCTGTGGCGGCAAAGATGTTGTGCTTGTCGCGTCCttgtgaaaaacagagcgcgcagcactcggtctttttcttgagccaaagagcgggcgcagctcagcgtcttgggctctgcagacgtgaaacaacgtgaaactgccctgcagctgtctgtctccaagcaaaacactttagtcacacctaagacgaaacgaaacgaacgtacgtgcagtcacagacctaaaagctcacacaactcacagcttcactgctgccatcaggacaactccaatcggTAGGATTTTTCCTTCCAGAAAGCGCGAAGAGTGCGGCCCTCGGCCAAGTGAAACGAGTCGGAAGAGGCCTTTGCCTCACTCCTGC
>LSRX01000331.1_401698_407982
TATAAGGAAGTCTCCGTCCCCCCATAAAATCCGAGTGTGTTTCTAATACGTTTCGCTAATGCTTTCGAAACTGACTTTTTCAAATCTTCTCTTTCCTATGACTGACTTTTTTACATTTTCTTTTCAGCGGCCTCCAAGTGGTGCCCCAATtctaagatgtacgatttgttgccgttgctgtggccTCCAAGTGGTGCCCCTATGCTACGATGTACGACTTGTTGCCGCTGCTTTGGTCTGGCAGTGGTGCCCCAgtgctaagatgtacgatttgttgccgttgctctgGTCTGGACGTTGTGCCCCAATGCTacgatgtacgatttgttgccgctGCTTTGGCCTGGAAGTGGTGCCCCAATGCAAAGATGTACGGtttgttgcctttgctttgcttaaATTTTTTCCTTTTACATTGACTGTGGAGCCAGAAGTCGCAAAATTCCGGGGTCAAGGAGTTCTAACATTAggaggggctttaatattagtgggaagcgattatCCTAGTAAGACCGCTGATGGCTAGAGCTTTCCCAAAGCAGGAGCTTTTTCTGTCCTACGCCACCTTCTACCAGATCCAGGTGGTGGCTGCTCGTCAAAACAAGGACATCGCAGCTGCGGCCGCCAAGGGGACCAGTCCCAGGAAACTGGCGCAGCTCTCCGCTTGCATATGCCTTTGGGATCTTCTGTGGTTGCccgccagcaccagctcctCCAGCGTGCCAATGGACCTGTCCGTCACCAAAGACCATGTTCAGCGTGCCTTCACCTGCCTGGAGATGCTTGAAGGATTCGGTAACGTCCTAGCAGGGCTAGAAGCAGACAAAACATGGATGCAGGCCCCAGCGGAGTTGCACACAGACGACAGCGACGAACTCCTCCTGCAGAGCAAGCTTCAAGACACGTACGGTGGCACAGAAGAAGAGACTCTGTACAAGGATGTCGACTTCGATCCGGCCGTGCCGCAGAAAACGGGATTCAAGGACCAGACCATCGCCAGACGGATTATGCAGAAGGCCGTGCCTGACAAGTCTCGTTCCGAGCAACAGGATGCGGATCAGTGTTTCGCAACAAGTTCTCGCTGCACTTGGGGTCTCTTCTCCGCCAAGGAGCAGGGCAAGATGAAGCAAAAGCTTTGCGTCGGAGATTTTCGTCTAGTGGCCAAAGCCGTGCCGCAGGAGATCGGTGAGTTCATGTGGGGAACCGACAGCTTGCACTTCAAGCTGCCTCGTGCCCAGGACGTTTCCAAGGAGGACCCCATTCACGATGCTCTGAAGAACTTCGCCAACATCACCCTTGACGCCTTGTGGAAGAACCTGTCCGCCAGGCAGGCCGATGAGACCAGGGAAAGACGTGGGGAGAAGGGGCGGGAGAAGGCGCGCGAAGCCGCGCGCGAGGCCAAGAAGCGCAAGAGGACGGATTCCAAGCAGCCGGACGAGGATTGAGAGCCAACTAATCTATTGCAGCGTAGCTCCCCACTCTtactgtcattattattattcttagtcACATTTATTACcatcactgttgctgttgttttgttattgctagtattactgttattacgatcatgatgatgatagttgttgttaatattaatattattgttaatattaatTTCGTTTTTTGTACTAAGGATATTAATGACATTATTATGGATGTAGAAGCCTTTCGTGTCAAGAGACACATGCGTGCAGATGCATGCTTCTTGCCAATTcaaagctccagctgcaggtgtctgtgtgtccagcgctttagacttagggttttggctttaatgATTCAGTATTTCAATCTCTAGACTTTCTACTAGTTTTGTGGCAGGAGATAGCTTGCGGGCTTTAGACACACAGCACAAGCTCCGTCCAGTTCTTTTACTGTTTTGCTTGTTCGCGCCGTACGTCCTTGACTGACGTCCAGAACCAGGGAGAACCAGAAAAGTAGTTCCTGCGCTTGTCTTGCAGTAGCTCAGCGTTCAAGTTTCCGAAAGCAGGGTCTGCAAGCTACTCTATCCTCCAAGCACCTCTCTGCTAGTTGTTATTCCAGCCCTAGAGGAGTCTCCGCAGTTAGCCGACCGGTGTAGAGCCTGTCATGCCCTCGGCGACTGTGCGGCCTCACCAACGCGGAGCCCGCCCTCGGGCGCCGCTACCGGGCACGTTGACCCCCGAGCAGTTCGCTTCGCAGTTTCACAGAAAGCAGCAGGCCAACACCGACACTGCTTCGTGCAAATGCTTCAGCAGCCCGTGAGTTGGCCCCACGGCTTCACTGACAGCTTCTTCTTGCGAGCCGCGGTGATCCTCTACAGCTTCGGCCTGCTCAGCTGGAAGACTTCCTGCAGTCAAGCACGTTGTGGAGGGCAAGTTCTGTTCGAAGAGACAGTGCGAAACGATCGGGCAGACACTAAGTGTCGCTACCACTTCCGCTGTCTGCGCTGTGGCACGCGCACCAGTCCCGAGGCAAGCGGAGTTCTACATGGAGTACGATCTCACCTCTGGATGGCTTGGATTCATTTCACCGCCTTATGCAGCCTGAATCAGCCCTGGAGTCAAATCATGACCACACTGCGAAGTCACTATGGCATCCGCTCACCTTACCACACCCTCGGAGATTGGCTTGAAAGGGTGCAGAGAGCCATGGGAGACTACATTCAGGCCAAGAAGGTGGATGTCATTGGCGGCAAAGGATTCGTCGTGGCCTGGGACGAGACAGCTTGGGGACGACAGCGTGCAGGCATCATGAAGAAGCCCGCGCAGCAGCGAGGGCGAAGCGTCCACACCATGAAGAGATTGCCTGGCCGGACCATCTGGAAGAAACCCGCTGTTCAGGAAAGTGCGAGCAGCGACAAAGGCGAGACTAGGTGGATCTGGATGGCCGTTGTCTGTGGAAGACTAGCTTCCGCAGCAGGGCCTGCAGAAGTCTTCACGCACAAGAATCAGACCAAGCGTgtggctgccgtgctcttgccTGGCAGTCGCAGCGCCCTGCAAGGCAAGCCTCGAGGCACCCAGCAGCTCAAGAAGGTGATTAAGCATCACATCAAGCCTGGGACGAAGCCCGTCACTGATGGTTGGGCTCCTTCGGCCAGCGTGGTCAACTCCTTGGGCCATTTCGACGAGCACGCCGTGGTGAACCACTCCAAGGAATGGCGTAACGAGGACGGCTATCACACCAATGACATCGAGTCGGAGAACAATCGCCTCAAGACATGGGCCCGCCGACGATGGGGACGCTTGCCGCCCAAGTGTACAGACGAGATGCTGATGGAGTATGTCTTCCGTGTCAACGTCGGTTCGTCTTTCCAGTGCGTCCTCACAGCCGTGCAGCACGCAGCCGGTGTCAGGAGTCCCTCAGTAGCCGTCCCGGTCCAGTTTCGTTAGCTACCTTTGCATGTTTCCCCTAAAATTATGCAGCTTGGTCGGAATATCCCCAGGTAAAATTAAGCAGCTTGGCCGGAATATCCCCGGGCTGCCGTGCAAGTTCGTGTGCAGGGACATAGTAACTTCTCGCTGCGCGTACTCTACCTCGCAAGCCTCGTGTTAAAACATCGTTCCACAGacttgcacagcagcagctccttgtcAAACCACAGCTATCTACACTGACAGCACATCCTGTCCACTCAGGTGCATTTGCTCCGGAACGAGACGCTTCAGCAGCCCAGGGCCGCTGATTGCTATCATTCTTATCTTTAGTGCAATTCTCATTACTATCGTAGTTGTTCCTAATGTCGAACAGTCAACgtccaagaagcaagaaacacacccaaaattcccacgcaccccaaacgcagcggagacattcccacgcaccccaaacgcaactaGCGCGAAAATTAGTGGGCTGAGGTGCATGTGCAGGTGCACAGTAAGACCCGACTCACTGCTCCGACGATGACGGCGCTGACTGCCCGCTGACAGCTGAGGCTGCAGTCGGTTCATGAAAAGTGGCCTTTGCTTTTGACGTTCTGCTATTAGCTGGAATCCAGGAATCTGGGATCCCGGCGAGAGACAAGCCTTTTGCACTTCCGAGGGTTCGAACTTGGCCCTGTCAGAGGAGAGTGAGGCTCGCCGCTGCGTGAACGCGAGTCGGCAGCGCTCAGATGTACTGCTCAGTGCTGGGGATACCCTGTTTGCATGCTGATAGGTGTAATTCAAGACAGGCTCCTTACACCCCTGAGCCGCTaacctcccctcccccgccccctgcAGCCATGTCGGGCACTCCTGGACGCTTGGGAAATCTGCTGGCCTATGCAGGTGTCATAAAGCCGGTGTTGGGTGCCTGAACATCTTTTTGGGTGAAGGAGTGACTCTGGCAATGAAAAGCAGAGCAGGGTCAGGGACACATGGGAACAAACAAGACTCAAAGGATCCAAGACCTTAGACCTGGTGACAGACAGGCCTTGCCACAAGCAGTGATTGCGGAGTTGTTGCAGACGAGGCTTTGGCCCAAGCTCAGCTGCCCTAAAGATGCGAAAGAGCACAAAGCGCGCGTCCATTCATCGCCCTGTCCACAGGCCAAAATCGCCGAGCAATGTGAGATGCTGTTCGACCGGCACTTCAAACCTGCCGGGTTTTTTCCAGAAAAACGTCTGATGGACATCGTTTTGGACAAGCCTCGTAAGCTCTCTGGGAATCTCTTGGCTTATTTTGGCATCTGTCACACGCCTGGAATTGTAGCGATGAGCCTGTAGGCCTTTTGCCACTGACCATCTTTCACCAAGGCGGCGGTGAGACTGTTTCGCGTGATCGTGTTCGGCTGCACCGATACTTCCTGCGCAGGGTATCGTTGCAGTTGTGAAGCGGAAAACCAGGCAGTAGCGAACCGCAAAGACTTCCTCAATTCCCACATACTACAAGTCAGCCGAATTTCTTCCTGCCTGCATGGTGTCAAACCTGGTCAGGCGCATTCAGAAATTGCCAGATCGGTGCCCGATCACTTACACTGGGCCATAGCGCAAAATCATGCGCTTCATGAAGCTCGTAAGGCATTGACAATTCCAGGGCTGGTTTCCATCGCCCGCgcttctcacaagcactgatagcCGCGCTGAAGCTCACCACGTTTGGCTGGGGCCCTGGCAGTGACTGCGAGAGCTTCTGGCTGAGAGTTCTGCAGAGTCTGCCTATACAACTTTCGTGAGTCTCATGAGGCTAGTGCACCCACGTGGTGGGACTGCACGATGATAGTGACGTTGGTGTGAAAATCAGAAACCCCTCGAACAAGACTGCTGTCGCCCATCCCAGCATTCTGCAGTTGACGTTATCTGGATGGTTGGAGTGTTAACCGTCCAGTGTCCACTGAGCATCACAGCTGCCATGAAGAGTGGCAGCATTAGATATGATAACATCTCCAAGCAGTTTAGCAAGCGATTAACGCTGGTCGGGCACAGGACCTGTCAGATGCAATTCACTGCGCAGCCTGAGGTGCACATCTCTGCCAGCATGGCCAACGCAAGCTTCCATTGCGCTGAATTCTCCATTGCCGTGATGACTGCCGAGTGCACCACCACCTTGCATAATCTGGAGGCCAATCACCACAGAATCACTTTGAATCCCGAAGGTCAGAAGTTACCGCGATCTCGTGGTCAATGATTCGGGTTTCAACGGGCGAGTGCACCGTCCCGAAATCGGTGTTGCAACACTGCATGCCACTCCACtccaacaacagcatcaacagagGCTGGTCAGACAGCATCTGGTCTGTGGTGTCAGCCGAAGATCTCCGATGTACAATCCATATCTCTTCAACTGAGATTCAGGCATTTGGCACCAACTTCCGCATGGTCATCTCCTGAAGGGATGGCACAGACGGCTGCAATGGTATGAATTCACACGTTGACAGGGTGAAAGGTTACGAcatttggggtattgggtttagcaTAGGCTTGGACGAGGTAAACTGCACTACGTAGGATTCACAGAAGCGAAGCCAGCGCCAGATTGTGTCACCGACAGAATGCAGATGTGCCAAATCCGCGAGTGCATCCGCGGGGGTGAATCAAATGCAAGATGGTCCTGCGATGATCCAAGTGCCCAGGCCGTGCGCCCGCGCTGAATCTACATGTCGAAAGCCCACTACTCGGCAGTCACACTTACTAGATGTCTTACTAGTAAACTAGTAACAGGCGCCTGACACTCATTGACACTGAAGACAGTTCAGGTATGTCTCCTGGAAGAGTGCAAGCGCCTGCTGCCAGTGACCAGCTGAAGCTTCAGCGCTGATTGCAGCGGCGAATGCGACAAGATCCGGTTGAAACAGTCGTTGCAGTTCCTTGGCATAGG
>LSRX01000268.1_503019_509285
gtatatataaatatatttgatcccttccccctacaatatataaggaagtctccctccccccataaaatccgagtgtgtttctaatacgtttcgctaatgctttcgaaacttttaaattttcttttcagcggcctccaagtggtgccccaattctaagatgtacgatttgttgccgttgctgtggcctccaagtggtgcccctatgctacgatgtacgacttgttgccgctgctttggtctggcagtggtgccccagtgctaagatgtacgatttgttgccgttgctctggtctggacgttgtgccccaatgctacgatgtacgatttgttgccgctgctttggcctggaagtggtgccccaatgcaaagatgtacggtttgttgcctttgctttgcttaaattttttccttttacattgactgtggagccagaagtcgcaaaattccggggtcaaggagttctaacattaggaggggctttaatattagtgggaagcgattatcctagtaagaccgctgatggctagagctttcccaaagcaggagctttttctgtcctacgccaccttctaccagatccaggtggtggctgctcgtcaaaacaaggacatcgcagctgcggccgccaaggggaccagtccctggaagctggcgcagctctccgcttgcatatgcctttgggatcttctgtggttgcccgccagcaccagctcctccagcgtgccaatggacctgtccgtcaccaaagaccatgttcagcgtgccttcacctgcctggagatgcttgaaggattcggtaacgtcctagcagggctagaagcagacaaaacatggatgcaggcccccgcggagttgcacacagacgacagcgacgaactcctcctgcagagcaagcttcaagacacgtacggtggcacagaagaagagactctgtgcaaggatgtcgacttcgatccggccgtgccgcagaagacgggattcaaggaccagaccatcgccagacggattatgcagaaggccgtgcctgacaagtctcgttccgagcaacaggatgcggatcagtgtttcgcaacaagttctcgctgcacttggggtctcttctccgccaaggagcagggcaagatgaagcaaaagctttgcgtcggagattttcgtctagtggccaaagccgtgccgcaggagatcggtgagttcatgtggggaaccgacagcttgcacttcaagctgcctcgtgcccaggacgtttccaaggaggaccccattcacgatgctctgaagaacttcgccaacatcacccttgacgccttgtggaagaacctgtccgccaggcaggccgatgagaccagggaaagacgtggggagaaggggcgggagaaggcgcgcgaagccgcgcgcgaggccaagaagcgcaagaggacggattccaagcagccggacgaggattgagagcctactggtctattgcagcgtagctccccactcttactgtcattattattattcttagtcacatttattaccatcactgttgctgttgttttgttattgctagtattactgttattacgatcatgatgatgatagttgttgttagtattaatattattgttaatattactttcgttttttgtactaaggatattaatgacattattatggatgtagaagcctttcgtgtcaagagacacatgcgtgcagatgcatgcttcttgccaattcaaagctccagctgcaggtgtctgtgtgtccagcgctttagacttagggttttggctttaatgattcagtatttcaatctctaggctttctactagttttgtggcaggagatagcttgcgggctttagacacacagcacaagctccgtccagttcttttactgttctgcttgttcgcgccgtacgtccttgactgacgtccagaaccagggagaaccagaaaagtagttcctgcgcttgtcctgcagtagctcagcgttcaagtttccgaaagcagggtctgcaagctactctatcctccaagcacctctctgccagctgccattccagctctagaggagtctccgcagttagccgaccggtgtagagcctgtcatgccctcggcgactgtgcggcctcaccaacgcggagcccgccctcgggcgccgctaccgggcacgttgacccccgagcagttcgcttcgcagtttcacagatagcagcaggccaacaccgacactgcttcgtgcaaatgcttcagcagcccgtgagttggccccacggcttcactgacagcttcttcttgcgagccgcggtgatcctctacagcttcggcctgctcagctggaagacttcctgcagtcaagcacgttgtggagggcaagttctgttcgaagagacagtgcgaaacgatcgggcagacactaagtgtcgctaccacttccgctgtctgcgctgtggcacgcgcaccagtcccgaggcaagcggagttctgcatggagtacgatctcacctctggatggcttggattcatttcaccgccttatgcagcctgaatcagccctggagtcaaatcatgaccacactgcgaagtcactatggcatccgctcaccttatcacaccctcggagattggcttgaaagggtgcagagagccatgggagactacattcaggccaagaaggtggatgtcattggcggcaaaggattcgtcgtggcctgggacgagacagcttggggacgacagcgtgcaggcatcatgaagaagcccgcgcagcagcgagggcgaagcgtccacaccatgaagagattgcctggccggaccatctggaagaaacccgctgttcaggaaagtgcgagcagcgacaaaggcgagactaggtggatctggatggccgttgtctgtggaagactagcttccgcagcagggcctgcagatgtcttcacgcacaagaatcagaccaagcgtgtggctgccgtgctcttgcctggcagtcgcagcgccctgcaaggcaagcctcgaggcacccagcagctcaagaaggtgattaagcatcacatcaagcctgggacgatgcccgtcactgatggttgggctccttcggccagcgtggtcaactccttgggccatttcgacgagcacgccgtggtgaaccactccaaggaatggcgtaacgaggacatcgagtcggagaacaatcgcctcaagacatgggcccgccgacgatggggacgcttgccgcccaagtgtacagacgagatgctgatggagtatgtcttccgtgtcaacgtcggttcgtctttccagtgcgtcctcacagccgtgcagcacgcagccggtgtcaggagtccctcagtagccgtcccggtccagtttcgttagctacctttgcatgtttccgctaaaattatgcagcttggtcggaatatccccaggtaaaattaagcagcttggccggaatatccccgggctgccgtgcaagttcgtgtgcagggacatagtaacttctcgctgcgcgtactctacctcgcaagcctcgtgttaaaacatcgttccacagacttgcacagcagcagctccttgtcaaaccacagctatctacactgacagcacatcctgtccactcaggtgcatttgctccggaacgagacgcttcagcagcccagggccgctgattgctatcattcttatctttagtgcaattctcattactatcgtagttgttcctaatgtccaacagtcaacgtccaagaagcaagaaacacacccaaaattcccacgcaccccaaacgcagcggagacattcccacgcaccccaaacgcaactagcgcccctttttctgggtccccaatacagtacggcaccctttgtaaacaggaccctaataggtaccctagtttagagaactacctatatacaagcctcgtagtgccttatagaaatccttgtaatcccttatagatcccctaagagggaccctaatttagagaactacccataaatggcatcagatgcatcgactccgaaagggaccccaagggcaagataagctcccagcacacatggccaagtcgttctccatgctggcgtggccttgatagacccataggcccccaaaaaagttcccttttatggtttatatttagaatcctcctaggtaatcccaaaaaggaactacttatatgcgtactaggaacttagaccatttcctttgcagccttgatctccaacagatcgatcgatgctcacaagaacagtgttgctgccagtgatctggccccccaaaacttgttgatggcatttataaaccctaggccctataaaactctaaacatcccctaaactctaagctctttcacacatgcaggtggatcttcggagacgatcctaaaaatccgagggtttaacaggctcccgtgtgctctcacagtatactcccaaagggtcctaggtactgttatggaggatcctttcccaagtcatgataactaataattcccgatacataatacagaaacgcaatctaacatataggtaggtgctctggaccttttgggactatgctttggtcctgaactactatatgaacgctcactacgacacagctacatagacccttagcgaacccgattgtaaggggcttaatagttagactagggttttgaagtatattaggaacccccaaaataacataggcaattatcaaggcctctatattaagccctacagttgacgatccgaagaacccaacatctctctaagcccgtgaaccataaagcgacatcctgagccctacatcccaaaaatcccaaagcgaaacccacgacctgatccgaaagccgacaccctgcaccgaagccctaaacccggaaatccgaaacccagacccgaaaaaccctaaaccctaaaccctcaaccctaaaccctaaaccctcaaccctacatgacactaaaccctaaagactacgccctgaactgtgtgcccggctctcattgcagacgcaacattttgcctccaaggcctctggaaaaagattcgcgggagccgcatcctgtccagggctttcgggtaaagaaggggctttgggggttaagtttagggtttaggggtttagtgtttagggttgacggtttagggttgagggttgagggttgagagtttagggttgagagtttaaagagctacagtcaagagttctagtgggtttcgggcctcggggatctatacaagggtttagcgtccatagtgtagggggtttaaggggtcgagaccttggcgcttaggatatagggggtttagggtttcgggtctatcttaacccggaaccaccttctatatcaaggactgacacaatgaactcacaaNacatgacactaaaccctaaagactacgccctgaactgtgtgcccggctctcattgcagacgcaacattttgcctccaaggcctctggaaaaagattcgcgggagccgcatcctgtccagggctttcgggtaaagaaggggctttgggggttaagtttagggtttaggggtttagtgtttagggttgacggtttagggttgagggttgagggttgagagtttagggttgagagtttaaagagctacagtcaagagttctagtgggtttcgggcctcggggatctatacaagggtttagcgtccatagtgtagggggtttaaggggtcgagaccttggcgcttaggatatagggggtttagggtttcgggtctagggggtctagggtttgggtgggttagggtttcctttttagggttcaagtcagtccgtaaacctgaacgaatcccaaaccaaaaccaccaaacatcctcaaccctgaacctctcgtcaaggttttctcaaaatacgctcaaaagtaggcttcgtggtctatcttaacccggaaccaccttctatatcaaggactgacacaatgaactcacaagaaagaagcctgcaaaacgtagccaatatagggttccccaacccctagacccggaactaaacccctaaacccttaaaccctcaagccctaaacccttcgagctcttcaaaccctgacctaaaccgccaaagccagagatgcaccaaacaaacttcgactcggcctctgcgcgcaagcggcgggatcctgcaggatcagggtttagggctttaggctttagggctttagggtttaggatttatagggtgtagggctttatgggctttagggtttaggatttatggggttcagggctttaggctttctagggtttaggatttatggggtttagggctatg
>LSRX01000339.1_148384_154662
TGGCGGGAGCACAACTTCGGCTTGCGCGAACTTGCTGAGGCCCTATAGAACGACGGGATTTCGAGACCACGACGAGTGCGTTTGGGGGCAGTGAAGTGGCAGCGGGTGCGAGACACTGTTTGCTGTAGGCATCGCACAAGGTTCAACATGAGCAGAGCAAGCTTTGGGGAGTATTCATAGTGTATTTATACATAAAGTCATGAGTCACATTGAAGATCACTAACCCGTATTCCGACCCTATCCTAACCCCAACCACTCCATCCCCCGAATTGAGTCCGATCACGACcagcttcttgtccttctcctccAGCGCCGCAGCATACTCGCGCACCCTGAACGGAGGAGAAGTCGAGCAAAAAACGGGCAGGGGCTATTCCGAGGAGAGCAGCGTGCATCCCTCCAACAAGCGATCCCGCAAAGATACACCACTAGCTAAGGGACCTTGATCATCAGGATACTGTCACTTACATACGTAGTCTTACTACTAGTATGCCTATGATCTATGCTTACTTGATGTAGTGACAGATGATTCAGGGCACTGCACTAATCATgacgggggctttagggttcgggacctgAGGCTTCCTTAAGGACTTAAAACGGGTAAGGCTCATATACCACATTGGGATTCATGGTATTAGGGcaaagggcccctacttataagggtcatttggtccccgaGGTTCACATCATGAACCCAtgcgggaaccctgaaaggtcgcatcgagggttccttcaaaggaaagCTTAAAGAAGccgcatatagggtttagggtcaagacctgctgcggtttggggtttagggtttaggtgtttgaagAGCCCGCAAAGGAAGAATTCAAGAATGCCTTCAAGCAGTCTTCAATTCAAACGATATgctgaaaggaacccagaaaaaaaacggGTAATGTTATATCTCCCCCTGCATTTCCTGGCTTCGCACAACAAGTCACACATTcaccagttcaccatttcaccattcctttcccccatatggtcaggccagttcaccatttcaccattcctttcccccatatggtcagNNNNNNNNNNNNNNNNNNNNNNNNNNNNNNNNNNNNNNNNNNNNNNNNNNNNNNNNNNNNNNNNNNNNNNNNNNNNNNNNNNNNNNNNNNNNNNNNNNNNNNNNNNNNNNNNNNNNNNNNNNNNNNNNNNNNNNNNNNNNNNNNNNNNNNNNNNNNNNNNNNNNNNNNNNNNNNNNNNNNNNNNNNNNNNNNNNNNNNNNNNNNNNNNNNNNNNNNNNNNNNNNNNNNNNNNNNNNNNNNNNNNNNNNNNNNNNNNNNNNNNNNNNNNNNNNNNNNNNNNNNNNNNNNNNNNNNNNNNNNNNNNNNNNNNNNNNNNNNNNNNNNNNNNNNNNNNNNNNNNNNNNNNNNNNNNNNNNNNNNNNNNNNNNNNNNNNNNNNNNNNNNNNNNNNNNNNNNNNNNNNNNNNNNNNNNNNNNNNNNNNNNNNNNNNNNNNNNNNNNNNNNNNNNNNNNNNNNNNNNNNNNNNNNNNNNNNNNNNNNNNNNNNNNNNNNNNNNNNNNNNNNNNNNNNNNNNNNNNNNNNNNNNNNNNNNNNNNNNNNNNNNNNNNNNNNNNNNNNNNNNNNNNNNNNNNNNNNNNNNNNNNNNNNNNNNNNNNNNNNNNNNNNNNNNNNNNNNNNNNNNNNNNNNNNNNNNNNNNNNNNNNNNNNNNNNNNNNNNNNNNNNNNNNNNNNNNNNNNNNNNNNNNNNNNNNNNNNNNNNNNNNNNNNNNNNNNNNNNNNNNNNNNNNNNNNNNNNNNNNNNNNNNNNNNNNNNNNNNNNNNNNNNNNNNNNNNNNNNNNNNNNNNNNNNNNNNNNNNNNNNNNNNNNNNNNNNNNNNNNNNNNNNNNNNNNNNNNNNNNNNNNNNNNNNNNNNNNNNNNNNNNNNNNNNNNNNNNNNNNNNNNNNNNNNNNNNNNNNNNNNNNNNNNNNNNNNNNNNNNNNNNNNNNNNNNNNNNNNNNNNNNNNNNNNNNNNNNNNNNNNNNNNNNNNNNNNNNNNNNNNNNNNNNNNNNNNNNNNNNNNNNNNNNNNNNNNNNNNNNNNNNNNNNNNNNNNNNNNNNNNNNNNNNNNNNNNNNNNNNNNNNNNNNNNNNNNNNNNNNNNNNNNNNNNNNNNNNNNNNNNNNNNNNNNNNNNNNNNNNNNNNNNNNNNNNNNNNNNNNNNNNNNNNNNNNNNNNNNNNNNNNNNNNNNNNNNNNNNNNNNNNNNNNNNNNNNNNNNNNNNNNNNNNNNNNNNNNNNNNNNNNNNNNNNNNNNNNNNNNNNNNNNNNNNNNNNNNNNNNNNNNNNNNNNNNNNNNNNNNNNNNNNNNNNNNNNNNNNNNNNNNNNNNNNNNNNNNNNNNNNNNNNNNNNNNNNNNNNNNNNNNNNNNNNNNGGGAAGAAGTTTCTCGTCCATCACTGACGAGATCCTTGCTGGGTACGGCAACATTGCACGACAGACACTTGCCAAATGGCGGGATGTCTATcagaaagctttggggtgtgctcTCACCAACTTGGACGCTCGCGTGATCGGGGGCAAACACCAAGTCGTCGTAATGGACGAAGCCGTCGTCGGTGTTCATGCCGAGGATGGCTGGACTGGTGGCTCTCGCGGAATAAACAAAGCAGGTGCTGAACAGAACCGGTCGTCTGAACGCAAGAACATCAACAAGATGATTAAGTCCGGGGCAATGAAGCGACTACCTGCTCGCACTCTTCATCACAAAGAGAAGGCCTCTTCCTCATCGCCGTTCATCGTGAACAAGAGACCCGCTTCTTCCTTCGCGAAAAAGCCGGCAGCCTGTGTCATGAAGAAGCCCGCCATGGCGCCGGCAAAACGtcccaaaaagaaaaacctcaaatccaacgGTATGTGGCTATGGTTGGGAATATGCGTGGGCGCCAAGAATGCAATCTACActcacagcaacaagaagaaaaggCTTACCTACCGACTCTTGCCCTCGAGCAAAAAGGCCATCAAGAACAAGCCCCGCGGTTTCGATGAGATCAAAGCCACCGTTCAGAAGCATGTCGCAAAAGGTTCCTTCCTGGTGTTTGATGGTTGGCGTGCAACCGAAAAGGCTGTCAACTCCCTCGGCTACAAGTATGCTCCACCAGTGAAACATGAGAAGCACTTTCGCGACCCCTCGACCGGCTTTCACACGAATGACGCGGAAAGTGAGAACAATAGATTGAAGAAGTGGTCCAGAACTCGCTATGGGAAACTCCAGCTGAACGTATCCGAAATGGATGAGTACGTTTTCTATGTAAATGTAGGAAGCAGTATGTGTGATGTGTTCCATGGACTTGCCATGGCCAACGGGGGTGCATGCAGCAACCGACTGCTTGCGATTGAGTAAGCTCTGCACATACGGCTGGACTGGGGTGCCGAAAAACTGATTTGTGCAGAAGTGTCATCCTTGCTGAGTGCTGCGTGTGTGTCATCCTTCCGCAGGGGCTTTTTGCATTAATAGCTAGACTTACTGTTGACCATCTGAGGTGCCTTTTCCTTGcagtaccactaccagcagctgccgttcagggttgtggggctgtgggggcgTTGTAGCAGGGCTGGTTTATAAactgtgtttgggtttataaatTTTCCTGGGTTTATAAACTGTGTCTGGGTTCACAAACCTATCGAGTTCAGCGATTTAGCAGAAAAGTAGGGGGGGGATACTACGcagcccaaaaaaacttaaagaaaccctcacagaaccggTAAAGGGTGCTGCCAGGGTTCCTTCCCTTTACGGattcttttgggtttactttCGGCTGTTGCTGAAGTGTTTTGTTCAGAATGCCTTTAAGGGATTCATGCAAGATTTGCTTcaaagggctttgtggttccttTGCGCTCTTCAAGGTTGCGTTTCTGGCTTTTTCAAGGTTAcgggcagggttcctttagttcttcaaggtttctgtgaagggtttaggactttagggttttgtgtttagggtttaggtttagggtctagggagtctaagGATTtatgtttacggttcaggggtttatgtttaggatttaggggtgtgtggtttatcttcagggttaaggggctttttCTCGAGAATGGATTGCAGCAGTTTTATGCTAAAGAGGAGTGCCGCTGATGGCAACCGTGCTCAACTGCAGCCCATcactgaaaccctttaaaacccatactccagcccctaaactcctatatcagcccgaaggccctaaaccctaccctaaaaccctaaagccctagcccctaaatcccctaaaaccctaaacccctacacccctaaaccccaaacccctaaaatccctagcaCCTGAAAGCCTTCCAACGGTGAGAACTCGTCAAGACCCTCGGAGCCCTGAGAATCACCACTTTTTTGCAGGTGTTCTTGTCGTTCCcggtagggttccggggttagaacccaccccaagccatcctgatcccctggacccaaaactttagggtgtcgggtttagggtttcgggttagcaaaaccccatcccaaaatttccctaaaccctaaacttccctaaaccatcttcAGCCGCACCCAACTGGCCGAGGCCTCTCCAACTCCTCTCTGCAAGCCGCCAGCTCTTGCCTTGGcagcagggtttacccataggctccatagtagttcctgtttgttgCTTGCCTTTAGGATCTtcgaaggtaatcccaaaaaggaactactatggagcctatgggcaattggttttgggcttagggtttagggtttgggggtgcagagaCCCagaaataaggtttagggcttagacatgTTTACTAAAGAATCGCGGGGTCACCTATGCTACAAAGTATATTATGATTACATGAGCTATCAAAGGATATACCGTCGCTTATACATGTTACAACTGATCGCTTAATTATTCATGATTACaccgtatattccttaagttttCGAGGCATCCTCCAGAGGGTGTAAGGAATTGGCTTTAATCTAAACTTGCCGGGAGTCTCCTGTGCAATGTACTtgtaggatcatgggacttgttTGCTAGGGTGATTGTCAAGGGGAACTGCCCTCATAAGTACATAAAAACACGGTGAAGGTAAATATAAACAAAAGCTtatacttcctaagtcccatgatcctccaagtagtgaggcccctatactcaataaactttgctttgggctttatgctGTATGGGCTGTGGAGTTCGGTCTATAGAAGAAGACTGCTGCTACACATCCTGCCATTTAATGCTCTCTACAGTCGATACTTCCATCGCGGACGCGATGGGTAATGTAAGTTTGATATAAGTCATATGAGTaaccgatgccctaaaccctaaaccctaaagcatgtaTTTCTGCAGACGGACCAAGGGCGATCCTCAAAAGCTTTCCAACGTGCCACCTAGActcggttgtgggtttagggtttagggttcagggccaaaacataatgtaggaacctgattaagaaaccctggggcttTATTGAGCTCTTGATATGAATCCGAACCtatttgggttgtagggccacggtttcttaatcaggttcttacattaGATTCGGTTTCTCAAGCCAAGATGGAAAGTGTAGCTTGGACTACATCCATGAAGCTTTGTTGTGCATGGCTTCATGGCGCTCCTAACCGAGCTCTCCGCACACTTCCGGGCAGCAACAACTCCCTATGAGACAGAAACTTCCGCAAaacatctccgaaaccctgaacccctaaacccctaaaccctataaaccctaaaccctaaaccctacacccgaaacccctcacatCTTAATCCGAAGACACTGAAACCTGAGTGCCTAAGCCGTAAGCTGGAAGATAGGCTCCAGGCTCGCGCACTGCAAGGGTTTCCTGACACACTCTGACGGCTTAGGGCgcagagcttttgggggcttaggcttagagggtttagggcttagggttagagggtttacggtttgggatttagggtatggtctCTACATTAGACCTACGATAAGCTCCCTTTCTGTCTGTAGGCTCAGCGTGGGATCCAAACTTtcgagtttagtttagtttagtttagtttagtttaggacttGATGAAAACAATGTGATAGATCCAGGAAAGGCGCCAATTCTTCAGGCTGCGTAACTGCCTGAAGAATTGAAAAAAGCTCCATTatgggtcctttttgtggtttatatttaggatcctataaggtaatcccaaaaaggaactactttggagcctatgggtaggggttaaaggtctagggtttagcccttttcTGTGGAAGTGCTCTGACGGGTTGGC
>LSRX01001003.1_83764_90042
CGAAACATGTTGGCTTTAAGCCCCAGCACTTCGTAGCGTCAACGTGCCCGCCATCACTCCCAACAGTGGCTGCAAGAGCCATGTCGGTTTCAGTGAAGGGCACTGCAACCTTGAAGAACGGCAAGGTTTCTTTGGTTCTTCAACCTGATGTCCAGGACATTCGCCCTGACACAAGTGCCACGGCTATGGGGTCAAACTCCAACGAGGACGATGTTCAGATTGACGTTCGCGCAGCCGTGATGAAGAAGATCGCTGATGGCCTTATGCCGGTACACCCGAGTCGTTCACCAATCTCATTTCGGACTTTGTTGGTCCAGATTTGCCACGCCcaagagaagcagcagttcACCAAGGAAGGCATATATGGCCAATGGGATCCCCGTGCAGAGTCCGCATTGGCAGCAGCGTTGTTGAAGCCGAAGCGCAATTGCAAGTCAACTTCGTCAGTCCCTTTGGCTCTGGAGAACAGCACCACCTCGCCATCTTCAGCATCCCCGGCGCTAGCGATTTGCAACACTCCGGCTTCAAACGCCCAGTCGGCCCCCAAGACTACCAACACCGATGAGGCAAAGGCTGATTCGTCATCGGattcgtcatcgtcttcgtcatcttctACATCCTCCAGCGAagatgagcagcaggagcacttcAGCGAAGATGATCAAGAGGAGCACGACGTGCCCCAGGAGCCCGACGACGAGCGGCACCAGCCCGACAACAAGGTCATGCCTGAATATTTCAAGTGGACGGACGACTGGCATGATGTGTATGCTCAGCTGTGGCAAATCTACGACAGTTCCGAGCTTAATCCCAAACGCCGTAGGATCATGGACACGCTTTTGACCGACCTTGGCAAAGCACAGGATCAGTTTGACGCGGCCGTGTAACGAGGAGTGCGCGCGAATCCGCACGCAGAAAAGTGTGTCTGCTTTGTATTGTAAGATGTTGCAGGCCCGTCATGCGCAGTTTGTTTCGTGATGTTTGGTTTCTATGTGCACGGCGGTGTTTCGAAACATCGGCTCGGTTTCGAAACAAACGTGGCTGTACATCTGTTGTGTCGTACTGATACTGATGCTACTCATAACAGCCACGTAGTCGTTTCCAACATTacacaaacatcatcaccaccgtcgtcatgTTGACCATCTTCAGTACCATCCACATGCCATCATGgtcgtaatcatcatcgtccACATGCTTGTTTGTACCAAAACAGCAGGGACTTTGGAACTAGACTACACTTTGCACACTGCTTCTTGTCGGAATCACTGCATCTTACATCTGCCGCAGCTTGATTCTCTGAGCGGTGCAGTGCAGCAGCGAGCCATGGCCAAGCACCATCAACTCCGGAGGTTGGCATCTGGGACTTCTGGTATGGATTTGCTTCTCTTTTTATGTTACAATCTTATCCTCTCTTAGTCTTTGATGAATCTTGATGCCACAACCAGGAAACCCATGGCGGCCTACAGGAAGGCATTGGAGGAGGTTAAGAACCATGTCATGACGGAACTGAAGACCCCCATCGTTATCACCAAAGAGACTGTTTCCGGCTCAGTGAACGACTTGCCACTCAAGCAGCACTCCCACCAGTATAAAGCCAAGACGCTGGTGGACATCATTGAGAATGTTGCTCTGGACGCTGTGCCCTGGGAGTCGATTCCAGTGTGCCTTGCCAATGATCGATATACTGAACTACCACCTCCAATTCGCACTTGTCCAGACACAAGTTTCGTACTCCAGATATCGATTATCAAGAATGCTACCGGTACCTTCGGCACAGTGATCAAGCGCTTCATCTTTGCGGAGAAGACTAATTCCTTACGCAACATCGACGAAGTTGTACATGGCACTGGCAACCTCATCGACTACTCCCCGACCTTTCGAAGTGGAACATGTGCATTCCAAATTCTTCTGGAAAGGATGTCTCACTGGATGTTGTCGTATCGTCGGCTAGAGCACAAGCCCAAGCAGGCCAAAAGCTCTGAGAATCCTAATGACCTCCAAACCGGGTTTGACTACATCCGAGAGTTCGGCCCGATGGCTCCAGGATGTCGACAAGCACTGCTTTGCCAGCGAAGTCGCCTTCCAGAAATATCTTATTCAACGTCGGGTTCTGGACGAAGGCGGTGCCAATGTCTCATTGTCACTGAGGGCAGTCGGCATCTTCTTGAAGTACGGGATTGCTTTGCAGATAAAGAGATGCACGAAGTGTGGTAAGCCCGCTCGCTTCGAGCAGCGAACATCGAGGGGATGGACGACTTTTGGGTGGACGTGCAGTGTTATCGGGCATAAGCACATGGAACTACAACTCAACCAATACGGCTTCCTCACCGAAGTACCAGTGAACAGCTGATTCCCGCTTCTTCATCTCATCAACATGTTGCGTCTTGGTGTGAACTGGTCCACTATCATCCAAGAGTTGCAGGCAGGCTACGGCAATGTCACCAAGAAGACGCTTGCGAAACGGCGTGACGTCTTCCAGAAGGCTCTCGGTGTTGCCCTGGACAAAATGGACTGCAGAGTCGTTGGTGGCAAGAAGGAGACCGTCGTGATGGACGAAGCCATTGTCGGAGTCCATCCTGAAGACGGTTGGTCAGTTGGCCCAACGGGATCAACAAAGCTGGTGCAGAACAGACTAGGAAGTCGGCGCGCCTGGAACGGAGCAACTTGGTTTCCAAGGGTGCCATGAAAAGGTTGCCAGCAAGAACTCTGCATGGAGCGGAGAAGGCTTCTCCAGCGGGGCCACAACTTCTGAAGAAGCCGGCTTCAATACGAATGAAGCGGCCATGTGGCGTGATGAAAACGATCCAGAAGAAGCCTGCTGCCGTTCGACCGCCAGCAAAACGACTCAAGAAGACATCAAGACAAATGGTGCCTGGCCATGGCTTGCTGTCGCCGTAGGCAAGAACAAAGAGGTCTACACCCATGACAACGGCAAGAAGCGCATCACATATCGCCTTCTACCTTCTCGCCGCACTGCCATAAAGAACAAGCCACGTGGCTTTGAGGAAATCCAAAAGACTGTCGAAGAGCATGTTGCGAAAGGCTCGTACTTGGTGTTTGATGGCTGGACTGCGACCAAGAAGGCTGTGAAAGCACTAGGCTATGAGTACGCACCTCCCGTGAAACATGAAAAGTATTTTCGTGATCCCAATACTGGGTTTCACACAAATGATGCAGAGTCTGAAAACGGCAGACTCAAGAAGTGGTCAAGGCGCCGCTATGGTAAATTATCCTTGAACGCACTCGAAATGGATGAGTAAGTCTTTTATGTCAATGTCGGAACTGACATGTCATCAATCCTGAAAGGACTGGCACGAGCGAATGGGGTCATTTGCAAAAACGACCTGCTCGAAATCTAGTAGTGACCACACTACATGCTTCAAATCAGCTGGGGAAAGAGCTGTGTTGCACTGCATTGTGCTGTTGGATTGCAAGTACACATGTTGgacactgttgctgctgaagcatcTGAGGTGCCTACATGGGCTTGTTTGTCTACGAGCATCTGTACTGTCACTAACTACTTACTTGTTAGTACATTGCATTGGGCGCAGTACCGAAGATGCTAACATGCGCTGGGGGGGATAACCAcgcgcccatatatatatatatatatctatctatctatctacacttCCAATGACCTACGGTCCGAAGGTATGCGGTGGTTAGTCTTCGATGCGGCTCTGAGCGTAGACTTTCGGAACTTCCCTTGCAATCCGACCAAGGCCTGATGCATAGTTTGTCACAGCGTGCGAACATGTGTGAGTTTGCAGGGGGGACGCAGCACACAAGCAGGGACTCAATGAAGCTACCAGCGGTGTGGGAAGTTCAAGTCGGCCACTCTGGTGTACCTGCAAGCTTGTGCCATGATGCATAATTAGACTTCGTTGCACACTGGCAGTATACTGATACTGTTTGCTTTGATGTTTTCGATCGGGCTGAAAAGAATTCACATCACAAACCGTGGAAGCAAGAAGCGCACGCATTCTTGGGTGCGCCTTGCCGTGGCATACCCTGTCCAAAATGTatgcaagaagaagcacaaaaGACTGACGAGCAGCCAACCGGCCCACCCTATCTGCCGCTGTTCTATTACTTTGTCTCCCTCTCAGCCTCTCCACTCCTGTGCCTTGTTACAGTGTTCTTCTTATTTGTTGATTTTGTTGGCCTTGCATAGCTCCCGCCGCCCTCCTGCGGACACACGCAGACATGCGCCCACTGCTCTCTCGTCTTTCTTGTCGTTCTTTCCTGGGGCTTGAGTCCAGCTGTCGCCGGACTCACTCCATCACTCACTCCATCGGCCTTTGAGGTGATACAGTCACAATCAGTCACATACAGTCTGGGTGATATCAGCTAGATGCCATGTCGGTTCGTCTACCACACATCCTTCGACCCCCAACTCGACGACGAGGAGCGAGGCTGACTAATCAACATATCGCGTCGACAAGTGTCGACACAGGCCGGCAGGAACGTAAGGTGATTAGCCTTCGAGGAGCACGAAGCGAAGGCAGCGCAAAGGTCTCGATGAATCGGAGCTGAAAATTTTGATTCAACATCCTGCAACTTTCACTTTCCGAAGAGCTTCAGCTTCCCTGCGCCTGAGCTGCTTTTCTTGGTCTCAGGTTTGTTAACCCTCCTTTCACGCGGACCTCCTTCGGCATGGGTTTGATGGCCGCGGCGTTCTCACGCCTCGCTGTAAAATGGCTGAGCTTGGCCTGCTTGCATCCATCTAGCCTCCCCTCTCGGCACAGATTCGCCCTCCACGCACGAAGCTTTGATAGTGTTGCCCCAGCCGTTCTTGGGAAAGGGAGTATCAGGCCGTCCTCGCAGGCCGAGATAGTCGAGGGAATTCGCTGCACCACGCATGTTGCCGGTGATTGTCTTGCCCTGCCTGCCGTTTCAATACCGACGACGCAGGGCACCTCCTTCGATAAGTTTCTGAGCTCGCATTTCTACGCAGGCACGATGTCAAAGAGGGCGAAGATGCCGAGACCCCCTGTTGGACGTGTATCTGACCAAGGCAGAGCCACACGCTACCCAGatgggggtttctgaagccGCCGTAAAGTCTACATGCGACGTTGGGCTACCCCCTGGTCTACTTCGACCCGTTGCAAACGGAAAAGAACTGCACAGACTCTGCACTGGATGTTGACACTTGGGGCGTGGGGCCAGGGAACGAAAGCTAGCCGAGGCTGGAGGGGCGGCAAGCGATACAGAGCTGGCTAGGCGGTCCAAGCATCATCACATCCAACCACATCAGCAACAGAAAGCAAACAGGGCAATCAGCAACGGCGGGGAAACAGTCTGGGGAAACAACGGTGGCGAGGCGGGCTCCAGGCATGTAGCGGCCTCTTCACATGCAACGAGAGCCGCATCAGCCACGTGGGGGAAACAGAGATGGCATCATCACCTCCAGCACATCCAACCACATCAACAACTCAGCCGCGGAGGCGGGGGCCTTTTTGATCGATATATCAGAAGGCCCCATTCTTTTGCGTGTGGGCCGGCGGTCCGGGCCCACTGCTTACGCAGATAGAAACGAAAGCCTCGCTACACTAGCCTTCGTGATTAACGTGCTGCTCCAACCTCCTGTTGGACTGGTTCCTTTCCCTCTTGCAAGGCGCTTGCTGAGTTTCGTGGTGCTCTCTACCCATCCTCAGGATTCGAACATCGTGCAGTAAAATTCCAGCACACGCAAGTCATGCACGTTGCAGCAGGATTCGCGAAATCCTTCGTGGTTTAAGCTGGTTGACACGCAAAGAACCGAGATACAATATGTCCTTGGAGCGCAGATACAGCCAGGAAGTTGAAACATCACCCACTCCCGTCACTTCATCCCAAGCCATACCCTGTCACAGAACCCCATTTTGCCAACAGGTCACTCTTCTAGTTCAAGCAGCTTGCTCACGGCCTGCAAAtcccaagctgcagccagcCTTGTGACTGCGATTGACTTTCCAGGTCTCTGATTCTTGCGCATCTCCTTGCATCTCTGGGAATCTCTGGGCATCTGGCAGCTCCACCAACAAAGAGGCCGGTAGAGCCACCCACAGCGGCACCTCTGCGTTGGGATGCGCAGAGACTTTGCAGAGAAAAGCAAAGATGTTTCTGGCTTGCCCACCGATTGGAATGGAGAGGCCAAAGGTAAATACCGCAGGCACCAGCCCGACCAAGGCACCTACCTCAAGCAAGTAAAATGCACGCAAGAAGGATGCATCCACACAGGGCCCAGGCAGTGCCCCCGACACAAGCCTTGGGTCCACATACGT
>LSRX01000612.1_14962_21243
gtactggctacctcatcgactactccccgaactttcgaagtggaccttgtgcattccaaattcttctggaaaggatgtctcactggatgttattcgtatcgtcggctagagcacaagcccaagcagaccaaaagctctgagaatcccaatgacctccaaactgggtttgactacatccgagagtttggcccgagatccaacatgggaaatggccagactgagtgggctgaaattgaaacccatagacttggaggaccgctgcatggttggagtgccggcttggtcaaggaattcctacgaaaccattcagcctcgaatgtttatgctcgtccggtcaccaacttcttcttgacactccacgacgtcgcagcctggcttttcgatgatgtgttggttgagatcttgggcgaccttaagagccacacgctggtgatgatgggaatggccgaaacaggaaaaacaccggtggctcaagccattgcaatggcgctctcagaataccatatacttgttggcgggaaagagcaggagctgcagccatcctttcgtctcgttgcatccctggaccagctgcgaggcgaagccggaatcaaggagcgtccagacatcctggatgatcccgataccagtgtcatgtcagtgacgaagctgaaagcgtttttggacagtactcttaccgagacacacacagtggaaaggtggactatgtcaaagttcgaagctgggctttgttagatatgcttgtcgggtacgtggccttgtaagtttgcatagactctgacttgctgaggtgcgcaatcagtttcgagtgatatgcaacaaccgtgtgaatgatgatgcagagccagacttgccggactccgcaagccatatcaagtttgatgagtttatggacatcatagcgccggcctttccagacaaatcgtcaaagcaagaccgtatggcctgtctcaaacgggcgcactgggtcgttaacatgaagaaagcactctatctacgaccagccgggaccgttacaggtcctgtcaggcgcatctcttacatgcacggccaaacagacttcttgaatgatgcgggcagggcaatcatgcaggccatgcgcgatggtgttgagacaccgcccaatgactggattcagaagagacaatggacgcacgacgtcctgactatgttgatcgagaagaaggagagaccgcctcgcaccgcttccatattgattcctggatcaggcgacgatggacccaccattcgtgagtcaaagccacccgttcttttctcaggccgcatatgtccggacttcctgccgactggggacaccacggcttctgtggaggagaggtgtggtccttcttcttctttgccagccacatgcactaaagttgcgttgaaaaccgaggttgaagacaaagccttcttcccgtcattgacttgtccacgccaacacctccccgcagcaaacgtcccagatcagatgatgcctttcccgacttcggcgaggatccggaaaactgaggtggctgtttccgcgattgaagtcgtgtcagaagagccagcttgacttgaacctttctatagcattgtgagtcagtctgcgtaaaggcacattgcacagtgcgtgttggctcctgacaaggcactcaagttttgtggtttgagtgtcccaagagacttggctagagtaccacatgacatgcctcaggccgccacgagaaaaaatagagtcaatgcaagtttctgctagtgatatcgcttgattgctttgcaactgctgttcaccaagcattgacttgtttcttggcaggttctggggcttgttcgaatcagaactacacttgcatgttaactgcacgacaacaatcagattggtactgttttagtgaattttagtgctatgtcccaggcagaagcgaaaatacttgagcatgcttgtcctgacacatgtatttagagtgactcgtgtagcaatgcccaagcgtgcacgcgaagatggccttcatgctctggagctagccccttgctccttcaaacaatggctccaggatgtcgataagcactgctttgccagcgaagtcgccttccagaaatatcttattctggacgaaggcggtgcaaatgtctcattgtcactgagggcagtcggcatcttcttgaagtacggggttgctttgcagataaaaagatgcacgaactgtggtaagcccgctagcttcgagcagcgaacatcgaggggatggacgacttttgggtggacgtgcagtgttgtcgggcataagcacatggaactacaactcaaccaatacggcttcctcaccgaagtatcagtgaacagctggttcccgtttcttcatctcatcaacatgttgcgtcttggtgtgaactggtccactatcatccacgagttgcaggcaggctacggcaatatcaccaagaagacgcttgcaaaatggcgtgacgtcttccagaaggctctcggtgttgctctggacaaaatggactgcagagtcgttggtggcaagaaggagaccgtcgtgatggacgaagccattgtcggagtccatcctgaagacggttggtcagttggctccaaggggattaacaaagctggtgcagaacagactaggaagtcggcgcgcctggaacggagcaacttggtttccaagggtgccatgaaaaggttgccagcaagaactctgcatggagccgagaaagcttctccagcggggccgcagcttctgaagaagccggcttcaatacgaatgaagcggccatgtggcgtgatgaaaaccatccagaagaagcctgctgccgttcgaccgtcagcaaaacgactcaaaacgactcaagaagactgccgacaacctcaagacaaatggtgcctggctatggcttgctgtcgccgtaggcaagaacaaagaggtctacacccatgacaacggcaagaagcgcatcacatatcgccttctaccttctcgccgcactgccataaagaacaagacacgtggctttgaggaaatccaaaagactgtcgaagagcatgttgcgaaaggctcgtacttggtggtgtttgatggcccgactgcgaccaagaaggctgtgaaagcactaggctatgagtacgcacctcccgtgaaacatgaaaactgttttcgtgatcccaatactgggtttcacacaaatgatgcagagtctgaaaacggcagacgcaagaagtggtcaaggcgccgctatggtaaactatccttgaacgcactcgaaatggatgagtatgtcttttatgtcaatgtcggaactgacatgtcatcaatcctgaaaggactggcacgagcgaacgggatcatttgcaggaacgacctgcttgaaatctagtagtgacgacactacatgcttcaaatcagctggggaaagctctgttgcactgcattgtgctgctggcttgcaaaagtacacatgttggacactgttgctgctgttccttcatctgaggtgcctacatgggcttgtttgtctacgagcatctgtactgtcactatctatttacttgttagtacattgcattgggcgcagtaccgaagatgctaacatgcagggggggggataaccacgcgcccatatatacacatacatatatatatatatatatacatatatatatatatacatatatatatatatatacatatatatacatatatatgaatatacatatatatatatatacatatttatacatatatatacatatatatatatacatataaatacacatatatacatatatatatatatacatatatttatacatatatatacatatatatatatacatgtacatatacatatacatatacatatacatatacatatacatatacatatacatatacatatacatatacatatatatagatatgcatatgtatatgtatatacataaatacgcatgcgtgtgttcatagatacatgtacacatatctttattgtgcatccgaatgtatgtgtttataaggtgtgcgtgtacaccacagatatacatacacacgtatatatgtgcgtgtgtgtaaatatatacacatatgtatatatatatatatattatatacatatatatatatatatatacacatatgtatgtatatatatatatatatacatatgtgtgtgtgtgtgcgtgtgtgtgtgtgcattgtttctttattgattttttctgcaatacgcactatatccctctaagatattcaacattctcacatacagagcagaactactttgcacaagtgacctgcgtgcaatcataaacacgtttgcagcttcggtgccagctggctgcggcagccacttgggctcgctggcagcagccaaatgctttcatgaacgcatcatgacgggtagatcgggcacgtagtgacgtaatgggggattgaaagctggaatgttaatctttttcggggcagcatcaccgacagcttggcttcacaaaggaaccgtagtgcaacgataacttcattagaaactggggctgcttgaaggattgcgcttcattggcttccacatcgcagcggcaccgtgagccgaagagcgagagggattgcaaaccatgtcgcgacattgcggtcaaccatggtgctccaagacaagcataacgccgctgctgaacatgcctgcacttggaataacttggcatgcttccgcacaaacatgtgcacgagcttcgtcatggaatgcaaaacggaaagatcaggttgcagtctgctcggccggcatcagctgtcaaatcccacacaagcagaaaagcacgacaacgcattcttcgtgtgttccggctggatcactgatgccgagtcatcttgtggtgcttcaactcagcctgacacacaatgcaggttcgagaagatgctggggcaagggctggtgcagaagagcgcaaccgatctttgacatcagcaatcgccgccgcaaaaaaaaaaaaatgccggccttcgggatgctgcccaggcggccttccaaagtccgcgttgccacgcagcgctcgacgtttttctgcaatgcagccacagcctccgcgaatcggatgtgtctgacgagagactgtgaaagcatagcgcaagtatgctataatgtacatgtctgtctgtctatctatctatctttctatctatctctctctgtctatctatctatctatctatctatctatccatccatccatccatctatctatctatctatctatatgctgctgtcgtgattgcgcagctggctgcagggatgcacaaaacatgtccccattcctttgtactggatgcccgcatgtgtcaaatcaacacgtcagctaatggaactaggaccaggcatctctgctaaatctgagctgtgactgtgttcaagcagctggaggcacgtgattgtgcctgcacgtcgctggcactgccaaaccaaacctaccaagacacattctccagtagctgcaggttcaagcacattcattcagaccgaagctgggcaatgcatgacgatgcttcggagcctccaaaccggataacatgcttttccccatcaaatgttctctaaacagctgatagattgactttcgcccaacgatgggcattcccgaaccttcaacaacttacagcaatgaaaacccgttgctagcagaatggaaggaaccatagttgttcttgttctagctgcttttgttggatatgacatgccggttgtatgtgtgcgtgtgtgtgcgtgtgtgtgcgtgtataaaatatctgctggatgcgcatcataactatatgtagcttgtaaacgaacaagtcgaatggaaacatggctgggaccggacacctggacgaagtgcaataagcaaactgcacgcatcaagtcgtactcattattccgttcgttttaagcttcgagttctgtgccgcacgtactccaggctggagcaaacaacatgcctccatgcgcaccatgctcggcacaccccctttgccagtagtcactttgtcctgcttgctgagacaatcaaacatcagcaccacacatgagggtacggcagccccgaaaatgagaactgccgttgcaacatgcacacacatgatcacacatgcacacacgactaatgcaaggaaaggcgatagcaaccatcatgataacccctgcagcaggtattatgccagcagtaagcactgcagcagctgcatgataagcagattggcagttcatgttggtgcatatggctcgaaattttacagccgcgaaagcaagcggtaaacagccttgaacccgaaacc
>LSRX01000353.1_438193_444489
aagggtagtcatcttgatcttgctgtaaagggggtcttagtattgagcacttccatggtctgttgagagtaccttggattttcaaactgtccagccgaaggctcacgccggacatgcttcttgttgtcccagccatgacttctgtgggattgtccgagccacacgggcttccccgccggatggcagaaaaggtcttgcttgttttgccctgcaggtgttattcaacgtacaaccgtacaaccatgaagcttacctggatagctccgctaagactctttcagccacgcccaattcatactggcatcgtaggaagaatcacacaaagctgagctgaaaaccaagcctgatatgcaatacgggcacgaccagtatgatctaccccagtgaactttatgccaaaacacgtccatccaggatcgatggtcgaaggtgcagtatgttgcggagagcaatctagctgctagctcttcctcccgagacaatgcactcaaagccttaagcccaaatccttgaaccttggcacttcagtagatagcattggaaaggtctgaagtaagcgacctcaatccttatgacagcccagagcccacaacccagaccctagatgctagacaacgaagatcccgaagagaggcccgaatggtgtcttccgcatcgtcattgccctggtagatgggaggcgcttgggtggctagacgggataattggaactgggtgaagagtccccacactctaatcgttgtctggttcgatgtcgcggcaaacaggtcgggagccagtcgccgtgttctgtgaccacatgcacgtcgatcttggagctcaacacaatttcactccctaccaagccatcaaaagcgcttctcctcatagacacatccgaaacagcccgaaggtcatcctgaatgcaaatcagcattctagcttcgtctggtgttagcagccagcacaatcctacacatctcagcgacagccctgtgctgcctacaccctggaagccctcaaccttccttcgctcctctaatcccaacgtcgtaaacctaaaccccaagtcccaaacctgggtgttcgttggtatagctctcgtcatgttaccatttttcggatctatgtagtgaagaatacggtgtccttagtattgtaacttgaatgaagctccttaccaagaaaccccaagagccttggaaggacggcacctccgcagggggcatcatttcctgggccgtggagcccgcatccttgagcctgcaggagggctttgaggccatctctgcttagaggaccgtggggcttaggaaccaggatattaaaaaatgtgagaattaaggcatctacccatgtatagctacttgtagccccaactgaagtacttgtagcctgacttgtgaattgccaggatcctccaagcctccaagtacgcacttgtgtacacacatgcaccaagcctccaagtactcatctgtacacacacatgtgcagctgcatgtaaacatcattgaatcatatgataatatgtgcacttcaattcttcatgaagatctgtatatattagcaagcaggtaagcacacgcttacatgatgacatgtgtccgtatttatgtatctacatatctatctgtctatctgtttgtccatcaatctgtccttctgtccgtccttccgcccgtgactccgtctatctatctatctatctatctatccttctgtttatctatctattgtgcgtagattgagggtaggtatggatatagactgtgagggcgcggtttaggtgcgggatccagtgccgaagttgatgcttttccgtgatagaaggtcaggggccgatgtctatttggaggttcatgggacttaagaagtatggttataggtgcctggggttgtaagtaattatgagcaaagttatcctattaccaaccctagttactaagccccatgaacccttacaagaataagtagctgaggaattaggataggagttggtcctacaggggccccccccaatagaagcccaggcgccgaaatcccttcgaccctgaccccgcaacctccccaaaaaaccctgtgagccctagagacccgggtgcccccttgggccttcaatatcaaagcagcatagagaagccttaagactttataaaaatacaactaccttattattatcatatatcataatgtagcccaaagcctattccaatttgttataaggttcctatatatatatatatatatatgggtatagttctattggcgtcccccaatgggtcccttgtcatcatggatgccattggtgacggtcatggtgatgctgatgttactgatcatgataatgatgatggtgatgatcttgcactgtacgctccagagaccctgccaacagtctttactgggtgtgtaagacgaactactcacgcaaacactttcagaggactgttactgtgccagctttgtcatccttgcgaagccagaattggatggcctttctacatttccttgtcttcatggcatgcaacgagaagatgatgagaatcgaggaggaactgctgagtgtacatggcacaagcaagagcactgtgcacagatggcagactttttatcagaattgtcttacgacctacatgaatgcacagaacctcaacaaggtcggtggtcacaagagacgctgtgttgtggacgaaaccgctgtggggaaggtgggagtccgtgtgggcaaaccagcatccaagctaggatcaatgaccagacgtcctgtgcgcatttcgaaatgcgagccatgcaagactatttggaaaagaggagccaggcctggtgtcaaggccaaagccaagagtgccaaggacaaaaagaaaatccaagaatactcagtggctatggtttggagtcgaatgtggaaaagacaagtctgtgcctttcacgcacggtgcaggaaccaagcgagtagctgctgctgtattgccttcttcgtccagtgcttcggacaagaagccaagaggacatgacttaatcaagcaagcccttcagaggcatgtgctccccaagtctaaggtgacagctgatggctggagagctacacaaagcgcttgcaagtctttgaagattcccttgaagcaggtgaaccatgcgaacactttccgaggcaaggacggtactcacagcaatgatgcagaatcagaagtagcacgcttcaagctttggtctaggggcaagtggagcaaagtcagatccacgaactccaaatgtacagccaagaaacaggccaagcttcaagccaaggttgcagagtatgttgttcagactaatagtggttgtgacatgaagttacccatgtccattattctggaagccattcgcttgcacagcaagtcgaagaagtggtcgcccgtgttgctggagtgaacaactgcagagcaactgtgggggacatgaatgaaactatagcgatatatatatatatatacatatacatatacacattcaaacttgattataaggctcctagtctgaacatgcgtgaggtgtgcttccgcgacgagccggggccgacgagcgccgatgatgaggacgaactggccagtactgggttggatgtagggcctgtggggccatagggtttcgggctaaagtgcaggcatgagatttggggtagaagcagggcatgcagctttagggcttagggtttagaaggtttagtttaattactgatgattggcacgtccacagtgggaactggaatgggctcatcgtgctccttttgcctcctatgttgctgtgaagcagactcaacttctgtgtgaagctggtacacgcaccccaatgcgcacaccatcgagcttcgtgtcgcgccagcagcgacacttctgcaaacaccaggtttaagtactttgaaccctagactaaaccccaaatcctgtaaaccccaagcccctttagctcgagatcctcatcccgaagtcctacaaccctccagagagccccttgcagtcgaaatcctaagccctaaacccacgttgctcctgacgggaatttttaagcacagagccgacgcgggagctgtgccctgaaaaacgtggctggaaaatttggcatttttgtacccttctagtccctatgaacagcatgcttgttgttactgttgtctattctcactactttcatattcttgttaccatgatcaggaggagtaatagcggtagtagtagtcgtcgtcgtcgtagtagtagtagtagtaggagtaggagggggaggaggaggaggaagtagttgcaccgacaaccatttagatttaacttgaaacgaacctgcagaatttggcaacaaaaggtttgcttctttaacgtctcggtgggagatcaaactgctgtgcacatgctgcagtgctgtggcggcggagtttcgcgagggctattcccaaattttctgcagtgaatcgatctgccagattggtgtggagtgatgacaaggatgggccaagaagctccaacattatgccctcttatggcgccggaaatccacggtagaatgggtactgtcagtacaatccgtcgcagagcaacggcatgcagtagcatctgagacatcaacgtggtcaatcgcgccccacagtcactgacatgcacgcttggatcggaggaccttcccgatcgcacggattcagacttcgtgccctcggtcgcactttaacacggagcatcccatgcttgccattactcccaaacgctatcggctcaactccacccccttctggactgttgatcttaattgctacacaggttctatacggaggccctaaaccctaaaccctaaaccgtttagggtttagggtttagggtttaggggtcttggaaacttcaaggaaagcgcactcgcatcaaaaggtcataaacttccgccgtggctccaatgcctggcactttactgcctcatggcagcagaaggagagttcttgggcctgtcagcaacttcgaattgttctttcagggttggtgggaggatggacaccgggagccctaaaccccaaaccctatcaacactctttcagattcatattcatattaagaaccctaacgaagacccagggtttcttgaccttgttcctacattcaacgctatcaactctttcaggccttgactgagccatgaccacctcaagcctttgctgccgaggccggcacccggaaccggcccgggcccgagtaaagaaaggggcctaaacaatcaccagtactttttttttttttgggggggggggttccatattgtagttataatttgccccaaaatcacaatgaaggcacctacattagaaacaacagctcaatagggtgcagggatcagggcttcggtgcaaacccaggccgttcgcaccgtgcgtagccatcccagccggaattgggcaacaggggcgggcgccgttgcctggaacaggcccaggcatgatcgaagcgatcagtgaccgaacaaccgtcggcaatagtgaggaacaagtagtggagcatcccaggacaggatgtgggttttctgttctgtgaggctgtccaagcggcgcgcgccaaaatagacacaggctcaacgcaagaatcgcgccgaatgtgtccattcgtccgggaggaggcagacaatggagccaggaacgcccagactcgcctcaactcgtgagggttgaggagcggtatcctgtagcaaccactagtcgcctacgcgtcctcggctgctcacgaaacttcggactccgcgtggcggtttgcgtgcagggagcacttgaggtttagggtatagggtcttggattctgaggaagggatagttgcggctgcaaggagttgtggatttaagagtgaagggatgtagtcaaggtttgaggtattcaggagtttggggattcggggtttaagggtttaagccttgggaatagggtaagcaggttttgtggaggcaaatctttgattggtgttcggggcttggttttggtggcttttggattcgattcctgcgctttgctccagagatcccttttgactcaacaatgctaaagcagtggtatgattcaagatcctcatcgctgtgaaggagctgcaactctaactccttatatactaccatatactacccatggacggcatgatgttccctgacactcaaactagacgctatacatacgaccataaatgcagctgctccgtaagctcgcaggaacactaccctcaccgcttcctgctttcctgaaatctcagccagtgcgcaggtcaggggcgcaaaagtcgatcccagacaacgtcttcagcaagagggccgctctaactgt
>LSRX01000807.1_284662_290970
AGGACCGTAAATTTTCGAAAAAAATAATAATTTCGATTTGGTCTTCTTATTCGACTTCAATTTTTTTGGAAATTTATTTCTATATTGAAATTTGCAGAAAAATTAGAATATAGATATAAAATATTTGGAAATTTCTTTTTCTATTTTTGTGATTGAAATTTGAAGAGAATTAAAGGAATCTCGTTAAGTTCCGTATCTGATTTTAGGAAGTATGATTAGTAGAAATAATTGCTTGTCTGGACGTATATATCGTTATCTAgaaatctctctctctaaaaTATATCTTTGACTCATTATATCTCTCTGCATCTATATTAATCTCTGGAATAGTAGACCGAGACTACATTATCTTTATGACGCGGGGAATAAGATATCGTTATTATATTTGATCTCGATTCGGAAACTATTTTTATTATCGCCATGATCATTAATTAATATTATGGTCGCCAAAATAAttatttatttctttttttgttgcgcTACCCGAGAAGAATAATTATTCGACCCAATAATGTCTCGCTGAGTAATAGGTAGTAGTTAGTTGTTAACCAAAATGAAGAAAGTGGCTGCATACCAATCGTTGAAATTTTGATAATTGATATTCTTGTTGAAATAGATATACGCAATATCACGGATCTTCGTCTTTAGGCCGGTCATCTTGATTGAATAAGGCTCAAATATATTGGTGGCAATTATATCTCTGTgcctttctctctgtctctctctctctctttctcattGATTCATTATCTTgttcgctctctctgtctctttctctctctctctctttcgctctctgtctttctatgtctctctctctgtctcatgttctctctgtctttctgtatcTCTCctctgggtctctctctctctgtctctctctttttatGTCAttgcgtctctctgtctctcttctttgAATTtttggttctctctctctctctctatatctctataagattctctttctatatatctgtatctctctctatatcatttatatttatctctatatctctatctctatctctttctaTCTTTGTGATATTCTCTCTCTTGATTTTCTCTTTAtctttctatatctatctctctctgaaTTGTGTAGCTAGAATAGATAAATAgaaatggatatatatatatatatctgtaggcacgcgtatatatatatatctttctctttttttcttCTATTTATATCTCTTTTTATATCTCTCTCTTATTCTCTCCGTCTTGCTATACGGTCTCTTGTtatctctccttctctcttttTTATGATCttttactatattattattTCTCTATTCTTTTTATCTTTCGGCATCGCGGACTTCTCGTCCCATGCGAAGATCTCATATCATGGCGgataagataatatagataaatatcTTATCATATTTCGTGAATCTCTGATAAGAATTATTCATTACTTGCAATCTGAAATTCATTCGAATATATATGATTATGAATATATTCGAAGGGGAATTAAAAACAACGGATCCGAAAATaatttagggatcaggaagTATCTTTCTAGTTGATCGTTGCAGCTTCAATGGTTCGTGTCGATGGCAAGCTTTTGAGATATCGGACGATTGATAAAGATCTGGCGAGATTCATGATTCAAGTTCATCGTTGAGAAAATTCGTATAGAATACCCAGATTGGAATTTCAGTTAATAGATTTATGGATCTAGTCCGTCGCGTCTATCGGGTCGTCTGCGATGAATCAATAACGAGATTAGATAAGATATGGGAATGGGAGGAGAAGAATTTGGCTGCAAATCTATTAAGAGATATCGAATTTCGCCCTTCTTGTTCTGCGGCGATATGATTATCTTATATTTACAAGAAAGAGGAATAATCTACGACGATATCTCTATGATCTTCTTTTCGATAATGATATTATAATATTTCTATATGGGGATAGTTCTATTGGCGTCCCCCAATGGGTCCCTTGTCATCATGGATGCCATTGATGACggtcatggtgatgctgatattattgatcatgataatgatgatggggCTGATAATGAGgatcatgctgatgataatgatgatgatgatggagatcgtgatgatgatgatgatgatgatcacgaagCTATTTGATTATTTAGCCTTTTAGGCCTGGCACCTCCGAAAATACATGCCATGGATGCTATCAATGCCTTTCGAAAGAGCATTCGGGATGAGCATTTTCAAATAAGTTCCAGCTTCATGACCAACATCATGTACTCCGAGTTGGACATCGAGAAGGAATGCGATTTGCCAGACACTATGATGCTGCGAGCTCTCATGGTGTTCATGGCATATGGTATGGTGAAGGTATGGAAATATTCGATGTGCAAGTCTTCTTGCACTGTACGCTCCAGAGACCCTGCCAACAGTCTTTACTGGATGTGAAAGACGAACTACTCACGCAAATATTTTCAGAAGACTATTATTGTGCCAGCTTTATCATCCTTGCGAAGCCAGAATTGGATGGCCTTTCTATATTTCCTTGTCTTTATGGCATGCAACGAGAAGATAATGAGAATCGAGGAGGAATTGCTGAGTGTACATGGCACAAGCAAGACCACTGTGCACAGATGGCAGATTTTTTATCAGAATTGTCTTACGACCTACATGAATGCGCAGAAGCTCAACAAGGTCGGTGGTCACAAGAGACGCTGTGTTATGGACGAAATCGCTGTGGGGAAGGTGGGAGTCCGTGTGGACAACTCAATATCCAAGCTACGATCAATGACCAGACGTCCTGTGCGTATTTCGAAACGCGAGCCATACAATTCTATTTGGAAAAGAGGAGCCAGGCCTGGTGTCAAGGTCAAAGCCAAGAGTGCCAAGGACAAAAGAAAATCCAAGAATACTCAGTGGCTATGGTTTGGAGTCGAATATGGAAAAGACAAATTTGTGCCTTTCACGCACGGTGCAGGAACCAAGCGAGTAGCTGCTACTGTATTGCCTTCTTCGTCCAGTGCTTCGGACAAGAAGCCAAGAGGACATGACTCCATCAAGCAAGCCCTTCAGAAGTATGTGCTCCCCAAATCTAAGGTGACAGCTGATGGCTGGAGAGCTATACAAAGCGCTTGCAAATCTTTGAAGATTCCCTTGAAGCAGGTGAACCATACGAATACTTTCCGAGGCAAGGACGGGACTTACAGCAATGATGCAGAATCAGAAGTAGCACGCTTCAAGTTTTGGTCTAGGGGCAAATGGAGCAAAGTCAGATCCACGAACTCCAAATGTACAGCCAAGAAACAGGCCAAGTTTCAAGCCAAGGTTACAGAATATGTTGTTCAGACTAATAGTGCTTGTGACATGAAGTTACCCATGTCCATTATTCTCGAAGCCATTCGCTTGCACAGCAAGTCGAAGAAGTGGTCGCCCGTGTTGTTGGAGTGAACAACTATAGAGCAACTGTGGGGGACATAAATAAAACTATAgcgttctatatatatatatatgaaatttcATAGATATAAGAAATTTCTGCTCATAATTCCTCGCGATTCGGGATCCGAGGCTATATTAAGGCATAAATATTTTACGGTCTAACCTCGTGGATCGACGAATACGTACGGTCCCCAGCGATATTGGTCATCGTAATCGGAGACGGCAAGGAAATATGGCATAGAAAATAGAAATATTTCGTATATTATTAATTATATTAACTTTCAAGAAGAATCCGATTAAATATCAATACGAGATAAAATCCTAATAAGTCCATATGAGATTCATATCGATTCAATCTCGATCATTTTCTTGATTCCTCGTAGATTCATGTCAGTCGACTTCTTGATTCTATACGAGAATTTTTTCGAATCTATCTCTATCATAGGATAATTTTTGAAGATAATCTCTATTTGTCGATCTGGCGGCGCAACTCATTTCTCTTATTTCTGAGCCAAGAATAATCATTATCCCAGGCCCAATACGATCAATAATTAGATGCCTTCTTAGCTCTGATTGATTTAGAGCCAGTATCCGCGGCGATCTGTCGAATATCTTAATGAAATTGATATAGGTCGCTCAGTGTTTTCGTGTAGGGCATGCAGGCTCAACGATCATAGGTATCTGTGATTCTGTTACGAGCAGCTAAGATATCATCAGTGGATTCAATTTGGCGACTCAACGACGAAACGAATAAATCTATTCAGATTCAAGAATGCCATATTATCGATGATTCGATATGGATTGCTCCGATATAATAATACGATCAGGCATGAGATCCGAATATCGCAAGCTCCTTAGTATACTTAAAGATATTGCGTATTCGATGATCCATTGAGATTATTTCGATATAATTCGATACAGCTATCTTATGCGGCAGATATGGAATATCTCATATAAAGTCTCATAATCTCGTATCAGACCAAATTTTCTAGGATCTATCCGAGAAGATCTATATCTTCGTAATTCTAAAAGATCAATATCCGGATTCCTAACTCCCGATCATATGCCGATATATTTTTTCGAATTCAAATGTCCGATTCGGATATATAATATTTTGAATATCATTGataaaaaattatatatatatatatatatatgctatatatatatataaagacagGTCTAAATTTTAGAGATTTCCGACTGAATTTGCGCCCGCAAGATCTAATTTTTCAAGAGCAGAGAAGAAAAAAGATAATGGAGGAAAGCAGacaataattataatataatttaaataAATTGACAGATTGAGATTTTTGGAGAATAGAGAAAATTTAGGATTATTCAAGTAAATTCAAATAGTATTAAAATACTATTAAAACAATATTGAAATAATGAATCTTTTGGAATTTTTTTCAGGAATCAAAAATTTTTGGCTGAATTCTAAAAATTTATAATGTTATTTTAAGGAAATCATTATTTTAGTTGTATTTTAAAAATATTTTGGTATTATTTTAGTAGTAATTGAATATTTTAAAAGaatatattattattaaatGAATCTTAGGGATTCATAATATTTTCATAGGGAAATCATTATTTTAGAATTATTTAATATTTTTTGAGAATTATTGAAGTGGGATAAAATAATTCTGAAATTGAATTAAAATAAGATTTTAATAAGCAATCATTGAAATAATATTAGAATAAAATTAAAATAATATTGAAATAAAGAATTTTTGTGATTTTCTATAGGAATGAAATATTTTGAGCTGAAATCTATGAATTCATAATATGTTTCCAAGGTATTTTAAGATTTATTCATAGTATTTTCTTAAAGAGCCACGATTTTAGTAGTATATTATCATTATTTAGATGAATTTAATTGAATTAAATTAAATAATATTAAAATATATCGAAAATAATATTGAAATAAAGAATCTATAGAGATTTTCTATAGGAACCCATTATTTTTAGCTGAATTCTCGGGATTCGTAATATTTGCTTAAAGAAATTGCTTTAGTAGTATTTCCAGTATCAAAGCCCCCACTTCCGCCCACAGGTCCCCCACAACTCCCCTCAAGATCAAGGTCGGATTTTACTACACTAAATTCTTTTCGTAAGATGGATCTTTAGATTAGGATGGGGGTCGATTTCGGGAGACATCTTTTCCAAGATATAGCGCTGGACGCCCACAGTCCTTCCCAGCTCCGCTCACAACTCCCTCCaaaatcaaagccctgagctccgccCACAATATTATTTTAGAACTATATAACTAAATTAACGATAATATTGAAATAGTATTTAAAAATATTGAAACAAAAAATCTATGTGATTTTTCTATAGGAGTGAAATATTTTTAGCTGAAATCTAGGGATTCATAATATTTTCCTAAGGCAGTCATTATCTTAGTGCCAAtttaatattatattaattTTATTTGAGAATATTTAATTAAattaaaataaaataaaatcaATACTAAAACATTATTGAAATGAGGAATCTATTAGATTTTTCGAAATGAGCCCATTATTGTTAGCTGAATTATTTTGGAAATATTTCATTAAAGCTTCATTCTAAAGATATACGAAATTTGGATGGATATTGATGTTATAGATTAATAATATCTCGAGAGAATATATACAAATTTGAATATATCGAAGATAGAGAAAATATGGATAGATCTTGGTGGTATAAATTTAAAATATCTCTAAAAAATATAAAGCCTATATTATAACGATATTTAGATTATGGATAGACGTTGATTTTAAAAATTTATAATatctctaatatatatatatataattcatataTTTTCAAAATATAgaaattataaatatataatatatctcaAGTATGCAAAATTTATATTATAAAGATATAGAAATTTTGGGTGGACGTTGAATT
>LSRX01000776.1_350184_356408
tattcagcacaaggcattggacacaggaactttggtggattcgccagctttgcgggcgttgtgtgtgttcatgcactacaagcttgttcggactcaccgatgttctgcatgcaagagcaggtgcattttgattcaaagcaggtctggtgacgagctcaagtgaatttgcgaaaacaaccggaaccaaacacacttcaagaaggcggtgactatcccggcggtttctttccttcgccccaagagctgggttccattcatacacttccttgtgtacatgaaaaacaactacaaaatggctattgtcgtgacaaaacttcatgcagtccatggaatcacaaaaccttgcctccacagatggcagaagcagtaccatgccgccatcaagaagtacgtggatgaagagaagatcaatcgtgtaggtggccccatgcatgtctgtgcagtggatgaatctcatgtaggcaagctgggctacatggtggggaaaaaggctacaagtggtggccagtccagagcaagaagccaagaatcaagatgaggatgccttgtcaaaccaagtggcattgcggtgcaaggcatggtaaaaaagaagcatggcaccagcaaggatacgagaatgcacagccgctggatgtggtttggtgttgattgtggtgtcaagcaggtgaagactcatggcaaaggtaccaaacgtgttgctgcttctgtcttagaccaccccgagactgcactggaaaagaaacccagaggagcggcaagtatctcgaaagtactctcagagcatgtgaagcctggaagcaagatagcatcggacggctggatttccacaacgaaggcggccaaggattgtggcttgaagatgttaggcacttgtgtccacggtactaactttcggaatccgaaaactggtttgcattgcaatgatgctgagtctgaggtggcacgatacaagaagtggcatcgttctaagtggacgtcggttcggacattgaacaccaaggaccaggcaaagaagcagaaccatccagaaggtaagatcttggagtatgtgttgcaaacagacacaggggatgccatgcaagtggacatggcaacaatcatgcaggcactgtccaagctggcaggggagcagacttggcagccagtttcacttttgtgacatcgggcccgacatgtgcaaaagctgtgtctgtattgcagaagctatgaaacctggaaattcttaaagatactatagcgtatataaatacacatatatatatatacacacattatatatacatatatatacacacctgcgagactctcttgcagttcacatgcgagaacaatatacatacctgtgccaggctcttgtataggttacatgcgggaaatccatttatatatacctgcaaaacggtgaagattataagcctctgtgtgccagatccgaacgtgagaaaaggtttcggactttgcagctgtgtgtgtgcccagggtagtgtccagaagagagcccaaacaaggatgtagacagaaaaaaaagaatgcaatccatttgagagactatatatacatatatacatatacatatatatatatatatatatgtatatatgtatatgtaaagttttggcgagcatggcgtctttggcagccgcagcttccgtgaaaatgaaggatgtcgatgtctccttggaagctgccgggaaaaaattgaagaaccgggtcgtggtggaccctttggcgactgcgaatgagctggcgaatgtgatccatgatttccttcagtgtaagaagacgaaggatttgtgggctctcctggccccctgtcctgggggccgatcacatacagctggcatactgccgttcatgacccgggttggttggcaaaaacagtttgttcgcttttcgatttcctgaagatcgccccgaacacgaagttgctgtccatggtatgttgcagagccctatggatcctccaggagcaaaagaacctgctgctcgggggcaaggctcagtacacggcagagcatttttggaggaaaaaagcttctcatcagcaccctggaagggagcaatggggagcgcatcgacgtcaccaggctgcaactgcaccctcttcaagcaaaggtcaatcttcgtgtctacatatacttcatagagactataaaaaatatagatataggtgtatgttgtgacgaattatatacaaaacttcacgaagaaaccacaaacacgaaacacatatcggcagacacggggcacttgatcctcatgcgaaagggctctgtatacgttctgcttcagtctctgcttctgattcatacgtcttcgaaaagatgagtgtatgtggtggccgagagccaaggaaagcagtgcagaaaatgtgaacaatgaggggcctgtgtcgacttcggaggccgagaaccacgttctacctgcgaacaggtggctcgaggtcagccggcatggaaggtgcaaacaagaaatttcacacagagaaagctactttcgcaactttgactgtggcagcaaatttcagaagcatgatttcctcgtactgttcgaaacatcatgtggtgattgagaagatagtccccctcgtcgagaagggcatccacatcttggagctctacaagctgcgaaaggacatcatgaagtttttgggagtctgagcacaataatattgggttcagtgggatctgcaccgtatgggctttctggtttgcaccatacaatctggggtgtgagcttcacaagtgctatatatatatatatacatatgcatataaaaacacacacacacacatatatatatatatatattttttctatatctatatatatatatatatatatatttatttatttatttatttataccatgtagctcgcccccccccgccggatccaccggtcggtggtgcgtggtgaagggtgagcaggcatctatctgaaatgcatgcgatctcgactccgagtacattctacagcgcatacaatttcaggagcatctcctttcaaagctcgagagagcctgcaaagacgagatttatccaacgttatatatgttgaaaatacccggggcttggcggttaatttcggattggtaggaaatcaggacgacaatgcaggggcatatttctgagatatggcaacttccatccgctgacaagccgctacctagcacgcatgcatattcgcaatagacgtatttgctattgaaattttgcaacttcaagaccagctatgtactggaaaacattcactgaaaacttacatgagcttaactaacctttaaatctttgttcaattcacaatatagcagatgtaacgagaatttatagtagccaattattcaattatttcccaactcaatctgctagttattgtattggcaacatgcctgtttctaaggaaataacgatagaatgatccaaacataatacaaacgagcacattgcatgtaaatgaaacaccgaaaagacatgaagcaaatattcggcttagtaccaccgaaatcttaactaaattgaactacgcagtaaccgcagactggcgaggtaccatgcagcaccattaaactaaatatttatttcatgaacagcaccggtcagttgttaatactgtcgttcatttaagctatcttccaggtattgcttgaatatcattaacgagtcgggtgtgagattttggtcgaataagttcatatcacctgccaagcggtataaataattcatgaacatcaaacacccagcgttattgaccattactaggattttcttgtaacagtaatacgatattgaaaaattgaaccaaggatttctatctaacacttgctgatattgttctcagttgtcgtcagctatcttctagagatttccgtattaccaaaaatgctttaggtatatactcatgagatattggtcgaataattcatgtatatgacatgcaaagcgatattactgtttcatcaatatcgagttc
>LSRX01000790.1_68300_74614
AAGTGGGGTCAGCTCAATATGAATACTGGCACACGGGCGACCTCGTCACGTGGTACATGAGGAAAATCATCGTGTATGCGAACGAGCCCTGAGACTCTGACAGCCTTCTGCACATCCACAGTTTTGTGTAGAGCATGCTTATGCCACGGATGGGCAAGGCCGATGCTGCTCAAAACGGTGTCTGCGTCTTCGACACAAGTTCAAGCAATCCACGCCTTACACTGCAAACAAAATGGCATGATGCTGGCTGCATGGCAAGCACATATGATAATGAACTTCTGTTCAAACCCATATCATATCAAGTATTTCTTCGTCATGCTTGCACAACCCCTTACCTGAAGATCCACCTTCATACAAAAGGTAGATCTTTGGGGTGGGggtagcatatgtatatatgtgtatatgcatgtatgtatgtatgtatgtatgtatgtatgtacgtacgcacgtacgtatgtatgtgtgtgtatgtataagtgtatgtacgtgtatatttatttatgtatgtatatacacatacacatatatgtatatatatgtatatatgtatatatgtatatatgtatatatNNNNNNNNNNNNNNNNNNNNNNNNNNNNNNNNNNNNNNNNNNNNNNNNNNNNNNNNNNNNNNNNNNNNNNNNNNNNNNNNNNNNNNNNNNNNNNNNNNNNNNNNNNNNNNNNNNNNNNNNNNNNNNNNNNNNNNNNNNNNNNNNNNNNNNNNNNNNNNNNNNNNNNNNNNNNNNNNNNNNNNNNNNNNNNNNNNNNNNNNNNNNNNNNNNNNNNNNNNNNNNNNNNNNNNNNNNNNNNNNNNNNNNNNNNNNNNNNNNNNNNNNNNNNNNNNNNNNNNNNNNNNNNNNNNNNNNNNNNNNNNNNNNNNNNNNNNNNNNNNNNNNNNNNNNNNNNNNNNNNNNNNNNNNNNNNNNNNNNNNNNNNNNNNNNNNNNNNNNNNNNNNNNNNNNNNNNNNNNNNNNNNNNNNNNNNNNNNNNNNNNNNNNNNNNNNNNNNNNNNNNNNNNNNNNNNNNNNNNNNNNNNNNNNNNNNNNNNNNNNNNNNNNNNNNNNNNNNNNNNNNNNNNNNNNNNNNNNNNNNNNNNNNNNNNNNNNNNNNNNNNNNNNNNNNNNNNNNNNNNNNNNNNNNNNNNNNNNNNNNNNNNNNNNNNNNNNNNNNNNNNNNNNNNNNNNNNNNNNNNNNNNNNNNNNNNNNNNNNNNNNNNNNNNNNNNNNNNNNNNNNNNNNNNNNNNNNNNNNNNNNNNNNNNNNNNNNNNNNNNNNNNNNNNNNNNNNNNNNNNNNNNNNNNNNNNNNNNNNNNNNNNNNNNNNNNNNNNNNNNNNNNNNNNNNNNNNNNNNNNNNNNNNNNNNNNNNNNNNNNNNNNNNNNNNNNNNNNNNNNNNNNNNNNNNNNNNNNNNNNNNNNNNNNNNNNNNNNNNNNNNNNNNNNNNNNNNNNNNNNNNNNNNNNNNNNNNNNNNNNNNNNNNNNNNNNNNNNNNNNNNNNNNNNNNNNNNNNNNNNNNNNNNNNNNNNNNNNNNNNNNNNNNNNNNNNNNNNNNNNNNNNNNNNNNNNNNNNNNNNNNNNNNNNNNNNNNNNNNNNNNNNNNNNNNNNNNNNNNNNNNNNNNNNNNNNNNNNNNNNNNNNNNNNNNNNNNNNNNNNNNNNNNNNNNNNNNNNNNNNNNNNNNNNNNNNNNNNNNNNNNNNNNNNNNNNNNNNNNNNNNNNNNNNNNNNNNNNNNNNNNNNNNNNNNNNNNNNNNNNNNNNNNNNNNNNNNNNNNNNNNNNNNNNNNNNNNNNNNNNNNNNNNNNNNNNNNNNNNNNNNNNNNNNNNNNNNNNNNNNNNNNNNNNNNNNNNNNNNNNNNNNNNNNNNNNNNNNNNNNNNNNNNNNNNNNNNNNNNNNNNNNNNNNNNNNNNNNNNNNNNNNNNNNNNNNNNNNNNNNNNNNNNNNNNNNNNNNNNNNNNNNNNNNNNNNNNNNNNNNNNNNNNNNNNNNNNNNNNNNNNNNNNNNNNNNNNNNNNNNNNNNNNNNNNNNNNNNNNNNNNNNNNNNNNNNNNNNNNNNNNNNNNNNNNNNNNggggtgggggggggaggaggggtgtggcagccctgcatcatacatgtgtgtatgtctgtatgggGCATGCAGCCGCTGGCTGGAGACCCCGTGTTCTCCTCCCTTTGTTCGCAGGTTTCACACCATGGACCTGGATAGCTTTAGGAGAGGTATCAAGGACGAGTTCTTGCTCAGCTTTTCAAGCCCATATTCAGCACAAGGCTTTGGACACAGGAACTTTGGTGGATTCGCCAGCTTTGCGGGCGTTGTGTGTGTTCATGCACTACAAGCTTGCTCGGACACACCGATGTTCTGCATGCAAGAGCAGGTGCATTTTGATTCAAAGCAGGTCTGGTGACGAGCTCAAATGGATTTGCGAAAAAAACCGGAACCAAACACACTTCAAGAAGGCGGTCACTGTCCCCGCGGTTTCTTTCCTTCGCCCAAAGAGCTGGATTCCATTCATACATTTCCTTGTGTACATGAAAAACAACTACAAGATGGCTATTGTCGAGAAAGAATTTCACGCAGGCCATGGAATCACAAACCTTGCCTTTACAGATGGCAGAAGCAGTACCATTCCGCCATCAAGACGTACGTGGATGAAGAGAAGATCAATCGTGTGGGTGGCCccatgcatgtctgtgcagtGGATGAATCTCATGTAGGCAAGCTGGGCTACATGGTGGGGAAAAGGCTACAAGTGGTGGCCAGTCCAAGCGCAAGAAGCCAAGAATCAAGAAGAGGATGCCTTGTCAAACCAAGTGGCATTGCGGTGCAAAGCATGGTAAAAAAAGAAGCATGGCACCAGCAAGGATACGAGAAAGCGCAGCCGCTGGATGTGGTTTGGTGTTGATTGTGGTGTCAAGCAGGTGAAGACTCATGGCAAAGGTACCAAgcgtgttgctgcttctgtcttAGGCCACCCCGAGACTGCACTGGAAAAGAAGCCCAGAGGAGCGGCAAATATCTCGAAGGTACTCTCAGAGCATGTGAAGCCTGGAAGCAAAATAGCATCGGACGGCTGGATTTCCATAACGAAGGCGGCCAAGGACAGTGGCTTGAAGATGTTAGGCACTTGCGACCACGGTACTAACTTTGGGAATCCGAAAACTGGTGTGCATAGCAATGATGCTGAGTCTGAGGTGGCACGATACAAGAAGTGGCATCGTTCTAAGTGGACGTCGGTTCGGACATTGAACACCAAGGACCAGGCAAAGAAGCAGAACCACCTAGAAGGTAAGATCTCGGAGTATGTGTTGCAAACAAACACAGGGGATGCCATGCAAGTGGACATGGCAACAATCATGCAGGCACTGTCCAAGCTGGCAGGGGAGCAAACTTGGCAGCCAGTTTCACTGTTGTGACATCGGGCCCGACATGTGCAAAAGCTGTGTCTGTATTGCAGAAGCTATGAAACCTGGAAACTCTTAAAGATACTATagcgatgtatatatatatatatacatatgcaaatgcatatgcatacctatatatatatatatatatgcatatgtgcatgcgtatgcatatgcatatgcatatgtatatagatatatatttatataggtataggggtatataggtatataggtatataggtataaaggtatataggtatataggtatacaggTATAAAGGTATAAAGGTATATAtgaatgtacacatgtatgtctgtacacttatgcatgtgtatgtatgtctacgtacatgtatgtatgtctatgtatgtatgggtgtatgtctgagtatgcatacatgtgtctgtgcatgtatgtgttgatATGCgtctgcatgtacatgtctgtaCATACATCGTACATAAGGaaacacgtatatgtatacgacCACGCAGACCCAGTTCCCAAAAACATTATGATGCATACTAAAAAAGACATGCAAGTACAAAGCCGTGTCACGACAGACTCAAGACCATGCAGCCGACAGGGTGGCCGAGTGACACGCCTCCAATTCGCAGCGTCCGACTCCTCGCCCTCTAACAGCTGGCGAACCAAGGAGCTGATCCGATCCGGATTTACCTGCAAAGGCTCTCagacaagcttcaagcttcatggAGCTCTCGTAAATCTGCAAGTAGCAGTACAGTACAAATTTACCATGTTGGACCGATGAATCGTTTGACAGGAATGTGGAAGAAGACGGCATTGCCTTCTGAGAGCTTGATGTAGCAAGGCGGGACGAGGCCTGGCAGAGTTGCCAAGATCTGACAGCCTGCAAATGTAAAAGTCTGCTTCTGGGCAGTGGGCGGTTGGCTTGCGCGAAGCAGACGAAGGAGATGCCCTGGCCACGCAGGCCACGGTCTCCACGTCAGATGCCCAAATCTTTCCGCGTCCAACATGCtggagccgcagctgcaggctgcgcaCAGCATCGGTTCCAGCGCCTCCCCGGAGGGAAAACTACATAGAGACTCGAGACGTGCTAGGACCAGAATTGGGTGGAGTCAATGGCGGGAACCGGTGGGCTTGCGACAAAGGCCGCGGCTGCAAAGTCTCGAGTCTTCAAGAAGCTTCCTGGCCAAGCTGTGTCTAACGCACAGAAACAATACATCTACCAGGATCAATGTAAGTTACTGCAAACCCCCGAGCTCCAAGCTTGTTGCTGCACCGTGATTCTGTGGTGGGTATTCGAACCTGGACCCAAGACACGAGCGGCGCACAATAATCAAGTCTTCACCTTCTTGTTAAAGCTAGTGTGGCAAGACATTAATTTGCACAAGTACATGAGCGTCGATGATTTTGAAGAACCAACTAGCGAAAGGCTGGTGACCGCAATCGGGTGATGTTCATGTGGAGTTATGAACGTCTTGGGGCTGTGCTGTGCAGTCCATTCTAAGactccccaaagctctgagagcAAGTTTTCTACAAGCACTTGGGGCACACACGCGTGTGGGTATGTTGTTAGTCGATGTTGCTTGCTTCTCGGAGCGGCATGCTGATTGCAAAGTGCAATATTGGTACCCGCTGTCGAGTTGAGCTAAGCCGGGAACGGGTGGAGCGCCATGATAAGGGGCACCTCCAGGCGGGGCACGGCGCGACGACCTGATAAAAGCGAACAGCCCTTCACTTACGTCGCTGTGCATGGCGTTGCTCTCCACTGCCTGCTGGCTTCGGAGAAAGCCGGAGTACTTGCAACCCGGGAGGGTCCAGGCGCAGCCTTTCGTGCCAGTGTCTGCCCATGCTGCCGAAGTGTGCACACGGCCTTGGTCAGCAGCTTCTCCAGACGCTTCCTCCGGAGGTCCAGAGCACTAGTGCTTGGGATGATGGCCGACACCTTGCACAGGGCGAACACGCAGCAAAACCAGCTTCCTGCAGATGGGGTCTGCGTCGACAATGCAGGAAAGGAGCAGGGCGCAGTCTATCGGGCAATTTTCAGAAGTCGCGGATAATGAGCGTCTACTGTGGAGCCATGTTCCGATGTGGCTCTAGCCCAGGCCTTCGGGGCCATGGCTCCATGGACGCGTACGTGGGCTACACACTGATCACTGCTGTGGCTTTGCGGTTCCGGCAGGAATTTTGCACCGAGACTACCTGACTACCTTCGATTCTTGCAGCGTCTGCTCATGAAACTTCGGACTGCTTCAGTGGTTTTGCCTGTATAAGCTGCGTCTTACGCAAGCTTACGCCAGTCACATTCAGTGGACGGTATCCCAACCGCTCCCAAGTGCAGCTCATGATCATCAAATCTCACATGAAGGCCCCAGGGGCACTGATTCAATTCGGCATCTGGTGGAAGCCAGCGTTGGGCCGCATCTGTTGCCAATTCCACGTATGCTTTGAACCTAAGTGTGGGCCGGTGCCAAGACACGGATTACGGCTTTCGCAAGACTCCGAGGCTTCGACTTTTGCATGGCTCTCTTGGAACCATCCAAGGTAGGATGATCCTCTCAGGGTGCATACACCACGGGAGACTTCTACAGCACCAGCAAATCACAGATGAGATCCGAGTGGGCGACGCTCTTCTGAAGGACTATCTGCATGGGCTTGCCAGAAGCCTCTGCCTTCCGAAGAGGCCCTGATAGTCTTACTCCGCTGTGAGACTTGGCCAGTTGCCTCGACCACCCCGCTTTCCCGGGCGGCTTCCTTTAATTCCGGGGAGAGCTCCTGAGCTCGCAAAGACCAAAGAGATAACGCGGAAAGCGTCCTGCGTTCCTGTTGAGGGTCTTGAGTCGCAGCGCTGTTTGCCCACATCAAACCCGGGGCGTTGCTGAAACCTGTTTTTTCTGTTCTTGTTGATGCGGCTTGAA
>LSRX01000038.1_483703_489981
AAGCCCCTCCCTGCGAAGCTCCTGCTGTTGGCGTGGGTGAACGCTACAAGTGACAGAGACTGCATAGGAAACGCCGTCCCTGAACTATCTGACGAATAATTCTGTGAAATCACTTCTCTGCTAGAGTCCATGCGGGTTCTAGGACGATGCGTTGGAGCTCTGGCAGCAAAACGCTCACATTTTCGCCGCAACCGCTGTTTGTCGAGAAGTTGCAGGGAGCAAACCTATGCAGCCGAGCCATGTCTTTGCTGCCGCTCCTTGGCAAGAGCACCAGCGAAGCCACAGGACACCTCAGAAAGCTGGGTGCGGTCTTCGGAACATGACGGTGTGTCCGGCCCACCCGACACTACAACCCCACCTGCTGTCGCTTTCTCATACACCTCACAAAACCAATCAAGGCTTGCCAGAACGTCGACACACAGTGTCTTCAAACGAAAGCCTGCCTGAACCGCCAGTGATTCAATgcaaagcctgaataattagccgCCAACTGCTTCAAAGGCATAACCGAACAGCCCCCAGACATGGGGATAGTGAAACTGCACCCCTGTGCCTGCGAAACGATGAAAACAGtagctaagccgctaagctacCCTGTCGGGCCTCCTGTCCCGAGAAACGGCTCATGAGGCTCCCCGGCTCGGCTCACGAAGAAGCAGGAAGAGACGTGTGTCTTTTTGCGCGCTCCCTTTTATGGAGGCTCAAGCGGAATAGCAAGAGTACATAACATAGGTAGCCGGAAGGAGACAATGTCAACAACACAACTGTTCAGTCATTGCTTTTGTCTTCGTCTATGAATGTTTGGCATCCTAAGTACCATACACTTAGTTGTAGCTAGGCGCCACAAGGCTTTCACATCATTTCACCCTCACCCTGCACAGCCCTTCAGGCGTCTCAGGCCCAAGCCATGGCATCCCCTTCCTCTGCCATGCTGGCGCTCTGCAGCGTCTTGGGCGCATCTTCCAGGGGTAGCTCCTCCGATTGTTGGCGGGCATAGTTTTCTGATGTTAGGTGCTTCGTTGGGGTGGGTCGCTCTCGCAGCTAACAGTctttagcccgaaacctgcgGCATCATGGGACAGTCTCGAGACCTTCAAGCTTCCGTGACTCAAAGCACGTGGAACACTAGACTTGACTCTTGACACCAAATGAAGTGCCACAATGCTTGGGCGGGGCTAGGCTTCGCTCTCAGGTAGCATGGGAGGACGCATCCTTCTTGCGAATCTCGGCGGCTGTATGTCCACCCTACAACTCCACCCCTATCATCATGCGGGCGGCATAGTGCACCACGAACTCGGTGGCAGTGCCGGCATCACTGCCAGACAACCGCCGGGCCAGGTTGACCACGACACCTCAGTGCTAGACTGGAAGGGTGCCCTCGACAGGCACCAGTAACGGTCAGAAACGAATCCAACCTCGAGGGTATCGAGAGGTAGGGATGGATGAGATGATTGGAACACGAATTGTAAAAGTGCTCCATCCTGGAATCAAGCGGTGACTCTGGCCATGAACTTTCCAACTCTTAATTCCCTTGGCGTGAAATGTAGAATGAAACGCCGCATTTCCCTCGCGTGCTTATTCTAAGTTGTCACGTCTTAGGTGCACTTTCGTTCGACAGGCCCCTGCCGACCCTTCGACTGTGCAATGCCGGACCTCCGGCATGGCTGCTGTTCCATCAATGCACCGCTCTTAAGAGTCTTCTGCCTGCAAGTTAAGTTCCAGTTTCAGAACCTGACGACCATGGAATCTACAATTACATATggcaaacctcagccctgcatTCCGAAGCCACCTGCAAAAGCTGGTCAGGTCCAAGGAGCTGATGGCAAGGCCTTCCacacccaaagctgcagccaacgCTGCGCGAGCCGCCGCCGCAACCTCCCGGCCAGGCACAGGGCATCAAACCTCTATCTATAAGTACAACATACAGGCCGAGAGAGACAACGacaaacggacggacggacgaataaacaaccaaacaaacaaaacatacTATGAGCTTATACGTAAAAAACgaaatatatgtaaatgtaaatgtatatgtatgcatatatgtatatgtatacatatatatatatatgggtatagtATCTTTAAGAGTTTTTTGTCGGtcctgtgtgtatacatacatatgtgtatatatgtaaatgtatgtatagacgtatgtctgtctgtgtgcggcATGCAGCCGCTGGCTGGAGACTCCGTGTTCTCCTCGCTTTGTTCGCAGGTTTCACACCATGGACCTGGATAGCTTTAGGAGAGGTGTCAAGGACGAGTTCTTCGAGTCTAGCTCAGCTTTCCAAGCCCATATTCAGCACAAGGCATTGGACACAGGAACTTTGGTGGATTCGCCAGCTTTGCGGGCGTTGTGTGTGTTCATGCACTACAAGCTTGTTCGGACTCACCGATGTTCTGCATGCAAGAGCAGGTGCATTTTGATTCAAAGCAGGTCTGGTGACGAGCTCAAGTGAATTTGCCAAAAAAACCGGAACCAAACACACTTCAAGAAGGCGGTGACTATCCCGGCGGTTTCTTTCCTTCGCCCCAAGAGCTGGGTTCCATTCATACACTTCCTTGTGTACATGAAAAACAACTACAAAATGGCTATTGTCGGGACAAAACTTCATGCAGGCCATGGAATCACAAAACCTTGCCTCCACAGATGGCAGAAGCAGTACCATGCCGCCATCAAGAAGTACGTGGATGAAGAGAAGATCAATCGTGTAGGTGGCCccatgcatgtctgtgcagtGGATGAATCTCATGTAGGCAAGCTGGGCTACATGGTGGGGAAAAAGGCTACAAGTGGTGGCCAGTCCAGagcaagaagccaagaatcAAGAGGAGGATGCCTTGTCAAACCAAGTGGCATTGCGGTGCAAGGCATGGCAAAAAAGAAGCATGGCACCAGCAAGGATACGAGAACGCACAGCCGCTGGATGTGGTTTGGTGTTGATTGTGGTGTCAAGCAGGTGAAGACTCATGGCAAAGGTACCAAAcgtgttgctgcttctgtcttAGACCACCCCGAGACTGCACTGGAAAAGAAACCCAGAGGAGCGGCAAGTATCTCGAAAGTACTCTCAGAGCATGTGAAGCCTGGAAGCAAGATAGCATCGGACGGCTGGATTTCCACAACGAAGGCGGCCAAGGACAGTGGCTTGAAGATGTTAGGCACTTGTGTCCACGGTACTAACTTTCGGAATCCGAAAACTGGTTTGCATAGCAATGATGCTGAGTCTGAGGTGGCACGATACAAGAAGTGGCATCGTTCTAAGTGGACGTCGGTTCGGACATTGAACACCAAGGACCAGGCAAAGAAGCAGAACCATCCAGAAGGTAAGATCTTGGAGTATGTGTTGCAAACAGACACAGGGGATGCCATGCAAGTGGACATGGCNTTTTTTGTCGGtcctgtgtgtatacatacatatgtgtatatatgtatatgtatgtaaagctGTGTCTGTATTGCAGAAGCTATGCAACCTGGAAACTCTTGAAGATACTAtagcggtatatatatatatgtatatatacgtttatatatatttatatttatatttatatttatatttatgattatatttattttatgtatttatttagttatttatttgtttattcatttcTTTCTGtgtacctatatacatacacctaacCACACAttttcatacacatacatgtatcttACATGTCCGTGCACATGCATCTGAGCATGCCACTGCTGTGGTGATGTTTGTAAGTCGCACTCTGTCCAAGGTCTCGCGgagccaagggtttgggctgaaatgCTGCACTTCTATGCTGTCGCACTTCGGAATTCGTGCGCCTGCTGCAGTGCGTATTTTTGGATGCAGATTGTGCTCTCGCCAGTCACGACGCGTTCTGGACGCTGCATCAATCGAGGGTCGTGAAATCGCGGCAGTGCCACACTATTCGACCCGTCTGGCCCTTCCCAAATTGCTTCTCAAATTTTGCACTTGGATTTGTGGTCTGGAGTGGTCCTCGATTGAGATATCATTCGTGAGTCTCAGAATGTGGTTCTAGAGTGGCTTTCGAGAGCCTCCAGAGTTCTGCGGGTGCTCCTTCGAATGGCCAAAGCTTTGGGTGAGGCTAGCTAGGACTTCTGCCCGAAAAGGCCTAGGGTCTCCAGGGCTGTGTGGCGTCCATGCCGGCCGATTACATAAACAAacgtgtgtatatgcacatctgCAGATCTGCCTgccgatctgtcgatctatacAAGCATACAAAGACTGAAAGTAACggtgcatacacgcatgcatgcagacatggatTTACCGCAACACGATGCAACATCATGCCATATCGAACCACATCATATCCCATCATAACATGTCACGTTATCAGATAGCACAAAAATAGACTGGGTGGAATGGTAACAATCTAATGCAATACAAGACAATATGATATGAAGATATGATAGGCTTTAAGAGAAGTTAAGAAAACAATACTACAATGTGTAGTAGTAggatgtcatatcatgtcacaACATACCGCACCATATCATGCCACCTCCAAAGTGGCAAATATGATAAACGATGCAGTTTAACCTTAGACAGTCTAACATACCGTAGCTGTACCCTTCTGTAAAAGAACGTCATGAAGTTCGCATCAATACAGTTGTTCACAAATATTGTGGAATGTAACCTAACATAATCCATTGTGCTATCACGTAATATTCTGTGATGCATAGTAGACACTACCACACCCAGCGCGAGTGGGCAGTCGCGTCGTGACGGTTGTTGGGCGGTACCTTCGCGCAGTCATGCAGGGAAACGAGCTTTCAAGGCCTGCTCCGGTGTAGCTGCTGTCATCGCGAACGAGAAGGTGCCGGCAACATACACGGGCGTATCCTGTCCCAGGAAAAAATAGCAACCAAATCGAACCATTGCAAGTTCGGAGCGAAGAGCATTCTTCTGATCGAAGGGCGATCTCCTCAAAGTTCTCAACCCTGACGGTGACACCTCTTGGCCAATTTCCAGCTCCGAGATGTTGGACTCATTGCCTTGGAGCATCAGAAGCGTAATGATGCGAAGGTCGGACGCCCCACAATAGCCATAGAACAAGAGGAACAGAAAAGTGTTGATGTCGTGCCACTTATAAGCTTGGTAATTCTGAAAACTGAGCCAGGCACAGAAATAGGCAAGATAGGCCACGTACTGGTCGACGTGCCTTCCGTCGCTAGGCGGCTGCCAGGACCTCAGTCGTACGGACATGTATAATGAACATGATGTCTTCATTGAGCGTCCCAGGCAAGTTGACAAACGGTCAAGAGCTTCAAGCGATCCGTGCTATCGGCATGCGGCCTTGTTTCCTTGCCACGAGGTCCGTTTCCGAAAGTCGCTGCACTGACCACGACACCATTGATGAGAACCACGATGATCGTGGCAttgatgaccatgatggtgatgacagtgttggcgatgataacgatgatgcaGCCGCGACGATGATGCTAAATATCGCAATGATGATCactgcggtgatgatgatgatgatgatgacacatTGGACGATTCAATCATCACACCCGGCCAACAACTCTCTCCCTCTGTACAACTTCCGCAGTCAGGCACAGGGTCTTTTAAGGTGGCACTGGCCTTTGTTGGCTGAGTGACCATCATGTTTTTGGCAGGCATGCTCACATGAAGCACACGTGCTGCCACACTCTAGTGGCCGGGCCAAAGGTCATGTTTAGCACCCGCTGGTCGAGTCCGAGACACTCTACTGCGacggaagaagaggaagacgaacaagaagattatgatgatgatgatgatgatgacgatgatggcgatgatggcgatgatgatgatgatgatgatgatgatcatgacgaccaTATAATGCTGACCACTTACCCTCATCACGGCCGTCATCATCTGCAAGATCTCCGTCTTCATCGCCATTACAAGGATTTATCATGTAAGCAGTGCCGTGCTAATACTTTCTATGTGGCAGCAGCCGTTGCGGTAGTAAGTACAAGTAATGTAGCGTGCACTGGTTGAACGTGTCGAGAGTTGCCGTAGaaaagaggctttgggcttcagggcatcctATCCTCGTTGCACACGTTTGATATCGTTTGACGACATGTTCAAAGAACTCGGTCGCACAAAACCCTCGCCTATGCGAGTATGAAAATGAGCTGCTGCTGGGAAGCAGCGTCCCGCCTAGCTGAGTCTCGTCTAGATCCAAGTCCTCGAACTCGACTCCTCCGGCCTAAGCACCAAGTTGAGACAGCA
>LSRX01002077.1_19564_25830
cttgtgaatgggaagcacaggattgtagcgttccgaatgggaaaggttcgcaagcaatcatggctgtgcctgccaacccgccaccaggatgtcccccggcaaggcgcgcctcacggcgcttcctcacccggagacctggttctgtggaacgccgggccgtccaaagacacgctaactgacccgcattgtagccccattgtgtgaggaagggtgtaggcggacctgctgaaactggcgagatagattgtcaccagccaggcacccctctgaagggcagagcatgcacatcccaactgttcttgcacagcgataagaatcactgtctcccctttttctgcacattcctacaaatcacatgtctttgcgcagactggccgtaactctggcaccgttgaccttgtctggacaagcttgagacgaagggcgccatagcgactcacccaacaaagctcaagcaaaacaccgacacactgccctcaagttagcaagcacaggattgtcgcggtccacaacggaagatcaacaggcgatgagcacctgccaaccagccaacaagatgccccgggcaaagaagactcaagccagtgaagttacatgatggcatggagcgttggccctccgcggcccaaccgagactgcatccaaggaacccggtatacgtgtgatagaaagtacaatatttcagggtccgttttcctgtaagtctagccgggaagtcggcaaaaagtcacttgcagtcacttgcatccttgcatcccagcagattccaacttaaagcccaaccttattaaactctagctttcggaacccggagaatgtatgaaaaccactataatcccctataccctaaacccgaaaccctgaaccctcaactctaaaccctaaaccctgatccctaaaccctaaactctagatctttaaccctgaaaaccctagaccctaaacccgaaacccccacaaaacggccctgaccgctttcgagcctgatcctggtctggctcccgcttcccttttgcctgaaggccagagatgacacgtgagggcttagggtttagggcttggggcttagggtttaggggtttaggggtttaggggttaggggtttagggcttaggggtttaggggctcaggagtcttgagagtttaagcctttagggctgctttctttctttttttttgggggggggNNNNNNNNNNNNNNNNNNNNNNNNNNNNNNNNNNNNNNNNNNNNNNNNNNNNNNNNNNNNNNNNNNNNNNNNNNNNNNNNtagtctttagattttaaggtcttagggcttagagtctagggctttggggtttagggctcctttgaaggggactttaaagggaactataagggttctgtcagggggatctacgcggggggtacggaggttcgggcttgagagtttaggatttttcgggcttagagtttagagctttagggtttgggggttttagggttttgggggatgtaggattttgggggttttagggttttgggggctttagggctttagggtgtcggggtgatgagtgttcgggtctggggcttacaggctttagtaaggttgaggcttagggtttagggtttaggctttagtgaggttgctttgagaggatttggggtctagggccccacggattggagagcttggctttagtaaggcctttggaggatttggggtcgagggcccagggcttggagaacttatggttcagagtgtagggtttagggtttagggtttagggttcagggtttgatacttgtagggcgatggcaagttgatgggctcaggatttcaacttagagtttggggcagcgccatactcgtcgtcgccatcgaggccatcaccatagcagaaccacgtgtacttactaatcagcatagagacaaatgtgcagattaaccagcacatgactggatgccaggagtagaaagggacatatacaacatatacatgtatgcaatatttacgtgtatgtatatgtgtatgtgtatgtgtatgtctgtatgcatgtatgtgtgtatgtatgtatatatatatatatatgtatatatctgtatgtgtgtgtatgtatgtatgtgtgtatgtatgtatgtatgtatgcatgcatgcatgcatgcatgcatgcatgtatgtatgtttgcaaacagtatgtttaagtgcccccccccacttcttggggttgccgacattgttcaagctgatgttcaatgccttgtaacctggctctgggtgcctccaaggaacagtagatgaattcacacaaagcaatggacctcaactcctttcgcaaaggggtcaaggagggctggtttgaatcttcatctgcattccagaagcatgtcatgtatggcaaacttgatacgggcgatctagatgattcacaatctttgagagcagcatgcctctacatgcactttggttggcttcgaacctggaagtgctccaaacgcaaagcatcaaccatgctgcaacaaggtcgttccgtcacagagcttctttgggtatgtgtagtcgtaatcagtcaaacatttccggaagtctgcagaagtaccagttctgccttttctgagaactgggagttggatgtcctttctgcactttcttgtcatgatgaagaacaacatgaagatcaaaaccatagaggaagagcttcatggtgcccacgaagtcggtcgtcagaggatcttcatttggcagcagaaatatcatgatgctacacaggcatatgtcgacgccaaagcaatctacagggttggaggtcctggagaacatgttgtcgttgaggagagtggtattagcaaggtcggttggatggttggccagcaggccatgaaaacggctcgcatcatgaaaaaacctgcgagaatcatcgccagaaagccatgcaaaaccgtacaaaaccgagtcccaaaaaaaaggctgggaccgcccagatggctctgggttggcgtggtgtggcaagaaacaagtgaagacgcatggtaagggaaccaagagagttgcattcgagatacttccgcatcctgaggcagcgaaaccacgaggcaagacaagcttgaaaaatgtcatcggcaagcatatcaagtctggttccactgttgtttccgatggctggctatctacacagaccgctgctgaggagctcaacctttcttcgtctacatgcagccctgcgaaaggttgcagagatttggcgactggcgtacactcaaacgatgccgaatcggagatcagtcgcattaagctgtggtgccgaagcaagtggtccaaagtacgcaccgtcaatctcaaaagccagttgcgaaagaagcagaacttggatggtaaagtggctgagtacttgctgcaaaccaacgttggggatggcatgaaagctccaatgggggttcttttggaagctttcgcaactgcaagccaaagctgcagctggaagccggtactcctctcagacgtgaggcagacaaagagtgttgcacaagttgtcttaatcatcatcatcatcatcaccatcatcatgtacatgatcgtgaagacgatgatgatgttggtgatgacggttcttggaaagataatgatgatgattgcgatggtgactacaatgataatgatgatggtggtcgagagatggtgattatacccctgacgatgattatgatactgatgctaatgatcacaaacacacacaaacacaacataccatgtaagatacatggtgcccaagcacactgggggcacttaaacatactatactgtgcatgaataaataaatacatatatatatatatatatatgtatgtatgtatgtatgtatgtatgtatgtatgtatgtatgtatgtatgtatatatgtatgtatgtgtgtgcatatatatatatatatatatgttcatagtacacatgtacgagtgcactttgtgtacacatgcatgtctgcgtgtaaagggaggagggaggaagaaggaaggaaggaatgaaggaaggaagccagccagcagccagccagcaaacgtgcaccttatgtatgtaccaacttatctacctgttgtgtatgtacgcctgaacagatggatgaccggatggatgcatgcatgcttgcctgctgatgtagacaaccgactgcagggccaaaattagggcaccagccttcgcaatatgtttcaaacaccaaggtgttgcgcaatgtatatctacgtgaatgcacgtctgcatgcatgtgcctgtggcctgaatattgatgatttggtcgcggatgtgctagtggatgtcttactgttacatgcatgcacacccaacaatatgaatgtagggttgatgtgcatgtaggtatagagctacatccatacctagatctagatctatcatatatggcatatgacacaccggtttcctcagttaaactgccttctatgcacaaaccgtacatctccaagtccagagcgggaaactacggacaccttctcacaatctggtcgacctggagcaaaaagctgcaaaaggtctccttgactgagcgacaagcactggggattgtagcgttcttacctagaagaaagtcaacaggcgatagctggcgccagtcgaccgggcaggatgatgcgccgggtcagggagtgccccctccagcgggagagagccctcaaacctgtacccttatgctcacctgtggtatagaacgccgggccgtccaaaggacacgctaactgacccgcattgtagccccattgtgtgaggaagggtgtaggcggacctgctgaaactggtgaggtcaattgtcaccagccaggcacccctctaatgggcaaagcaagcgaatcgcacaaactactgctgatgcaaaaacgctgtacaaggcagctcatcacgatcatagaactcagcaattactctccatcgacagcggctggcatttggacacacttgtccatggccaagactgaaacaagatcccacatcaggggtcattctgaagtgcttggctttgaaaatcaaacaaagcaaaagggtaggccaccccaaagccaatccctcacgaaatactgacatgtagcctaaagcacggcgagccctcgtgtgtgtgtccggtccccaggttgctgctggcaatcagatgtatgggtgctacattgtacaagtcttaggtgctgcagagcttggggctattgtagggttgttaacaaaggcagcgctaggcccagtatttcaaaactcctgacgccagaaaccagattaaaatgtaggccgatacacacttttggcttcgaaaaacactgaagcagaagcaagcgatgcccagtattatgctatagcgtttcagtgccagaaagtaatcacccataggctcctaagcagtttctttttgtggtttatatatagaatcctatactagtataaggcaatcccaaaaaggaactacttaggagcctatgggtactgcgcaaagacaagtttcaaactcaagctgcgtccgcgtgcctcgactttcgggaggcttttcatcgcggcccaggccgtggtggctcatgaaggaaggagatcgcgtccacgacggatggaggggggttcagggtttagggtttagggtttggggcataggatttgcagagtttgggcgtggaacctcaggaacctcaaggattgtccaagctgctctcacatgctctcactgtgacatgtagacaggaccttgttgggcagttcgggctgggcgatctagacgactttggtgggtggggggagagaaagagttataaaagtcttgagccatgcgcgagcattgcacaaggttgggtctgctccgagctgctgaaaatcgaggacaacacacatcttgcggaccaacagggagccctgaaggaaagttgcaggactctggatcctgcagtaagtctttaagagttcaagaagccggagaaccaagatgtccagtacgcttcgaaatcctatcgcacataccagagaagcgcccgaatcttgctgccatcctagaaaaacgcagtgcgcaaggaccgcttaggcttgaccaacctgtggctgtggtcagacttctccaaccgtgcaatatgcgttaggctgatgagggtttagggcttaggtcatgtagggctgctgcccgaatccgcaggccctgctaccgacacttctttccacaatccaacaagaaccctaaggaataatatttctaatggccttggcccctgccttcaagaaccttgtggctaaatatataactgccgagagttgagcgtgtttagaacca
>LSRX01000112.1_862955_869146
catgtccaaaacctaatgacgtccatggtctggtgcgcttcagaaaagagagcatccatgtccaaaacctaacgacgtccatggtctagtgcgtttcagaaaagagagcatccatgtaaAAAACCCATCAAGAAAACTTGgggcgtcgcaccagggggggacagcgtagtagtagtagtagtcgtcgtcgtcgtcgtcgtcgtcgtcgtcgtcgtagtggtagtggtggtggtggtggtagtagtagtagtagtagtagtagtagtagtagtagtggtagtagtagtggtagtggtggtagtagtggtagtagtagtactactactaccactactactactactactgctaccactactgctactactgctactactaatagtaataataacaacaataaaaaaataatattaataataacaataataacaataataataataactgctgctgctgctgctgctgctgctgctgctactactactactactaccaccaccactactactaccactactacccccactcctactcctgctaactactgcttctgccactgctccggctgccgctgctgttacTAGTaatgccactgctaccaccaccagccagTGTCAGCAAGGATAGACGTatgagcagcggcagctgcagcaacacctgTTCAGGTAGCAACAGTACCGGTAGTTACCGCCCGGTCAGCTGCCGAACAAGTATGTCAGCAGGAAGAACATTCTCGCTCTCTCCAGCTCGTGATTCTCTTCGTCAGTGCGAGGCTTGATCCGTGGTGGCCTGGGGTCGGAGGAAGGAGGGCAAAGCGGGGTAGGAGGAGGACTCCGGTAAGGAATTTGCCAGACGCCTCCGATGCTGAGAACTGCAGCACTTACCGGACGTCGCTGCGTGAGCGACGTCCGGTTAGCACAACGAGACCGGCCACGGCCAAGCAGGCCTGCTGCACCTGTGTCCGCTGCAGCTCTCAGCATCGCAAACGTGCGGCCAATTCCTAACGGGAGTCCTCGTCCTGCCCCGCTGTGTCCTCCTTTCTCGGGCTGACGAAACAAAACACGAGCTGGAGAGCCTGCGCCCCGCAGATATCTGTTTTTGCCCCGTCGCCACCGGAAAGGAGGAACATTTGCGCAATGCTTTCTTCTGCACCCTCCCTTGGGCAGGCCGCAGACCATGCGGTTTTACGTTCCTGCGGCCTTTCACGGCTCCAGCTCCACCAGCGACACGCAGAAAACGAAAAGCAGTGTGCTAGTGCTTGGCGCAGCAGCTAGATGACAtgatgcagcagcaccaccgagACGACGATCACGAGCAGCACttccaacaccagcagcagcaggaacaggagaACGCACGAACGACGACACCCCTCCGTTTGCCCACACCTTTTGCACGAAGGGCGACGAGCACAAGTTCGTGCAAAAGGGGTGTGGGCGTGGGCAAACGGTGGGGTTGGCgcgtgctgctactactactgctgctgctgctgctgctgctgctgctgccgctgctgctgctgttactgctgctgttacttctATTTTTACTGCcagcgctactgctgctactaagacTACGTATCCATGTACCGCTGCATATTAGTAtatacacatccacatacacacatgtatatgcttTTATGTATACCCACGTATGGTCGTTCTTGTCAAGGCTCATACTGACAGTGAGCAGCGATTCACGACCCAGGCTCGACTTCAATTTTGTATAggaatgcatgtgtgtgtgtgtgtcagataAGTAAGCATGTCTGAGTGCTCGAGCTAGCACCAAACAGCACAATACTGAACAGCCCAACTACTTTCACGATTGATGCGACGAGTGCTCACACGAGCTTTGAAGGCCTTCTATTGTGAGCTCCTTTCAACCACCCAGCGGATTTGTCACAGCATGTCTCTCAACCACCTGCCCTACCTGTGGCTGAACAGATCGGCCGTGGTCATCTGCGTGTAGCAAAAATCGAACCGAAGCTTGCAAGAAACAAAGTGTCAACAGCACACAGCCCCGCCaccgacagacaaacagagtTCTTAGCCTGTGAGCTTTACTCGATACTTAGAGTGCCAGAAGCTGCTCTATTGTCAAGAAATGCCTCGATGCGTGTAGGAGTTCCAAAGGCAGGTCTGTCTCAATGAGTCTTGAGGCTTCGGTGCCTTTTCCTGGCCGACTATTTTGGATTTCTGCGAAATATTGCTCCGTTGCATCTTCCATGACTGCAAACTGCATTTTCTGAAAGCAGTTCCGCTGCATTTCGTCTGCTTGCTAACAACAACAGAGCGTAGAGTAGGGGAAACTGTCGGCTGGTCTAGGACAGGATGTGAAGACCTGACGAAAGAGTCCCTaatgaaggctttgcagggccacctgctgcagggctgcacaACAAAGACATCAGGACGCCGGCTTGATGCTGTTGGCTTGCGCGCGTGTCGGGtttgtatgtgcgtgtgcgtcgTGTCTCTATGATAGTTGGTGCTGGGGCAAGGTGAACTCGTAGAGTACATGATCGAGTGTGTTGCTCTTGATACATAAGTATTCTGGCATAGGAAGCTTCAGTCTTCAGGCTAGCACAACAATTCGTTCTTTGTTCGGGATCCTCCCCGATGCAGCCATCACTCAACAAGAGTTAGCGTCTGTTGTAGTATATTTAAGAGTTCTTTGTCGATCATACGCATGAGTGAAACCTTTATgtctgtatgcgtgtgtgtgtgtgtatacatgtgtgtatgtatgtatgtatatatatatatatatacacacatgcatacgtacctacatgcatgcatacatacatacacaattacataaatacataaatacataattacatacatacatacatacatacatacatacatacagacatacagacatacagacatacagacatacatacatacatacatacatacatacatacacacatacacacacgcacatatatacatacatgcatacatatgtacatatgtacatgtcaaGTACTCTCAGAGCATGTGAAGCCTGGAAGCAAGATAGCATCGGACGGTTGGACTTCCACAACGAAAACGGCCAAGGACACTGGCTTGAATGTGTTAGGCACTTGTGACCACGGTACCAACTTTCCTACTCCGAAAACTGGTGTGCATAGCAATGATGCTGAGTCTGAGGTGGCACGATACAAGAAGTGGCACTGTTCTAAATGGACGTCGGTTCGGACATTGAACACAAAGGACCAGGCAAAGAAGCAGAACCATCCGGAAGGTAAGATCTCGTGTAACGTGTTGCAAACAAACACAGCGGATGCCAGGCAAGTGGCATCGGCAACAATCATACAGGGCACCGTCCAAGCTGGCAGGGGAGCAGACTTGGCAGTGACATCGGGCCCGACACGTACAAAAGCTGTGTCTGCATTGCAGACGCTATGAAACCGGGGAACTCTTAAAGATACtatagcatatatacatatatatatatatatatatattaatttatttatatttatttatatgcaaTCTagaacaaagagagagagagagagagaggagacgACAGAAATCGAGAGACCGGGCTGAGCTGGCCTGGAGCTTCGTCTCACTGCCGAGGTCCTTGCCTAGCGATAGCGTAGGACTGGCATTCCGTCCCACTCCATGCATGGCAGTCCCGTCCTGTCGCGTCGTGCAGGAGCACCTTGTGCCGGGAAACTGTCAAGGAGGTGACCTCAGTGTTCTTTGAATTCGATCTGTCGCAGCCTTTAATGCTCTTTAACAGCTGTGGCAAAGGACCTGTCGTCTAGATTCCTCCTCAGGAAGCTTGGTCGCCTCGCATATCTCCCTCAAAGTCACCTTGTCAGGGCAGAGACAGCTAGCCTTGCCCCGAACCAGAACATTTAATTCCGTGCCTGCTGCCTTTGGTTGAAGAGAACCAGTGCGAGACACTGATAGGCCGATACCACCTTGGACCATTCAGAAAATTCAGGGCGGGCTGTTAGGCACTGCCAGGCTTTGTCCTGTGTCGTCATATCTTCGCAAAGAGCAAAGCTGTGTTGATTAGTCTCCCGAATATGCACCCACCGATTCCCAAGGGGCCCTACTCACATTACTCCTTATATAGTACTGATCATCACGATGTATCACGATAACTTCATTAGACATCCGTCCACGAGCACGAATTCACAAGAACGGCCAGTTTCAGAGAGTGCACAGGGCCGGACCAAGATATGGGGCCGTGCCAGCCCGTGGCACTTCAGCTCCTCAGTCTGCAGGTGCTTGAACGAATCGGAAGCAAGTCAAACAGAAACGCAACCAAATATACAGAAGAGTATGGGCCCCTGAGAGCTGCACCACACTACCCATGTTGTAGATCCACCTGTCAACAAGACTGCTCTCGGTTCTTAACTGGCTCCAGCTTTGGTGAGACTGCTTATTGCACGGCCTGAAGCGGGAATACCAAAAAACAactcggggccttggggcttgtatTGGGCTTTTCGTATGGGTTTTGGTCTGGCCTCAGCTTCCGGCCGTTGTGCTTCGAGTTGTAAAAAGCTTCGTAGGCCTGGGCCCGGAGGGGCATCAAAGGTGGGGTCTCAACCCCGCGTGTTTCTGCCCGGCCGTGATGCAGGTGGTCATCTCCGGGCAAGGGATCACTGGCACGTCGTCGGCCTGGTGAGTGGGCAAGGGCGCTTCCACACGCTCCTCCGGCTGTGTTCTGATCTGCTCTCACCTTTTCGGGCCAAGCGTTGGTTTGGAGCACTCGAACCTGCACAgacaggcagcggcagcagcggcaacatcaCACCGCATTCGCACCGGTGACCTTGCCTCGTGGGTTACGCCACCCGGAGAACCAGAGTGTGAGCCCTTCATGTACTCCtcctagggctcaggaattgAAGCTTCTATCCGTTCTATTCGTGCTGGCTCATCGAGGGCACAATAAGACGCACCTGAAGTTGGTCGCTCAGCGCCATGTCCGTGAACATGGAGGCCTGAAGAAGTATCTGCTTCCACATGTCATCCCTCTCCTCGTGTTTCATGGAGTGGGCTCCGCCCTTTGGGCTCCCTGCCAGCTTTTGGATGGATTGCTGACCGCATTCCACCTGTGCGGGATCCTCTCGACTGTCGGCGGTGCCTCTCGCGCCGGCTCGCCTTCAGCTTGGTGATGAAGCAGTCCTGCTCAGCTCGCTGGAGTCTCTGGCTGACTCCGAGGAAAGCTGGGCAAGCGCCCATCTTCGAATTCCTCGGCATCGTTGGAGACAGAGAGCTTGTTCAGCAGGCGCCGGGACAAGGCGCTCTGTGTGGCGGGGGATGCGTCCAAACTTCAACACAAGGACTGCCTGCCGCTGACGCCTTGTAGATGTCCAGGAAGATGTCTTTGTCCTTTCGCGGAAGGCACGAAGTTAGGGAGAGATGGGGGNNNNNNNNNNGGGGGTGGCCGCGTCGCAGATGCGTCGGCGCGCCCTCTCCTTGAGATGTGCGAAGAGACTCACCTCTGGCAAGCGGCTCTCTGCTCCGAAGGCCCGGAGAAGATTCTCTCGGCGAGGGGCGACTTGGTTCACCAACGTCTGCACTTCCTCCTCGTTCCGGCCCTTCAGGCCCTTCTTCAGCCTGGCTGCTGCGAAAGCTTAACCCCAGCTGGGCGACACGGAATCAGCGCCGGCAGTGCTGCAGGTCGCAGAAGAGAGCGAGATACTTGGCACAGCGCGTGTCCTGTCTTCAAGGACAGGCACCCAAACATACCCAAACAAACAGGCGCCTGAAGAGGGAGAACTAAACCCTGCTtgcccgaccctgaacccgtaagaaCCATGGATCAACTCAGCGCAAACACTAAGCAGCTCTGTCGTTCGCGAGGTGGAAGAGCGAGTGTTGGTAAAACTCCAAAAAATATCTGAATCAGAGATGTTTattggcttggagggtttgtacAGTAGGGTGTTTGCTTGAGGTTCCCCGACTATGAGAAGCGCAACTGTCGGAATCCTCTGGGAAGTTGCGTCGCGCCTTGTTCAGCACAGCCTCCAGGCCTCGGTTTCGGCCCTTCTGGAAGCCGGTGTCGCTGTCGAAGCAGGAAACGACCTCAACGAATTCTCTCaggaatctctaaacccctggagccgaAGGAGACTTCACGGGGTCACCTTCGCAAGACCTGGCCACCCCAAAAGGGAATGCCAATTTTGCCGGTCA
>LSRX01003451.1_1_4019
TTACAAAGTAATGGAATCGGATCATAATGCATAATGTTTGAAAACAGGAACCGTCGCGAAGTTTTCCGAGACACGACTGTGGCACCGGAGCCGACGGTATAGGAAGCGGGGGAGGTAGAAGTATGAACTCGTCCAGCAGGGTCAAAGGATCGCGCTCCATCAATCGCATAAATGCTGGACACACCAAGGCATAAACGACCATGGCTGCTTCACGTGGCCCCTGTTCTTAAGAACAAAGCTGCTTCATGAGAGGTTCTGAGACAATCGCGTTCCGCATGTGCATTTGCAAATCATGAGCAATATATAGTGCACCCCTATGTAGATAAGAGTCTTGCGCGTTTTGGCTTGTCGTCGCGTCGTGATCCGGGTGCATGACTGGTGTCGCCGAAAACAAGACTGAGTGAGAACAGAGAAACTACACGCGAGTGAGGATTTACGCTACTGCGAATAGGTTCAGTACAGCACGAAGCCTCAGAACACGGATGCGGTCGTGGTGGATGCCGTGGTGCTCGCGGGTCATCAGTAAGTTGCGGCCTTGATACTCATAGATCAAGGCCGCCCACTTCTCCCGATCGCCGTGTTTTGGCAAGACACCTCCACCACGCTTTCGGATCCAGCGTTTCATGACAGCCCATTTCGCTTCGATGGGGTTAGTGGTGAACCCATTGGAATTCACGATCTCGCCCTCACTGTGGTTGACCACTTCATGTGGAAGGGTGCGGGTGGTCAAGCCCGTTTCCACATGGTAGGCCTTTAGGGACGAGACAGTGGCTTTCCACTTATCGCTCACGAAGGTATCCCCTGAGCgcaagcccaaagaccgaatATTGCGAAGCATCTCCTTGTGACCCCGAGGCTTACCATCCAGAGCGTCTGCGGGATGTTCAAGAATGCGAAAGAGGAAGTGGGTCTTGATGTTGTTCTCCAGGAcagcaccccaaatccagatTTGGTCCTTCTGAGGACGACCGTACTTGGAGAGCTTCcctggtttctttttgttgaggAAAGATTCATCTGCTATGAAGATCCGCTTCTGGTTCTTCTTCAAAATGTGCTTTTGAAGAGCTGTGGAAGGTTTTTTCAGGACGACGGTGGATGGACGCTGCTGGGTGGCTGGTCGCTTCTGGGTCGTGTGGCTCGCTGGTTTCTTGAGGGAAACTCGGCGTCGCATATGAGGCTGCATTTCCATGTCCTTGAAGAAGGGGTGGTTAAATCCACTGTCAAGTTGAAGTTTGGCCCAGTTGCTGACGACATGCTGGAAGGAGGCAGGCCAGCCATCTATGGTTGCATGATGGTGGTCATGTAATTCAATACAGATGGTCGTGCGGGAATAGTCCTTCACCCACATAACCAAGGCATCCAGTTTGTCCAACCAAAGTGTCTGGTATTCCCCCTTGAAGAAACCGATGGCGGCCGCGTTATATTCCTTGCCATTGCACCGAGGACACCCGCCATCGTATCGGGGCCCGCGCCATTGGTAGCGACCCCGCCGACAAGAGAGAATATAATTCGAATCGCATTCCTCGCATTCATATGAAGGTGGTACCAGGCGAAAGTGCTGAGCCACGAGTAAAGCTTTGGTGGTCTCGGTGTTAGGCAAAGAACCCATGTTGCCAACAAGACTGTTCTTCACGATGCGAAGAAAGTCTGCCCGGTTAATGAAGTCGCACCGCTCAACAGCCTCACGTAGGAAAACGCAAAGCTATTTAACATATGATCTCACGGCAATCTCAAGGGTTAAGTTATCAAGCTGTATGGctagtgtgtgtatacacaaagGTGCCTTCAAGAAGTCATCGCGAGTCTCGAAGTGGACTGCCATGGCGTATGTGTACGGGTGAAACCTATGAAGCGAAGCAAGCTTCCCACGAGATGAAAGAAAAGGCTTCGACATATTTCACGAAAGTATGCATCATGAGCAAAGCTTAAAACAACGCAGCACCGATGGACCTCATCCACACAAACAACCTATTGATTCAACAAATATTTTCGTTCACGGCAGACGACAGATTGCGCGGTCCGCAGCTAAAGCCGACATCATGGCATCAAAACACTGCGCAACATATGAAGCTGTGGAATCAGTATTCGAATTAACTACTTTGGATATTCATTACATTTAGAAATTAAGGACACTATTCACTGTTCCTTTCAAAGGTATAAACACAGTCGTATGCCAGATGTGGCGCGTATCCAAGACTACGTGAGGCAAGTCCGTTCACTCAGTGATGTCCATGTCATCCGGCTGCATATCGACGAGAATCTCCAAGTCTTGCTCCAAAGTATCGGGCACATGATCGAGACCTGCGAAATCCGGATTGGGTGGACCTTTGGCGCGCTTTGGCGGTGGCAACGAAACGATAGAGGATGTAGCCGTGGATTTCCTGGGTGAAGGAGAGTCCAAATTGATGATTTCCGTAGAACTGCCCTTCAGGGAACGGAATGCACGTTCGATTTTTTCCTTTTTGACCTTGACGCGAAGATCATGATCCGGAAGAAGCGCTGGATGCGAGGAAATGGAGGGCCTGCAAAGCATTTTATTGTGGTCTATCTTACAAGCAAGGGCTGTGATgtaggttttgtttgtttgacaTGTCTATGTCACCTGTATTATAAAACCCAACCTCTCTCGGATGATGTTCCAAAGACATTTGTCGCAAGTCTGACCGTAATACTGCGAGGGATATTCTCGCCATTCAGAAGTCGCCGAAGAAGCTCTTGTGACCATGCAAGGTCCTCGTCGTAATTTTCTGGGTACTCTTGCAAGTGCGGATTCATCTTGTACTTGCGGAAGATGGGTTGATGGGCAGCATCCATGAGGTCCTTTGGCTCCTTTGGGTCCCAAGCGATGAAGCTGACGGGGTCCTTCGAGGTGCTGGCCAACCGATAGTAGAGACCGTTGTCTGTGATGACGATAAGATGTGTTCGAGCCATgtcttcatcgtcttcaaccGCAAGAAAGGAAGGCTTAATGAGTTTCAAAAACTTGTCATGGTTTGCTTGCCAAAGTTTGGAGGCGCTCATGGTCTTGTAGAGGTCCACGTCCACGTCTCTGTCGTATGGGTTGTTGCAAGCATGACGGCCGGCTCCCTGATCAAAGTGTGCAGAAGAGTATCTTGCCCATACTGTTGCATCCTCTTCCTAAGATATTTGTAACAGAAAGATAACATAACAATGGtattatattcatacatacataagcagcATAATTACCGCATGTACGAAAACAACTCTTGGTTTATCTACGAAAGCAAAGCGATAACAGCACTTAAAAAAATCAAGTGACGGAAGGAGGACGCGTCCATTCGCTGCAGAAGTCCGTCATCGAAGACACCGGGCTTGAACCGTGTCAACGGTTCTGCCTTGAAGAAATCGAGGTGCTTTGCCGTAACGATTGAGGGGATGATATCGGAGCGGCTGGCTGCCTCGATCTCGAATTTAGATTGCATGAAGAGAACAATCTTCGACCCAAGAGATTTACCTGTCCGTGTCCTTCCAATCCACGTGATAGAGTTCTGCCTCATACTGGGGAGCATTTTGGCGAGGACCAAGTCCATAAACCAGGGCACGAAGGTTTTGAAGGTGAAGGGCCAAAACTCGAGAGTCTTAGCATTTTGCCTTCCCTTCATATGATTGTGCAAGGCTTCTTTGACCTTGGCTTCGGGCCAGTTCTCAAGGATGCCTCCTGGAGTATGGATTTGCTCATCGGTCCACTCCATAAactggtttttgttgttgcagcgaGGACCATGTTGTTTGATGTACAAGTATCCCTTGGCTCGTTGTTCTTGATCGAGAGTGAGCTTCTTTTCATACCGAGGCTTGATGATCCAGTGACGTAGCTGGCGGCCCCCCCATACGATCCAACATGTGATTCAAAGCTGCTAGGCCATGACGGGCACTGTTGCCCCATTCGAACCGCATCGGATCACCATAGCACATGGCCACGCAGTCCCTGGCATTCTGCTTGTTGCGATGCAAGTAGACATGCTTGATGATGTGGTGATAGTTCACATTC
>LSRX01001593.1_106255_112386
CCAGATTTAGGCCCTGGCGAGCATCATGCTACCAAGTCCATGCCGAAGGCAAACTTTCCTCCAAGCGTCTAGTGGAAACTCTCCCTCGCCACGCCTGCAAAAGCGGCTTCACTGCCAGAAACCCTTCTGTTGCAGAGCCACACCTCACAGGCTCTGTGCGAAGGTCTGCGTCTACCAAGCCTCCGACATCGTGCAAGATGCAGCCAGCATGAACAAACAGAGAAGCTTCACAGCCGCTTATGCTGTTGCGAGCGTGCTGTGCTGACCGTCAAGCTTGCAAAACAATAGTTGACCAAGAGCTGGACATGTCAGAAGCTGGAACGATCCCGCTTGGCCAACCTTTCACAAACATTCCGGCCCGCTCTGGGCCGCATGCGCCGCTGTGCTCATTGACGTGGACCATGGATTCAGCTTCTCGAGCGCAGCACCACTGTGGAACTTGCTGTCCCACAGAGGCCCCAGGACATGCTGAAGCCAGGCCTTTGCTAGGCAGCATTCCCTAGCAAGAAAATGCCTCCCATACTGCAGCGACAGCACACATGAAGAGTACTCACACTTGGTTGCATCTACAAAGAGTGCAACACCACACTTTGAGACAAGGGCGAGTTCTGGTGATACGCTTTCCCTGGATGGGACAGGCGATGCTGGGCACCAGTCATTTGCGACTCAAAAGACCCAAGCTGCCCGCGCCTACATGATCTCGTTCAGCATACTTCACTGCCACAGGTTCCTCACACTCGTCCACTTGCAACGTGCCCAAAGGCTGGTCCTTAGGCTTAGCACTAGGGCAATGTGGAATGCTTGCTCCAAGACGGGATGGCATGAGACTGCTGATGTTCATCAGCCCGTGCATGATCGCCTGTTGTCTACATGCCGTCCTGAGACAGAAGCCAGGGACAACTCCAGCCGGCTGCACTTGTACAGCTCCACCTGCCACTGCACAGCCAACCACGACACGGGCAAAGGAAACGGTGACTGTCAAATATATCTCTTTCTTTCCTGCACGACATCTGCGTCCACGATGCAGACTCTCAGAGCTTAATGGCCAGTCTGTCCAACAAGATGTTGTCAGGAATTTGTTGATAACTTTTGTATTTTGTGCACACCACTGAGCTCGGTACTGTTGACGTAACGACAGAAGATCGGACATGGATGCTGACATCTCCTTTGTCAATACGCAAGGGCAATCTATGGTCAGCTAGAAGGAAGTTCTTGCCGGGCACCAACCACTCCAAGCAAACTCTGTACAATCAAGACATATGCACAGCAAATGAAGCGCCAACTTAGTCGGAAGCTGCATTTGTCCACCATGAGCTTGAGCAACTTGGTAAAAGAAAATATCGATCGCGAGCAGGCCGAACTAGCTTCTCCGACATAGCAATGCCATAACAACGAAACTTGAGACTGAAGCACGTGGAAAACACTGTCATTTGCCTGAATAGATTAGAGTGAATAGAGGCATACAAGGCGGCACTCGAACCAGCTGTATCAGTAAGTTCCGAACTCCAACGTCTTCAGGCACCACATACGAAACACCTCGGCACGGCTTCTGCAAATGCAGGTGCCTTTGTCTCGTGGGATGCCGCTGCACAAACTGTCTCGCAGTCTGCTGGTtgctgcatgtatgtgcacgCTATGCCACTTTTCAATTGGACTCCAACCAGTGCTGTTCTTGATGCGAACTGCCTGCAGCTTTCGCAACGGTGCACCCTTCCAATGTGCAAGTCATCAAACGGGCAATGCGAATCTTGCCAACTCAAACTTGGAAAATGAGTCACAGGCTTTTCCTTTGTAGTCTGCAGCCGACAATTGCACCTGCATCAGCCGTCGAAAGATCCGAGAAGGAGATTCGCATTTTCTCATCTGCGGCATACATCTCAAGATGCAGTACGGCCACTGACGATGGACTGTCGAAGAGAAGAAAGTTCAAAACCATATGGAAACACCAAGCCAATTCAACTTGAACATTGAAAGGGCCGCGTGCCTCGCCCGACACATGCGTATGTGATATTGACACCTCACGCTTCTGGCTCCAAGCCTTCAGATTTCGAGATCCAGCGGATGAACACAAGGAATCATGCCATGATTCAGCGACGTTGCTCTGAGGACGGGTCGATGAAATCGTCTCTCTGTTTGGAATGGCCCTTCAGCTCACGTAGCTCTTTTTCGGCCTGCAACAGCATCACACGATCATTCCATCATTCTGGGCAGCTCACCACCAGCCTTCTCCGTCGGTGGACCCTTCGGGCCATTTGCAAGTCCAAGAGCCTGGTCAACAAGCAGCTTGGTAGAAATTAGCAGCCGAAAGCCgctctgcttgctgcagctgcactgtctGAACAGGCTTGAAACACAAGCCTGACGCTTGCTCCAACTCAAATCTGCACGATGCTACAAATCATCATGCATGGCCTCGTTGTTGGCTGCTTCGTCTCTTTTATCCTTCACAGCAAGGTCTTTCACCAAGCTCTATTACAGGTGACACATGTGCGGAAGTACGAAGATTTGATCCGTGCGAAATCTCTCCATGATGCGCTGTTCAATCGAATGCAACTGAGATCGCGAAGTTGATTCGTATTCGACCTGCTCGTCCGCTTCGCGGCAAAGTTCATCTGCCTGTCAATGTCCGCAAGCACTGTGGGGAGTGCATATCCCACGGGTGACCTTGGAGTCCCAAGCGTGATAATTCGTCATGGCTCGCGGAATGGTGAAAAGCCAATACTGATCTTAAAATTCAGGCCAACACCCTGGTCTGAACCTACTGCTTGAGTCGGCAAAAAAAGTTGCTAATCTGTTCCTGCAATTTCCTGCCGCACAGTCCAGGACGCGAAATGGCAGCCGGTATATGCACCAACGACAATATGGATATTGGCATTTTATTGCAACATAAAACCGACTTCTAAGAAAAGTGCTGTGCACCAACGTCTTCAAAGCATGATTATTGATTTTTGATTATTAGTGCGTTTTCAGCCACCATCTTTTCCAAGTCCCCCAAACGTGCCGTGCTTCATGGACATGTGAACACCAAATTGGTCTTCAGAATTCTTCAGCACCCAGATCATGCTCATGATGGCAAACCACGCGGCAACCAGAAGATGCTGGAGAACCTTCGTAGTCTCAATTTGCAAAAAAGGGTGACGTGTTCGTGCGCGACAAATGGAAAGGGACTATGTCAGTTCAGGAGCGTCGGAAGGAGAAAGGCTTCACGGCGAAGACTCTCACCCACGAGTATGTCAACCATTCGAAACGCTAAATCAAAAACGCTCGAGGCATTAGCACGAACGCGATTGAGGCAAAATGGAGCTTGATGAAGATTCGTCTCAAAGTGGGTGGTCGTCTTCCTGCTCATAGTGATCGCGAACGCTAGCGTCGTCTCGTGAATGAATATCAGGGCCGATGTATTTTGAAAGCGCGCAGGCGATGGTACGCAATTCGCACAGGAGCGGCCGCAAGAAGTTTGTTTCCACTCGTGCGTTGTTGCCACTTTTTCGTATTCAGTGAGTAGAACCCCCAGACCTGTCAACAAGACTTCTTTTTGATGATCGTACAGCGAGTACGTCCGTTTCACATCACATTCGTGCCACGAGAAACCCGTGCAAAAGTAGGAAAAATCCAGATGTCCGGCTTGCGTTGTGGAAAGATTGTGGGAGTGAGAGAGAACATAACGGCGTCCTGATTCACGTAGACAGGTGCAATCAAACTCTTTTACTCGCGCCCTTTACGGTTGCTCCCTCATGCCCCCGCAGGCACACTTGGCAGACAATCAGAGAAAATAGTCGCTCTCATCCAACACAAATACTTATGTGTGATATCAGGAGATTCCGGCCcatccttcttcttggcttcgcgTGCTTGGGAAACTACCCGATGGTTCATTGCTTAATATACCTTTATATTTTCTAGTCTGTATATCTGTTTTCTGTCTCCgtgtgaagcaagcttgcatttCTGTGCGTATTGCCATGAGGAGTCCGAGTGGAGGAGCACAAGGGTTTCATCTATAAAGTTGGCCATATCGACGAGTCCCTGAGCCATGACGACTTGAAGCATGTACATGTGAACTATATTCTCACAGACACCGTCCACATGCCATCCCCGACAGCGCCGCGCGAACGGCTGGTGGTCTGCGCAGTCTCCCCGATGGTAACTTGTCCGATGCTCCCGGAGATGTTGTTTGGACCGTCATAAAACATATTATCCGTGTTTTTTAGGGAGTGATCATTGTGCACGGTAGGATGACAAGAGGTGGGGTAGGGTGACAATAGGTGAAGTATTCaccaagactccgagagaccttgcagTTCGGTGTTTGGCTGCAACTCTGTGCACTTCACCGCAACTGAGtctcaaaaaccaaaacctccgaaaaccACCTTCCAAGCTTTTCGGAAAGGAAGACCCCTTGTCTGTAAGAAAGCTTTTACTACCTGTGCTTTGTTCTATATAACTGGCGTTTTTGCACGGGGTTGATAAAACAAACAGAACAAAGCAAGCGTTCTCTGAGTAGTCCGTTGTGGCAGGTCGCCAGAAGACGCTTCGCTCAAATTTGCAGCTACAGTGAAATCCCGACCGAAAAAATGTAGCATGCACTTTTGTAATTCTCGACTGTTGTACCTCACGTGAAACGACAAAAACGGAGTTAGTGGCCAAATTCCTGGCTGCATTGGTCTTTTGGTCTCTTGCCATCGAAGGCAATTCAAGACAGATTTAGCTACAATATCCAAGCAGCATGGGCGGAAGCAGGCGGTGGCGTGATGCAGACGCAATAGAATTGACTTAGATGTAGAGGCAGTAACTTTGTCGGCACAGCTCTGGGCAACGTTTGAGATCGATGATCTAAGAAGATTTGCCACGGACTTTTGCAAATTCTTAAAGACAGCCAAAGCAGAGTTATCAACGGACTTGTTGGAAGATGTGCTGGCAAGAGTGCGCAAAACGTGTGACAGCGTCGAGAACCTTACCATTCGTGGACGAACCTAGAGCTTCCAAAGATGTTTAAATATGTTTTACATATCTTTGGTCATCTTGATTAAGCATTGTAGTGTCTATTTAAGCATGGTATATAAAGTACAAAAACAATGCTTAATTAAGAACCGTTAAATACTGTATATGCATCCCAAAAATATAGCAAACATATGCATGCGGACGATCGACTGCACGTGTTTTTTCCTCCCCAGGATCACTTGCCGACTCGAGGAACTCTGTTAGCTGCCAGGAATCGTCTGAGAACTTGACATGAAACAGCATACATGGAAAATTTGCCACCTCGCCGTCTGCCCAGCAATGCAAAGGTATGCCCGTAGGACCCATCCCTGTATGTCCAGGTCTTGCTAGTGTTCACCTGGGCCCTGGCCAATTCGAACAGCtgatgggctttaggtttgaccCTAAAGATTTTGTCCTCTTCGAAGTAAGTCTCGAGGCTGCCCCAGACTAACAGAAATTTCTGAGAAGAAACTGTGAAGACGTCCTTGTCCCAAGCTGCAGTGCTGAGACAGGCATACATGGACTGCAAAGCTTTCTGTGCCACGCAACATCGCCTCTTCAGCAGGATTTGCAGGCGACAAATACTTTGTAGCCAATTCCAAGGCAGCACCGACGAGTGCTCGAGTTTCCCCTGCTTTGGCTCTCAACTTGGGGGGATTTGATCTTGCCTCGATCCTCTTCACGAAGCATGGTGGGAAGGAGCTTTGGCAATCGATCTGTGACCCCAGTTCTGTCGTAGTATGCTTTGATCTCTTGGTACAGCTTGGCACATCGGATGCGTTTGCTGTGGCCTCTGATCTTCTCACTCTGTAAGAAAAACAGCAAAGACCCAAGCCAGTCGGATGTAACTCCGAGGTCGCAAGCGTGCAAAAAATCCATCTTGCACATGCCGTATTGGATCCTGGGCTAGAAAATAATCTGGACAACAATTTATTCTGCTGCCTCTGGCGCATGAAGAACTCCATGCTGGAAATGACAGGGTACCTGAGGCAGGAACCGATCGACTGGAACTGTCTAGCATGCATCACACCTCGAAATTAACATCAAGTTTTTCTGGGGTCGATGTTTCCGACCGGTTTCAAGATCCTTACGAGGAGTCGATTTGACTCCTTCCGAGGAGTCGATTTGA
>LSRX01000735.1_370397_376510
TGGGTGTGTTTAGCTTCCGGGCTCTCTCCTCATTTTATTGGCGGGCGTATAAGTTGTCAATATAGTTGCGCTTTCATTCTTGGGATACGCAGAGTAAACATGCCGAAATAACCTCCAGGGCACTTGACCGCAGAATGCTTTCTTAGTTGAACCTCTGGCCACAACCATACGTCCTGAGCCCCGGAAGCTAGGGCAAAACCCCACAGAAGAGGTAATTGGAGCCAGAGGGTCTAGCCGAAGAGGTTTCACCAGTAGCATAACACAGAGCAAGTTAGGCTTCTGGCGTGATTTTTGGAACCTGTTATTTGCACTGAAGGTGCATGCCCGACAGAGGTTGAAGATTTCGATTCTCTTGTAGTAGGGTGTTTCTGATAGGAGTGCAGTTCTGAACTTCGGGCCCGTGGCAAGGTATGCATTCAAAGTCTCTCAGGATGCTGACAGAGGGTCATACAATAAGGGCCCAGGTACCTTTGTAACATATACATCCGGTGTGTATGATGTGGTAGCTGTAGGGCCCGAGTGTATACTTCGTGGGCACATGGATTGGGATAATTTAGGACAAGCCCGCTAGAACACCTCGCACGACTTCATATCACAGGAACCTTGCGACATTTGGAACAGCCATCCCAGGTTCAcccgtgggtttaggctgctacaGGAGCACCGGATATGTCCTTtgggtactttggccttacaatGTCAAAGTATAGGAGCCTTTGGACATCCAACTTGACAGCAGCATCAAAgatccaggggccttaataattgaaatCAAGTTTTCGAccccttatactatagttatagtaataaaaaggaacccccaagacagtattggtttttttgggcccctacactagCGTGCCGTCCGCCTTCGAAGCAGCATTGTCACTGTCTCCGCCGGAGTTTTTTGCTCTTAGCTTCGgtggcctcaaaacccaacccccaagccctaaaccctcaaaccaaacccccaagccttaaactctaaacccccaaacactaaaccatgaaaccctaaaccctaacccccaaaccctaaaccatcaaaccctaccACAAGTAGCCTTCAGAGGTGCCAGAGAAGCCTTGAGAATTCCGTTAAAGGGTCGGGTCCTTCACCAAAGACGGGTCAAAGTGCAATATTATTAGTTGTTACTACGTAGTTCTTCGAAGTCCCAAGTACCTACGAGTTGCGCCCTTTGGGACCCCTCGAGTTCCTCCTTCGGGCCATGCCCGACAGCTCGAAAGGCTCGCGGCGCTCCGGATTTGCTGACTAGGATTCACAATGGGGTGTGAGTGAAGCAGAAGGGTCCATTTACAGATTTTGGCCTTGCAGGATCTAGCCTGATTAGAGTTTGTGgcaggggttttatgggggtttatggtttactttagaggctccatgcaccttgTTGGGATATACATGGTTCTGACGTTCTCATTGACATACAAACCTCTTCTACCGCCACCCTACATGATGTACATAATTAATTAGGTCCGTGGACTTTGGGGTAGTAATATCTCGTCAAGAGGTTCTGTTGGGTGTATAGGCTCTTCGTAGGACTTTATGGCatcttggggggaggggggggctgcaaaatcgagggttcagggcgggtcaAGGCTGagaaaaggcttcggggtcgagTGCAGGGTCGCGTTTGCGTGCtcttgggtccctaaacccaaaactttcatCTTTCGTGGTCCAGGTTTGATGCTGGCACGCGGATATGGGCTTGagaacttgagggtttacggctccatGGCTGAAGGCCCCGAGCCtacaactccaaaagccctaaatcatacaaTACCCTGCTCCCACCCCTTGTAGCCTTAAAGGCATccgcaagaccctcaagccctacaccatcctaaaccctcaaccctcagcccgaaaccctcaaccccaaaccctaaatcctaaaccctcaagccctaaaccatgataaaccatcctaaaccctcaaccctaaacttaaacccgaaaccctaaaccccaaaccctaaatcagccctaaatcatcctaaacctcaaccctcgcccgtaaaccttaaagccctcaggccctaaaccatgaacccatcAAGCTCCAACTTGTAAAGCCCCTGGAATCGGAACCAATGCAGACGCAGGCCGTTTCAGTGAGAGCTGGCAGAACTACGAGCGTCCTGGTGATATCTcaggatggtttaaggttcggggcagtttagggtttgtatgctttagtttggagtttaaggcctaattttgggtttagggttttagtgcaggGTTGGAATTCAGGATGTtcgtttgatttagggctttggatttgtggcATGTCCCGGCTTGGGTCTTAGAGGTCTCAGTTTGTGCAGTGATTATTGGCTCAGGGTGTTCTTAGTATGGGGGACTTGAATCATGACCAATGCTATTCCTGAGGATGCTAGCTGAGAAGCGAGTTTGAGTATACTTTAATTTTTTAATTTACACCCAGGCCCTCATACTAGATAAGAAATCGGGGTCCAGAAGTTTCTGTTTGTGGCATGAgtctttggggatgtagggtataCGGCTCAAGGCATCAGATTCACAAGGATTGGCGGTGTGTGCCGCATTCAGCTTTCAGGTGCATGTCGTGGGTTtcaacgttgagggttttaagggtttacctatagtctctattgtagttcctttttggggttacctcctaggttccttaatatagaaacTGCTTAAACCAATttaacggaactacaatggagactgtagctaGGATTTCTGTGAACGCGAAAAGGCCACTGCCATCCGTGCCCTTCCGCGCTTTTCGCTTTGTTTCCCGGGTTGGCCGCCTCAAAGGCAGGGTATTCGGAGTGGATGCTGTGCAGTACCGCTTTACGGACAGATCATGTACACAGTTTCACCAAAAAGGAAACCACAtcgaagagtttaggtttgtgtCGAATTGAATCCTAAGAACCTAACcttccccattatggtaacttaataaCTGACATGGCCCGCCACATCTTCTGCAGTCAAAGAATTCAGACAGCAACATCGGCTCACCGAGACAACCTTGCCTCATGAGAAGGTCAACCACAGTGCGGGGAAATCAAGAACAGCAATGGCTACTCCACCAACGCCATCGAAGCCAAGTGGTCCCTCCTTAAACGGTGGGCCCACCGCAAACTGGGTGGTAAGCTCCCCAGCCATTCGGATCGCGTCAAGTGGCATTAGACTCTGCTGAAGAAGCACCGCAGCACCCCGAAGAGTGCCACGAAGCTCCACGTGCGACGTGGGGTGTACGTCCTTGACCTTGTGTGTAGCCCTTTTGTGGGGCAGCAAGACGCGTAAGGCCGAGGGACCCCCCtgtgaatcccgaaccctcgcTTGCAGATGCAGGCTAACCGGAAattcaacccccaaaggctcccaagTACCTGCAtattagaatgtagggtctctatactaggaattactactaccccttaccctcaaaggactatagtattttaaggcttttgggcccaaagaccctatcatatgaggcttttggcctGTTTAGATGCTCAGGGTATGATTTGGGAATGGACCCcttctagccctaaacgctaaaccctatatccgccTATAagagtacctgggacccttttgGGACCCCCAAACAAGCCGAGCCGAGCTCTGAAACTCTCAGCTACCGTGGGCTGGGCTCGTGTTTAGgtcatggtgcagggttttggggttgagggttagggttttggggtttcaggtttagggtttaggggttgagggctagggctttggggtgcagggttttggggttgagggtttgggtttgggggtttagggtttagggtttggaggttctgggtttttggggtttagggttttggggttgagggttagggttttggggttttg
>LSRX01001690.1_83979_90116
NNNNNNNNNNNNNNNNNNNNNNNNNNNNNNNNNNNNNNNNNNNNNNNNNNNNNNNNNNNNNNNNNNNNNNNNNNNNNNNNNNNNNNNNNNNNNNNNNNNNNNNNNNNNNNNNNNNNNNNNNNNNNNNNNNNNNNNNNNNNNNNNNNNNNNNNNNNNNNNNNNNNNNNNNNNNNNNNNNNNNNNNNNNCCACACCCCCGCACCGGTGAAGGAACCTCGCTTGACTCTTCAAGGCCCCCCACTTCTGTGAACCCGAGCACCTCGACTCAAGCCCTtcctctctgaaccctagagcctagacccgaacctcCCACGCTCGAATCTTGAAGTTCGACTACATCCCGGGTTCTGGGCTATAGTGCTCTTGGATAataataggagccttaatacttggaatagggtttgggggtatattattcttttaattttttttgctaaggaacccccaaaaccttaatctaattattaaggcccctacatgactcttgtttttggagggggggcgTCTTGGTTTCTTTGATCGAGAACTCTACCACATGTGCTGTGCTTACCTTCTAAGGGGAAAGAAGTAAGCATTCCACACCGAAAAAGCGGTGAcacgcaaagccctagaaccctaaaccctacgatcccGAAGCCGCCTCCccaatcctctaagccctggaccctaaacccagaagcctaaatcctcaaacggCAAAGTCTGCGACCCGACGTGCTCTTCTTTCGACACATAGTCGTTCCCGGTTCCATTTGAAATGGCGCCGTCGTTCGGCGTTTGTTCAATGAAGCCGTCAGTCGGCTGTTCTATGGAGCCGTCACTTCTGAACGAATTTTCTCTAGGCCGGTGCCCATGCGCAAGGACCCAGAATTCTCAGATACCGATCGCGGAGGTGGTTCGAGACTTTCATAAAATTAGGTGACCGATTAGTAACGTTATGGTGATTATGACTAtcactcaaatcctaaacactaggaTCAtcccccagactccaaaacaaaagccttaaTCCCACACATtctgccctagacccaaagagcctaaactttaaacattcAGGGTCATACGGACCCGCAGTATTACAGGGGCTTGAAAACTCACCAATTACTATTCTTTCACATTTCCCAAATTATAgtaacatccccccaaaaaaatccttgtAACAATTGGCAGCTAGGCTCCAGTTGCTGTTGACCAGCTGCGAGCTTGAAGTGCCACAGACTCGATGCcagttgtggttgagggtttcgggtcgaccCCTCCATCAGGGTttaccccttagggtttagggagtttagtgggtttagggggtttagggggtttagggtttaggggaatagctTCAAAGTTGTAAGGTTGTTGTAAGGCCTTCTATCGGGTGCTCAGAGGGAATCAGAGGGTCATTAGACAAGGAGATTTGGTTGGCGTTCCTTTAGAGAGTCCATgccttaagttttgggggtttacggtttactctTGGgtgtcgagttttagggttccagtggtTTCCGGTGGTATAGGGGTAGTTGTGCTGGAGTCTCCAGGAACGGCTCAGTGTCTTCAGCGCCTCAAAATTTCCAGGGCACCGCGAGCGAAACGCGAAGCCCGCAGTTTCGAAACCCCTGTTGCCTGAACCCACCTTAGGGTCTTGCATCCCAGACTTCGAACCCCACTCCCCTCCACCCTAATTCCCTtatccttaaaacccaagcccgaaaaccaatattcctaaacccgcagacgCTAGAAGCTGCTATAGCACTGTTGAAAGCACCAATtttaaacacctaaagccctaatgccctagtgccctaaacaaccctaaaccctaaaccctgagacgcgGCAGGTCGTGGAAGCAGAGGAAGAGGTGGGGGTCGGTCcacggtttggtttaggggttcagggtttagactttcgggagtttagggtttagggttcagggtttaagaattcagggtttagactttagagagtttagggtttaggtttaagggtttaaggattcagggtttagactttggagagtttagggtttagggtttgggttcagggttgtggggttcagggtttagactttcggcagtttagggtttagggttcagggtttaagaattcagggttaaggctttcgggagtttagggtttagggttcagggtttaaggattcatggtttagactttagagagtttagggtttaggtttaagggtttaagaattcagggtttagactttggagagtttagggtttaggNNNNNNNNNNNNNNNNNNNNNNNNNNNNNNNNNNNNNNNNNNNNNNNNNNNNNNNNNNNNNNNNNNNNNNNNNNNNNNNNNNNNNNNNNNNNNNNNNNNNNNNNNNNNNNNNNNNNNNNNNNNNNNNNNNNNNNNNNNNNNNNNNNNNNNNNNNNNNNNNNNNNNNNNNNNNNNNNNNNNNNNNNNNNNNNNNNNNNNNNNNNNNNNNNNNNNNNNNNNNNNNNNNNNNNNNNNNNNNNNNNNNNNNNNNNNNNNNNNNNNNNNNNNNNNNNNNNNNNNNNNNNNNNNNNNNNNNNNNNNNNNNNNNNNNNNNNNNNNNNNNNNNNNNNNNNNNNNNNNNNNNNNNNNNNNNNNNNNNNNNNNNNNNNNNNNNNNNNNNNNNNNNNNNNNNNNNNNNNNNNNNNNNNNNNNNNNNNNNNNNNNNNNNNNNNNNNNNNNNNNNNNNNNNNNNNNNNNNNNNNNNNNNNNNNNNNNNNNNNNNNNNNNNNNAACATACTACTCtgttctataaccctaaaccctaaaccctaaaccctaaaccctaaaccctaaaccctaaaccctaaaccctattctatcatAGAAGACCTCAGTTGACCCAAAAGTCAGGAGGAGCCGGCTGCTGGTGAGAAAGAGGAGCTCGAGGACGGCGAGGAGGCGTAGCGGTCGGTGGGTCGTAGAGTTGTTTTTGGATTATGTAAGgtccggtatagggtttagggtttagacttgctcAATCTGAAGAAAGGGTGACATCTTCGTGAGGGATAAATGGAAGGCAACAGTTTCGGCTGTGAACTCACCTCGTTCGGAGCATCGCCTCAGTGAGTCAGAGCTGAAGCAGAAAATCTTGAATCACGGTCAAGGAGAGCTAAAGAACAGTAGGGTTTCACAACCAAGCTTATTGAGTCTACTGGTAAGTGGGCTCTCAGGATTAGATGCCGAAATTCGGGCGTATTGCCGGCGCGAACAAGTGGCGCTTGCTTATCAAGAGTACTAAGCCAGAAGCATTTTGAAGGCGAGGGCGTTGCAATCTTTCGATTATCGGAACATCATAACTGTTCAGCTATCGGAAATCTTGAAGATTGTCATATGTGATTAGATGCCGTGATTTCCTTTTCGTTCACGTGACGCGCCAGACTGCAATTGCCAAAAGAAGAGTTGAGCGGCAGCCCAAGATGCACACAAACCAGCTGTACTTGGTTATGCTTCGTTGCCATTTCGTGTCAACCCTCTGACCTCATGCTACCTGCAATTGCAAACATAAACATCTGTCTCTTCAATTTGTTTTGTAGCTAAAATACTACAAAACGCAGGGGTGGACTTTGACCCTCCACCCTATTCGTCACCTCGCTCAATAGGCTCTGTTTAGCTGGCGGCCAACGGCCCGCGTCGAAATGTGCTTGATGGCCACCGAGATCGGAACGGCGACTGTCTGGCTGAACGTACCAATTCTCTAGCAGGAATTTCAGCCTACAAATACGTTCGGTCCACTCTACGTCCCGCTGCAGACATCGGGGCAGCCATGTCTGCAAATCGCAGAATCGAAAAGCATAACTTTAGAAGATTCGAGGTTCCTGAAGAATAAAAGTTCAATGCTCAGTATTCTGAAGCGCCATACAAGTTGAAGCTACGTCATATGTAAACATCCAAGCCTTCGAAACGCAAAACACTATGCTTGACAATTCGAGGTCCCTGACTGACAGTCCGGTGGCCCGAAAATACGGCATCTGTCCACTTTGGCCTTTTATGCTTTCTTCGTTTGGCTGACCGGATGCAGATACCCTAAAGCTTTCGACTAGTTGGATGCATCGTTCTCCAACTTTGCGGTGCCATTCCGCATCTGGACTCATCTACATGCCAGAGACTTTGTCTGGTTGTTTTGATTTGCGATTTGCACACGTACCGCTTAGAACATAAAATAAGCCCGATTAGACCGGGTTTTCGCTTCCGCACGGGGCGCCGCTCTTGAGTCGAGGCGCGGCACTTCACTTGGCACGCCCTCAAGGCTTAAAGCCGTAATTAAACCATACTTAAAccacattaaacccctaagccccaaaaccctgaaccaaaatcgtAAACTCTGGATCCCAACCCTCCCGGACTCGACCCGAACCCAACCTCCATAGATCCGAATGGTTGGTAAGAGCATCCCCTCAAAGCGTACCAAaacatacacccaaacccttctgcGATTTTCAAAGCCTCGATGCAAAAGccgacaaagccctgcaaaatgcaAAAACTCGCATGGCCCTATTCTTCTCACTACGGGCCATCTAAACCCCACCAGAAACCCAACTCAGTCCTTTGAGCTCCTCTTTGAAGCTCTATTCTGATTCTCATGCAGCACAGGAGGCTGCAGTCGAAGATGCAACGGTGGACGCCGAGGAGATACCTGCAGAGGACCCTTGGACCGCGAGTCCAATCtagaatgttcagggcttttaaggccgtagggtcttgggtttagggtttagggttgggttcgtTTTGCTACGGCTTAAGGAAGTcgacatgatgatgctgaccgcgttgtttttggtggtggcggtgttaaCAGGATAACGAAAAATATGCCATGTGATGATTCTGCTGACGGTGTtgatggctggggtttagggtctgagcttaTGAGGATTCATGGAGGATTTTGTctgcattgtttttttttcttttcgggttttcgtgtagaaatgttgagggtttagctttcttcttgcggttcagggtttggggtttgttagggttgttggctttagggcttaatgtccgagagttttgggctttggagctttggggtttagggtgttgagagaTGCATGGAGCTAACCACCTCGGCCGAGTAAACATGGCGTGTGGAATTTTCGGGAATActgtcccgaagccttaatcaagcattaaaccctaagccctagaccctaaactgttacgTCAGCGCAAAAGtcattactttagggtttagggtttagggtttaggggagctcgaATATTCTGTAAAGCATGCCTGCCCCAGACCTGGCGCTGCTAGTTTATGCAGCCCCACATCCTCCTGAACAGGAGGTCAGCGTCCGTAAGCGGCCCGCAGCGAGCGAGGCTAGTGGATCCTCGGTTCTTTCcgcacaaaaaacccaaaacccgaaacccaaaaccctaaaccctaaacccttcttcggtttcgggttcgggctgtgaAGCCCAGGCCTTTGGACTGAGTTTCAGGTACAGAACCTGAGGTCATGCCGTTCAAGGATTGAATGTGCTGTGCTTCGGACCTTGTGCGTCTTTCGCAAGTAACAAGTGTTCATCCCTTTGAAGTGCATAACTATTATACCATGGCTACTTCAAACGGTACAACGATCAACAACAGGGTTGCTATTGCCTTGATTCGTTCTAGTGTCGGTATCAGGAGAGGCTCTGCTCCCAGAGGCTTGGCCTGAAGCACCAAGAGATACTCGAAATGATGTGATAAAGCTGTGAGGACCGGTCTGTGCTGGGTCATGGTGTACGGAATCGAAGGCAGCCCCTCCCTGTGGTGCcgcacctacaccctgaatgctTCGAGACTAAACCAGCCGCCCGcacacctgaccctaaacctgtgccaTCTGCAGCTCCAGTTTCGCGTTCCTCTCAACCCGGACCATTCCGACTGCAAGCCTTAGAAggttgaggcctaaaccttggaccatcaatcccgaacccaaaaccctaaacccagcaaccccaaaccctcaaccttgtaaCCCTAGGCGAAACCTTGGGCTTGAAACTGTGAGCCGTACAGGCTGATGGCCACGAGCAGAGCCTTGGGTGGATCACAGCTAATACTTCGGTGGGGCTGGAAGGTCGGGTGTTTCGAACATCGTCCTATCTGCAC
>LSRX01000107.1_173590_180039
ACTTGCATCGCAACAAGCAGAATGCCAGGGACTGCGTGGCCATGTGCTATGGTGATCCGATGCGGTTCGAATGGGGCAACAGTGCCCGTCATGGCCTAGCAGCTTTGAACCACATGTTGGATCGTATGGGGGGCCGCCAGCTACGTCACTGGATCATCAAGCCTCGGTATGAAAAGAAGCTCACTCTCGATCAAGAACAACGAGCCAAGGGATACTTGTACATCAAACAACATGGTCCtcgctgcaacaacaaaaaccagtTTATGGAGTGGACCGATGAGCAAATCCATACTCCAGGAGGCATCCTTGAGAACTGGCCCGAAGCCAAGGTCAAGGAAGCCTTGCACAATCATATGAAGGGAAGGCAAAATGCTAAGACTCTCGAGTTGTGGCCCTTCACCTTCAAAACCTTCGTGCCCTGGTTTATGGACTTGGTCCTCGCCAAAATGCTCCCCAGTATGAGGCAGAACTCTATCACGTGGATTGGAAGGACACGGACAGGTAAATCTCTTGGGTCGAAAATTGTTCTCTTCATGCAATCTAAATTCGAGATCGAGGCAGCCAGCCGCTCCGATATCATCCCCTCAATCGTTACGGCAAAGCACCTCGATTTCTTCAAGGCAGAACCGTTGACACGGTTCAAGCCCGGTGTCTTCGATGACGGACTTCTGCAGCGAATGGACGCGTCCTTCCTCAAGGCTTTTCTGAACCCTTCCGTCACTTGATTTTTTTAAGTGCTGTTATTGCTTTGCTTTCGTAGATAAACCAAGAGTTGTTTTCGTACATGCGGTAATTATgctgcttatgtatgtatgaatataataCCATTGTTATGTTATCTTTCTGTTACAAATATCTCAGGAAGAGGATGCAACAGTATGGGCAAGATACTCTTCTGCACACTTTGATCAGGGAGCCGGCCGTCATGCTTGCAACAACCCATACGACAGAGACGTGGACGTGGACCTCTACAAGACCATGAGCGCCTCCAAACTTTGGCAAGCAAACCATGACAAGTTTTTGAAACTCATCAAGCCTTCCTTTCTTGCGGTTGAGGACGATGAAGACATGGACGCCATCTTGGCTCGAACACATCTTATCGTCATCACAGACAACGGTCTCTACTATCGGTTGGCCAGCACCTCGAAGGACCCCGTCAGCTTCATCGCTTGGGACCCAAAGGAGCCAAAGGACCTCATGGATGCTGCCCATCAACCCATCTTCCGCAAGTACAAGATGAATCCGCACTTGCAAGAGTACCCAGAAAATTACGACGAGGACCTTGCATGGTCACAAGAGCTTCTTCGGCGACTTCTGAATGGCGAGAATATCCCTCGCAGTATTACGGTCAGACTTGCGACAAATGTCTTTGGAACATCATCCGAGAGGTTGGgttttataatataatacaggtGACATAGACAtgtcaaacaaacaaaacctacATCACAGCCCTTGCTTGTAAGATAGACCACAATAAAATGCTTTGCAGGCCCTCCATTTCCTCGCATCCAGCGCTTCTTCCGGATCATGATCTTCGCGTCAAGGTCAAAAAGGAAAAAGTCGAACGTGCATTCCGTTCCCTGAAGGGCAGTTCTACGGAAATCATCAATTTGGACTCTCCTTCACCCAGGAAATCCACGGCTACATCCTCTATCGTTTCGTTGCCACCGCCAAAGCGCGCCAAAGGTCCACCCAATCCGGATTTCGCAAGTCTCGATCATGTGCCCGATACTTTGGAGCAAGACTTGGAGATTCTCGTCGATATGCAGCCGGATGACATGGACATCACTGAGTGAACGGACTTGCCTCACGTAGTCTTGGATACGCGCCACATCTGGCATACGACTGTGTTTATACCTTTGAAAGGAAGAGTGAATAGTGTCCTTAATTTCTAAATGTAATGAATATCCAAAGTAGTTAATTCGAATACTGATTACACAGCTTCATATGTTGCGCAGTGTTTTGATGCCATGATGTCGGCTTTAGCTGCGGACCGCGCAATCTGTCGTCTGCCGTGAACGAAAATATTTGTTGAATCAATAGGTTGTTTGTGTGGATGAGGTCCATCGGTGCTGCGTTGTTTTAAGCTTTGCTCATGATGCATACTTTCGTGAAATATGTCGAAGCCTTTTCTTTCATCTCGTGGGAAGCTTGCTTCGCTTCATAGGTTTCACCCGTACACATACGCCATGGCAGTCCACTTCGAGACTCGCGATGACTTCTTGAAGGCACctttgtgtatacacacactagCCATACAGCTTGATAACTTAACCCTTGAGATTGCCGTGAGATCATATGTTAAATAGCTTTGCGTTTTCCTACGTGAGGCTGTTGAGCGGTGCGACTTCATTAACCGGGCAGACTTTCTTCGCATCGTGAAGAACAGTCTTGTTGGCAACATGGGTTCTTTGCCTAACACCGAGACCACCAAAGCTTTACTCGTGGCTCAGCACTTTCGCCTGGTACCACCTTCATATGAATGCGAGGAATGCGATTCGAATTATATTCTCTCTTGTCGGCGGGGTCGCTACCAATGGCGCGGGCCCCGATACGATGGCGGGTGTCCTCGGTGCAATGGCAAGGAATATAACGCGGCCGCCATCGGTTTCTTCAAGGGGGAATACCAGACACTTTGGTTGGACAAACTGGATGCCTTGGTTATGTGGGTGAAGGACTATTCCCGCACGACCATCTGTATTGAATTACATGACCACCATCATGCAACCATAGATGGCTGGCTTGCCTCCTTCCAGCATGTCGTCAGCAACTGGGCCAAACTTCAACTTGACAGTGGATTTAACCACCCCTTCTTCAAGGACATGGAAATGCAGCCTCATATGCGACGCCGAGTTTCCCTCAAGAAACCAGCGAGCCACACGACCCAGAAGCGACCAGCCACCCAGCAGCGTCCATCCACCGTCGTCCTGAAAAAACCTTCCACAGCTCTTCAAAAGCACATTTTGAAGAAGAACCAGAAGCGGATCTTCATAGCAGATGAATCTTTcctcaacaaaaagaaaccaggGAAGCTCTCCAAGTACGGTCGTCCTCAGAAGGACCAAatctggatttggggtgctgTCCTGGAGAACAACATCAAGACCCACTTCCTCTTTCGCATTCTTGAACATCCCGCAGACGCTCTGGATGGTAAGCCTCGGGGTCACAAGGAGATGCTTCGCAATattcggtctttgggcttgcGCTCAGGGGATACCTTCGTGAGCGATAAGTGGAAAGCCACTGTCTCGTCCCTAAAGGCCTACCATGTGGAAACGGGCTTGACCACCCGCACCCTTCCACATGAAGTGGTCAACCACAGTGAGGGCGAGATCGTGAATTCCAATGGGTTCACCACTAACCCCATCGAAGCGAAATGGGCTGTCATGAAACGCTGGATCCGAAAGCGTGGTGGAGGTGTCTTGCCAAAACACGGCGATCGGGAGAAGTGGGCGGCCTTGATCTATGAGTATCAAGGCCGCAACTTACTGATGACCCGCGAGCACCACGGCATCCACCACGACCGCATCCGTGTTCTGAGGCTTCGTGCTGTACTGAACCTATTCGCAGTAGCGTAAATCCTCACTCGCGTGTAGTTTCTCTGTTCTCACTCAGTCTTGTTTTCGGCGACACCAGTCATGCGCCCGGATCACGACGCGACGACAAGCCAAAACGCGCAAGACTCTTATCTACATAGGGGTGCACTATATATTGCCCATGATTTGCAAATGCACATGCGGAACGCGATTGTCTCAGAACCTCTCATGAAGCAGCTTTGTTCTCAAGAACAGGGGCCACGTGAAGCAGCCATGGTCGTTTATGCCTTGGTGCGTCCAGCATTTATGCGATTGATGGAGCGCGATCCTTTGACCCTGCTGGACGAGTTCATACTTCTACCTCCCCTGCTTCCTATACCGTCGGCTCCGGTGCCACAGTCGTGTCTCGGAAAACTTCGCGACGGTTCCTGTTTTCAAACATTATGCATTATGATCCGATTCCATTACTTTGTAATCGTGTGTTTCGGTGTAGAAAGTAAGAGTCGATGCACTGCTTTTTTGTCCTTGTAtacaagcaaaggctgctgcgtCTATCAAGCTAAATCTGGCGTCTTTTACAAGGTTACTCCGTTCTCAGATTCGGTGGCCGAGCGAATCCTGACGGATGCAGAGCTTCACGAACTGAACTTGCACTTGTAAGAGTCGTGCATTTCGCCCTAAGGGCTGCTGCACAAGAATCATGTCATGGATTGCTAGATAGAAAAAGTAGAAACACAGGGGTCAACCTGCGGCGCAGAaccataataatataatatgacaatATATGTTGATAAGATAACCATGGATTTTAATACTGAGCATTACCCTCCCCATTGTGATCGGCAATGTGTTAGATGTAAGAAGTTGAAGAATTTAGTGCATTTCAAAAGATATTATCATTGTAAAACGGGTAAGTATTTAATGCAGTATAGAACCACGGCTACTTGCTGTGAATGTCTTGATGGAATGAAAGCATACAATGATAAAAGGAAATGTGAGGTAAAAGCATAAGTATAATGTAAGCACATTTCATAAGAGTTTATGGAATGTAATTCTATTGCGACTACAACCTTTGAAACCAAACCTAGTGTAAAATCTATGAGAGAACCTTTGCCCATTTCGGGATGATAATACCACCTTAGGGAATATGGATGGGGTaattggttattcctatactggtattGGTAATGGGGAAGTACTGGTGATATTTGGGGGAAGTGTTAGGGAGTATAGGAAGAATCCTCTTATATGGATGAGGTAatcggttattcctatactggtattGGCATTATTGGAAATGGggcagtagtagtgatatagttggtgaggtgtaggggggagtataggaatagtCGTCTAATGGGTTGGctggtggtattattacccgaaatgggcaagggttctgcgaactaaaaccccctcaaccctaaagtctatgaCGTTTCAGCATCCGCAGAGAAGGCCGACCTGGCACTGTTTGCAAAGAGCCGGATCCAGTGCCCGCGGCCGACCCGAACGCACTGTCGCTCCgatcaagggcttaggagtttaggggcttgggggtttgggtttaagattttctttagggtttaggggtttaggggtttaggggttttggggattgggtttaggattttgtttagggtttgggggtttagggctaggggttcggggcttcgtttagggcgtagggtgttggATGTAGCGAAACGGCTTGGATATAGGGATTGAGGTTCGGGTtggtgacttggggtttaaggtttaggttcgagggtttacgaAGGGCATccgggtttatcgggcttgaggagaggtatagggtttggggtttagggtttagggggagagccTTGCAACCGTTCTAGCGGGGTTGTGTCACTCTTTATGTGGTTGGATggtggattgcagggtttgtttgCGCTCTCTTTACCAGTCCAGGAGTTTACACGGGTCTACACTCGagctgtaagactgtaagagtCGTAGTTCAAGGGCATGAACCATAAGGTTTTAGAGGAACTGGATGGCCGCAGATTTTGGAACTTGGACATGGGACTAGAGGGTTGGGCCCTGGAGCAAGCTCTCATCCTAAGCTCATTATTGGGATTGTTGTGGTACTTAGTGCCAAGACGACTGCAATTTAGCAAGGAAACCTCGCCAGACCACAAGAGCTACCAACAGTTCAACACCCCCTTTCAGAGgcaccactacggttgatgatataaattctgaaagacccacaataaggaatataccataattcccgtagtttagggtccttaaggtaatgcaggatttatatcatcaacagtatttctacTTCCCGGTGCTGCTGTATCCTGCTATGTGCATTCAaaggaaaaccaaaaccctaaacccgaaagctctaaagccaagaaccctggacgcaccctaaactcggagaCCGAACCGTAACCGCAAACTTTAGGGCTATGATATCGACTGCGGCATTTAGTCTGCCAATATGGACCCCTTGGACCCATACCCCGTTCGGCactaggctgtagggctttcggataatctttttggtgttcagggttttgaggggtctggggcttcggtagccgaacttagggctttgtgtttcggggttggcgCAGCATCTCTGCCtcagccgtaaatcctgaagcttacgCACTGCAACCCCGAAATTAAAGACGAACCCTTCAAGTAGAGCCAGCTCTGACATACCCGTGTCAgcacacaaccccccccccccccccccattttcgaAATCAGAGCGCCCTCAAAGGCTGTTGCCACCCCGACCAGGAAATCCTAAAACTCGCGCCGCTCGAAGAGCTTTGCCGAGGCTCTCGATGTCCACGCTGATCTTCGACGAAGGCCGGCCGGTCCATGGCCCTTTGCGTCCTCCTCATTCAGGGT
>LSRX01000336.1_633530_639979
atcaagcatgtctacttgcatcgcaacaagcagaatgccagggactgcgtggccatgtgctatggtgatccgatgcggttcgaatggggcaacagtgcccgtcatggcctagcagctttgaaccacatgttggatcgtatggggggccgccagctacgtcactggatcatcaagcctcggtatgaaaagaagctcactctcgatcaagaacaacgagccaagggatacttgtacatcaaacaacatggtcctcgctgcaacaacaaaaaccagtttatggagtggaccgatgagcaaatccatactccaggaggcatccttgagaactggcccgaagccaaggtcaaagaagccttgcacaatcatatgaagggaaggcaaaatgctaagactctcgagttttggcccttcaccttcaaaaccttcgtgccctggtttatggacttggtcctcgccaaaatgctccccagtatgaggcagaactctatcacgtggattggaaggacacggacaggtaaatctcttgggtcgaaaattgttctcttcatgcaatctaaattcgagatcgaggcagccagccgctccgatatcatcccctcaatcgttacggcaaagcacctcgatttcttcaaggcagaaccgttgacacggttcaagcccggtgtcttcgatgacggacttctgcagcgaatggacgcgtccttcctcaaggcttttctgaacccttccgtcacttgatttttttaagtgctgttattgctttgctttcgtagataaaccaagagttgttttcgtacatgcggtaattatgctgcttatgtatgtatgaatataataccattgttatgttatctttctgttacaaatatctcaggaagaggatgcaacagtatgggcaagatactcttctgcacactttgatcagggagccggccgtcatgcttgcaacaacccatacgacagagacgtggacgtggacctctacaagaccatgagcgcctccaaactttggcaagcaaaccatgacaagtttttgaaactcattaagccttcctttcttgcggttgaagacgatgaagacatggctcgaacacatcttatcgtcatcacagacaacggtctctactatcggttggccagcacctcgaaggaccccgtcagcttcatcgcttgggacccaaaggagccaaaggacctcatggatgctgcccatcaacccatcttccgcaagtacaagatgaatccgcacttgcaagagtacccagaaaattacgacgaggaccttgcatggtcacaagagcttcttcggcgacttctgaatggcgagaatatccctcgcagtattacggtcagacttgcgacaaatgtctttggaacatcatccgagaggttgggttttataatataatacaggtgacatagacatgtcaaacaaacaaaacctacatcacagcccttgcttgtaagatagaccacaataaaatgctttgcaggccctccatttcctcgcatccagcgcttcttccggatcatgatcttcgcgtcaaggtcaaaaaggaaaaagtcgaacgtgcattccgttccctgaagggcagttctacggaaatcatcaatttggactctccttcacccaggaaatccacggctacatcctctatcgtttcgttgccaccgccaaagcgcgccaaaggtccacccaatccggatttcgcaggtctcgatcatgtgcccgatactttggagcaagacttggagattctcgtcgatatgcagccggatgacatggacatcactgagtgaacggacttgcctcacgtagtcttggatacgcgccacatctggcatacgactgtgtttatacctttgaaaggaacagtgaatagtgtccttaatttctaaatgtaatgaatatccaaagtagttaattcgaatactgattccacagcttcatatgttgcgcagtgttttgatgccatgatgtcggctttagctgcggaccgcgcaatctgtcgtctgccgtgaacgaaaatatttgttgaatcaataggttgtttgtgtggatgaggtccatcggtgctgcgttgttttaagctttgctcatgatgcatactttcgtgaaatatgtcgaagccttttctttcatctcgcgggaagcttgcttcgcttcataggtttcacccgtacacatacgccatggcagtccacttcgagactcgcgatgacttcttgaaggcacctttgtgtatacacacactagccatacagcttgataacttaacccttgagattgccgtgagatcatatgttaaatagctttgcgttttcctacgtgaggctgttgagcggtgcgacttcattaaccgggcagactttcttcgcatcgtgaagaacagtcttgttggcaacatgggttctttgcctaacaccgagaccaccaaagctttactcgtggctcagcactttcgcctggtaccaccttcatatgaatgcgaggaatgcgattcgaattatattctctcttgtcggcggggtcgctaccaatggcgcgggccccgatacgatggcgggtgtcctcggtgcaatggcaaggaatataacgcggccgccatcggtttcttcaagggggaataccagacactttggttggacaaactggatgccttggttatgtgggtgaaggactattcccgcacgaccatctgtattgaattacatgaccaccatcatgcaaccatagatggctggcctgcctccttccagcatgtcgtcagcaactgggccaaacttcaacttgacagtggatttaaccaccccttcttcaaggacatggaaatgcagcctcatatgcgacgccgagtttccctcaagaaaccagcgagccacacgacccagaagcgaccagccacccagcagcgtccatccaccgtcgtcctgaaaaaaccttccacagctcttcaaaagcacattttgaagaagaaccagaagcggatcttcatagcagatgaatctttcctcaacaaaaagaaaccagggaagctctccaagtacggtcgtcctcagaaggaccaaatctggatttggggtgctgtcctggagaacaacatcaagacccacttcctctttcgcattcttgaacatcccgcagacgctctggatggtaagcctcggggtcacaaggagatgcttcgcaatattcggtctttgggcttgcgctcaggggataccttcgtgagcgataagtggaaagccactgtctcgtccctaaaggcctaccatgtggaaacgggcttgaccacccgcacccttccacatgaagtggtcaaccacagtgagggcgagatcgtgaattccaatgggttcaccactaaccccatcgaagcgaaatgggctgtcatgaaacgctggatccgaaagcgtggtggaggtgtcttgccaaaacacggcgatcgggagaagtgggcggccttgatctatgagtatcaaggccgcaacttactgatgacccgcgagcaccacggcatccaccacgaccgcatccgtgttctgaggcttcgtgctgtactgaacctattcgcagtagcgtaaatcctcactcgcgtgtagtttctctgttctcactcagtcttgttttcggcgacaccagtcatgcacccggatcacgacgcgacgacaagccaaaacgcgcaagactcttatctacataggggtgcactatatattgctcatgatttgcaaatgcacatgcggaacgcgattgtctcagaacctctcatgaagcagctttgttctcaagaacaggggccacgtgaagcagccatggtcgtttatgccttggtgtgtccagcatttatgcgattgatggagcgcgatcctttgaccctgctggacgagttcatacttctacctcccccgcttcctataccgtcggctccggtgccacagtcgtgtctcggaaaacttcgcgacggttcctgttttcaaacattatgcattatgatccgattccattactttgtaatcgtgtgtttcggtgtagaaagtaagagtcgatgcactgcttttttgtccttgtatacaagcaaaggctgctgcgtctatcaagctaaatctggcgtcttctataaggttactccgttctcagattcggtggccgagcgaatcctgacggatgcagagcttcacgaactgaacttgcacttgtaagagtcgtgcatttcgccctaagggctgctgcacaagaatcatgtcatggattgctagatagaaaaagtagaaacacaggggtcaacctgcggcgcagaaccgattctggacatatctttggtcttccaaagagattcttcttggaaatctcttaaatatttatctcgaatgagtaaacaaacgacaatctccccccgccccccccagctcctcgacgaacacgacattcctagattttctttcggggagggtgccaaatttaagaagccccgggagaactatggcgtcccgacgggcattcttcggtacgcccagtatacgcttaatcttctgttggatacataatatatataatttgcttctgttggactcataatatatataatttgttgtcattcaattcttattggtggatttatttcgcctgttgtccctcatggcttcacaattaatatcgccttgggacgacttgagaatgttgcaggcgctagggatattggtaattgttgcccagcccatgctgttaggcgaaggcttggcagtttcttcggatctccgtcagagatttgggacaatagataaaatcttggcatattgatatttatgatatctcaatttccatttgatctgtcagattattttatatagcgcgagtctctgacgatcatatcactcgtgcgcaaattctttgtgcagggagatgaggattcttgtctctttttattttcattggatcttctctataagaagacgtctttttatagagctcattctggaaagcgctgattgaaagaagtctttaccacgcgttgttgggattttaatctgtggccattttctatatgaatctgttatttacgacgacttcccagctgattgcggagctgttcgcgctgtgacatctcatatcaattccatcttattttataaattttgaatttttttatttgagagattttatgataacgaaatatatggactattactaatcttttcatacatttgtcttttttgatatatatgaatacgcgcggggcggctctctgccttctccccgataatcttgggtcttaacccttattggcatcgcgaacaaaatatctttgttggtctgccagtatattaccatttataatataatgatctcgtataattaaaattacttaattttcggcatattctattcttaattaatctcgtccatatttgtatagctttatagagaaattcatacgataatagaaatctgcatatttctgacagcgattctagtgtcgtgttttatgaaggtaagtgtctctatatatatgtatatctctatatatatctcaatatatatctctatgaattggtctatctataaatctatctgtgcgtctatctacgcgtctctctatctttcgttttgaatatatgcgtctcgtatctatctatatatctatcgacatatctatggatctattcgtccaattatctatctatctgtctatctatcttcttaattgagaatctgcttgtctggctatctatctgtcttttaatctattcatttcaatatcaagattctatcatatcatttaaatgatatcgaaaaagaatctttgatatttggattctgaaactatattgaattcaaaatattattaaaaattctaactaatattttaaattgaattagataagcagaaatcgaatcagatatgatctataaacatcattctaaaatatatttggagatcttgaattattaaaaaaaatatatataatcaaattatcataatcagaattatatgaatatgatatttctcatataattaattgaaatacgaatcaatcttatatttaacagatttatttatttttatttattagacgctatgttgaatggagaagaaatatcttcctagatagagacttgaggatatcaaaatgaatatgacttttatatatcgattagattatgaaataatctcttataatcctgatatatatctaagaaatagatagaatatatatataaattaggatcattagaatttatatatagattctcttcttaattcgtatccagatatcgatagaaataaatagattactaaatataatatctatttcggacatataatattcggaatatatccaatatttagaattatagattctctattaaactatgaattcataaaatatctatggatactttgatgggtttgaaaattaggaatcgtctttggataaaaaatttg
>LSRX01000745.1_218499_224924
gtacggcacacttataaaaaccccaaaccccaaaccctaaaccccaaatccctaaaccccaaatctctaaaccccaaagcctaacccccctaaaccctgtaacacagCACCCTAAAAGTTAGCCTAATTGAGAAAAACTACCCATAAAAGCAGAGCATGCGCGAAGCTCCAGCCCGACCGACCCCTAGGCTTCCCAAAGCCACCTCAACGAAGAACTCTGAccttctagagggtttaggggtttaggggtttaggggtttaggggtttagggtttagggtttagggattctagaggCCTTCAAAAAAGGCATCCGAAGGAGCCTTCTAGGATTGTTaccatacccagaggctccattgtagctcctttgtgGGAtgaccttattataggatccccAAATCGAAGCcaacaaaagggaactaccatggagcctagagGTCGTTACCTTATCATTGGATCCCAAAATCGAAGCCACCAAaggggaactaccatggagcctagagGTCGtgtcctgaatcctggaccTGTTGGAGTCTCTGACCTTTTCGAGTTCGATGGTCGAGTAGTCGAAGCACCATTCCTTAGGTtgagctgttttggggtttatttcgggtttagggtttatttcgggtttagggtttatttagggtttagggtttatttagggtttagggtttatttagggtttagggtttatttcgggtttagggtttagggtgtatttagggtttagggtttcgggtttgtttagggtgtaattgcCATTTTTCTTTGCAAGGCCCCAGGTCCAGCgctgaacctccaaatcctgcacagcagcacttaAGACTTGAGCCGGGCACCCACAACTCCCTCTCGACATAAGCCTGCTAAAGCCTGGCCTAACTCTGAAGTTGAGCGCCGAGGTTGAAATTCCTGGAGAGGACCTTCAGATTTCCATCATAGGGAGCCTGCTTATGTCTCACGGGAAGACGAGCCAGCTGCGGACTTGCCACGGCCTCCGGCAAAAAAGGGcgtttaggaaaaccctaaaccctaaaccctaaactgtgtgtgtgcacgcttTGAACTTTGGTTCGTGGTCCAGGCTTCTGTCAAGATCTTCGAACCGGGGCAGGTCGCAAGCCTCAAGAACCCATCGAACCGGAAGAGAGTTTTTCGGTCGGATCCAGCACGAGCATcccgtatatatacatatgtgtatatatatatatataattatatatatagagggtacGCGCTATACGTCGACCCCTGCGTTTTAAGTACTTCTGCCTTTTCTCGCTTCAGGTACGTGCCATCGACTCCATCGACAACATCGCAATACACATTTTCTTCAGGGGCCGATGGTTAGGATTTGCGGGCTTATGGAAACTCAGTGACACAACCTTACTGAAAAAACCTCAGTGAAcaaacctaaaaaacctaaaacgcaTAAATTCAAGAAGTCTTTCAGCGTCCAAATCCCGAacacagcccgaaaagcccagcaAAATCTATAACTATGTCAcctgcaccagcatcatcatcagtctcATAGCTACTTCCCGCCACCCGATGACTATAACTGTACTGTACCATCATCCGGCCAACATCCTGTTGTCATTGTAATCACCATcatctaccaccaccatcatccttagAACAACAGTCCTTCAGCGTTTTGGCCACCGAATATCAACTCATCATTTCCAGCCCCATCACATCCTCATACCATCATCGCATCATGATGCAATCACATCATTTCATCCTCAACTTTCTGTCATCATAAGAAaaatcatcatcggcatctcgTCATCTCATCATCTCAACATCATATCATCACCATTGTATCATGTCTGCATCTTATCATGTTACCATCATCTTTGCATAGATTCGTCATTTTATCAGCTTATCATCTCACCATCTTGCCATCTTATCACATTATCATCATACCATCTTATCATCTTATCCTACACCATCCAGATGAAAGGCCTGACggcataaagaaccctaaggccctaaagcccttatactatgctgagcccttaaaccacaaataacctgctgaaccaagcccttactaaggccctaaaaccccaaaacacaagaaactaaaagcaaaaaccctagaaccccagacagGCCCTAGAGACCCGAGACCCCTGCGGCacctcggctttcgggtttcagtagggttttaggttccgtGGGTGTGTGGGGCTTGCCTTGGAgttgagttagggcttcaggctgttaaggcttaagggcatcgggctttagggctttgggttggggatgtGGGTTTCAGAGCAACAAggggggctttcaggagttgaaggatgttcgggtcttgggcttcagagctttggggggttgaggagggttcaTTAGGTTTGATTATAGCTGCATATTTATAGGTACACAGTCTAGACTCGTTGTCATATCCTAGGTGTGttaatggtggtgatggcacaCACAATCATGATGAAAATGATAAATTTGTTGAGATGAAGAGATGAtaagatgctgatggtgatgatggtgatgattatgatgctttTTCTTATGATGAcagaatgatgaggatgaaatCATGATATGATGGTGTCATCATGTGATGATGGTATGAGGATGTGATGATGAACCGATAAGGTTAGACAGTGATATGAAGAGATGATGACTCTTTATTAGAGAAGAATGCTGGTaggctactgttgttgttttttgtgtttctttggCACATTACCCCCCTCCAACATGTCGTCAGCAACTGGGCCAAACTGCAACTTGACAGTGGATTTAACAACCCCTTCTTCAAGGACATGGAAATGCAGCCTCATATGCGACGTCGAGTTTTCCTCAAGAAACCAGCGAGCCAGACGACCCAGAAGCGACCAGCCACCCAGAAGCGTCCATCCACCATCGTCCTGAAAAAGCCTTCCACAGCTCTTCAAAAGCACATCTTGAAGAAGAACCAGAGGCGGATCTTCATAGCAGATGAATCTTTCCTCAACAAACAAGAAACCAGGGAAGCTCTCCAAGTACGGTCGACCTCAGAAGGAGGCAATCTGGATTTGGTGTGCCGTCCTGGGGAACAACATCAAGACCCACTTCCTCTTCCGCATTCTTGACCATCCCGCAGACGCTCTGGATGGCAAGCCTCGGGGTCACAAGGAGATGTTTCACAATattcggtctttgggcttgcactCAGGGGATACCTTTGTGAGCGATAAGTGGAAAGCCACTGTCTCGTCCCTAAAGGCCTACCGTGTGGAAACGGGTTTGACCACCCGCACCCTTCCACATGAAGTAGTCAACCACAGTGAGGGCGAGATCGTGAATTCCAATGGGTTCACCACAAACCGCATCGAAACGAAATGGGCTGTCATGAAACGCTGGATCCGAAATCGTGGTGGAGGTCTCTTGCCAAAACACGGCGATGGGGACAAGTGGGCGGCCTTGATCTATGAGTATCAAGGCCGCAACTTGCTGATGACCCGCGCGCACCGCGGCATCCACCACGATCCGTGTTCTGAGGCTTCGTGCTGTACTAAACCTATTCGCAGTAGCATAAATTCTCACTCGCGTGTAGTTTCTATGTTATCACTCACTCTTGTTTCCGGTGACACCAGTCATGCACCCGAACACGACGCGACGACAAACCAAAACGTGCAAGACTCTCATCTACACAGGGGTGCACTATATATTGCTCATGATTTGCAGATGCACATGCGAAACGCGATTGTCCCAGAACCTCTCATGAAGCAGCTTTGTTCTCAAGAACAGGGGCCGCGTGAAGCAGCCATGGTCGTTTATCCCTTGGTGCATCCAGCATTTATGCGATTGATGGAGCACGATCCTCTGACCCTGCTGGACGAGTTCATACTTCTATCTCCCCCGCTTCCTATACCGTCGGCTCCGGTGCCACAGTCGCGTCTGGGAAAACTTCGCGACGGTTCTTGTCTTCAACCATTATGCATTATGATCCGAGTCCGTTACGTTGTAATCGTGTGTTTCGGCGTAGAAAGAAAGAGTCGATGCACTTGCTTTTTTTGTCCTTGTAtacaagcaaaggctgctgcgtCTATCAAGCCAAATCTGGCGTCTTCTACAAGGTTACTCCGTTCTCAGATTCTGTAGCCGAGCGAATCCTAACGGATGCAGAGCTTCACGAACTGAACTTGCACTTGTAAGAATCGTGCATTTCGCCCTGAGGGCTGCTGCACAAGAACCATGTCATGGATTGCTAGATAGAGAAAAGTAGAAACGCAGGGGTCAACCTGCGGCGCAGAACCATAGAGggtaatatacaatatatatatatatatatatatatataatatacacacatacatgcatacatataaacagAACGATAAATAGATAACAACTATACAAATACAAGTAcatgtttttatatatatagacacctatctatctatacgtaGAGTGACACatgtctgcaaccctaaatcctattctaactgtcGTCCCTTGCAGTCTTTGTGCTGTCGCAGGAGACTTAATAGTTCTAGACCCCACAAATTGGTCTGAGACCCTGAGCTGTAATTAGCTAAAACTCCTGGCTTCGGTTGTCGCCGCCTTGGCCAACAGGTGCACACCACCATGAAATATGTAGGTTCACCAACATAAATATGTgaggtataggattcagggtgtttctGGAGGGTGTACAtacgtcaaccctaaaatctgggcCACGCTCCGAAGCCAACCCTCAAGGCTTAATTCACGACACCCCGGAGGACCAAGCGCGTTTGGCGGCCTAAGCCTTTCTTAATCACCCACCCATATCCTTGACCGCCTTAATTCCCGTTGAACTTTCTGAGAtcattgtagatcccttaaacatAGACTCATCCTGCAACCTACTAAGCCTCCAGCTCAGGCTCCTCCTCTTTTGCAGAAGGGGTTAGTAAGAGCACTTGTATATTagcatattatgatatatatatatatatatatattagcataCTATGAtgtatccccagaccctaattcctaaaccctaaacctataaactcctacaccctaaattcctacacctaaacccctaaaccctaaacccctaaacccctaaaccctaagccctaaacccctaaaccctaaaccctaatttgtggCTTCTAAGGCAAGTGCCTTCCCTGCAGAGGTGGAGCAGCGAGGGCCCCGGCCTGCTCGGGACAGcacttgcttcagggtttagggtttaggggttgagggattaattagggtttagtggtttagggactttttaggatttagtgtaggCAGATGGTTCTGAATGTTGGGTAGTTCGGAAAGCACTTCCCAGAAGAAGTTGGGCCTTAGATCGAAGCGGAGCACTTgtccctccaaaaaaaactcctGTCAGAAAAAGCTGTTAGTAAGCTGGTTGCCTGATGGCACTTGCACAACGAACGCCGATACTTCCCTTCATAGCTATAAGGGTCGGAAGAATGCGTCATACATGTTGATCACGGATATTGTAGAAGTGGAGTAGAATTCACCCGCAAAGCTGCAGTCTACTTCTCCAGGCCCTGCATTACCAGCTTTCTATCATCGTGGTNtattttagggcccccttactaaaaccgaatagtaggaaaaagggtacccttattataaagaggctactcaggaaccaagataaacgaataaagggttctagaagagctgTATAATGTGGGAGGGTTCCCTGGAGTATTGAATTGTCCTTGCAAGGAGGGGAGGACGATTAAGGCTCTACGAAGGCTTCATAGTAAGAGCGATCAgctattcaggtttagggacgaagGGTATAGGCTTTGAGGGTATCGAATCAGaatgtgagggtttcagggttcctggtgtttggggtgtatgtgtgtgtgtgtgtgtttgttttaatGCCTTGGGGTGTATTGAAGGGTTGCAGATGCGTCTTTGTAGCAGTTTCATGAAACCCTTGCCAGGTTTATTGGGCTGAGGTTTTACTTaagggtgtttagtttaggcgTTGGACAGTTTTGGTTCCCGGGTGACGgatgtttgtggcttagggcttttggaggtttcggtttgagcTCAGTGGgttgcttaagccctaaacccctaaatcgcacatcctaaaaccctaaaccctggaaccccaaatgcGGTGTAGGCCGACGTGGCTGGGATGGTCGTAAAGTCCGGCTCCATTGCGCCTTAAAAAACAGCGCGTAAAAAAAGGGGAGAAAAAAACGACATTCAAATTCTAAAacctgcgccctaaagccctaaacccggaaccctaaacccgcaatactacaaccctgcatcctaaatcctaaacctagaaaccctaaacccgaatccctaaactgtgcttgggatttagatgCAGAAATGTAGCCTCACAAAGCAGCAGGTTCTGACCCTATACTCGCAGGGCATGAC
>LSRX01000898.1_284098_290466
ATTTTCATGTGACTGCGTGCGGATGGAGGGAAACTCGATGTGCCGGTGtcatatatcttgaaccctGCTTTTTGATTAAATTTGACTGCCGCTCGGAAACGAACGACTGCCTGACTTTCGAGATGTTGGAGCGCGTCTTCCTGGCGTTGGTTTCTGCGGATTGGAGAAATTGGAGCAACAGTCCACCTAAGCCtttccttagttgctgagttcgtcaGCTCCTGATGGGATCGGTCTACCTTGCAGAGGACAATGATCAGGTCGTCCGTGTCGAAATGGGCAAAGAAGTATCCTGCAATAACCATGCAGCCAGTGTGACCTGAGAGGCAATTTTGCCGCTGACCAAGTTTTCAATGGCTCTCAGCCGCATCTTCCAGCTTTAggtcgtcgtaccaggaacaTCCGGCGCAGATGGGCGTGGTCGCGTGACCTCCCGCTAAGATCGTCGGAGGCGTTTGACATGGCAGGGTTCTGCACAGAGGCACAGATAAAAGAACTCATCATTCTCGGCCAGAATATTCTCGGCGCCAGAATATGTTCGGCCTGCTTTTGAATGACaggctcctcttcgtcctcttgCTCTTCCTATGGTTCATCACACACGAAACGGTCTTCTTCCGGGTAAAACGCGCGAAAAGCGTAGCAGCCCTAACAACGGCGCAGTCCGATTTCTGTACCTAGGAATCGAGCACGTCACACGTGACACATGAAACATAGCTAACACAGTTTCTTCCAGTCAAGAAACGCGAAAACCGTGAAAACGCGCACGATCAGCAACTAGAGCTCCTCatagctcctcctcctcgtcttggCCCCACTCCCACTTGCTCAACAAAGCACTGGCCGCGGCAGCCCGGGGGTCGGAGTGCCGGGCATTAAGGCCTTCGTCGCCTCCGAGAACTCGCCACCTCTCACTTTGAAAAGCAATCGATCCGGATTCACGGGCTTCATGCCAAATGTGAACCTGTCTTGAGCCCGAGCTTCGATTGGACGTTGGGTGAAACGatagctagccagccagctttTTGAGTTATCCATTTGTGCAAACATCTAAACCGGGTACGCGCTATACCTCGACCCCTGCGTTTTAAGTACTGTTGCCTTTTCTCGCTTCAGGTACGCGCCATCGACAACATCGCTATAGCGATTTTCTTCAAGGGCCGatggctaggatttgggggctgatGGAAACTCAGTGACACAACCTAActgaaaaaacctaactgaaaaaacctaactgaaaaacttaaccgaaaaaacctaactgaaaaaaccgaaaaaacctaaaacacctaaatTCAGGAAGTCTTTAAGCGAGATGCCCGTGACAAGACTATCGAGTTTTAGGTaatttaggttttttcggttttttcagttaggttttttcggttaggtttttcagttaggttttttcagttaggttttttcagTTACAGTTAGGCTCCGAAATGTGCTGATGCTCCCAATCTCGAGAATTAGTTTCAGTTAGGCTCTGAAATGTGCTGAGGCTCATAATCTCGAGCGCGTCATGTTGGTGAGTGTTTTCAAATCGATCCCACGTGGTGAAGAACATCTCAGTCAAGCTGAGTGTTCATTCTTTGGTCTGTAAATACCGGTAAAATCACCAGCATGACACCGAAGCTGTGCATGGAAGAAAGATATGCTCCGGTTATGTCTGCTTGCGATTGTGTGCATCACTGTACTATTATGGAAGCAGTTGGCGCAAGAATCCTTCCATACTGTGCATGCTTATCGCGTATGTCTCGAAgcgctttttcttcttgttccaGCTCCCGTCCGTGATCTGCATTCCGACATGGCAAGTTATGCGGCAGAACATGAGATCCAAGATGGCCCTTTGACGTTTGAAGAGGCTTGTGCTCATGTGTCGGGACAGAAACTTCAAGGGCCTGAGGCCCATCCAATGAAATCAGACCGAGCTCCTGGTGATGCGCAAATCTCAGAGAGTCATTAGGTTGTTTGCGTGGATGAGGTCCATCGGTGCTGCGTTGTTCAAGCTTTGCTCATGATGCATACTATCGTGAAATAGGTCGAAGCCTTTTCTTTCATCTCGCGGGAAGCTTGCTTCGCTTCATAGGTTTCACCCGTACACATACGCCATGGCAGTCCACTTCGAGACTCGCGATGACTTCTTGAAGGCACCTTTGTGTCTACACACACTAGCCATACAGCTTGATAACTTAACCCTTGAGATTGCCTTAATTCAGATCATATGGTAAACAACTCTGCATTTTCCTGCGTGAGGATGTTGAGCGGTGCGACTTCGTTAACCGGGCAGATTCTCTTCGCATCGTGAAGCACAGTCTTGTTGGCAACCTGGGTTCTTTGCCTAACACCGAGGCCACCAAGGCTATACTCGTGGCTCAGCACTTTCGCCTGGTACCACCTTCATATGAATGCGAGGAGTGCGACTCGAATTGTGTTCTCTCTTGTCGGCGGGCCAATGGCGCGGGCCCCGACACGATGGCGGGTGTCCTCGGTGCAATGGCAAGCAATACAACGCGGCCGCCATCGGTTTCTTCAAAGAGGAATACCAGACACTTTGTTTGGACAAACTGGATGCCTTGGTCATGTGGGTGAAGGACTACTCCCGCACGACCATCTGTATTGAGTTACATAACCAGCCATCATGAAACGATAGATGGCTGGCTTGCCTCCTTCCAGCATGTCGTCAGCAACTGGGCCAAACTGCAACTTGATAGTGGATTTACAACAACCGCTTCTTCAAGGACATGGAAATGCAGCCTCATATGCGACGTCGAGTTTCCCTCAAGAAACCAGCGCTCCACACGACCCAGAAGCGACCAGCCACCCAGAAGCGTCCATCCACCGTCGTCCTGAAAAACCTTCCACGGCTCTTCAAAAGCACATTTTGAAGAAGAACCAGAAGCGGATCTTCGTAGCGGATGAATCTTTcctcaacaaaaagaaaccaggGAAGCTCTCCAAGTACGGTCGTCCTCAAAAGGACCAAATCTGGATCTGTCCTGGAGAACAACATCAAGACCCACTTCCTCTTCCGCATTCTTGACCATCCAGCAGACGCTCTGGATGGCAAGCCTCGGGGTCACAAGGAGATGCTTGGCAATcttcggtctttgggcttgcactCAGGGGATACCTTCGTGAGCGATAAGTGGAAATCCACTGTCTCGTCCCTAAAGGCCTACCGTGTGGAAACGGGTTTGGCCACCCGCACCCTTCCACATGAAATGGTCAACCACATTGAGGGCGAGATCGTGAAGTCCAATGGGTTCACCACCAGCCCCATCGAAGCGAAATGGGCTGTCATGAAACGCTGGATCCGAAAGCGTGGTGGAGGTGTCTTGCCAAAACACGGCGATCGGGAGAAGTGGGCGACCTTGATCTATGAATATCAAGGCCGCAGCTTGCTGATGACCCGCGAGCAGCACGGCATCCACCACGACCGCATCCGTGTTCTGAGGCTTCGTGCTGTACTAAACCTATTCGCAGCAGCGTAAATTCTCACTCGCGTGTAGCCTCTATGTTATCTCTCAGTCTTGTTTTCGGTGACACCAGTCATGCACCCGAACATGACGCGACGACAAACCAAAACGTACAAGACTCACATCTACACCGGGGGTGCACTGTATATTGCTCATGATTTGCAGATGCGCATGCGGAACGCGATTGTCTCAGAAGCATTCATGAAGCAGGGGCCACGtgaagcagcagtggtcgttTATGCCTTGGTGCCTCCAGCATTTATGTGATTGATGAAGCACGATCCTTTGGCTCTGCTGGACGAGTTCATACTTCTACCTCCCCCGCTTCCTATACCGTCGGCTCGGGTGCCACAGCCGTGTTTGGAAAACTTCGCGACGGTTCCTGTCTTCAAACATTATGCACTATGATCCGATTCCATTACGTTGTAACCGTGTGTTTCGGCGTAAAAAGTAAGAGTCGATGCACTTGCTTTTTTTGTCCTTGTAtacaagcaaaggctgctgcgtCTACCAAGCCAAACCTGGCGTCTTCTACAAGGTTACTCCGTTCTCAGATTCTGTGGCCGAGCGAATCCTAACGGATGCGGAGCTTCACGAACTGAAATTGCACTTGTAAGAATCGCGGATTTCGCCCTGAGGGCTGCTGCACAAGAACCATGTCATGGATTGCTAGATAGAAAAAAGTAGAAACGCAGGGGTCAACCTGCGGCGCAGAACcaataaaccatatatatatatatatatatatatacatacatacatacatgcatacatacataatacatagtATGTATCCAAGTAATTTAACTACAtgcaaatgtgtatgtgtgtgtcgtGTTGCGTGTTCACTCTTAAGCACGACAAGATACAATGGAGATCCTATGCAAGCTGAGGTTCGGGTTACGATAAGTCCGCTGCAGGCCTCGTAGTCCATCTTCTCTGTGAGACGCGGCTTCACCTGGCCCGGGGCTGATGCAACACTCAGAGGCTTCTTGATGCCTGTATCAATGGACGCTAAGGCCTCAggtataaggcctaaacccggcctaGGAGTTCCAATGAGCCACTGGGCTGCCGGCGATGGCATCACCGTGGCCAGCTGCACAGGTCGTGGGCTTCATGAAAACCTTGTGACGACAGgctccaaagggtcccaagtgccGAGACAGGAGCTGCTCTATGCATGTCCGCGTCTCGGCATCCTGCCACCGGGTTCTTCGGGTACGGCAGCTTCAGCTCGTCGGCATGTGCACGGTAGTTGAGGCCTCTGTTCAGCGTTTCAGTATGTGAATCTTCCCTATCATACGACATAGACTAGATTCGTACCAACACTGACTATACCTATACACATTGATAAACTTATCGTATCTGGACCTACGCCCCTACGAATACTTACACATACTCTTGATTATGGACAAACTGTTcttacacgtatacatatactagACATCCTACCACAAAGCACAATCAGCACACACTTCGAACACAACAAAAAACGCAGAACTCCGAGGCATGCGCCGATACAAATGATGTCCTGGCTGTCAGATCGAGCTCTGAGTTCACTCCGGTTTGCAACGCATTCTTTCACCAAGCTGAATGTTTCCCGTGCTAGCTACATTCTGTTCCTTGGTACACTAGGAAGCATTCAAAAAACACTAATTATCTCTTCATATCCCAAGAACAGTACGATAACAGTATGCTACAGAGGAGGGCGGCCCGCGGAGGTTAGGCGCGCGCGCGACAGCCGCGCACGGCGATTAGGCGGCCCCTGAAGTGGTGCAGTGGACACAGTCGACTGAAATTTGGCTTCGTGCTGCCCGCGTCAGCTGGGCATGCCGAATCTAGTGCAAAACCCTACTGCGGCGTTTTCCAACTTGACTAATCGCTGCGCTCCTGCACAGCAACGCACGTTTTCGGAATTTTTTTAACAGGAATCATTCGTGCTCCTGTCAAAAAACTGGCACTCAAATCGATCAAAGTCGCTACAGTCCTAGCAGACCTCCGTCACGCAGTTTTGCCTGTAAGTCGTGTTTGCGCACTGCCACACAGCCCCTCTCACATTTCTGGGGTGCCAATCCTACTCTCGTCTTAGTTTTGGACTCATGGGATCTGagtagtaataagtaataaCTTTTACAACAAAGCGgcaatgatgaagatgatgatacaccagcatcatcagcagcagcatcactaaCCATAATACGAATAAGAACAATGACAAAGTAGCGGCAATAAtctacacgcacgcacaccctCCATCCTGATTTAAGGCAGGCGAGCTCCCTTCTGATGCTCGTggatcttcgggcttagagatgaggggtctaggggttttggggtttagaatttagggcttcgtgttttgcagcttagggttatagggctcaagaCCCGAGCCTAGCCCTGCAAGCTCCTGCGGCTTCACCGGCGGCAGGAATCGGCCGACGGACACCTGGGAGCCCAGTGTGGATCACAAGCAGATGCCGTAATGTGGCAAGCGCCAAACATGTTATATAGGCCtgatagtagagtagagtctgagtagagtagagtatagcatGGCGAAGTTCGTTTAGTAGAATACAGTATCATATCGCATAGCAGAGTATAGTACAGAACATCATAACATAGctcggtatagtatagtatagcataatatagtgtagcaccccctccccctccgccACGCAGAATGCACCTACTGCCTCCCAACGCGTCTTACAgagagcaacccctaaactctaaactccaagcccctaaaccttgaaactccaagccccaagccccaagccctatctgcCTCTTTCCAtgaaaagcctcaactcccagcCTTGCGGTGGGTGTCTTTGAGGCCCTCGAAGGGGCAGCCTTCTGCTT
>LSRX01001587.1_56611_62886
tatattacattatattacagtatattacagtatattacattatactacactatattccattatatcacattatattacattatagtacatcatattaagttatattatattacaatatattacattatgttacactacattatattattttacttcatgctacattacattatatttcattataacatacatacatacatacatacatacatacatacatacatacatacatacatacatacatatgacatatatatatatatatatatgtatgtatattatatatatatatatatatacacatacacatacatttgtgttctttaaaaagagacattggtctgggaggatcccaggctttgctgctccgaagcaccgtctcctttgacagacgaggacctccaccgcacctgtggccctaaagcaaacctaaaatctagaaccctgaacccgtaaaccctaaatcctaaaccctaaaccgtaaaccgtaaaccctaaagcaaacctaaaacctaaaaccctgaacccgcggtttagggctttcagggtttaagggcttagggtttaggccccaatagcctagcaccgtaaatcctaataccctcataccctcatgcgctaaagcctattaccctacatggccctaatgccctaaataattctcaataccctaataccctgaaccctgaaacctaaaccctaaaacctaatacctaaatacccttttctctttttcaaggttgcccgccttgatggtagagacctgtcagacatagagacacttctaagctttgaagcttggggtatagccaaccttgggtttagggttgagggttcaggctcagggcgtatagggtttagggtcgagggtttggacccaagagttgaaccctaaaccctaaacactaaaccgtaaacactcaacccatacctatagtctcccttgtagttccttttttggtttgaccaatttcatattaaggatcctaaaaaggtaaccctaaaaagcaacgacaatggagactataggtactgctctacatgtagtactgcagtaccgccagatccaagccgactggggagctcccccaaacccaaagcagctctcggtttagggtttgggttttggcttagggtttagggtttgagccgccctaaaccctgagccctaaaccccaaaccggttcaggggtttagggtttttttccaccctttatccctgaaccctaaacccctttaggggtttgggtgcaggctagcgttgggccggaggttgggccggagcaggcggaaaccctatgcagaacccccctaaaccctacttggccctaaggcccccccctgaaagcgaaacccgaaggccgtcccagaccccacaactaccccttaaaaaaccctaaatacccaccattaccaggcaccagaagctgtcgattctcgcctgaagcgtttgtggaggtgcttcacccgctctctcctccgaaaatgcgtcggagactttccggaaagtcgagcagcaccgcgggaagcatggagtttgaggttcagggtttggagcttgaggcttaaagtttggggtttggggtttagggaggttcagggtttggagcttgaggcttaaagtttggggtttgggatttagggaggttcagggtttggagcttgaggcttaaagtttggagtttggggtgtggtgttcagggcgtgtgtgtaaagttgaaaagcttaacaggctttagagctttaaggggtccgaggttcctataccctgactacctaggtccctgagtggtacccttttgccctttttttagggctcccttactaaaacagaagagtaggaaaaacggtacccttattataaagaggctactcaggaaccaagctactaagtacctgactagcaggctttgcaagtttgctttcaaagtccggagttagtttctcaacccctaaacctatggttgatgatatgaatcctgcattacccatcacaaggaatagaccataattcccatagtttaggatctttaaggtagtgcaggatttatatcatcaacggtatgagccccatcagctccaaaacttcgtcgttgaggcaagccgtgctgtccgagatgaccctaccacagcaacagcctcacgtgtcgctgggctacggctttgatggctcatgttccgatgcgtttgggccacaccgctattttctcaggaattcatttaattttgaaacggggtatggttcatgagaagccaatttgttttagcaggtggtatccctaaaccctaaaccctaaccaggttaggatgctcataatgaggggcatatccccgagcccaaccctcacagtccaagcattcctttctctggaatgggtcctttccttggacttttcttttgggggtttagggtttagggtgtagggtctagccctaacccgtttcagaaagcgcgagatcacgtataaaccgatccttgctatccaggcccctcaacaaggtatcccttcaaattttccaggcgccccatatgctgtagcccgaaagcctgacctccaaacctcatgttgcaaaccctatataccttaatcctaagccctacaccaatgaaatccggaaccccaattacgccctgaaccctaaaccctaaaccccaaaccctataatcctaaacctgaactataccttaaaccgagtacgcgctatacgtcgacccctgcgttttaagtacttctgccttttctcgcttcaggtacgtgccatcgactccatcgacaacatcgcaatacagattttcttcaggggcaagaagaacatagcagatgaatctttcttcaaaaaacaagaaaccagggaagctctccaagtacggtcgacctcagaaggacgcaatctggatttggcgtgccgtcctggggaacaacatcaagacccacttcctcttccgcatttttgaccatcccgcagacgccctggatggcaagcctcgcggtcacgagtcacaaggagatgtttcacaatattcggtctttgggcttgcgctcaggggataccttcgtgagcgataagtggaaagccagtgtctcgtccctaaaggcctaccgtgtggaaacgggtttgaccacctgcacccttccacatgaagtagtcaaccacagcgagggcgagatcgtgaattccaatgggttcaccacaaaccccatcgaagcgaaatgggctgtcatgaaacgctggatccgaaatcgtggtggaggtctcttgccaaaacacggcgatggggagaagtgggcggccttaatctgtgagcatcaaggccgcaactcgctgatgacccgcgcgcaccacggcatccaccacgatccgtgttctgaggcttcgtgctgtactaaacctattcgcagtagcgtaaattctcactcgcgtgtagtttctatgttatcactcactcttgtttccggtgacaccagtcatgcacccgagcacgacgacgcgacgacaaaccaaaacgtgcaagactctcatctacacaggggtgcactatatattgctcatgatttgcagatgcacatgcgaaacgcgattgtcccagaacctctcatgaagcagctttgttcttaagaacaggggccacctgaagcagccatggtcttttatgccttggtgcgtccagcatttatgcgattgatggagcacgatcctctgaccctgctggacgagttcatacttctacctcccccgcttcctataccgtcggctccggtgccacagccgcgtctgggaaaacttcgcgacggttcctgtcttcaatcattatgcattatgatccgactccattacgttttaatcgtgtgtttcggcgtagaaagtaagagtcgatgcacttgcttttttgtccttgtatacaagcaaaggctgctgcctgctgcatctatcaagccaaatctggcgtcttctacaaggttactccgttctcagattctgtagccgagcgaatcctaacggatgcagagcttcacgaactgaacttgcacttgtaagaatcgtgcatttcgccctgagggctgctgcacaagaaccatgtcatggattgctagatagaaaaagtagaaacgcaggggtcaacctgcggcgcagaaccaaaaaaccctaaaccccaaatcctaaattttaactaagccctgtgtgcatatttattttcaaaaccaatgtgtgaccagacctcacccgaccttctaaagtgcgtcggtggggctctagggctctttgaagcttaggattttttttgcgatttctagggtttagggtgtagggttcaaagttttagggttcagggtgtggggttttgggttcaggggtgtaggggtttaagggtttagggttgagagtgtagggtttagggttcagggcttcggacacaattgctaattagaaacgggttttggggtatatcggaccataattgtagtaccagcaaaatagtgttggtaatcatttaggcccctctattaaaaggttagggtgtaggatttatggctcagggttttagggtttagtgttcaaggttatctagccctaacccaaaaacccctgcccgaaatcgcccaaaagaagccctacagtcctctttgtgtgtaaaaagaatacggccttagggtttcgggttgttgcagccttagcacaccccaaaaccctatagcccagaatcctaagcacctaacatgctgtcacacaagagtcctggatcagcctgacttggggttttggggttttggggttttctgggttcttgaaccaacatgcctggcacaattgagctccttacacgagggtttctaaatgggtaaaccttgtaaaagccctcaagacccaaaaaccgcaagaaacgcccaatagggttgcctaaaccctacccataggcccctaagtagttcctttttatggttcatgtttagaatcctctgaggtaatccccaaaaggaactacttaggggcctatgggcaaaccctaaacccatagagcctacagtcctacagttctcctgccctaaaccctaaaccctaaacgcgaaggtctgcgccaagcaatgcagccggcagcggtagtctcccacagctgaggaggggggcccttaaggacgacatgacccttagaagcagggtttagggtttagggtttaggtgtctaccttaaggacgaagtgaccctcagaagtaggggccctagacccttatactatgacctggctatgtggtatatgaagcttcgacccttttagggctcctttcgtcttgaagctagggttgatgatataaatcctgcagtacccataataaggaatataccataattcccatagtttagggtccttaaagaaatgcaggatttagatcatcaacagtagggtttagggtcgaggtttctgggtttcgtttttttttttcacttttggggtttttggggccttgtgggttcgtcggtcgcgtccgggggggctcttgggttgggtattagttcccctaggtagtcttagggagacccccttaacggggacccttctgaaccctacttctggctctcttagaagggaccttattgagacctaaaccctaaaccctaaaccctaaaccttaaaccccaaaccctaaaccctaaacggtctatgtccccaagggtcccccaaatcctaactcccaagttctgcaccccgagtttctaaggccgggtgctccttttgacgttgtttcttatcatacggttgatgatataaatcctgcattacccataataaggaaattacccataattcccatagtttagggttaaggtaatgcaggatttatatcatcaacagtagtgtaaacccaagtataggtataggacgaatgaagttttttgtttcaatttgtgtcttggtttccaggggctcatacaagtccaccggaaggatctaaataagcagatccctggtttgggaccctaaacccctaaaccccccaagccctactcaggggtactttttaggaacctgcttcaaggatcgacttcctagaccctaagccctgaaccctaaatctaaaccctaaacccgagaccctagaccctaaaccctaaacccttgctagattgcatgccaggggtcaagactgagtcctcggaagaagctcgtttcagagccctcaacattaaacccccttcagaccttccaatacccgtcaatgaaggaatagaccttaaaaggtgtagggtttagggtttcagggtttagggtttgttg
>LSRX01000007.1_2019919_2026275
ACTTCCCGACCTGGCCCCAGGTCTTCGAGCtgcaccctgaaggcccttgcaAAGTCCTCCGCCACCACAGGAGGGCCGCTTTGGTGGAGTGGGGGCCAAGGTTCTGGGGATTGTTGGACTTGGATGTTACGCCAAgatttagggcgtgtagggtttagggtaggttcatgTAGGTTCCCAAACTTGAAGGGTCTAGAAAACTCCAGTGAGTTTGTGTTGGTTATAGCAAGTAGGTCCGTTTATGGAGGCTCGGTTGCTGGACATACTCATGGCCGTTTCAACAATACTTTCACCGAGTATCGTATCGAACCGCGCGCTCCCacaccgaaccgaaccgcaaccCCACCCCACCACTGCCACAGGCAGCACCGAACAGCACCGCACCGAAAGGCATATCCTCGAAGCAAACCGGAGACAATGCCAACCGCACCGAACCGAACCGTGACACCCACGATACTCCTGGAGAACACTTCTTACAGCTGCCCGCCTTTGTTCAGATTTCTACCCAGCTGCGGCGACCCACATCAATCAGCCATTGGAAGGGATTCCCCGACAGTACTGAAGGATACTATGCACTCCTGGCAATCAATTCCCTGAACTGAAGGCACAGAAACTAACCAAATGCTTTCACAAGGGCTGAGTGTTGCGGCCCCGCCCATGCAAGTACGAGGCCAACCGAGTGGCGGTTAGCCTTTCATTTGCCTGCGCACCCCCAAAGATCATAGAgaggctcagccctaaaccctaaaccctaggccctagacccagagaacccgatagcccttaattagggaatataccttaaactataggggcctaaatgttatgatttaacgtatattccctaattaaggggtatcgggttctctggggagggctttcaaggcttagcCCAAGGACATCTTCGGCAGGCTGGGAGTGCCCCGGTGGCCAGGGATTGTGGAGGCTACTTCTTTGGTTCTGGCCTCGGGATGCCTCGTAATCGCGGCTATAGATACCAATtgtgatatatgtatacatatacatatacatatacatatacatatacatatacatatacatatacatatacatatacatatacatatacatatacatatgtNCGCGCTCGAGATTATGAGCCTCAGCACATTTCAGAGCCTAACTGAAACTAATTCTCGAGATTGGGAGCATCAGCACATTTCGGAGCCTAACTGTAActgaaaaaacctaactgaaaaaacctaactgaaaaacctaaccgaaaaaacctaactgaaaaaaccgaaaaaacctaaattACCTAAAACTCGATAGTCTTGTCACTGGCATCTCGCTTAAAGACTTCCTGAAGTTAGgtgctttaggttttttaggttttttcagttaggttttttcggttaagtttttcagttaggttttttcagTTAGGTTTTTGCAGTTACAGTTAGGCTCCGAAATGTGCTGATGCTCCCAATCTCGAGTTTTTAGAATTAGTTTCAGTTAGGCTCTGAAATGTGCTGAGGCTCATAATCTCGAGCGCGTCATGTTGGTGAGTGTTTTCAAATCGATCCCACGTGGTGAAGAACATCTCAGTCAAGCTGAGTATTCATTCTTTGGACTGTAAATACCGGTAAAATCACCAGCATGACACCGAAGCTGTGCATGGAAGAAAGATATGCTCCGGTTATGTCTGCTTGCGATTGTGTGCATCACTGTACTATTATGGAGGCACTTGGCGCAAGAATCCTTCCATAATGTGCATGCTTATTATCGCGTATGTCTCGAAgcgctttttcttcttgttccaGCTCCCTTCCGTGATCTGCATTCCGACATGGCAAGTTATGCGGCAGAACATGAGATCCAAGATGGCGCTTTGACGTTTGAAGAGGCTTGTGCTCATGTGTCGGGACAGAAACTTCAAGGGCCTGAGGCCCATCCAATGAAATCAGACCGAGCTCCTGGTGATGCACAAATCTCAGAGAGTCATTAGGTTGTTTGCGTGGATGAGGTCCATCGGTGCTGCGTTGTTTAAGCTTTGCTCATGATGCATACTATCGTGAAATAGGTCGAAGTCTTTTCTTTCATCTCGCGGGAAGCTTGCTTCGCTTCATAGGTTTCACCAGTACACATACGCCATGGCAGTCCACTTCGAGACTCGCGATGACTTCTTGAAGGCACctttgtgtatacacacactagCCATACAGCTTGATAACTTAACCCTTGAGATTGCCTTAATTCAGATCATATGGTAAACCACTCTGCATTTTCCTGCGTGAGGCTGTTGAGCGGTGCGACTTCGTTAACCGGGCAGATTCTCTTCGCATCGTGAAGCACAGTCTTGTTGGCAACCTGGGTTCTTTGCCTAACACCGAGGCCACCAAGGCTATACTCGTGGCTCAGCACTTTCGCCTGGTACCACCTTCATATGAATGCGAGGAGTGCGACTCGAATTGTGTTCTCTCTTGTCGGCGGGCCAATGGCGCGGGCCCCGACACGATGGCGGGTGTCCTCGGTGCAATGGCAAGCAATATAACGCGGCCGCCATCGGTTTCTTCAAAGGGGAATACCAGACACTTTGTTTGGACAAACTGGATGCCTTGGTCATGTGGGTGAAGGACTACTCCCGCACGACCATCTGTATTGAGTTACATAACCAGCCATCATGAAACGATAGATGGCTGGCTTGCCTCCTTCCAGCATGTCGTCAGCAACTGGGCCAAACTGCAACTTGATAGTGGATTTAAAACAACCGCTTCTTCAAGGACATGGAAATGCAGCCTCATATGCGACGTCGAGTTTTCCTCAAGAAACCAGCGCTTCACACGACCCAGAAGCGACCAGCCACCCAGAAGCGTCCATCCACCGTCGTCCTGAAAAACCTTCCACGGCTCTTCAAAAGCACATTTTGAAGAAGAACCAGAAGCGGATCTTCGTAGCAGATGAATCTTTcctcaacaaaaagaaaccaggGAAGCTCTCCAAGTACGGTCGTCCTCAAAAGGACCAAATCTGGATCTGTCCTGGAGAACAACATCAAGACCCACTTCCTCTTCCGCATTCTTGACCATCCCGCAGACGATCTGGATGGCAAGCCTCGGGGTCACAAGGAGATGCTTGGCAATcttcggtctttgggcttgcGCTCAGGGGATACCTTCGTGAGCGATAAGTGGAAATCCACTGTCTCGTCCCTAAAGGCCTACCGTGTGGCCACCCGCACCCTTCCACATGAAATGGTCAACCACATTGAGGGCGAGATCGTGAGTTCCAATGGGTTCACCACCAGCCCCATCGAAGCGAAATGGGCTGTCATGAAACGCTGGATCCGAAAGCGTGGTGGAGGCGTCTTGCCAAAACACGGCGATCGGGAGAAGTGGGCGACCTTGATCTTTGAGTATCAAGGCCGCAGCTTGCTGATGACCCGCGAGCACCACGGCATCCAACACGACCGCATCCGTGTTCTGAGGCTTCGTGCTGTGCTAAACCTATTCGCAGTAGCGTAAATTCTCACTCGCGTGTAGTCTCTATGTTATCTCTCAGTCTTGTTTTCGGTGACACCAGTCATGCACCCGAACACGACGCGACGACAAACCAAAACGTACAAGACTCACATCTACACAAGGGTGCACTGTATGTTGCTCATGATTTGCAGCTGTGCATGCGGAACGCGAGTGTCTCAGAAGCATTCATGAAGCAGGGGCCACGtgaagcagcagtggtcgttTATGCCTTGGTGCCTCCAGCATTTATGTGATTGATGAAGCACGATCCTTTGACTCTGCTGGACGAGTTCATACTTCTACCTCCCCCGCTTCCTATACCGTCGGCTCCGGTGCCACAGCCGTGTTTGGAAAACTTCGCGACGGTTCCTGTCTTCAAACATTATGCACTATGATCCGATTCCATTACGTTGTAACCGTGTGTTTCGTCGTCTAAAATAAGAGTCGATGCACTTGCTTTTTTTTGTCCTTGTAtacaagcaaaggctgctgcgtCTACCAAGCCAAACCTGGCGTCTTCTACAAGGTTACTCCGTTCTCAGATTCTGTGGCCGAGCGAATCCTAACGGATGCGGAGCTTCACGAACTGAAATTGCACTTGTAAGAATCGCGCATTTCGCCCTGAGGGCTGCTGCACAAGAACCATGTCATGGATTGCTAGACAGAAAAAAGTAGAAACGCAGGGGTCAACCTGCGGCGCAGAACCTATTCGGGTATCctgtactatgatatactatagtgtactataatatacgataatgaACTCTACTATTACTTCGCCGCGGGCTCACAGGGCCGCAGCGCCAAAAGCAGCGACCGGCGGAGGCGAGAGCCCAGGGCTGGCCTTAGCGCTCTTGTAGAAATCACCAAATACACAAAAGGCACCCTTTAATCTacgtgacatatatatatatatatatatatatgtgtgtgtgtgtgtatgtatatatgtatataaatgtatacatacatatgtatacatgaagTCTGTCTGCGTAATCtgcatataatgtatataatccTTTCTTCATCCCTGCGAATAACCTCTATTCCAATCGTTTGGCTGGCCTGATATTGCCATGTCCCTTTGTCATCTGACCTTCGAGGTCCCCTCTTTTTtggcctcctttaagggactGGCATCGGAGGCCAGGCCGCTGCCAAAGCACATGCCTGGGGAGGGAACGTGGATAGtagggaagggttgaggggtgggatgaaggcttACGAGTTAGGATTGAAGGCCATAATAGAGTTCAGGGAAACGGAACTATAGGGCTTGGACGCCTGGACTGACATAAGTGGGCAAAAGTCTATACGTAAGTGTCTGGTTGGATCCTCCGAAGAACAACAGGGGGGTTTCCTCTAACCCCTTCCGCCACCCAACTGCTACGTTGTGTTTTGAACCTCGATGGTGTACGatttatgctctcacaactcggacaagccaggcgaggttctacAGGTTTGAGTTGGCGTATTAcgatttcgactcacacaccaCGGCAGGCATGGCTCATGACGTCCAAGATTGctactcggacttgcctagcagctgaagcagagagTCAAACTGCCAAAGCAGATCGAACAAGGACGGAATTCATAAAAACCTGGACGTTGATAcgatttacgctctcacgactcggacatgcctgggcgatttagggttcaaggtatagggaTTAATTTACCTCCAGTCGCAGGCGCCCCAGCTGAAGAAATTGAGACAGGGCAGCTGCCATGTCCACGAGTACAGAAGCAACGACTCCGGGCAAGCAATCATTACGAACTGCGAGGTTTGCAATACGAGCCGGCCTGGAAAAGGGTGCTGTAAGCCAATGGATCGCCCTCCGACGTCACCCAGCATTCCTGGCAAAAGAGGAGccagagggtttatggcttatggctgtGGACCTTCAGGTTCAACGCAGGCATCCCAGAAGGGAAGCTTTgaatgcagagtttggggcttgacatgCGCATCTCACAGCCAAGGCAAAGTCCAGCGGAAGCATCCGAGACCAGAGAGCGGATTCTCGCAGGCCGACCGTCTGGAGTTCATCTAGCTGCAAACCCCTGATGGCCCTGATGCCTGCAGCATGACGGCCCGCTGCCACTGCATGCCGAGCTGGAAGGCCTTCGCGGGTTTCGACACGAGGACAAACACATCTTCCAACTAGAGCCCTTGTTCTTGCAAGTTTCCCGCAAGTCGGTTCCTGCGCCAGGGAATTCAGAGTGATGGCGTTGCCCTGTAAGCCGGCGTCCTGGCGGAATCATGGATACTGGAGGCAGGGACCTCTTCCTGACCATCGGACTCCTCGTGTTGCGTTGGACTCATGCAAGGATGGACAGGCCCGTGAACCAAGGCAGCAAGGATGCGCCTGCAGTGACACCTGTATGGTCAGAGCCTGTGGCCAAGAAGCAGCCGCCGCAAACAAGGTTGCACCGAAGATGGCCACATCGCCTACACGCTTTGTGGAATGCACAATtggagcagctgaagaggcAGTGAGCATCGCTGAAGTATACAATGGGCATCGAAGAGCGGCCTGGCTTTCTcaacccaatcccgaagccaacaATAGTTTAATGGACTCGCGCAGCCGTAGAGAACCTGAACGGCTGTCGCCTGGCTCCTTCGGCCCACGCCACTGGAGCTGGGCAGCACGCTGCCACTGGCCAACCTCTTCAAGTGCAGCAGGATTGGGCGTCAGATGTGAACCAGAAACGTGCAGCCTTTGGAGGCTCAAGACATGTCCCGCTGGTTTTTACGCTCGCTGGCGTTCTTTGCTTATAGGGTTCCCCGGATGCACCCCAACCGGAGGGGCCTCTGCACAAGCAGAGATGGCAGCCGTCTGGGCGGAA
>LSRX01000284.1_155049_161498
GTTTGACAATCTCTACAAGATCTGCTGCGAAGGCAAGTACGCCCAACTTCCCGTCCCTTTCTGTTTGCGCAAGGAGCCGACTGTGCCGTATACCATGCAAATCATTATCCAATCCACTCAACCACCTTCAGATGGAGACGCTGCGGGCACGTACTTCCACATCTTCAAGCACATCTACCTCCACCGCAACAAGATCCCTGCCAAGGACTGCATGGACATGTGCCAAGGCAACCCTCTCCGTTTTGACTGGGGTTCCCAAAAACTCGTCTAGCATTGATGAGCCTCAACTACATGTTGGACAACATGGGTGGGAAGCAACTCCGTCATTGGGTCATCAAGGCTAAGTATGAGAAAAAGATCACTGTTGACCAGCAGGCGCGGGAGGACGGGTACAAGTTCATCAGAGAGTTTGGTCCTCGTTCTAACAACAGGAACCAGTTCATGGAGTGGACTGATGAACAAATCCACACGGCGGGTGGGAAGCTTGAGGGCTGGCCTGAAGGGAAAGTTAAAGAGGCTCTTCACAACTACATGAGGGGACGCCAGAACGCCAAGACATTGGAGTACTGGCCGTTTACCTTCAAGTCCTTCGTTCCGTGGTTCTTGACAAGGTGCTTGTGAAGATGCTTCCCACAATGAGACAGCACGCAATCACTTGGATTGGTCGCACTCGAACCGGCAAGTCCTTGGGTTCAAAAACGGTGCTCTTCATGCAGTCAAAATACGAGATTGAGGCGGCTGAGCGTACTGACCTCACTCCCTCCATTGTGACGGCGAAACATCTAGATTTCTTCAAGTCGGAGCCGCTCACCAAGTACAAGCCTGGAGTGTTCGATGACGGAATGCTTCAGCGCATGGACGCCTCATTCTTGAAAGCATTCTTGAATCCCTCTGTTTCTTGGCTCATGCATTAATATCGTGATTCCGTTTTTCTTTGCCGTTTTTCTTTGCGTAGTCCCATTAACATCTACTTTATCTGCTGCTAAATCAAAGCCTACACAGTGCAGTACGTCTCCTTCCCGATAGGAAGAGGATGCCACGGTGTGGGCACGCTACTCGTCGGCGCAATTTGATCAAGGATCCGGGCGACATGCTTGCAACAATCCATATGACCGTAGCACCGACGACGAAGTGTTCGCTACGATGCACAAAGGCAACTTTTGGAAGATCCCCTACGACAAGTTTCTACAGCTCATCCAACCATCTTTCTCTGCAGTCGAAGACCCAGAGGACATGGATGCAATCATGGCACGCACTCACCTCATTGTCATCACAGATCACGGCCTCTACTTTCGCGTAGCGAACACTAGCAAAGACCCCGTTGAGTTCATCCGCTGGGAGGAGAATGCCCCCAAGGACTTGTTGTCTTCCACACAAACGTCGGTTTTCAAGCAGTACAAGATGAACCCCGACAAGCATCAACTCCCGCCTTCTTACCATGAAGATTGCCTTTGGTCCCAAGAAGTTCTTCGACGGCTTCTTCACGGGGAATCAGTGCCGAGCTCCTACACCATTCGCATTCCACGGGGCCTCTTTGGCGATGCTGCGTCCGAATCCAAGCATGGACTTGTGTGCGTCAAAAcagtacacatgtacatgaccGCTGCACGGGTAATCGTTCGGGCTTAACATAGATGCGTCTGTAAGGTCTACACGTGATGTTCATGCACGTCTGCTTCCTGAAACAGAGCTTCTCTCCAAGGTCAAGAAGGAAAAGGTTGATGCAGCCTTTCGTTCCCTCAAAGGTGGGGTAGGTACACACACCATCAACCTGGACTCGCCGTCTCCCAAGAAGCCCACCGCATGCGCGTCCGATTCGGTCATGCCATTGCCAAAGCGTGCCAAAATCACAGATGCAGCCATCATCGCTGCGCCCGTCAACCCTGATTTCCCCAATCTTGCTCCTGATGCCGACGCAGACGACGAGGATATCATCCCTGAGGTTGGCCACGCCCCAGATGATATGGAGCAGGAACTCGAGCGGCTGATGGAGGAAAAGGACCACATGGATGCTGAGGAGTGAGTGCCTGAATACCGGCATTAGCGTGTCGCagttttgcaaaaaaaaaacatcgtctCATGCGTAGACCAGCTTTGTCATATATCAGTCCAGCAATATCCAACAACTGTTTATTCCACAAGTCacttgatgctcatgatgtaaGCCTTGTTTTTTCGATGTTGCTTTTTAGGTGGCTCGAactattgttgttgctttgttctCGTAATGGCATCGTATGCAGATTGGATAGTCTTCCGAGCCGCGGTTTTGTCTGCAGACCTTCTCAACCGGACCCAATTCTCTGACAAGGTGAAGTACAGTCATGTTCGTGATCTCGGTGGCCTTCCAGATACCTTGGCTACTCGAGCATTGCTCGCAGCCCAGGCTTTATATCTCGACCCCTTCTCATCGTGCTTGTCCAACTTGTGAGATGCCTTTCAAGCTATGCTTCAAGGGTGGACACTATCGCTGGATTGGGGCTCGGTATGAAAGCCAAGGCTGTCAAGAGTGTTTAGACCAGCAACCTCAGGTCAGAACaattgggttcctttcaaacgTGAAGCAACATATGTGGATGCCTAAGTTGGAAGCCTTCATGATGTGGATCTTCGAATATCCTCGACAACAAATCTTTCGTGAATTACATCCAGCTGACCACAAACGAGTTGATGCTTGGACCCAATCCTTTCAGCAGACATTGAGTGCATGGTACCAACTACAACTCAACGAAGGGTTCGACGGTCCACTTTTCCGGCGTCTTCATCGTGCATCTTCCCGGCAGCCTGGCACTGCAGCTACAAGAAAGCCTGCTTCTAAGACATACAAACGACCATCAACATCTTCGAGCAAGACTGCATTGAAGAGACCTTCcgcatcttcagctgctctgaGCAAGACTGCATTGAAGAGACCTTCcgcatcttcagctgctctgaAGCGACCAAGTATGAACAAAACGCATATCAAATTCGCAGGAAAGGCTCGTATCTTCATCGCTGACGAGACGCACTTGAACAAGCGCAAGCGAAACGCTCTCTCTCGCACTGGTCGCCCGCAGCGAGATCAAGTATGGCTCTGGGGAGCCGTGCTCCATGGACACATCAAGACACACTTCATCTTCAGGATCTTGGGCCACCCTAACGACGCATGTGACGGCAAACCACGCGGCCATAAAGAGATGCTTAAGAACATCCAgacattggggttgaggcgggGAGATATCTTTGTCTCCGACAAGTGGAAGGCTACAGTCTCGGCATTCAACTCCTACAAGACCGTCAACAACTTCTCGGAAGCAGATACGCGCCATGAGATAGTCAACCATAGTGAAGGAGAAATTGTCAATTCCAATGGCTTCTCTACAAACGCGATTGAGTGTAAGTGGTCCGTAATTAAGCGGTGGATCCGTCGGCGAATGTCCGGGGTCTTACCAGCTCACTCAGATCGCCAAAAATGGCGTTTACTCATAGATGAGTATCAAGCCCGCAGCTTGCTCACAGCGAACGGCCAACATTCTTCTGATAATGGAAATATCATCACAGTGCGAGTGCACGATGTCGTACGTCTTTTCCAAGTTGCTTGACAGCGTAGTTTGCGATTCGGCTGCTCTGCTCAAAAGAAATGCTTTGCACTTGCCATCGTTTGCCAGCAAAATGTGACAGGCATTGTGCGCCACTGCATACTCATCCATCTGTCCGCAGCTGTGAAGACATCAAAGTACATGGCTTCCGTTCGTTCATTTACATGCCCGTTTGTCTTCCTGTGGGTTACACCTAGCTTTCTATCTGAAACATGAACCGTCTATTCCATGTGCCTTGGTATGCATAAGGTGCTAAAATGCAGGGGCCAGGTTCACCCCTGGAACCaaatagacatatgtatatgtatgtatatatatatatgtacaattgaataaacaaatagatatatacatatatatatatacatagatagatacatagatagatagatagatagatagatagatagatagattagattagaatagattaatagatagatagatagatagatagatacatatatacatacatatatatatatacacatatatatatatatatgtccatatgtatgcacatgcatgcatgcatggacggatggatggatgtatggatatgtgtgtgtatgtctgtctgtctgtctgtctgtctgtctgtctgtctgtcggtctgtctttcGGTCTGTCTCTTTCAGGGCACTATTATGGTCTGTATAGGGGTCTATGCTATGTTTGTCCTCTCCAGTGTGTTTCGGGCTGGCGTCTTGCGAGGAGAAAGTCCGAGCAATTTGCGTGCTTTCACAAGTTTTGGCTGAAGCGTTCTTGAGAAGTTTCAGGTTGAGCGAGCAGCCCTGCAATCCAGAATCCTGGCCCTCCTACAGTCCGGAaatcatccgaaaccccagctgAAACTTATTCCAAGCAGGGCTGTACGTGCTTGACAGACTCGGCAAGATCTCGTGAGCACACCTGAGCTGGAGTGAGAGGGCACGTGGGAACGACGAGAAGCCTCGTCTTCCTAacagcactaaactctaaactaaaccctgagctccaaaaccgtaaaccgtaaactggccctacaccctaaactccaaaaccctaaaccctacacttcaaagCCAGAATCAGAGACTGTTGGTAAGGCAATGAGCAGCAACGAGGACATGGACCCATCACAGGCCCAATCCGCAGACTGcggtgggtttttcgggtttagcattcaggcttcagggtgaacgCTTTGGGATTCGTCTTCGGGGGCACAGGTTTGCGGTTTCCTGTTTTTCAGATCAAGGGGCCAAGGGCTCTCACGCCGTAGATTGGACCTGAGGCCTCAGATTCAGGATTTTAAATGAAGTTCAAGATTTCGACCCCAGTCTTCTACCTTGAAACATGCATGTCAGGCCTTATGTCTTGTTGCATGTCATAATGCCCGCAAGGAAGTCCCTATAGCtacgctccaccctaaacccttcagagatGGAATCCGAAACTCCTCCGCCATAAAGCGCCAGGTCTTGGAGAAGTGCATTGCCGGGGAGGTGCACTTCTGGTGCGGGGTCGCTATGGAGTGTCTGACATTACGTAGGTCTTTGCTATTAGTTCTTTGAATATGGGTTCTACTTCTGCGGTTTGGTTGATTGAGCTCCTTAATCTTGAGACCCCTGCCCTATGACGGTAAGCATGGTTGTGACTATCCTCGCAGGTTCCGTTTCGTTTTTTCGCTCTGCTTGTGTGCTCTGCTGGAGCAGATTCTTTGTCCCGTACAGGCTCAGATCGAGAGCCTGGAGTTTTCTCTTCATGCAGTTATCTATGTGGACCGCTATCCCACTCCCATGGAAGTTTCTGGATTTTGTAGCACCTGGCACGCTCAGCGGCGTGAGTTCAGGTTTCGAGCGATGGGGGATGTGCCATGCATGGTCACTCAGAACCCAAGCCGTCTGTCAGGTTCCGGAAGCCAATGCGCTTCCACAGGCTGGTGGGAGCATCTGCGCCTTTGCACCAtgggccgaaacccctaagcacaaGCTTAGCCAACTTTATGCCCCGAAACAAAGCgcacgggtttggggagcttttaTTCTCCAACCGGTCGAGCTCGTGCGTGTATAATCTGCAGGCACTTCATTTTGAGACCAACAttctgttggggcttcaggggagaGGGGCCCGGACGATACGAGTAGGTATAAGGTTTTTTtaaacagggttgaggggtccactAGAGTGGGACCGACTGTTGGCTTGTTGTGCTACTACGCTGCAGGGGCCTATAATTGAGGAGGAACAGTCCTTGTTGCCGTAGAATGTTTCGAGGaagttgtgagtttcagggtttttagggtagtttCGGCGCTGAGTTTCGGGGGGGAGTTTCGGAACATGGTCCGGGACAGTTCCGGACCCGGACATGGTCAGTTTCGGTCTCGCGCCAGACTCCTGCTCTGCCGAAACTGGGCGCCGAAACTATGATGctctgatccgaaaccctcggcAGCCGATCCGaaactagaaccccgaaactgcgGGCACCCGCCACTTTAATTTCTTCTTTTCAGGCGTTTCAGGTGTGTCGTTTgtactgttttgggttcagtccgggcttcagggtttatcccGCGGTGTTGTCGCGACGTTAATGTGGATTCCTCCTTAGTGGTACTAGAATACTAGAATGACATGATAAGTGATGCTCAGGATGACAATGTTTAcaatggtgttggtggtgatggtgatgatgatgatgctgacgatccTAGCCATGATATCGGCATGGCTATGGAGCAGTTGTAGAGTAGACACAACATGATAGAGCAAGTTCTAAACTAATGAGAAGAAGGAGCATAGTTGCGGAGGGATGTGACTAAATACACGAGCCCACATGAATCAgcaaaaccatcatcatcatcatcatcatcatca
>LSRX01000111.1_1009697_1016146
gacaggcccagacttttcttgaagaggaagaccacatcgaagcgacaggattgtggtcttgcggcattgcgtgagatcgcttctccaaagaaggcagttgccggtagatcttggggtggtgaaattgtggacactgcatgtcaggagtatttggagcaagatcggtaaaagcagcggcaggaaggacaaagtgctaagcagaagttggcgccctaggtttgtggcaagttgaatggagagcagtagcagctagcccgagaacagaactgaggctggagaaggcaagcgtgtattatcaaatcttcaaggatgatgctgctcactcagatgtaggtgctcataggatgaagaagctttcagttgcgtccccccccccaggtcatcaagcaagagccgaaggcaaacaaggagttttgcaagatcgtacaggagctcgctcaaaagaattccgagatgcccccaccttcgttggcgatctcagagctcctggaacgaagtgccctgctggagcttcgccttcgaagctgggtgctgtggtcagcttaccaactaaaccacctgaagaaagacgagaactacgtcactgaaggccggagcttgtcctgttgctcctgctcccatcctttttttaaccatgagaccataaatggccctcacttggattggtcgcactcgaaccggcaagtccttgggttcaaaaacggtgctcttcatgcagtcaaaatacgagattgaggcggctgagcgtactgacctcactccctccattgtgacggcgaaacatctaaatttcttcaagtcggagccgctcaccaagtacaagcctggagtgttcgatgacggaatgcttcagcgcatggacgcctcattcttgaaagcattcttgaatccctctgtgtcttggctcatgcattaatatcgtgaatccgtttttctttgccgtttttcattgcgtagtcccattaacatctactttatctgctgctaaatcaaagcctacacagtgcagtacgtctccttcccgataggaagaggatgccacggtgtgggcacgctactcgtcggcgcaatttgatcaaggatccgggcgacatgcttgcaacaatccgtatgaccgtagcaccgacgacgaagtgttcgctacgttgcacaaaggcaacttttggaaaatcccctacgacaagtttctacagctcatccaaccatctttctctgcagtcgaagacccagaggacatggatgcaatcatggtacgcactcacctcattgtcatcacagatcacggcctctactttcgcgtagcgaacactagcaaagaccccgttgagttcatccgctgggaggataatgcccccaaggacttgttgtcttccacacaaacgtcggttttcaagcagtacaagatgaaccccgacaagcatcaactcccgccttcttgccatgaagattgcctttggtcccaagaagttcttcgacggcttcttcacggggaatcagtgccgagctcctacaccattcgcattccacggggcctctttggcgatgctgcgtccgaatccaagcatggacttgtgtgcgtcaaaacagtacacatgtacatgaccgctgcacgggtaatcgttcgggcttaacatagatgcgtctgtaaggtctacacgtgatgttcatgcacgtctgcttcctgaaacagagcttctctccaaggtcaagaaggaaaaggttgatgcagcctttcgttccctcaaaggtggggtaggtacacacaccatcaacctggactcgccgtctcccaagaagcccaccgcatgcgcgtccgaatcggtcatgccattgccaaagcgtgccaaaatcacagatgcagccatcatcgctgcgcccgtcaaccctgatttccccaatcttgctcctgatgccgacgcagacgacgaggatatcatccctgaggttggccacgccccagatgatatggagcaggaactcgagcggctgatggaggaaaaggaccacatggatggtgacgagtgagtgcctgaataccggcattagcgtgtcgcagttttgcaaaaacaaaacatcgtctcatgcgtagaccagctttgtcatatatcagtccagcaatgtccaacaactgtttattccacaagtcacttgatgctcatgatgtaagccttgttttttcgatgttgctttttaggtggctcgaactattgttgttgctttgttctcgtaatggcatcgtatgcagattggatagtcttccgcgccgcggttttgtctgcagaccttctcaaccggacccaattctctgacatcgtgaagtacagtcatgttcgtgatctcggtggccttccagataccttggctactcgagcattgctcgcagcccaggctttacatctcgtacctcctcatcgtgcttgtccaacttgtgagatgcctttcaagctatgcttcaagggtggacgctatcgctggattggggctcggtatgaaagccaaggctgtcaagagtgtttagaccagcaacctcaggccagcacaattgggttcctttcaaacgtgaagcaacatatgtggatgcctaagttggaagccttcatgatgtggatcttcgaatatcctcgacaacaaatctttcgtgaattacatccagttgaccacaaacgagttgatgcttggacccaatcctttcagcagacattgagtgcatggtaccagctacaactcaacgaagggttcgacggtccacttttccggcgtcttcatcgtgcatcttcccggcggcctggcactgcagctacaagaaagcctgcttctaagacatacaaacgaccatcaacatcttcgagcaagactgcattgaagagaccttccgcatcttcagctgctctgagcaagactgcattgaagagaccttccgcatcttcagctgctctgaagcgaccaagtatgaacaaaacgcatatcaaattcgcaggaaaggctcgtatcttcatcgctgacgagacgcacttgaacaagcgcaagcgaaacgctctctctcgcactggtcgcccgcagcgagatcaagtatggctctggggagccgtgctccatggacacatcaagacacacttcatcttcaggatcttggaccaccctaacgacgcatgtgacggcaaaccacgcggccataaagagatgcttaagaacatccagacattggggttgaggcggggagatatctttgtctccgacaagtggaaggctacagtctcggcattcaactcctacaagaccgtcaacaacttctcggaagcagatacgcgccatgagatagtcaaccatagtgaaggagaaattgtcaattccaagggcttctctacaaacgcgattgagtgtaagtggtccgtaattaagcggtggatccgtcggcgaatgtccggggtcttaccagctcactcagatcgccataaatggcgtttactcatagatgaatatcaagcccgcagcttggtcacagcgaacggccaacattcttttgataatggaaatatcatcacagtgcgagtgcgcgatgtcgtacgtcttttccaagttgcttgacagcgtagtttgcgattcggctgctctgctcaaaagaaatgctttgcacttgccatcgtttgccagcaaaatgtgacaggcactttgcgcgcgactgcatactcatccatctgtccgcagctgtgaaaacatcaaagtacatggcttccgttcgttcatttacatgcccgtttgttttcctgtgggttacacctagttttctatctgaaacatgaaccgtctattccatgtgccttggtatgcataaggtgctaaaacgcaggggccaggttcacccctggaacccattcttttgttagtgcgccggagtattgaacaccctacgtcctcgcaggccggatatggtacaggtacccttttcaaagcgtgactaagaggccccaagatactgtgccgctagccgctaccaacggtttacggtttggggttttgatgtcgcgtttattgcaagcttgtggagtttgggatttaccgtcgttgctgcagggcccatggcttagtgtaaagggctccagacacattggtagaggacccctgcgtagtcttgagtcgtcgtaagtaatcgtacggtaggagtttgtacggtgtagcaatgcgcaggtctgcacatcttgtctctcaggccgtccttttttccgcaacatacccctaaagtcccgttcttatgtgtcttgaagacccaagcgagattcacgaagccttgacaacaggctgtggaactctaattggcgaggcccctggattacaagcatactgatgtgcaggacccgtatcatcccagagttggacacacaacggcagaacgaggtgctcacatgtccaactgttgtgttttagattgtcaacctgtgattggtcgtctagtgtagagcatatctttcggtgatttttagggtgggggggcggacgggctgggagctcactctcttttatctccctctctctctctcctttctctctctatcccttatcccctatcccctccctccctctctctccctctctctcctctcttctcttctcttctcttctcttctcttctcttctcttctctcctctcctctcctctcctctcctctcctctcctctcctctctcctcctctctcctcctcctctctcctcctcctctctcctcctcctctctcctcctcctctctcctcctcctctctcctcctcctctctcctcctcctctctcctcctcctctctcctcctcctctctcctcctcctctctcctcctcctctctcctcctcctctctcctcctcctctctcctcctcctctctcctcctcctctctcctcctcctctctcctcctcctctctcctcctcctctctcctcctcctctctcctcctcctctctcctcctcctctctcctcctcctctctcctcctcctctctcctcctcctctctcctcctcctctctcctcctcctctctcctcctcctctctcctcctcctctctcctcctcctctctcctcctcctctctcctcctcctctctcctcctcctctctcctcctcctctctcctcctcctctctcctcctcctctctcctcctcctctctcctcctcctctctcctcctcctctctcctcctcctctctcctcctcctctctcctcctcctctctcctcctcctctctctctctctctctctctgtctctctgtctctctctctctctctctctcactcgctctctaccgtcattgtagacagtatcaccgttgtcatcttccttccccgaaatgctgggctggcatcctgttgccctacccaggcccctttgaagcttcctcccattcgcatggagatccaggagcctggccgtttcgagtttagggttgagcggtttggggtttagggttgacgggtttagagtttagggcctacctaaacccccaagagtaggtcaaataatgtgcccaacatctataaaaggcagtttttttgtttcaggtttttggggtctaggtaaggtttaggggttagggtatagagtcaaggaattaaagatttcggaatcgagcaagtaacctttgactgagttggggtaggtatagtgatctcaagaaaacagtacagttaacccttatctttgtcggggcgttgtggtaatatccctatagtataccctaaaacctcaacactcctatataagcctgaaaggtcaacaaaatgacagtaatgaccataccgacaacgccccttcgatcctttaaaggggccttatgatagaaccctatagtagcctttcaggaaagcctattatagaaccctgtagtacgtactctttaagggttcattctagggttcgtctgggctcaccttcgtctttgccggcaggaccatctgcatcaacggcagggcatcccagatcttgctaggttttcgggctctgtgggttgagggttcagggtttcgggcgtagcggtcaggttgagggtttttgggggttaaggttcagggttctctactttcgaatcaacttctcagaggtcttggggtctcggggggctcggggtctcgatgtgcggtcgaggcttggggcggggtggatttactcgattggggcgggagtccaggccaggagttaggggtcaggtctttaggaatgggatttagggtgttagccttgcttctcgaggtttcgattgtggccctgctgctgctgcagcaaaagtcgagactctagatccaaaccgtaaagtcgaaaccattgcagacactgagggaacccacatttaacccatgtagaaccctgatagaacccatatacaatcctgtacaaggctcttcaacccttagttatacctgaaacaacagaagctttgagggaattggaaaaaccgtatc
>LSRX01000858.1_153633_160082
GTAGGTCTCAGGGCAGAGGTGACTCCTGGATGCCCCGAAACAACACCTCTTAGCCCTTCAGTTTTCATGTGTTTTTCGGCGTTGAAACCGATGCCTTGCTTTTTCTGTGTTGGTCGCAGGCAGTAGCATCACTGCCCCAACCTTCACCGCTAAACAAGCGAAATTAATGTGTGGTCGTATTAGTATATCGGCGAGTTCATATACGGGTCTCATGGCATTGATAAGTGCTTACCTGGGCTTTCTTCCCGGGGCATTGAAGACATATGTTCGTCAAATTCATGTGCATTCCTTCTCCTCTTTGCCGTCAGGATGTAGCCCCCATCGTGAGCCGTTTTTGCATGTAGCTCAGTCCGTGCCGTGCTTGACAGGAAAGTGTTCTAAAGCCTTCATGCGAGATTCGGGCACAGGAGCACGACCTCAGCCTCTTCGTAAGCTGCAGCAACTTGGGTCAAGATTTGAAGAGACacggaactacggttgatgatataaatcctgcattaccttaaggggtattggtaatgcaggatttatatcatcaaccgtacgacacGAATGCCCTTGGCCGCCTACAGAGAGGACATGTTCAGTTGAAGCTAACAGTCTTGCGCATTCCAGTGTCTCCGAGCGGGGAGTGCGATAAAGGGGGAAGGGAAGCACTGACAATTTGATGACATGCGCGACCATGCATACTGTTGTCTGAGCCCTCTAGTACTCCTGCATTACTGCGGCGCCCACCATCAGAATGAAGGGATCCGCAGTATTAACGCACGAGCACAATCCGGTTCTGGCCATTCAACTGTACTGTCAaggtattcgggttcaggcattcttgcaggttcagggctgctgttttcaaggttttgggcttttggggtggcggGGTTATCTTTTTGGACCTTTTATATTCTTTTTGCCTCCTTTTCCTGTGGGGAGGGTGGGGTGCAGGTGCGGAGCCTGGTGGCGGGGGAGGAAGGCTCTACGTACAAGTGGTCTTCGAAGCAACGTAAAGGCGGAAGCGACATACCGCCTTGACATGGCATAAGGTTAGATTTGATGAGATCTATCATACAGAAAGTCTATTATTCCATCTTGTTATATTAACAATCATGAACTCAATATGATTTGTATATTGGGATTATACATTTTTTGCATCAATAGTAAATTCCAATTTGGGTAATATGTTACATTTCAGCACTATATCAAGATTATGCAGAACTTACATGGCCAGTATATTTTTCGACGAATAGATTACTTACGTTTTATGATTTACATGAATAATGTTAATGTAGGTTTCTATTCTGCTACGGTACAGAATAGTATTTTATACCATAAAGCCTTATGGCATATTGTATACAACATATGATGTGTTATTCTATTCTGTTCGATAATACCATGATATATTACATTGAAAGATTATATGTTCACATACagcatatatacacagactatacatacatacatacatacatacatacatacatacatacatacatatatatgtacacacatatacacacacacacacacactataggATACACTATTTGATGTTGCATTGTAGGCATGTTCTAACGTAGGGTATGCATCCCAATATGCCATGATCAAACATGACAAAACAGAAAGTTGTCTAGCATAATATGATACATCccatataacataacatggtATTGTCGAACAGAATAGAATAACACATCATATGTTGTATACAATGTGCCATAGGCTTGATGGTATGAAAAATACTAGCTTGTACCATAGCAGAATAGACACCAATATGATCATTAATGTAAAGTCACAAGCGTAAGTAATATCTGATATAGTATTCATATGATCACATAGCAAGACCCGCCTTTTTCGTAACGCTAGACTGAGTTGTAACAtatgttgcagtagtagcataACTAGAGTTTACTATTGATGTAAAAGTTGGGTTCGAAGGGTGAACGCGGCCCCTGCGTTTTCGCACCTTTTGCATCCCTCAGGTACGCGACGCGGAGCCCGACATGCATGTCGAGATGCTccaggggccaagggttgatgtttcagggctgtggtttagggaaaaccaaagccaccagaaccaaaaaaaccaataccaaaaaaactaaaagaaccaaaaccaaaaaaaacaaaacaaaaaacaaaaaaaacattcccAGCGAACTCTTACTCCGACAGTTACTGGAGAatgtttttattgttttttttggttttggttcttttggtttttttggtattgttttttttggttctggTGGTTTTGGTTACTTTGGTGCTTTGGTTCTACATCGATTGGAAAGCATGTGATCGTCTGAGCTCTTTGCGATCAAAAGGTCAACGTAAACACGTTAGCGTCATGTCGCGACGCGAGCTTCCGCTAgatgtgcagctgatgctccgAGAGTACCTTGTGGGACATTCGGCTTGATATAAGACTTTGGCCTTTTTATAATGCTCACGTGATGTCTCTTTGTTGTTTTGGCGTATTGTAAGAACCACCTCAAGATCCTCGCCTACGCATTGTGCCGTCTGCACCAACCGAATGGGAAGTTCGCATTGACACCTTGCCGGATGGTCACTCGAACGGTTTATTATATCTGTTGCCGCGGTATTTGTTTTTGTTCATAAAGTGTGCTGTGTCCGTCATGTTATCGGCTTCCTCAGGTTCAACCGTCTGGCACATCCGCAATAACTTCTTCACGTTGTCACGCTTATACGGCGAGCAACGTCTGAGTGAGGCTGAGATGTTCGCGCTGTCAAAGTGATGTTGTGGtaaagccacaacagcagcctAAGGCTTAACACTTTCTCCGCGCGCATCAGGCGAAAATCTTGCATTGCATTCGCTGCCAACNACTGCATTGAAGAGACCTTCcgcatcttcagctgctctgaGCAAGACTGCATTGAAGAGACCTTCcgcatcttcagctgctctgaAGCGACCAAGTATGAACAAAACGCATATCAAATTCGCAGGAAAGGCTCGTATCTTCATCGCTGACGAGACGCACTTGAACAAGCGCAAGCGAAACGCTCTCTCTCGCACTGGTCGCCCGCAGCGAGATCAAGTATGGCTCTGGGGAGCCGTGCTCCATGGACACATCAAAACACACTTCATCTTCAGGATCTTGGACCACCCTAACGACGCATGTGACGGCAAACCACGCGGCCATAAAGAGATGCTTAAGAACATCCAgacattggggttgaggcgggGAGATATCTTTGTCTCCGACAAGTGGAAGGCTACAGTCTCGGCATTCAACTCCTACAAGACCGTCAACAACTTCTCGGAAGCAGATACGCGCCATGAGATAGTCAACCATAGTGAAGGAGAAATTGTCATTTCCAATGGCTTCTCTACAAACGCGATTGAGTGTAAGTGGTCCGTAATTAAGCGGTGGATCCGTCGGTGAATGTCCGGGGTCTTACCAGCTCACTCAGATCGCCAAAAATGGCGTTTACTCATAGATGAATATCAAGCCCGCAGCTTGCTCACAGCGAACGGCCAACATTCTTTTGATAATGGAAATATCATCACAGTGCGAGTGCGCGATGTCGCACGTCTTTTCCAAGTTGCTTGACAGCGTAGTTTGCGATTCGGCTGCTCTGCTCAAAAGAAATGCTTTGCACCTGCCATCGCTTGCCAGCAAAATGTGACAGGCACTTTGCGCGCGACTGCATACTCATCCGTCTGTCCGCAGCTGTGAAAACATCAAAGTACATGGCTTCCGTTCGTTCATTTACATGCCCGTTTGTCTTCCTGTGGGTTACACCTAGCTTTCTATCTGAAACATGAGCCGTCTATTCCATGTGCCTTGGTATGCATAAGGTGCTAAAACGCAGGGGCCAGGTTCACCCCTGGAACCAGTTGGGTGGTATAATCTCAATATACACAGCATATTGAATCGTATCAGTATAAGGCAGAATAATACACTTTCTATATGATAGATCTCATCAAGTCTAATCTAAGTCATGTCAATACGGTATGTTGTTTCCGCCCTTATATTGCTTCGAAGCCCGCCCACCCCCGCGCAGGCCCTCcgcaaaaaaagacaaaaaaataaTGGTCCAAAACACGTCTCCGCCCACGTGGGGTGTTGTACGGCTGCGGGTTCGCAGGGTCTTCAATCTTTttggtcgggcttggggccttacgGGTATACGGTTTTGAGgtgcttgtgctttttttgcttgTAGGGTAATAATGGCCTTGGGTGTGTACGGCTtctaagattgagggtttgtgtgAATGTCGTGGCCCTCTGTGCACGAATCGACCGCATCCGTGCCCATCCCCCCTGCTCAAATCCATCGTCAGAGCACGAGTCAGCATCGGCTCTCTAGTCTCAGACAGAATTACCTAACTTTCAAATCCCTGACGGCTAGAAGACATGTTAAATGCGAATATCGTGCAAAGCTTCTGGATTGGCGCGTTCAGAACTAGCCATACTGCACCTGTGACTTTAGTGCCTGAGGGCAGACGTAGCAAACTTTGAGAATGTTGGGTGAGCCCTGGTTCCGGGATATGAGCAACCGATTCGACGTCTTCGGACAGGAGAGCGAAGTGTTCTGAAATAAGGAGCAGACTTGACGGGAAGATACAGTCCCATCGGCTACACGGCTGCGGGCACACCCTACTATGGAAGCGACGCCCGACAGATTTGGCTGTTTTCGGGTAGTGCCGAACTGTGACAAACTGCATAGGTGCAGCATGAGTCCTTGCAATCGAGGACAGCGGGTTCTACCTTTTCCACGATCCCAGTTGTGATGGAACGGAGGATCAAGCCGCCCGATGGGCTTCTTGTAGCATTCAGATCAGAGAAAGGCGACTTGATGCCCAAGCGAGGTTCAATGTGTCCCAGCGAATCGCATCGTTTCTTGCAGTCCAGGTTCTGGATGTGGACGCGCCGTCCACGGAAGCATTCCAGGTCGCGGACGGGACTGTTCCTGCTTCGCAATGCTGTGCACAGTGGACGCTCCGCTTGGCTTTTGACAGGATCTGGACCAGGACGGCAAGTGTGCGTACCAGGCCCCTTTCCGGACTACGATGTGCCATGTGCAACGTAGCTTCTGTCTAGATCGGTTCATTGTTTGGCAAAAGTTTTGAGAGATGCGCTCTACGATTGGTGTGGTTGGACACTTCAATGCCAGTGAGACACACAGGCGCGCCTCAATGGAGGCAATGCTTCTGCACCGCCTTCCACGGCTCAGTGGACGGCTCCATGATCAAATTCAGAGGGAGGGCTTGGTGAGAGAACCGTTCTGTGCCCCGCCAACCCGGGCTGCAGCAACCTTTGCAAGCTCAAGTCCGGCAAGATCCAAGGTCTTCTGTAGAGGCGGTTGGCAGGAGGCACTGTGGACAAGGGGAGCCGTTGTTTCTTTGTACTCTTGCTTGCCACAGGTAGAGGTGCTCGTCACCGAGGATCGCGGTGACCATTACCAGCAGGAGAGCGGAGCGAGAGCAGAACAAGAGCAGAGCGAGAGCGATGCCTCGATTACTTTGCGAGTGCCAGGAGTGCTTCCAGGCCGGTGCCTGCCGGGACGGAGGCTCTGTGCCTTGCGAGTGGCTTGGCGGCAGAGAGGGCCGAAAACGTGCCTCTCACGCTCACGGATATTTTGGCTGCAGGTGGTGTGGGCTGCACCAGGGCCAAAGACTGTTCTGCTGCAGCGCAAGCGACGAGAACCCGGACATCTGCACTGCCAAACGTAACTGCATGTGAGCTCTTAAGCCATGCCGGCCATGTCCAAATTGTCCAAACAATCCAGAGCAGCGCTTGCATCACCTTTTGCTTGCATCCGAAGCGGCCAGTGGCGAAAGAATGCGACAGCTTTGCAGGAAGAGGCCAACTGCTTCGGGACCCCAGGGCTTGATTCCGGTGCAAGCTTTCGTTGTGCCACTTGCCTGAAATCTGCACAACAGGAGCTGAGGGGAAAGACTGGGCTCGCCCTTTCATAAAAGCCCAAGTCCAGCTTTCACGTATGGCATTGCAAGATTCGGGAGTCTGCATACGAGTTTAGATGTTGTGCCAAGCAAGGGGTCGGGTGAGTGCACAGTGGAACAGTCTGACGGAGTCTCTTATCTTCACATACGTTAACTTACAGTACATCTGCGAGCGATGAAAAGCCGATCTGACGCCTTACACGCTGCATCAGCGCTTCGGGAGCATGCGAGgtcaccacaacgacaacgacaccggCAGAGGGCCGAGGGGTTCGCAGAGTGTCGGACTTGTGCGAGCGTAGACGCAAATGTTGTGACTCTTATGACACGAGAGAGTACAGTAGAGAGCACCTTTGCAGCCGGACCCCGAACCGAATGCTTGCAAGGCTGCAGACAGGTATCTGAGCGGGTGTGGTGCCCACTGCCAAGACGGCATCTTGGCTTCCCAAAGCTTGTTTGTGCCCTGCAAGCTTGATGGCTCGAGCTCGGGCTCAGGTCGTGGTCC
>LSRX01002035.1_30772_37221
tttaagggtttagaggtttaagggtttaagggtttggggtttaaaggcttaggggtttagggtttagcggttgagggttcaggctgtcgaGAGTTGTTCTGATGACCCTCGGGCTccccagggtccaagtattaAACTCTGGCCCAGACTTGTTTGGTACGCAGTGAATACATGGTATGTTTTTGCATATCTACTcatccaggctttagggtttagaggctttaggctttagggtttaggctttagggttttgggttcaggctttaggtagggtttaaggttttgcagaaGGAACCACATGTGGTCTCATTATGCTGAATGCTTTCCGCGCATGGCTCAGGGCGGCTGCGAAGAGAACCCCTTGTGCCAAACATGTTCGTAACAAGCCATGTACAGCTACTAACAGCTGCAACAGATCGCCATCCTGTACAACCCCGCGATCAGAAGCTGTAACAACCAGCCAGACTTGTTTGTGTTTCGGAATGTGGAAAAGCTGGTAGTGTGCGCCCATGGCTGCATAAGTCACTGCTGCGCCGCTTTATATTCAGATATTCTGGACTGGCACTTGACAAGCTGCTCCTGAATATTTCTAGGTTGTGAGTGCCCAAGCGGAAAGAGCCACTACGCCGAATGGAGTTGGAAGTCGTGATGATCCAACCCCATCAAGTCATACAGGTCCTACGGGAGTTGAGGGACCCGAGAATTCGATGAGCCAGGGTGAGTCACAACAACGGGCCTCGGATTCAGGACCTGAGAGGGCAATGCATTCTGGGCCGCAGGCGCAAGAATCTGGACAGCCACCTTCTGGGTTGCAGACCGATGGGGCGATGCAGGTGGAGCCAGCAGAGCAGGCTTGGACCCCGACGGGCGGTCTTCACAGGAGCCACGTGGTGCAGATCAGTATGTACAAGACTCAGCCCTTGGGTTTTCAACGCCCAGATCCTTCTCTGGAATGCGTACAGTGAGCCAGTCAACATGGCTGTCTGGAGTGGAAGTGCCACGATGGGTTGCAAGGTTGGGGAACTTTCTACAGGTGCCCAACCAAGGACCTTCTGCAGCAGACTTGGCTCCGAGTCCATACCCGGGCGGAACACCGCCGTATTCGCCTCCATCTGGAGGCCCGACGTTCAGGTTAAGATCTCCAATGAGGGCGAAGCCGATCCCTACAGTTCCCACCCCACTGTCGTCGTCTTCGATTCCTGCAGAGGCTATTCCAGCTAAGGTTCAACGACAACTTCAGGGAGTACTTGGACAGTTGAGGGAGTATGGGGAatcggtttggggtcggaaaacggcgcctgcgttttgctagttttaCGAAGACATGCGTcgttttccgaccccaaaccgccagggttagagccacaacaaccaacgaaaccaaagaaaccaaaaccaaaaccaaaaaaaccaaaatcccagccgagatgccaaaccaaaaccaaaaccaaaaccaaaaaaaccaaaatcccagctgagatgccaaaccaaaaccaaaaccaaaaaattggtttctttggttttgcatcccggctgggattttggtttgtttggttttggttttggttttggttttggtttggcatctcagctgggattttggtttttttggttttggttttggttttggtttggcatctcggctgggattttggcttttttggttttggttttggtttctttggtttcttggctttttggatGTTGTTGATTTTTTcgccttggggtttccttgcaagTTTCGCAATTCGGATTTGTTAGGATTTTGACGAAGCCCTGTCTCAGGTACTGccctcagcagctgcggcgagttcggcagccagggtttagctCTAGTAACTCAAGTAGTCTTACTCCCGAGgaaaggtttgtgtgtgtgtatgtgtgtgtgtgctagtactacgactagaGCCAGAACCATACATAGCCCCGGTAGTAGAAGTCCTAGTTATTTTTGCAAGTACTAATCACGTTATCTGCGTAGTCGGCTTCGTCttgttgctattactgctactgctagaaaCAGAAGCAGAGATACAGCCGCGCGTCATAAAATACGCATTcgactgatgctcgtgatgctttgcATGCGTTCTCACTAGATTCGGATGTCAGCTGCACTCGCGATGGTATTTAGTGGCCCAAGTAACTACTAATTGCCGGTCGGTACGGGCATTGGTGATCATTCTCGTTTCCGTGATCATGTCGGACCATCGAGCAGAGGATCTTACCTTTGAGCAGATGAAGATAGCAGTCACTCCCTTGGTTTGTCGGGCACTGCCTCAACCGGTAAGTCTCCAGCTTCCCCTCGGCATCTACAACCCGCTCATCCTGCCCATCACTCTGCTCCAGATCCACGACAACCCCTTGGTTAACATGTTCGATGTCATTAGCAACCACTCTCGCGACATCGACTTCGCTCAGCTCGAAAAGGCTTTCGTCGATGCAAACAATTCAGGGACACTACTTCTTTGCGGGCTTTGATCGTGGCCCAGGAGCTCGCCATCGTGCCAAATCATCATTGTTGTGACTCATGTGGGTGTAATTTCTCTTTGCTCATGATAGAAAATAGGTTCGTCTGGAGAGGCCCTCGATACGATGACTCGTGCATGCAGTGCCAAAACGCCAAAATCACCGCTGGCGGCATTGGGTTCTTCAAGGGcacccaccccaaactctggttgGACAAGCTGGACTGCTTCATGATGTGGACCAAGGAATACCAGCGCGACATCATCATTTTGGAACTCAACATTCGCAAACAGCATGTCGATGAGTGGTTGGCCCAATTTCAACAGACGATCAGTGTGTGGACAGACTTCCAACTTCAGCAAGGCTTCCAAAGTAACATGTTTCAGACGTTACAGCAACATAGTTCGAAAAAGGCACCTTCCAGGATGAAGCGACCGGCATCCTGCAAGAGACCAGCCAGTGGCCTTCGGAAGAAGCCCGTTAGCAACACCCCGGTCGCAAAGAAATCCCCGCGAGTCTTCATAGCCGATGAGTCGTATCTCAACAAGAGAAAGGCCGGCTCCTTATCCAGAACTGGACGTCCTCAGAAGGATCAGGTCTGGATTTGGGGAGCGGTTCTTGAGGGATGTGTTTCTACCCACTTCATTTTCCGCATCTTGAAACACCcgtctgaagcagcagctgggaaGCCGCGCGGACATGCAGAGATGCTCGACAACCTCGGTATGTTGGGTCTCTCAAAGGGGGACATCTTCGTCAGTGACTCCTGGCCCGCAACAACTTCCGCAGTCAAGGCATTCAGACGGCAACATGAGCTCACCGAGAGAACTTTGCCTCATGAAAAGGTCAACCATAGTGCGGGGGAGATCAAGAACAGCAATGGCTACTCCACCAATGCCATCGAAGCCAAGTGGTCCCTCCTTAAACGATGGGCCCGCCGCAAACTGGGCGGTAAGCTCCCCAGCCATTCGGACCGTGTCAAATGGCATCGACTCATCAATGAATACCAAGGGCGATGCATTCTGAAAAGGCGCCATGTAGAGACTGTTTTACGAAGCCAATCCGGCCCAAAGGATTTCGTATCTTTCAAAGCCATGATCAAACTTTTTGAGATTGCCTGAACGAGGCGATTGGGGCATTTTCTTCAGCAGGATTCCTGCGGAATTGTTTGTATCGCAGTCATCACTTCGACGCGTGCGCACTTGTCTACGACAACAAGCTATATCGCATCGCTGCTATCACCTGATGCTCATGTTCTTGCGCATCGCTTCTCTCTACACATGCCGCTCTGCAGTTGGTTCAAGCATTCGCATGATATCACTATGTCTTCGtaaaactagcaaaacgcagGCGCCGTTTTCCGACCTCTAACCGGGGAATCTAATCAGCGCCTGTACGCCGAACTTATGGAAACAAAGGCCCAGCTACGAGCAGAACAAGAGCGTATTGGGGCTACCGAAACAACTATGCCACCACCTCTACGACTTTTGGGAGATCTTTCTAATACCCTGGTGGATTTGGAGCCTGCTGCAGGTCCAAAATATGAATCCAGAGCCCCGCGCCTTACCTGGAGATGATCTACGTCCTCGAGAAGGCCCTGCGGTAAGTGGGGGCAGTCATCAAGGGGTTTATGGAAGTGATCGGGGAGCTCAAGGTCCTACAGGGCTATGGGGTGAAGAGCGGGGTAACGGTGCAAACACAGAGCTACCGGTACTAGAACCTGCCAGACCTCCTCCGCCAGCGTCTTCGATGCTTTCCATGGAAGCTCCGGATTGCTGAAAAATTGGTGGGAAACAAGGGGGCGATCGAGCTCGCCCCTTCCAAAGGCAGTGGTTGGAGCAGTCGAGTTCTCCGGTGCCGCACGCATTAACCAAGGGGATACAACAACTACAGGAGCTACAGGTGCAAGCTATGTCAAAGGCAACATATACAAATGCAGTGGAGACAGTGAAACCGGGAACTATTGCCCCCACGCCGATGCCAGAAGCAAAGGAAGGAGCTGAGTCAGCCTTGACATTTCAAGATTGGCTGGAGATTTCATCATCTACCATGTCGGATATTTCAGAGACCAGTGGATCATGGTGGTCTGGTATAGAGCAAGTTGAGCTTACCTACGAGAAATGGCTAGCCGCGACACCCCTGGAGCGATTGAGTATAGAGCCAGCAAACACTGAGATCTGGACAACAGGGCGATGGGCTCGAATGAATGCGAGGGAAGCTACCATGATCATCAACTCGATGACCGAAAATTGAGAGTAGACATGGTGGCACGACGGGCCACGCAGAACTGTGTCAAGATGATGTTCAGGGCATATGTGTTTTATCAGCCTGGAGGTGGAGCGGAGCGTCATGATGTATTGAGGAGGCTCCAGAACCCTCTGGATTTTGTGGGTGGCGACTCCATGCAGCAAACTTTACAAGCAGTGCGCGCTTGGCCAAGGTGGCTGGAGCGATGCCGGGGCCGAAAGTGCGGATGCAAGTGTTTTGGCGAGAGGTTTAATGGCCTTAACAGATCATCACATGGCCAAGTCGTCCGATGCCAACTTCCGCACAGCTATGCTCAGGACCTCACTACGCTTAGATGGGAGACCTACTGTGGAACAAGTGATTGCATATCAACGACACCTAACACGCAGGGAGGTGGAGCTACGCAACCCAAGCTACGAGCGGTGGAACCAGCCAGTGCGGCAAAGGCGAAGGATGCTGCAGGAAAGGCCCAGGCCTCGCCTGATCTCTGCCGCTACTTTGCCAAGGCGTCGGGCTGTAAGCGCGGGGACAAGTGTTCTTATTCGCATAGTATGTCTGGAATGGAAAAGGATGTGCGGGCACGAAAGCGCCTAAGATGCGGTGCAGAAAATCACCGCCAGAAGGATTGTCCAGTTGGACGCTCAACCAAGCCTACAACCACCCCGACAGTTCCGGTGTCTGTGCAGAGTACAATGGCTACAATGGGTACATCAGAAGCTACGACCTCGAGCCAGGGTAGTACAATACAAGGAACAAAGTGGACTCTGGAAGCTTTGATTCAAGCGGCCCAACAAGTTGTACAGCCTCATCAAGCTGAGAGCCCAGGGGAATCTTCTCCGGAAAAGACGAAACCGCAGGTGCGTACCATGAAGCTTTGAAGAGTATGTGCAGCGAGCAGCTCGACCGTGTCATTTTTCAGTGAcaagaagttcggggtttatcgCCACGGAGGAGCAGTTGGTTGGATGAAGGGCATTGAGGAGTTTCCGGATTTGGTTCGCTTGACGTGCAAAGTTACTTGCGAAATAGATCCTACTGCAACCTTTACCTCTATGTTGGTGTCAtgcaatgccctgaagcctttccacAAGGATGTGAAAAATGATCCCAGAACGTACAATACGTGATCCCGATACAAGCTCCAACCTCTGGGGGAGAAGTGTGGGTAGAGTTAAGGCCTGGAGACTACGTGCAAGGTGCTATAGAGCCACGGTTGCAGGGTGACAAGAGCATGGTCAGCTTATTCCTCTGGAACCTGGAGAGCGAGTTAGGTTCGGACCTCGGCGTGCTCATGAAGTTTGTCCTTGGGAAGGAGAACGAATCGTGTTGATATTCACCACAATGTTTGGTGAAGCTGACACAAGGAGACGTTGATCTTCTACATGAGTATGGGTTCCCCATTCCATTATCACAGCTTCCCGAATTCTATGAGAACGAACAGGCCGAGAGTTTCGCCTTGAGGACTCTGCAGACAGAGCGGGAGGACAATGTGACCACTACTGGGGTGGAGCCAGAATGGACTATGTATCTTGATTTTGAACCAGGCTTGGTGAGGATTGACGACTCGTCATCTACGACAACTTCACTACCAGTGTTGAGCAAAACAGAGGTGCTGTACACCCACAACATCGAGAGTGTACAGCTCCTTGTCCGGACCACTGGATGTGATTTATAGTAGACCCAAAGGAAGTCTTGGGCAACTTAGAGGTGTGGCGACCAGCAATCGAGAA
>LSRX01001286.1_49776_56225
ATCCTTCTGAGGACGTCCAGTTCTGGATAAGGAGCCGGCCTTTCTCTTGTTGAGATACGACTCATCGGCTATGAAGACTCGCGGGGATTTCTTTGCGACCGGGGTGTTGCTAACGGGCTTCTTCCGAAGGCCACTGGCTGGTCTCTTGCAGGATGCCGGTCGCTTCATCCTGGAAGGTGCCTTTTTCGAACTATGTTGCTGTAACGTCTGAAACATGTTACTTTGGAAGCCTTGCTGAAGTTGGAAGTCTGTCCACACACTGATCGTCTGTTGAAATTGGGCCAACCACTCATCGACATGCTGTTTGCGAATGTTGAGTTCCAAAATGATGATGTCGCGCTGGTATTCCTTGGTCCACATCATGAAGCAGTCCAGCTTGTCcaaccagagtttggggtgggtgCCCTTGAAGAACCCAATGCCGCCAGCGGTGATTTTGGCGTTTTGGCACTGCATGCACGAGTCATCGTATCGAGGGCCTCTCCAGACGAACCTATTTTCTATCATGAGCAAAGAGAAATTACACCCACATGAGTCACAACAATGATGATTTGGCACGATGGCGAGCTCCTGGGCCACGATCAAAGCCCGCAAAGAAGTAGTGTCCCTGAATTGTTTGCATCGACGAAAGCCTTTTCGAGCTGAGCGAAGTCGATGTCGCGAGAGTGGTTGCTAATGACATCGAACATGTTAACCAAGGGGTTGTCGTGGATCTGGAGCAGAGTGATGGGCAGGATGAGCGGGTTGTAGATGCCGAGGGGAAGCTGGAGACTTACCGGTTGAGGCAGTGCCCGACAAACCAAGGGAGTGACTGCTATCTTCATCTGCTCAAAGGTAAGATCCTCTGCTCGATGGTCCGACATGATCACGGAAACGAGAATGATCACCAATGCCCGTACCGACCGGCAATTAGTAGTTACTTGGGCCACTAAATACCATCGCGAGTGCAGCTGACATCCGAATCTAGTGAGAACGCATgcaaagcatcacgagcatcagtcgAATGCGTATTTTATGACGCGCGGCTGTATCTCTGCTTCTGtttctagcagtagcagtaatagcaacaaGACGAAGCCGACTACGCAGATAACGTGATTAGTACTTGCAAAAATAACTAGGACTTCTACTACCGGGGCTATGTATGGTTCTGGCtctagtcgtagtactagcacacacacacatacacacacacaaacctttcCTCGGGAGTAAGACTACTTGAGTTACTAGagctaaaccctggctgccgaactcgccgcagctgctgagggCAGTACCTGAGACAGGGCTTCGTCAAAATCCTAACAAATCCGAATTGCGAAActtgcaaggaaaccccaaggcgAAAAAATCAACAACatccaaaaagccaagaaaccaaagaaaccaaaaccaaaaccaaaaaagccaaaatcccagccgagatgccaaaccaaaaccaaaaccaaaaccaaaaaaaccaaaatcccagctgagatgccaaaccaaaaccaaaaccaaaaccaaaaccaaacaaaccaaaatcccagccgggatgcaaaaccaaagaaaccaattttttggttttggttttggtttggcatctcagctgggattttggtttttttggttttggttttggttttggtttggcatctcggctgggattttggcttttttggttttggttttggtttctttggtttcttggctttttggatGTTGTTGATTTTTTcgccttggggtttccttgcaagTTTCGCAATTCGGATTTGTTAGGATTTTGACGAAGCCCTGTCTCAGGTACTGccctcagcagctgcggcgagttcggcagccagggtttagctCTAGTAACTCAAGTAGTCTTACTCCCGAGgaaaggtttgtgtgtgtgtatgtgtgtgtgtgctagtactacgactagaGCCAGAACCATACATAGCCCCGGTAGTAGAAGTCCTAGTTATTTTTGCAAGTACTAATCACGTTATCTGCGTAGTCGGCTTCGTCttgttgctattactgctactgctagcaacAGAAGTAGAGATACAGCCGCGCGTCAAAAAATACGCATTcgactgatgctcgtgatgctttgcATGCGTTCTCACTAGATTCGGATGTCAGCTGCACTCGCGATGGTATTTAGTGGCCCAAGTAACTACTAATTGCCGGTCGGTACGGGCATTGGTGATCATTCTCGTTTCCGTGATCATGTCGGACCATCGAGCAGAGGATCTTACCTTTGAGCAGATGAAGATAGCAGTCACTCCCTTGGTTTGTCGGGCACTGCCTCAACCGGTAAGTCTCCAGCTTCCCCTCGGCATCTACAACCCGCTCATCCTGCCCATCACTCTGCTCCAGATCCACGACAACCCCTTGGTTAACATGTTCGATGTCATTAGCAACCACTCTCGCGACATCGACTTCGCTCAGCTCGAAAAGGCTTTCGTCGATGCAAACAATTCAGGGACACTACTTCTTTGCGGGCTTTGATCGTGGCCCAGGAGCTCGCCATCGTGCCAAATCATCATTGTTGTGACTCATGTGGGTGTAATTTCTCTTTGCTCATGATAGAAAATAGGTTCGTCTGGAGAGGCCCTCGATACGATGACTCGTGCATGCAGTGCCAAAACGCCAAAATCACCGCTGGCGGCATTGGGTTCTTCAAGGGcacccaccccaaactctggttgGACAAGCTGGACTGCTTCATGATGTGGACCAAGGAATACCAGCGCGACATCATCATTTTGGAACTCAACATTCGCAAACAGCATGTCGATGAGTGGTTGGCCCAATTTCAACAGACGATCAGTGTGTGGACAGACTTCCAACTTCAGCAAGGCTTCCAAAGTAACATGTTTCAGACGTTACAGCAACATAGTTCGAAAAAGGCACCTTCCAGGATGAAGCGACCGGCATCCTGCAAGAGACCAGCCAGTGGCCTTCGGAAGAAGCCCGTTAGCAACACCCCGGTCGCAAAGAAATCCCCGCGAGTCTTCATAGCCGATGAGTCGTATCTCAACAAGAGAAAGGCCGGCTCCTTATCCAGAACTGGACGTCCTCAGAAGGATCAGGTCTGGATTTGGGGAGCGGTTCTTGAGGGATGTGTTTCTACCCACTTCATTTTCCGCATCTTGAAACACCcgtctgaagcagcagctgggaaGCCGCGCGGACATGCAGAGATGCTCGACAACCTCGGTATGTTGGGTCTCTCAAAGGGGGACATCTTCGTCAGTGACTCCTGGCCCGCAACAACTTCCGCAGTCAAGGCATTCAGACGGCAACATGAACTCACCGAGAGAACTTTGCCTCATGAAAAGGTCAACCATAGTGCGGGGGAGATCAAGAACAGCAATGGCTACTCCACCAATGCCATCGAAGCCAAGTGGTCCCTCCTTAAACGATGGGCCCGCCGCAAACTGGGCGGTAAGCTCCCCAGCCATTCGGACCGTGTCAAATGGCATCGACTCATCAATGAATACCAAGGGCGATGCATTCTGAAAAGGCGCCATGTAGAGACTGTTTTACGAAGCCAATCCGGCCCAAAGGATTTCGTATCTTTCAAAGCCATGATCAAACTTTTTGAGATTGCCTGAACGAGGCGATTGGGGCATTTTCTTCAGCAGGATTCCTGCGGAATTGTTTGTATCGCAGTCATCACTTCGACGCGTGCGCACTTGTCTACGACAACAAGCTATATCGCATCGCTGCTATCACCTGATGCTCATGTTCTTGCGCATCGCTTCTCTCTACACATGCCGCTCTGCAGTTGGTTCAAGCATTCGCATGATATCACTATGTCTTCGtaaaactagcaaaacgcaggcgccgttttccgaccccaaaccgggATTCCGACTAGAAGACCCCAACTCGAGCACAAAAAGGCAAGACAAGAAAGACCTGCTCAATCCTCGTCGGTGGCCACTTTCAAACCCCAAtttcctgaacccctccccaaaaccatcaacattcaacacaactcaaaccctagcccctaacccctaaacgccccaaaacctgtaaacaaGGTCCACCCAAACCCCGTTAAAAGGAAGCTCTAAACTAAACAGCATCCCTTGCCCCAGGCCTGGGCcagcacatcccaaacctcgTTGTCCGAGAAATGCTTCCCGAGCCGCTTTCCTGGCAATATGTTTCTCAGGGCCTTTGACTTGTCAAAAGCATGCTGGGGCCTGTGTTGGGTGCTTGAAGGATGGTTGTgtgtgtcaggctttggggccttttcgtcaaggggctaaggttttgcatttatgattcagggtttaggggatccatcCTGAGCTGTGtgtctcaggcttcgggctcaagagtCCTGAAAGCTATACAACTCCCAAACACCAGGTCAAAGTCGCACAAAGATGTATTGGATCAAaggcgggatttggggctgtctTTAAGGGCTCGCGTGACATGTCCTGACAGCTCAAGGGAGAGTTTGTGCTCCGTCTTGACAACCATTTGCTGCTAGAAAGGACCCGAAGCTGGTCATGCAAGCAATGTGGTGCATGTCGTAGCAAAATGCCGAGCTGCGTGTTTGCAGCTCGCCATGCAGATCGCCCCGGTTGGCATACCTTATCAGGACTGCAGCATTTCGGGCatgtgggcttcggattcatgtTCCTGTTGTCAGCTCGGATGTGTTTGCGCTGCTTGGGCAAAAGTGCACGCGGCGTATTTTTCCATCATTTGAAAAATAATCCTACTTAAAGTTCCGAGGCGAGGGAGTACCAGGGAGGTCTCGCTTGCCAAAACTCTACGTGGGAGTGGGGGTCTTGGCTTCATTGATGAAGCACGTGGGACAAACCTTCGTCCTTCTGCAGGAGCGCGGCCCCAGTACCTTGAGAAGGTCCTTTATCTAATCAGTTTCCCTTGACATGGCCAGGCCGCTCCAGAACGATGTAGAGACTTTGCGTCGGGAACTCCCagaagtagccgtagcagcggaTGATGTTCGGATGGCTCAGTCGCTTCATGACCTGCAGCGGCCACACGCTGAACCACGAGGACTGGAACGGTCCCAAAGAGGCAATGACTGTAGCTCCTCTCTGAAAAAAGTCCGCGACCTGGGCCCGCAACAGGCGCCCCGCAGACTTCCGAACTTCTGAGgttgggaacccttcaaggggaaaccccgaaagcctgcctgGGGCTCATCAGGCTCAAACAGGACTTCGAATTCCTGCCTCGTACTCGTTGAACATGTCCTTCGCCTTGCCCAGCTCCGGCACTTTGCCTCAACGAAGCTTGGCTCCAAGTGGAGGGAGGAATGTGTCTCCGTTCATCTGGGATCTCGCCGAATGTGGAATGCATGGGCCTCGGGGAAGTTCCGGGCTGGGACGATGCCAAGCCTTTAGAGCGGAATCCTAACGAATCCTACCAAAGTCTCGGGCACTCAAGCCGGAACTTTAGTGTCTCCCGTTCATGACCCGTAACAGCCCCAGCtccacatcccgaaaccgtaagcagTAGACCGTGAACCCAACCCTGTATGCTCCCCTTTGAAAGGCCCCTAAGGTCTCGCTGCGGACATGGGGACGCTTCTTCAGCACAACGGTATCTTTCAGCTGGCTCTGAGGATCCTGGCGCGCTTTCCCGGGCTCCGCCCAATGTTTTACAAAGCAATAAATGTTTCAGctttgctttaggctttaagatgaTCTTTCCTTGCAAAAGGGGTCGTAGACAATGTGggaaccgaagccgaagccaggtTCTGGGATCTCCCCAACTAGGTAGCACATGCCATGCCCTACACGCCATGCCCTGGTGTGGACTCACTAAGGCTCGATGTGACAGGCTCTGGCTCTGCCGGCGAACTCCTGAGCTAGACTCCAGACCTGAATCACCTTCCAAGCCCTGCGAGCCTTGACCTTTGCAAGGTGTACAGAGCCAGCTGCGCTGCTGTGGAGCTCTTTCAAGATCTGCGACAGTGAAGCTGTTCAAACAAGACACGGCGTTCCCTTCTCTGCGTGTTCTACACCATCACTTCCGATTTTGATGAAGAACatattgggttaagggcttcacaAGGGCGTCCTGTCATATCCGCAAAGCAGAACTGTCCTACAGCAAGACGCGAGCGGCATCCCCAGTCGAATCCAATAGACTCACTAGACCCTGCGTTTCGAAGCTTCGACACCTCTCTTTCAATGTACTGTCGATTAGTTCTGTCGTTCTTGTCGCAACGATGCAGGGATCTGCTGCAGTGCAAATGTGACAGATTTCTGAGTAactgcaggacttctatcaagAGTTGTTTGCAAACTACCGCGTCTCAAATCGAAACACCAACCGCTGCATGATGCAAAACGACTTTCTGAACGCATCCGGTGCCTGGAACTGACCCGGGGAGCTGAATTCGCCCACGCTGGGTGGCCTGATGCCCAACCCCGCAGGCCGCACACGCTAAACACATCCAGCGTCTTTGC
>LSRX01001286.1_46393_52842
gatccttctgaggacgtccagttctggataaggagccggcctttctcttgttgagatacgactcatcggctatgaagactcgcggggatttctttgcgaccggggtgttgctaacgggcttcttccgaaggccactggctggtctcttgcaggatgccggtcgcttcatcctggaaggtgcctttttcgaactatgttgctgtaacgtctgaaacatgttactttggaagccttgctgaagttggaagtctgtccacacactgatcgtctgttgaaattgggccaaccactcatcgacatgctgtttgcgaatgttgagttccaaaatgatgatgtcgcgctggtattccttggtccacatcatgaagcagtccagcttgtccaaccagagtttggggtgggtgcccttgaagaacccaatgccgccagcggtgattttggcgttttggcactgcatgcacgagtcatcgtatcgagggcctctccagacgaacctattttctatcatgagcaaagagaaattacacccacatgagtcacaacaatgatgatttggcacgatggcgagctcctgggccacgatcaaagcccgcaaagaagtagtgtccctgaattgtttgcatcgacgaaagccttttcgagctgagcgaagtcgatgtcgcgagagtggttgctaatgacatcgaacatgttaaccaaggggttgtcgtggatctggagcagagtgatgggcaggatgagcgggttgtagatgccgaggggaagctggagacttaccggttgaggcagtgcccgacaaaccaagggagtgactgctatcttcatctgctcaaaggtaagatcctctgctcgatggtccgacatgatcacggaaacgagaatgatcaccaatgcccgtaccgaccggcaattagtagttacttgggccactaaataccatcgcgagtgcagctgacatccgaatctagtgagaacgcatgcaaagcatcacgagcatcagtcgaatgcgtattttttgacgcgcggctgtatctctacttctgttgctagcagtagcagtaatagcaacaagacgaagccgactacgcagataacgtgattagtacttgcaaaaataactaggacttctactaccggggctatgtatggttctggctctagtcgtagtactagcacacacacacatacacacacacaaacctttcctcgggagtaagactacttgagttactagagctaaaccctggctgccgaactcgccgcagctgctgagggcagtacctgagacagggcttcgtcaaaatcctaacaaatccgaattgcgaaacttgcaaggaaaccccaaggcgaaaaaatcaacaacatccaaaaagccaagaaaccaaagaaaccaaaaccaaaaccaaaaaagccaaaatcccagccgagatgccaaaccaaaaccaaaaccaaaaccaaaaaaaccaaaatcccagctgagatgccaaaccaaaaccaaaaccaaaaaattggtttctttggttttgcatcccggctgggattttggtttgtttggttttggttttggttttggttttggtttggcatctcagctgggattttggtttttttggttttggttttggttttggtttggcatctcggctgggattttggcttttttggttttggttttggtttctttggtttcttggctttttggatgttgttgattttttcgccttggggtttccttgcaagtttcgcaattcggatttgttaggattttgacgaagccctgtctcaggtactgccctcagcagctgcggcgagttcggcagccagggtttagctctagtaactcaagtagtcttactcccgaggaaaggtttgtgtgtgtgtatgtgtgtgtgtgctagtactacgactagagccagaaccatacatagccccggtagtagaagtcctagttatttttgcaagtactaatcacgttatctgcgtagtcggcttcgtcttgttgctattactgctactgctagaaacagaagcagagatacagccgcgcgtcataaaatacgcattcgactgatgctcgtgatgctttgcatgcgttctcactagattcggatgtcagctgcactcgcgatggtatttagtggcccaagtaactactaattgccggtcggtacgggcattggtgatcattctcgtttccgtgatcatgtcggaccatcgagcagaggatcttacctttgagcagatgaagatagcagtcactcccttggtttgtcgggcactgcctcaaccggtaagtctccagcttcccctcggcatctacaacccgctcatcctgcccatcactctgctccagatccacgacaaccccttggttaacatgttcgatgtcattagcaaccactctcgcgacatcgacttcgctcagctcgaaaaggctttcgtcgatgcaaacaattcagggacactacttctttgcgggctttgatcgtggcccaggagctcgccatcgtgccaaatcatcattgttgtgactcatgtgggtgtaatttctctttgctcatgatagaaaataggttcgtctggagaggccctcgatacgatgactcgtgcatgcagtgccaaaacgccaaaatcaccgctggcggcattgggttcttcaagggcacccaccccaaactctggttggacaagctggactgcttcatgatgtggaccaaggaataccagcgcgacatcatcattttggaactcaacattcgcaaacagcatgtcgatgagtggttggcccaatttcaacagacgatcagtgtgtggacagacttccaacttcagcaaggcttccaaagtaacatgtttcagacgttacagcaacatagttcgaaaaaggcaccttccaggatgaagcgaccggcatcctgcaagagaccagccagtggccttcggaagaagcccgttagcaacaccccggtcgcaaagaaatccccgcgagtcttcatagccgatgagtcgtatctcaacaagagaaaggccggctccttatccagaactggacgtcctcagaaggatcaggtctggatttggggagcggttcttgagggatgtgtttctacccacttcattttccgcatcttgaaacacccgtctgaagcagcagctgggaagccgcgcggacatgcagagatgctcgacaacctcggtatgttgggtctctcaaagggggacatcttcgtcagtgactcctggcccgcaacaacttccgcagtcaaggcattcagacggcaacatgagctcaccgagagaactttgcctcatgaaaaggtcaaccatagtgcgggggagatcaagaacagcaatggctactccaccaatgccatcgaagccaagtggtccctccttaaacgatgggcccgccgcaaactgggcggtaagctccccagccattcggaccgtgtcaaatggcatcgactcatcaatgaataccaagggcgatgcattctgaaaaggcgccatgtagagactgttttacgaagccaatccggcccaaaggatttcgtatctttcaaagccatgatcaaactttttgagattgcctgaacgaggcgattggggcattttcttcagcaggattcctgcggaattgtttgtatcgcagtcatcacttcgacgcgtgcgcacttgtctacgacaacaagctatatcgcatcgctgctatcacctgatgctcatgttcttgcgcatcgcttctctctacacatgccgctctgcagttggttcaagcattcgcatgatatcactatgtcttcgtaaaactagcaaaacgcaggcgccgttttccgaccccaaacccggaatccctacatggggacggtaagacgttttgagcccccaaatacctggacctttcagaagccaggtcttgcgaggcctgcgccacattcatgcccggggcatcgtgcaccgcgacatcaagctcctttggcagagtttgcgcgcgctttttggtagttagggcgtcgtccaacttactcttttttgggatcggaaagctgcccagggattcaattcagagcgaggggggattgtgttcgaagccacagcaaccgaagcttcctggcgtttgctactgattccagcatcctgccactccgggacctggagctgtggccgcaagctccgggcctggacttatcgagttccttggggctttctgggtccccttcgcttgcccaacatgcaccatccacagcccgcaaaaatgatctgggtgatccaacgcagactttgagactgccgttccgcgttcacagtgaggaccatgaacctgttgctgaacgacgagggtgtcatcaaacttggcgacttcggggtgtcacgacagatgtccgagttgcccggcctcttgagcagccaaaacgcacgtagtttgcgcatccctccttctggcaaaggaattagcgagactgtccgcactgttgacttagataaaaatgccagatttcgacaacactcgtgttgcgggtctatgcgggtttaggctggggtttagggccagggttttggcaggacagctggacacaggtgcatatatgagttcatatatgtgtgaagagttaagcaagtctgaatcatcaagtttgtttgctggagcaaaagccggctagacctgaggatcaacggtgaagccatgcggattcacacgcgtagagacagtgttccttgggctcatccgtgccgcctttgaggaacaccgtctgtctccactcgttctacggcacgcctctctacctttcgccagagctcatagaaggcagggagcaaatcacttatcgggcgcctgccggctgtgtcgaattacaaaccaaaccttgaaccatgatgttcgaagttgatcaagccctaaacaaatccctgagcctctgcgacgacggcacttaaggatcaccgcatcgccttttgcaatgattcttttgatcaaggtgtttgtccgacatgacacgattcgatgctcgcgaagcgagggtgaggcgagttgaggtgatgtacgtgatactgtcacggatgacctcaggttgacacatacccgtgcgtcggctgtggagcataaattaagtccgcagcagtgagcagcccaaagccatgcagccagggcgcgcatactcccggacgacggacatctggtcactcggggtcgttctctacgagttgctctcgctgcgccttggaatctgctaagtccctgtccttctctgtggcttcgggtttgggacgcgaggctcagagtgtatcggtcccctgatcccctgcatagacctgtttcaaagtagcttccaccagggcccaaacggagttccgtgagagcgagagagaaaaaagaaaaacgccgaaaaaccggaaagtgttgcacacgcaccccgggccaagcgacaggcagctgccgttccgtgggcccagcctccaggacttccgggagtcgggaagtctcgggccgaggagctggtactggtggccatggtgatcgcatggtcgatgccgatggtgatgatgaggaggatgatgatgaggatgatgattgactgcgaaggtaataatagtgaagagaacttgcgcatcaatcgtagaaacgcaaaggcatgctgaggcgcggccttctgttgctggtaaaaacaacttcccccgcaccgcatgctgcaaccttggaccccaaggcgccccacgccgaccgccccccgtgaatgtagggcaatgtagggttgatgacccatacgccctgcattggatacatgccagaatcttccggcccgcacttggcggtgtctttcaagcacgctaccagatttcccgatatgtgattcgtctgttttggtccctgctatgtgcttccttacatttgtttggaccaccgcagaacatgtctgagtaccaagttcgtgacccttcgcactccgtccaaggcggaatgtcccgacatctgtgttgcctttctgcgcatggccgaactcatctgccttggcactggcatgagtgcagtgcctcacaggacgtgatcgcggcggtactccgctgtcgcttcgctcctttgcccagctggcgaccacaggtgcggcgcctcagcatgtccgtaatcccagagatgcaaggatttagtttacagaagggaccaacaagataaagccagatactttgccctgaacatgtacaggttctgttcattgtctgatacgaaaagatggacacatcctccgctacgtttgtgtatgcaggagttttccgacgttgtgaactccatgctgaccaaggtcggcttcttttgtggggcccgagcattgtttccgatgctattcttccgccacgaatgagagaaagagttccagcgctcacatcaacagatgctggaagaatcggtagcagccactggccgtggcctcgttcgtgaggtggtaggcagcagc
>LSRX01001116.1_168547_174996
GAACTACAcatctccaccccaaaccctaaaccttttttctgCCGATGCTTATTCCGTGAACTCAACGACTCAACgcccccatgcctaaaccctaggtcctaaaccctaaaccctaaatcttaagccctgaagccgaaaccctaaacgtcctacaccccaaagcgccATAGCGAATTTGTtgtgaacaggtttagggtttagggttccttccctaTCAGAGGGGACAAGCACTTGTAAACCATCACACGAAACGACCACTAAAGCCTCAGGCCCAAactcagcaagcaaagcaaagcgatGCTATGCCCAAACACATGTATCTCAAACCCTGCTGTCTGGACCCAAACCACAGCTTGTGCTTCGGATAGTGGTTGATTGATGTTGGGCCCTTTTTCCATTTGCTGTATTCttgcctacggttgatggtataaatcctgcattttccatagtaaggaatataccatatttcacatagttcagggtccttaaggtaatgcaggaattctatcatcaacagtagttcgatCGGGATGCTGTGGAGTTTGCTGTTTTGGCCAAGaggacggctttgggtttacggtttagggacgtagCCCCTCTCAACCTCCACAGTACACTGCACACCtcgtccctaaagcccctaatccctaaaccctaaaccctacgtaaagcccctaaaccctaaacccgtaatccttaaagccgtaaaccctaaaccctaaaccttcaaatgaAGTCCAACCGGCACAGCCAACAGCAGTCAGCCAAAGCTGCTGGACGGCGACACTCTTCGCTATATGCCAGGCACCACgcgcaaccccaaaaatccgaaagccccgaccgtacaccctccaaacctaattttagggtttagggtctaccagcaccccccccaagtaccctttgatagagcccttatggtccttaatagtgggtattatttagggtataatagagggtagttggggggtgctggtagggttacGACTTAGGGTTGACAAGCCCCTAGCGGAATGCTGCCGCAATGGCTTCGGGCGACATGCCGGCGACGGCGGTGCCACTGGAGGCTCGCACGATCTCTTGgccgatacggtttagggtttatagggtttaggggtttagggtttagggtttagggtgtaaggtgtagggttcagggtttaggctttagggtttagggtttattgtgctCATAgagtatttggaggttcatgggacttagcaagtacagttatatgttccttaattggggctataattgtagttaccttatttggtttggggtcggaaaacggcgcctgcgttttgctagttttaCGAAGACATGCGTcgttttccgaccccaaaccgccagggttagagccacaacaaccaacgaaaccaaagaaaccaaaaccaaaaccaaaaaaaccaaaatcccagccgagatgccaaaccaaaaccaaaaccaaaaccaaaaaaaccaaaatcccagctgagatgccaaaccaaaaccaaaaccaaaaaattggtttctttggttttgcatcccggctgggattttggtttgtttggttttggttttggttttggttttggtttggcatctcagctgggattttggtttttttggttttggttttggttttggtttggcatctcggctgggattttggcttttttggttttggttttggtttctttggtttcttggctttttggatGTTGTTGATTTTTTcgccttggggtttccttgcaagTTTCGCAATTCGGATTTGTTAGGATTTTGACGAAGCCCTGTCTCAGGTACTGccctcagcagctgcggcgagttcggcagccagggtttagctCTAGTAACTCAAGTAGTCTTACTCCCGAGgaaaggtttgtgtgtgtgtatgtgtgtgtgtgctagtactacgactagaGCCAGAACCATACATAGCCCCGGTAGTAGAAGTCCTAGTTATTTTTGCAAGTACTAATCACGTTATCTGCGTAGTCGGCTTCGTCttgttgctattactgctactgctagaaaCAGAAGCAGAGATACAGCCGCGCGTCATAAAATACGCATTcgactgatgctcgtgatgctttgcATGCGTTCTCACTAGATTCGGATGTCAGCTGCACTCGCGATGGTATTTAGTGGCCCAAGTAACTACTAATTGCCGGTCGGTACGGGCATTGGTGATCATTCTCGTTTCCGTGATCATGTCGGACCATCGAGCAGAGGATCTTACCTTTGAGCAGATGAAGATAGCAGTCACTCCCTTGGTTTGTCGGGCACTGCCTCAACCGGTAAGTCTCCAGCTTCCCCTCGGCATCTACAACCCGCTCATCCTGCCCATCACTCTGCTCCAGATCCACGACAACCCCTTGGTTAACATGTTCGATGTCATTAGCAACCACTCTCGCGACATCGACTTCGCTCAGCTCGAAAAGGCTTTCGTCGATGCAAACAATTCAGGGACACTACTTCTTTGCGGGCTTTGATCGTGGCCCAGGAGCTCGCCATCGTGCCAAATCATCATTGTTGTGACTCATGTGGGTGTAATTTCTCTTTGCTCATGATAGAAAATAGGTTCGTCTGGAGAGGCCCTCGATACGATGACTCGTGCATGCAGTGCCAAAACGCCAAAATCACCGCTGGCGGCATTGGGTTCTTCAAGGGcacccaccccaaactctggttgGACAAGCTGGACTGCTTCATGATGTGGACCAAGGAATACCAGCGCGACATCATCATTTTGGAACTCAACATTCGCAAACAGCATGTCGATGAGTGGTTGGCCCAATTTCAACAGACGATCAGTGTGTGGACAGACTTCCAACTTCAGCAAGGCTTCCAAAGTAACATGTTTCAGACGTTACAGCAACATAGTTCGAAAAAGGCACCTTCCAGGATGAAGCGACCGGCATCCTGCAAGAGACCAGCCAGTGGCCTTCGGAAGAAGCCCGTTAGCAACACCCCGGTCGCAAAGAAATCCCCGCGAGTCTTCATAGCCGATGAGTCGTATCTCAACAAGAGAAAGGCCGGCTCCTTATCCAGAACTGGACGTCCTCAGAAGGATCAGGTCTGGATTTGGGGAGCGGTTCTTGAGGGATGTGTTTCTACCCACTTCATTTTCCGCATCTTGAAACACCcgtctgaagcagcagctgggaaGCCGCGCGGACATGCAGAGATGCTCGACAACCTCGGTATGTTGGGTCTCTCAAAGGGGGACATCTTCGTCAGTGACTCCTGGCCCGCAACAACTTCCGCAGTCAAGGCATTCAGACGGCAACATGAGCTCACCGAGAGAACTTTGCCTCATGAAAAGGTCAACCATAGTGCGGGGGAGATCAAGAACAGCAATGGCTACTCCACCAATGCCATCGAAGCCAAGTGGTCCCTCCTTAAACGATGGGCCCGCCGCAAACTGGGCGGTAAGCTCCCCAGCCATTCGGACCGTGTCAAATGGCATCGACTCATCAATGAATACCAAGGGCGATGCATTCTGAAAAGGCGCCATGTAGAGACTGTTTTACGAAGCCAATCCGGCCCAAAGGATTTCGTATCTTTCAAAGCCATGATCAAACTTTTTGAGATTGCCTGAACGAGGCGATTGGGGCATTTTCTTCAGCAGGATTCCTGCGGAATTGTTTGTATCGCAGTCATCACTTCGACGCGTGCGCACTTGTCTACGACAACAAGCTATATCGCATCGCTGCTATCACCTGATGCTCATGTTCTTGCGCATCGCTTCTCTCTACACATGCCGCTCTGCAGTTGGTTCAAGCATTCGCATGATATCACTATGTCTTCGtaaaactagcaaaacgcaggcgccgttttccgaccccaaaccccttatttataaccctagttacttcccagagaacccaacaccccttaatcaaggaatatactttagattaaattataggtgccttactattctgatttaaggcatgctcctcaactaagggggtatggggttctctgggtaagccccatgaacctttgagtagtatgccaaacctcgaagccctcagccctatagcgaaacccgacgccccaaacctaacGGGCCGAACCCTAAGATGCGGCAAGGcccaaccctaagggcccatgtgcccaaatagtgtatactttgggccttaaagtagtccctatataggtgctttggggccaaagtatatgctatttgggtacatggacccttagggtaagagaaAGAGCCGAGTGCATGGGGTAGATCGCAGGCTTTATAGCGttggcttcggtttgagggtttggggtttccttgagACCTCAAAACCTGGTTAACCGACATTTTCAAGGACTCATGCATTAATCACaagaaggagccttaaaaagccAGGATTTCGGTGGattaaggtcgggtttaggccttctctGCGCAGGACCTGCGACAGCCAATACTTGTGCTGCTCGGGGTTCGCGCTTTGCCACAGGCTCGGTCGAATgccttagcagctgaatggctgcactttaaacagccctaaaccctaaactctaaacccctatcaaactgaaagtgtacactttgtttggggcttaattataACTCAACGTGCTTGGTCTGGTACGCTGTGTGCTCAGGAACGGTGAGGTTCCTTTACTGGctcctcatgggtttagggcggaggaggacgagaaaCAACGATTCTTAGGGGTACTTAGAAATAAGTCTGTATTTTTGGTTTCTACAACCCCCGAAGAAACTGCAACTCTAATCTTTGCCAGGGTCCCAGGTTCAGCGTAGAATTTGAACTAGATTTAGGATGGTGCGGTTCAGAGTATTGAaactttggggttatggggctgagggttttcgagcCTGATACCGTTCAGAGCTTCCCATAAAGAGTTCCCcgcctgtttcagggcttatggtttggggttgagaattcAGATCCCCTACCACTCTCATGCCCCGGAATGCacacccaaagggccctatgtaCTTTCTGGTAGAATGTCGCGTTTCTGCAATGCAGTAGGAatgactattatgatttagggaagtatcccacAGAACAGTACATTGGACCCTTTaaggctataccctaaaccccaaggtttatagggttggaagGCAGCGGCCGTTAGCCGCGCCTGGGCGGCGGCGGGCCGCGATGAGACCTTCGGTCGGAGTCGGAAGTCTGAAatcattggggcttagggtgtaggggatgcttagggggcttaggggctttggggtttcggatttaggggtgaaagggcttcggggtttaggggcttaggggcttcggggtttcgggttcctcaacACCAGGCGGAAAGCCTACGACCCGAGCTTGCACTTTGCTTCTTCTACGACTacgtcgcaaaccctaaaccctatttaaaccctcaaccctaaaccctggccatggGTAGTAAGATGTTTATCAGGTCATCTTGAAGTCTAAGACACAGAGAACAGGGGTGCTCAGGACACTGTGGTGGGCGTGGCTGCAGCAATTCTGGGACATCGACGATCTCGAAGGCAAGGTGTTTCTTCTTCGGACTCTGCCTTTTAatgggcctaaatcctaaaccctagaccgatagGGCCCGGCGTGGGCCGTCTCGCCGTGCGATGTTACCGCTTCGAAATTAAACAAACGAcagctgcttcggggttttgggtttagtgtggtgGCGTCATGGGTGCGTAGCacacagcccaccccaagaccgccCTGAGTTGAAGCAGTATAGGGTGTAATTAGTTCAGACGCCTTCTAAGGCATCCCAGCTGGGGCTTCGGCATTTTGGATGGGGGCCGTTACCTTCAACAGGGCCCAGGCAAAATCGAAATGGCGCGAGACTGTGCGCTCCAAACAACAATAACCAGCAGTGCACGTGGGCTTTCTTTGACTCTGTCGCCGGCGGGTGCCGGAAAAGGCAGTGGGCTTTCTAGGTTGTTGTGGCATTGGTTGTCACTAAGGGCAAAACATGGATTTCAGTGCATGttggctttctgtaaggctgccCTGGTTTGACTTTTGTCTCTAGGCTCTAAAGGGTGCCGGAAGAGGCACTGGGTTTCCTGTGGAGTGCTGTCCTGGTTTGACTTTTTTTTGGGCGTGGGAAAGAAAAATCAGTGggcttctgtgaggctgtgctggcggccGTCGTCACAAACGACAAAACAATAGATCTCAGTGCGTTTGCACTTTTGgtaaggctgtcctggcgggtgccggtAGAAACAATGGGCTTTCTGTAAAGCTGTGATGGCGGGGGCGGGAGTTGTGAGGAGACCAGGAGCAGTGCCTGTGGGCTTTCCGTGAATCTGTCCCTTTCTggattgggctttctgtgactgtgaggctgtgctggcggctgGCGGGTTCGCATGCGGGCTGTCTGTGAAGAAAATAGTGGGATTTCTGTGAGTTTGTCCCTTTCTGCACTAGGCTTTCTGTGAAGCTGTCCT
>LSRX01000462.1_493362_499811
tttgttgggtaggtaggtacattttagggtttggggtatggggttttagggtttataggtatggaaggatggatggatggtgtgcaatgcatgttcacataaacattgccgtagtaggcaggaagattctgctgcaagttaaaggaatctgggattcctccttcccagccaagccacgaggtctaaacccgaaatcgcgacataaacccctaaaccctacaccctcatccctaaacccttaacccctaaaccctaagccctaaaccccaagaccataaacccttacaccctaaaccttgaggcatgaattcgaaacgttcagccgcagactccagacccaaccgaattactaaatttcgtccacatttgtaaaggaacatacctcaaactattatagtaggatccccaatatgatttaaggcatattcatctctcaaaaaaggaatcataaggaacattgcttagattatagtaggatccccaatatgattttatgtgtattcctgaactgagggatcttggcagctctgcgttcaggcccaagacaaagtgaagcgcagcaacacaaacacacaaccccgaacctacccgaaaccgctgataattccggattgtcctgcgctgaccctccaggtacccactgcatagagccccaggggctctagcacccgaaatacactaggtacctgggggtgttagtgctgaactttaaacgctaaaccctcaaccctaaaccctaagggtttagtgctgaacacatctttatctccaggctctgaccattgactgagcgcaggctttctggttggcggaacatctgcgggggttgttcaaaaacacccttatatatgagtttaggtctccccaaaaacatgatagggatggtcttttgggacctagttccataatggtggtgtatatgcaccctctgggatataggccttgagagttgcaattggggttgtaaggagtcttactcgtgctttggagggtcttcgtaactttgtgggaatgatttctgtctaattgctttacagatgtttacaggccctaagatatagagcctaaatagggggaccagtttagtttgaacagggatttggggggtattattgtactataagcttgcagggatcctcgaaggagactgtattctcacggtttaaaatttagggtttaggtcccgagtatctgaagcgtttctttacaggttcaagagtttgggtatttagggcggctccgggcccgcatcctgtggtttctatgcccgacgagcggtttggggtcggaaaacggcgcctgcgttttgctagttttacgaagacatgcgtcgttttccgaccccaaaccgccagggttagagccacaacaaccaacgaaaccaaagaaaccaaaaccaaaaccaaaaaaaccaaaatcccagccgagatgccaaaccaaaaccaaaaccaaaaccaaaaaaaccaaaatcccagctgagatgccaaaccaaaaccaaaaccaaaaaattggtttctttggttttgcatcccggctgggattttggtttgtttggttttggttttggttttggttttggtttggcatctcagctgggattttggtttttttggttttggttttggttttggtttggcatctcggctgggattttggcttttttggttttggttttggtttctttggtttcttggctttttggatgttgttgattttttcgccttggggtttccttgcaagtttcgcaattcggatttgttaggattttgacgaagccctgtctcaggtactgccctcagcagctgcggcgagttcggcagccagggtttagctctagtaactcaagtagtcttactcccgaggaaaggtttgtgtgtgtgtatgtgtgtgtgtgctagtactacgactagagccagaaccatacatagccccggtagtagaagtcctagttatttttgcaagtactaatcacgttatctgcgtagtcggcttcgtcttgttgctattactgctactgctagaaacagaagcagagatacagccgcgcgtcataaaatacgcattcgactgatgctcgtgatgctttgcatgcgttctcactagattcggatgtcagctgcactcgcgatggtatttagtggcccaagtaactactaattgccggtcggtacgggcattggtgatcattctcgtttccgtgatcatgtcggaccatcgagcagaggatcttacctttgagcagatgaagatagcagtcactcccttggtttgtcgggcactgcctcaaccggtaagtctccagcttcccctcggcatctacaacccgctcatcctgcccatcactctgctccagatccacgacaaccccttggttaacatgttcgatgtcattagcaaccactctcgcgacatcgacttcgctcagctcgaaaaggctttcgtcgatgcaaacaattcagggacactacttctttgcgggctttgatcgtggcccaggagctcgccatcgtgccaaatcatcattgttgtgactcatgtgggtgtaatttctctttgctcatgatagaaaataggttcgtctggagaggccctcgatacgatgactcgtgcatgcagtgccaaaacgccaaaatcaccgctggcggcattgggttcttcaagggcacccaccccaaactctggttggacaagctggactgcttcatgatgtggaccaaggaataccagcgcgacatcatcattttggaactcaacattcgcaaacagcatgtcgatgagtggttggcccaatttcaacagacgatcagtgtgtggacagacttccaacttcagcaaggcttccaaagtaacatgtttcagacgttacagcaacatagttcgaaaaaggcaccttccaggatgaagcgaccggcatcctgcaagagaccagccagtggccttcggaagaagcccgttagcaacaccccggtcgcaaagaaatccccgcgagtcttcatagccgatgagtcgtatctcaacaagagaaaggccggctccttatccagaactggacgtcctcagaaggatcaggtctggatttggggagcggttcttgagggatgtgtttctacccacttcattttccgcatcttgaaacacccgtctgaagcagcagctgggaagccgcgcggacatgcagagatgctcgacaacctcggtatgttgggtctctcaaagggggacatcttcgtcagtgactcctggcccgcaacaacttccgcagtcaaggcattcagacggcaacatgaactcaccgagagaactttgcctcatgaaaaggtcaaccatagtgcgggggagatcaagaacagcaatggctactccaccaatgccatcgaagccaagtggtccctccttaaacgatgggcccgccgcaaactgggcggtaagctccccagccattcggaccgtgtcaaatggcatcgactcatcaatgaataccaagggcgatgcattctgaaaaggcgccatgtagagactgttttacgaagccaatccggcccaaaggatttcgtatctttcaaagccatgatcaaactttttgagattgcctgaacgaggcgattggggcattttcttcagcaggattcctgcggaattgtttgtatcgcagtcatcacttcgacgcgtgcgcacttgtctacgacaacaagctatatcgcatcgctgctatcacctgatgctcatgttcttgcgcatcgcttctctctacacatgccgctctgcagttggttcaagcattcgcatgatatcactatgtcttcgtaaaactagcaaaacgcaggcgccgttttccgacctctaacccgacgagcttataggcctcgggcttattttgaggggttgaggtttcggttttaggggtttgttgctccagtatttaacataattcaacagttcatagtaccagtagcagcagcagctgcagcactatggtgtttgtagtggggaaaccctaaacccaaagctcgtaggttccacagtagggttccctctgatgcaccggctgcgcagcctaaacccctaagtcctatccgaaagtctcatcctaagccaagccctgaatccgggttagggtttagggttccccaaggccagttgcagtgcgtccccaagcttcaagatcacggcgctacgcaagagaaggtctgtattatgggtctgcccaagcataaaatattcgaggcaggatctcatgctcgtgtctatagctggactccaaaaagcatgcagaagaatagccttttacaggtgttgggccattaactagtttgccttcctctgggcgtgtagcatggtgtctatagatcaataaggttccatagttccaacttcgacgatacattgagtgagcaggcccatgcgtgtgtgtaaatataaataaataaataaatatatatatatatagatgtatacatatcatattatgttcgaacgatgtgcgttatccccacgtgccgtctgccggggcttaggcttttgtcaggttttcgactggagagtagaaagccacgaatttagggtatgttggcggtttggaagcaggtttccaatgcaggcctacggtcgttttctggttcgggttccgggttcaggttatcttgtggcctgaggtgtgtggttgctgtgcaccggatcgcttgaagcaggagcaaaaatgagagcccctgcacacttcgtatgttgcgttcgacagatttcctccgacctgcaaagctgaatttgagatatgaagaattagtggatcttcggaaatgacaagccctatcccccctctcccacaggttgatgcaagcaccatcactaccccccgtccccacaacgacaagaagagcacaccgttacacacacacacatatatatatataagatatgcttacacatacacgtatgtgttttatgaagattgtcttgtattgcttgttcattgagttccgagtctcatgtcgactttacaatgctgaaagattaggtcctggcagtgcaggcacatcacaggccctgaacggtgtagggcagaactggtgcttcactttgtgagcggcagcaagggccttatcatactgagagtaggatcctgagtgtacatgacagtataatcatgtaggaactatataccctagggctccagttacctaaatagtaggtgactggggtacataatatatggttggtaacccactatttaggtaactggagccctagggtatacttacgggaatgctgtcactaactattggcgcagcttcatgcccaagccaacacttctaggaatgcagactccagtgcttctggtccaagcactaagtttcttgtgtcagttcaaggccaggggttatatgcatgatattgcaattcctacacgtatcatacttcttctaatttcgtaagttttttagttagtatatatatatatatgtatacatatatatatatatatgtgcatatgtatatatacatacacaaagcatgcagatatcttgcgtggtgggctcaggggcaatcgagtccgcaggcttggaagcttgcatttcggcctttgtactttcatgtttggcgagttgtagtacttccggttcttgggtctcaggtttgccagcacgacatcatcatggacaggccgagagactattactagaatgcttgagcgttcaaggtacttacggttcagtgtcgggttaaggcatccggcaggcagtgggcatgcttgtttggacatggacagtggccgttttcagttcgaggcacatgcaaagtcaacatgtaatgacaagcaggcctagctaaggtgcaacgaaacgtcacagtagccgcgcccataaatccgaagccctacacgatacagccagtacagactcgagtccgggctacccgcagttacgagctccatgtgaactgaagcacgggagcaatctagtctgaagaccttggacgctaagccacttgctcaaactcacacgctaaacccctaaagcgctcaaccctgaaacccgagccctcacatcctaaccacctgagccggtacagcagccctagaccgcaggacagctcaaactcgccagttataggggcctaagtcattaccaacactattttgggaggttccttgttatagttttaggtatagtataccccaaaaccgtattctaattgttaaggcccctaccctgacccccaacccctgcccacaattcatggtgtagcagtcagagctggctttgcgcagaagacccgggcctcacggaaggacgtgagagtttcggagccctaaagggtgtagggtttagggttgaaggttcaaagggccctatattgggtttataagggttaaggtttagggtttagggttttagggtttagggtttagggtttacattgaaggttcaaagggccccatatgggtttatatg
>LSRX01000026.1_1739847_1746296
gttgcctcaaccgtcttataccgggacctcttcacccgccacaatgttggcctcgttgtcagctgcttccgggagtcgctccgggagaagcgtgcctactcccgcaaatgagcgttgcaccgcaacttggtcatctccgcggaaaatcaagccctgcatcctcagcaccctgcacaatggcgagtccatctacgtccattgcatggcgggtgtgcatcgtgccccttgcgttgcagggatcattgttgcacattcgcggaggtccctcaaggttggcattaccacactgtccgagttcaggtttctcaaacgcgatgacgagctgctggctgcatttttcactccggtgaaaggagatctcagcaacgagcctctgcgtaaagcacgccttcgccaggcctggaatgcagtatgccaagctgagcagcagcgtgaggacaagggtactcatgtcagtgtcagtttgtatgaggaggatgtgttgccgtcccagcagctggcaaagattcgagaggttttctggaagaggtatcatatatggtgtttccaccagaggtcagccccagagacaagtggatcaccaaggcccagcgctgtgtcacaaagcgtatgttggacgtggtcaatgtctgggatgtgcgcacagtgatgaatcagcgaacagccggggcaggcaggaagcagctgattccctctacgtcgcggagaagccggacgaggatgatgccgacgaggcgaagggctggcatacctaccttacgcaggtccggctctatatgcacgccttggtcatcccaggtggtctctccctctcgatcctcttcctgctggtacagagactgcagtgtggagtttgtgcaggtgccgcttgacgtgccagagctgagagactcacgtcggagttgaccgaagggttgcggcagtcgtatgttgagaacctggaccgagcagagcgtggcgagtgggcccaaaggttctcgatgggtaacagcactgtaggagttatgcttacggtgatgccggagagggactcccactggatgaagccgagcatccccaaggaaccgaagtatgcgtcgcagcttcgtgacggcactaagttgtgcgcggatctgcgctgtcgtgttccgcagcgggcgtgtttgtggctcaacagatcatgcgggaaaccgctgccgattcatgtcccgcgcctgaagggaatcggccctggagtcggagttgcccggcccatcagaaaacaacgtgtgcgctgccaatctatgtaattgtcctgggtttggggtcggaaaacggcgcctgcgttttgctagttttacgaagacatgcgtcgttttccgaccccaaaccgccagggttagagccacaacaaccaacgaaaccaaagaaaccaaaaccaaaaccaaaaaaaccaaaatcccagccgagatgccaaaccaaaaccaaaaccaaaaccaaaaaaaccaaaatcccagctgagatgccaaaccaaaaccaaaaccaaaaaattggtttctttggttttgcatcccggctgggattttggtttgtttggttttggttttggttttggttttggtttggcatctcagctgggattttggtttttttggttttggttttggttttggtttggcatctcggctgggattttggcttttttggttttggttttggtttctttggtttcttggctttttggatgttgttgattttttcgccttggggtttccttgcaagtttcgcaattcggatttgttaggattttgacgaagccctgtctcaggtactgccctcagcagctgcggcgagttcggcagccagggtttagctctagtaactcaagtagtcttactcccgaggaaaggtttgtgtgtgtgtatgtgtgtgtgtgctagtactacgactagagccagaaccatacatagccccggtagtagaagtcctagttatttttgcaagtactaatcacgttatctgcgtagtcggcttcgtcttgttgctattactgctactgctagaaacagaagcagagatacagccgcgcgtcataaaatacgcattcgactgatgctcgtgatgctttgcatgcgttctcactagattcggatgtcagctgcactcgcgatggtatttagtggcccaagtaactactaattgccggtcggtacgggcattggtgatcattctcgtttccgtgatcatgtcggaccatcgagcagaggatcttacctttgagcagatgaagatagcagtcactcccttggtttgtcgggcactgcctcaaccggtaagtctccagcttcccctcggcatctacaacccgctcatcctgcccatcactctgctccagatccacgacaaccccttggttaacatgttcgatgtcattagcaaccactctcgcgacatcgacttcgctcagctcgaaaaggctttcgtcgatgcaaacaattcagggacactacttctttgcgggctttgatcgtggcccaggagctcgccatcgtgccaaatcatcattgttgtgactcatgtgggtgtaatttctctttgctcatgatagaaaataggttcgtctggagaggccctcgatacgatgactcgtgcatgcagtgccaaaacgccaaaatcaccgctggcggcattgggttcttcaagggcacccaccccaaactctggttggacaagctggactgcttcatgatgtggaccaaggaataccagcgcgacatcatcattttggaactcaacattcgcaaacagcatgtcgatgagtggttggcccaatttcaacagacgatcagtgtgtggacagacttccaacttcagcaaggcttccaaagtaacatgtttcagacgttacagcaacatagttcgaaaaaggcaccttccaggatgaagcgaccggcatcctgcaagagaccagccagtggccttcggaagaagcccgttagcaacaccccggtcgcaaagaaatccccgcgagtcttcatagccgatgagtcgtatctcaacaagagaaaggccggctccttatccagaactggacgtcctcagaaggatcaggtctggatttggggagcggttcttgagggatgtgtttctacccacttcattttccgcatcttgaaacacccgtctgaagcagcagctgggaagccgcgcggacatgcagagatgctcgacaacctcggtatgttgggtctctcaaagggggacatcttcgtcagtgactcctggcccgcaacaacttccgcagtcaaggcattcagacggcaacatgaactcaccgagagaactttgcctcatgaaaaggtcaaccatagtgcgggggagatcaagaacagcaatggctactccaccaatgccatcgaagccaagtggtccctccttaaacgatgggcccgccgcaaactgggcggtaagctccccagccattcggaccgtgtcaaatggcatcgactcatcaatgaataccaagggcgatgcattctgaaaaggcgccatgtagagactgttttacgaagccaatccggcccaaaggatttcgtatctttcaaagccatgatcaaactttttgagattgcctgaacgaggcgattggggcattttcttcagcaggattcctgcggaattgtttgtatcgcagtcatcacttcgacgcgtgcgcacttgtctacgacaacaagctatatcgcatcgctgctatcacctgatgctcatgttcttgcgcatcgcttctctctacacatgccgctctgcagttggttcaagcattcgcatgatatcactatgtcttcgtaaaactagcaaaacgcaggcgccgttttccgacctctaaccttgtcctgagttgcagggtacatgctttccacggctcgttgccgagttgcaagctatttgggaatccacggctcatgttgataaagccccgtgtcaggtaccagtctttctggatttgttgtcagggccccgttgccctctcagccgtgtctttgctctcgcggggtggacagtcatgcagccagtggatttgcagatcgatgcacgttttgacctcacgtgtactgcagtccagcatgccattggtaaggtgttcccctcttgccatttgtcttcagctgcaatcgactgttcaaccaaatcccacactcgcgaagtccctctgcctggcaccaactgtcctaagcccctcagatccctgcaacagcccagaggtatccaatagggatgcctagcgagttgtctctgataatctgtgttcagattttctgcttgccacgcaacaggccctgaagcagaacggccgaggcgcgtttcgggagaacccaagtcggagcctgcattgggtcgatctgtgtgtgagcagtggatgttggattcaggcggttggcaggattaccaatatcatgcctgtgttttcaagttctagcgcattcgacactgcattccccacctttctcaggttccggagaatgtgtgcgcacattgtcactcagagcatgagtggtcggtgccgtccgattgtcgccaagcgtaccctagcaatgaagaagcagagtatactcccagcctttgcctcactctggtagctgctgcttcgcattgggctgtggataagggggttttcactgttttgtattcacaggctccccctagttcctaaaatggggatcggagagggctgttgaatgcccaacccagcacactgcgtgataaaaagcatggacctttttgcagcgttttcaggtttgtgcattaaggacatccgcaagccgaaagagccatttgcctgatgatgtagtatacatcgggcacagccatttctcccacagaataccagtcacctgctgggaaagccctttccaagttgggcaggatgcacccctgaacagaccgtctatgcctactctcagtggcggtaccactccccggtggccaccagaatcccgaagctttgcaacaagaagttggcctgcgattgcggtcttgcggacgcatgtcacggggacatatgcatgctaatggcggcctttgccctcccgaagcccactctccgcttgggcagtgcgaaccgttacaagcgcaaagtcaaatttgcaattgcatcacggctgcccattccagcatcggtggcttgccctatctctcaggcagcgattgtagccacggcccacaacattgtcttggggcccggtgttgcccgggtccgctggccttacctcgaggatctaatcaactcctctgtccgggctttcccagcttggctccacgagaacagcggatgcgccgagggcagcctgaggccgcaggcctccatggcacctccctgtcggtcaaactccagatgagcacttccagctcgtgctctcttgccaaagccaaggttgtcgcctggattgggatgcggtcgttgaacctgacatcagtttcgcaaagcagaagatggccgacggactacgcgaggccagctacctcagggaatatgctgtggcctttcttcgcgagttgtctcgacgtctccaggatacctccgaccagcttcgcgagttgcaacaccctgacgtgcgtaaggtcaatcctcgcgttcacatcgcgctctttgcagtgctcattgccggcatgttttggcctgacacatcctttttgccttccctgcagtggggcaagtacacccatgtggcatgtggcaatctcgtccaaccaaccctatcaccctcgaagattgcatccaggagggcgagttggacgcccgtcgcatcctcaatcagatccaacccgggcctgacgacgaagtggtctgtgcagcaggtgaggaagatgagcagttggggtttcgtggtccaagtatgggcccggaggaactgttgtcccttcgcatcccctttcgcctcattcggcgattcgtcatcacccaagcctcaggtaagaagcgatgtattgacgacgcacacctgggcttccaaagcgagtttagctcagatggcaacaggttgcaattctgcagcgccatccagccttgcctccatgtccaggcactcgctaaagcttttgccttacgaggagttgacctcgagtcctggccggacagcatctccacgtttggagaagacctgccccatgcatatcggaagattccggtgcgctgtgaccacagctgggcgtgcatagttgcgcactatgacccacacagcaagcagcctagattccggcgataccatggcatattgtttggtttaccgttggctgtttctgcgtttaacaggttgccgttcttcatgcaggcactcgcgaggcgactgctcgccctgccgttgtcctgcgacttcgatgacgttacatgccaggactttgcttctcttgcccatcgcagccaggagcaggtcgaggaactcttccgcatgtttggttatctcttcgcggaggcaaagcggcaacagccgcaa
>LSRX01001105.1_206900_213349
TCTGGGGAATGCAAAGCCCAACCTCCAGGATCTCGGCGGCGAAGTTTCGGAAGGATCGCATACAGCTCGGTGGCCTTCccccactttagggcttagggcttttcgggtttagggtttagggtttggggtttagagcttagggtttaaggtttaggtgtagaactatgtgggtagttctctaaattagggtcccctttagggtccttttNCACAGATGCACTTTGGCGGGAAACttttttcggggtgtggggtgtatcGTTGAAATGGCTAACGCTTCAAATGTGTAAGGGGCAgcttcaaccccaggcccacCTATAACACGATGCCGAATACtctaaagaggaccctactATAAAACCCTCTATCGTACCCTTAAAGGGTGCCCCGATAAGAGTACCctatatagcacccttaaaagggaccccaggtTTCCGTTTGGACCATAATACGAAGCCGGGAAATACCTGCCAGGCCCTCCCCCTACACCTCCGGAACTCCtaccccccttaagccctaaactctactacctatagcctccattggagtgccttcttgggggtttatatttaggatcctacaatgtgaccccaaaaaggaactacagttgatgatgtaaatcctgcattaccttaaggaccctaagctatggaaattatggtctattccttattatgggcaatgcaggatttatatcatcaacctccctaaaccctaggccctaaaccctaaaccccaaaccctaaagggcaatgcaggattatgGAGCCTAAAGGTAAACTccagaagcaccaaaccctgaacccaggagctgGGAGCTGGCAAGGCGCATTGCACAGCTGCGGACgcctcaaacaccaaagccctaagctccagttGATTCAACCCTAATGGTGTAAGATAGGAGCCGtaaaagttagaatagggttttgagttttggggtatattatactataactatccaTAATAGGCTCCATAGGTAGCTCCTTTATTCTGGGGATTACGGAAAAGGATCCTAacgataaaccacaaaaaggaactactatggagcctaagggtacaGTTGATTCAACCCTAATGGGTCCCTTGCAGGGCTTATGTCAGGCTTTTCCAAGCTACTAACAAGGTGAAaggaaaaacctacaccctaaaccgtgagccctacacccccaagtaAAAGGTTTTCGTGCCCTTGTCGTATATATTTTGGCACTATGGCACCTATACAAGGAGGAACCGCAGGAAAACCCGCCggtggaaatcctaaaccctaaaccctaaacagtcctaaaccctaaaccctaaaccatcaaccctaaacagtcctaaaccctaaaccctaaacaatcctaaatcctaaaccctaaacagtcctaaaccctaatccctaaaccctccttaaacaaCTGCCAGCAGCGCAGGCCTTTGCCGACGCCTCGGTCCACCCGGAACGGCCTGCTGGACGACCTCTTCTTGCGCCTTTGCCGGGcttcccctacttggaggttcatgggtagttataaattgtttagtttagggttttagggtttagggtttagggtttcggggtttggggttataagtagggtaactatagttataacccatattagcggacttataaccccacttgtaactacccatgaacctccaagtagcttgggctgggctttgggtcgagggtttacctgaagcccacatcccgaaacccaaaccctgaaccctaatctacctttctagggttccttcttaggtcttttagggtccaggtagggcgtTGGGCTTATTACAGTTCGGGACTTGAGCCTTGGGTTGGGCTTCCCAGAAGTCGTGGGATGCGATACGTCGCTTAGGGCATCTCGAATTTTTGTAGCCTTTTAGGCTACGAACagcattgctaaaccctaaaccggcctttgggtttaagtacCGAGTTGATGCAAGCTGTAGGGTCTCGAGGACTGGGCTTCATGGGGCAGGAccatagctttggggtttaggggtttaggggtcgtttaaagggatctataagggttcctttaaagagaactatgagggttttgggggtttaggggtttaggggttaggggtttaggggttttggggttaggggtttaggggttttggggtttagggcttggggtaacttcgagtttagggcttggggctgacgtaggttttagggttaacgctacagtagggttcagtaAGGCCTCCAATAGGAtttggttgcggtttaggggcacctTTGGATTTTTTTCTTTAAGGctccctttaatttaaaggatctgtaggggtttagggtttgcaagccgcCTGCTTGTCGGGAGGTCGCGTGAGGCTGCACTGAAGGCGCGACAAGTCGACGAACCAAACGACTGGCAGGGGCCGGCCCAAGGCGGCTTTTTGACGTGAGGGTTTCGGGNNNNNNNNNNNNNNNNNNNNNNNNNNNNNNATTCAGGGACACTACTTCTTTGCGGGCTTTGATCGTGGCCCAGGAGCTCGCCATCGTGCCAAATCATCATTGTTGTGACTCATGTGGGTGTAATTTCTCTTTGCTCATGATAGAAAATAGGTTCGTCTGGAGAGGCCCTCGATACGATGACTCGTGCATGCAGTGCCAAAACGCCAAAATCACCGCTGGCGGCATTGGGTTCTTCAAGGGcacccaccccaaactctggttgGACAAGCTGGACTGCTTCATGATGTGGACCAAGGAATACCAGCGCGACATCATCATTTTGGAACTCAACATTCGCAAACAGCATGTCGATGAGTGGTTGGCCCAATTTCAACAGACGATCAGTGTGTGGACAGACTTCCAACTTCAGCAAGGCTTCCAAAGTAACATGTTTCAGACGTTACAGCAACATAGTTCGAAAAAGGCACCTTCCAGGATGAAGCGACCGGCATCCTGCAAGAGACCAGCCAGTGGCCTTCGGAAGAAGCCCGTTAGCAACACCCCGGTCGCAAAGAAATCCCCGCGAGTCTTCATAGCCGATGAGTCGTATCTCAACAAGAGAAAGGCCGGCTCCTTATCCAGAACTGGACGTCCTCAGAAGGATCAGGTCTGGATTTGGGGAGCGGTTCTTGAGGGATGTGTTTCTACCCACTTCATTTTCCGCATCTTGAAACACCcgtctgaagcagcagctgggaaGCCGCGCGGACATGCAGAGATGCTCGACAACCTCGGTATGTTGGGTCTCTCAAAGGGGGACATCTTCGTCAGTGACTCCTGGCCCGCAACAACTTCCGCAGTCAAGGCATTCAGACGGCAACATGAGCTCACCGAGAGAACTTTGCCTCATGAAAAGGTCAACCATAGTGCGGGGGAGATCAAGAACAGCAATGGCTACTCCACCAATGCCATCGAAGCCAAGTGGTCCCTCCTTAAACGATGGGCCCGCCGCAAACTGGGCGGTAAGCTCCCCAGCCATTCGGACCGTGTCAAATGGCATCGACTCATCAATGAATACCAAGGGCGATGCATTCTGAAAAGGCGCCATGTAGAGACTGTTTTACGAAGCCAATCCGGCCCAAAGGATTTCGTATCTTTCAAAGCCATGATCAAACTTTTTGAGATTGCCTGAACGAGGCGATTGGGGCATTTTCTTCAGCAGGATTCCTGCGGAATTGTTTGTATCGCAGTCATCACTTCGACGCGTGCGCACTTGTCTACGACAACAAGCTATATCGCATCGCTGCTATCACCTGATGCTCATGTTCTTGCGCATCGCTTCTCTCTACACATGCCGCTCTGCAGTTGGTTCAAGCATTCGCATGATATCACTATGTCTTCGtaaaactagcaaaacgcaggcgccgttttccgaccccaaaccggggggctttagggctttagggttttagggtttagggtttagggctttagggttttagggctttagggttttagggctttaggtaggtaggtatccgTCAAGGCTCAAAGTTTACggtgtaatataggagcctgaataattagaatagggctttggggtataattaTTATACTTtcactatagtaaggaaccccccaaaagattaTAGGtaattttttaaggccccgatattaggtCCTGCATTTCAAGGTTTACTTTACGTGGCACAATGTCACgctgcctgaggtttagggttgcgggttgtgcTGTAATCCAGAGGGTCGTCCAAggatactactattatggaattaggccgtCAAAGGTCATTCCGATCATAGTCATGAGGAACCTAAATTCAaagtggtagtatatatggaccctcttggtgagTCTAATGCAACTGCAAGCAGATACTAATCTCAATTATTCCCGCCCTacaggacttgggtttcgggtgtatgacTCGGAATGGAAGATGCACAACCGTTTGCTTTGAATGCGTTTCTTTTGTGCAGCCAGGTATCCAGCAATAAAGATCCAAGAGCCATGCTGCCTGCAAAGAAGAGGGCTCTCACGGTCGAGTTCAACGGGAATCGATGCAACCTTCTTGTGACTCATCAAAAAGCTAAGCCTACCAGCTTCCCACTATAATGCACGACAATCTACCAGGATATACTCCGCAACGACCTCTATACTATAGGCaaaatatggggggtttccgaaaataggggaccctaatatagtaccctaagatccttattataagaaccccaaaataagctaccctttaattctcggaaagtcccgtatTATGAGATCCTGCAGACTCTAACCTTGTCTCAGGCTGCTTCTTGAGCAGTCCGaggcttcctggtttagggttttaggatttaggatttagggtctaggggttagggtttaaggtctaggccaCATGGGAAAGTACTGATTGGTAGAAAGATGTGgggaggttctctaaattagggtcccttttagggtcctttaaagtatattggggacctaagaagggaccctaatttagaaagctacccatgtaAAGCCctctgacctaagccctaaaaacacagACGTGGTTAGTTGGGAtaactgtgccctaaaccctaaaccctaaaactactgcAAGGCACTGGGTCACTGGGTTCGAAGCCACATCCCTCTGCCCAGCGACACTATCGCAAAGCCTCCGCGGCAAGTTCTAAGAGCCCTGCCCCAAGCTCTGCGAATGATGCTGCAACCCACGCCCCCCAAACatgaaattccctaaaccctaaaaccccctaaaccctaaacccttacaccgaaaccctcaaccctaaactcaagggctTTTCCTTTGGCCCCTTATCTTTGTTACCATGTTTTTTTGGCATGTAGGGGGGGCAAGTGCTATCTGATAGCATTTTTACTACTCTCGTGCAAACCAGTATGTCGGCAAAAGCTGAGAGCCCGATACTAGACACCCGTTTGCCaccccagacaccctgaaccctaagccctaaaccctgaacccccNNNNNNNNNNNNNNNNNNNNNNNNNNNNNNNNNNNNNNNNNNNNNNNNNNNNNNNNNNNNNNNNNNNNNNNNNNNNNNNNNNNNNNNNNNNNNNNNNNNNNNNNNNNNNNNNNNNNNNNNNNNNNNNNNNNNNNNNNNNNNNNNNNNNNNNNNNNNNNNNNNNNNNNNNNNNNNNNNNNNNNNNNNNNNNNNNNNNNNNNNNNNNNNNNNNNNNNNNNNNNNNNNNNNNNNNNNNNNNNNNNNNNNNNNNNNNNNNNNNNNNNNNNNNNNNNNNNNNNNNNNNNNNNNNNNNNNNNNNNNNNNNNNNNNNNNNNNNNNNNNNNNNNNNNNNNNNNNNNNNNNNNNNNNNNNNNNNNNNNNNNNNNNNNNNNNNNNNNNNNNNNNNNNNNNNNNNNNNNNNNNNNNNNNNNNNNNNNNNNNNNNNNNNNNNNNNNNNNNNNNNNNNNNNNNNNNNNNNNNNNNNNNNNNNNNNNNNNNNNNNNNNNNNNNNNNNNNNNNNNNNNNNNNNNNNNNNNNNNNNNNNNNNNNNNNNNNNNNNNNNNNNNNNNNNNNNNNNNNNNNNNNNNNNNNNNNNNNNNNNNNNNNNNNNNNNNNNNNNNNNNNNNNNNNNNNNNNNNNNNNNNNNNNNNNNNNNNNNNNNNNNNNNNNNNNNNNNNNNNNNNNNNNNNNNNNNNNNNNNNNNNNNNNNNNNNNNNNNNNNNNNNNNNNNNNNNNNNNNNNNNNNNNNNNNNNNNNNNNNNNNNNNNNNNNNNNNNNNNNNNNNNNNNNNNNNNNNNNNNNNNNNNNNNNNNNNNNNNNNNNNNNNNNNNNNNNNNNNNNNNNNNNNNNNNNNNNNNNNNNNNNNNNNNNNNNNNNNNNNNNNNNNNNNNNNNNNNNNNNNNNNNNNNNNNNNNNNNNNNNNNNNNNNNNNNNNNNNNNNNNNNNNNNNNNNNNNNNNNNNNNNNNNNNNNNNNNNNNNNNNNNNNNNNNNNNNNNNNNNNNNNNNNNNNNNNNNNNNNNNNNNNNNNNNNNNNNNNNNNNNNNNNNNNNNNN
>LSRX01001384.1_148572_155018
atgtttgacaatctctacaagatctgctgcgaaggcaagtacgcccaacttcccgtccctttctgtttgcgcaaggagccgactgtgccgtataccatgcaaatcattatccaatccactcaaccaccttcagatggagacgctgcgggcatgtacttccacatcttcaagcacatctacctccaccgcaacaagatccctgccaaggactgcatggacatgtgccaaggcaaccctctccgttttgactggggttcccaaactcgtctagcattgatgggcctcaagtacatgttggacaaaatgggtgggaagcaactccgtcattgggtcatcaaggctaagtatgagaaaaagatcactgttgaccaacaggcgcgggaggacgggtacaagttcatcagagagtttggtcctcgttctaacaacaggaaccagttcatggagtggactgatgaacaaatccacacggcgggtgggaagtttgagggctggcctgaagggaaagttaaagaggctcttcacaactacatgaggggacgccagaacgccaagacattggagcactggccgtttaccttcaagtccttcgttccgtggttctttgacaaggtgcttgtgaagatgcttcccacaatgagacagcacgcaatcacttggattggtcgcactcgaaccggcaagtccttgggttcaaaaacggtgctcttcatgcagtcaaaatacgagattgaggcggctgagcgtactgacctcactccctccattgtgacggcgaaacatctagatttcttcaagtcggagccgctcaccaagtacaagcctggagtgttcgatgacggaatgcttcagcgcatggacgcctcattcttgaaagcattcttgaatccctctgtgtcttggctcatgcattaatatcgtgattccgtttttctttgccgtttttctttgcgtagtcccattaacatctactttatctgctgctaaatcaaagcctacacagtgcagtacgtctccttcccgataggaagaggatgccacggtgtgggcacgctactcgtcggcgcaatttgatcaaggatccgggcgacatgcttgcaacaatccatatgaccgtagcaccgacgacgaagtgttcgctacgatgcacaaaggcaacttttggaaaatcccctacgacaagtttctacagctcatccaaccatctttctctgcagtcgaagacccagaggacatggatgcaatcatggcacgcactcacctcattgtcatcacagatcacggcctctactttcgcgtagcgaacactagcaaagaccccgttgagttcatccgctgggaggagaatgcccccaaggacttgttgtcttccacacaaacgtcggttttcaagcagtacaagatgaaccccgacaagcatcaactcccgccttcttaccatgaagattgcctttggtcccaagaagttcttcgacggcttcttcacggggaatcagtgccgagctcctacaccattcgcattccacggggcctctttggcgatgctgcgtccgaatccaagcatggacttgtgtgcgtcaaaacagtacacatgtacatgaccgctgcacgggtaatcgttcgggcttaacatagatgcgtctgtaaggtctacacgtgatgttcatgcacgtctgcttcctgaaacagagcttctctccaaggtcaagaaggaaaaggttgatgcagcctttcgttccctcaaaggtggggtaggtacacacaccatcaacctggactcgccgtctcccaagaagcccaccgcatgcgcgtccgattcggtcatgccattgccaaagcgtgccaaaatcacagatgcagccatcatcgctgcgcccgtcaaccctgatttccccaatcttgctcctgatgccgacgcagacgacgaggatatcatccctgaggttggccacgccccagatgatatggagcaggaactcgagcggctgatggaggaaaaggaccacatggatgctgaggagtgagtgcctgaataccggcattagcgtgtcgcagttttgcaaaaaaaaaacatcgtctcatgcgtagaccagctttgtcatatatcagtccagcaatatccaacaactgtttattccacaagtcacttgatgctcatgatgtaagccttgttttttcgatgttgctttttaggtggctcgaactattgttgttgctttgttctcgtaatggcatcgtatgcagattggatagtcttccgagccgcggttttgtctgcagaccttctcaaccggacccaattctctgacaaggtgaagtacagtcatgttcgtgatctcggtggccttccagataccttggctactcgagcattgctcgcagcccaggctttatatctcgaccccttctcatcgtgcttgtccaacttgtgagatgcctttcaagctatgcttcaagggtggacactatcgctggattggggctcggtatgaaagccaaggctgtcaagagtgtttagaccagcaacctcaggtcagaacaattgggttcctttcaaacgtgaagcaacatatgtggatgcctaagttggaagccttcatgatgtggatcttcgaatatcctcgacaacaaatctttcgtgaattacatccagctgaccacaaacgagttgatgcttggacccaatcctttcagcagacattgagtgcatggtaccaactacaactcaacgaagggttcgacggtccacttttccggcgtcttcatcgtgcatcttcccggcagcctggcactgcagctacaagaaagcctgcttctaagacatacaaacgaccatcaacatcttcgagcaagactgcattgaagagaccttccgcatcttcagctgctctgagcaagactgcattgaagagaccttccgcatcttcagctgctctgaagcgaccaagtatgaacaaaacgcatatcaaattcgcaggaaaggctcgtatcttcatcgctgacgagacgcacttgaacaagcgcaagcgaaacgctctctctcgcactggtcgcccgcagcgagatcaagtatggctctggggagccgtgctccatggacacatcaagacacacttcatcttcaggatcttgggccaccctaacgacgcatgtgacggcaaaccacgcggccataaagagatgcttaagaacatccagacattggggttgaggcggggagatatctttgtctccgacaagtggaaggctacagtctcggcattcaactcctacaagaccgtcaacaacttctcggaagcagatacgcgccatgagatagtcaaccatagtgaaggagaaattgtcaattccaatggcttctctacaaacgcgattgagtgtaagtggtccgtaattaagcagatccgtcggcgaatgtcctgggtcttaccagctcactcagatcgccaaaaatggcgtttactcatagatgagtatcaagcccgcagcttgctcacagcgaacggccaacattcttttgataatggaaagatcatcacagtgcgagtgcgcgatgccgtacgtcttttccaagttgcttgacagcgtagtttgcgattcggctgctctgctcgaaagaaatgcgttgcacttgccatcgtttgccagcaaaatgtgacaggcactttgcacgcgactgcatactcatccatctgtccgcagctgtgaaaacatcaaagtacatggcttccgttcgttcatttacatgcccgtttgtcttcctgtgggttacacctagccttctatctgaaacatgaaccgtctattccatgtgccttggtatgcataaggtgctaaaacgcaggggccaggttcacccctggaaccgatgaaagatagacgtgctgcaacgaacatgccccgacaaatcaaagcttggcaagcttcatggtctttgtgcgatgcctaacaatttgccaacaatcgtgccgggaaaccgtttcgccatttcgtgctggccgatggtgacacgaaagttcgatgattaggcgtggcaagagcaccgttcgtagtcccatgtcgatgtggcggaatgagctctgtcactctgctgtggcggcatcatctactgcaatcatcggtttagggttttgggtttagggtttaggggcccttctctcaggaagtaaagctcggccttgtgcccattgagtgcacgtcagatattcctaatattcccaagctcccacctgctgtgcatcaatcctacgcgacgtgaaactgctaagcacgccgtacattgaggattggccgttgccaagttgcatagatgttgctacaaatgctgcctggggaggtttggcttggcatgggattgacgcaccaaaactcggtggagaaagtctggccccagagagcccaagaccccttaattaaggaatataccttaaatcataatattatataaggcccctataatttaaggtctgttccgtgattaaagggtattgtgctagcctgggttattcatgggcttaagtggagtcctgctgtcaaggaccaggggcctgactttgattgatgcgtgtatcttaatagggtttttcattggtttttttgggatttccgttttatgcgggtcacctgcgtgattatttcgtgaaggaggctctgactttttatatttgagtttcccctatctctccagccgcgactttgctcttaagagttgctatcataggggttgctgtaagggtttggggttggtctaagtgagggcttttggggttagtatcatacgggtttggtttaggatttttgggtctgagcaaggttgctagacactttttgcggggttagtaagataagggattagggtttgggactggtctaggggtcagtatcataagggctgctacgcggctttgggatttagggtatagggtcttagattagtatcataagggttgttatacggggtttaagatttcggattttgggacttttggttaatgtcacagagtttattacaagggttgcggttgtattgttcaagaatcaaggttcagtactctaagggtttgtgggtttagattttggggtttagggttcggacagacttcccacatcggccatgagattgaagaatgagttcaaggcctcaatttagatatgggcattgtctcgataatacagcgtacaccctggacagaaacttcacgagattaaattcagaacttcttcatgttggagactccgaccagacggccaacccactgttgcgttcccgaactgagtaagtggtacaacaccctcctgcatcacaagaaacttgagcccattagtcatcacatgccccaggatgtgcgccgcggacccacgccacggccgctacctcactgctgcagcccttttccgtgggcgcatgtccacgaaggaggcctgcaagaaagcctgccaatccgacttgccggaaatctgcagtcaaaccgtgtggggggttcggcttgatgccttccttgtaaccttttatgagccttacgcgatccggttcggggctctttccaagccaccaaaggctctaaaattcctgccttggcccgtgaagattttgcagtacaagtgtgctgctttcgctgattcgcatgccctccttcttcggagtttgagggcttgatcctctcagtgtgcgatggggtgaagacagcgtcatcttgccctacaaacctacctgcaggtagatgagcaaatgttgaatgtccaaaacaagaattcctcctacttcgtggagtcttggctggcccttgattcttctgagtgctaggatgcatgccgtacgtccaaacccgagtggacagcacaagtgatgtgctgctgctctccatctgcaatgccctgcccagagcggcgcaagatggctttctgccaaggaatggatccccaacaacatcaaggcgtctgtttgcgatatccctccaaaaggacacttggcagcaaatcagggggtgcggaatgcgcacttctgacaattcggaatgcccgtttcgtttcacatcgtagtggtagaggaggtcctgcttgcaggagccagcttcgccctccccgtagagggaggattttctcactagggaaacaacatgtggtcttggatactcacatggcgtaaagccgtgcttgaccagtcacggattgctccaacgtggcaatgatagcaccaagtacaagtcctctaccccgcagctttccttttttgaggtctgcctccgaatagaaacactcgaatctgccatgctgtgcaaccttgcaccgggccggggctgaagtgatgaattcgatatttcgggaggacccctactcacttctagtactgcgcggccgcatgtcggtgtaggtgggtgtttgggcgccatgttttgattataccatgcatgactgacttgtacgttccacacaactaaataagcggc
>LSRX01001398.1_80668_87084
TCCCCTACAGAACTCAACCTTTGCATTTTttggcttctgaactcagcaactaagtagggCGTTGGGACCCTTCAGGGGGTTAGAAATTGTCCAGGCCTGTGCAACAGCCGCTCCCTTGACGGCTTTCTCATGTGGGCGAGTGAGACTCAGCCGCAGCTCGCCACTTCTGCCTTCTCATTGGAGGAGCCGCAGGCTAAATGGGTTGAGGCCTGGGGGGACTTCAGGAGTTGGAGtatcagtgtagggtttcggggtatatggcCGAAATACATCCCACGCCTGCAATCCCCTAATCCATCAATATAGGCGActccacaagcagcaacagttgGCCGGTATGACCGCCCCAGATTTCGgaaacatataccctaaaccctacaccctacaccctaaaccctaaaccctaaacccaaatcgagaTTCTGTGATTTCTGAAACCGTATACCCAGAACGCAATGCCAGAGACTGAACCTCTTCTGGCTcagcaaccccaactctaaaaccGGAGcactattggggtttaggggttttggggtttagaggttagggtttcgtggtttggggtttagggttttaggggtttaggggtttagggtttagggactctaaaccctatccttttgagccctaaattcctaaacgtGGTGGTGAGTGTCCCGAGTTTCGAAGCAGGAGGACCGTGCGCTGCAGTTTCCTTCGTTGCCGGGCAGAGCGGCTGCTCTCATCGAAGGCTCAGGCCGATACAACATGACCCTCGGAATGTGATGtagcatgttttagggtttagggtttttggctcgaCTATATCATCTTACATGTCATAGCATAACTTATGTCTAAATCCTCTTATTATCGAAGACAGTATAGTTCGGGCTTTCTCTGAAAGAAGCTCGGAAGCTCGGCGCCCCAAGATGCACCCTGACGCCCTTTGCATCTTTGGGTCCCCCCCTTCTTTGAAAGCAGTGAAGCAGGGCACCCTCGCttgttcggggggtttagagtttaggggtttggggtttagggtttaggggtttataggtgtttaggggtttggggttttggggtcctgcaaactcctctaagccctgagtaTAAACCCTCGGTTAAAGGGTCAAACTCTACCGCTGCGTTTTGTGCAGTTCGACGACATCGCTGTCAACTCCTACGTTAGGATCGTTGCTGTAAGTAAAAACCTCAAAATCACAACAACCGTTTCCCTTAACAgagccaaaaaccaaaaccaagaaaaccaaaaaaaacaaaaccaagaaaacccaaaaaaacaaaaccaaaaaaaaaaaaaaaacattattCCAGTACTCTTCCAGAATATAACTAGCAATATGCACAAATGGAAGAGTTCCGAAAtactcgtttttttttttggttttgtttttttgttttttttggttttcttgggtttggtaGTTTCTGTTCTGTGAAGGGAAAAAGGTTGTCGTGTTTTTGCAAGTCTTTAATTACAACAGCGCCCCTAAGCGTAAGAGTTGGCAGCGATGTCGTCGAAGAGGTGTacctaaactgcccaaaacgcagCGGTCGAGTTCGAACCTTGGttttggttcttagggtttgtgacgACTATCGTCTTAATTATGACGGCGCTTTGAGGCACATTGGCCAATACATGCCAGCTGAATGACGCGCTGCGTGTTCTAAAACAAGCCGATGCATGCAACTCGCGTGCTGTATCATGGACTTCGCTCATGCACCACTAATCTCACTCATGCTATATGCAGTTTATCATTCGTGGCGTTCCGTACTCAAGCCTGCTTGTATTTTCCAGTGATTCATATTTCTACAGCAAGCGCGATGCATACGAGCTTCCGTGCGGAAGAGGGTGGTCAGGATGGAAGTCTTACGTTTGATGAGGCTTGTGGTCAGCTTAGTGGCATGAAACTTCAAGGTCCAGAGCGTCGTCCTCTCAAATCCATTCGTGCTGTAGGCAATGTGGATATCGGAGATCTTCCTGTACGTCAAATGGAGTCTTCAAGCGCTAAGGTGGAACAGTTTGCGGATGCAATTATGTACTATCCCTTAGACGTTACCCAGGATATCTTCGATAACATCTACAAGTTCTATGGCGAGAACAAGTTCGCACAGCTTCCGGAGCCCTTTGACTTGAAAAATCAACCCAAGGTGCCCTACACTATGCAACTTGTGATTCAGTCCACGCAACCCCCGTCCGAAGGTGATCCTAATGGTTCGTATGTGCACATCTTCAAGCACATCTACTTGCACCGAAACAAGTTGACGGCACCCGAGTGCGTGAACATGTGTCGTGGGAATCCTCTTCGTTTTGAATGGGGTTCAAGCACCAGGCTCGCATTATCGGGACTTAATTTCATGCTGGACCAAATGGGTGGTAAACAGCTTCGCTTttggctcctgaagcccaactttGAAAAACAAAATCACACTCGATCAGCAAGCACGTGACGAGGGATACAGATTCATCCGTGACTTCGGTCCCaagtgcaacaacaagaaccagtTCATGGAACATTGCAATGCTTCATTTCGGTTGTACTACAAGATGCGATTGTACCGATGGTGTGGTCCTCGATATGATGAAGCATGTCACGATTGTCACGGCAAAGAATACTCAGCCACAGCGCTTGGCTTCTTACGACATGTGAAACCTGATCTTTGGATGCCTAAGCTCGAATGCTTCATTATGTGGATCCATGAATACCCTCGTCAACTAATGCTTCGCGAGCTACATCCACTCAGCCATAAACGCATGGATCCTTGGTTGATGGAATTCCAAGAGGCTATCAGCAACTGGTTTGAGAATCAGCTCAGTTTCGGTTTGGATGGTCCTATCTTTCAATGATTGAAAATACGTCAACAAGAAAATCAGTCTCTACCAGATCTGATTCGAAGATGAAGCGTCCGTCATCCAGTTCAGTAGTATACAAGAAGCCCAGCGTAATCAAAACCATTTCAAAGCAAAAGGTAAAGGCAGGATCCTCATCGCCGATGAGACTCACCTTAACAAACGAAAGCCTAGTATACTCGCCAAATATGGACGCCCTCAGCGCGATCAtatctggctttggggtgccgtGCTACAAGGTCATGTGAACACACATTTCATCTTTCGCATTCGCGACCATCCCGAAGATGCTTATGACGGCAAACCACGAGGGCATAAGGAGATGGTAAAAAATTTGGGCATGCTCAACCTCAAGAAGAATGATATCTTCGTGAGCGACAAGTGGAAGGCAACAGTCTCTGCGATGAAATCATTTCGGCGCGAGCACAATTTTTCTTTGTCAGACGTAAAGCACGAAATCGTGAACCATAGCAAAGGTGAGCTAAAGAACAGTAACGGTTTCACTACAAATCCCATCGAGTGCAAGTGGTCTCTCATCAAAACATGGATCAGGGCCCGCCGGACGACTGCCTCAGCACTCAGACCGTAGCAAGTGGCGTTTGCTTGTGAACGAATACCAAGCCAGAACTATTTTAAAGACCAAGTCTCCGGAGTCTTTTGATTATGGGAATATCACAAGTGTACAGTCATCAGAAATTTTAAAAGTTTTCTGTTGTGATTAAATGCCGTGCTAGTTTCTGTGATTCACACACCGCGCGAGAAAGACGTGCCACTGGAAAATAAATCGCTAGCGTTGTGGTATTATGCGGTTGTTCGCATGCACGAAGCAGTGAACCTTGCTTCCCTGACGCTGCCGTCCCAGATCGAAGATGCGCAATTTGTGTCATTAATTATCTTCCGCATCACtcactcacagacacacacaggaGCATGGTCGGCGATGCTTGGCACCTTTGATATACACCGACTTCGCTTATCTCATAATGATAGACCggcttcgcttattgggggacTGTTGAAAGTATATTCGTATGTATAACCCCACACGTATTCATTATTGCGCAAAAATACACACAGCGGGCAGTGGACAACCCCACATGTATTGCATTATATCGCAAAATTACCCAAAATGCAGCGGTAGACTTCGACCCTGGAAccaaaccctcatagccctCGCACCCCTCGACCCTCTACCCTATTGAGAACCACGCGCAGCATGGGAGCCGAGGACGGAGATGTTCGAGCGGGAAACTTGGTCGTTGCTCACGGCAttctgttttgtttggggggtttagggtttaggaggggtggagtttaggggattacggtttagagtttgggtgggGGTGTAGGCGGTTAGGGTGGCCAAAAGATGCCACGTCATCAGCCGACCGCTTCAAGTGGCACGGTGCTGAGTAAGCGGGCTCATGGGTGGGTCGGAGCTAGAAAAGCGTCATATACTTCTGATGTTCGTAACCGTCATATCTcggacccaaaaacctcaaccgaatgtgcttgaagccaaacccgatggctcaaaatagcccaaaagccccaaacagtatggccttcgggcccaaaagccttatattatgagtccttagagcctgtggGGAAGGCTTCCGGCCCCCTCCGGCTGCCAccgcaagccttgaatcctcaactttccggtttagggtttagggtttggggcctcagccgTGGATAGTATAGACCCGAATCagaaacggggtttagggttcagggctcaagccaCGAACTCCCGCAGCCCCGAATGCTAAAGCCGAAGAGCTTCGCAATGGGGGCCGGAGAATGAGGTTGGTCTGTCAAGGCACTACGATGCGCGACAAGGGCGTGTCTTTCTGTGGGCCAGTGTAAAGCAGAATAGTCGCTAAGGgtacatgtacccaaatagtatagactttggccttaaagtagtccctatataggtactttggggccaatgtatatactatatgagtacatggaccctcagggagtgCTATCATCTTGCAGGCTTAAGCTTTGCTTGCATCCACGCTGCCCGAGCTCAGTCGACTCTGATTCCTTTCTTTGCCCTGCTTTCGCGGCATCTTCTCAAGTCTTCAAGCATAGATACCAGCATcttacgtaaaccctacctgaaccatGTGTGTCTGTGGCCCATCTTAGGAGCTCTACATGACCCCAATCTTCGACACAGCACGCGTGGGGGTGAGCGCCAAGGCCAGTCCAGTTTGCGGTGATGGGGAGGGTGTCCAGCGGTTAGATTTGTAAACCTCCAGCTCCATGAAGACCCTAGGAATGCATTGTTCCCTTTTTGATGCGCTGTTTTGTGTTAGGATCCTAGGCCCACGCCTacgcactactactgctgctgttgctgctatactactgctactaacaacaactactcctacttctacttctacttctacttctacttctacttctacttctactactactactactactactactactactcctactgctattgctactgctactgctactgctactgctactgctaccctgaaaccaaaaccctaaacccctgaaccctggaccctaaacctataaacagCCCTCTAAGAAGAGACCTAGAGAGCCGAGATTTTATGGTTAGGCCTAGAtgtgaattttggggtttagggtttggagtttagggtttagggtttaagtagaagGCACAGACAGAGTTGGAACTTCGTTTCATCTTCATACCCTTCAGATAAAGTGTAGGGAATCAGAACTTCACTAGTCATCCTAACTTCACTATATGTCCTTTGCATGCTCCCTGTTTAAGTTCCAGGCAGGCTCCTCAGTTATTCGGAAGTCCAGTCTTCGGGCTCGGAGGGGCTGCAGAGAGGGTATGGGCTTCGTTGACTGTCTCGTGTTTCGGGCAACTACCTTTGAGGGGCCGGAAGAATTCGCTTCACAATCCCTCTATACTCCCAAGATTAAACTAAAAGCCATATCCTGTTTGAGTCTATTTTATACTTACCTCTAAAGTCTACGGTGCCCTGTAGAAACTCGTCAGCTCGATGCAAACGCCCTTGCAAAGACAAGCTCCTGCAGGCACGAAGTTACAAGCGCTGCCTTTTGCTGGGAACCATGTCGCGAGCATTGTCAGTGGAGTTGGAAAAAGGCTGGAGAAGGGCacctttgagggttggggttgtgccaaacccctaaactttcctaaacccaacctccatCATCAGTATAAACCCCACACTGTGCACTTGTATAAGGATAAGTacctgtaaatcccaaaccctaaaccctaaaaccctaaaacccctaaaccctgaacccctaaaccccaaacccctaaaccctaaacctctaaaccctaaacccctaaaccctaaagccttataaacccctaaaccctaaaccctaagcccctgaaccctaaaaccttacatgACAAGCAGCGCTCCGACCTTCCGCCGCTCAGTTATGGACTCCGTGCCCTCCCCGAAGCTGCCTCTTGGCcacgtgcagggtttggggtttagggtttatagggtttagggttcagggttta
>LSRX01000006.1_1209230_1215685
CGGGGCAAAGCTGGTGGTAAATGTGTCAGTTTCAAGTGCTAGCAAGCTGTTCCAAAGAATGGCCCATGTCAATCCGGGTTCTTCAatctagcagcagtagtagtcgtagtcgtcgtcgtcgtcgtagtagtagtagtagtagtagtagtcgtagtcgtcgtagtagtagtagtagtagtagtagtagtagtagtagtagtagcagtagcagtagcagtagtagtagtagtagtagtagtagtctactactactaccaccaccaccaccaccacgacgactactactactactactactNccactgccactgccactgccactaccactaccactaccactaccactaccactaccagtgccactgccactgccactgccactgccactaccactaccactaccactaccactaccactactactcctcctcctcctcctctaccgAGAAACTTCGCCGCATGTCGAAAACCCGGCGGCTAAATAAGTGCTTCGTGGCAGCTGCCTGGACGTATCAACCGGCCTGAGCTGTTTTTGTTCCAGGACAGGTGCATTTCCGCCGCAACGAGCGGGAGGCAGCAAGTCCtcgacccaaaaagccccagttTCCTCAACCCAATCACCATGGATGCATTGGCAGCTGCCGCCGGCAAGCCACGTAAGGCTCGGCTTTGCTTGAAGATCTTAGTCCCACTGCTgacttcttcgggtttagggcatttagggtttagggctagggtttgggatttggggtctagggatgccTATTAAATGATAGACTTACGGCTGCTGCATCTGAAGAGTTTCTAGCACCGATCCTCGGTGAGGAATTCAGACCCTCGACCTAACCTCCAATGAAATTCAACTACCAGTACGTCAGTCGTGAAGTTTGAGCTTTAAGAGGTGCTAACCTTTTCCTACTTGAGGTTTGCTGTTATTGTTTTATGTTGAGGagcctactaccctaaactctaaacccagttACTACTCAGGCCTTCTGAGTAGCATGGCTTGATTTCTGAATCTCCCACATAGTGTATAGACTAGACTACTAGACTACACTAGACTACCATATTATGACACACAGTACTATGCCATTCTGCGCTATACTGTTGAACCGAACTGTACTGTGATGTATGATGTTATACCATATTGTATACTATTATACTGTATCTTATTATGTTACGTTCGTCCAATTAGTTATTTTGCTAGGTTACATTGCATTCCATCGCATGTTATACGGTATTACATTTTGTATTGTTATATAACATATTGATTTGAGGCCGAAAATTGTCCGCTGCATTCTTGCTGTTTAACAGCTTTCACGGTATTATGCAAAACCGAATCGACACACTACAATCAATGCCAAAAGACTAAAACCACTCATAAAAACGCAAAACCAaaacaataacaaacaacaaacaacaccaacacaacccaaaagcaaaaaaaaaaagaaacaacaccTAGTTTCACAAAGTCTTCCGGAAGTTATATAATCCAGGACTCTAGACCAAAACTTTCtgatttttgtttgtgtgtgtgtttttgtgtttgttttttggtttgttttttgttttttggagttACTGCTGTCGTTTTGTTTTtcatgtttttgtgtgtttttggtgttttgtttaACTGtgctggttttgtttttgggttttccttcAGCACAAAACATGTTACTGAAAGCTGCGTtgttcctgcagggttttggctgctgAAAGTGCAAAGTAGCAAAACAGATCTTGCCATAGCTGGTTTTGTGAATCAGGAGGGTGGCAAGGATGGACATCTCCGTGCGCATGTGACCGTTTTGAAACTTCAGGGACCTGAATCTCGACCGATCAAAAGCGAGCGCCTGCTCGGCGACACAGGCATTGGTGACCTCCCCATTCGACAGCTTGATAGCTCCAGCACCAAGGTTGAAAACAGTTCGCAGATTGCCTGATGTATCATCATTTCGATGTCACCGACGGAATATTCGAGAACGTCTACCAGGTTTGCTACCAAGGCAAGTATGCTCAGCTACCCGAACCTCTCTCGTTGCAAAAGGAGCCTACCGTGCCTTACACGTTTCAGACCATCATCTTGTCTATGGTCCCCCACCCTCTGAAGGAGACGCTAACGGAGCATACGTCCACATCTTCAAGCACATGTATCTCCACAAGAACAAGATCAATGCCAAGGATGTCATCGCGATGTGTCGTGGTAACCCACTTCGGTTTGATTGGGGAAGTCAAACGAGACTCGCTATGGAAGGTCCAAACTACAAGGTCTAAACTACATGATGGACCGCTTAGGAGGAAAACAGCTTCGTCATTGGTTGGTGAAGCCGAAGTTCGAAAAGAAGCTCACAGTTGATCAACAAGCTGGTGAGAAACGATATCGCTTTATTTGCGAGTTCGGTCCTAAGGCGAATAAGAGAAATCAGTTCATGGATGGACCGATGAACAGGTGCACATGCCAGGTGGCAAGATGAGGGTAGGAGCGCGGGGAAGCTCAAGTAAGCGGTTATCAACAAGCCTGTGAAGAATGTGGTTCGAAAGAGTACCCGGCAAGCACCATAGGGTTCTTGCGAGCCACGAAAACTGCTCCGGGGATGTCCAAGCTTGATTGCTTTCTCATGTGGGCTTATGAGTACAATCGTCAAACAATTCTTCGAGAGCTGCATCTTCTACTTCATGCAAGCGTTGAACGGGGGCTCCGCATGTTTCAAGAGACGTCGTGTGGTTGGTTCGACTTCCAGACACAATCATGTTTTGATAGCCTTTTGCTTCATCAAACTGCTTGAAACCTCATCTGCGGCAACACGTGCACCCATTTGCTCAAGCTCATCGAAGAAGAGGCATTCTTCATCTATTGCGTCCCTGGAGCGGCCTTCGTCGAAACGTGTGCCGAGTAAGACGCCTTCGGCATCTTCAGCGGTGTGGAGGAAGCCTAATGTTGCCAGAAAGCACCTCAAGAAAAAAAACATCGCGGCCGAGTATTCATTGCGGATGAGACACACCTCAACAAAGGGAAACCAAGCATTATATCGAAGCATGGGCGACCTCAGTGTGATCAAATCAAatctggctttggggggccgtCTTGGAAGGACATGTGGGAACACATTTTTCTGTTCCGAATCCTTGACCATCCTGATGATGCATATGATGGACGTCCACGTGGGCATAAAGAGATGCTACGCAACATCACGTCTCTCGGTAGCAAGCAGCACGACACCTTCGCGAGTGATAAGTGGAAATTAACAGTTTCTGCTTTCAAGGCATTTCGTGAAGCCAATGGCCTCTCTGAGTCTGACTTGCCGCATGAGATTGTGAATCACAGTTTAGGTGAGCTCGCGAACGAGAATGGTTTCAGCACAAATCCAATCGAAGCTAAATGGAGCGTCATCAAGCGTTGCATTCGTAACACGATGGCAGACAAACTGCCTGCGCATGCTGATCGCCAAAAGTGGCGATCACTGATCGCGGAATACCAAGCCCGAAGTCTTCTGGGGGTACTTAACCCCCAGTACTTTGATCGGTGAAACATCGTCACTGCTAGTTTCACAAAAATCGTGAAACTTTTTCGAGTTGAGCGAGAACGGCACATCCACACAGCCTATGAGAACACATGTGTGCTCCCACAAAGAAGTCACTGCTGACATGTCACACATTTATCACTTAACAAAACAATTGGTTTTTAATAAACAAACCCAATATCTTAGCTTTTGTGAGTGGGAGGGTGTAGGTGCGAACCTTCTATGTTGAAACAAGCCGATGTGTATTCGCTGTGTTGATGTGTTGAAGGCAGGAAAACAGCAAAATGCAGCGGATAGATTTCGGCTTTAAACCGGCATATTACATTGATTTTTTTTGtattatatataacatatatttaTATCGTATGAGAATATGTAACAGCAGATATTAGAACAcagtagaatataatagaatatgtTTAGGTTAGCCTTTATTATGACATGTTATTATATTTTAACGTACTGTTGGCATTATCTTGTAttctattgtattgtattgcatggTGATGTACTGTGTTGTATTATAATATCATTTAATATATCCTTATTACTAcaggtacccccaaaccctaaacccttatccgagCAACACGCGCTGGAGTCTTCAAGTCAGAGAATTCGTTTTTGCAGCTGATTGCCGGACACTGCTGGCTAAAGGCTAACcccgtcagccctgaacctacagccGCAGCCTTATGCAGTGTTGTCCTTGATCGAGGTCTCTCTGAGTTTTCCTGCTTAATCCTTGAGTCAAAACGATGAAAACGTCGTCGTTTTTGTACAAAGCGGGCCTGAATAACTGGTGATATTGttggtggtataaatcctgcattactttaaggatgCTCAACTAtcggaactatggtatatttcctattatgggcaatgcagggttcatatcatcaaccgtagcattcgTCCGGGTTCCTTCGCAGAGTTGTCGTAGGGAGCCTCGTCTACAATCCCGGTAAATTTGTAATCGGCCCCGCAGTAATTGAGCAAACCCAACCCTGTGGCAGTCTTCCGTTTGCCTCCGTCCCCGGCCCgctatgaggggtttggggatcagacGCTCGGAAAACATCACAAATCCAATCCCTATTTACGATTTGAATctcgaagcccgtaaacccacgCCCACAGAGGAGCCCGAGGAGCACCCGACCAGCAGCTGTTAGACACAAACTTTCACCCCAGAGATATATACCGTAATATAACaaaacataatgtaatgtaatgtaatgtaatgtaatgtaatgtaaggtaaggtaaggtaaggtaaggtaaggtaaggtaatgtaatgtaatgaaatgtaatgtaatgtaaataatatactataccccaaaagcccttcctcATTAGTGAGGTCCCTATACAAACCCCCTCGTTATACCCCGTCTAGTAACCCTTAGAAGACCCCTTGACCCCattgttaaggcttctatatttctccttaaaccctaaacttgccctaaaccctaaacgtttaaaccctggacccttagccGGAGGCTGCGCGATTTGATTTTGGGAGCCTCCTCCCCTCCCAGCAACCCCTGGACCTGACGTTcgaggatcttcagggtttagggtgaggtagTGTTctccgggattttgggggttccggagttaaggtttatggttcaggcttcggggggtttggggtttcggggttcgggggtttgggaaatttaggcttgaggagtttagccTGAGGCTTTCGTGTtctggagttcggggtgtagaagGTTTTCAGGAGTTCACAGTTGAAGAGCTTGGCGCAACATTGTGGGTCAGAATAGTTGATAAACGTATCCCAATGTAGCTCTTGTTTTCGGAAAATCAACATAGCACCATGAGTTTATCCCCCCCAAGCCTATTCTGCATTGTAAAGCGCCTTCAGTATAGCGTTCCTGAGCCCCTATCTCCTGAAACTCTAAGTCTGAAGCCGTGAATTGTTTACATCGcccaaattcttaaaccctgaaccccagttgTTTTccacgcacccctaaaccctaaacccccctgaagcctgagacgaTAACACCAGcgagaaagcttagggttcaggttttagggtttagggttgatctgcCTTTCTAGGTACCCTTAACGGTACGTAGTACATATAGGGTGTAAAGCAGGTGCATCGggatcccagggttcagggcccatgcTAGGGGCCCAGGGGTTCAACCTTAGAGTCGATCCTTAGAtttgaaggcccaaaccctcagccaagagCTGTCAACACCCTGAGCTGACCCTCGAAGCCTTCTCGAAGGGCCATCCTTCGTTTATTGCTACAACTGCATCACTGTTCGTTTGGTTTCTCTTCataaactaaatcctgaaccctaaaccagtaagctCTTTGAATAGATCTGCGAAAGCATTGAACAAACAGGATAACCAAAAAGCCGGgcacctaaaactctaaatcctggcaccccgaaccctaacaccctaagaccctaacccctgaaccctgaacccctcagtccCTTATACAACCGCTACAGTAAACCTGACAGGAACACTtctagactgggtttagggtttagggtgtaggattctagaCATCCTGATAGAACCATCATTGCCCTCAAAGTTAGTGAACCTCGTAGCAACCaccggaacccttctagaaagtCGCACAGTAACTCGTATCGAAACAAAACTTAACCCGTGAGCtctcaagccctcgaccctaaacccttaaaggaacactgatacctaaacaaactctaaaccctaaatcctcatccctaaacaagcgcgaaaccctatactaaagcccaaaaccgtataccctttcggaaacctaaaccctaaaccctttgggaatcCTTTTAGGAGCCCTGTTTCTGTCCAGGATGACATGCCTGATTCCGAGGCCAGCTTCCTGAGGCCGAGGGGCA
>LSRX01001696.1_74209_80556
atctacaaggtttgctaccaaggcaagtatgctcaactacccgaacctttctcgttgaaaaaggagcctatggtgccttacacgcttcagatcatcatcttgtctacagccccaccctctgaaggagacgccaacggagcatacgtccacatcttcaagcacgtgtatctccacaagaacaaaatcaatgctaaggatgccattgcgacgtgtcgtggtaatccacttcgttttgactggggcagtcaaacgagactcgctttgtcaggtctaaactacatgatggaccgcttaggaggaaaacagctacgtcattggttggtgaagccgaagttcgaaaagaaactcacagttgatcaacaagctcgtgaggaaggatatcgttctattcgcgagttcgatcctagggcgaataacagaaatcagttcatggaatggaccgacgaacaggtgcacgtgccgggtggcaagattgagggttggagcgaggggaaagtcaaggaagcgctcggcaattgcatgaaaggtcgtcaaaacgcaaaaacgctcgagttttggccgtttacattgaaaagctttgtggattggttcttggacaacgtgatcgcaaagtgatcgcaaagatgctcccgacgatgcgtcaacatggtgtgacctggattgggcgcactcgcactggaaaatcgcttggctccaaaacggttctattcgtccagtccaagtatgcaatcgacatggcggatcgcagtgaccttgtaccctcaatcgtcaccgcgaaacatcttgactttttcaaggcggaatccctgactaagttcaagcccggcgtgttcgatgacgggatgctccaacgcatggatgcttccttcctcaaggcattcttgaacccatcagtttctttgctttgtgtttagaaacgtaacaaatgtttacctacgaatcaagtcgacttaaagtcacaacaacctgcgcaccaaaagtataatagcaagttttgcacgcgactatcgttagcatcacctgttcaaaccaggaagaagacgctacgatgtgggctagatattcttccgcacaatttgaacagggagcgggcagacacgcatgtaacaatccgtatgccgacgaggttgacaacgaggttttcaaggaaatgtccgtttcgaagatttggcagatttcttaccagaacttcaagaatctcatcaacccttcgttcgcaggtgttgaagaaaaggaagacatggatgcgatcatggccagaactcatttgatcgtcattaccgacaactcaataagcgaaacaaaaacctcacatgatttcgtatttaaaacatcaaccagcataaaagtctgctattgtaccacagtgcccaaaaagtcaggattgggaatagccgctgccatgttcgagggaaagatggctccgaagttctgctacgctttgcgagtggcgacgatgattcttctgcgtcgggtttcttcggtgacggagatggtgaagcaaggtcaatcacatcatggtgtgaatgccgtaaatttcgaaatgcgtgggcaacctgttcctgcttgactttcacgcgaactcgttcttcggacagaagtcggggatgaacgggtacagcttgcctggaagagctatgcattgacaagcactcaaccaacaaagagatccgtgcgtttcatattcacatgcaaaatatgtttaggaacgagcctgctcctatgcataccaaaaccgcttggatggatgacggtcatcgtgcgtggaaccgtttcgccgttaagcactttccgcaagaactcttgcgaccaggccatgtcttcgtggtaagagagcgggtagatcttagagtgcgggtccattttgtacgctttgaagatagcttgttgcgaggggtcaagaagatccttgggcataccatccaaaatcatctgaggcttttgttttgcttagtggtgcgtctacaagttgatggtatagacgcgaaatcatgtgagggttttgtttcgctaattagggcgttgttacatacattcaaaagcacatgcccgcactacacaggtatgaatgaggattcggatgagaacgacatcattcccagggttggtgagaaagatgacctcgaaagagatcttgagacgttgctggaagagcaccacagtgagcacatggatgtccgttacggtgcagctatgcatgtttaaccgtgatgatgctgctgatgttcaggtttgcctcgagctagccagaaaaggatggcgtcatatacagattggattgctttcagacgacaagctgtcctgactgctgattttgtgaacagaacagagttcctccatgtggtgaagcacagtcgcgtcgaagatcgaggaaacttgccagacacgtcagctacacgagctttactggcttgtcaggctcttcgtcttgtccctcagggatatgagtgttcgaacttttctacttctttcaaattggtttacaagtccggccactacaaatggcatggccctcgttatcaacaagcctgtgaagaatgtgattcgaaagagtactcggcaaacaccgtaggattcttccgaggcacgaaaactgcttcgtggatgtccaagcttgattgctttctcatgtgggcttatgagtacaatcgtcagaccattcttcgagagctgcatccgctacttcatgcaaacgttgatgggtggctccgcatgtttcaagagacactgtgtaattggttcgacatccagatgcattcatgttttgatagtcctttgtttcagaaattgcttgaaacgtcatctgcgacaacgcgtgcacctattcgcccaagctcatcgaaaaagaggcctttttcatctattacgtccagaaaacggccttcgaagtcgaaacctatgccgagtaagaagccttcggcatcttcagcggtgtggaagaagcctagtgttgccaaaaagcacctcaagaaaaatcatcgcggccgagtgtttattgcggatgagacacatctcaacaaaaggaaaccaagcattctatccaagcatgggcgacctcaacgtgatcaaatctggctttggggggccgtcttggaaggacatgtgggaacccattttcttttccgaatccttgaccatcctcatgatgcatatgatggaggtccacgtgggcatcgagaaatgctacgcaacatcaactctctcggcatcaagaagcacgacaccttcgtgagtgacaagtggaaagcgacagtttctgctttcaatgcatttcgtgaagccaatggcctttctgagtctgacatgccgcatgagattgtgaatcacagtttaggtcaggtgatctcgtgaacgagaatgtttcagcacaaatgtactcgaagctgaatggagtgtcatcaaacgttggattcgcaacaagatgtcaggcaaactgcctgcgcattctgatcgccaaaagtggcgattactgatcggggaataccaagccctaaatcttctgagggcattgaacccccagtattttgatcggcgaaacatcgtcactgctagaaatcgttaaactcttttgggttgagtgagaacggcacagccacacagcagacaggaacccatgcgcgcgaaaagaaagatctctctgcttccacactgcacacttacatgtcatacgtatatcacaacaatgggttgtaataaacaatctaaacatcttagcttttatgagcgggagggtgtaggtgcgaacgttttcagttgaaacaagccgatctgtatccgctgtgttcatgtcttgacggcagcaaaacagcaaaaacgcagcggatagatttcggctttaaacccgccggtggtagctacgagtacaatctgggtacaactcctttggctgcatctgcggaagtcccagtcgagcgcccattccgaggtcttgaatgagctgccgaaggcagtccgtcgtgaccctcgggtgaccgcttctcttacgagccgctttgctgcagggccatccttccacctcccaggcttcgcgacccagatcgcttcggcgccagctgactctgcgaaggcttagggcccttagggccgctagggccagcagccgggagaagaagtggtcgaaccccagatgcctaagtcgatgcaaccgctcctctcggccgggccttagaccgaatccaagcttgggcgggaagcaaaggctgccagcgaaggtcgcttcgcccttgccaaccgggctgctgtagcttggagttcggtgagcccaactttgtagaccggggtggcatgtcaatgacatcacttccaagaagccactgcagtccagccttccttgactcacctgtctcacctctgcagaactttaagaatttctccagacatcatcggacatcctcgcaggccatcggctcaagcagaatcactcacgaatgcaatgtgttttgctaactgcagttagatatgactgtagcacgtagcgtttgcaaatgctcagttaagcgttggagaaacaactgcaagctaccacaattcctgctgctcaagccccacagctctgccatggcactgctctctggctctgccaacgcaccctgccgattcccctggatacagcaccattttgcccttcggaagcggccacctggtacgtgaacatccggttctgcagctgaaactacactctgcgcccgctctgtcagcgcgtcgatggacatacgcatgcagtgaggatgtagcgaatggtttgcaaggcaaagccactgctccactccgcccttccaaaccctgaaaccgaaggctgttgaaagcacctgagcggcaggcacatttcgagttgccacttcatggccggagggacacgaactggaaaaccttgctgcaatagtctgtccagacacctatgaagaagtgcagcaaggccgtcggcagaagtcgcacagcatgctggaggatcaaggtaccacagcgaagccaacgagccgcaagtttggagggtggttccaggccagcttccctcgcagccgcacctgcaagcaatgcaaatcattcatacgtcctagagaatcctggatccaatcaggacgccctgcctgagctacaggacagccaggccgtaaataatacctcggcatctctgatgcactctttagtctgtctgacaagtagcacagcgccaattcagagacaagctgctagttcagcgccataacctgatgtcaagcaactctttgcgaacagtccgcgcaagccacacagcatcctagaaatctacatgccctgagacgtccagcagtcttgccaaggcgccaatttcagtcgccaagtaaaactcccattcccgaaccagctccaaagctaaagcgccaggtaagggtcgcagcagtcgtgcgggtagcggacgttgctccagagcaccaccctgaaaccagatactgagcgaaacattttcctcagccagcgattccacgtgatgccaccacatctgaggcaggaagaggcagtcgcctggctccaagacagcttcaattccttgtccgtgggccagagctgtacaaggatagtgagaagaagaggcaaaaggcccgtcagaaggcgcaccctgatcaagtcgggcacgtgcacagcgatccctgggatgggaaatgggaaagggtaggaaggacgatgccccgaccattggcgggaacagcacgaagcgtttcataccatccagctgaaggaagagattctggctctgatcgtagtgacatgccgtcacggctgctgcaccgctgcaaaacagctgcatgttcttcacgtggcccaaatcaccaagttcacgcaacggctccagctcatcccacctgaatgctcccaggccctcttgccacaaaagctctgccagtgggcttcggaccagatcgtcctggtcagcctttgcggccaatagaacggcccacaagtagtagggacttcggttggacgaccgcaaccgcgcgacaaagtcggcaaacagcataggttcaagctgacccttcgcggaggagtctgagaagcacaagttcttaccttcatctgcatagtcaaaagtcgtagaacctggccttgccactcggacaccctccaccagctgctgtccacacagcctctcaaggctgttcagcgtccatggggtggacggatcaagcaagcgtcgcccaaagccctttaagacaacaggtcgctgcgaagtcgggttgaagaattggcgcaaatgctgctggtcatgttcagataggtccacaatcagacacttggttcccagaaacacgtccgagacaaccgaccggggtgcaagcacggtgtgtgtcctccacttgtcattcggagat
>LSRX01000890.1_41253_47693
CATCCCAAGGTCATTGTGTCCAAAGCTACCTGTTCAAAACACATGAATGCCTCTGGGGTATGTTGAGGCTTACCACAACACCAAACAACGTTCCCTGCTTCggccgtgtttagggtgtctttacaGCATTGCGGACGTCAGGATGACGCAGTATAGCTAAAATCACCATACGAGTACCAATAGTTCCAGGTGTCTTCCCCAGTTACTACCCCCACTTTGGGGAGTTGCATTTTGGTTCGTAAAATAGACGCCCGGCCAAAAACCcgagtctgaagccctaaaccctaaacccggtttagggtttagggcttcagacttgagtgcctaagccctaattctctCGGGGGTGAGTCACGTGAAGTCGCTCGGGCCCGAGGAGGGGATGCGTGAGATCTGCCGCTGTTTCGAACctgcccctagccctgaaccctaaacccctaagcctttaacctgaGAgtccacaccccgaaaccctacatccgcacctaaaccctaaaaccccaaaccctaaaccctaaaaccccacatccgaaatcctaaacccctaaaaccctacacccctaaaccctagaacctcaagaAGGCGTGCGATGCCCTCGAAAAGCCTGGGTCTGGCAGAATGGGAAAGTAAGAGCGCTGCTACCCTCAAGCGAGCATACAAGGAGATAGGCAAGGAGCTGAAGCATATTGGAAAGGTCATCTATTTGTGGACTGCGGTGCTCAGCCCCTACAGAAggaattaaaaaaaaacaaaaaagacaaagCCTCTATGCCTGCCTAGAtaagccctacctacaccccaatggggttccttattgtggtatatatatatatatatatatatggttttagGCCGGTTCGCGTGCCCAGCGTTTCTAGGCTTTTCACGACTGGCAGGTACGGTCCTCATGACGCAATGCGTGTACTATGCCTTCCAGGGGCGTTCTTGAATgagaaccaaaaccaaaaaaacaaaaaacaataccaaaaaaaaacaaaaaaacaatattTCGGAACTCCTTGCCATTATGCGCACTTGTGACAGAGTTCTAGAATATTGATTtattggtttttttggtattggctttttgggtttgtttagtattttttttgttttgtttgtgtttttgtattggtttctttggttcttATTTAGAACTGGGTTCCCTTACTGGTACTGATATATCTTGTCTCACGCATCTGCTGGAGCTGCCTGGATCGAGTCCAATATTGCTGATACTATGGCTTTCTCACAGAAACGCATTCCCATGGACATTCTGCTTAACATCCGCGATTGCTTGAGTCGACTCTTTTCtcatacatatgcataggtGTTTGAAACCATATCCCACATGTGCGTGTTTGTTATGTTCCAACTTGTTATGTTGTCTTATCAGAAGCAGTGTAATTATTGAGGACCGCATGCGGAAGCAGCGGCCAATGCAGTTCCAAGCGCGCCTGTCTATCGTGAACGTCATATTGCTCCGTTACCTGATGGTTACTTGGACATGAGTTAAAACGATTTTCCGAGATTTTGCATGAAATTAATAGCGTTGTATTGGTTTCGGCGTAGTCCTATGTAGTATGGCTACTTGTCTACGTCGCTGAGGTTCGAAAGTGCTGGACGAGAACAATATTGTTTTCAAGCTGACTGAGAATGGCGGGAAGCTTTTGACATGTGAGGATTTGCGTTGACATTGATTAGCTAAGTTATTCAATGCGTCTCACAAGAGAACAGTCCTCACTCACACGATCATGACGAAAAAAGCATGTGTGCTTCGCGCCAGTGTAGCTGTACTTTCAGTTACTTCACATTAAACTCACTCTGCACGTGTGTGTATTGACTGAAATCATCGCAGCGTTCACGCTTATCCAATCTCGCGTTACTTGCAGTTATTCCTACCATGGCAAGCTTCCGCCTCGATGAAGGTGGTCAAGACGGCAGCCTTAATTTTAACGAGGCTATTGGGCAAGTAAAATGGTATGAAGCTCCAGGGTCCAGAGAGACGACCCCTGCGTTCAGACCGAACAACGTGGGATGTGACGATCGGTGATCTACCTGTTCGTCATCTCGATTCCAGCGCCACCAAGCTCGAGCAATTTGCTGATGCCATCATGTATCACCCATTCGAGGTCACCGCCATCATGTTTGACAACCTCTACAGGTTCTGCTGCGAGAACAAATATTCCAtcctccctgagcccttcaacacATGTCCATACCTGCAGCTATCGAACTCATTTCCAAGTTACTCGACGCAACACGGCTTCTTATGCAGATTGGATCGCATTCCGGAGCGCTATCCTCGCTGCGGACTTTGTGAACAGGACCGAGTTTCTATCAACAGTGAGATACAGCGTCGTTCGCGATCCTGCTCATCTACCAGACTCATCGGCCACACGTGCTCTTCTTGCACTTCAAGCGCTCAAACTTGTGCCTGGTGAGAGGGTCTGCGAAAGTTGTTCCTTCCCTTTACACGCTTGTTTTCAGGGACAAGCGCTATCGCTGGCGTGGCAGTCGGTCTGATATCTCTGGATGTCCGGATTGCCATGACAAACGGTATCGAGCAGCTTCCCTCGGTTTCCTTCATCATGTCAAGCAGTGCATGTGGATGACAAAGTTGGAGTGCTTTGCTATGTGGATGTTGGAGTATCCTCGTCAACAAATTGTTCGAGAACTCCATCCAGCACGACATGATAGCATCGATTCCTGGATTGCTGCCTTCCAAGAAACTATGAGCAGATGGTTTCAATTGCAGATGAGTCAGGGCTTTGACAGTGCTTCATCTCAGGAGCTATTTGGAAAGCCTtctgcttgcaaagcctctATCAAGAAGCCTGCTGCTTCTTACCGTATTATGAAGAAACCTTCTTCACGTACGGCACCTGCACAGAAACCAGCTTCGTCCTTGAAGAGaccttcatcctcatcaacatcactcAATAAGCCCAAGAAGATGCACTTGAAATATGCTGTTAATGCACGCATTTTCATAGCAGATGAGACGCATTTGAACAAAAAACAAGGTGTTCTTTCACGCTCCGGGCACCCTCAACATGATCAAATATGGCTGTTGGGTGCAGTACTCCACGGACACGTCAAGACACATGTTATTTTTCTCATCCTGAAGAACGCAGCACATGCACAGCATGGAAAACCACGGGGGCACCAGGAGATGAAAACAAACCTTTCCATGTTGGGAATGAAAAGTGGAGATATTTTTGTGAGCGACAAATGGAAGGCTACTCTATCTGCTCTCAAAGCCCATCACGAACTTCATGGACTATCGGAGAAGACATTCGTCATGAGATTGTCAATCACTCCCAGGGCGAGATCGTAAACCAGATTCAGCACCAATGCCATCGAATGCAAATGGTCTCTTATTACGAGATGGATTCGGACAAGGCTATCAGGTACTTTACCACGACACAATGATCGCGAAAAATGGCGTCTACTTATCGATGAATATCTAGCACGTCCGCTACTGAAGGGCCGCTCATCCCACACGCTCGATCGTGGCAACATGATCGTTGTTTCCTTCCACGAAACAGTCAAACTTTTCCGTGTAGCGTAAAATCTCGCGCTGCGTTTTAAGTATGAACCATCAACTGCACATCGCACTAGATTGGAAAATGAAGTGCATGCAACTATCGCGATGGTTATTGCTTAGCAAGGTAGCAGTTGCACTGCAGAATTGTTCAGTTATTCTGTTTATGTGTCCGCAGCcggaaaagcctcaaaaccctggggtcgtgaaaagcccaaaaacactggGCATATGATCCGGCTGAgaaccatatatgtatatatatatatataagtacccAGCGAGGTTTGCGGGATAGGGGAGGTccccaggaccccaagccctggaccctggaaccccaaaagcctttcaacctcttcctaaaccttaagcccaagccttctctactcttagtagctgaatgagtacactttaagctttttggcataatatgatcccttatagaactgaaagtgtacactttttgtgcttatgaactcagaaacctcTTCTTGGAGCTTCGGAAACAAGGTGGCGGTTCAGCCCCGCTCGTGTCGATGCCACAACCTACCAGCTCGGCTGCTGCCTTATCTGGGTTGGGTCAGCATaggcttcttagtagctgaatgagtgcactttcaATTTTTCGGGaaaatatgatcccttgtagaactgaaagtctgcaCTTcattgtgcttctgaactccgCAACTAAGgctagagttcctttaaagggttctgaaatggataagggttccataagtaATGTGTTGCATAAGGGGCCGATACAGAGGGCCCTGAATTGTTCGAATAGGGATGTGGGATACAATATAGCATACATGTAGCAAGGAAAAATaatgagacttagggttttagggttggtagtgtttagggtttagggtgttgttaaTTAAGTCGGCTTCAATATTAGCTCCTATCTATGCGCCTCTTGGGGCGTTTTGGCTGTGTTCCATTTTGGGAAAGCCGTGGCTTCTTTCAAAAGGATCTCCAAAGCATGTCTTGGTGCTTACCCACTGCTTACCTCATAGGGGAAATGACATGAATGAGGGGCTGACTTGAAGATCTGCTTGAAGCCTGTATGGCCCAAGAACCTTAGTAGctactttttgggatactatgaaccctattctatctgaaagtgtacactttgttgtgtttatgaactcagcaattcAGGAAAGTCAGGTTTTACAACCCAACGGAAGTCCGACTTCTATGGGGCCGGGATACTAAAACGGACATCACACAGGTCGGACATGTCGTCAAATTGCGTTTGGGGCGAGGCTCAATCAGCGCTGGTTCACCCGTGCTGAAGAGCCGAGCGTCTGAGCTCATGTTCCGGAAACTTGTTCCTTGATTGTGCAACTCCTTTTTAGCAAAATGTGATGCTGAATCGGATGTGTTCTGCGGCTGTGATGAGCTATCATGTTTTGATTACCGATAGAAACAAAAAGCATAACCTTGACAAGAACAAACCTTCCGGGCATGCTACAGTGAACTATATATTACAGATTACACGGGTACACAGGTACGATGAATCTTCAAAGGTGCACCACACCAAAAACACGCCCCCTCCCACCTACCGCCACCGGAAACTGTCACCTGTGCTGGGATCTGCTTGGATGTTCTTTGAActggtaaaggaacccttaaaggatcccttaaccctaaaccctagaccctaaaccttacccttgaaggatcccttaaccctaatccctaaaccctaaaccctacccttaaaggatcccttaaccctgaatcctaaaccctaaaccctacccttaaaggatcccttaaaggtgtagggcttaaagcctcGGGCCCTGGGGGTAAGCTTCAACTTTCAGCCCGAAGAGTCCCCCAAATGCACAGATCTACCgttcagggtagggtctagggtttggggtttgtcagggtttcgggtttagggtttagggtgttgtgtttggggtgtaaggtttaggatttagggccccaggtCCCGTCGCAGACGCTGCATCCGGGCCCTACTGGCGTGAGTCGGCGGGAGTGGGCCTCAGCAAGTATGCAGCTAATTTTTCCATCTCTTTCAGGGCACtgtatgaaccctcaacctcctaaacctgcaTGTCAACTAGACCTAGAAGCCCCTCAGGCCTTGCTTCAAACGCCCGGATGGTTCCATAGCTGTTTTGCGCTTAGGATTTAAATGTCGATTTTCTACTTCTGCGTCAACGCGAGCTCCAGCAAGCTAGCCATTGTTTAGACTTGTAAGTATCATGACAGGCACTTGTTAGGATCTCTTCTTgaaagtctacttattacctacttgcGCATTCTCCCGAACCTCCAAAtagtatggaagcctgaagaattaccagcATTACTCCGCAAGTCTTCACATTGTAATTAAACGCTGGCCCCCATTTCTAATTATTgacgcccctacattagaagCTTCGTTTTCGCCTTCCAACCGCAGAGCAGTCTAGCATCATCTTTTGGTGAGTCGacacaccaaatcctaagctttaaaaATCTTAACTTAACGCTTGAACTGCCTAAtaattgaaccctgaaacttcgtgTATCACCATAGTAGATGCTAAAGCCGGTAAGCTTAAGCCTTATAGAGACTATGACACTTGGGCATATGTCTGGAAGCTCAAGGTCATACGCCTTTTGTCTGAAGTACCAGCCTCTGTCCATGTAAAGGAAAGATGGCTCAAATCCCCagcctgcgaaccctaaaccaatcaaaaaccctgccctaaaccctaaccctaaggcttaaaatggcccaagagccttatatagtatggtctttgggcccaaaagccttaaaatatgagtccttagagccttagagtaaatcctaaacccaaacaaaaccggAATCCCTGAATCGTA
>LSRX01000306.1_491470_497682
cctcgacctctgcccatccagtggatgaccagtaagtcttctaacggttacttgcacacggccgacaaaagtcttgcagcagcaacagacaagtacacactatgtcgctctagaacttgcatatcgtgacatgtcgcgggagcgcagacgcgctacgaaattcaggacgatcgctgccttggctgtgctgaagcataagcaacctgggcgggctgaagtccaatcgtggccgagcatcgcatagacgagccttgcagcgatggacgacatttttatctacacctgttcgccacatgttgctacaatgatggccatcgcataagaatgtttgcgacgcctctgacttgaactgaatggtttcatgtgccttctgattgagctcgtccacaagtctttgatactccatcgccaattgttgcccttctccttgtgcttgctgctcaatgtttgcaaacgactgagctgcattacttcgaatttgccccaattcttgatgtagtgacctgactagctcctcgtcacgtagatgttgagcttgactggcttcctcaattctctcgatgccacgaaagtggtcagcgagcgaaccttgatgtacttgatgcaaatgctgcattgcattgctcagcatgtcgcgttgatgctcgatgagtcgatggttcgtagattgtggttgaccaaccaggcttaacaccggcggattgaatggtaatctcctcttctgacttcgcaacgcctcgtccagcgcggcatcagccgtgtcgccctcaaggaggttcgacttggcatcacctttggactgtgacggaggtgttggtgctgcagatcgtttcgagatcgtagaaggagatgattgtctgtcctgagctgatctccgtgttgcactcctcgatgatgatcttgacttcggctgttccggactgctaagaggttcccgatccttcaccttcttgatggtgggtcgacttggtataacagatttggacggtcttctttcgcttgtcttgacgcctaggcctgaagacgatgatcgcgtttgcgagcccgccttcggcaccgaaattgctctctgcttcgatgatgacgccgctgattgattctgcggttttctttcctcttctgtggttacaaaatcaacagagatagtctgtgcttcttcggcagtagactctcctgctgctggcattgccacttcaccaccaaaggtcatggttgtgtccgcacttgatcctgatgtcatacgttaggtgcgtcacggggtcaaagtcgttggtaggcagagcctacggctgataacctgcgtgagggcttggtacacgatatgtcgtataaccttgctcccctcagatgagcttgatgttgtagtagaatggcttgcgaatccaacgttaacccttgcagcttcactcggtcccgaccttttcactgcgccagacgaagtctgttgcggtctttgcaccaaggctgtacgcaccagttatggcagacgacaggctgactagtgcctgatcactgttttggcttgtgccagtttcttgagccgtgcgccgatatgagcttcatactgacatccgttcagtgaacaaggttctcttctcctgaacttcagtctaccttgatggggaagcccctctcaaggttgcaaacaagatggttacatagctcacaagcaaaatgctctcggcttcgatgtctcttcacagcatgaatatttggttttagggcggggtcatgtcgatgtaaacagggaatgttaggcaatatttagcatgattcttttgctttgagggggttcgtgtcgttgtagataaggagtattatgcaatacttggcatctttatcttggtttcgacggctgtgggataaagacttgtttatgttcggggtatagttgcaggaggcttcgaggtaggtcttggggggggtagcatatatacatatatatatattatattttgtatgttacattttatatattatatattacatattatatatattaattatatggatggttacggggtcaaactctgcccctgcgatttgggcagttcagggtacgcctcttcgacgacatcgctatcaactcttacactcacgagcgctgcagtagttaacgacctaaaaaacacaacaacccttttgaaccaaaaacatcaaaacacccaaaaccaaaaaacaacaacaaacaatatttcagtactcctccgaaatataactagcaatatgcacaaatggaaaagttcggaaatagaaatatttttgcttttgcttttggtgttgtttttttgtttttgtttttcgggttttaattttttcttctcttcagttttgggtatttggttttgttaacagaaaagggttgttgtgttgctttaggtctttaattgcaacaacgcccctaagcgcaagagttgacagcgatgtcgtcgaaaaggcgtacctgaactgcccaaaacgcaggggtagagtttgaaccgtggttttggttcttagggtttgcgacgattatcgtatcaagtgtgacgacgcttgtgaaatctcactcatgccgtatgcggtctatcattcgcggcgttccgtactcaagccaagttctattttccggtgactcataacctacagcaggcgcgattcatgacgagcttccgtgcggaagagggtggtcacgatggaagtcttacttttgatgaggcttatggtccgatcagtggcatgaaacttcaaggtccagcgagctacatccactcagccataaacgcatggatccttgtttgatggaattccaagaggcaatcagcaactggtttgggaatcagctctgtttcggtttcgatggtcctgtctttcaatgattgggaaataagtcaacaagaaaatcagtctctaccagatctgattcgaggatgaagcgtccgtcatccagttcagtactgtaaaagcccagcgtgaccaaaaccattccaaaaacaaaagcgtagaggcaggatcttcatcgccgatgagactcacctcaacaaaagaaaacctagtatactcgccaaacatggacgcccgcagcgcgatcatatatggctttggggtgccctgctgcacggatatgtgaacacacagtatatctttcgcattctcgaccatcccgaagatgattatgacggcaaaccacgaaggcatagggagatggtcaaaaatttgtgctcaacctcaaaaagaatgatatcttcgtgagcgacaagtggaaggcaacagtctctgcaatgaaatcatttaggcgtgagcacatttttcttcgtcagacgcgaagcacgaaatcgtgaaccatagcaaaggtgaactgaagaacagtaacggtttcaccacaaatctcatcgagtgcaaatggtctctcatcaaaagatggatcagggcccgaaatgccggacgactgcctctgcactcggaccgtagcaagtggcgtgtgcttgtgaacgaatacctagccagaaatattttaaagccaaaactccggagtcttgtgattatgggcatatcacaagtgtacaatcatcaaaacttctgaaagctttctgttgtgataaaaaagtcgtgctagtatctgtgattcacacaccgcgcgagaaagacctgccgcaggaaaataaatcgctagcgtacggtgctatgccgttgttcgcgtgcacacgacagtgaaccatgcttatctgacgctgcagtatcagatcgaagaggcgcaatgtacatcaataatcatcttccgcatcactcacagacacacacacacacacgcacacacacacacacatgagcatcgtcggcgatgctaggcacgtttgctgtataccgacttcgcttattgggggattgttgaaaatattttcgtgtctgttacaatgatagatcgacttcgcttattgggggggattgttgaaagtatattcgagtctatcactatgatagaccgatttcgcttcttgggggattgttgaaagtacgtatattcgtgtctatcacaatgatagaccgacttcgcttgttgggggattgttgaaaatgtattcgtatgtatagatgcacatgtattcaatcatatcgccagaatatgcaaagcgcaggggtaggagttcgacccctgatatatatgcagcttgaaaatctccagacttgatgaccttattccacatggcgctttgcggcttcacggcagaaacccgaggtcccaacactagagccaaattggtagagccattttggcagacgtctccggacacaactcttgcgactcggcaggctcctagcgtcctagcaagcaagtagtaattgtggttttgacatgacaagcctgacaagaccaaagactggttgccaaagtacccacaggcccctggatcaacgcgatcggaacacatctacatgaccgttgccaaagtacccgtaggcccctggatcaacgcgaccggaacacatcgacatgacaagcctcacaagaccaaagacgttgccaaagtacccgcaggcccctggatcaacgcgacgggaaNNNNNNNNNNNNNNNNNNNNNNNNNNNNNNNNNNNNNNNNNNNNNNNNNNNNNNNNNNNNNNNNNNNNNNNNNNNNNNNNNNNNNNNNNNNNNNNNNNNNNNNNNNNNNNNNNNNNNNNNNNNNNNNNNNNNNNNNNNNNNNNNNNNNNNNNNNNNNNNNNNNNNNNNNNNNNNNNNNNNNNNNNNNNNNNNNNNNNNNNNNNNNNNNNNNNNNNNNNNNNNNNNNNNNNNNNNNNNNNNNNNNNNNNNNNNNNNNNNNNNNNNNNNNNNNNNNNNNNNNNNNNNNNNNNNNNNNNNNNNNNNNNNNNNNNNNNNNNNNNNNNNNNNNNNNNNNNNNNNNNNNNNNNNNNNNNNNNNNNNNNNNNNNNNNNNNNNNNNNNNNNNNNNNNNNNNNNNNNNNNNNNNNNNNNNNNNNNNNNNNNNNNNNNNNNNNNNNNNNNNNNNNNNNNNNNNNNNNNNNNNNNNNNNNNNNNNNNNNNNNNNNNNNNNNNNNNNNNNNNNNNNNNNNNNNNNNNNNNNNNNNNNNNNNNNNNNNNNNNNNNNNNNNNNNNNNNNNNNNNNNNNNNNNNNNNNNNNNNNNNNNNNNNNNNNNNNNNNNNNNNNNNNNNNNNNNNNNNNNNNNNNNNNNNNNNNNNNNNNNNNNNNNNNNNNNNNNNNNNNNNNNNNNNNNNNNNNNNNNNNNNNNNNNNNNNNNNNNNNNNNNNNNNNNNNNNNNNNNNNNNNNNNNNNNNNNNNNNNNNNNNNNNNNNNNNNNNNNNNNNNNNNNNNNNNNNNNNNNNNNNNNNNNNNNNNNNNNNNNNNNNNNNNNNNNNNNgaccacagacgttgccaaagtacccgcaggcccctggatcaacgcgaccggaacacatcgacatgacaagcctcacaagaccaaagacgttgccaaagtacccgcaggcccctggatcaacgcgaccggaacacatctacatgacaagcctcacatgaccacagacgttgccaaagtacccgcaggcccctggatcaacgcgaccggaacacatcgacatgacaagcctcacaagaccaaagacgttgccaaagtacccgcaggcccctggatcaacgcgaccggaacacatcgaccaaagacgttgccgaagtacccgcaggcccctggatcaacgcgaccggatcacagcgacatgacaagcctcacaagaccaaagacatcgccaaagtacctgcaggcccctggaccaacccgaccggaacacatcgtctgatttccttgggttgactacgaagtactgtgattgtctgtcatgttgcatcgcttccaccacgaaagatgcgacaaagtaaactgcatgcgaaaacaccaacaacgaacgagaacacgccacttcaacaggcggcgacgtcaggaaccgccactcaacgcggcgacgcgatcgaacgaaccaacgaactgacaaactgctccagcactcactctggcctcgtgtgggagtcggctcattgcagcccgcgacccaactcgcaagccttcaaaggaatgaatcagacgagtgagcgataattagcgagcgccaagtgtgatgcgaggaagcaacatggcggaaaagaaactgaaactccaaggaagcggaccgaccgaatgaaagacatccgcattctcaactgaacgatgcgtgatgtctgagaacaa
>LSRX01000652.1_19166_25483
AGTATATGAGACAACAAGGGAATCTTATTATCGATTCGATCATTCCGACCTCTGTGTTGGATCGCTAAGCTTGAGCTTGCACTTGGccttacatccctcaacccttcacagtatcctccctaagctctaaaccctaaaccccaaaccctcaacccttcacagactcaaatccttaaccccaaacccaaagcccttcaaacaatACTGACTCACAAACTCAAAGTCTGCGCAGGCCCTTACCCCAGTCGCAAGAACTACTTCCACAAACTGAAGCCCAGCAAATTCCAGACCTTATGCCCATAGGAACGACACAGACATCGCCTGTGCAGCCGAAAAGGCCCTGCATATAAGCCGCAACAGTTATCACGatccaggccccaaaacatccccaataaccacagcccccaaccccaagaccctagaccccaaagctcaagccctaaaccctgaaacccgaggcagcccccaagccctaaaccctaaaccctaaaccccaaaccctgaacttcgaggtttagggtttaggcgcccaaaaggccaagcccctgaaccccaagaccctaaagaagctgccccgaccccaaacctccgacccCCCNcacaacccttcagccctgtaCCTGCAGCGGTGGATACAGGGACACACTCACCCTCTCCCCTCCCACCCcggaccctacctggaccctaaagaacctacctgtttaggggtccttattatgatttctttatatatgtccTTGAACAGGTAGGACATTTGGGGTGTaagctaggccctaagccctaaaccctaaacccccaaaccctaatctccaagctCTTGCAGGCCCCCAGCTCTGGAATGCTCTTGCCAGGGGAGGCCCTGTCTTTCAGCCACTCGGCCGCCGAAAGATCTCATGGGTTCAGCttcactttttttggggggagggggggggggaggttaagggtttagggtttagggtttttggggctttagggttttagggttttagggtttctggtttaaggtttcggtggggttcttgggattcagacgtttagggtttggggctttggtcttttCATGCTCCCGagtttcaggggccttggggttgagtgttttgagTTCGGTCTCGATCCTGGGCCCTGGAAGGAGTGAATGTGCAATTGTCCACAGGGTCATCGTGGTACAGGTCATGAACTGGTTCATGACGGCTGCAGCACCCTAGCGTCAGCTCACGGTTTCAGTGCCTCATGCTGCACAGGGCAGCAACAGTATAAAattcaggtttaaggggctggtacggggtttaaggctccgaaAGTTGTCGGCGAGAAAGTACCGTGCAAAATACACAATGTCGAGTCAACGCAAGCCGCATTAACCCCCCGGACCCTCTAGCGACACCTCCTTTCACATTGTTCTACTCTTCCCAGATTTGTCTTCGTCTACTCTGGCTTCCCTTCTGTCATTCAGGCTCCGCATTTCGCCTTGGCGAGGAGCGCAGTCCTGATTTTCGCTTGGCCCCTTGCAGACTGAGAAGGTTTTGCCGTTTTCAGTTCTTCTTGTCGGCCGTGTTCTTGCAGCGGTCCACTTAGGgtggcttttttggtttcatggttcagaGAAGTTTGCTTTGGACCTGCCGTTTGAGTTTCTGTGTTttcgcagcccaaaacccaaaatcctacacatcTTGACCCTCGCATTCAGTTAGGGGCAGTGTTTAACTAagcgcacgccctaaaccccaaacctgcaaacccctaaaccccaaaccccaaagtctaaacccataaacccacataaaccctagccctgatcccccataagaccctgaacggtttggggtcggaatatggcccctgcgttttgctagttttTAGCGCAGGCGTCGTTGactcccaaaccaaagaaaNNNNNNNNNNNNNNNNNNNNNNNNNNNNNNNNNNNNNNNNNNNNNNNNNNNNNNNNNNNNNNNNNNNNNNNNNNNNNNNNNNNNNNNNNNNNNNNNNNNNNNNNNNNNNNNNNNNNNNNNNNNNNNNNNNNNNNNNNNNNNNNNNNNNNNNNNNNNNNNNNNNNNNNNNNNNNNNNNNNNNNNNNNNNNNNNNNNNNNNNNNNNNNNNNNNNNNNNNNNNNNNNNNNNNNNNNNNNACCCACAAAAACAATATTCAGGAACTCTTTTAAATACATACGGATCTCGCCTgggactttgttttttttggttttggtttctttttttgttcttgggtttatgtggtttcGTTAGGTTTTTTGGCTTGCATATTTATGACGGTCCCGAATTTGAAACTTTCACGAGTTTTGACTAGGCCCTGTCTCAGGTACTGCCCTCAGCAGCGGAGTGCGGCCGCGAGCGGatgctatatacatatatatatatatatatacatgtgtgtgtgtgtgtgttacctGTGCTAATACTATGCGTATAACAACACTTGTGGTTACCATTGTATACGTATTACCCTTCACACTACTAGCATTCTCGCTATCGTTACTCTTACTCTTCATGCTCATAGCTGACGGTTTCCGCACGTCAGAAAAAGCATGCTCGACTGCAatgtgctcatgatgctgtgcCCTGAAGTTATCTGACGATTTCAGCTGCACTCGCGATCGTAACGGCCCAAATAACTACTAGTGGTTAGTCAGCACAGGTGATGTTGATTAGCAGCATTTTTGGAAACTCTTGTCGTTTCCGTGCTCATGTCAGAGCACCGAGCAGAAGATCTCACGTTTGATCAAATGCAACTGCCGTCTGCCTCAACCTGTAAGTCTCGATCTTCCAGTCGGCATCTTCAATGCGCTCATCCTGCCCATCACTCTGCTTCAGCTCCATGACAACCCCCTGGTTAACATGTTCGACGTGATCAGCAACCACTCTCTCGACATTGATTTCGCTTACCTCGGAAAGGCGTTCTTCGATGCAAACCGCGACTGCAACTTCAGTCAGCTCCCTCAGCCCTTCGGTTTCAAAGGCGAACTTCCTAAAGGCACGAAGAAACACCCGTCTGAAGCAGCAAGTGGGAAGCCCCGTGGACATGCAGAGATGCTTGACAACCTCGGCATGCTGGGTCTCTCGAAGGGGGATATCTTCGTCAGTGATTCTTGGCTCGCTACATTTTCTGCAGTCAAAGAATTCAGACGGCAACATGGGCTCACCGAGACAACCTTGCCTCATGAGAAGGTCAACCACAGTGCGGGGGAAATCAAGAACAGCAATGGCTACTCCACCAACGCCATCGAAGCCAAGGGGTCCCTCCTTAAACGGTGGGCCCGCCGCAAACTGGGTGGTAAGCTCCCCAGCCATTCGGATCGTGTCAAACGGCATCGACTCATCAACGAATACCCAGGGCGATGCATCCTGAAAAGGCGCCACGTAGAAACCGTTTCACGAAGCCAATCCGGCTCAAAAGATTTCGTATCTTTCAAAGCCATGTTCAAACTGTTTGAGGTTGCCTGATTCAGGCGATTGAAGCATTTTCCTGCGCAGCATTCCTGCGGAATTCTTTGTATCTCAATCATCACATTTGTATCGACACGCGCGCGCTCGTCTACGACAATAAATTCAGCCGCATCGCTGCTATCACATGATGCTCATGTCTTGGCCTTTGTTTTTCTACACACACGTCGCTCCGCAATTGGTTCAAGCATGCTCACGACAAAGCTGTGTATCCCtaaaactagcaaaacgcagGGGCCGTGTTCCGACCTctaaccgccctgaaccctggtagttttctctaaacctgaaaccttcctaATGCTGTAAATTCCAAATGGTCACAAACCGCAAATGCTGTCTTTCACAGCATTTGCGGTTGTGACAAAAAAGACGCTATACGTAAGCAAGGATTTTGGTATCCCTCCTGCGgaaacggaccccaaaaagcactaGCCAGCAAGAAAAAGTCCCGGCTAACTAACTCCAGTGAAAATAGCAAACTTTCGACCAAGCAGAAAACAAGTTCAAACCTAAGCGTGCTTCCCCCTCTTCCACCTGTAGCACCGCAAGAAGTCCCACATTCCCCAAGTCCGTACAGcgatgtggagtttcgggtaaTTTAGGGAGTACGGGctgcgttttgggatttagggctgacccctaaagcaaaagcctaATCGAAAacggaagccttgaaacctattTTGGTGCACCCAAAATCGAAGCCCAGGTCATGTGGGAGAAAGCCATTTACTGCATCTGTGCTGGGGCCAAGAGCTTTATCCTCTTCTTCGTGCGCGACGTGCTGCACATCACCAGGGGATCTgaccaggcttgggtttaggtttcagggtttatttcagTCGTTTATCTTGATGTTTTTTGAACGTCCCAAGTTTGCTATTACTAGCATTGCAGCTCAGTAGCTTTGCTATTCTTTATAAGTACTACTATATACTTACCGGCATTGCAGACATATTTTTTGAAGTTATGACTCATTGAGTTGCAGGTTTGTGGTTGAGTTTGGGCACTGCAGCTTGGGATCAAGGGTGCAGTTCAAAGCGCGAGATGTCGATTGTGGGGAGGGCGAGGGGAGGGGGGCTGCAgatgttgggttttgagcttgcctCAACCCACGGCCAAAGGGTTTCATCTAGGGGCCCTcataatgagaacagggtttgtaGTATGTTATATGATGCTTACAAACGGGAATTCTAAGCAACCCTAGTTTAATGATTAAGGGAGGTGTGGTATGTCGGATGTCGAAGTGAGGAGTCGGGGCTGACACGGCATTTTGCCACGATCAGCCCTTCAAAGAGAACAGACAGCACAGAAACTCAGGGCAGAATAAGGCTTACAGTTgcgggcttacggttcagggattagggtttaagctttggggtttaaggtttagggttagggtttagggtaaggagaACAGTGGCTCGCCAGACAgagccggtggtggtggtggttatggcGGCCTGCTCGGCGTCTTTGACCAGTATTACCATTATGATTATCGGCGGTATTCTTAATCTTggtcgtagccgtcgtagccctactagtactagtagtaagaaGTTCAAGACCACACATGATGGTGGCAAGAAGAAGCGCTGCGGAGAGCATGCTGATGTCGCGGCTAGAAAGACCATACTCGGCTGTCACCTCACCTAATTCATCCTTCCTCAAGTCTTTCAGAGCAAAACACAGTCCTTGTCCGAATTCGTTCGCCCGAAGTCCTCAAGCCTGGAATCTGGAAGGTGCATGTCGAGCCGCCAACTGTCTCGAACgagccactctaaacccgactctactccatgagccctcaaggtcctttgccctgaacccgaggcctaacccctaagcacgcCAAGAAACCGCTTGCAGGCACTGCTGCTGGCCGAAGCCGCCCTGAGCAACGTGACCGCTGCGGCAGCAGGCCCGTGTGGGCCGAaaagacggttttgggtttggggtttcaactttaaaccccaaaccctacatctaaattctaaaccttgaaagcttgagccttaaacaccaaactgcAAGGTTCAGAACTTTCGAGTTCCATTGTCGGGGTTCCAGGCTTGCTGTTTTGGCTTATCCTGCATTGTAAGAAGAGTCGGTGAAGAACAAGACTGCTACTGGGTAGTTCTTAAGATCTTCGAggtaccaccgccaccgcacttgcagcagcaggaggagcagaagtagaagcagcagaagcaaaagtatcagagcatcagcatcagcatcaccatcaccatcgtcgtgtCTTATCGTATTGCAAGGTGGCTTCCTCTCCTCGTGGCTCTTCACCCGCTTTCACATCCAAGCCCAGCGGCTGGCAACTGCGGTGAGCACTGGGAAtcggggtgggcttagggctggttaaggtttaggggttcaggttgtgggacGTAAAAGGCCTGGGATTTTCCAGTGTTTtccatttagggctcagggccctggcttcgggtttcgggttcggagcaCCGTTCCTGTGAGCATTCAGCATCGCAGCCGCTTTTCCTCATGCCTGCGTCTTTACTGCTTTTGCGCCCTTCCGAagtaatattggggccttaatagttatctatgttttttttttgggttcagtatTTTTAATTGTGCTGTAGTAGAatttcacccaaaacccaattattaaggcccctatactatatcAGCCTCAGTCTAAGccaaaagcaccaagccctcgtTCCTAAGCCCATGGGCCCAAATCTTTCGCAGCCGCTATTCGACCCCAAACTTGTTggtcttttcggctttagggtttgggcttgaggtaaagggtttagggtctagggtttcgggtttaggggtttagggtttaggggtagg
>LSRX01001304.1_157117_163440
caaaccgaaggttcacttttgaatgtcgaaaatgcatccatactccagccacggcaggcttgactgccgaaccgagcggaccttgctgcagaagcatgtgacgactgcggtagctttttgtgagtgaaacattgtacacagaaacgagtgggcaagtgataagttggccaggtgagagaaaagccgtatcattcaacggtttttccttccaaagacaagccaatagacaccaaaaaagaccgcggtaataataataatgatgtgtgtgtgtgtgtgtgtgtgttgtaagaaatctccaccgagaaacgttgtcagctgtctcagccgcattgcatgagttcttgggagtgagaggtaccagcacattcgggacgtacccgagcaagtcacggacgagactgtgacagcgttggtgcctcagactttgtaatgcacaagcgaggaacaggaagtacagcttgtcgtggctccagtctcccgttcctgcgggcggggaccgacgatgccacccaggaggcagttgggagttggtgggtacacttgtttatgctcagcatgaagctctcgagctggtatgaagaaaggcgttgccatcggcgattacgcaaatgatcacggccaatccggctttcttgtggcctcctttctgcgagagatacattcgagtgcgtcccgacttttctgatgccaggatggtgaggaaaaatccgggcacggcccagcagtggggccagcgcgacgggcatgtttcacatcgcgtcagtcctcgcctcctcttttgattggcacatgcaggttgtgcctatagcgccgaaggctcctgtggacccatccacacagatacaggcaaggctcgctgcattatcgtgggtccatgtgcattgattgacttggtatgtgtaccgtcaggtaaggcctctgcgcgaacgtccagagattccgaagcccgtatggcatcctccgtggaagctgatgagagtgatgcgcgatgctcaattcgggtccaaaatggttccgaccaaccatcaacagcggccgcttccatccgaaggtcgaagcgaaaagatgaagtggtatgctgccattgcactcacagcgaacggaagaggtgacaggtaaacccgtcatcacaaagaatggatgccgcattagggcagagcagcgtgccatctgcgaaacctgcccagtccaaacggcccatggcctttcatgaatcctgttgtcggcgaaccttgttgccggcgtggatgaacaagtgttgatctgtgccagatgtgccatattagaaagtgctgctttgactccatggcgtcggccgctgaaccaaagctaaatcgcgagcaactccttgcaagaagccgaccattgcagcccaggttcattcctgcatgtcagcctgcacgcggcaacatgtggttctaacttgggcacggagttagaaccacctgccgccaacgtacaccaccgcaaccctgcaccacccggcccgtaccagtccgtagaccgccccgttccgtgccaaacaacccgcaccgcccttgtgccgcccgtatcgtcccgcaccgccccgtaccgcttgtactgccccgtaccccgtacagcctgcactgccaccgccccgcaccgcgtccgcaccaccccgtactgcaccatatactgccccgtgccgcttcgtataccgcccatgccgccccgtgccgtgccgtacagccccNNNNNNNNNNNNNNNNNNNNNNNNNNNNNNNNNNNNNNNNNNNNNNNNNNNNNNNNNNNNNNNNNNNNNNNNNNNNNNNNNNNNNNNNNNNNNNNNNNNNNNNNNNNNNNNNNNNNNNNNNNNNNNNNNNNNNNNNNNNNNNNNNNNNNNNNNNNNNNNNNNNNNNNNNNNNNNNNNNNNNNNNNNNNNNNNNNNNNNNNNNNNNNNNNNNNNNNNNNNNNNNNNNNNNNNNNNNNNNNNNNNNNNNNNNNNNNNNNNNNNNNNNNNNNNNNNNNNNNNNNNNNNNNNNNNNNNNNNNNNNNNNNNNNNNNNNNNNNNNNNNNNNNNNNNNNNNNNNNNNNNNNNNNNNNNNNNNNNNNNNNNNNNNNNNNNNNNNNNNNNNNNNNNNNNNNNNNNNNNNNNNNNNNNNNNNNNNNNNNNNNNNNNNNNNNNNNNNNNNNNNNNNNNNNNNNNNNNNNNNNNNNNNNNNNNNNNNNNNNNNNNNNNNNNNNNNNNNNNNNNNNNNNNNNNNNNNNNNNNNNNNNNNNNNNNNNNNNNNNNNNNNNNNNNNNNNNNNNNNNNNNNNNNNNNNNNNNNNNNNNNNNNNNNNNNNNNNNNNNNNNNNNNNNNNNatatatatatatatatatatatatggctttaggccggttcgcgtgcccagcgtttttgggcttttcacgactggcaggtatggtcctcatgacgcaccgcgtgtactatgccttccagcggcgttcttgaatgagaaccaaaaccaaaaaaaccaaaaaaccaataccaaaaaaacatatttcggaactccttgccattatgcgcacttatgaaagagttctggaatattgattttttggtgtttttggtattgttttttttgtcttttttagtattgttttttccggttttgttttttgttatttttggtattggattgcttccttccaagaaactatgagcagatggtttcaattgcagatgagtcagggctttgacagtgctttatttcaggagctatttggaaagccttctgcttgcagagtctccatcaagaactttgctgcttcttaccatattatgaagaaaccttcttctcgtaccttcatcctcatcaacatcactcaataagcccaagaagatgcacttgaaatatgctggtaatgcacgcattttcatagcagatgagacgcatttgaacaaaaaaagcaaggtgccctttcacattccggtcgccctcaacgtgatcaaatatggctgtggggtgcagtactccacggacacgtcaacacacattttgtttttcgcattctgaagaacgcagcaaatgcacatgatggaacaccacggggcaccaggagatgaaaacaaacctttccatgttgggaatgaaaagtggagatatttttgtgagcgacaaatggaaggctactctatctgctctcaaaacccatcgcggactgcatggactatcggagaagactcttcgtcatgagattgtcaatcattcccagggcgagatcgtgaaccagaatgggttcagcaccaatgccatcgaatgcaaatggtctcttattgagagatggattcggacaaggatatcaggtactttactaaaaatgtcgtctacttatcaatgaatatcaagcacgttcgctgctgaagggccgctcatcccacacgctcgatcgtggcaacatgatcgttacttttccgtgtagcgtaaagtgttcagttattctgtttatgtgtccgcagccggaaaagcctcaaaaaccctggggtcgtgaaaagcccaaaaacactgacacatgatccggcttagaaccatatatgtatatatatatatatacatacatatatacatatatacatatatacatatatacatgtatacatgtatacatgtatacatgtatacatatatacatatatacatatatacatatatacatatacagaaacaaacatacatatatatatatatgtatgtatatttatacacatacatacataaataaagatgtatgtatgtatgtatgtatgtatgtatgtatgtatatgtatatatatatatatatcattctagacacgcatacacatatgttgagatatatatatatatatacacgcacacacatacatacttaaatacttagatatttatatacttgtctacttgcatatctatatatctgtctacctatctatctgcttatctacctatctatctatctatctatctatctagctatctgttatctacctatctatctatttatctatctatctatctatctatctatgtatctatctatctatctatcttcctatctacgtatttatctatctatcgatcgatctatctatctacctatctaattatctgtctctctatgtatgtatgtatgtatgtatgtatgtatgtatgtatgtatgtatgtatctgtctgtctgtctgtctgtctgtctatctatctatctatctatctatctatctatatatatacatatcatgtattgacacgcaggttcctacgtggcgcaagttaagctaggaacggccgacattaatgcatcagcagcgttggacggtcaccgcttgcagcacccagtgaaagttgtgttcctgctgtgtcagaacttgaagcagtcattgtgttaaggtctggccatgagggctgggtgcgaactgtcgctgtggatccgacaaatgaatggtcaaaaactcaatccaaggtgttaaagggccacgagtagaacgggagagcgggcctctgtcgtgttccatgcgcttggccgtttcaggttcgcatcctctggcaatgatcgcctcataaagatctgggaccttgctagcggcacgcccctcgctcagacaaaagcttgcatgttcgtgtaatgacgaagtggcgagtattgagcaggttgaagctgtccctgactgggcacgtcagcacggtccgagctgtggcgatttcggacaggcacgcctcggagttggcagcaggaaagcagtgcatagagttgtattgccgtacgatggcccctgcagtggtgcaggcatccctacctcttcagcgcgtccgaagactgtgaggtgaagtgctgggacctagagcagaacatggccagccttgctcgtcgtgatgttttttgggtgctacggtctgaagcggtgtgccaggtaattcgcaattaccatggacacctcagtggtgccaattcctcggcagctttggcatctgcgagctagccgcaagagtgcatgcagtggtgcagtcgcccttctgaggtgtactgcctcgttttgcatcccactctgaacatcctcgcaacaggcctgaagtagagccttggacataagagggttgaggcctttgaagaagtatcgcgaacactgttctcttccgtctgtgaaaggtggacgtgatggctcagtccgtgtgtgggacatgcgcaccaagaccgggatttttgttttcaccggccataccaacgccatttgctcgttgacctcgcaggcccggctgaaggaaaggaaactagttcttggtacatagcatgaagctcagcggttctgtcggagaggctgccgagcctcaatttatcagtggttccatggacagaatggttccgcgcttaggctttagtcgtctaggcctaggcatcatccaccaagatcgctgagacatcgaaggttcgactttgggatctggccgccggtaagtgctctgctgctgcctgagatggaagtctaagtctagtttcggcatgtgctcttctctgttgtgctcgaaggtcactttgaccaaccacaagcccgggaccacactccgttaacaatccgctcttgccgtgcgaagcgtgcatctcaggaagagcatacgagccttggcgatccatcctctagagtacacctttgtgtcgtgctcatctgataacaacaaggcctgcgctcgcggatgtgcaagacttttagatgctcaccacttggggccatgagcaggtatggaagtgtcccaagggcgcttttgagcgcaacattcagggccacaatgctatcgtgaattgtcaacctgccatgtgtttctctgaaagctttcgccgtattcgtctctgttgggcctgggcttggtccgagaatcgctctgaccggttgggatcatgcagcttagatttgccatttgcaaggacatctgagctgcacatacatggtcatatgtcaatacggtagaggtaacttcgcagcttgagagcgtgttttttttacatatatttgcatgtgcattcattcggattctcatttgactttattgaatttcatccctgtccatgaggcagctgggattgctcaggtttgcctatgtctgcctgagacgtcccgagacgatcatcatgccaagatttgctacctcggagagcaatcgtcctgcagaaactagtatgtgcggagttcaactaactccattcaatgagccatctaccatttgtgtctcttttcggaggatcaactgtgatcatgtcaagatactggtgacgcatgtgacccagaaccttcaacacttgctggttacaaagtgtgtgtgtgtgtgctattcgtggatccagtatgcaa
>LSRX01000453.1_197831_204052
ACCACGGCCACACAGCAGCAGGGGAagctccccaaagccaccaacagcCGCCAGGACCAGGGACCACCCCTCACACAACACAGCCGGAAACTCAGGCCGAGCCGGGAACGCAGACAAGCCACCGGGGGCACAGCAGCGCACCCAGCGGGGACAAGCAGagcaatcagcagcagcggcaagaaaGACAACACCCAGCCAGCTCGTCCAACGAGACGGGGACACCACACTCAGCAGCCCAGCAATGGGGACGATATACCCCCGGCTCTGGAGACCAGAGAACCCGCAATAAAGCAGACAAAACGTGGATCCATGCTGAGTTTGCGAAACGAGGGTGGCGAAAGCCAGAGCACCTGACATGGAGACAAGTAGAGCACTGGCTGCATAGCCCAGAGCAGAAGAGGCGCGGGGAGCCAGAGCAGCAACGGCAGACCCCCACCAGGCCCCATCAGCCGGGGCTCTTGACCCAGCTGCTGAACCTGCACCTCCAGCCGAGGAACCCCCTCAGGGGACACCGCAGCACACCGGACCCAGCGACCCCACAGCGGCCTCGAGCACACAGGCGCCCCATCAGCCACAGCAGGGGACACAAGCACAAACCGCAGCCCTCCAGCAGGAGGACCCCACATCCAAGCAAGCGACTTTGGCACAGTGCAGCAGCCAGGCCcacaagcagcggcagcggggaCAGGACCCCAACCAAGCCAACCAGCCCGGGGAGGGGATGCCCCCATCCAAGCGAGAGAACCACCCAATGAGGACCCAACCTCCAAGGAAGGTACCAGAGCCCAAGAAAgggcgcagcagcggcagcagccaacTAGGCCAGCCAACAGAACGCAGCAAGGAGGTGAACGAGCAAGACAGGGACAGGGGACGCGTCCCGCAAGCAGGGGACCTCCCGCACCAGCACCCGACGGTCTCCACCCGCGTGGCCGCAACCTCCTCGGCCCGTGCGCACCGCCGCAACACAGAAGCAGTGCACGTGCCGCCTAACTACGCTCAGGTTACCTGGCTTGACAATGgaggacagcaacagcagcggcacccCACAGCGGGGCCAGTGAGGAGCCAGAACCcaggacgagcagcagcagccaccggaAGCGGGGACAGCCAACACCAGGACAGCAGCCGCTACAGCAAGCCCCCGCGACTGAACACCCGCTCTTCGGGGCCCCTAGCACGCAGACGCAAGAGGAGATGCTGGCTGTAGCCCAACTCGTTGAAACGGGGCAAGCAAGCAGAGTGGCGTGGACAGGTGGACGGAACCCATGCCAAGACACGCCCGAAGCCACAGTCCCCGAAACCACGCCACCcacccagcagcagcggggaAAGTCCCCAGGAAGCCCCACACGCAAACGCAGCAGAACGGGGGCatcccagcagcagccggaaccGGAGCCAAGCGACGCCGCAGCAAGCAAAGTACAGGAGCGAATGCAAAACAACACAGCCGCCTCACAACAACCACACCTTGAGCACCACCAGCCCGCGGAACGCTTCCCGCTGCAGCAAATACTGGGGCAAAGCCACACAGCCGCAAgctcacaacagcaacaccttGAGCACCACCAGCCCAACGCAGTCCTGCAGCAGAGCAGggatcagcaacagcaggagagtTCAGCGTACATGATCCTACGAGCCCAGCAGCTGGTGGCACAGCTCATGCCCACCCTAGTGGGGGACCAAGTACCACTGGCCGCGGAAGCCCTCGGCCAACTACAGTCGTGGACGAGAGAGCTATGGGGGCATGACATACAGCTGGTGGGAGACTCTGCAACAGACTCATGTGGCTCCTTGGCTGACACAGTGCCTTGGCACCCTCCAGAGCCGGCGAGGGGACCTGAGGAGGGGTCGgctgaaccccaaccaacccCCGGCGAAGAGTTGTGGAAGCCAGCGGGGAAGCAAAGTCGGCAAAGCCGGGGACGCGAACTCAACGACTGCAGCCTCGACTCAGCAGACATGCCGGGGACGGAAACGGAGGACGAAGCGTTTGGCCTCCAGCGGCGGAGACGGAGCACCACGCCAAGTTTGCGACGCCGCACCACTGCACCGACTACTGAGGGGCTCCCGTCGACAACAACGGCGGCTACTACAACCACTGAGCCGAGAGTAGGGGACAACATCGCAGGGGATGTGAACTCCTCTCATAGACGCAGGCGCCTGCATGCAGTCATGTCTGACGACTAGGCTTGTGTCGATGTATGGCGGGGACCTCAGGGTTTTTTGCGTCTTCCTgaagtttttgttgggttttttccATGACTGCTGCAGCGTGCGCACTAGTAGAGGACTGGTAGGGGACTACAAAACAACTCAACCCACACCATCCACAGGAGCAGGGGCCTCAGTGTGTTCTACCTCTATGACTGTTGGGGTACGCGCTATACCTCGACCCCTGCGTTTTAAGTACCTTTGCCTTTCATCGCTTCAGGTACGCGCCATCGACAACATCGCTCTAAAGATCTTGTTCAAGGGCCGacggttaggatttgggggcttatggaAACTCAGTGACACAACCTTATTGAAAAACCTAAGTgaaaaaacctaactgaaaaaacctataaaacgtAAAACACCTAAATTCAGGAAGTCTTTAAGCGACATGCCCGGGAAAAGACTTCCTgaattttggtgttttaggttttttaggatttttcagttaggttttttcagttaggttttttcagttaggttttttcagTTAGGCTCCGAAATGTGCTGATGCCCATCATCTCGAGttttaggtgtttcaggtttttgaaaCGTGCTGATGCTCATAATCTCGAGCGCGTCGTGTTGGTGAGTGGTTTTTCAAACTGATCCCATATGGCGAAGAACATCTCAGTCAAGCTGAGTGTTCATTCGTTGGTCTGTAAATACCGGTGAAATCACCATCATGACGCCGAAGCTGTGCATGGAAGAAAGATATGCTCCGGTTATGTCTGTTTGCGATTATGTGCATCACTGTACCACTATGGAAGCAGTTGGCGCAAGAGTATCTCCATACTGTGCATGCGTATCGCGTATGTCTCAAAgcgctttttcttcttgttccaGATNTTCCACATGAAGTGGTCAACCACAGTGAGGGCGAGATCGTGAATTCCAATGGGTTCACCACTAACCCCATCGAAGCGAAATGGGCTGTCATGAAACGCTGGATCCGAAAGCGTGGTGGAGGTGTCTTGCCAAAACACGGCGATCGGGAGAAGTGGGCGGCCTTGATCTATGAGTATCAAGGCCGCAACTTACTGATGACCCGCGAGCACCACGGCATCCACCACGACCGCATCCGTGTTCTGAGGCTTCGTGCTGTACTGAACCTATTCGCAGTAGCGTAAATCCTCACTCGCGTGTAGTTTCTCTGTTCTCACTCAGTCTTGTTTTCGGCGACACCAGTCATGCACCCGGATCACGACGCGACGACAAGCCAAAACGCGCAAGACTCTTATCTACATAGGGGTGCACTATATATTGCTCATGATTTGCAAATGCACATGCGGAACGCGATTGTCTCAGAACCTCTCATGAAGCAGCTTTGTTCTCAAGAACAGGGGCCACGTGAAGCAGCCATGGTCGTTTATGCCTTGGTGCGTCCAGCATTTATGCGATTGATGGAGCGCGATCCTTTGACCCTGCTGGACGAGTTCATACTTCTACCTCCCCTGCTTCCTATACCGTCGGCTCCGGTGCCACAGTCGTGTCTCGGAAAACTTCGCGACGGTTCCTGTTTTCAAACATTATGCATTATGATCCGATTCCATTACTTTGTAATCGTGTGTTTCGGTGTAGAAAGTAAGAGTCGATGCACTGCTTTTTTGTCCTTGTAtacaagcaaaggctgctgcgtCTATCAAGCTAAATCTGGCGTCTTCTACAAGGTTACTCCGTTCTCAGATTCGGTGGCCGAGCGAATCCTGACGGATGCAGAGCTTCACGAACTGAACTTGCACTTGTAAGAGTCGTGCATTTCGCCCTAAGGGCTGCTGCACAAGAATCATGTCATGGATTGCTAGATAGAAAAAGTAGAAACACAGGGGTCAACCTGCGGCGCAGAACCGACTGTTGGTATCCTTCCCCCGCTGCTTCCTTCACCCCAGGCACCTGCTCCGTCACAGCACACCACCAAAGGCACAGGAACCCAACGATGTTTGATGTTCCCCTTAGTGGTCTTTTTCCTGCCCCTTCTGCTTCACCCAGGGGACCTGTGCCACAACAAGCAACCTAACTACAAACCGAGCAAAAACACAGGCTAGGGGGCCCCAGTAAAAGTACTTCTCTGTTTGCGCCTCAGCTTGCAGTATGGTGAGGTTGCAGCTTGTGTTATGGCATAGCATACAGGGGACCCCGTTGGAGCGACTCACGCACCACTCCCGGCAAAGGCCGGAGGAAAGGCGAGGTGCACAGCACAAAGGGGAGTTCGGCACAAGCGGCATGAACTAGGCGGGGTCAGTGGCATGGGTTTCGCATGGCAGTGTGTTGCTTGAACTTTTGGGGACATGCCTTGGCCGCGGTGCGCTCCCCCAAGTTTCACACCGACTGCAAAGACACAGGACAGTGGCGTAGCGCTAGCGCgcaggggggctggggttttccccacaccctccaaacgccgtgcaagcaagcaagcaagcaagagagagagagagagagagaggtagagagagagagatagagagctgGGATTCACGTTTCCCTAGACAGCCTTTGAACAGTGGTGAGCCAATCTGGGAGGCCTGACGCGTTCCCTACGCGTTTGGCAGGTCTATTGGTGCCTGCCACGTCTCCCGACAAGCTCCTGGAGACATGTGTGCTGAAAATCCTGAATTGGCAGCATTGCCATGCAGTGGTGGCCCAGCACTACGGGTGCCCACGAACATCACGAGCCTACGAGCGGTGAGCCTGCTTTGTGCAAGAGCTTCCGGCCGAGTCAGGACCATTTAGGTAGGAgtcatgcatatacatactggCCCAACAACCATCGTCCTCGTGAGGACGTCGTGGGATGCCTCTACCGCTGTTCGCTCCAAGCACGGAAATCCGAGGGTGTAGAATGGCAACTACGACGCACAGTTGTCCTTGTCGAAAGTGGGCAAAAGTTTTGAGAAATGCAGCAATTCGCCAATTCGTGTATGCGCACATGTGCACGGACCACCTTGACAGCGATGACAGCCTCCTTACCGACAAGTCCATTTGGATCCGAGTGGATGACGTAGGACCGTCCGGGCATAAGTACGTGGGGACATACAAGCCCGAGTGTTTCTAGGAACTCACTGCCTCATCTGACTCGAGAGCGCCTTGGTGACCTGCCGCGGCGAGACGAACGCCGTCCGGAGGGCCATGTTTGGTAAACGGCAAGGACTCCAGAAGATATCTACTGCCAGTACCATTCAAAATTTTCCGGAGTACCATGCCTGTACAGTGACTTGTCAAGCCTCCTCGAAGCCACCCACGAAGCGCATTGATCCAAGTTCACCACGGAGACCGCTGATTCGATGCATCGACCTGCCGAACATACTTTGGAGATCCAGCTCAGCATGAGAACCTTCTTCACGATCTCGTAGACATGACGTTCGTGAGCATATGCCTATGAGCACGAGCGTGGCAAAGCCTTTCTTTGCTtagcccctaacacccccttCGGACCTTCCTACCTCCGCCGTTCGATTGCCGAGCCACCCTGCCcatagttttgtttttttttgctgacGGCAGCTTCGAGCTTCCGGGCATGGATCCGTGGAAGTCTTTCGAGGTCTGCTCGATTCGGGTGCTGAGATTCTGAAACGGTCTTTTCATGCTTGTTCGTCCGGTTGTCGTGCGTGATATACAGTATCACGGATGCAGCCAGATGTGATCACGCTGATAGAAGCTGTGCTTTCTTCCCTGTTTTGAGAAAGCATCTCAATTCGGATGCGCCTACTGACAATGTCAAACGTGCCAGGGCGGATCGACCAGCATCTCCGTCAGATCAGGCAGCAAGGATTTCCAAGATGCAGAGTGACAAGTCCTAAGTGAGTTCCGCGACCCTGTTCCAAGCCTCAAAGTGCTGCGCCAGGACACGCCTCGCAAACGCAGCCCGAGCTCCAGCAAGGAGACGACCTTCCCTTCCACTCTGCATCAGCGCACATGTCGCATGTGGACGCCCATGCGACGCAAGGTATACATAACGCAGCCATGACACACAAAACGCAGAAATTAGACAC
>LSRX01000822.1_15677_21790
TTATATCTTTTGCccggttttttgttttataatTTATTCCTGTCACCGTCACGTCATCGGCATCCTCAGGTTCAACCGTTTGGCACATCCGGAATATCCTCTTCACGTTGTCCCGCTTGTATGGCGAGCAACGTCTGAGTGAGGCTGAAATGTTTGCGCTGTCACAGTGATGTTGTGGTAAAGTCACAACAACAACCTAAGGTTTTACAATTTCTCTGCACATCAGACGAAGGAAGCTTTTGGTTCTATCCGTCTCAACAGAGGCTGTCATGTCGGGCTCCGCAACGAGGCCGGCGGCTCTCACTTCTGACGAGGCGTGCGGCCAAGTCAATAGGCATAATCTGCATCATGAGAATAGGGCTGTGCGGCCGTTCGGACAGGGCTCTGGGAGATGTATTTGTGGGTGATTTACCCGTTCGTCACTTGAGTTCGTCCGCAACCAAATTGGAGCAATTCGCAGACTGCCTCATGTAGTCGGTGTGACCAACAAAAATTTTGACAATCTCTACAAGAGCTGCCGCGAAGGCAGGTGCGCCCAACTGCCCGCCCCGTTCTGCTTCCGCGAGGACCCTACCGCGCCTCACACCATGCAAATCAGCATCCAATCCACCCAACCACCGGCAGATGGAGATGCTGAGTGCACTTATTTCCGCATCTTCAAGCACATCTACCTCCATTGCAACAAGATCCCTGCCAAGGATTGCGTGGAAATGTGCCAAGGCAATCCTCTCCGATTTGACTGGGGTTCCCAAACTCATCTAGCACTGATGGGCCTCAATTTCAGGATGGACAAAACGAGTGGGAGCAACTCCGTCATTGGGTCATCGAGGATGATTCCATGGTTCTTTGCATATTCCGATTAACACCCACATGATCTGCAAAATCAAAGCTTGCACAGGGTCGTACTTTTCCTTCCCTGATAGGAAGCGGATGCCTCGGTGTGAGCACACTACTGCTCTGCGCAATTTCATCAAGGATCCGAGCGACATGCTTGCGACAATCCTTATGACCGCAAGACCGACGACGAGATGTTCGCTACGATGCACAGGGGCAAGTTTCGATTTTGGAAGATCCCGTACGACAAGTTTCTACAGCTCATCGAACCATCTTCTTGTGCAGTCGAAGACCCGGAGGACATGGATGCAATCATGGTACACACTCACCTCATTGTCATCACAGATCATGGCCTATACTTCGCACAGCGAGCACTAGTAGCCAATTCTCGTTAAGTTCATCTGCTGGGAGGAGAAAGCGCACAAGGACCTACTGTTTTCCACACAAAACCTGGGTTTACAAGCAGTACAAGATGAACCCCGACAGGCATCAACTCCCACCTTACCATGAAGATTGCCCCCGGTCCGAAGAAGTTCTTCGACGGCTTCTTCACGGGGAGTCATTTCCCAGCTCGTACACCACACACACTCCACGACACCTCTTGGTCAATGCTGCGTCCGAATCCAAGCAGGGAGTTATGTACGCCAAACAGTACACATCTACATGACCATTGGGTAGTCAAGTAGGCTTGACATAGTTGTGTCTTCATCGTCTACCCGTGATGTGCATGCACATCTGCTTCCTGAACCAGAGCTTCGTGTCAAGGTCAAGAAGGAAAAGGTTGATACAGCTTttcgttccttcaagggtgggACAGTTACGCGAACTATCAACCTGGACTCGCATTCTCCCAAGAAGACCACCGCATCCTCGTCCGATTCGGTCATGCCGTCGTCAAAGCATCAAAGATGCAGCCATCATCACAGCGCCTTCTAATCCTGATTTCGCCAATCTTGCTTATGATGCCGATTGCAGACGACGAGGATGTCATCCCGCAGGTTGGCCACGCCCCAGATGATATGGAGCATGAACTCGCATGGTTGATGGACCAAAACGACGAGATGGATGTTGAGGAGTAAGTGCGTGACTACCAACATTGTACTTGCAGTATTCCAAAACAAGGATCGTGTCATGCATAGCCCAGCTTTGTCATATGTCAGTCCAGCAACTGTTTGTCACCCAAGTGACTTGATGCTCATGATATTGACCTGTTTTTTCGATTTTGTTTTGTAAGTGGCTCGAACTTGTTTTGTTCTCGCAGTAGCATCGCACGCAGATTGGATAGCCTTCCGGGCCGTGATCTTGTCTGCAGACTTTCTCAGGTTCTCAAGCAGACCCAATTCTCTGACATCGTGAAGTACACCCAAATTCGAGATCCCACTGGCCTTCCTGATGCACCAGCTACTCGGGCATTGCTCGCAGCACAGGCTCTGCGTTTCGTAGCCCCGGGTCGTAGATGTCCTCTTTGTACGTCtccctgcaagctttgcttcaaAGCTGGGTGCTATGGATGGACTGGGGTTCACTATGACAGCCAAGGATGTCCTGATTGCCTGGATCAGCGGCCCTATGCCAGTGCAATTGGCTTCCTCGCAAATGTCAAGTAACATATGTGGATGATCAAGTTGGAGGTTTCTTGATGTGGATTTTTTGAAGATCTCGCCGACATATTTGCGCGAACTACATCCCAGACCACAAACGAATTGATGCCTGGATTCGCTCCTTCCAGCAGACTTTGCGAGGGCGGTATCAAGTGCAAGCGAAGGCTTCGATGGCCCACTTTGCCGGCGTCATCATCAGGCATCTTCTGCAAAATCTGACAGcacccaaaaagaaaccagCCAAGAAGACATCATGGAAGATACCTTCCGCATCCCCAAAGATGTTTGCGCGGAAGAAACCTTCCGCATCTTCATTCGTTCTGAAACGACCAGGTGCGAACAAGAACCACATCAAATTTGCAGTAAGGCTCGTATCTTCATTGATGACGAGACGCACGTCAACAAACGCAAGCGCAGTGCTCTCTCTCATGCCGGTCGTCCACAAGGAGATCAAGTGCAGCTGTGGAGAGCAGTGCTACTCGGAATTACACGGACATCTCAAGACCTAtgtcgttttcagggttttggagcatccCAATGATGCATTAGACCGCAAGCCCCTAGCCCCGTGGTCATGAAGAGATGTTGAAAACATCCAGAGGGTTGAAGCGAGGAGACATTTTCATTTCCGACAAATGGCAAGCCACACTGTCAGCATTCAAGGCCCACCTGAGCACCAACACTTTTTCAACAGCGGATAATATTGAACCATGGCAAGGGAGAGATTGTCAACTTTACGACACCCTATGCGTTTCTCAATCAACTCAATCTTCCATGTTGCTTAGCAACTTCTTGTGCCACAGCTGTTCGAAAAGAAAATCGTTACAGTCCGTACGGGTGAAATCGTACATCTTTTGTGTGTTGCCTGGCAATATCTTATGCCACACCTATGTTGTACTTGTATTGTGACTTGTCTCTGTCCGCAGCTTTGAACCATCAAAACATAGCCTTCTGTACGTTCTTGGTCTTGTCGTCGCATCGTTCCATTCGGCTTACTGTTTACAAAAGTAGCAAAACGCACGGGGCGGTGTTCACCCCTGCAACCAATATAAACACCTtcgatagccaatgggagaactttaaactttttggccttatacattaggtctatcctaaaaagtttgaacttttttgggcctggttgttgaagaagagagaaactCTATTCTGAAGTATCATCATGAAACATACACACGAAAGTAAGATGCATTAAAACAAGacatagtgtagtatactttTAATGATagatatgatgcagggctgcccagGCCCCCCCCCGTTTGCAATTCTATACagaaactctaatccctgctGTGAAGATGTAGATCGCCGTCTTTCGAGGGTTTCGCAGAGTCTTCATCCAGCTTTCATGTTCTGCCAGGGAATTAatatagtgttttggggtctattatactctaagtataataaggaaccccaaaaatagtggtTTCGGAtccagaatggggttttgggatatatactatgttgataataaggaacccccaagatagtagtTGGTtttgattatttaggcccctttagtaTGTGGTGGGGTGTAGTATACAAGAGTTTGGGGCacctatcgccctaaaccctaaacccgaaaccctaaaccctaaaccccccaaaatagtagttgGTAATCCTATCGCCTGGGAGCACAGCAACTAGAGCCAGATTGCCTTAGAGGTGCTGCGCTCGACGCACGAGCGGTTGTTGTCcctgacttttagggtttagggattagggttagggattagggtttctctaaCCCTTGTCGTCAGAAGGACGCATCGTCAGAGTTCGGCCCAGGACTTTAACGCCATATAATGACACCTGATCTTGCACATCCGAgactgtaagcccaaaaacccacccccGGTCACACTGTTGGTCTCTCAATCTGTGattctctctaaaccccaaaccctaaaccctacctttttgtcCAAGAGTTCAGACCCAGTATGGCTGCAATGCTTCTCCACCTCGCGCACTCCAGGTTTAACGGTTGTGCTACTGAGCCTATGTCCTGCGTACAGATCCACCCTTCGATGTTTAAGCTCCAAGCGGGAAAATCATCATAGTTTTAGAAAGTCTCATCTTGATAAGAGTTGATCTTACAGTACTTATGCCAGGCCAGATGATACCGACGGTAGTAATGCCGGAACACGAGactgcaaccctaatccctaaaccgctaacatcaaccctaaaccataatccctaaacccgaaagccctaaaccctaaagccctgaatcatccctaaaccctaaaccgaacggaAAATGACACCAACCGCACTCAGTAGCCggactccacaagccctaagccctgaacccacgagcCTGGGATTGGAGTGctgggcccctaaaaccctaagctttcaacactgaaccctagggtataggtttagggtttagggcttaggggtttaggggcttaggggtttaggtttagagtttagggtttagtagtttagggttcagggtttgggtctcagggcttaaacTGATTGGAATTGCACTTCAACAGCGGAGCATCCAAGCTGCTTCCGGAGTCCTGTATCGCTAAATGGTGCGAGCACGGAATATACGGCTCCATAAGAAACAACATCGCCATATATAGCCCCTACAGCTTCTGCCATAAtctgccccgaaagccttttctTAGATATTTACAAGCACACAGGACCTCATGTTGTAGAACAATGACAGcagcccttacaagaacccttctaaagcccttgcCATAACCCTCATAGGCAGAAGCCCGGTTATCGCCCCTATAGCAACGCTTGCAGAACCATTTTCGGAACAATTGTCTCTTGTTAAAGCCgctacaagaccctgaaccctttcaataTGCTAAACCCATTCTGGCaaccgctaaaccgcaaaccctataaccctaactccCTCNCATAGAAAGTTTCGAAAGAATATATCACCAGATAATGCGTTACAGTACCATGTAACAGAACAGCATACCACCTAGGACCTATGTTACAATATTTTTAATTAACATAACAGAAAACACAACAGGACCATCCAAAAGAACTACAACGCACCAATACAAttgcaatacaatgcaatacaaaACCATGTAACATAACATTTTGAACATACCAAAACTTTGCACATTGCCACCTGGAGCTACATGGGGGAATATAGCATACTCTGGTCTAATAGCAtgcaatgcaaaaaaaaatccgTACAGTATTATACAGTACATGATGACCGAAGGAAACATATCAACATGTGATGTCATGTGTTATAGCAAAATGTACTGCGACATAATGGAATAAACAACATCATATTGCAACTTAACATATTGAAATATCAGACGGCGCATTGCAATACAACGCAATGCACTGTAATACAACAAATACAAAAAAGAAAGAACTGaatcgattatatatatatacatgctatatatatatatatagacataacatttacatatacataattatgtatgtatgtatgtatgtatgtatgtatctatttatatttatatataagtattttatatttatatttacatttatatgtatgtctgtgtctgtataaTTGTATCTCTAAGATTCGAaatatacccctgaacccttaaaccccgaacgctgtCCCGCATATTCGACGcgcaagcacgaagcccttaGCTAAGAGAAGCCGAA
>LSRX01000145.1_742164_748328
caccgccccaccaagcacaaatcctggtttcatcttcgcaaagcacacttcactcaaaagcaaggccctggaaaccacgtctgctgcattgagttgtgaggcacggtccaactctgctgttgcttctttggttgaacagcatttccccagcaaccgcgcttgttggtggcactttgagccttggagcctcgagtttagggtttagggtttaggatgttgtgtttagcgcttgtagggttctccatgtagtacgtgccttacacacacacacatatacccacacacacgcattcgcacgtcacatacgttttgcggtgatcggcgggtgcaacaccttcgttgtgcagaagaacgtgcggccccagtcgcacaaaaactaacttggcgctttgagtgatctgactttgagcaaggcaagattgagttggatttgtggcgtaaccattccatggccttttaaataatgcctgcggctcatcagccagtcagtccctgccacaccgtcgtggcgtgaaccttccaattatccttcaaccatccgggtgctcaccgacgtgttcgcagaaacgagttccacaagagttcctgcgcggtcgggatccagtacacttcatgcaagagacagatgcttgcatgaacaacaagactcctactgcttgcaggatctatccaccaccacggcgtatgacgatttcacgccatggaactttgccaagcttttggactccggctttggcggattccttttcgccaaggttgctttcaagagttgtagaggcgcatgagatgggagcaacgttttggcgccctgctgtttcttgtccgtgcatgtgcaacaagacccatgtgcagtgcagcgtgagacacggtatacatgtaagcggcttcttttgacagatgggcctttggggcgctgacgaggcaaaccatgtggataaagagtttctgctgtcagtcgtttgcgttagttggatcatcgctgctagactgcgaagcgcctcggtgataagcgcgaggtgcatgagagatgggaacaatgtgtacacgaactgctgtactgcagatcgaaacatgatgggcggcgctgctgacaatgacaaagctgttggcggccagctgctgtttgagttccagcaccaagtgcaaaacatgcatgtggagcgcgaaaggagcttgaaggccaggacgaacgcaatcgtttgtttgcttgtttcaccctgacaggtgcaaaagatgctcgaggcctgaacttgaccactgcgtttctgcctcggacaggtaccgctcccaacgatcgccgagaacgtgcgaccaaaacgatgacgatgacgatatatgacgatgacgactactgcatgctcatccaggggcggaagggtctagcgctttgttagggtagcctaacgcctaagctcctaaaccaaagatgccgaagccaaaaaaacaaaaccaaaacaaaagcaaaaatcaaaaacactattttggaagtcttgccaaatcactgctccgcaacttttctgaaattggtattcttttttttgtttttttttgggcttggtttttgtgagtttttggtactgttttatttggttttagcagttcggatttcttcgtgtttcttgtacctagattgcgttctcatgtgatttcgactatgattgtcatggttcgctcgagccatcctagtgttgaagcgcacccttacgtcaatacccacccttgaattgaaagcaatgtggactcgccacatggtgcgcgagactaagctgcctgatgagatgattgcagaaatctgcagcttctcactacgcaccttgtcttgttgataggtcttcttcgttcaaagcgcttttcgtacgtctaaaagcctttatttcaggtgcgaaggtaacgatgacggaaatcctggacccgtgcctggcccaccaactcagcacgagatcttcattggattcttgtcaaatggcagtcgctcgcatatgctgatgtttccataaagcagtcgtatcatcgtcaaagtcagtttggatgcatatatctatgctttttacactgaggttcccgcgtgcgactcgggtcagtgaaactgacatgccctatctgggaccatgccgttcattcctgtgccgttgcatgaagattaaaactaggtggagttgctcagttaaactgacatgttctatctcggacttcaccgttgattcctctgctgttgcaagaagacaaaagccaatgcttgcaagtatgaagtggccgtaccctccgccaatctcatgaaccgcaccgagttcttcgcagtcgttcgtcgcagtcaagttcgcgatgttgaaggcgtaccagacacagcggctactcgtgctctgttggcatgccaggttctgcggctagtacttccacaatgcgtttgcggtcattgcgatacccccacaagcactacttcaagtcgggtagatataaatggacaagtccacgctatgaaagtacgggctgccacatgcgtctcggacaagagtattcggctgcctccattggctttctctcccaagtacagcagcacatgtggatgagcaagcttgactgctatgcaatgtggatcttcgagtattcccgccaacaacttcttcgagaattacatccaattgcccatgacagagtcgattcttggactagatactttcaacagaccctgagtggctggtatcaagtgctttgagggtgccatcttcaagaaaatggtgaaaggcaaacccacccccacgcggagaccggcttgcacaacaaagaagcttcatcatcgacgtctacatcgaagcggccatcttcctcatcaatccgaaagaagccttcaggtgttaacaagctacatctgaaaacttttggcagttctcgcatattcatcgcagacgagactcacttgaacaagaggaaaccaaacatgttggctcaaaacggccgtccacagcgagaccaggtatggctttgcagtgtcgcaacaaccacagtctcagtgagagccagctgcgtcatgaaatcgttaatcattccgctggtgaaatcgtgaatagcaacggcttcagtacgaatgctatcgagtgcaagtggtcggtgataaaaagatggatcagacacaaaatgtctggcattctcccggcaccctctgaccgtatgaagtggtcctggcgattgacgagttccaagcaaggtcaatgttgaaagcactggcatcccattcgtttgataaaggcaatatgcatgtcgtttgctttcatgatgtcgtcaagcttttccaggttgcgtgatgcttcacagtcgattttcggatcctgcagctaatcgcttcaataaaacggaaacatcactgtcttgcgtgcacgtctcgcaggtagattaacgctttaccgctattcgttctgctatgctcaagagacatgtgctagcatgcacgacattgcaccatgtgcatgacgccgaaacgcagctgtcaccttcgggctttggaccgaaaaagattatgcttgatttcgaaccctcctgcgttcacggaagccgcgcagctgctgcactgcacatcggtcaagctacaaatgctctgacaggaacgcactgacaggaaacagtacagcaacccgactttgaaccctaatcctcccgagtgcgaatctggaaatgcaggaagtcgcatccgaactgtcatagatgtgtgacgcatcgcgctctttttcactgggattacataaagcccgtctataacactgacacctttcagcagagggttcggattcgatatgtcctgaacaccctgaacccgaaacctcaaacctcaaaccctaaaccctaaaccttaatcccgggtttcaatggctttgagtcgaggagagctcgcaaaggaatctgcctggcaggcctcagatatgtctctgtggcttcggtgtcggggtcgataaggtcttcagggttctcggcatatggtggtttcgggtttagggtttaggtgttcagggtgcaaggcttcgggtgatctttgtctgtggtgtcctcgcggattctgacttcaaaggggtgcgccgatgtgtgctgcgcgggattgacatgtcagcttagcccggctggacatagcatggcagatgtatcatgctgggtgtcgggctgatggatttttgtgggcttctgctctcgggggtttttcgacatccattgagcatggcccttccataattcactaaaaccctcttaccccaatataatcccccctaaaccctaaaccttaaacccctaacccaaagcccctaaaccctaaccctttacggaacgttacggtttttcgacagcaaatgtcagcggctctagactcccgagcagacgccctcgtgtgtccagtcatgttcttcctgtccctgggtccttgttggctaccatttcacggtttacggtttacggtttagggttttagggttttagggttttgggtttgcgaataagggctaagagtgatcattttcaaaataaccccagcagggaaccaggtccgcattctatgatctaggagttcaggtagttcggagaaacacatgtcggttggctcaacataaatctacaccgaaactcgtgaatgaatgcgtacgtgaaacatatgtacaagcatgcattcttacaaacatggcgagagagagggagacatatataagatagaatcatcgtagggcgcctcaccatatttataccatacaggagcccaaaaccttgttccaattgctcaggccccacattctagcaacaagtttgtgactttggcaccttccgaaaacatcagagggcagctgcggggattcagccccgacttcgacttgcatgttttcgatggtcacatctcaagacccaaaatcacttaagtgcgatgtagactccctgaagccccaaaccccaaattctaaacccggaaccttagaccccaaattcctaaatcttaactccgcgaagcccgaagccacctcagccaggctgcagagcaggcgcatcccacgcaatcagttctgggtgtgtagggcttcggggtttagggtctatggtttaggcatttagggctcaaaggttggtgattgtcttgtgcgtagcttgatgaaacataccctgagctgggggctaaactgcaccccaaacccaagccagcagaaccttgaaacactgaaccctggagctgtaaatcccaagccctgaaaccccagccccaagcgccgaccgactccgaaatccaacttttattgtaaccctcaagctagactactactagttggagaacgttaaacttggtgtttggtctatttttcaaagtttgagcttttttgggcccggtgattgaagaagagagtagatcaacctttatcgtagccctcaaaatagacccgtgtgataacgtgtgaaggagcccttcagagacagccatgcgagtccctgcatatttacctagcagctgagtggatacaattcacacttttcgggataatatcacccactatgaaattgaaagtgtagcctttttggggcttatgaactcagctactaacgcgagccccaagccaaacgccaagatgttacaagctagggctgggattaacgtttaaggttgagggtttgggtttaaggtttggtgtttaaggttcagttttggggctttgggctcagggtttgcccttaagggacctgactcactagtcatatctttcccgaggcttctgcccacaaagcccagtaacaatcctgaccccctctcctccacgcaaacctgatatgggcgtcggaatttgttagaagtggcaatatcccccccttatagcccctcttgccctcttctttctatagtataatgtacgcccaaaccctcattcgaaccagtgaggcaccgtttttgtctgtaaagctcccgaaaccaccggcttccgaaacgctgcgacacttgcgagccccttcttaagttcaggcttgggacatttgagttgcgggtttagggtttagggttttggggttctgggtaaatcttctgccccgaaccatggagaccaattaacaacaaggctgtagaaggattgcgccgcatcccctaaaccctaaatcccagacccatcaccctaaaccttcaattcccaattcctaaacacaccttaacccta
>LSRX01000855.1_239272_245448
tgggggtcggctgtgttcagacatgttcagcaaaagcctgccatcaccaagcttccaaggttcatctttgcttccagtggcgtactcatcgtgtgcatcgacactttacagcactgttgaaccgaatgctccgtataacaagcgcaacaaacactgcgcgtcacctggtcaagctcaagtgcaaagccatgccaccacttttatccacgatcacccttgccacgtctcacatgtttgcacctccaacctcggctcactccttggcacccagtgggaggtgggtccaagcgcagattgccgcccgtttggtggagaaggagtacctttgcctagtggaaggccgggacccccgggccgtcggttggaggcagagagtcaagagccagatccacacttgccaatcctcaacatcgtcgggccagcatggccaggcagccccttagccttagccctcgtcttccgttgcgtggtggatgcgccatttgcagtctgttcccgtatggggttgaagctcccgggagtaaagggcccgtaaagaagtgaggattctgcgtacttagccttgcgcatctggccacgagtgcgatgtgctgtgaggggattcaaccaagcctgtgtaaaaaactggcctgttgggcattcgaatttcatcgcagccctcggcggtcaaagccgctttgcggagcgtgtcgggcctcaacttggcaaggtcctgcgatggggcctgttggagtcgaaggctgcgccgagatgccgaagctttgctctcaagtcaaggctttgtaaaatggcagtagcatccaaaaaatggcaaaccgatgcgagtcaggacatgaacaataagaagacgaaaaatcagacctccagaaaagagactgcagttagatgtccgcgggttgacggtttaggaatttggctgctgtgtgactggtagaaggccctagctcttgagtctagacctctatagtactctttaggatgttgaagtttgaggaaagctcgtgttgcccttatgaggcctagtaaagtaaccctagtacgtgcaattgcggctggacataccaatttatcgagcctattcgggccaacagcagtcttcgtacaattactactgaactactattgtcactgtgacgctggcgactgctatcgttgtagtactgattggcgatgcatctccgtagtgtccaaggctgcgggatatcgttgggccgaaaggcaccaggagcgaggcctccgctgtggtctcttaaggtgggcttctgatatccaggatctcgctttcttgctgagtgttcgacttctctcagagcaagctttgcctcagggttcttgagcagcttcagctcaaaatgctcggagctacagggaaatgagagtgagatctacaaacccttgctgtcagggcggggcgacgatggggattttgttcaagggagagacatccattctgactcatctgactctgcaacagcactgccgtgcttctgcgagcattgaacaggctccaatgcccataaactcaagaccgaacctggccctgaccctaaccgcaaaaggcagactcttcgaatgccccgttcagcctcgaagctctgaacaacgaagcttgaagccacgaagccatgcagaatccctgaggcccattcctccggaacaaccctggccccgagactcccatatcccgtggttgaggattccccgccctcattaaggattctgttacttcattacgagggatatttgggtatctccagcctgcaaacttccgaaggccattacttacttgtggactgcgcaacagcttgaccgaaagggctgagaattgaagggtttcgaaagacgattctgcacatctagaagttgctagctggacttcctattccctcgaagtcacccttccaaaaggaatgtgcggtttgaggccgaaaactgtccgctgcgttttgctgtttttatgctttcaaaacattatgcaagaccgaaaaaagacacactacaatcaatgccaacagaccaaaaccctcaaacccaaaaccaaacaaatggaaaaaacaacaaaaccaacaaaaaacaaaaaaacaaaaccaaaaaaaaaaaaaacattatttcagaactcttccagttgtgcatattcctaattatattctgtaggagtactgaaataatgttgtttttggtttttttggttcttttggttttggtttttttggttcttttggttttggtttttttggttttagtttttttggtttctcgcacagcgtagcaaaacttcggagccatctttccctcgaacatggcagcggctattcccaatcctgactttttgggcactgtggtacaatagcagacttcttcgttgatgttctaaatacgaaatcatgtgaggtctttgtttggggcgttgtaaaatcagcttattggggcgtctacaagttgatggcatagatacctatcaacccagccctacaaacccaacccctgcaaatcatgtgaggcttttgtttcgcttattggggcgttgtaaaatcatgtgaggttttcgtttcgcttattggggcgtctacaagttgatggtatagatacctatcaacccagccctacaaacccaacccctgcaaatcatgtgaggcttttgtttcgcttattggggcgttgtaaaatcatgtgaggttttcgtttcgcttattggggcgtctacaagttgatggtatagatacgaaatcatgtgagcttttacgttgatgttcttaatacgaaatcatgtgaggtttttgtgttgcttattggagcgttgtaaaatcatgtgaggttttcgtttcgcttattggggcgtctacaagttgatggtatagatacctatcaacccagccctacaaacccaaccctgtaaatcatgtgaggttttggtttcgcttattggggctttgtaaaatcatgtgaggtttttgttttgcttattggggcgtctacaagttgatggtatagatacgaaatcatgaagccaatggcctttctgagtctgacatgccacatgagattgtgaatcacattttaggtgagctcgtgaacgagaatggtttcagcacaaatgcaatcgaagctaaatggagtatcatcaaacgttcgattcgcaacaagatgtcaggcaaactgcctgcgcattctgatcgccaaaagtggcgattactgatcggggaataccaagccccaaatcttctgagggcattgaaccccagtattttgatcagcgaaatatcgtcactgctagtttcacagaaatcgttaaactctttcgggttgagtgagaactacacaaccacacagcatacgggaacacatgctcgcgcaaagaaagaactctctgctactacactgcacacttacatgtcacacgtatatcacaacaatgggttgtaatcaacccaaatatcttagcttttatgagtgggagggtgtaggtgcgaacgttttaagttgaaaccagccgatctgtatccgctgtgttcatgtcttgacggcagcaaaacagcaaaaacgcagcggatagatttcggctttaaaccgaatgtgccatagcgccaacgggatttccaaaaggaagcccgataccaaacagcaacagggccctagaactccttttaacggctaaaaaaatgcgtaagccttgcaggcataagacgaaacaagccccgccttccccgggtgcctcgaacgtcaaaaaccctgaggtcgccagtcacggccggtcggccagaaccgagttttgcgtgctccagcgctttgcaagtccagtcgactcaggtccctcaccctcccccagcttccagggtgtgcgtcttgcttttgtcaagaattgccgtggttccgggataggctttttcggggagtcagagtttcaggatcccaagtttgtatgctggcagggaaccggactcagaaacctttcgtgctatatgcaggtgcgcctgggatcttttgaactgcttaagagcaatcttgatgtcagctcgtaagatcaagcttgtttggaatgccgccctgcttcctcgctgaggacccaccaagctgtagacggcacaccctttcgaaaatgaagtgcgacagagcgtgaaactttgtgcagtcagccatgtacgcctacgcccgccctccatgaactcgaactaaaattggcaagctaccataccgaagcctcgatcaactgtgtcctgcgatgttgtcttccacttcaggggaagagttgatgcctcttgcctgaacgagtggtctcgacttctgacggcccagtttgtgtttggaagtcggtgcttcgggttgtggggatcctgcgttcatcgcactcggtggtactcggtagtggcacaggaagccggatgaaccaagggtctaagcaagcagcttgtcggctagcttcgtgctctcacggtttcactctctgagtctaggccagatgcggcatgtcatcctgtattggcagctcgcacaattcagataactagaaagctcaatcctccacccgaacgaattgagcttgatggggttttcacaaagagttagggggctgaagcagggaggcaacaggaggagtttagattgtcgtaccctttacatgttgccgggcccatgacagctttggtcgcgattgaagcgaatctaggtgtttaaggaattcgacaagaggtaccgcgttgagtagccaagagtctctactcactggtcaccatgattcaccatcatgaacacacgcacacgcacgcacacggacgcgtacacgcgcgcgcacacacagacacacatagagagcccatccgcgtagcttcaaatgctacttgcagaagacaaccacatcgaattgactgtaggagcgagagttgtgaagggggtcttcttaggctgcttcgcgtacgccttctcacagggcggaggcaccaaatccgtgtgcacctcgcttccgtgccctggcaggaaggaggtgcatgcgcaactttggggtggtacagcggagttggggaactctgcatgtaggcagtgggactttggcaacaggtacctgcagacgttgtcttctggcaggcaccagccacaagaatttttgagtgtggttagtaatagtatggggaaaggaaccactggcctgcactgaccagacgaagactttccagcaagttattaagagtcctggcatacgcaggagtaggagtgtaggagtcatgcttcggcaccgctctcttgggagttgcaacggttggatacgcccacaaccaatcttgcaaactaaggtcggccgcccagtggtgggagatctgacctacggacggcgctggaagtcgcacctgggaggaaagacctggttagggctagggtctgggccagtctgggtttgcagggctgagcttgacagggcagatagcaggaggatccttgcgaatgcgaatgcctgccgtctttcggttgtttcgccccacctgctctctccccttgcatccctgtcacatcactcgaaatctcaagctatacaacttggttgataaccaagacatgtaccgcaaagtgcccagcgaaacagcacttctcgtcgttcagacgaccgtccgatgaacatggaccttctcaagtggcttagggtcttaataaacatttgcacggcctgtactaagtgatctaggttcagagtgtgaagattcttcatgggatatcatggggcatcgggctacagaggaaatctgtttcggactaccgatccatttaccagtggccctgcagcgttccttcatcgatgggagggccgacagatcgcagcagaaggcttcagaattgcttccacgccaggaagatagcgatcctgtggctgagctccctctttcatgcagttcgcacctccggagctgtagggttcttcttctttattattattatgtccgagcactcttcccttgcccgcgagcaatgaggaatcacatgctgtcttgacaacgaattgagacccttacagccttacaattacaatcatacagagagacgggtccgtttcgatcgggtttcctacagtaggatgcacaggtcctgccgtcctgccagaagcatccgtcacttagtttaggtttcttccagactgcccccgactttggctgcactgcgagcgcgtcgcattgcgagacctggaaggccaa
>LSRX01000879.1_83069_89233
ggccgttctgtttggcttgcagtgggcaatgattgcatttgtccaagcttacctcgaggaaacatgcgctgttgcgatgttggaccagctcaccttacggtatcaaatagcggagctctccctcaaccctaaccgccaaacccgctctatttgaccctaaaccctaaatctctcgtgccggacaggaggatgagaacttccgggagctgtatcagcgcggacacgccggcatgcgagccctcatcgccaacatcgaacgttcatatctgaaccacgacaggcatgatatgggggccttgatgagtagaacaggctttgcacgctctgcaatacaagaagtataacttgctctcagcatatatgtatttgtgtgtgcgtccatatacatatacatatacatatacatatacatatacatatacatatacatatacatatatatatacgcatatatatatttatatgcatacacacatgtgtgtatatacgggactacctcaggactagctgcaggagaatttacacaagttattcagatccctctagtggattctccgttctcttgcactggaacccctgaagagccaaggaatcacttgaacacgacctggaagccgaatgccatgcgcaaggcacgctcggtgagtgggagacgctctttctgacagccggtgagtccctagacttggcccagcttgatgaccgtcttctggttccttgcttctcactaaaccccacctcctataccttggaccctttgcttaagccaccttccagccatccagacactccaaaaccccttaattaaggaagataccttaaaatacaataggaaccctcataagatttaaggtataattcccttaattatgggggttttggagtctctggccagtccagccaggtcatgctaaaggagaaagatgtcgacttccagctttgcatgctcggactcgtggaggacggaagtcggtccgcaatcacgaaacctccgaagccaaagccctggcctggcaagaggtcgtaatggggatggggagactcgataaaaacccgtcggaaagtagtgttctattttagcaagaatgactaacagtagcactcagagatatagtaatacgttaagagttaagggtcattcggggccgaagcgctccccgtaattttcaaagggtggggatgagtttgggaggattggccgctgcttttattctgatgttgggggcgtgtaatacatgtctgcacgtatgcatgtatgtgtgatggaacatattttcctgcagtccatgctcctctctttggaaacctgtgtgccgcggccgacagccttcgcgagtttgagaggttggggcgcaggaacataaccattatggaagctgaacgcaaccctcaatgcccgagccttcgactgataacccccagcaccaaaagatgtacgatagacttcaagcaacatcgccgagatacaggggcagaaagtgtttaggacttaaagccctacggtttcctccggaaccttcggaattcgggcggtttagggtttagggtttggggtctagggtttatatagggtttatatagggtttagggtttagggtctagggtctagggtttatgtagggtttagggtttagaagaccctgaattccgacgcttcagagcatggggtggggtcgcaactggaacatttggagcttgcgggatcctgctatgaatgtatactgagcaccggttcggcgggaaattgggtcgacatactataattaggggcctttatagttagaataggatctggggNNNNNNNNNNNNNNNNNNNNNNNNNNNNNNNNNNNNNNNNNNNNNNNNNNNNNNNNNNNNNNNNNNNNNNNNNNNNNNNNNNNNNNNNNNNNNNNNNNNNNNNNNNNNNNNNNNNNNNNNNNNNNNNNNNNNNNNNNNNNNNNNNNNNNNNNNNNNNNNNNNNNNNNNNNNNNNNNNNNNNNNNNNNNNNNNNNNNNNNNNNNNNNNNNNNNNNNNNNNNNNNNNNNNNNNNNNNNNNNNNNNNNNNNNNNNNNNNNNNNNNNNNNNNNNNNNNNNNNNNNNNNNNNNNNNNNNNNNNNNNNNNNNNNNNNNNNNNNNNNNNNNNNNNNNNNNNNNNNNNNNNNNNNNNNNNNNNNNNNNNNNNNNNNNNNNNNNNNNNNNNNNNNNNNNNNNNNNNNNNNNNNNNNNNNNNNNNNNNNNNNNNNNNNNNNNNNNNNNNNNNNNNNNNNNNNNNNNNNNNNNNNNNNNNNNNNNNNNNNNNNNNNNNNNNNNNNNNNNNNNNNNNNNNNNNNNNNNNNNNNNNNNNNNNNNNNNNNNNNNNNNNNNNNNNNNNNNNNNNNNNNNNNNNNNNNNNNNNNNNNNNNNNNNNNNNNNNNNNNNNNNNNNNNNNNNNNNNNNNNNNNNNNNNNNNNNNNNNNNNNNNNNNNNNNNNNNNNNNNNNNNNNNNNNNNNNNNNNNNNNNNNNNNNNNNNNNNNNNNNNNNNNNNNNNNNNNNNNNNNNNNNNNNNNNNNNNNNNNNNNNNNNNNNNNNNNNNNNNNNNNNNNNNNNNNNNNNNNNNNNNNNNNNNNNNNNNNNNNNNNNNNNNNNNNNNNNNNNNNNNNNNNNNNNNNNNNNNNNNNNNNNNNNNNNNNNNNNNNNNNNNNNNNNNNNNNNNNNNNNNNNNNNNNNNNNNNNNNNNNNNNNNNNNNNNNNNNNNNNNNNNNNNNNNNNNNNNNNNNNNNNNNNNNNNNNNNNNNNNNNNNNNNNNNNNNNNNNNNNNNNNNNNNNNNNNNNNNNNNNNNNNNNNNNNNNNNNNNNNNNNNNNNNNNNNNNNNNNNNNNNNNNNNNNNNNNNNNNNNNNNNNNNNNNNNNNNNNcctgtaaatcatgtgaggttttggtttcgcttattggggctttgtaaaatcatgtgaggtttttgttttgcttattggggcgtctacaagttgatggtatagatacgaaatcatgaagccaatgaatggcctttctgagtctgacatgccacatgagattgtgaatcacattttaggtgagctcgtgaacgagaatggtttcagcacaaatgcaatcgaagctaaatggagtatcatcaaacgttcgattcgcaacaagatgtcaggcaaactgcctgcgcattctgatcgccaaaagtggcgattactgatcggggaataccaagccccaaatcttctgagggcattgaaccccagtattttgatcagcgaaatatcgtcactgctagtttcacagaaatcgttaaactctttcgggttgagtgagaactacacaaccacacagcatacgggaacacatgctcgcgcaaagaaagaactctctgctactacactgcacacttacatgtcacacgtatatcacaacaatgggatgtaatcaacccaaatatcttagcttttatgagtgggagggtgtaggtgcgaacgtttcaagttgaaaccagccgatctgtatccgctgtgttcatgtcttgacggcagcaaaacagcaaaaacgcagcggatagatttcggctttaaacctctaattgttagggcccctgttagggcccccacattcgactcggttttagtttgttttcaccagtctcccacctagcaggggagatgaggttgagcgcaaagggctactattaatcgcagtgaaaatgtccccccgcaggccccaatatcagtgcaccaaagcataaccgcaaaaaccctattggttcgaagctctcccattgaagactgagccagagagtgtgagaggacgcaacggctcgctccagcttggccaaggaggaggttgggtgtcggtggggatcgtacggacagatccacaatgtttcgaagtacttatagacagcaacccacactttcggcatatctatagtcctagagaggaagcctcgctgtatcgaatcatttatgatagacagaaatcaaacgcagcgtgaaatgctgttcaaactgtgtgggcccgtagcttgaggcacgtgggttgcaggtgtggagattcatgttttgggtttgggggtttgggagtacatagcgtttagggtttatagggttttgggagtagggttcagggcttatagggttttgggaatagggcttggggtttatagggttttgggaataggtttagggcttataggattttggaaatagggtttaacttagggtttagggaataaggcttagagttttggagcttcaagttttgggggttcaggaggaggtcggatttggcagttggcacttggtcttctaggtttttgggctccggagttcgagtcccactgtcatccctgattataaaccgtgtagtatagcataccgttaatgcacgccaaaacctcttctaattattcagcccttcccctcgtcccaaaatcctatacaccttaaaccctagtcccgaaaccccataaaccctaagccctatagtctaaaccttcggcctgaaagaagctctgcaggtcgaacgacgtctgggagtgacctcgccggtcacaaagcgcgcccactggcagcatccaagtttctttaagtgggttgcaggcattgtacctgactgcctaccgacttacgtacctgcctaccgacctacctacctatacctacgtacatacgtacatacataaaggtattacgtgcgaactgtttggggtcccgtctgcaactccttattggtttggcgcttattgtttgtttccctgccagcaatgccgaaggcagaaagcttcgaggaggggacatgttgccagcacatccaaggagaagccgcccagagccttaaaccctaaaccctaaaccccaacccccaaacaagctgctgttctctctgcaagcagctcgcagcgatgccaacgtttgaagaagctccaggggtgaacgtcaacctcgagaagcagccaacctctaatccaataccccttagacgatcaacatccttgctttgaatgagcggacttggtcaaagtgctaatacaagtgctacagattattcactagaccataataacatgcaatgaaccttccgggatgacagtggcagagcatctccgagcgactaaaattaagcccctccgccccctgctttctcctttgacgacctggactgccgtagtggtgccggcacacacccgagcgggcatgtaccttgaccaggttgcccctcaacgtgaacccgcccaaaaacctggagtttgtgcgttcgagggccaatacattctgctagtcgcaggaggtgcccctcaaagatgccttttcctgaactctggaccgaagctacctgaggtctatgaggactttctccttcgcaccttgcggcaggatctcgccatcgccgtccgacagcgaacctgggagaatactctctacaccctaaatcctaaaccagttttttgcagttccagttttccctttcggattcggaggcattcagatgcatggtccaggacctccgagcttgcagtttggtaagcacctgcaggacgatggagtctgctgcaagccttattacgatcctgggtgcaatgtaagataggttgagggttgagaaattcgaacttaagttgaacgttccgggcacttgtggctgatgcgagcaatcgagaacgtgtcagcttaggctgcgcttgaaaaccccctaggatgctacacgtaccaaccctacaagatagaccctaaactcgaatactgaaccttcaatcgcggatccataaacccgagtggctcactatcatatgctggccaaggactgttgcgatacgacgggagtggctttacctgcgagggctgcgagcagatggaggaccctcagaccagcctagggtttgcggctcagagtttgattccagacttatgtttgaggatcgagtgtgcggtgttcagggcgcagactgtttcgggattctggaggtagcttgatgttttgagtcctcttgctgagccaccagtcctttacccgaaagccatgcgcagatgcacggcgaagactggaagccttcagaaaagccctgggtcccgaaaccccaaagcgtcttcggcataaaaacctaagcccgaagaacgagatcctcaatggaaccctaaaccctaaaaagccttcccctaaaccctaagagcctaaaccctgaaccc
>LSRX01000663.1_89616_95792
acactaaaaggacaggatctgcaagtaaactgcgtggggacctgtggagacctcgaagtcatcttcagatcttagggccctccgggttcgaagttatgcaaacctctcggtttagggttattagagttttaggggttttggggttttagggtttggggttttagggttttttggggtttagggtagggttttaggggtttaggggttttggggctttggggtttagggtagggttttaggggttttggggttttggggtttaggggttttggggtttagggtagggttttggggttttggggtttggggtttagggtccctacaatatgccctcaaagtagccctggtagaaccctacaagaaattcctgaagttacccggaattccgtggaagaagcttggagaacctgctgagcttcgttacgacctgcatgttgcaggggaggacacgcaacagtgaggactgatagtcagacaaatcggcctcaaccgtctagggtttttcaagggtctagggcccgaggcttagtactcagggtttagggtttaaggcgttttaaggtccgtacatgtgctatgccatcttcgtaagccaggtctcaagcatcacaaagaacagcttgaaagcaacagcaagccatccaagacaaccacacccttgaaataaggaattttgctagaccctataaactctaaaccctaaatcagaatatgctaggggccgaagttcttaaccccgtcgcctctactgggagaccggcggggcttgctaattccaaggatatgggggtttccgaaaataggggaccctaatatagtaccctaagaaggtaggatccttatgtttttgggaaactcccatatgctcagaagagaatcgacgcctcggaagtcttcaaacctcatgtttccgggtagaccccaaaatggcaggctcaggggtacagtagttttgggcagggtttagggtttcagagcaaaggttagagggattaggttaagggcggggagggctgtggagaaggctttaaagtgtttaggggattggggcttctagggctcgaaagctggcgggtggttgtcagtagcccatgacggcaacaacctgctgcatttccaggtattccagacgtggcaggtatccaagcaccctggacagcaatagcaagcccttcttcacaaaaacggattgtaacgggtcatgagagtcataaaaccctgcaccctgaagcccttaacccctgactcccaagggccgttgtgttcggacccttaagttaaccctaacccgcaaaccctgtacggccctagaacttagcctaaaacgtattagattccgagggatgatgctttggacccaggctctttttgaggctcccagacgactgctgaagcttgacctgatgcgctcagggtttcgggttgctataagatctagggcttggggcctctctccttctctatctgagtctatctgagtttatctgagtccatctgaatctatctatctatctagctatctgtaaataataactacttccataagataatcaatatctatctccctctctctcagaaaaaatatattatgttatatgtttccatatagagcttaggctgctatagttcttcttatgcgatctacggtcatatcgggcttaggaattcaggactacttcgccgatacccaagaagtatgtaagtttaaacgctcagtctactaccaaatcgtaaacaccagagtagtttaacagcacccttgtaaatgcctatgctcactctaatccttgtaaagcactaaaaaccccacccctcatgacatcaaacacacacacacacacaaccaacacccctagcaaaccaacattccaaagctgggtattcgcaggcctcggtcctggcccaggctttcccgggcccagcagtcttcctcttcctcaacccgtggagcttaaagcgccctaaaccgactatccgaatacccgcttctagaagcccaagccctcagtcgtatctttcgtgctgcccaacacaaaatcacaaataactaaaccgccaaatcccaaattatcgacagctaggctaagaccccaaacgatgcccacagcctctactcgaaattgcccagctctacgctatgatttcccggtttgaggccgaaaactgtccgctgcgtttttgctgtttttatgctttcaaaacattatgcaagaccgaaaaaagacacactacaatcaatgccaacagaccaaaaccctcaaacccaaaaccaaacaaatggaaaaaacaacaaaaccaacaaaaaacaaaaaaacaaaaccaaaacaaaaaaaacaaaaaaaacaaaaccaaaaaaaacaaaaaaaacaaaaaaatcattatttcagaacttttccagttgtgcatattcctaactatattctgtaggagtactgaaataatgttgtttttggtttttttggttcttttggttttggtttttttggttcttttggttttggtttttttggttttagtttttttggtttctcgcacagcgtagcaaaacttcggagccatctttccctcgaacatggcagcggctattcccaatcctgactttttgggcactgtggtacaatagcagacttcttcgttgatgttctaaatacgaaatcatgtgaggtctttgtttggggcgttgtaaaatcagcttattggggcgtctacaagttgatggcatagatacctatcaacccagccctacaaacccaacccctgcaaatcatgtgaggcttttgtttcgcttattggggcgttgtaaaatcatgtgaggttttcgtttcgcttattggggcgtctacaagttgatggtatagatacctatcaacccagccctacaaacccaaccctgtaaatcatgtgaggttttggtttcgcttattggggctttgtaaaatcatgtgaggtttttgttttgcttattggggcgtctacaagttgatggtatagatacgaaatcatgaagccaatggcctttctgagtctgacatgccacacgagattgtgaatcacattttaggtgagctcgtggacgagaatggtttcagcacaaatgcaatcgaagctaaatggagtatcatcaaacgttcgattcgcaacaagatgtcaggcaaactgcctgcgcattctgatcgccaaaagtggcgattactgatcggggaataccaagccccaaatcttctgagggcattgaaccccagtattttgatcagcgaaatatcgtcactgctagtttcacagaaatcgttaaactctttcgggttgagtgagaactacacaaccacacagcatacgggaacacatgctcgcgcaaagaaagaactctctgctactacactgcacacttacatgtcacacgtatatcacaacaatgggttgtaatcaacccaaatatcttagcttttatgagtgggagggtgtaggtgcgaacgttttaagttgaaaccagccgatctgtatccgctgtgttcatgtcttgacggcagcaaaacagcaaaaacgcagcggatagatttcggctttaaaccgatttcccatacccccaaaactcccaagttctccactatacagagaacccgacaactgagccccccacatgaggggccttcatacttagcatagtgttctagggagttgtatattgctgtatagcgatgttgaggactgatactgttacacttaggggcccagtacctcagcccaaaaaaggttaaccttttgaattatagtaggattgtataaggcccaaaaaggttgaaggttacctactcagcctctaagtacaagtcttcagacctctatagtcgcagggaagtccacccccaaaacccttagcggtaaaccctcaacccgacgccgactgctctggccccacgttcctctccctaacccccgaaccacgggccccccgccctaaaccctaaaccctacagaccctaaacccctaaactcctcaacccctcatctcccaaaaccctaaaaaaaacccctgaactcccaaactctaaacccctgaactcccaaactctaaacctccaaacccacaaaccctaaacctctaaaaccacaaaccctaaagcctcaaattcactgccggggccctgtccgtgctttctaccggcccggtggctgacgcatcgatctgcgcctaaggggcggagatgcgcaaggctttgctgggttccgttgggtttagggtttagggtgtaggctttgaggttcttagggtttagggtgaaggctttgagctgttagggtttagggtgcaggctttgagttcttaatcttatagtttctatttgttgttgtaggggttttgcagggttttcctggggacgtgcagggttttggaaaggaccagaggcttgcatgtgtggttgagggctctgctgtttcagttcatggcttcggaggttccgcttcacagttaatgaaacacgggttttggtggttcttatacgaatatatactctaacatactatggtatactatgatatactttaatatacgctataatatactccaatatcttatgaattactataagtactatagttacaatacagagccccgacaaggctcgatcactccgaagttttccgagtttgccgtgcttctgctatgacgacggactcgaagccctgaccccaaccccaaaaaaccctcgttagggtttagggtttaagtacaaccccttagtagcttacatacaaaagactcatgcctaaaccgtaaattctaaacccccgaagaaggcctaaaccctcaacccaaacccgaaagaatgaagcctcggtgtatgctcagccgcaacccgagatcccaaaaggtaacgcctgccttcaaaagaacctccaagagccaacgcttacccaaccgatgcagggagaaaaacacttgtgggagaaaagcccggagcgagattttgaggggagtctccataatgtaccctgaaccctaaaccgtcaatccacgctgtactcaaaaccctcacaccctcaaccctcaaccccaaaccctaaacccctaaacccctcaacccccaagccgtataaagccctaaaccctcaacccctcaacccctaaaccctgtaaagctctaaaccccaaaccctgaaaccctaaacctgggccttaactcgaaagatggaagaccgcaggttcccggtcaagtcggcttacaagcagcgttgcaacaagggcagttcgatacagggtttagggtttatgggtttagggtttagggatttagggattaggggtttagccctagttgaggcttcagccagtcgtggccgtggtgtgtggtcccaggcagccagcctgatccattcccctgctctgccgtggccccttaaacttgcgtggtttcaaggccgcactcttcctgctgccttttcatcccttgccacaactcttgcagtctcgagcagggcgctgagtcctttgacaggcttctttgagcaatgtctgcgtcagctagcctcgacttgggatgatggacatcacgcttcgtccgacaccctaaaggtttgcatccacgccccggacgtggaagtctccctttgcgtcgctagggtccgtttactctgtcggatcctcctgcgtcgatccgaggaggccttcgagcttctcgccgctgcttgggacagagacgggcgatgggctggtctcctgtgccaggctgtccgtcgcatctggtcggctacatctcttcctccccttcaaactggagggcccactctcgaggcgattgcacgccacagcaggtgtcttcttgcagcctgcaagcgcatcagccgtcacggcacgctcctgttagcgttgtgtcgcacgtggagtctttttgggcagggcactcccagacaggttataggccaggccagccctcagatttgcccggactgcaatgcagtcctaccgtccaaacatgcacttgcggcgcaccagcatcgcatgcacggccgtgtggccctatgcactcagtatactcttggtcccgtgtgcctctggtgtctacaagatttccacaatacggaccgtttgagatatcaccttcttcacacgcccgcttgtgagcacggtctccgttgcgttgttggacctgtctatgaatatggcaccggctccaaaa
>LSRX01000044.1_252333_258509
GGGAAGCTTGCATCCAATACCGAGGACAAGATCAGCCGTGGCCACATCCGCCGAGTCCTGGCGATCTCCCCACAGAGACTGACCTGCAGCGCCTTCTTCTCCGCGCCAAATCTGGCAAAAGCCCCGGCATGGACGGCATTCCAGCCGAGTTGGGGAAGTGGTTCTCAGGCCTGCTAGCACCACACCTGCACAGGCTTGCGCTGAAAACAGCTCTGCGCGGTGCAGAGGCATGTGGTTTTAAAGCCGGGGAAACCATATGGTTCTATAAAGGAAAAGGCCCTCATCACGCCTGCTCCTCCTATCGAGCCATTCTCTTACTTCCAGTCTGGTCAAAGATTATACACCAGGCTTTGAGACCCCCGATGAAGGATCATTTCGAACAACATTCGCCTAGCTTGCAGTTAGGCGGTAAAACTGGCTGTAGTGTAGTGTACGGATGCCATCTGGTACGTAGCATCTGCCGtgtagctgttgctgccggAAAGTCGCATTTCACGCTCTTCGCGGATATTGCTAGTGCCTACTATTGTGTTGTGCAAAACCTTGTGGCCCGATGGGAAGGTCGCGCACCACAATCTGCCCTGAGCGCTGGCAGTACACCTGCCACTGCCCTTGACGACGCCCTTGCCGGACATTTGCAGCAACCCACTGCACTTCGTGAGGGTGGTGCCAGCACCTGGCTCGAAGCACTCACTGAGAGCCTGCAGTCCGACAATTTTTTCTTGCTCCGTGGAGATGACACTGCGGTCATGACCACGAAAGGATCGAGACCTGGCTCATCATGGGCGGACCTGATTTTTGCGGCTCTCATGAGGCGCATCCTCAACCGCCGTGACCAACTGCGTGGACAAGCCCCGCCAATCTCTGCCACTCCTGTGCTACCGTTCGATGGCTGCAAGACCTTGGCTCCGTGTGAGCCTGACGCACCTGGCCTCGACCTTTCTGAGGTCATTTGGGCTGATGATTTAGCCATTCCCAGGCTTGTTGAGCCATGCCACGCGgcccaggccctaggctttgAAGCAGGCATTCTGGCAGATGCTCTCCTGGAATTCGGTTTCTCATTGTCATTTGGACCTCACAAAACAGCTGGATTGCTCACCCTGCGTGGACAGGGTAGTCGGGCTGCCCGTAAAGCTGTATTTGGTGTGAAGGGGCTCAACGGTAAAGTGCCGGTCCTGCTGGAATCCTCCCCAGGGAAAGCTTTGCCCTTGGTGAATGTATATCGGCATCTAGGGTGCCAGCAATGCCCTGCAGGCAGTCTTAGGGCCGAAATCTTGTTCCGGGCAGCCCAGGCGAGGGCGGCCTTTTCTGAGGCCAGGCGCAAGGTGTATAAGAACCCCAGTATCAGTGTACGTCGCAAGGGCTTCATCTTGAATGCCACGGTGATCCCTAAACTGACATACGGAGCCGGCTCGTGGGGACCCCTCAGTAATGGGGAAATGCGAACGTTCTCTGGGGCCCTTTGGAGCTTTTATCGTCCGTTGCTAGGCATTGGGAGGTACGATGACCAGAGGATCGACTCCTCCACTTGCTTTTCGCTTCTCGGCATGCCTAGCCCAAGCGCACTGCTACGCACCCAACGCCTGCTGTACCTCGGCCAGATGCTGCGCACAGGGCCCCCAGAGCTCTGGGCCGTCCTTCGGGCAGATAGAGGTCAAGCCGAGCAATTCCAGGCCGACCTCCGGTGGCTTCAGGCCTACACCTGGAACACAACAGGGATGCCCTGCCCTATGCAAGATTGGGGGGCATGGAATGCCTTTGTATGCCAGCACTATGGCCGTTTCAAAGGAGCTGTCAAACGTGCCCGTGGCATCGATGTCTGTCGACACACAGTGATAGCCGCCCTAACCTGCCTCAATCGGACTCTGCTCCAGGTGTGTGGATCTGCTTCCACTCCAGAGCCAAGCCAGGCTGTAGGAGCCCTTACTGAGGTATGCATTCCGTGCAAGCGTGCTTTCCGCAGTCGTCTTTCCTGGTCAGGGCACGCCGCCCGGAAACATGGATACCGCTCGCACGCCTTTCTTTGTGCCCACGGTACGACTTGCCTGGGGTGTGGACGGTGTTACTCTACCTCAGGACGGTTGCGCCGACACCTGGAGACATGCCCGGGTTGCGTCACTTCCTGGGGTGCCTTTGTTCCTGAGGGGGGCGATTCCCCTCCAACGACTTGTCACCCCCAAGCTCCACCGATGGAGATTGCAGGCACCAGAGATGCCATGGCCATACACGGCATCCGGACCGATGTGAGCCTTGGCCTTCTCCGGGACCTGGATTCTTACGATCCTGCCGATGaacagggtgtttgggatttggttgcTTCCTATGTGGAGCCTATAGAGGTCTTGCGTGCCACTGTACGAGCATGGGCTAGCTCGTCCTTGGCGTCAGACCTCCTGCGGATAACGGCTGATAACATACTCCTTCTCTTGGATGTCGAGCTTCTTGCCGACCACATTCAGCCTACTCACCAGTCCAGTGCTTTCCCGCAAGAGGCTGTTCCTTGCTGGAAGGACCCTGGCCGTGCTCCATTTGTTCTCAGTGGCAAGGCCCGTACCTTCCCACTCGAACCTCCTCCCACACCCTTTCTTCATCACTCTGACCCAGCTAGTATGCGCCTCCGTGACGCCGTGGCCTTCTCTACGTGGCTGGAGTCAGGTTGTGATGTTATTGCCCGGGCTCTCACTACCAGCAGTGCCTATCCTGTCCAGGTTCGCTGTCCAAAGCTGGACACGGCTCTAGGCCCAGCAACAGGCTGGCTACGGGCTGCTGGATTTACGGTTGACCACCGTGGACTTCGGTCACCGAGAGAGTAGCCCTTTTCCCAGTTTCACCCTTTTTTCTGCGAGTGAATTCGAATGCCAGGCGAGCACCCGACCAGGGTTCAACCGCTGCGAATGAAAAAAATTTGGTTTCGCTTATTGGGGCTTTGTAAAATCAtgtgaggtttttgttttgcttattGGGGCGTCTACAAGTTGATGGTATAGATACGAAATCATGAAGCCAATGGCCTTTCTGAGTCTGACATGCCACATGAGATTGTGAATCACATTTTAGGTGAGCTCGTGGACGAGAATGGTTTCAGCACAAATGCAATCGAAGCTAAATGGAGTATCATCAAACGTTCGATTCGCAACAAGATGTCAGGCAAACTGCCTGCGCATTCTGATCGCCAAAAGTGGCGATTACTGATCGGGGaataccaagccccaaatcttctgAGGGCATTGAACCCCAGTATTTTGATCAGCGAAATATCGTCACTGCTAGTTTCACAGAAATCGTTAAACTCTTTCGGGTTGAGTGAGAACTACACAACCACACAGCATACGGGAACACATGCTCGCGCAAAGAAAGAACTCTCTGCTACTACACTGCACGCTTACATGTCACACGTATATTACAACAATGGGTTGTAATCAACCCAAATATCTTAGCTTTTATGAGTGGGAGGGTGTAGGTGCGAACGTGTTGAAACCAGCCGATCTGTATCCGCTGTGTTCATGTCTTGacggcagcaaaacagcaaaaacgcaGCGGATAGATTTCGGCTTtaaaccatatgtatatatatatatatatattgcatgtcAACTGTCACCTTGTCGTATGCAATTTTGTCATGACAGTTTATACCATAAGCGTACTATAACATAGTAGCACAATATAGCGCAAGCAAACATGCCAAGCAAAATGTGGTACGACATGGCGGAATATAACGTACTAGCAGACGGCTTTTGTTCACATACCATCGGCCCTACAACTCGATCGACTCCAGGTTCACTTGCCACCAGCACCGATTGTGCAGCATCCTGCGAAGGCAGCCCCCGTGCGCCAGGCAGCGACCGTTgtgtagatttggggtttgttggattTGTTGGGGATGTGTTCACTGCCTCTGCAAATTGTTATGCCGATGGTGGCAAAGGAGATCATTATGATCGTGATATTGCTGGGCATCAATGTATCAGGTTAACGATaaaacgacgacgaggatgtgGTTCATACAGCAAAGATAGGGATGATGTTGTCCTTGTGGATTGTGGATGTGGAAGAGTATGAccttgtgatgatgctgatgatgattatgatattATGATTGCTGCCACGACTAAGCTTATGAGTACAGTGATCATTGTTACCGCTGCTACGGTAAGTTTCGTAAGTTACAGGGCAGCCACCCCTTAGCGTGGCAGCCACGCCTGCCCATGTACGGCTTCATCCCTCCATCACCGAAATACTGGCACAGAGCCATGGAATCTCGAACCGGTGGCCAATGCCACGGGCTTGAATAAACAAGCCTGTAGCAACAGTCGGGGCGACAAAACTGGGGACCGAGTGAAAGCGCATCCTGACAGAACTCTGGATCCGCAGCACAACCTCCGGCAGGACCTGGTCATGATTTTGGGTACATCCGTCGTAGAAGTTAACTTAGACTTAAACCTTATGCCTGTCGTGATCCCATGCCGTAGGTCCCATGCCGAAACTCTACGAAAGGGATGCTTATACTGCTGGGGAAGGAGATTAAGTTTTGGAGCGGCCGTCCTACCATTGGCTAACTGTGTCGAGCTTTGTCGCACTGGAAGTTGACTGGCCGCATCAGATGCTCGTGCCGCCTGAAGCGGTGTCATCAAATTCCCTCTTGCAGGAACGTAGAGTTTCACAATGgggtcgcagctgcagctcttacTTCTCCGTCTATCTGGATGGATTTCTAATCTAATCACACTTGGTTTCGATAGCCAGTCGCAGGCTTAGTCCCAGCCATTGTCTCCCGCTTTGCTCTCCCACGGCAGCTTTAGAGTACTGTCTTGCAGGACTGCATCTCGACATTTCTCTGCCAAGCAGAGCAATCAATGAGTGCCCTTGTGACATTCCAGCAAGTGAGCTTGCAGAATTCGCAGGCGGGTTCAAGGCGTTTCCGTAAGGCTTCCGATGTGATTATTTCGGCCATTGAACAACTAGCTGTACCTGCTTGACCTCATTCTTTGTACATGTAGCCTCAAAACTGGTGGCAGCTGTTGCCCCAGCAAATGAATGGCAACGGCTGCTTCCCTGGGCTTGGACCAGGTACCTCAAGGATTTCCGTGACCAAGACCTGGATGGCCAGGGGCTGAGTTCGGCTCCTGGCCGTGAAACTCGTGAAACCTCCATGAAGTACCGGAACAAACAAGACTCCGGCTTCGTTCTGTTTGCGGCTAACATGCAAGCCGAGGACTTCTCGAGGGGATATCGCAGACCCCGGCAGGCCACACTCATCTCAGCAACGCTAGCTGTCACCTGCATGCAATTTCGGCGGAGATTCGTCGCTAGAAATCTGGATCAATTTTCTGCGACAAGAAAGCCCTTGTGCTCAAGTCTCATTCTCCAATGTTCGCAGACGACTTCGAGACCAATGAGTTCGTGTGGCCTCCACCGAAGCGATCCACGGAGCGCCTGAACACTCTCAGGGGCGTGATGTAAGTTACAGAACAGATCTcgccgaggctttgggtttcaatttTCGGGTTGGGCAGGACTCTAAGTGCACGTCTAGCCGTCTTCGTCTTGTTTTTGAAGGAATCGGAAGTAAGCGTGGTGTCGGTACCAGTACCCGCTCTTGCCGAAGTCCGCTTAGTTGCGCTGACAGGAAGGAGTGTCGGCATCGACCGGGACAGCACATGTTTTGTCGATCCCAATCCCACGGTGAATCCAGGGTTAATGTTTGGGGACACCGGTTCCAGATTGCGCATCAAAGTCAAACTTGTGTCGATCATGCAGCTCGCATGGTCATGGACACGTTTCCCTCCCTCCGCaaaaggcaagcaagcaaggtaTATTGTCCAAGAAGCAGCCGAGTGTGACTTCAAGACCACCAGCAAGCAACTTcaaagcaaaccccgaaaccactgaaaccctgaagtgctaaacccttatagaaaacccgTGTAGCCATGTGGTAACCCCGCGGCAACCCGTGTCTGGAGGAGCGCAGCAGAGGCGCTGCAACGGCCCCACCGGCCACGAAGCTGCCCGTGGTACAAGGGCGAGgtacggttcagggatcaaaacagggtttagagtttagggctttggggttccatggggttttagggctactggtcgtgatggtcgtgtTGTCCTTTGACTGCTGTCCACGGATCGGAGACATCCACGACTGCTTGCCGCTTGAG
