# Supplementary material for: Distribution of Merlin in eukaryotes and first report of DNA transposons in kinetoplastid protists
Source: PLoS One. 2021 May 6;16(5):e0251133. doi: 10.1371/journal.pone.0251133 (PMC8101967; doi:10.1371/journal.pone.0251133)
Supplement: S3 Appendix — Contigs containing positive hits for each species are provided as fasta files. Nucleotide sequences from each Merlin group or family are also provided. All protein sequences were provided in a single file. A README file is provided with additional information about files. (ZIP) [file pone.0251133.s009.zip › S3 Appendix/contigs_Alveolata/GCA_001970955.1_Stentor coeruleus_Alveolata_contigs.fasta]

>MPUH01000649.1_37908_44213
ccatggagagtgtttattaaactttttctatatgaaagtttgaaagggtatatgattcgttgaaaattcatcattgatcatattcaggctcttctcattatttgatgaattttctggagtagaatccgctgttaggtggcttgctaagagaagattgatccacaactcaaaaatttgcgaaaaacgcaataagttatgtgcattaaaccgaaactctagcttatcagacaagtataattggagatgtaatagttgcagtttcaaaaaaagtattcgctatgattctattttttcaaattataatcttagccttgacaaaaatcttatcttctgaatttatggtccgcaaatgtatcacagaaattcattgcacatgagatagacggtagaaattgacgaatcttatttctttcgtcggaatacaacagagacgaaaaaataaaggggcaatgggttttggagcaacagaacgagaaactggattctgtttcttacagattgttgaagatagaaggcgtgaaacattagagaatctaattcaaaaattcatactgccaggaagtactattttaagtgatggctgggcttcttatataaatattgaaaatattgattacggtaattaccaatatgaggttgtattacataaatataactttgttgattcagatgacgcattaatgcatacccagcaaattgaaaattcatggatgcttatcaaaactagacttagacatcaatatggagcaagcaaaaaaactttcatcttatttggcagatcatatgtggagaagacattttcagaacaagctcatattccaaaatatgattttatgcaagataaagaaacaattttaaacatgaaaaagggttagttttcaaggataaataggatagtgtaggtgaatattctaaaaagcacctcaaagatatagttgcatcataaattaatcagaaatacgtagtgagtgattaaaattctaacaggaaatacaagtataagttaaaatcaaggtatataaaagatttagagcatgaaaatcattcacaaaaagaaatttgagtttacttatataagatgaattaagggttgaagaaattcatggtgataaatgaggatgtgaaggaataatgatcagtttattaagttaaagtaaagaataaattgaagcattttattgcataactagctgagaaagcatactaagacaaagaggaaaagacttaatggattcaagccttaatgggaaaagattcaggaattcattatctaagtagatgaatcaacatgacttagtcttttaaaccttaaggttttgtctaaataagttaggtattaagtttactatagtgaagctaagtacagaaacaatgcaatgagttgattgaataaaatttttaaatatagtaaagacaatgaacagatcctctaagataaaaaactgctaaggacctccctgtgcttttaacaaaatttttatgaaaacaaagctagatctccatggtcaacttagatatggttcgggtagtaaaaaaaaatgcttagtatcaatgaaaaacttatagatatttgcacagcaatattaataaatttatcagtaagaattatagccaaaagtaaattcaaagaatttaacacattatgttgtatattgataatgaatatgcaatactagatgatgatttaaataatataatctctgacctaaggatccttaaaggcaacgagctcttgaggaagaagtatgaattcaagcccttggcaacaaagactaaacttgggattataaacaccaactcagaacaatggtttatgctacgtgacaagtttctcagaaaaacatataattaataactttttattaaataaaaaggtgcttttatttttgcaattattatataaatttatcttagttctaattctcgaagtttgttttccctttcatctaattctaaccttttgagcctgttttcttcttcaatagcattaatttctgcttcctttttttttagctcctcttcctttttcttcagcgccaactgattttccctgaattttttctctcttattcttaaagatacttgtgacaggttcagtaaatcctctactgaaggacgcatattaggatccatattcaacatccaattgaccaccctctgcaactcttcagaataccttgttggaagcttttcaactttgccagattttatttttacagctaaagccccagcatttggagcttcaaaaggtcgggacaaagatgcgaactcatacaataaacatcctaaagaccaaatatcagacttttcattataatgagaatccgttatttgttctggagacatataataaggtgtcccaacatgagttttagcaaactcactctcttgtcccatcatccttgataatccaaaatctccaagttttacattcatactactatctaagaatatatttgctggtttcaaatcacgatggaggatttttccatcttttctcttgtggcattcgtgcaaagctaaaacgatttgcatgaaaattttccatatgatttcttcaggtaaaaagtccctatcgcgtttgcatttttttatcactcctgacatgtcgccaccttcacagaattccatgacaatgtagattcttgaattcactttatctattaaacggtcgtagtatcggactatgtttggatgacgcagttctcggaggatattaacttcagcgacaagttgttgtttttctcgttcgttcatagcaccgtatttaatttctttccagactaaaagtttgccatcggctttacgacggattttggacacttggccgaaagacccttctccgattgtttgaataatttcataattttccattttcgaattatttgaggtaaaacagaaaaattgtgggaggatcttttggaactgtagaataatacgaaaggaagattaacttagttatttggcaagctttaaggataggtaaaatgattatatgctaatccctaattttcactataaatagcccttcacctaattttcttttaaattttcatcctaaatcatcacaaaaacgctaaatatttttattcctattcatacaaatggtcaaaccaaaaaatatttatgtatatcacatctccataataaaagtcaataaacttccaagaaaggggggctgtataaatgagtgacaaatacgaggattcccttccaggagagagatcatctgaagacgaaagcaattctattgccaacaaagctcaagaaagcgaatcaaacaccgaagaagacgatcagccagaaatgataaacgctcttataaaaaaaaagcggcgtgtacccttaagtcattaccaagacgaagaagaagatgaaaatatgatcgaccagctcttagactctatgaacaaagcagctgaaagcgatatccaagctaatattgatggtgctccagctttaaacaaactcaaaatgcttgataaagtactcaaatttctcaaagtagccaagcatcatgatttatttctcggtatgaatggctgtgttgtattaggtagatggcttggtcaattaccagatggatcatttccatcaacgccattacgttcaggactacttcaggcaatacaagatttgccgattacagttgataatttacagggtagtgatcttgggaaaagtgttatggggatatataacaatcctaatgaagcacaagctataaaaaaatatgcgaaaatgcttatcgacaaatggagtcgtatga
>MPUH01000288.1_25330_31479
actaaAATCTGTTGAACAAATTCACCATTTTACTaatataaatgcaaaaagttGTGATTCTCATTTTAGCTCTGAGTATTTGTGTTTTTAGTAACACATGTGGAGGAAATTGTCCATCAAACGATTGCCCAAGTTGCTTATGTGGCACAACTCCTTCAATGCAAAGTATTTCTTATTGGTGTAGTAAATACAATTGGAATCAAGCTTGTTGTCAATGTATTGTTAGTCATGAAAGTGGAGGGAATGCTAAtgctgaaaattttaatactgACTCTTCTTATGATGTTGGactttttcaaattaatCAAGTAAATTGGGGACAATGTAATGGTGGAAATATTCCTTGTGATACTAATCAGAATTTACAATGTGCTATTGATGTATATCAGTGGGGTGGAAATAGTTTTAGACTTTGGTCAACTGCTGCTGGATGTGGTTGTGCTTAGTTTTAAGTTAtgatttagattattattgataattaagggatttgggtttataagattttagaggTTAggagataagattttatgataactTGTTTAGGGTGGATGAGTTGGAAATAGGTGAGgagaaatttttagattttgggAAATTATGTTGGTTTTTTAGTAATTATTAGATACCTGCAGatgctaaaatttattaaagaaagcAGTGGAAAATTATGAACATTCAAAATTTAATAGAAGTTTACTGTGGATGagtttgataatttttaacatGTCTGAATGACAATTTAGATGAtccataaaataataattttgtttataaaaaaatctaataactTTTATCTAACTAATAATTAATGCACTTTCTTTTATCCCAAGTAATAACAGGCTTGTCATATTTAATCATCCTCTTCATTACCATAGTTCCTGCATTAATTGCATAAAGACATGGCAAAGCTAATTGTCCTCCAGGAACCGTTTTGCAAACGAAGATTGCTAATTTCGCACTAAAATTCACAATTCGAAAAAACCTGTACCAGAAATTTGATCTCCAATCATATCTATAAATCATGTCTTCATTTACTAAATATTTGGTTCTGGTTAATTTCCCCATGCCTCCTTTGACTTTAAGAACCAAATATTCTTTATCTCCAAGATAGAATTTAACTTTGAAATTCGATTTTTCATTGATGTTATCTCGAAATTCAATTATCAGGACACCTAAAGAATTTGCTATTCGATGCCCCCACAACCGCAGGCACTTCTTTATGAGTCCAGTATAATCACTAGGATAAATATCATTGTTAATAGTCTCTTTAAGGAccatttaaattattataaaaattatctatatttgtatatatgGGGGGCctataatatgataaatagtgtaataagaaaaatataatttaaagaaGAATACTATAATGCATATGTTTGGAATTTATTAGGTTTGATTTAAATGTAttgtaggttttttaaagataagctttagttttgattaataaaaatatagatttttctgtttaaaataaaaaaaatatacaaatatgTAAGAAAGAAAAACGATTTAGATTGATGAGTAAAATTTAGATGTGATTTGATAAGTTTAgtgataaaattgattattttaaataccTTTAAGTTGATTGGATTagtaatgaaattatattttatgtgaaaattattaaagttaaTGAAGTTTAGGATgatgatatgattaaaatataaactcatGATTAACACCCAAAGATTTTGACTTCTGTATAAAgatataagtttaataatttgaattcattaaagaagaaaattaggCTTATATTTAACATAGTGGGTAAATTATGCGTTATgatcttattataatctttactCCAATAATCACAAtttatttattgtatatgaaaaatagcACTTTCATACAAAATTAATTGAAAAGACTTAattctaacttttttatctacaaaaaaaaaacaatcaaaactTCTTAGTTTACTCATCACAAACTTCAATCTGATTACATCTACCCCAAGAGCCTCTATTTATTTCAAATCTTTCATATACAactctttatttttcaacaataaatcccaattaaaaaaattcttattatcttcttccattcaaaaaaaaattatcacaaTTAAAACTCACTTCAGGGGGGGGGTCattattaagattaaaataCACAAAGGGTTATTTATAACATTTAATATACCTAAGGGggctttataataataatgatcCGTATATGAGAAGAACATGGTGAAGATATTATGAGATGTAGTTGGTGCTTTAACCTTTTAACTTCAGCAGCTCTATTCACTTCAGATCAAACAAAACTCGAAAAAGCTGTTGAAGTAGTCAGTGAAATGAAACAAAACCTAAtcgatgaaaaaaaagaacttcttGCATCACTAGCcacaataaaagaaaaaatgcatttaaaaaacccaatattacctaaaaaaaatacataagaGACTCAAGACTTcttgaatatataataaacttaaacatTCCACTTAATATTCTAACAATTATTTATGACCCTGAATTTTCATTAGCATTTCTTTTCCAAAAAGGTGTTTTAAAACCTAAACATTTATGCAAATGCCAATCAGAatatcaattaaaaaaaacaaggtaagcattttttctttgtttgcGATTTTGGAAATGTAGATCATATTACTAAAGGTTCATTTTGGGAAAAATATGAACTTCCTCCAAGTAAGATTGTATTAACGTTATTCTTATGGGTAATGAATATAACAAGTGCAAATATTGCTCAATTATTAACTTTAAGTGCTGAAATTACAAATCCTGTTACAGAAaagttaaagataataatttcagAAGAGTATTTAAATACATTGCCTAAGTTCAGAGGTGTTGCAGAAATCGATGAATCGCGCTTTAAGTATGGAcatgataaaaatcaaagatacCTTCAAGATAGATGggtattttgattatatgaaTGTGAAAGAAAACTAGTTTATATGCAGGTAGTCCAAAAACGTGATGCGAAAACTTGATTCCTATAATCCAAGAAGATGTGAATTAGGTACAACAATAATTTCTGATCAATGgtatgcttataataaattagcAGAATTCGGATATCCTCATTATACTGTTAACCATAGTAGGTTTTTTGTGAATCCAAATAGTAGAGAAATTCATACtcaaaatattgaaatttcaTAGTGCTAAGTATAATGctaaaaaacatagaaataCTGTGAATTTACAACACTTACTTAATGTTTTCCTTTGGATGAGACAGTTTaagaaaaaggaaaaaggGACAGAACTAGCCTCAGTGCTTAATGCAGCATCAGAAATTATTAGCAggtatgaagaaaaaactgtaaagggttaaaattttatagataaaaaatttcttttaaaaaaaaaattgtttttatataattatttatatgatcaAAATGAAGTTGTTGATATGATTTggatttatttaaagatatgaaatgctggttttatgattaattAGGGTGTTAAATGATATCAgaaatttattgtataaaaaattgagaATTTAGAAAGTGTTTATGTTGAGATAGGATGTATTTGTGTATATAatgtttttgcttttattttgtGTTTAGGGTTGAGGTAATTTTATTCCTATAAAACTTTCCTAGGTTTTATGATCTAGAACtttaaattgtatataaatacGCATGCATTATTAGATTTCCAGTATTTGCATTAAGGTCAATGATACAAtttcaaaactttaattattagtaaaaaaaaatataaaagcattCATATGACCATCCTAATCCTAATCATACTAATAATAGCAAATTCTCTCTTACTtcaaatgataatttataataaaaaatgaatgatTTCTTAGTCTGCGATGAATGTAACAAAGGCGAAATCAACTTTCTccaagaagaaaacaaaattgAAGAGTACATCTGTATTTTTTGCAAACACGGTGAAGCTGAATGTTTAGTAGACGGCCAGCCAACATGCGTAACATGTAAAATGAACAAAAAAAACCAGCACAAATCCCCAGCAGGAAGTATCCGTTCAAACAACAGCAGCAGCAAGCAATCAGTACCTAAAAAGCGTCAACCAGAGACTCCAAAATCAGGAGTTCCAAAAAACATGGCAGATCAACTCAAACAATGTATTGACATTTGCAATCATAAGCGTGGAGACAGCTCTGTATcagttgaattttttaaagccCATaagtttttacaaaaatatacaaaccacaattttaatgaacttgttttattatacaaaacaATAAACGATGGTTTTAAAGCAAGTACATTCCATACACGATGTGATGATTGTAAAAATGGTCTTGTAATAATTGTCTCATTAAGTTTAGGGTATGAAATTGGGGCTTTTACATGGAAAGGAATAAGAAAAGGAATTCCTCAAGCTAACGATCCACAGATGGGTGGAGCATTTATAAGAGCAGATTCATTTGAATTTGTCCCATTTAAGgataatatagttttttcattacaGGAAGGTATAAGATTTGGTTCGGATAATGATTtgtatttgaattttgatgCTAAGGAGAAATCGATATGCAATTTTGACCCCAGACTTAAAGGTAATACAATGTGGACAAcgtatatagaaaatgtgTCGGTATATAAACTTCAGGTATTAGAGTaggtttaagttttattattaagatgTTAAAggattgaaaatatttttataagtgtAAAATTATACTGATTATTGAAGTAtagttaaatttattaatgatttatataagtcTTTTGTTAataagataaagaaatttgtgtagttataatttatttttgatatatttatttttataataactctATAGAactattatgtttattagtgtatatttaatagttttatcaatatattatttagcatgattttgtatttgaaatCTAATATATCagttaaaatcaaattcattAGACTTTGTGTTTCTAAATATGTATCCCAGTACTGTTTTCTCTTATTTTCATCTATATTATGGATATTAAAANTCCCAGTACTGTTTTCTCTTATTTTCATCTATATTATGGATATTAAAAAgatgtaattttatatagctCACAGCCTTTTTAAACTCAAAACAAGGTATTTTATACTTGACTTCAAAAAGGTACTTTTTTAAATCGTCAGAAATCTCAAATCTCTCCCCTGACATagactttaaatttttagcaTCAGTTTCTGAAACATTAAGGTCCTTCCATAATATTCGAGTACTTAAAATGATTCCCCATCATCAATGCAAGatctatatctaaaaaactaaaatccgAAGTATGTACTTTAATATCTTTCATTTCATGTCCAAATGCACAGAAATGCTCATATCCGTGATTACCACAAAAACTCATTTCTGGAACCCTACAGTCACAGTATACTTCAACAAATCTtgcataatattttacaaaacAATTCTCACAGATCATTAACATAATTATCTAAGAGGTGTTAAAACATAtcaaattatacaaaaaaaaaagaaccATCTTCAAAGTTCATTTCGGTAGtgtaaaaattcaaaaatcactTTTAAGATATAGTTAAAAATGGACATTAGTGGTAGACCTATATCTGACTACAGAAGGCAAAAAACTACTCCTCGGCCAATGACATCCGAGGAGATAATCCGTCAAGCTAACAAACTCTTGAACTTAAAGGCAAAAAACCAAGTAattttaaaccaaaaaccTAAAGAGCCAACAATGACTGCATTAGACTACAGAACTTTCTTACAAGCCCAAAAAGATTCTCTTATAACCCGAGAAACTGACTCAATACTTCCTCGTCGATCTTTACCTAAAAAACCTTCTGATATCAAACAATCTGGGTTACTTGTAAATTTAAGAAAAACCCCgattttaatgaataaaCCATCATTGCCTGCAAGGACCCCAGAAAACAAGATGTTTGAAGATTCTAAGATTGGAgtatttgaagattataCTGTAGGGAAACTTATTGGCACAGGAGCTTATGCCTCTGTAAAAACTGCAGTTTTGAAAAATGACTCGACGAAATATGCTTTGAAAACTTATGAGAAATATAGATTAACTGACCCgtctaagaaaaaaaatgtgtCAAGGGAGAttgaaatattgaaaaaaatatcacatcCGAATATTGTCAAGATGTTTGATGTTATTGAAACAC
>MPUH01000228.1_14406_20633
ataatgctcttaagcatataattattaatttgatgataaaaaagtgttttagtctcaaagaggatctaactattatcgcgtcaaaaatacgttctaatagcaatcagtcattaataagccctccgaattttaatgaaaaccatgacttggctggtggaaagcatactaaaaccattcaaaaccataacaagactacaaacgttagagatataattcgtattcgtgatagcaaaacaagaaacagcctaagtcacaaaaaaatacaggatgcaagcaagataacagaaaaaaaagagcctagaaaaactgcgataattatcgactcactcgaaaaatgccgaagtttattcgacaaaattattcaaaaagacaaaaaatacgggcatttactaaagcaaatcaaagacgtctacgaaaaagaactcgaaaaaaacaacaacccaaatgcagagcaaataaatataaaaagcaaggtaaatgatatcacgaaaacagaagattgtggaaaattaaaaactcttacgaaaaaccctgaaaaatccaaatcgcagcattttctcatagcttcaaaccctataaaattcccaattagaaatatgcagaaaaaagactcaggaagcacagctgatactttgcatacatcaccaaacaatgccaatatcccagagctttctttgggttcgattaagaaatcagattttcatgatgaatttatgtcgaattatgacaatttttctgagtcttggagaaaactgatcaatagcgttagcccatccagaaaaaatggtttttaataatttaaatttgtaaagattttgattttgtaagaggaaatgcttagtgtgctgtaaaatagtgaaattttatgtgatgatgacaaataggttttgaattgtgagaaagttttagttttatttatttgttttgagtttaagttgcattagcttacttgaaatatttgctttaataatatatttattataatttgatgcaattttttacactatcctttatattctagcaatacttagcataatgaaaatcacttcaatttgtatttaacataattgtaatcttaatattatttatctaaaatttacacctttttgactatttagtttatcaaggatatcaaaagaaaaaatcaatgataaatactagaccaatgctgttcattatcaaaaattaacatgcaaagtgtaaggcaattagagatcagtaatcataagggtggaataaaagaaaatttactgtataggaggaggtcattatagttattagaaattttaaattagtatgagagattaaaaatttactgtataggaggaggaggcttatagttttttgaaattttaaactagtatgaagagatgaagttttgaagttaagcaagtggagataatgatgtaaattgatttggtggggaaaataattcgaaaaggcaggtgatagaagattttaagtaaaaggtgatgatgagaaaatttgcatactaaatctttttatttctatattcttaggcataaattaatctagatatgcacccataaagaattctctatttaaagcagtagtaaaatctgtctaatatttttcatattatttttgctattcaaaaattctatatagagcttctgaattttctatatgatatatttaaacctgccagttctgctttcatcttgcttatgcaataactgaaatttactgtatcagttacttattcgtatttttgacaaggctttccttgttgaagatagtaaccaaaataaaaggattttaacataagcaatattggaaaattatattttcattaaaatcatatatcagcttctacaataaaagtatcactaagatatttgaatttaaagataccttcacataatcgaaaataatagcaaataagtatattcatccatttaaataactgcagcataaataatccaacacaactaccttgtaattgtctatctcaaaaaaaaaatttctgtgatgctaaaaaatgtcatatcctctgcaacaaagtaagtaaactaatcattgtctatctcaaaaaaaaaatttctgtgatgctaaaaaatgtcatatcctctgcaacaaagtaagtaaactaatcattgtctagcttaataataattttctatcgatctcataattcactaatttatctaaagcctatacagaactagctccactatttttaccatttacactacaaatcattcatttttcaatcatctcattcatcaatatcaaaaaaaatcaatcctctacaattatacctctaatcctctaattctctaatcgcacaaatctcattcctttccaatcctaatatcaaaatcgccaattgtaaaaatggcagatcgatcaagaaacataaatatacattcaagtgatgaggaaactcgtagtgaaaatgatattgattacgtcccagatccggaaagctcagtcaaactaatagagccttcaatagactcactaacttaactgaaattattaatggaccaaatagattcattaaaaggcgcaaattagctaccttaggcaccagttaacctaaaaaactataaaaatttcaccatattagttatttaaagtatcctttcatattcaaattatgaggcgcttagaactggcaaaaattttatcaagcaattatttttggcaaagatctcggaatcttgctaataaaccattatgctttaattgtaacggagaaacaaagtataacgaagaaaaacaagcatatagatgcagaaaaaaaggatttcaaagatcctattcagtttttgcggcattttcaagtttgaaaattccatttgaaactcatgtgttactactatatgagtggtcagtagaaactcaacctaagtatgctgcaagagaatataatgtggattcttcttctgtatttaactttttaaaaaatatagaaacttggcgtcattccattattttgagattgctgaccaaaaaattggagagcctaatagaatagttgagctggatgaatgtcttttggtaaggagaaagtataataaaggaaggctattatcaaatcaggtttggatattcggtgatgtcactcgaggtttttacaaagaatacttcatcgaaatagtagaggatagaaaagaagagactcttgttaatatcctacgtcgtagacttcgcccagggactcatgtgtgtacagataggtggaaatcctatagaaatctatcaaaagattggcagacctagatataagccatactatagttattcactcactcgaatttgttgactcagaagattgtgacactcatgtacagtcaattgaagctttttggtcaagatttaaagatttttacgtagaaaagcaggaattcgaattgaaaaaggctttcttcagcattatagtgaaatgcagtttcgtttaagatatgagacgaacacttttgacaagatgtttgaggttatcgcctcatataagttctaaataggctattaatatagattgatttaaatatagttaatttaaatcatatataataatcttatcggttttacagcataggtatctaaggtagttaatttgtgccttttaaccgaaaattataatcaaagcacagaatttagctatgattgtttatagaattcacctttaaaataattatcctaaaacagaaaataaatcatattcctataatatcaaatctaaaataaaataaaatatcttaatacttaatcaaaaagctttatatttttcatatacttattgtatacaaacacacgaattgtccttttcataataaaatcataagcatttccattacaacacctatttcatcataaaaataataaagactattatacataaaatataataaaaaaataatgatagctttattataatttttatctacaaagcaaaaactatagagtaactgaattaagattataattctattataaacatataatttttaggttgtatattatatgaattatttactttttatataaaatttttaaaaactcaaacctaaatagggtctttttcatatctgattagtataattttaatataataaatatgacaactgcNttaaaacagaaaataaatcatattcctataatatcaaatctaaaatcaaataaaatatcttaatacttaatcaaaagctttatatttttcatatacttattgtatacaaacacacgaattgtccttttcataataaaatcataagcatttccattacaacacctatttcatcataaaaataataaagactattatacataaaatataataaaaaaataatgatagctttattataatttttatctacaaagcaaaaactatagagtaactgaattaagattataattctattataaacatataatttttaggttgtatattatatgaattatttactttttatataaaatttttaaaaactcaaacctaaatagggtctttttcatatctgattagtataattttaatataataaatatgacaactgctcatagacctacatggtatccagcaacaggaggtagggatcaaggaggtaatcgtgttttggtacaaacaagacaatattcttctaaagaccttcctggacatactgctgttaaatataggaaaactggacaaggaactgctgaggaagtaaaaaacatagatttgaaaaaaacacttattgataaagaaagacaagcaaaaaatactcaattagaaactaaagattatgaagatgatgattatgaagatgaagataatgatgaagaagagtctttacctaggaaaaaagcatataaaagtgatgaagaaaatgatagtgatgatgaagaaaatgatagtggaagtgaaagtgatttctcagaagaagaattaaggaaagaaattgagaaaattaaagcggaaagggctgagaaggataaactttcaagggaacatgaggaagaggaaaataggttgaagattaaagaacagatgcttaaaggaaacccattactcgatgtagctcctggatttgctttgaagagaaaatggaccgaagagacggtgtttagaaatcaatgcagagatgaaccaaaggaaaaaccgagattcgtcaatgatacggtgaggagtgattttcatagaaaaacccttagaaagttcatactttgagtatataattagaaaaaaactcataatttttattggaaaaaacaattcatatatacaaaataatgctctaaaaatatcatataactatttcaccgtaattttatattataatcattctaagattaccaaaaacggtaaattttctaataagaaatggattctagtgtgtattcaatactcactgctgcactttttgatagcatattattctcagggcttttctgtgcttttttattctaccgtaagctaagaagtcctgtaatagaatctgatgaagatattgaattaagaaagccttttttacatgaagggaaatatgattttttacctttagtaaggaaaataaacgaaatgagttcatatgaaatatactcttctataggagaatgggggtttatttatttaacccttcataggtatataatttatgtttttgctgttatgtgcagtcttggatgcggaatacttttatttgtttattcattcggaggggatactaatgttgatgatacttttcatgtgcttggaatatctcatattatagaacaacctggttatttgattgccccaattatttttatttttgtgtttacttttgctttatatacttttgcagcgtattattatgatattgcaacacatgctgaatgcgaagatataaacccaccacaaaggtattgtcttgttattaccaggatacctacgaacttccctcctgagttccttaattttaaaattctgaaaatgcttcaaagcaagtatggaagcggagtattatcagtttatacaatcccatattttcaaccttcctacaagctttttttagaacttgaagaagcccgacaaaaacttagatactacgaatacgatttcaacaaatccggtaaaagaccagaaaccatctcaaaaagcttaaaaaaagttgacgcaataacctactacgaaaaaaaaatcgcaaagctcatcaccaaaacctcagaatccaaaatccaaggacttcacacaaactcaggtcgtgcatacatcatatgtgaatctcaaaaactcataa
>MPUH01000587.1_39205_45612
CCAAAGATGCCGCCCTAGAACTCTTCACAACCTGGGAAAACGTTCAATCCCGATATCTccaaaacttaaacaaaagCCTTTATCTTTTTACCTTACTTTGGAATGACTTAACAAACTCTTTATCCTCCTTACAAAACAATTTTCTCGATCTTTTTAAACAAGATGAcgataaaatccttatagCAACAAATTTTATCCCAGACTTCAATtatttcatatcaaaaaaaagtatattttcaaaacaagaaactgaagaattatatgaaaaaattgacaGTATCAGTGATGAATTATGGGATATTGTAAACAAACGTAAACAAGTTTTTGTCCaaaaaagggaaaatatcatatcaaaTTACACTTTAAATGaaagattattagaaatatgtTCAATTACTTTAAGTTTGTGTAAAGCTGAATTATacaaatattcaaatacaacgaatataatttttaaatacaaaaatatatgtgaaggatataattttcctatacaAGAATTAGATGTTCAATTAAAAGTTATGTTACCAGctagagattttataaaagaagttgaGTTGAAATTTAGTTGTATTATATATcaatattcttttttaaaagagGAAAATGATTTGTTTATTTGTAGGGTGTTGAAAATTTGTAGATGGGCTGAGGATAAATGTGTGTTATTTGGGAAAAGGGCTTCAGaggtttttgataagtttgaTCAGTGGATTGTTCAGGATGTGCATTTGGAAAATGATGCGATTAATAAGTATGTTGAGGCATTGCATGAGAGTTTTAGAATGAAAACGCAAATGGCTTATGAGTTTCCGAAGAACTTTAATATACTACAGAGTTTGAAAACTGgagtataagttttttttatgtttaaaaatagGATAATTTGATGTGaaagatgaagttttttaagatttttgttgtggggttatttgttttatttggtttttggaaaaaattttttgatgggataagttttaaaagtttaatatttataagttttaatggAAGTTGAATAGGGAGATTAGGGTTATAAGAATaactaaagatttatttttaaagaaattaaataaagaaaattaaagctCTGTTTGTAGTGGTAATATAAGagtttggaaaaaaaattgtaaggtttgattttttaaagatatttttggGAATCTGATTGCTTAAAACTAGTCCAAGTGATGATGATAGAAATATATGAATGACTTAAGAATAATATcaattacataaaaaagaaagaaaaacaaaataagCGACTTGGTTTTAAATCAGCAGACCGACCAAgctaatgatattattaacaGAGCTAATATCATTAGAGTTTTACAAGagagaaagaaaaaataagtataATTTAAGCTTACAAAAACTATTGGGTATTGACAATAGCTCTTTATAAATTGTCACAGATGCAGAAAAGCTGAAAGCTGACTTAGAATgcactaaaaaaaaattcgaaGAGACTTGCgcaaaaattaaaagcttaGAAGCAGAGCCTAGtcaggaaaaaaataaaaagttagCTGATGAACTTGAGTCtgcaaaaaaatcttcagctcaagataaaaaaatgttagaggaaaaaaactcaaagccTTGTAAAGACTTACAGAAACAGcaagaaaatttaagttCTGTAGCTAAaagaaatgatgaaaataaagatccTATACtttttgaagagtttaaaagtatgataaaattagaaaatttgtCAAGATGAGTAAAGGACAAATGCGAAATTCATTGGCTCAAATGAATTTGCAAGGCTTTCaaagagattttatagaaaaaggatattgtatcaaaataatttacataagcaaaatataataagattttagcattcataaatattactaaagaaagaatttgatatttgGAGCATAATATGTATACGAAATATAAAGCAAACTAGCATAGGATTGTctattattacaaaaataaataaactgTAAAATCTGAGAAACACAATTTTTTCCAGCAAGATATCCATATCCTTTTCCTatacaaagataaaaaaaataaagcttgcttataattatttcaattGAGTTATAATGAGATATTAATGAAAGAAGTTAAGTaactgaaaataaaatcctctaaatGCTGAAAGaatataataagaaatatgGGTAATGCTAATTTATTAATCATTACCTAGTTAAAATAAGTTAAATCATAGCTAAGCTCAAGCAATAgtgaaaagttttattcaTTTACTTACTAATGttacaattttaaatttatacgTTGcgtattttaaattatagaGAGGAGCCGAAGGAAAATGACTATCTTGATTGCGGATTGCATTTAGAAACACTTTTAGGATATAATTCaattgaatttaaaaaaaattgaagtgtagataaaaattgaaaagaatataaatcaataacGAAAATTTCAAGAGATGCTATACTCCAAGACATTAGCATATACCAAAGTTACACATATAAAATTGCACatgttaaaattatatagtatccaaattttataactaaaattgTAATATAAAGGTTAAAAGCTACAAAttagctataaaaatttcaccATATTAGTTATTTAAAGTATCCTTTCTTATTTCAAATTATGAGGCACTTAGAACTggcaaaatttttatcaaataaagaaCAAGCAATTGTTTTTGGCAAATATCTCGGAATCTTGCTAAATAAACCATTATGCTTTAACTGTAACGGAGAAACAAAATAtaacaaagaaaaacaagcatataaatgaagaaaaaaaggatGTCAAAGATCCTATTCTGTTTTTGCGAGAacattattttcaagtttgaAAATTCTATTTGAAACTCATGTGTTACTGCTATATGAGTGGCCAGTAGAGACTTAACCTAAGTGTGCTGCAAGAGAATATAATGTGGATTCTTCTTCTGTACTTaacttttcaaaaaatatagaaactTGGTGTTATTCCATTATTTCAAGATTGCTGACCAAAGAATTGGAGGGCCTAATAGAATAGTTGAGCTGTATGAATGTCTTTTGGTAAGGAGAAAGTATAATAAAGGAAGGCTATTATCAAATCAGGTTTGGATATTTGGTGGTGTCACTCGaggttttaataaagaatgCTTCATCGAAATAGTAAaggataaaaaagaagagacTCTTGTTAATATCCTACGTTGTAGACTTCGCCCAGGGACTCATGTGTGTATAGATGGGTGGAAATCCTATagaaatttatcaaaaagattGGCAGACCTAGATATAAGCCATACTACAGTTAATCACTCACTCGAATTTGTTGACTCAGAAAACTGTGACACTCATACACAGTcaattaaagctttttggTCAAGATTTAAACGATTATTACGTAGAAAAGCAGGAATTCGAATTGAAAAAGGCTTTCTTCAGCATCACAGTGAAATGCAGTTTTGTTTAAGATATGAGACGAACACTTTTAACAAGATGTTTGAGGTTATCACCTCATATGAGTTCTAAATAGgctataaaaatagattgatttaaatatagttaatttaaatcatatataatgattttattggttttaCAGCATAGGTATCTAAGGTAGTTAATTTGCGCCTTTTAgccaatataaaatataaaaatacagaaatTGCACACACTAAAAATTGTAGATTATTAATTAGACATGCTTAAttaaacttgataaaattattaaaatattgtgGAATTcctttattatatatcttATAGAGATGAATTCGGATAAATGTATATTGCTTAactgcatatttttttttatataagtatcATGAAAGCCAATAAGAAAAGTCTATCACTCTTCAGCTCAAAAAAAGGAAATCATTAAAGATATTGTAAAAGGTATGAAAGTTATTGAAATTCaacaaaaatacaatatttcaCAGTCACAAGTATCACAgataaactctaaaaaaaataagcttgTACAAGACTTTTTGTTATCCAATAATCCAAATAGAAAACAAAATAGGGTAGGAcaaaatttagatattgaaaaatatcttataaaatggTTCACTTCTGCAAGAACTATGAATGAACCTATAAATaacaatattcttattatccAAGCGGAAAAAATTGCTAAAGAATTTTGTCTCGAGAATTATATAGCAACAGATGGATGACTGCAGCGTTGGAGAGCACGACATAACattgtttttaaaacaatttatgggactgaagaagaaattgatatttttgaaaaagctgaagttCCAATTATTTTCGAGACAAAGGTAAGTATCTTGATtacataaattataatcaaaatatagttacagaagaagaaaaagatgtaTCAGGGTGAGTGAAAGTCAAGTTTCATCTTGACTTATAATATCTATAatctagttttttctttaattagTGGTTTGTATGGgtcattttattttcaaatctgGCCATGAGTTGCTGATTCTGCATTTTTGTCTTTGAGGTATGCTATTAGATTGCCTCCTCTGTCTCTCCATGCCataatttgaatttaaaaaagccagaaaaaaaacattttgaaTTCTTCTTTCATAACATTTAGAACTTTCTTATCTGAGTAAGATTCATAGCTTATATTTCTAAGGCAGTCTTATATACATATTTCAACTTTGTTAGGTGTTATTCTTTGAATTTGTTCATTTCACATATACTGAAGCCTGAGTTCCTTGGGACTGTCTTGCTGCTTTTCCAGGAatgattgaagattttttttttttgaatgtcCTCGTTGACTCCATTATTACTTCGAGGCAAATTTGGAATCCTGTAGTTGCCatcttataaaatgcttaactTATTTAAACCCTTGTTTTTCCATAAATTGCAAATAGTTCTATTCTTATCTGATGAATCTGAATCTAtcatttagtttttatttgatgcATGCTagcagatttttttttttttatagaactTTATAAGTGATTGCATTTATATCATCGCTCCTAGACTCTAAACAGAACTTCCAGTTGCCAAGATTCATTAAAATTGTAATCGTCATTCTAGACGGTGAATCTGCAATTCTTGAGCAGCCTACAGCAAGCCCTTATAATTCAGTAATAAATTTGAACCTCAGTTTCACAAATGAGatttaaagttaaagttcTGAGTGATAAAACACTTCAATTCCCTTGTggtatttgaatttattgtGAAAATGGTGAAGGTAAAGTGAAATAGGGTGTTAGATTAATCAGCTTATATCAAAT
>MPUH01000175.1_62688_68972
gaatatattatcaaagttgactggctatacagaataatattaaagcttgaattttagtatgataaattataatttttaaatgaatgccattaaggatctattagttaactgcatatatgctgatgattataaatacttgaagatatattgtgataataaattggtttaactgagttcaattaatgattttaaacttagttaaattttctgcctttagcttaatgtgatgtttttcgcaagataatataagattttattctataataatagtaattaatacagtttaaagcgattaaaacaagaagaaatcaaaaagatattttaaagtagttttaatttaaatttaaagcttaaaagcaaagacatgaaatataaaagagataaaaaattgctatattaaataattataatatgcgtagtgatattgtaagtcattcattattaaaccagttttcctgaagtattgataacaaaaaatgattactatttgccattaataactcatcaaaatggctatgcaaaaatatattacttatatgacaaaattatttatttgaactttccctttttcttatttacaatcatgcataattattctatataaataataacttgcctaacaccacttttcatgcattcttcaaaatactttacttatttcaattttgtattctactagttcaatttaaatatcaaaataattataatttgtacatttttcagaagcctggaaatataataactcttatctttatactttaaatcaatcaatataaactatctaaacaaaacattctaagtaatttttttcttataaaattagaaaaaatcctttatccttaaggttatcccaaatgatttattttttgcagactaattatattaaactatccataaaagcaaacttactttaaatttcaaaatatattttataaagccttaagagtttaaaattttaatttcactcataacatacttattatcctaaatttcatttaaaattttaatattcatcttacaatatgaatattttcaatattctaattatcaactattaaaatgcaagtattatttaatattaattatataataatatctaaaagtatatctattaataagtaccaataatatattctaaaaaaacacaaaataatcttacatttataattacagatcattacagttatcaaattcataaaattcgcttatcatcatgctacttttcatatatattgccaaattaccatttttttggagtttagttaaagcttcagttccaccaatttgatcaaataaatcttttaggctatcatttcttagtaaatatctaaaaatatcaagggtcatatcaattatttcattgtaatcatcattcataattttaatcaaatcacatatcacattagtttgcaaaaatttgtattgtgcttcctttaattcacatatgttttttacaatccacattgcttcaattttcaaatccttattttcagatataagaaatgatacagctttagtaaaaacttcatgctcaataacttgtaataaacattttttaggcccagtacaaatattacttaatattaataaagactctttacattttcctatatcataacagtttaaataatataagagtttgtctagcatccctttttctacaagtatttctataatttcatcagtataaacaataatatttccaataatttttagtgcaataaaatcgatttttgattgcttttttgtatctaggtgcttatacactttttcaacaaaactccaatcgaaatttttaatagcttcagtgtttgttatacaaaatactatatcaagaataaatccagcgagaacttcatctttaatgtccattagctttttgactttttcaaaaactttagctaagatcttcatcggaggataaggttttcctttacacaaattagaaatacaccaagcacaattctgcatacataaaggagattcaagtaattctagtaatttatctataattccagtttctaaaacaacatttctagcttcaatactatcccctgaaatattcgccaaacaccaaatacataaatcaagaatctcttcatcattagtagtcatagtctcaataacagcttctacaactcctatttctataagcattttaacatcagtttctgaagctaaatttataaggcaccaaatacattctttagtaaaatcattaaaacccataagactagctagttttttaggcacttctgggaaaatcaaatctcttgaagggcgattttctgaagaaattattttccttaatccctctacaaaatatattaataaagaactattttcacaagatacaaaagttgtaagatataaagaaaaagtactagatgaatgaaatagttctgggtaagttgaatgaagattgaatgggatttgagatatgtcatatttttgctcggatcgatatcccccgcctggaagtataagagaacgtttattgcctaagtgctcaaatcgcttgtttttacgtaggaggattgaagattcttggttttttgctctgatctcagttatgttaaaagctttattaaagattagcatacgttttgatggattcattaaattttattttttattatgcaaagatattaatgattttgtcggtagatggtttaagatatgatttttttctggagatttagaagagttttaagggattttagaggatacgattttggtgtaatgataatataggggttaaaataataggctatgacccattagtttatcaaaagctgtatttatataatttaatagctctcacgaacttattgtttagatttttattttctacaaaaatataataataaatttcatgaagtttgctttgttaaaatttttccattattaggttcatcttatttaggctcattagtattacatttctactattaattaaaaatcagatgattgaggttaaatttagacaggatcttctattttggggctatagaaaaaggaacaggtctatgatttttgcaaattatcaaagatagaaaaaaagaaacattaggaaggctgatcaaagaatgaatattatcagatactctaattatgaatgatgcctgggctttatattctgatatcgatcatattgatgatgagatttactagcataaggttatcctacataatgagaatttcgttgattcatataactctgaaattcatactcaaaacatagagaatttatggatgagaagaaaatcaaaaataaggagaaaattataacaagcaagaaaacattcccaaatcaaatgagtgtatttatatcaataaaaaaaacattcccaaatcaaatgagtgtatttatatggataatactctttcaaaaaaataaaatatttgaaagaattatctgtaatcttcaatataagtagttatatagtataatgataagtttttgagagctattaaattatgcaaatataactttcgataaaataatgggttatagtctattttaaccactatagtatcattataccgggatttttacgattttatgctttattttaggttaatttttcttctgaatttatattttttgatgaaaaaagctgagtttagagcttttagtaggttaaagctgattgatatgagaaaaataagatgattagtatgattattagcaaaattttaaatatataaacatttatacaatacattatttacgtgaactagtgttttagctattaggtttttctattttactaacttccttattatcagtattcaaatcatctagcgcattactaatttcttttccaaatcctccattctcatctgcaaactgatcagaaataatcccttcaatatcataaatgcttttaatccctacaatcttcaataaaccccaataataaaggtttaatgtaattgaagagtatataatagataaaccaacagccatgccaaaaattgccttaggacttcttccttttaagcctagcatgcgactgtgaaatccacaaaatctcttgaaaagtgtgtcacttgtgtatattgttataggagttaaaatacaaccaagagaataaatcgcagcataagttatgtagttttctctcagctgaggtttaggctttttttccatttatatgacccataaaggttttattatgctattgatatgttggaatctgatgagaatctgcgagggtttaagaaaaaaatgcgagatgaagatttgctttagtttaaggaaaatttaatatacaataaagagaaaaggttcaattttcatttcaataaaaaatgtatatataaaaagctttttatgctaatattaaaattcatgtcaaagattttactaaagtttattttcctataataaatttgttatccaatttccaatttaccttaaatattttaacctaaatccctaatataactaatattttatttatatataagtattatgatatcaattattacattttgatttacaaaacttaaacttttcacaattattcgagtaattcaaacataaaactatcaatgagattttataatttatttatatcaaagttcagcatattgatattcagtatttaattataatatagtcaaattctaatattttctaagtattttaaaaatttatcctaaagctaaaaataatacttgcaatatcccaatttaaaatattcttataaattagttctcaaacacaaaaataacttataatttttcaaattatccatagcctataaataaattgctttatatctgccacttacataaattttatttaaacgatggcgaatataaacaaaagcttcaatgtttcaccaaagagccttataataccttatgcatctcagtcagttgagtctaatcacatataccaaatcctaatacaagagttaagcaagtatttagcaaagtctccaaaactttctcctcttatgcaaaaccttcaaattcttcttaacgaagtgcgctttacacaaagtaaaaagcttcaagaagaacttcttataaaaatcaagcaatggtacgatcaaaaaactttctcaaaaaccagaaatatcgaatctttaaccccgaagccacaaacagttttgctaatatctaaagaagaccctatcaaattaaacaatcggttcatcccttatattcctaaaaatattaaagtcaaaaaccgctcgaaaaaagaccatttttctaatgatcagtttataacttcttttgatgcatcctatacaagatcatcaagttcagagccaaataaacatgaaaatcaaaggagaatgtcacagtctcctggaattatcatgtcaatagtcaacaattttataaaaaacaaaagagtaaaaacttataattttactttagaggcatttttagaagaccgtaaaaacaaaaaagctacaccaatagatgaaaaaattgccagactgcaagaaagaccaatgactagcacactaaaacatcaaatccaagaagtccaaaatgttaaactcaagcttgccaatcgtaaaattccatgtgggttcaggaatatttttcaaggtctaattgtagataacaatgcaaatgagacttatctgaactttccacgaggtggtgaaaaccttataaaatttagaaattagtatataataatacaacaatttttcaataaaaaagaataatttaaatcaaaaatctatctaatgtgaactagacgataataaatatggggtgcggagtcagcgcaaatgatccagacgtgaagcgaacgagcgaaaaactcaaaaccctgcattctgaatgcgaggagctaaaaaaacacatagaaaatctcaaaaagtcttcaataaccgggccatctgaacaagaaatgaatcatcttcgctctgaagttcacactttaaaagaaaaaaaagacgacttaactacagatctcaaccacttacttaaagaaaacaaaatgggcttagaagaaaaatattcttatcttttaaaccaaatccaacaagctgagcatggaattttccataacaccaatgaaattgaccggctaaaaaaagtaatacatgaaatttttgaagaacataatgattgtaaaacaaagaattttactcaaagtgaaaagcatgtatatttaagtactgagattcataaaaaaactgataaacaaaaagaaaaatcgaaaattcctagtgaacttaatgaaactaaagagaaatattatgagaaatgtttaagatatgaagagattgttgtggagattaatg
>MPUH01001313.1_6293_12385
CTTTATATCTCTGCTCCATTTCATCagtatttatatagtaaGTATGGCCTTGAGCTCTCTTATCTGCTCTTTCTTTCATTCTTGCTTCACGTTCAGCATGCCCAACTGGCTCAATTATAGCTCTTTTCTGGAACCTCTGAACTTTTTCGAAAATTCTTTCTAGTTTACGAATGCCCAACTCAGATGTAAGGAGGTCTTCATAGTCGGCTTTTGTATAAGTGACTGGTGGATAATATCCTCCGCGCTGCCAAAGAATGcgttcttcaatttcatacAGCGCTTGATGCATGTTATGGAGTGTATAGTGGCCTTCTTGAAGCTTCTGCATTCTGTAAGCAGGATCTGTAAGAATCCTATCATGGTCATCAGCATTGACTAGAATATAAGCTGAATTACTGTTTTGCATAGGCATTAAAGCTGGGTATTGCTCAGCAAACTTGTGGAAAGTCCACCTTGTTACAAGGTCATCATCATCACCCATCTCCTCTTCAAGTATTGGCATATAATGTTCCATATAATAGTCATTTTCATCGCTTATTTCATCTTTGAGGTTCACTAGCTTAAAGCATTGGCCACAGTGACTGCATCTATGGATTGGCCCTTCCCTTAGAATAAACCACACACCAATATGCGAGAAACCTTCATCTTCGTCATTCAGACCAGTGCACATTACATATCGCCAGCCCACATTAGCTGAAAACATAAGCACTGGGTTGTCGATAGTTCCGAAGTTCCTTTGAGGATTGGTGTCACCCATCATAATATCTAGGTCAAAAGTGTTGTTGGTGACCATAGCTTGAACTTCATGAGCATCTTCGTCAAAAAGCTCTGTCTCTGTCATTTCCATAGTGTGCATGTTGTGACGAGCCTCTCCTGGCTCCATAGCATGGTCCCATTCATGCTTCAGATGagtgaaaatgtttttaagaCCAAAGATCCCTCGACAGGGCTGATAAATAAGCCCAGTTCGATTCAAGTGCTGTAATGCTCGCTGCACTCCTCGgaacatatttttataccaTTCATTTCACAATATGACGAAGCACTTGATAAGCTGATCCTGCTGTTTAAGACTAAAGCTAAATTATGATCTTTAGGAATTGATTAAAAGTGTATTGGAGAAGAAGAGAGGTTTCTTTTAACAGATGCAGAAAAGAGAATGGtgatgaaaagaaaaattataatggaATGCTATGCTTTCAATTAGGGTGCtatagttttatgattttagatcTATATCATAAAGAAAGAGCTTAGGCTGATTTGAAAACTTTGGTCGATAAATCTTATTATgtagaaatattataatatttatattctgATGAAGAGAAGAATGTATTTGCAGATAAAGGATGactataaaatacaaaattagGACTGACTAATGTGGTGAGGAATATAGTTTGGGACTAACTTCTTTTTATACTAAAGAGAACTGGgataaaaagcaaatttaCTAGAAAATTTTCTCANTGGGACTAACTTCTTTTTATACTAAAGAGAACTGGgataaaaagcaaatttactagaaaattttatgattaataatttatattaccttaattattaaaaacataagtTTAGCTTCCAAAGTTAAATGCAGTTGGACCTCCATTCCGGAAACCtcaaaaaatcagaaaaccTCCAATTTGTGGGTGAAATGATGCTAAATTCCAGATATATACCTCTAAATTCCTGAATTTTTCAACATATTTAATAACCGAAACAAATTTACAAACCTCTCAAAAAAGCAAGTGAtatatatatggaaaaaggCAGAAAGACTTGTCAATCGTAGGGATATAAATTCATTCTAAATTATTAGCAAAGAAAGTTATGATGAGCTTTTCTAAGTTAGCcaaaatatatgaaatcaGCAAAACTTAGGCAAATTGGGCATTGAGAACAGGGATAACTCCACAATTTATCAtgaaattgattatttttatagcccttgaaaatttctataatataaaaatgcttgacTCTGTTTATTAAGTTATTATGAGAGCATCCTAATTGAGGTCACtaatttattcttttttttagtttNTTAGCcaaaatatatgaaatcaGCAAAACTTAGGCAAATTGGGCATTGAGAACAGGGATAACTCCACAATTTATCAtgaaattgattatttttatagccCCTGAAGGTTCCACCCTCACCTTTAGCAACTTCATAAAATCGGAATTTTTTGGAATTCTGGTACAGCCTGTTCCCAATGATTTTCCATAGTGGAGGCTTGACTATgcatcatattttattagaaatccTATCTAACgaagaaattttagatgaaaattgGAGGCTCTTCTCattatttgatgaattttctGGAGTAGAATCGACTATTAAGTGGCTTGCTAAGAGAAGATTAATCCACAACTCAAAAATTTGCGAAAAATGCAATAAATTATGTGCATTAAATCTAAACTCTAGTTTATCAGACAACTATAATTGGAGATGTAATAGCtgcattttcaaaaaaagtatttgcTATGATTctgtttttcaaattctaatCTTAGCCTTGACAAAATTGTTTATCTTCTGTGTTTATGGTCCGCAATGTATCACCGAAATTCATTGCACATGAGATAGATGCAGAACCTAACACTGTATGTGTCTGGTTCGCGGATTTCAGAGAATTGTGCTCATgatatttagaagaaaatgctgaaatgATAGGTGGAATTTCGGAAGAAGCCGATCCTATTACGGTAGAAATTGACGAATCTTATTTCTTTCGTCGGGAATACAAAAGAGGCGAAAAAATAAAGGGGAAGCGGGTTTTTGGAGCAATAGAACGAGAAACTGGATTCTGTTTCTTACAGATTGTTGAAGATAGAAGGCGTGAAACGTTAGAGAACctaattcaaaaattcatACTGCCAGGAGGTACTATTTTAAGTGATGGCTGGGCTTCCTATacaaatattgaaaatattgactACGGTGTTTACCAACATGAGGTTGTATTACATAAATCTAATTTGTTAATCCAGATGACACATCAATATATACCCAACTAATTGAAAATTCATGGATGCTCATCAAAACTAGACTCAGACATCAATATGGAAcaagcaaaaaaaacttttcatagcttatttatttaaaatttaaaacttaaattttttgaatacaGATGTGTATATATTAAtccataatcaaaattttgaaatGTAATATGTCATGAgctgcattttttatagaaaattttggatttgggtaaaaataatcatgaCCTATTTTCGACCTAAAACTAcctaaaagtttatatttcatgattttttgataaattcataataattctttttaatCCTGTAAATAAGCATCACTagaaataatgatattttttgaattttggcTATCCTTTTAAATATCTccttaaaattataagctttattatcaaattgcatacaaaaatatttaactattttagagaagattattttttcgAATTATTTTACTcaattatatttagaaactatttgaaaagtatttatctttgatatcttcaataatgattaaataaaactttttgtaaataacaaaatttagtttttccACATTGATACATAAAATCTATGCtaataagtatataaatGAATCAATATTCTACCATGGCAAAATTGATACACTTATAATAATGGAAGTTAGTCAAGAGGTATATATATGGTTGAATGCTTCTGATATtgttaagaaaatcaatCCCTCACCACTTGGAATTTACCATCTGAATGAAGAAGACAGTGAAAACTTGGAATTCGGGTTAACTTTTGGCCCAATTCTTAGGCGAACTATAAAACTGCTCCAAgatgttgataaaaaatcagttCCAAAATCCAAACTAGACCTCCTTAAACAGTCTAAAACTGCAGcttctaaaaaatttaattggAAAATAATCAGTGGAATACTTGACgatcttaaaatttttacattGGCTGAAGAGATTGAGTTAATTAAAACAGGCTCAATGGAAAACCTAGAACACTTACTAGAATCTATATTAAGATATGAACAAGAATTATTAACCAAATTAGAAACATCATCCCAATCTGTAAGTAGTATTAACTCAGAAGCGccaataaaagtttttcctaaatctaaaaagaaaaatggtGAACTGATAATAGAATCAATATCAGGTGACATACCTTTAGAGACAACAGAAAGCTGTCTTGAGTTCCTTCTTGTGACATTTTGCAAGCTTTTTGCCTTACGTCCGAAACAAGCTGCAGGCTTGTTAACTCAATCAGGAAAATACTTGGCATACACTTTATCACATGGATTAAAAGGAAAGCATGATGCAATTGTAGCTTGGTATCAGAGTGTTTATGCTAACTCTTATAAACTCCTCCAATTAATGAGTAAAGAATCTCAAGAAGGTGGTGTTAGCCTGGTTTTAACTTCAGTGCATTTTGGGCTTTATTCTAAAAGCATAGAAACTGTTCTATGGTGCTCAAGAGTATTAACTAAGCTAGGCACTGAACttcaatctaaaaattttccaaGTAATCTTAATTTTAATCCTTGGATCTGGTTTGCGAACTATGGATTCAAGGCTTGCCTCAGCGCATGTAGAAAATTTGGTTCATATGTAAAAGGTTCAGTTGCTTCagtgattataattttcgCTAAGGGCTATTTTAGTGATCTACTAAGAAATGTTATGCAAGAAATAGTTCCTGAAATAATCCAATACATAGCTACTGTTCATGAATTTTTCCCTTTATTTTGTGAAATCAAAAGCGTCAAAGATGAACTTATTTCATCTGGAactattgaatattttctaagtCTCTCTATTCAGGAAGctgaaaatatcaaacttcAAGCTGATGAACGAATGACAtcaatacattttttatgtgatatTTGGATACTTGTTCCTACAGTAGTGGAGAACTTAGAAACCATTTCTAATCAAGCTATTAGTATACTAGAAAGAGTTTCACGTGATAAATCAAGTATACTTAAAATTGGATGTCTTGGGAAAATGTTTCAGATGCTAGCACAATTTGCACAGGTTCATAACGTGTATGCTCctgttatatataaaatcttaaccTTCTCACTAATCGAAAACTATGGAGAGGAAATGATTaaggaatttattatatacaattttatacatttaattgaagaaatcCCTGAAATTCCTATAAAGATAGTTGTTGAGCCATTAGTAAAGCATTTGAAGATATCAGGTGAACTTAATTTGAACATTTCagatttaacttttttatcaattattAGTCAGCAcgaaaaattaaatttaaaaattgctTTACAACTAATGGATTCTCTGGCCAAACTTTATACAGTCCATTTGCATGTTTGCGACTTACTTGgtgatatatttttaactttatgtGAGCGATTTATTGCTTTAGAACCTGTTCATAAATACTTAAGAATCTTGATAGAGgtctttttgaaaaatttgtcAAAGGATGCAAAGCatcttaaagataataacTTGAATCTTGCAATTATGGAATTAATTGCTGGTTGCATTAGGATTAATtgtgaaaaacttaatcaaagcataaagtttgttttttgtGATATTCTTGTTGATAACTCTTCTCAAGCATTTAGTGAATGGATTATGTCGATTCTATCATTAATCGGTGACCCAATGGAAATAATTGAAGACTACAAACATAAACTTATAGAGCTAGTTCCTTCTCCTgctgaaaatataaagtcAAAAATATCAGGAAAATTTAAGCCTAACGCTGGGGAAGACCTTAACCATACAAAAGAAAGTCATAGTCCAAAAATCGAAAAACCAAAGCAGAATAACAGCtacaaagaaaattatgaaagcggaaaagccaaaaatcagaaaaaatcgCTCCGCAaacaaattgaaaaaaaaattattgttgagaaaaaagaagaacaaCAAAAACATTTACACGAATTCAAACTATTAGTTGAAATTTTACCAGATGACATGGAGCTAATTAAAGTTGCTGAAAAATCACATCATAAATTACTGGAAAGAGTTTTCAAAAAGTATTCAATAGCCCATCAAAAAGCTGTCAAAACAAATACTTTCGCTGATATG
>MPUH01002325.1_1_5092
gatgtagagcctagtactttatgtgtctggttcgcggatatcagagaattgtgtttatgttacagtcgatcctcgatattcgagaatttagatcttcttcatctattgaagtagctttgctcactgatgactgaacatacaaaattaggctctttaaattctcgattatcgaagttcttgattatcgagggtcgactgtatttagaagaaaataatgaaatgataagtggaatttcgaaagaaggcgatcttattaaggtagaaattgacaaatcttatttctttcgtcggaaatacaacagaggtgaaaaaataaaggggtttttggagcaatggaacaagaaacaggattctgattcttacagattgttgaagatagaaagcataaacatcgtaagatattatgcagcaaaaattcatactgccaggaagtactattttaagtgatggctgggcttcctacacaaatattaacaatattgattacggtattaatcaacatgaggttgttttatataaatataactttgttgatccagatgacgcatcaatgcatacccaacaaattgaaaattcatggatgctcatcaaaactagactcaaatatcaatatggaacatgcaaaaaaaacctttcatcctatttggcagatcatatgtggagaagacgttttcagaacaagctcatattcaaaaatatgattttatgcatagcttattattaaaattttgaatatagatgtaaatatattatacataatcaaaatttttaaatataataagtcatgagctgcatctttttatagaaaattttggatttgggaaaaagtaatcatcacctatttccgacctaaaactactataaaaccaaataatctaaaatttattcaaaatcgtatacatcatagtaatctcaaaccttaataaaagactaaattagaaaatattatctctctgcctcacagcaatccttaaaactctccactgtacatcatccccatctaaaaatgttgtataattatattcataagcatccccattacctgttctttcaatcccattactatctattccaaaaaacttccactcagccataaaaaagccgcagttcttcgcattgctcaaagtctgcttacacataggacaaggcatcatacctgcttgtctattaatatcaaaaaccccaagtccagcatttgatataacttcacgattataagcaacacattctctattttcacatattccaataaaagatatcccaggctctacagttctccattcgggtgcattttgagaaaattcaagtttgatttcgttactcatttcattgaaggaaaatacttgaggacctccacctcttaaatttagtacaagatataatttgctttcatcttgaatgttgtattcatttaataatttttcgtcttcaagctgttttcccgcaaaaacaagtctttgctggtctatcggtaatccttctaatttttgaatttcagtttttatatctagtataagactgttctcaaaaagactaatttgaatgctttttcctgttagggttgatacagttatattaatttgcgtgactggaggataagctggctggtttataagatttattattgaatcatgggggatttgagataaggggtaatcataaggtaaaaactcatcattgtagtaaaagctatactcatcaacagggtagttaaggtttttatttttgcattccatatgaaatgaaaaaactaaattttttattgttttctgttctgagttagcgatgcaaatacgaacttgtcctgaaggtgttgatataaaatatcgacttgcaggtatttgcttgtcaataacaccaactaaattaatattatcattcgtaatgtcttgaagatttattttcctccctgatttatagtactcttgggaaacggaaagaattcctgttttttgttcgattttttcagcaaagtcattttctttcaaaaaatcaacctgaaatggttcgttttgcagtgtcagaacaaaataaggtttttccatattttatttattagaagcactgcaagcaaaggcacatattatgattttaagcatcgaaaatttgcataacttttgaaatttagcctttttgcattttggatttttaaattttgaagcagcgaaacaaaagcttatttttaaactattataatatcatttaatatttttatacagtaagacgtattgaataagtgttttctttagccttgacaaaattgtttatcttctgtatttatgtccgcaaatgtatcacagaaattcattgcacataagatagatgtagagcctagtactttatgtgtctggttcgcggatatcagagaattgtgtttatgttacagtcgatcctcgatattcttgattatcgagggtcgactgtatttagaagaaaataatgaaatgataagtggaatttcgaaagaaggcgatcttattaaggtagaaattgaaaattg
>MPUH01002364.1_1_3176
TTTTGATGAGCATccataaattttcaatttgtTGAGCATGTATTGATCCGTCATCTGAATCAACAAAGTTATATTAATGTAATACAGCCTCATGTTGGTAAATATCGTAATCAATATTTGCGTGGGAAGCCTAGCCATCACTTAAAATAGTGCTTTCTGGCAgtatgcattttttaaattagatTCTCTAACGTTTCAAACTTTCTATCTTCAGTAGTCTGCAAGAAACAGAATCCAGTTTTCATTCTATTGCTCCAAAAACCCATTGcccttttatttttttgccTCTGTTGTATTTCCGATGAAAGAAATAAGATTTGTCAATTTCTACCGTAATAGGATCGCCTTCTTCTGAAATTCCATCTATCATTTCAGCGTTTTCTTCTAGTACCATGAGCACAATTCTCTGAAATCCGCAAACCAGACACATACAGTGCTACGCTCTACATCTATCTCATGTGCAATGAATTTCTGTTATACATTTGCGGACCATAAACACAGAAGATAAGCAATTCTGCCAAGACTAAGATTAGAATTCgaaaaaaatagaatcaTAGCGAATacttttttgaaattatgaCTATTAAATCTCCAATTATGGTTGTCTGATAAGCTAGAGTTTCGATTTCATGCACATAACATATTGCATTTTTGCaaatttttgagttttggaTCAATCTTCTCATAGCAAGTTACTTAATAGTGGATTCTACTCCagaaaattcatcaaaataatGAGAAGAGCCTCcaattttcatctaaaatttcttagCTAGATAGGATTTCTAGAGGTGAAATCATATaagatcttaaaaaaataactttttaaaGTGTATACTATATAAAGTGAAGATAGGCGGACTGATTTTGAAGACTGGATCGGAAGAGTTGCTGAAGAGAAGGGCTTATGGATATAGATAATTTTGAGCTTGACGATTGCAATAAATGTGTGACAGAATTTTGTTAGGCATTTTATTGAAGGCTTTGCTAGGCTGGTTGATCAGTTGGATGTTGCTCAAAGCCGAAGTCTGaaagttaatatttattcatattatttatatagcatttaaattatcaagTTAAAGGTGCTATAGctgataatttaaataaaagctAGTATGCTTTATAAgctatttataagaattttttattattacttttttttaatccaTAGTTCTGGCTTTTGGAACTgctcttttataaaatcctcccACATGTCAACAGGAATAGCTTTTTCTCTTACTCTTCTATACAAATCTGGAATCTGAATAAATTGTGCTCGGTCCCGAGATGAAAATCCTAGTTTCATTATTAAGCATTTAgaataaaagtatttctgTAAGTCTTCGTTCGACTTTTGGgaaatttctttttcctgAACTTCTAAGCAATGGTCAAGTTCATCTAAATCAAATTGATGCTTGTTATCTTTAGGTGAGACAACGCTTGAACTCATACTGGTTTTTGAATGCATTTCATCTATAACCGATGAGACTTCTAGGTAGTCAGCTTTTATATCAACGTCACCTGTAGCTTGTTTGAATTTCTGGATTTCTTTGTTGAGGCCTTCTAATTGTGAGGTTCGGGTTTGAAGAAGTGAAGTTATATTCATGCTGGATTCTTTTAgtttagcttcttcaagaAGTAAATTGCCTTTTTCATTTGCGATAACCCTAACTCGTTCTAAATATAAGGACACACAAGGCGATATGTTGAATGTTGGGTACTGAGAGATTTCATTACTAACTTTTTTGCAAGCTTCAGAGCCCTCAACCGAGCTTTCCTTTATAGTCAAAATCTCAACAGAGTACCTTGAAAGGTAagtaaatatcattttttcatcaacCGACAAAGGCTTGATGCTGTCATGAAGAATAGCTTCCATTGAACACTTAAGTTTATCAAGCTTAAAATCAAGCAATTTCATCGGGTTCGATGAGCttagtttaataatataGTTTGTTGGTGTAACACAGACTGAAGAATGAGCTGAAATCTTTTCTAAGCTGATCATATTTTCACAGTTTATGCATAGAACATCTATATCTTCCATTATTAAATCACTATAAGCTGAAGCCTATAGAATATAATTAGCcaaaattatttctattaaaatcaaagcaatcaaaatcatttgGTTTTTATGCTGATAGGGttaaatatggaaaatattagcttttatattttttaatagacaTCTACTACAAACTTACTTTAGTAGAAATAGTACTAAACGGTAAAAAG
>MPUH01002364.1_1_3243
ctttttaccgtttagtactatttctactaaagtaagtttgtagtagatgtctattaaaaaatataaaagctaatattttccatatttaaccctatcagcataaaaaccaaatgattttgattgctttgattttaatagaaataattttggctaattatattctataggcttcagcttatagtgatttaataatggaagatatagatgttctatgcataaactgtgaaaatatgatcagcttagaaaagatttcagctcattcttcagtctgtgttacaccaacaaactatattattaaactaagctcatcgaacccgatgaaattgcttgattttaagcttgataaacttaagtgttcaatggaagctattcttcatgacagcatcaagcctttgtcggttgatgaaaaaatgatatttacttacctttcaaggtactctgttgagattttgactataaaggaaagctcggttgagggctctgaagcttgcaaaaaagttagtaatgaaatctctcagtacccaacattcaacatatcgccttgtgtgtccttatatttagaacgagttagggttatcgcaaatgaaaaaggcaatttacttcttgaagaagctaaactaaaagaatccagcatgaatataacttcacttcttcaaacccgaacctcacaattagaaggcctcaacaaagaaatccagaaattcaaacaagctacaggtgacgttgatataaaagctgactacctagaagtctcatcggttatagatgaaatgcattcaaaaaccagtatgagttcaagcgttgtctcacctaaagataacaagcatcaatttgatttagatgaacttgaccattgcttagaagttcaggaaaaagaaatttcccaaaagtcgaacgaagacttacagaaatacttttattctaaatgcttaataatgaaactaggattttcatctcgggaccgagcacaatttattcagattccagatttgtatagaagagtaagagaaaaagctattcctgttgacatgtgggaggattttataaaagagcagttccaaaagccagaactatggattaaaaaaaagtaataataaaaaattcttataaatagcttataaagcatactagcttttatttaaattatcagctatagcacctttaacttgataatttaaatgctatataaataatatgaataaatattaactttcagacttcggctttgagcaacatccaactgatcaaccagcctagcaaagccttcaataaaatgcctaacaaaattctgtcacacatttattgcaatcgtcaagctcaaaattatctatatccataagcccttctcttcagcaactcttccgatccagtcttcaaaatcagtccgcctatcttcactttatatagtatacactttaaaaagttatttttttaagatcttatatgatttcacctctagaaatcctatctagctaagaaattttagatgaaaattggaggctcttctcattattttgatgaattttctggagtagaatccactattaagtaacttgctatgagaagattgatccaaaactcaaaaatttgcaaaaatgcaatatgttatgtgcatgaaatcgaaactctagcttatcagacaaccataattggagatttaatagtcataatttcaaaaaagtattcgctatgattctatttttttcgaattctaatcttagtcttggcagaattgcttatcttctgtgtttatggtccgcaaatgtataacagaaattcattgcacatgagatagatgtagagcgtagcactgtatgtgtctggtttgcggatttcagagaattgtgctcatggtactagaagaaaacgctgaaatgatagatggaatttcagaagaaggcgatcctattacggtagaaattgacaaatcttatttctttcatcggaaatacaacagaggcaaaaaaataaaagggcaatgggtttttggagcaatagaatgaaaactggattctgtttcttgcagactactgaagatagaaagtttgaaacgttagagaatctaatttaaaaaatgcatactgccagaaagcactattttaagtgatggctaggcttcccacgcaaatattgattacgatatttaccaacatgaggctgtattacattaatataactttgttgattcagatgacggatcaatacatgctcaacaaattgaaaatttatggatgctcatcaaaa
>MPUH01000070.1_117938_124096
ataagtcATCTGCAAAATACTTTAATAcacaaattaaaaaaactataagcattttatgtcaatatttatattttactacAATTTCTCACAACGAATATTCTTACCCTGTAAGttattcttcaataaattattattctaaatcctaatcatataaattctctatcataattcctataaaatcatcttaatCAATTTCTTAATTCTTTAACTTCATAATCTTAAACAataattatagtaaattcttgttaactatattaaaaaaaatcaactgtAAAAATGTGTGTGTCaataaataactataaatactatcatgcataaaaattctaaaaaatacgcctaataaattatagtCTTACTAAATCTAACCCAAGTTGTACCCTACCTTTATAATCcgcttcaatttcttcaatgaCTTCCCCAAATCcctcatatttttcaataaatatttctatcGCCCTAGCCACAATTTCACTTGAAGGTTCATTTAAATACACCAGGctatacttaaaataaactaaaagcttcgatttaaaactttcattCTCACATTCTTCAAgtaaattaataatttctggactttctaaatcaattttagtatttttttctatataaggCTGAAGttttgtaaataatattctgatagaattatcataaatattagaaagtaatgatattaaaagactTGGGGTAATAAATGATggtaaaaataatgaagtGAAAGATAAGGTTCCGTTATAAGCTGAAGAATATCCTTCTTGAATAACTTTAGtcaaatgttttatataatgatttttatatgaaagttCATTTACTAGAGTTTTGAATTGATTTTCTTCGATATGGAATTGCTTGAATACTTTTGCATAGTCTTCATTAAGTGTTTTCATGAGATTTTTGTTGGTTTTTATAGTGGTTTCGATGTTTTTTCGACCTTTTGCTTTTAGTTGTTTAACGTagcttgaaatttttaataaagaatttcCTCTAAGGATAtgatttagggtttttaaaagCTCTATAGATAGAATTTCTTGAAATGTATAAGTGGGACTAGATGATAAGGAGAAATTCCAAAAGTTATGAAGGAAAATGTGTAAATATATACTTGAGATTGGGAGAATAATTGAGAAATTGACTTGTTTTTCGATTGAGcttagataaaaattgtaattctgggtttttaaaggttttattaaGGATATGAATATGAGATTGGGTAATTTAAGGCACATAAATAGAttcttttgagtttttgatattgcGCTATGgcatataatataaaaatagctgAGACTATTGCAAGATTCTCCGCATTTTGGATCTGATTGAGTATCAATTTGCAACAAAACCTTgataaatttacttaaattGACCCTTATCTGAAAATAAAGCCCAAAATGATATTTAAGCATTAAATCTATTTATCTGTGttatgatttaatatatataaagaattccTCAGCCAAGTAAAAATTCACATGACCAGCGACAACGAGTGGTTTAATATACTGAATCTGCccaaagaaagagatcgtaggacaaggtttaaaccatgccaccttaactcacccactttaaactttaatttaatatataatattttataaccaTGCTGTAGGTGGTTTGCTTTCATAATGCTTTAAACTAAATAGATGATTTCCCATTTTCAATCATACCATATGCGATTTTATcttgtgaatttttttcatacgCAATTGCTGTCTTGTACAATTTTATCAACGCGCAATTCGTCCATTggcaattttttatatataattttgtcGATACTCAATTTTATCGATGCAAATTTTCACTACAATTTATTATGTGCAACTTTGTAGGTAGCTTCTATAATCACTCTATCcagtttatattttcctatttattttctatttgttTCCTATTAAATTCCTATTCGTTTTACAATGCTCTCATCTGGTTCCATTCTACATTCTTTCCTCCACATTAATAAAGTTCACTACAATATGAAAAGCAAGTAGTTCTTAACACTGAATGGATTACCAAAAAGTTCtgtttgataaaaaaactaatctaTTTAACTCTCTTTTATGGCAATCAAAACCTATTCCATATccaatatttaatttttcttattattaagGATTTCTCTTTCTAAACCTACTGTATTGCCAATCTTATTCGTAATTATGCTGCCAATTctaatttacttatatttattaaaactgAATTTTAGTGAAATATCAACTTAATTGTTGGCACATGCCACTTTGTTAAAGTCGAAGCATACCtattaagtataaaatctcaaattgAATCGAATAAACTTTTTGGTATAATGATACTATAGGGGTTAAAATAGGCCATGACTGACTAATTTATCGAAAGCTGTATTTGCATAATTTGATAGCTCTCacaatattatcatttagatttttatttttcacaaaaatataattataaacttcatgAAGTTTGATTTGTTAAAATTTTTCCATCATTGAGTGTATCTTATTCAGACTCATTAGTATTGCATTTCTACTATTAATTAAAATCAGATGATTTCAGTTAAATTTAAACAGGACTTTCTTCAGAATTATTAACTGAAGCTCTGCTATAAATACTTAGTTATGGCTTTATTTGGAAGTGCTACTCTAACAAGTTTAAGCGGACTATCCGGCTTGGCTCTATCTTccaaaattcaaatttaagtttaaggACTATCACCTTAGTAATTTATTCTAGCCCCAGGGTTTTTAGGGAATACTTCGCTCTGTAAGCTAGAAATAACGGAGAAAACAGTCTTCAAATGGTATAAAAGGTATAGAGAAATTTGCAATACTTAGAAGAGAATTTAATATTACTAGGAGGAATAGATAATGATGATAGTGCTCCTCTGATTGTTGAAATCGAtgaatcatatttttttcatcgtAATACCATTGAGGACAATATTATCCTGATATTTGGGTCTTTGGAGCGATAGAAAGAGGAGCAGGTCTATGCTTTTTCCAAATTTCAAAGACAGAAAAAAAGAAGCATTAGCAACGCTAATCAAAGAATGGATATTACCAGGCATTCTAATTATGAGTGATGGCTGGGCTTCATATTCTGATATCAATCAAATTGATGATGCGATTTACCAGCATGAGGTTATCTTGCATAACGAGAATTTGTTGATTCATACAACTCTGAAATTCATACTCAAAACATAGAGAATTTATGGATGAGaggaaaatcaaaataatgagaaaattttgattcaTACAACTCTGAAATTCATACTCAAAACATAGAGAATTTATGGATGAGaggaaaatcaaaataatgaGAAAATTTGGAACAAGCAAGAAGCATCCCCAAGCTATATCAGTGAATTAAtgtttcaaaaaataaaatatttaaaagatttatctGCATTCTATATATTTAGCTAATATAGTAC
>MPUH01000427.1_38246_44485
GTTTTTCCCTAACCATACTCGAGTACCTCCTCTTCGCCGAAAACAAAATCTtgcttttttcatctaaaatcttagaaaTCCCATCAAGTTCTCCCTTTAACTTCAAATAATCTGAGCTTCCTTCATGAGTATCATCAAGtaattgtttataatttttatttatatcagcaatctcattttctaattcacTAATTTGTTGTtgtaatttattttcttgattaaGATAAGATGGTAAAGCTACTCTTTTCCTTGAAGTCTCTTcatctttaactttaataCTTGAAGTGCTTTGCGAATTTTTAATTCTCTTAGAAGAAGTAGATCTTTCTTTATGGCTAGGGGGTTTTTTAGGTTCTTTTTTTAGTGAATCAACAAGTTGTTCATTGACAGAAACcacatcttttataaaagattgaGTCGCTTGTTGCTGTTTTTTCAATGCTTCCCTTGCTTCTTCTGATAGTCTGTTTATATGCTcaagttctttgatttttttttcaaaatcactGATTATTGAGTTTTGGTTCCCGAGCATCGACTTAAGTTTCTCGTTTTCCTGCTTTTGCTGCTGTGTTGTGAGCTCGTATTCATCTTGGATACTTTTGATTTCCTCTTCAGCAAGGCGGAGTTTATCTCTATACTCTTGTTTTTCCCGGTCAAAAGCTTTCTTCAAAGAccctttttcttcatttaattcattttctatattcctTAGCTTTAACACTTGTTCtcttaaacttttattcTCCTCTTTTTCTATCTTTACACTTTGACTAGCTgagttttcttcaatatttttgtattggagCTGccttttaagattttcacATTGAAGTATCcaattatctttatcaatcATATACTGTTCATGtgatcttttattttcagcTTCATAAAAGTCTAATTGGCTTTTAAGGAAAGTATTTTGTTCTTCAAGGTTTCTATTTTTTGATACGAGGATTTTTAGTTCACTTTCAATTTctagagtttttatagtcatatctttatctttttgtaAACTCATACTGttgatttttgctttaagaTCTGAAATTTCAGTTTTAAGACGTTGGATTTCGGCTTCGTTATCGTAATTATGCAAATCTAAGGacttttgtttttcttggAGCTTTGATGTATGCATTGGAGACTTTTGGTCGTAGATATCACGAAGAGAGCTTTGGGATTTTAGATAGTTTCTGGAGGAAAGGCTGTTTTGGTCTTTAGGACTGATACCGTATTTTTGTAAGAGAAATTCGATTGTAGGctccatttataaattttaaatataacaTCATTTATCGCTTTTGCTTAGatcttttactataaaacctATTTTGTACACTCGTGTaatgttatttttatatacttttctAATTGttaacatataataaatctactGAATCAGCCATTTCTTTCCCTGACTCGCCTGAAGAGATTTTATTCAAGCTTCTAATCACTCTTGACTGctgttttaatatttcagtTATCatgaattttctattttcataatcccttattttaatattagaaatcGGTCTTTTCCTTATTTTCTGGCTTTGTGGTCTAGCtgatttacaatttttattatctttacttttccttttattttccaaaaactcagctattttctctttttggctttcataatattttttccttttttcatcttctttcCTTTgcttttcttcaagttctttttctaaccTGGTTTCATTTTCCATTTTCTCTATTTCCTTCCTCAGTTTTTCTTCCCTAAAAGTTTCGATTTTACTTAGTATGTTTAGCCTCTTTTGAGCTTCTTTAATCATTTTCTCATCGTTTTCTTCACTTCTCCTTTTATCCATAATTTCCCCACGGCCCCGGCAACTACGAATACGGAATTTTTTTGGTCCTTCAGCTTCTGCACCAGTAAGAAAAGTTGGAGTGTTAGATAAAGGTAAAGCTAATTCTCTGTTAGAAGTTGCTTCCTTAGGGATTAAAGCTAGAGTGTCTATATTAGAATGCTTGCATGGGGGTTTTAAAGTGCAAATCAAGCATCTGTTGTCTCtagcaagtttttctttcatttcttcaGAAGCTAAGTCAAGTTTTCTACGTTTAATAAGGTCTTCTGTTAATACTAAAGCATCTTGGAATGATTCTGGATGCTCTAAATCATGTTCTTCAAGCGGCCTTCCGATGAGCTTTTGCAGTTCAATTCTCAGGTCgttattttcattaactaGATCTTCTACTTCTTGTattgaggtttttttgtgCAAAACATGCTTAAGtttatcaatttcatcttttaaacCCCACATAGTTTATTATTCTATTCTTAAGATGGATATTCTTTTGATAGGAAATTATGTAAAAGATTAAGAACTACACTTAAGTGAAGAGtttgtatatgaaatttgAATCAAAATGCAGAAATCTTGCATCTtggaaaatatcaaagattgatataaaatatagctttagataaaatattcttaagtTAGACTTGTAAagtgtatttattatagaattattCTATGtatgataatatttacaataataCTGCAtcttaattataaatttaagttttatgtCGGATATAAGTCATGATTATTTCAGCCCAAatccaaaattttctataaaaaaatgcagtttatgatatattatagttaaaaatgttgattataaattggacgcaataaaatcatcatattcgctataattttattttttcaaaatctaatCTTAACCTTGacaaaattcttcatcttctgTATTTATGATCTACAAATATATCACAgaatttcatcaaatatgagattgatataaaacctaacattttatatatctgATTCATGGATTTCAGAAAATTGTACTTATAacatttagaagaaaatgatgaaatgaTAGGTGAAATTTCGGAAGAtggaaattattttgttGTAAATATAACAGTGGCAAAAATAAACAGGCAATTGGTTTTTGGAGAATAAAGCGAAAAACTGGATTCTATTTCTTAcagatttttgaagatagtAGGCGTAAAACTTAGAGAATCTAATTCGAAAATTCATACTGCCAGGAAGTACAATTTAAGAGATAGCTTAGCTTCCTACacaaatattgaaaatattaattacaGTATTTATCAACATGAGGttgtattatataaatataatttttttaatctagATGATCCATCAATTCATACCcaagaaattgataattcAATAcagaacaagaaaaaaaaatttaatcctATTTGGCAGATCATATGTGGAGAAGACGTTGTTTTAATAAGCTCTTATTccaaaatatgattttatgcatagctctttatttaaaattaaaaacttaaaatttttgaatatagaTGTGTATATActaatcaataataaaaattttgaactataatatatcataagctgcatttttttataggaaatttttgatttgggtaaaaataatcatgaCCTATATCTGACCTAAAACTACTATAGTAGGCAAAGGTACTTTGTCCACCCACCCTACTAGGAAAAGGAAAGCCCTGTAGGGTAGAATATAGAACATGCACCTATAGAATCATTATTTCTATAGATAAAACATAAATCTATTATCAAAGCAAAGCAAAGCATTCCCTATAAAGTATCTCCTCTAAGCTTAACCATAATTTATTCATTTactataatatatttattatacattAATCATattccatatatttttaacattATATATCAGCATCTAAgcatatattcaatattataaattcctcataaaagcaaaataccttaattttccttattagaaaataacactatataaaaaatcatacatGCTATTTTAAAAATGACAAACGAATATTCCTAATTATTATCTAGTTCTTAAAGACCTTAAACCGCCATGAACCTTTGATTTCTCCTACAATAGAAGACTTCGATTCTAAAGGCGCGGTAAAGCCAACTGCACTTTTAATTCTAGCGATGGTCTCTGCAGCTTCAGGATTAAACCCAGAAATATTCTGAACAAGATAAGTCAAAGGTACACTTCCAGAGCCAATAACCTCAATACACCCATCTTCCCTCATTTGTTTTACcaagaaaatcaaacttttatcaCCCAAAAAGTCAATCGTTATATAAGAAAACCCAATCGAGAACTTGTTTTCTACAACAAAACTAATCTCTCTATCCCCATTAATATTTGCAACAACAGGATTTGGATAATTGTCAAGATAAGGACTATAAAATGATAACcaagttttatgattattgattggataataaaatactgcAGTCAAAGTTGTAAATCTAATCTTAGCAAGTTTTTGTTGCTCAGTTATAGGTCTGAGAATAGGTGGAACATACCAGCTTCTAATCATACATCTAAATGAAGATCTAACTGGCTTGtgtaaagattttgatgttaCTGATATAGTCTCATAGCTCTCTTGGACTAAGCTTAAATGTTGCTTGTATAGAATTCTATCATTCCATGATGGGGCATCACCACATTTGTGCACGGGGTAAGTTGGGGCGAAGTTCAAAGGACCTTCTTTAAAAGAAGCTAGTACAGAGTTTTCAGATAAAACTCTAGTCAGCTggtctttttctttaagaaaattCAGATTTCCTACGTTGTCTTCAGCCTCATCTTTATCCAAATCTAAACTGTAAGCTAAATCACCCATTAAAAACACATAATCGCATTCGTGGGTTACATTTACATCAACTAACTTccttttatattctaaaagcTTTTGTAAACACTTGTTTCTTTGTCTAGATCTACTAGGTTTTGATGGTAAATGTGCCCCAAGGAAACAAAAAGCTGAGGAATCAATTTTGAAAGTTACACAAACTCCACCTTTTCTAGACCGATTTTCCCCTTCTGAAAAATAAGTGGTGAAAGTGCTGATTTTCGAcgtgtattttttaagtgcAGGGTGCATGAAGactactaaaaatatatcatctAAAGTGACTCCAGCAACAAGATAATGATTAGAAGCTCTATAGAAAATCATCAACTGTCTAACCCATGCTTGAACTTTATCATATATGCATTGTTGGAAAGATATGGCAATAATACCATGATGGGTAGTTCCTGAAAGTACTGGTGTTAAAGCTTCTTGGGTTGGGATGGTTGTACAGCTTAGATTCCAAGTTAAAGTCATAATGGTTGACTCTTCAGATAAAGGAAGTTCTCTTGGGCGAATTTTTTCCGCCCATTTTCCCATGAGGAATACACTAGTGAAGTGATATTTCGCATAAGctgaagagaaaataaaTGTAAAGCAAGCATTATAAGTGTATAGTTGGACTTtgaaaaggtttttaaatgCGTCGTTGATTTTCAAGTCGTGGAATTTGATTGTTTTAATCTCAAGGCTGCTTTGGTTTTTGATAGTCATTGTTGCTGCTATGGTTTCAAGGAGAATTACTCGTTTTTCATGAGAAATTCTTCCTCGTTGGATGACGTTGTATGCGAATTCTGTTGAACTTTTTGTTTTACCTAcattttgagtattttttaagtcaAGCCAACTAAATCTTCTGAATCTGTTGTTGTCTGAGCTTTGTGGGACTACATGCTCGGTTGTTTCGAGCTTGGCTAGTCCTTCAGCTTTGGTTAGGTTTTCTGAGGTTTTAAGGAATTCGTCGAATTGGGATGAAGTGTCAAATATGagaatgagttttttaagtttctgGTCGTGGAAGTCTACAATCATTTTGTTTGGCTTTTTTGTTCTGATGTAGGTTTTGATTTGTGAGATTTGGAAGGTTTTTATCTCTTTCATGTCTCTTGTAGCGATATTGAAAGACATTGTTGGCTGGTCAAACCACACTGTCCTCTTCTGATTAAACCCAAACCTATTTTCTTTCTTAATTTCATACTTTCTGCAATCCACATGTAACTGAACTTCATGTACAACCTTTGGTTTATGGAACACTTCAAGCACTTCTCTCAAATGCACAAGAAAATCCCTAAGTTCATTTTCACTTGCAAAGTGAACTTTaaacacaattttttttgtaatatggTCGCTAATATCCAAATTATTCTCAAAGCTAATGCAAGTTCCAGAATCTGTAAATTGTAAGTTTctcaattttatatgatcTTCAATAAACCCATTACTActcaaaatcaaaacttcaaCTTGTCCATGTTTTTTAACCATAAGTCTCTTCTGATATTTAATAGGGTTATTCCCATATTCAATAGAAACTCTAAAAACAAAAGTATTATCA
>MPUH01000203.1_23790_29894
ttttctttaagtctTCTTAATTCCTCACAAATCTGCGTTATATCTTCTTTGCAAATCATCTGTTTTTCCTTAACTTCCTTTAAATCCGCTCCCATAAGATCAATCCTCGAGTTCAAAAATTCATACCTATCATTCAACTCCCTCCTTAATGACgttatatcaatattattCCTAAGTACATTGCTATCAAGTTGTTcacatttattataactagCATCAATTCTTGGAATAAGCGCCATAATTTCTCTATTAGCATAAGCTTTTGCATCATCATAAAGTGCATCAAATGATGATAGAAATGTTTTTCCAAGTCCATCAACTGTATTCCTAAGGGCATTAATTTGCCTTGTATGGGTTTCATagttctttataaaaattactttaagACTATTTTGTTCTATATTGTCAGTGACTGTAATTTCTTGGGCAATAGTGTCTTGAAGTTCTTCTAATGTTTTAGAAATATAAGtaagtttttcatcaagttGTAATGGAGGTTTGGTTCTAGACTTGCTAGAAAATGTAGCGGACTGGAATCgcttcattttttaattttatacagattttatgcatttttttagcttAGTTTTCAAGAGAGTTTTTGGTAAggtatagaaattttatatggctttttaagtttgataggatttttgtgAGTTTTAATTAGAGTTAGAATATAATGTAATGTTGGAAATGGCTTTTTTGgagtatataattttaggatagggatttttttgcGTTGTGGATGCGAGGTTTTATTTGTATGACGAATTAGGGTTAGTAAGTATAGtgatataatcatatatatacttttatactcatagatgatataatattaaaaatgaataatcCCTTGAGATCTAGGACAAATAGAAATACTAATGAAGAAATAGGAGCTGATAATATTGCCGATCATGATTGGACATTTGATTCTAGATCTGGTTCTATCTCAAATNAATAGGAGCTGATAATATTGCCGATCATGATTGGACATTTGATTCTAGATCTGGTTCTATCTCAAATCCCAGACCAGAGGAAGTAAAAGTTGATCTAGATGAATTTATGCCAGGTAATCAAAATATCAGAGAGCAAGCTTATGAATTTGATAACCagtttaaataattagtTAGCTGATATTACaagattaaaagtttttgctaataattagtttcttttagtgcaaaaaaatacttataagctaaaaaaaatatattgttaGTAATAAAACATATCAATAGATACTCTAAAGCGTAAATTTGATTCTTTTTTCGCAATTGCAGaaatacatattttatattaaaaattaatataaaacttcaataaagAATATGCTGGTATAactagataaaataaaatattgtgtttattctaatgaaaaatactttCCTGAAATCAAGAATAACTTCTGCTAGgctattattattagttaGGAAATATCACTTGACTCTTATCCAGCTCTTgccaattttttcttttatcgtttattttgtaatgaattttttatttctctgtcggtcttgattatttcttgtttttcttgtttttcttgtttttttctaagtgtcttttcaaaattttcatcctATAAAACGATAtgtgttaataaaaaagttttgattatattattcgcatattttttgagtcttttttctatttcttatcatttttgTATTCTTTGCATTCTTCAATAATGTTTTTTCGTTTTCTGTTCAATACtagcaataaaaatattttgataagtgCTTTAAAGTCTTAAATAGAATCAgtattttatgatgttttaaTCCTAATCTCATTTGAAAAATCAGCCTTGTTCCTAAATTCATTTTTGAGTTGTAAGTCAAATATATAAGCAGGATTTCTTCTTctagattatataaataatatttagaaaatgattttaatataaaaaatactctaatTTTTGTCACATTAGGAATTTATACTATACAATACACCTTATTTCGCATGATTagcaataaaatcaatttagaATGAATAATTGTGGAATATCTGAATGTTAGGCAAacaaatattatgatttttggttctagattatgaaaatttaactaCGAAagaagcttataaaattttgaactAAAGTTTCCCATATGttataattcatattttatattaattttgatTCTAAATTTgaatacttattttttaaagattccCAATTggtatttgaaaattataattggGACAATTCTCTGAtgataaattcaaatattagTATCTTacttaagaattttaatcTATATGTAAATTTAGGCTATCTATGACACTCGATCGGAtttatataacaattttagttattatataCCATGactttgataagaaaaaaaaatatcacaagAAAACTTCACgataatttaattatctCAACAATTCTCtgcaaaaaaatcaacaattctctgcaataaaatcaacaattCTATGgcttatcaaaataaactttattcaTAATATCAGATAGTTTGAAAATGTAATAGATTATGTGCTTTAAGTTCAACAAATAGCTTCTCTGGTAAATTCAATTGGTGATACAATCGCTACAGTTATACAAAAAGCATTAGATCTAACTTGATTTTCACAATTTCTCATTTTAGCTTAGACAAAATTGTATACATACTTTACAATTGGTCATTCAAAATGTTGCAAAAGTTTATAGCACATGAACTTGAAGCAAACCTTAATACTATATGTGATTAACTTTTATAGAGAACTGTGCTTATgatatttggaaaaaaatgctcaaaTGCTATAAGGGATCTTTGAAAAGGATCgtaaaaattgatgaattgTGTTTTTTTCGTCACAAATATAGCAGAgataaatatagaaaaagacaATAGGTTCTTTGCGtatgtgaaaaaatattgggtTGTGTTTTTACAAGTAGTTGAAgattgaaaacaaaaaaatattagaagaactgataaagaaataaatattacatGGTAGTGATATTATGAGTAATGGTAAAGCTTCCTATGAATGTtgattataggatttatcttcttaagattattttgcacaaaaataattttataaaccctAATAATCCATCTAAACATACacaaaatattgaaaatacatGGCAAAACTTAGTACAAATATAGAgcaaataatgaaaaaaactctctttatattttatagagCACATATAGAGAACTTTTCTGcaataaactatttatatttccatgaatataaaatttgaaaaggaaatcatattttatgtttaatattattctaaaaaagtCCTTACACAGACATAAATAACTATATGAATCTAATCGAATACTCATAGATCTCcaaaatttactttattaAATTTGTAAATACCAACTACAGCAACTCATTAAGAATTATTTCCTAGTTAGATAGTCTCTATTTAAgctctataattttttttactcaAACAAAACCCAAGTAATTTCCtgtaataaattattataaattataatcctAGTCTAAATCAAATACGACTAGTATCtaataacttataaaaataatctaataaatcaataaacagtatattataaataccCATTTCCGTGTATCAAGCATTCTTTCtgaaacaataaaatctctttgaatattgtttataaaatatataaataaaccaaattataataaatattttctaggATAATGAAGTATTTGGTCTTACTGCTGATACTGATGATGCTGACATATTTAAGTCAAGCTAAATACTCTAGGgatattcaaaaatcagGAATTGGCCCAGAGAATCGAATGGCTGCATCAATGGCAATAAACCCTTTTAATCTCGATCTCTATATTTTTGGTGGTATAAACGAAGTCTACTACAATGATTTGTGGGTTTTTAGCTTATCATCACGGAAATGGAAAATCTTATATCCCTTCTCTGAAACGCCAGgtaaaataaatttagatCCAAGGATGAATCCTGCAGGGTTAGTCAGAAACACTACACAAGAATTTTGCATATATGGAGGAAGGTCATATAGCAAAGTTTATACAGATTTATGGtgttatgatataaaaaaatttaagtgGAAGCTTATAAGCACATATAACTCACCACCAGTTATTAAACATATTGCTTttacttattataattatgagAATCAAGATTTTCTCGCAATAGCAGGCAGCGacatttttagttttgacTTAAAGTTTTacatgtattttataatcagaCTGGACTTCAGATCAAAATTTTGGCAAGAATTCAATcttgattttactttttacaATGGGGAATTTGAAGCAGATGGAATAAAAGTGCCTAAAATTACTATTCATTATTATGAGAGTGCAATATACATTCATGTTTTTTCAGAAGCTAAAGAATTgcaaaaaattttcatgtATAACCTTGAAActaaaacaataataatttctagtTATTCAGCATCACTTAGGTGCGATTTTGAGTTAAAGTACATCTTCTCCACtgtttttaatgatactTTGTATTCGTTTTATAATCCTTCAACGGTATTAGGAATGAACTTATTTAATTACTCagatatatcaaaatcaaacattgaaaatttcaatataatgTACCCAGCTTTATGTGCTTACGAGAAcaaaattttctcttttgGTGGCAGACTCTACATCAATagtttaaaaacaaaaaaagttatcaatTCAATTTTCgaaattgagtttttagaaaatgataaattcgCATTAACTACAATATCAGAAAACTATCTCTCACCTCAGACAAGATTTGCCCATAGTATGCATTTAATAAAAGGtaacttttatctttttggtggaaaatctcaaaaaacatattataaCGATTTATGGGATTATAATCCAATTACAGATATTTGGAAACAAATCTCAGCACCAGGAGATTCACCTAGCCCAAGAGCATTTTTTGCATCAGATTCAGAAGGTGATGCTATGATAATATGGGGAGGAGAAGGTTCTGATGGtctaaaaaatgatatgtttctttataatgcttttaagAATACTTGGAGTAAAATTATCCCTCAAACATCTTTGGTTCCTAGTAAGAGGAAAGCTGCTTGTATTGCGTTAATGCTTCCTTATGCTTATATTATTGGAGGATTTGATAGTTATGGGATTTGTAATGATGTTTGGAAGTTTAACTTTGGCAATAATACTTATGAAAAACTGTCTTTTGTTTATGAGTCTGCGTTTTTACATTGTTTTGCTCATGATTCggatatatatattattggaggagatgattttaaagagtttGCTTTAGATACTAATAAAAGGATATTAAAAGTAATGGCAGTTGAAACTTTAAACCTAGGGAATATTATTCAagatattttcattaacttAGATCCTTACTATATAAGAATTGGAGGAAGGGACATCACTACtgattctttaaaaaacttcatagaCTTCACTTTCCCTGAAAACGAATATCTTTCCAACATTGACGATTATCCATCAGCATCtgcatatattttctataatacaTCAGTTTATTATCATGGAGGTAATTATTACACAACCCAAGTAACACCTTTCCTAGATTTACCTCGACCAAAGTTTGCAAAAATAGATCTTTTTGAATTATGTCAGGATATTGGATGTACAATGGCATGTgcaaaaggattttattataaaagcaatTCATGTCATTTATGCCCACCTGGTacttataatgatttaattaACAGTACAAAATGTTGGTCTTGTGATCCAGGGTATTACAATCCATCTCAAGGTGCAAGTAGTCAAAAACAATGCTATCCATGTCCAGAAGGAAGTTTTAATAGTGAATTCAATGGTaaattatgtaaaatatGCCCTCAAGGATATAGCTGTCCAACTGGATCTAGAGAACCTATAATAATAGGAtcttttagtattaaaaatgcTGTCATCCAACCTGTTATGTATAAAGGGAATTACCCATCacagataatttttattgttcaAATTGGTGGGGGTTTAATCACAGCAATTgtattaatttttactatttccTTTCATAAACTTAGAAGACTTATTCCTGTTTTAGACATGTATAGTAATTTGCATTTTACTGAAGATGGAAGCTTTTTgcaaattagaaaaaattttattggaggattttt
>MPUH01000203.1_23666_29788
GGAAAGAGTGAGGACGTGTTTTCCTAGTTTTTTATCGAGTTCTTCTAGGAGCTcgatgtttttttttgttttttcatttaggtttttgaatttttcagATGATGACGCGGACGCATCGagttgtttttctttaagtctTCTTAATTCCTCACAAATCTGCGTTATATCTTCTTTGCAAATCATCTGTTTTTCCTTAACTTCCTTTAAATCCGCTCCCATAAGATCAATCCTCGAGTTCAAAAATTCATACCTATCATTCAACTCCCTCCTTAATGACgttatatcaatattattCCTAAGTACATTGCTATCAAGTTGTTcacatttattataactagCATCAATTCTTGGAATAAGCGCCATAATTTCTCTATTAGCATAAGCTTTTGCATCATCATAAAGTGCATCAAATGATGATAGAAATGTTTTTCCAAGTCCATCAACTGTATTCCTAAGGGCATTAATTTGCCTTGTATGGGTTTCATagttctttataaaaattactttaagACTATTTTGTTCTATATTGTCAGTGACTGTAATTTCTTGGGCAATAGTGTCTTGAAGTTCTTCTAATGTTTTAGAAATATAAGtaagtttttcatcaagttGTAATGGAGGTTTGGTTCTAGACTTGCTAGAAAATGTAGCGGACTGGAATCgcttcattttttaattttatacagattttatgcatttttttagcttAGTTTTCAAGAGAGTTTTTGGTAAggtatagaaattttatatggctttttaagtttgataggatttttgtgAGTTTTAATTAGAGTTAGAATATAATGTAATGTTGGAAATGGCTTTTTTGgagtatataattttaggatagggatttttttgcGTTGTGGATGCGAGGTTTTATTTGTATGACGAATTAGGGTTAGTAAGTATAGtgatataatcatatatatacttttatactcatagatgatataatattaaaaatgaataatcCCTTGAGATCTAGGACAAATAGAAATACTAATGAAGAAATAGGAGCTGATAATATTGCCGATCATGATTGGACATTTGATTCTAGATCTGGTTCTATCTCAAATNAATAGGAGCTGATAATATTGCCGATCATGATTGGACATTTGATTCTAGATCTGGTTCTATCTCAAATCCCAGACCAGAGGAAGTAAAAGTTGATCTAGATGAATTTATGCCAGGTAATCAAAATATCAGAGAGCAAGCTTATGAATTTGATAACCagtttaaataattagtTAGCTGATATTACaagattaaaagtttttgctaataattagtttcttttagtgcaaaaaaatacttataagctaaaaaaaatatattgttaGTAATAAAACATATCAATAGATACTCTAAAGCGTAAATTTGATTCTTTTTTCGCAATTGCAGaaatacatattttatattaaaaattaatataaaacttcaataaagAATATGCTGGTATAactagataaaataaaatattgtgtttattctaatgaaaaatactttCCTGAAATCAAGAATAACTTCTGCTAGgctattattattagttaGGAAATATCACTTGACTCTTATCCAGCTCTTgccaattttttcttttatcgtttattttgtaatgaattttttatttctctgtcggtcttgattatttcttgtttttcttgtttttcttgtttttttctaagtgtcttttcaaaattttcatcctATAAAACGATAtgtgttaataaaaaagttttgattatattattcgcatattttttgagtcttttttctatttcttatcatttttgTATTCTTTGCATTCTTCAATAATGTTTTTTCGTTTTCTGTTCAATACtagcaataaaaatattttgataagtgCTTTAAAGTCTTAAATAGAATCAgtattttatgatgttttaaTCCTAATCTCATTTGAAAAATCAGCCTTGTTCCTAAATTCATTTTTGAGTTGTAAGTCAAATATATAAGCAGGATTTCTTCTTctagattatataaataatatttagaaaatgattttaatataaaaaatactctaatTTTTGTCACATTAGGAATTTATACTATACAATACACCTTATTTCGCATGATTagcaataaaatcaatttagaATGAATAATTGTGGAATATCTGAATGTTAGGCAAacaaatattatgatttttggttctagattatgaaaatttaactaCGAAagaagcttataaaattttgaactAAAGTTTCCCATATGttataattcatattttatattaattttgatTCTAAATTTgaatacttattttttaaagattccCAATTggtatttgaaaattataattggGACAATTCTCTGAtgataaattcaaatattagTATCTTacttaagaattttaatcTATATGTAAATTTAGGCTATCTATGACACTCGATCGGAtttatataacaattttagttattatataCCATGactttgataagaaaaaaaaatatcacaagAAAACTTCACgataatttaattatctCAACAATTCTCtgcaaaaaaatcaacaattctctgcaataaaatcaacaattCTATGgcttatcaaaataaactttattcaTAATATCAGATAGTTTGAAAATGTAATAGATTATGTGCTTTAAGTTCAACAAATAGCTTCTCTGGTAAATTCAATTGGTGATACAATCGCTACAGTTATACAAAAAGCATTAGATCTAACTTGATTTTCACAATTTCTCATTTTAGCTTAGACAAAATTGTATACATACTTTACAATTGGTCATTCAAAATGTTGCAAAAGTTTATAGCACATGAACTTGAAGCAAACCTTAATACTATATGTGATTAACTTTTATAGAGAACTGTGCTTATgatatttggaaaaaaatgctcaaaTGCTATAAGGGATCTTTGAAAAGGATCgtaaaaattgatgaattgTGTTTTTTTCGTCACAAATATAGCAGAgataaatatagaaaaagacaATAGGTTCTTTGCGtatgtgaaaaaatattgggtTGTGTTTTTACAAGTAGTTGAAgattgaaaacaaaaaaatattagaagaactgataaagaaataaatattacatGGTAGTGATATTATGAGTAATGGTAAAGCTTCCTATGAATGTtgattataggatttatcttcttaagattattttgcacaaaaataattttataaaccctAATAATCCATCTAAACATACacaaaatattgaaaatacatGGCAAAACTTAGTACAAATATAGAgcaaataatgaaaaaaactctctttatattttatagagCACATATAGAGAACTTTTCTGcaataaactatttatatttccatgaatataaaatttgaaaaggaaatcatattttatgtttaatattattctaaaaaagtCCTTACACAGACATAAATAACTATATGAATCTAATCGAATACTCATAGATCTCcaaaatttactttattaAATTTGTAAATACCAACTACAGCAACTCATTAAGAATTATTTCCTAGTTAGATAGTCTCTATTTAAgctctataattttttttactcaAACAAAACCCAAGTAATTTCCtgtaataaattattataaattataatcctAGTCTAAATCAAATACGACTAGTATCtaataacttataaaaataatctaataaatcaataaacagtatattataaataccCATTTCCGTGTATCAAGCATTCTTTCtgaaacaataaaatctctttgaatattgtttataaaatatataaataaaccaaattataataaatattttctaggATAATGAAGTATTTGGTCTTACTGCTGATACTGATGATGCTGACATATTTAAGTCAAGCTAAATACTCTAGGgatattcaaaaatcagGAATTGGCCCAGAGAATCGAATGGCTGCATCAATGGCAATAAACCCTTTTAATCTCGATCTCTATATTTTTGGTGGTATAAACGAAGTCTACTACAATGATTTGTGGGTTTTTAGCTTATCATCACGGAAATGGAAAATCTTATATCCCTTCTCTGAAACGCCAGgtaaaataaatttagatCCAAGGATGAATCCTGCAGGGTTAGTCAGAAACACTACACAAGAATTTTGCATATATGGAGGAAGGTCATATAGCAAAGTTTATACAGATTTATGGtgttatgatataaaaaaatttaagtgGAAGCTTATAAGCACATATAACTCACCACCAGTTATTAAACATATTGCTTttacttattataattatgagAATCAAGATTTTCTCGCAATAGCAGGCAGCGacatttttagttttgacTTAAAGTTTTacatgtattttataatcagaCTGGACTTCAGATCAAAATTTTGGCAAGAATTCAATcttgattttactttttacaATGGGGAATTTGAAGCAGATGGAATAAAAGTGCCTAAAATTACTATTCATTATTATGAGAGTGCAATATACATTCATGTTTTTTCAGAAGCTAAAGAATTgcaaaaaattttcatgtATAACCTTGAAActaaaacaataataatttctagtTATTCAGCATCACTTAGGTGCGATTTTGAGTTAAAGTACATCTTCTCCACtgtttttaatgatactTTGTATTCGTTTTATAATCCTTCAACGGTATTAGGAATGAACTTATTTAATTACTCagatatatcaaaatcaaacattgaaaatttcaatataatgTACCCAGCTTTATGTGCTTACGAGAAcaaaattttctcttttgGTGGCAGACTCTACATCAATagtttaaaaacaaaaaaagttatcaatTCAATTTTCgaaattgagtttttagaaaatgataaattcgCATTAACTACAATATCAGAAAACTATCTCTCACCTCAGACAAGATTTGCCCATAGTATGCATTTAATAAAAGGtaacttttatctttttggtggaaaatctcaaaaaacatattataaCGATTTATGGGATTATAATCCAATTACAGATATTTGGAAACAAATCTCAGCACCAGGAGATTCACCTAGCCCAAGAGCATTTTTTGCATCAGATTCAGAAGGTGATGCTATGATAATATGGGGAGGAGAAGGTTCTGATGGtctaaaaaatgatatgtttctttataatgcttttaagAATACTTGGAGTAAAATTATCCCTCAAACATCTTTGGTTCCTAGTAAGAGGAAAGCTGCTTGTATTGCGTTAATGCTTCCTTATGCTTATATTATTGGAGGATTTGATAGTTATGGGATTTGTAATGATGTTTGGAAGTTTAACTTTGGCAATAATACTTATGAAAAACTGTCTTTTGTTTATGAGTCTGCGTTTTTACATTGTTTTGCTCATGATTCggatatatatattattggaggagatgattttaaagagtttGCTTTAGATACTAATAAAAGGATATTAAAAGTAATGGCAGTTGAAACTTTAAACCTAGGGAATATTATTCAagatattttcattaacttAGATCCTTACTATATAAGAATTGGAGGAAGGGACATCACTACtgattctttaaaaaacttcatagaCTTCACTTTCCCTGAAAACGAATATCTTTCCAACATTGACGATTATCCATCAGCATCtgcatatattttctataatacaTCAGTTTATTATCATGGAGGTAATTATTACACAACCCAAGTAACACCTTTCCTAGATTTACCTCGACCAAAGTTTGCAAAAATAGATCTTTTTGAATTATGTCAGGATATTGGATGTACAATGGCATGTgcaaaaggattttattataaaagcaatTCATGTCATTTATGCCCACCTGGTacttataatgatttaattaACAGTACAAAATGTTGGTCTTGTGATCCAGGGTATTACAATCCATCTCAAGGTGCAAGTAGTCAAAAACAATGCTATCCATGTCCAGAAGGAAGTTTTAATAGTGAATTCAATGGTaaattatgtaaaatatGCCCTCAAGGATATAGCTGTCCAACTGGATCTAGAGAACCTATAATAATAGGAtcttttagtattaaaaatgcTGTCATCCAACCTGTTATGTATAAAGGGAATTACCCATCacagataatttttattgttcaAATTGGTGGGGGTTTAATCACAGCAATTgtattaatttttactatttccTTTC
>MPUH01000063.1_1_4765
gattaatccagtaattattttatagaatttgcaaaggaattgatttgtgaatttatttggtagtaagatgctataaaagtcttaaactctttatgaatttaggattaattttagtgtgattccaaacctacagttgatgtatgtatttatttaatagcatacaatttaaaaaatattttgttagtctctcaaacaaaagtattccatattttgatgacttcagtgattttttttgattaaaagcattgttttgactatttaataaatcaaatgtttttcaggagaaaataatctgtgtaagttcttaggaatatattaacactcattggggaaatttactcatcaagcatatactgcaacttaataatatttaaatatacagtctaaccctacttttagagcacctctataataaactcctaatcagtagaacataaaataaaatatttcaactaaaagcataattttcattagtgaaaatagacatagaagttataaaacttaaaaatttgttagaaataactgtaatcggttaaatatatttataagcatctgaatttttttttaaaaatcaaactatcctattttttaaacctaagtattccctatttcaataactctcgaccatggtgtaacatttgatatatcaatgttagtatcagaagaaaatctccttgcagaaatcagtagcacatagaaatatctaccaaaaaacgaatctccagtttcaatccaaaatccattagatgagcatttttcaaaattaatcttaacccaacaaataggctgaatctctccaatgctatttttgaaaataacagcttcatgctcatttccttcaataatccttgcactcaactttaatatttctccattctttatggcatcttcctttgttttgcacgagtggaaattttgaatcaaagaaaaattttcgatttttttcaaactactaaagcacattaaaatctcacatggggaggtgaatcctgataaagggacttttataaagatctttctaatatcaggacataaacgttgattctcatttgcactttcttcaagattatgaagattgaagacgtcttctgatatcatatatttaataggtttttcatttgtgtttggtttaatatttggtgaaaatatatactttaccaacacattttcttgcaaatgagtacaatgagtgccttcatcttggactaatatccatatgaaatagctaccaagatcttcatatgttcctccattggtgtaaaaaggttgaaacaaattctgcagtttagtatctgaagaattgtaaagatttaaaagaattcttttccatgggagcatcaatggcgagtactctattccgagtagagataatgcttgtttttgtataaagtctttgttatttatgaagaaattattgaaaaacttgcatgcagcagagagtgaagcaaggtctattagttcaaggtatttgatgatttcaaaaaaattgctatttttgagatcaataaagctcattttattatacttcatcagaaataagataaatatataatccaatctatcagagactattttaaattaactaaaggatggtaaatattatgataatcctttaatagcttattcaaagaagcatttttacaaaaataattacatcagaaatcttacctatctagactatttagaataattaattatataagtccactgatgcttattattttatttaaagatcattgaagaagtgaataccctttagtctatcgcaatcatctgcattattggttaaactttaataaatcagataaaaattatttgtcagagtatttattgattacttttgttaaaaattttgctagattttgtagcttgaaccaaatactaatgtaattgtcttaagtatccattcattgcaccaaaccaaaaggcaccataaaaactcaaaacatgcttaaagcaagctggattcttcaaaaaaataaggtgagcacaagactcctctattatcttgacgctaaagaaaagaaacagtaaagacctcctcagccaagtaaagagtcacataaccagcttaatataccgaatctgcccaaagaaagagaNttaatataccgaatctgcccaaagaaagagatcgtaggacatacaaacctcaatcggacaaggtttaaactatgccaccttaactaccacctactttagacttgaattatcttaatattattgtttgtattctatttttataatgaataatataaaccttaatttatatcaaaccaattatattaaatattgacatagtaaaacttaaaatatttgatattattggatgcactgaatgatgcgatattcaagctttttgctatttttagagcatattcttctgaagaattttgttaaagcctatccattgaagatagcatagctatgctaaaaaatcaagaaggtgataatttttaaaatattgttaattttagactcaagctgatttcttatatttacataagcatttttgagttattgattattgcaattattttcagtcattgctattcataagatttttcataattaaaaattacaggaaacaagaaaaattcaaaaataatcgtgtctagcaatgaaattttgaataataaagtggtaatgcaagagaatttccttttgttttcgttatattattaactaagtaccaaaattagggtatataacattctttaataaataattcaatgaattactttttatgcattcgtcttttaccattagcaaagataatcatttagttgacagctatatttggaaatactgcgtttgcaggtttacaagaagcattcacaatagatccattattgaaattaagtaagaccatactattaatttactttcgggctttagaagcacttcaaatggttgctgcaagagaattacaattatcgttaaataggaaaagaagaactttaggaaatttgataataaaatggacacttcctgacacatatcatcagcaacggttaggtatcgtacactagcacagaaagcatcgatggcggtatatacacacatgatatcattattcataagaataattttactgatgagtattatgaagaaatccatgcacaaagcattcaaaatttatggcctagatctaaagcaaaattaagaaagtagtatggaacaagtaaaagattgctttccgattatatgggaattcatgtggaaagcaggatatactaaagagaatagttttcaaaatattctcttgacattcctctttttctgtaaataaatatagtaaactaggataagttaggactaaattatatcaaaatttaatgaaatcaattttaactagtctccatcatgcaactttttttcttagttagcaattctttaaaatagaaaaaaatttaaattcaaaataagcaattgccccttctattgatacctatttccagcaataagtacgaaactactataataagcacttaagaatccataaattcacattattgtgcttttaaaatttgtaaaaataagaattcattgtcttcagtgagaatttatattttcaaagtaacctatttatttttgcaatcaatttgaaactctatcactgtaaaaaaatttaatgaattgatatatttgattgcataatcttcaaaaatccagccgtcacagaaaatttaataattattcattgagacttatttggtaaaatcttcaggagataaaatagaattccatattcaaattttataaggttaaaaaatatatcgaaatattctatttttttttagcataagaattctatcatttgttcaaagagcttataaatttcttaagaaaaaaatccacaaagtatttttatctaatctccatacagatactataaaatctcttattttatcaaaaagttctataaagcatcattattattctaaaaaatcctattttacatataattaagttaaatttattctactttaattatgcgcattctagatactttgtttatcctagtaaatagattctaagcattataaatggcagaaaaagatagaccaagaaagacattttcgaatactcaggattatgaatatttaagcaatacagggaaaagcatgtgtcgaatatgtcttgaagatgacacaaggcttttgataaacccttgtttttgtaaaggaagcactaaatatgttcacgaggcttgtataaaagactggatcgatataaaattcgctaatatcaaagaagccacttgcgaaatatgtaaaatgccaatggcactgaaaattaaatacaagatgcgatgcaatgagcctttacatgctaaggacgaaccaactaaatacttaaaacaatttctaagtattttattaagtattatacttggaatttctggattcttccttgcaatcttagcaatcgtaacagattattttaatctgtacgctaagatctttgtgattatatttggaataattgtaggcgtattatttggtatcttagctgttgtattaataaaaccaaatattagaattgatctcgaatacactgtatgcagtagaagtaactttgattcaagaattgacactcagggttaatcgaaattgctatttaagcacgatatttattaaaaaataaaacaaaaaatgagtcattaataaattgcaaattgaatttattatatgtaatatatcttgaaagaggtaaatgaaattatctatgagtatatataataattgtatatataataat
>MPUH01000228.1_14284_20376
aaaatacaggatgcaagcaagataacagaaaaaaaagagcctagaaaaactgcgataattatcgactcactcgaaaaatgccgaagtttattcgacaaaattattcaaaaagacaaaaaatacgggcatttactaaagcaaatcaaagacgtctacgaaaaagaactcgaaaaaaacaacaacccaaatgcagagcaaataaatataaaaagcaaggtaaatgatatcacgaaaacagaagattgtggaaaattaaaaactcttacgaaaaaccctgaaaaatccaaatcgcagcattttctcatagcttcaaaccctataaaattcccaattagaaatatgcagaaaaaagactcaggaagcacagctgatactttgcatacatcaccaaacaatgccaatatcccagagctttctttgggttcgattaagaaatcagattttcatgatgaatttatgtcgaattatgacaatttttctgagtcttggagaaaactgatcaatagcgttagcccatccagaaaaaatggtttttaataatttaaatttgtaaagattttgattttgtaagaggaaatgcttagtgtgctgtaaaatagtgaaattttatgtgatgatgacaaataggttttgaattgtgagaaagttttagttttatttatttgttttgagtttaagttgcattagcttacttgaaatatttgctttaataatatatttattataatttgatgcaattttttacactatcctttatattctagcaatacttagcataatgaaaatcacttcaatttgtatttaacataattgtaatcttaatattatttatctaaaatttacacctttttgactatttagtttatcaaggatatcaaaagaaaaaatcaatgataaatactagaccaatgctgttcattatcaaaaattaacatgcaaagtgtaaggcaattagagatcagtaatcataagggtggaataaaagaaaatttactgtataggaggaggtcattatagttattagaaattttaaattagtatgagagattaaaaatttactgtataggaggaggaggcttatagttttttgaaattttaaactagtatgaagagatgaagttttgaagttaagcaagtggagataatgatgtaaattgatttggtggggaaaataattcgaaaaggcaggtgatagaagattttaagtaaaaggtgatgatgagaaaatttgcatactaaatctttttatttctatattcttaggcataaattaatctagatatgcacccataaagaattctctatttaaagcagtagtaaaatctgtctaatatttttcatattatttttgctattcaaaaattctatatagagcttctgaattttctatatgatatatttaaacctgccagttctgctttcatcttgcttatgcaataactgaaatttactgtatcagttacttattcgtatttttgacaaggctttccttgttgaagatagtaaccaaaataaaaggattttaacataagcaatattggaaaattatattttcattaaaatcatatatcagcttctacaataaaagtatcactaagatatttgaatttaaagataccttcacataatcgaaaataatagcaaataagtatattcatccatttaaataactgcagcataaataatccaacacaactaccttgtaattgtctatctcaaaaaaaaaatttctgtgatgctaaaaaatgtcatatcctctgcaacaaagtaagtaaactaatcattgtctatctcaaaaaaaaaatttctgtgatgctaaaaaatgtcatatcctctgcaacaaagtaagtaaactaatcattgtctagcttaataataattttctatcgatctcataattcactaatttatctaaagcctatacagaactagctccactatttttaccatttacactacaaatcattcatttttcaatcatctcattcatcaatatcaaaaaaaatcaatcctctacaattatacctctaatcctctaattctctaatcgcacaaatctcattcctttccaatcctaatatcaaaatcgccaattgtaaaaatggcagatcgatcaagaaacataaatatacattcaagtgatgaggaaactcgtagtgaaaatgatattgattacgtcccagatccggaaagctcagtcaaactaatagagccttcaatagactcactaacttaactgaaattattaatggaccaaatagattcattaaaaggcgcaaattagctaccttaggcaccagttaacctaaaaaactataaaaatttcaccatattagttatttaaagtatcctttcatattcaaattatgaggcgcttagaactggcaaaaattttatcaagcaattatttttggcaaagatctcggaatcttgctaataaaccattatgctttaattgtaacggagaaacaaagtataacgaagaaaaacaagcatatagatgcagaaaaaaaggatttcaaagatcctattcagtttttgcggcattttcaagtttgaaaattccatttgaaactcatgtgttactactatatgagtggtcagtagaaactcaacctaagtatgctgcaagagaatataatgtggattcttcttctgtatttaactttttaaaaaatatagaaacttggcgtcattccattattttgagattgctgaccaaaaaattggagagcctaatagaatagttgagctggatgaatgtcttttggtaaggagaaagtataataaaggaaggctattatcaaatcaggtttggatattcggtgatgtcactcgaggtttttacaaagaatacttcatcgaaatagtagaggatagaaaagaagagactcttgttaatatcctacgtcgtagacttcgcccagggactcatgtgtgtacagataggtggaaatcctatagaaatctatcaaaagattggcagacctagatataagccatactatagttattcactcactcgaatttgttgactcagaagattgtgacactcatgtacagtcaattgaagctttttggtcaagatttaaagatttttacgtagaaaagcaggaattcgaattgaaaaaggctttcttcagcattatagtgaaatgcagtttcgtttaagatatgagacgaacacttttgacaagatgtttgaggttatcgcctcatataagttctaaataggctattaatatagattgatttaaatatagttaatttaaatcatatataataatcttatcggttttacagcataggtatctaaggtagttaatttgtgccttttaaccgaaaattataatcaaagcacagaatttagctatgattgtttatagaattcacctttaaaataattatcctaaaacagaaaataaatcatattcctataatatcaaatctaaaataaaataaaatatcttaatacttaatcaaaaagctttatatttttcatatacttattgtatacaaacacacgaattgtccttttcataataaaatcataagcatttccattacaacacctatttcatcataaaaataataaagactattatacataaaatataataaaaaaataatgatagctttattataatttttatctacaaagcaaaaactatagagtaactgaattaagattataattctattataaacatataatttttaggttgtatattatatgaattatttactttttatataaaatttttaaaaactcaaacctaaatagggtctttttcatatctgattagtataattttaatataataaatatgacaactgcNttaaaacagaaaataaatcatattcctataatatcaaatctaaaatcaaataaaatatcttaatacttaatcaaaagctttatatttttcatatacttattgtatacaaacacacgaattgtccttttcataataaaatcataagcatttccattacaacacctatttcatcataaaaataataaagactattatacataaaatataataaaaaaataatgatagctttattataatttttatctacaaagcaaaaactatagagtaactgaattaagattataattctattataaacatataatttttaggttgtatattatatgaattatttactttttatataaaatttttaaaaactcaaacctaaatagggtctttttcatatctgattagtataattttaatataataaatatgacaactgctcatagacctacatggtatccagcaacaggaggtagggatcaaggaggtaatcgtgttttggtacaaacaagacaatattcttctaaagaccttcctggacatactgctgttaaatataggaaaactggacaaggaactgctgaggaagtaaaaaacatagatttgaaaaaaacacttattgataaagaaagacaagcaaaaaatactcaattagaaactaaagattatgaagatgatgattatgaagatgaagataatgatgaagaagagtctttacctaggaaaaaagcatataaaagtgatgaagaaaatgatagtgatgatgaagaaaatgatagtggaagtgaaagtgatttctcagaagaagaattaaggaaagaaattgagaaaattaaagcggaaagggctgagaaggataaactttcaagggaacatgaggaagaggaaaataggttgaagattaaagaacagatgcttaaaggaaacccattactcgatgtagctcctggatttgctttgaagagaaaatggaccgaagagacggtgtttagaaatcaatgcagagatgaaccaaaggaaaaaccgagattcgtcaatgatacggtgaggagtgattttcatagaaaaacccttagaaagttcatactttgagtatataattagaaaaaaactcataatttttattggaaaaaacaattcatatatacaaaataatgctctaaaaatatcatataactatttcaccgtaattttatattataatcattctaagattaccaaaaacggtaaattttctaataagaaatggattctagtgtgtattcaatactcactgctgcactttttgatagcatattattctcagggcttttctgtgcttttttattctaccgtaagctaagaagtcctgtaatagaatctgatgaagatattgaattaagaaagccttttttacatgaagggaaatatgattttttacctttagtaaggaaaataaacgaaatgagttcatatgaaatatactcttctataggagaatgggggtttatttatttaacccttcataggtatataatttatgtttttgctgttatgtgcagtcttggatgcggaatacttttatttgtttattcattcggaggggatactaatgttgatgatacttttcatgtgcttggaatatctcatattatagaacaacctggttatttgattgccccaattatttttatttttgtgtttacttttgctttatatacttttgcagcgtattattatgatattgcaacacatgctgaatgcgaagatataaacccaccacaaaggtattgtcttgttattaccaggatacctacgaacttccctcctgagttccttaattttaaaattctgaaaatgcttcaaagcaagtatggaagcggagtattatcagtttatacaatcccatattttcaaccttcctacaagctttttttagaacttgaagaagcccgacaaaaacttagatactacgaatacgatttcaacaaatccggtaaaagaccagaaaccatctcaaaaagcttaaaaaaagttgacgcaataacctactacgaaaaaaaaatcgcaaagctcatcaccaaaacctcagaatccaaaatccaaggacttcacacaaactcaggtcgtgcatacatcatatgtgaatctcaaaaactcataaaagaaatcatcgacttccgagtagaaagagatcctgtaataaaaactgaagattggagattcaaagcagcctcaaacccagctgatataaactggcaaaatgtaggccaaaaaaagaaattt
>MPUH01000399.1_48017_54271
tgattattttactttattttatatgtgacagaagtatttatgattttttcatgtctgctttacctcttaatcttatgctagttttaagacttttataatttaattttgcttaaaagataattgattcctatccatgctattttttatttcatagagctttataatatctacctcatcgtatataataagctttaaaaaaataagcttactcgtatttattatatcagaaatatttttatatctaaaagatataacttatattcatgtgttttagaaatatctcagtagcttaataaggaatttttattttgattaatttctctgattgtatttatttaatacaaactaaatatttatgttgatatgagttaatttttagctgcatagcatatagttttatcatgactataaatacagtattccaaacaaaatccaaaagttaaaaatgctaaaatttaccatcaatcaatttttttgaactaaattttttaaattactaattcctaagttgctactaaagctatggctatccaccaatttataatcattacgattgaaaggttaaaatattgggtgaatttacattcgctgaattggcaatcatttactttgatagttactaattgatctccagagattgaaacagctgaaaaatatgcgatatttgaattgtttaataaatctcaattgaaaggcattagaagtgatcctccaactgaagacttgaattcatattgtagctcaaatggagatgtagcataatagcttccataaagctgaacattatcaccattttccatatcaattttaactccactttcattaaaggttgtcataaaaaacttatattgattttcagttaattggacttttatttctgaattaacagtgctttgtccaggagttgagcaagcagtttttttaacatttatcagaatgttaataagatcttgataagtttgaggtgtaaacacattatttgaagtgccagcaatatttaaaagttctgaatatgtagcactccctacacctatagcataaatagtaattccagcatttctcaatctcaaagctgcgtctgctgttagatttggaacatttgagttgccatcagttataacaattgctactcttccataacctaattcaggatctcttgctcctgaagaatttttgaatgatgtctcttatcgtctcaccacatagctcacatattcacgtgcataatcaattgcataatttgtatttgtgctttcatcaattttaattattgaatctatataatcaatcaactgatcattttctgtataggtgttaaaataaacttcacaaataactatgctgctaaatctaacaattgcaaattgagtttctttaattccaataactgtatctgaaataaaatcttttagaaaggtttttgataaagcgaagtctgatacgctgatactacctgactcatctacaatgaagcaaatatctgaatacggatttgtacagctctgaagatctactgcaataatatctgattcatcacgacgacggcatttatagcttctatcagggtctcttaggtacttaattaatgattgccaatcttttttacaaatgtggccacttgcagttgagggaaattttaaggctccttgataaaccattgaaaatatggctgttctctgagcatagcttagttcttgaaaggaatagccgcaatttctttcaatcaaattagcagtatagttgtatttactgataaaagcaccctctgatatacttttagcttggtctaaggttagcgttagaggattattttgcagatattcaatagcatctgtacctgagagtccacagtagggacttagttgttgtgaaaattctttagaaattctataatctgacacaagagtttcactgttcatatttcctaaatcaactccaatgccaactgtagtcgagcttttatcaataggcacacatttatcattactaattttggcagggacatagccacaaagacataaaacttcatgatagtatataaattgatagctgaataaatttgaatcttgatttttaagaccacctgtccaacttcgtacacaattttgagtatctttttgtcctactggatatacgtaaggagaatactctagacaatttgtaaaatattgcccattgcattgaatgcaccgatttgtttctgaaaaaacacttactagtaaaaagtaaacaaattgtagcacagatttcatatataaataaattcttaatgtaaaagtttgcaaaataatttgattaaaaattatatattttaaccggcctactaaaaatatttttaacttacttatcatgataggcatggataaagagcctgaatgtgagatgcactggcaaatccacattttatcaaataagttcaagcctttgtatttcatattttcagctggacatttattctataaaatatttaaaacacaaggtttatttaactttggcatgaaattatttatttaaaaacttataaaatttttgttttaaaacagatgttgattgctaaactaatgcgataacaaaaaccctaataaacttttagtttttaagttaatcatgatgatggagtcactaatgtccagaatttgcatttttatgtatattagtgataactttattttgaagtggtactcttgcatgtttaagtagactatttgcttggttctatcctccaaaatttaattcaagtttaaagattagaaccttaataatttacttctggtctcaggagttgctaagaatatagcatcttgtgaactagaaatagcagagaaagtaatttgcaaatagtataaaaggtttggagaaatctatatgcatacttagaaaagagtccaatattattaggaggaaaaaatgatgatgacactcctctaattgttgaaatcaatgaatcatattgtaaaaactattcagggcaatacatcctggaacttaggtttttggatagaaaaaggagcaggcatatgcttttgcgaattgtcaaagacagtaaaaaaagaaatattaacaaggctaatcaaagaatggatattactatgcattccaattatgagtgataggcttaatattctgatatcaataaaatgatgatagatttaccagcatgaggtcaccttaaataatgaaaattttgttgattcgcattaccctgaaattcatactcaaaacatagagaatttatagataaaaataagaagcaagaaaattccaagccatatgagtgaattaatgcggagaatacaccttcaaaaagataaaatatcttaaagatttaactggattctttcaataaaagtagttaaccctttaacgattcagtatttatctgtactagtttaatagagatttcttggatttgactagataattctctaactctaactaatttatcttttgaatttccaaaatcaattttcaaataagtgccaattaatataaatgagtaatattcattattatatcatcaaattactattccacattctaaaagataaaagtttattatattgaattgaattgaaatctaattttataatcttagctatatttcaaaaagcattaaaagtaaaaatttaaatcagttgttaattctttcttctaaaacttaaaattgcatgcagttcaccatatattcaaaaggcatcgttgagttctacaatgtaattaaatagtttttttaaggagcatagttttcgcaaagataaacactaatatcgttatttgaactaagtttcgataattgatagtacagtttactcattcactgtatttttgttttgatactacttcatgagttggatctttcaccttattagaatttgatacttttttatatttataataatatggtatttaggctctagtgcaacttatccaagggtaaccaagagccagctgaccatgcacctattattatccgcccctagagtgattttttttgtttccacaaagctttggcatgaactgagttgcaaactatcagaggagttatttcaatagtatgggtcggggtaagatgacttatattactgtcataggtaaggaattaatttatttatgacttgacgcgaagcatttctaaaagaaaatcttatcggtgtaagacaagtgataaggctgtgtagtcttttaacgagatattcttacttcgagtaaaaaaacttatttaatcgcatacatcccttttcaatatagttttttatatttattacaagaaatttaaagcaaaatgataaatttgtttaatgcatattagtcttcattttagtgaattgattattttactttatttttatatgtaacagaagtatttgtgattttttcatgtctgctttatctcttaatcttatgttagttttaagacttttataatttatttttgcttaaaagaagattgattcctgcccatggtattttttatttcatagagcattataatatttacttcatcgtatataataagccttaaaaaaactaagcttacccgtatttgtgttgataagagttaatttttagctggatagcatatagttttatcatactataaatattatataccatacaaaattcaaaattcaaaaacctaaaaatgttaaaatttgatcataagtaagatataggaattaatatggattagatagttttaggtaaaaaaatatactttttgtttttgtttgaatatatagttttttttgatgaaaattataggatattaatgatgaaagaaagatatgattagagtctggaataattaaagatgtagaaattgataagagttagctcagtagggttataataatggaaacaccttgttgtaatcaaggatgtgtaagaagagctgaatttttttgcagacaatgcgaaagctgtacttttttttgtagtattcatggatatgagcaccgaaaagaaactcagcatgatccagagatgtatattattgaaattggttccaatgagaaaaaaatgattattagtcaaattatgaaggctttaaacaatctagcacttttaagcaatgatattcaatggacatttagtaaaatagtccaaagtatcaacatagaattccaaaaaataaactcattcatttccaatataaaagctaatcttttatcaatgatctccaacatctcaaacttctcatcttctcatattctaaaatctgagtacgaattcctttcaagtttttccctatccaactataatttccaatatgaaatcccagctaaccttccatttaccctcacagaccctcttaagccttactcagaaaactacttaaaaatttctcaaaaactctacgaaaccctttattcttcagatttactctcttccaatctatccatcatagaaaattataaatcatcttataaacttataaaaaaacagtattttctacaagaaatctcaataaacccttctaaagaaagtgatgatataggactttttttccctaatgactccagcatagtctaccttgacacaaattcttggaaaaaaactggacttgttttaaatgaaaaagttatcccaaaccgtggatcagcagcaagtaaacgagcaagcaattattggttttatagttactgtacagaatgttattttttagaattaaatacaaaagtttggacaaaatttacaccagctagacagagatatactgaaagaggatcagtgtgtactaatagtggaatttatttgtttggaggagttggaggagagtatggagaaatggcagttgttgaaaatgagaagtataatttgcagaaaaatacttggaaccctatagcatttttgcctagggtctttgaagcgactatggctggggtagttgatggaagtatttatgtgctagggttcaagtctaaggaattattgaggtatgatgaaggaaacaattcatttagtgtagtttcttgtatagctagccaaaactgttgcaaagttatctgtggaagatgggttttggttaaaggaagccaggaactttatgaaatcaatgaaggaattgttacaaagaaaaatatcaatactccttggaaaggagatgtcctcgcaattgggtgctgcttcgaaagaggcaacttttattactttatccaatggaatggagagcttatgaggttcgatacaatatctttatcaatagaaagaataaattatacttagaaataaacttagattcctataaaaatcaa
>MPUH01000046.1_23898_30065
gttgtaaatactagatgccttgtgttttttatagtaattagcaattattttcagcttagttcggaattccttgagaaactaaacaattatgctagcaatattaagattttagacccagaagtgcaaagttatcttttaccttattggtcgcataggtttataccgtataaaactatgacgactatgattctgagcaatcaaagcccacaaaattacccgaatttattgaaaatgattttagcctggcttgacgaaaaatctttcaaagaccgacgcgaccttgaaagttctgaagaatttcatttagtccgtgattttttaaagactttaagcagctggcttccttctaatttacaagaactgatgaatatattagaaaaataccctcatgctgcccaagtccttgatgtggttttattgctttcaaacataaaagcttcatgttattgcactcgatttacaccacaaatcttatttaaatattcagtataagcgttattttcttatatttagatattttttatttgaaaaatgattatgaatattaggtttagcaaagagtttaaatatttgaagataaaattatggaagagattattgatggtatttaaagaacttaagatttttattgaattttatagattatatgctatatatggtatttaaagaacttaagatttttattgaattttatagattatatgctatatattggtataaaaatagtaaattattatatgatgttattttagatatttacgatttgatataaaaatgtttagacaattttactagttaaattcgctttttgtgtatgtatttttgtatgtgaatacattttttttatttgataaacaccttataatcttaatgggctgttgcctgaaatgtctcaatccagataacgaactcccacaattttctaaacctctagttacagaaaaagaggtaaaaattgatgaacccaacaagcaaattcctgtaaacctttctgactttaaaaNctaaacctctagttacagaaaaagaggtaaaaattgatgaacccaacaagcaaattcctgtaaacctttctgactttaaaattgaatgtttactaggaaaaggagcttttggcaaggtgtttttagtaacaaaaaaagatactggagaactatatgcaatgaaatgtttgagaaaagatatgatagaacaaagaaatcaaaaagttcatacacagacagaaagagcgattttaggtcaagtaaattgtccttttatcgtccaattaagattcgctttccaaacttcagataaattgtatatggttatggactttataaacggtggagagttattttaccatatgagaaaatgcttgaaatttcctgaagaccgggcaaggttttactcagctgaaatccttttagctctagaataccttcatcaaagcaatatagtctacagggacttaaaacctgaaaatgttttaattgattctgaagggcatatcaaactaaccgattttgggcttagtaaaaagttcttcacaggggaaaaaaaagccttttctttttgtggaacacctgaatatttagctcctgaaatacttaaaggaaccggccatgaccaagcagttgatttctggagttttggtgctttactttatgaaatgctttctggtgctccacctttttatagtagaaatcgtgatgatatgttccaaaaaatgatgaccaaacctgctgaaatgaagggttatttttctgaacaggcttgtgatattcttagaagtcttttacaagtggaggtataaaatatttagccaaaaaaaaggttgaaagatgcgaatgagatcaaaaaacacaagttttttgaagggattgactggaaagaactgcaaaaacgtaattctgaaacaccttttaagccaattttaagtggaccacatgacttgaggtatattgatgaagcgtttaaatgtgaacctgctgttgatagcatgccggataaaagtatgaactctgtgcaaaaagcggcgaataagttccctgatttcacatatacagattctaaggccaaattggattcgtaattaatcttttggaatgttttatgatagattttggatagataaaagctagtaatgatttttagatttttatgggttttagaggattttagactggaaaaattatttttggaatgagttttgggggtttaggatagaaaataacgctggtttttgttttaatttgtagtgatgatatagatgtttattttataaaatagataatgtttttagttaggataaattttgcctttctgtgatggattttttaggtaatttagtatttatgtgtaaaaatagggtatcgatagaagagacgattgcttatttttaactcaaaaaactttgtatcttaaagagttattaagaaaaaaatattgggaagaattttatgatatatttattatgttttctttttaaaagagtattcctgtaatttttttcagtcattgctattccctagattttcataattcaaacataaaaattgtagggcgcaaagagaattcaaaaagaatcgtgtcaagtaatgaatatttgaatattgaagaggtaatacaagagaatttccttatgtttcactatatgatgaaccaaaagtgcaaaaattatctgtaaaatatatacacagtattctttattaaacaattcagtgaatttcccttcatccaatggctttctacccttaacaaaaataatcatttagttttaaaactatattttgaaatgttacaaacacaggtttgcaagaagcattcataatagatcaattttggaaattctagattgaaattaagtacaattatactattaatttacttttagtttttacaaatacttcaaatgattgttgcaagagaattgcagctatctctaaataagaaaaaagtaactttagaaaatttgattaaagaatggatacttcctgacacaaatatcatcagttttattgggtatcgtatactaacataaaaaatattgatgggtgtatttatttacataactttatcatacataataaaaattttactaatgagcattatgaagaaattcatacacaaatcattgaaaatttatagtaaattttccaaagaaaaattaggaaaacatatggaaaaatagactgttttccgattatatggagaagcttatttggaaaataaaatttactaaaaagaagagttttaaaaatattatcttgactatttactctcttactataaataaatatagtaattaggataagttaggattatagaatagtcaaattaaagacgagtctcaatcatgcaactttttttataactaaatattttatgaaaggattttatcttggaattattccatgtacttctcaagtgtttttatcacataattctagtttttaatacacaaattttaaattcaactaacagataattttagccgaaaaattccatctagaaattaaactaatacaaatttaaaatttctaactcaaagatattagcgttagctattcaaaaaaaaaatttattactttaacaggagtagttaaaaatatttaaattatcttatttaattaactcttcacttcaagttgatgagccataaagctaggatgatttttccataaaagcctactaaatgaaaacttttaagaataaaacaaaacaaatttttgggacttttagctaatgatttataaaaaaggaatagtttcctagtttctttgaagattatcattttaaagaaaaaaaatcagttcctcctttatcaataaatattctattacccaaacctaaaaaactctcacagcaaaataatttccaatactttcctaagagaataactagcattttatataaaatgttatcattctataaatactttaaatttatcttcaccacctcaacgaattcacaaaacattattaaaattctcatcaaaaacacttatttatataagaaattacaaatcttctaatcattttatttttcatatttctttaggaaaaacggatagcttaaacttgacattggaaattcatttataagtttatctatgaaaagagaggccttatactgtatggcaaaaactcatccgtatttaaagttcttataaataaataatacttaaattattcttttacggtaaaaaatacgtgtttcgactaaaagttcttgttgaaatatttccccagtacgcatcctcgcaaattttctatcttttctaacgcttcttcaattttaagacaattatatttgcattttgattcacttccagtcttacattcttctttaacaagttggcaaaatgataaatactttcttatttttttcaagtttttttcttcctgagacagggttttttccaaaacaaaaatgatgatttctagagaattgataacgatttcttcatagtttctcaacaacaagcatgatagatttgtcagatatcttgagtaaatttctatttcatagtcgctaatgtttgaagtttcggaaaaagtttgccttattttatcaattttagcttgtacatcatctaatatgaaaaggctttttttataagctttaacttgattggctgagttaattccaaagcttttgggtattttggtccagagagctaaatcgtacatttataacgaatactaatatgaaattatcttattaatttaatcattttgtgatgattatttgtatcataaagacaaatggttttgtatggataagctgaagatattataatgcttatataattgtcaatcatgaattattatttttgttatttaaaatattaatctatcttaatcatttttttatcttgtaataaattttaagctatattcggctataaggtttcttggttaaaattcttaggcttagtgctgtaatttttttttcctctttagtggatttgttatacctaataaaatcatagttttaggacttataagtcagaaaaatgcattattagtataacacactatatagggttttattctaagaaagtatctatgagtttactttttataatcttataaacataagcttccagaactaggaaatcgatttattttttgtaaatttaatcataaatcttctaaaaaatacatatcttatacttaaaaatatttcaacccaactcatagcattgaaacataagaactagttataaaaaagtattttatattaaaaacaacaaatccccctccttaaaaacccttctttcataattatttaccctaccttaatctttaacctcagacccttcaaaaatttcataaaacagcccttgcgataataaaataatagccccctgagcttctttttgcattttaaccacatcaaatctttgtaaaatttcgttttggtactctaaaaacttaatataatgtccattcagtagcatccctccagcaatattttctaagcatttcctaaatccccagtcagcattgatatattggccaattcctttaatcccaatgatttctgcgagttttttacaagtaaaccctactcttaacccccagtatttgataagtttaacaattttttgatctgactcagggattattaatgatttcatatgctgagcatgaaggattttataagaactccaaggtaggaaggttattttaaggtttaatttcgcaaaaactatagaattatttgatcttcgaccactgtggacagtagttttttttatttgcttaagtatttctttagtaatttctaatatcacatcttcatccatatgagaaattgacccataatacttaatcttatactttggggtttttggggatatagcaagacatggtaactctataggcaacagttctaaaaccccaatttttttgcatattacttcgatttcccctatactttcggatattttttctacttttctcttccattctctattaacttcacagtttctcagcactttatccacttctttaatataatcccagttgtcataagatatattgtcaaattgaaaatattcttcagggcctattgacttatcaacaggtttttcactgaacggtaaaagctttttactgaatattttacgcactgggtttaaatatgggaaatccgcttgtcttttatttaaaggtagg
>MPUH01000046.1_24071_30154
caggatgtgttgatttttctttgaataactggaaagaagaatattatgcttttttctgttggctttcttcaggagttgatttgctgaaagttgtaaatactagatgccttgtgttttttatagtaattagcaattattttcagcttagttcggaattccttgagaaactaaacaattatgctagcaatattaagattttagacccagaagtgcaaagttatcttttaccttattggtcgcataggtttataccgtataaaactatgacgactatgattctgagcaatcaaagcccacaaaattacccgaatttattgaaaatgattttagcctggcttgacgaaaaatctttcaaagaccgacgcgaccttgaaagttctgaagaatttcatttagtccgtgattttttaaagactttaagcagctggcttccttctaatttacaagaactgatgaatatattagaaaaataccctcatgctgcccaagtccttgatgtggttttattgctttcaaacataaaagcttcatgttattgcactcgatttacaccacaaatcttatttaaatattcagtataagcgttattttcttatatttagatattttttatttgaaaaatgattatgaatattaggtttagcaaagagtttaaatatttgaagataaaattatggaagagattattgatggtatttaaagaacttaagatttttattgaattttatagattatatgctatatatggtatttaaagaacttaagatttttattgaattttatagattatatgctatatattggtataaaaatagtaaattattatatgatgttattttagatatttacgatttgatataaaaatgtttagacaattttactagttaaattcgctttttgtgtatgtatttttgtatgtgaatacattttttttatttgataaacaccttataatcttaatgggctgttgcctgaaatgtctcaatccagataacgaactcccacaattttctaaacctctagttacagaaaaagaggtaaaaattgatgaacccaacaagcaaattcctgtaaacctttctgactttaaaaNctaaacctctagttacagaaaaagaggtaaaaattgatgaacccaacaagcaaattcctgtaaacctttctgactttaaaattgaatgtttactaggaaaaggagcttttggcaaggtgtttttagtaacaaaaaaagatactggagaactatatgcaatgaaatgtttgagaaaagatatgatagaacaaagaaatcaaaaagttcatacacagacagaaagagcgattttaggtcaagtaaattgtccttttatcgtccaattaagattcgctttccaaacttcagataaattgtatatggttatggactttataaacggtggagagttattttaccatatgagaaaatgcttgaaatttcctgaagaccgggcaaggttttactcagctgaaatccttttagctctagaataccttcatcaaagcaatatagtctacagggacttaaaacctgaaaatgttttaattgattctgaagggcatatcaaactaaccgattttgggcttagtaaaaagttcttcacaggggaaaaaaaagccttttctttttgtggaacacctgaatatttagctcctgaaatacttaaaggaaccggccatgaccaagcagttgatttctggagttttggtgctttactttatgaaatgctttctggtgctccacctttttatagtagaaatcgtgatgatatgttccaaaaaatgatgaccaaacctgctgaaatgaagggttatttttctgaacaggcttgtgatattcttagaagtcttttacaagtggaggtataaaatatttagccaaaaaaaaggttgaaagatgcgaatgagatcaaaaaacacaagttttttgaagggattgactggaaagaactgcaaaaacgtaattctgaaacaccttttaagccaattttaagtggaccacatgacttgaggtatattgatgaagcgtttaaatgtgaacctgctgttgatagcatgccggataaaagtatgaactctgtgcaaaaagcggcgaataagttccctgatttcacatatacagattctaaggccaaattggattcgtaattaatcttttggaatgttttatgatagattttggatagataaaagctagtaatgatttttagatttttatgggttttagaggattttagactggaaaaattatttttggaatgagttttgggggtttaggatagaaaataacgctggtttttgttttaatttgtagtgatgatatagatgtttattttataaaatagataatgtttttagttaggataaattttgcctttctgtgatggattttttaggtaatttagtatttatgtgtaaaaatagggtatcgatagaagagacgattgcttatttttaactcaaaaaactttgtatcttaaagagttattaagaaaaaaatattgggaagaattttatgatatatttattatgttttctttttaaaagagtattcctgtaatttttttcagtcattgctattccctagattttcataattcaaacataaaaattgtagggcgcaaagagaattcaaaaagaatcgtgtcaagtaatgaatatttgaatattgaagaggtaatacaagagaatttccttatgtttcactatatgatgaaccaaaagtgcaaaaattatctgtaaaatatatacacagtattctttattaaacaattcagtgaatttcccttcatccaatggctttctacccttaacaaaaataatcatttagttttaaaactatattttgaaatgttacaaacacaggtttgcaagaagcattcataatagatcaattttggaaattctagattgaaattaagtacaattatactattaatttacttttagtttttacaaatacttcaaatgattgttgcaagagaattgcagctatctctaaataagaaaaaagtaactttagaaaatttgattaaagaatggatacttcctgacacaaatatcatcagttttattgggtatcgtatactaacataaaaaatattgatgggtgtatttatttacataactttatcatacataataaaaattttactaatgagcattatgaagaaattcatacacaaatcattgaaaatttatagtaaattttccaaagaaaaattaggaaaacatatggaaaaatagactgttttccgattatatggagaagcttatttggaaaataaaatttactaaaaagaagagttttaaaaatattatcttgactatttactctcttactataaataaatatagtaattaggataagttaggattatagaatagtcaaattaaagacgagtctcaatcatgcaactttttttataactaaatattttatgaaaggattttatcttggaattattccatgtacttctcaagtgtttttatcacataattctagtttttaatacacaaattttaaattcaactaacagataattttagccgaaaaattccatctagaaattaaactaatacaaatttaaaatttctaactcaaagatattagcgttagctattcaaaaaaaaaatttattactttaacaggagtagttaaaaatatttaaattatcttatttaattaactcttcacttcaagttgatgagccataaagctaggatgatttttccataaaagcctactaaatgaaaacttttaagaataaaacaaaacaaatttttgggacttttagctaatgatttataaaaaaggaatagtttcctagtttctttgaagattatcattttaaagaaaaaaaatcagttcctcctttatcaataaatattctattacccaaacctaaaaaactctcacagcaaaataatttccaatactttcctaagagaataactagcattttatataaaatgttatcattctataaatactttaaatttatcttcaccacctcaacgaattcacaaaacattattaaaattctcatcaaaaacacttatttatataagaaattacaaatcttctaatcattttatttttcatatttctttaggaaaaacggatagcttaaacttgacattggaaattcatttataagtttatctatgaaaagagaggccttatactgtatggcaaaaactcatccgtatttaaagttcttataaataaataatacttaaattattcttttacggtaaaaaatacgtgtttcgactaaaagttcttgttgaaatatttccccagtacgcatcctcgcaaattttctatcttttctaacgcttcttcaattttaagacaattatatttgcattttgattcacttccagtcttacattcttctttaacaagttggcaaaatgataaatactttcttatttttttcaagtttttttcttcctgagacagggttttttccaaaacaaaaatgatgatttctagagaattgataacgatttcttcatagtttctcaacaacaagcatgatagatttgtcagatatcttgagtaaatttctatttcatagtcgctaatgtttgaagtttcggaaaaagtttgccttattttatcaattttagcttgtacatcatctaatatgaaaaggctttttttataagctttaacttgattggctgagttaattccaaagcttttgggtattttggtccagagagctaaatcgtacatttataacgaatactaatatgaaattatcttattaatttaatcattttgtgatgattatttgtatcataaagacaaatggttttgtatggataagctgaagatattataatgcttatataattgtcaatcatgaattattatttttgttatttaaaatattaatctatcttaatcatttttttatcttgtaataaattttaagctatattcggctataaggtttcttggttaaaattcttaggcttagtgctgtaatttttttttcctctttagtggatttgttatacctaataaaatcatagttttaggacttataagtcagaaaaatgcattattagtataacacactatatagggttttattctaagaaagtatctatgagtttactttttataatcttataaacataagcttccagaactaggaaatcgatttattttttgtaaatttaatcataaatcttctaaaaaatacatatcttatacttaaaaatatttcaacccaactcatagcattgaaacataagaactagttataaaaaagtattttatattaaaaacaacaaatccccctccttaaaaacccttctttcataattatttaccctaccttaatctttaacctcagacccttcaaaaatttcataaaacagcccttgcgataataaaataatagccccctgagcttctttttgcattttaaccacatcaaatctttgtaaaatttcgttttggtactctaaaaacttaatataatgtccattcagtagcatccctccagcaatattttctaagcatttcctaaatccccagtcagcattgatatattggccaattcctttaatcccaatgatttctgcgagttttttacaagtaaaccctactcttaacccccagtatttgataagtttaacaattttttgatctgactcagggattattaatgatttcatatgctgagcatgaaggattttataagaactccaaggtaggaaggttattttaaggtttaatttcgcaaaaactatagaattatttgatcttcgaccactgtggacagtagttttttttatttgcttaagtatttctttagtaatttctaatatcacatcttcatccatatgagaaattgacccataatacttaatcttatactttggggtttttggggatatagcaagacatggtaactctataggcaacagttctaaaaccccaatttttttgcatattacttcgatttcccctatactttcggatattttttctacttttctcttccattctctattaacttcacagtttctcagcactttatcca
>MPUH01002072.1_1_4721
GATTAGGATTCTTGTTAAAAAAGACGAGTTGACTTTAGAAGGTATCGCTCAGTATTATattcttattgaaaaagaagattgGAAATTCGCCACTTTAGCTGATTTGAATGAGAGTTTGGATGTTGCTCAAGCGATTATATATGCGAATACtaggaaaaaagttgaaactCTTAGTAAACAGATGacagaaaaagattttgttgtGTCGTTTATACATGGAGAAATAGATAAGACACAAAGAGAATTGATTAAGAAAGAATTTAGGACCGGGTCGACTAGAATTTTGATTACAACTGATTTTCTGGCTAGAGGTATTGATGCACATCAAGTTAGTTTGGTTATTAATTATGATATGCCGAcaaattataagaattattcGCGTAGAATTTGCAGTAGTGGAAGATTTGGCAGNCGTAGAATTTGCAGTAGTGGAAGATTTGGCAGAAAAGGAGTGGCTATAAACTTTGTCACAGAAAGTGATATGCagcttttgaaaaatttggAGCAGTATTATAATACGAGTATTGACGAATTACCTGAAGATCTTAGTAATTTACTTTAGATACGGTTATAAtgttatgattttgttttttgtttataatatgattttgatggAAGCTTTGGAGATCGGATAGGGTAGATGGATTTTTATGTGGATTGTGGTTAGGATTATGTAAAattaagatgatttttaagtttcgagataaagtttttagatgTTGTAAGTAGTTGTAGTCTGTTGGAGTAAAGGATATACTTCTGatgtttggattttttatataataattagcgttttgtttataaactcaataaaaaatccattttttaGGTGTGTCTCAAGTACTCTCTAtcaatgcattttttttatccgATGAATCTGTGCATCAAACCTTGCAAAAGATTACAGAATAGGTGAGACAGACCTGCTAAAAAGCTAGGCTGTAGAGTTGTTTCCGGTCTTGGATGAGTATAAATAATCTTTCACGGCCTAAACTTTGGTTTTGGTTGCATAACCTGCAACGAGCGGAGAAAAGTAAAGTATGTTTAATATAGCATAAAATGATCCTCTGGAGAATACAAATTTTGAGATCTAGTAAGAGTTTTATACTATTTATTtccaaaattaaaatctaaaaatttttcatctcAAAACTCAGAATCAGGTGTAACAAACTCAGAGCAAGGAAATGAAAAGTTTCCTACATTTTGGGAACTGCAGCAAGTGATATTAcagaataaaattaaatttcaaTCTTCAATTGAAGcagtttaaaaaaagttagcATTGGAATATTTTAGAGAATAAGAAACTCAAATTGAATGAGATTCTATTCATAGGTTATTTATGGATATCAAAAGCTAACTGGAAAACTACAAGAATGCAGACTGGCtttagcaaaaaaaaaaatagcaagCTATTTTAAGCTTTCAggaatcatataaaatctcaatgatgaaaatataaaaattaggaaAAAGAAAGTACAATCGCGTAAAATATAGATGGTGTTTGGATAACTAATGGTGTCGGTTTAATTAAgaaagaaaatgctttttggTCAAAGTCGATGACAGGTCAGCAAATATATTGATTCCTATAATTGAGCACCATGTGAAAAAAGGAAGCATCATATACACAGATGCATGGcatacttataataatcatcaaaatattaagtATACAAATTTCCAGGTTGTTCATAAAGATAATTGGGTCGATCTTCACACTTTTGCATGCACGAATCTTATTGAGAGCATTCGGAACGGAGTCAAATCCAATATAAACCCaaggaaaaaattcaaaatcatttGATTGAATTCATTTAGCGTAGGTGCAACTCCAATAATctattttctgtatttttaaaGGCATTGAGCCTGCATCTATAAATTTGCTTTAAAGATTAATCTTTAATTCAGTACCCAAACAGAAAGTAATGatattctttatattattggatatgagattattaagctaatccaaaaaaaaggataaaaaaaatcttgaaattcGTTACTctgtgtttttttaaatatgttTAGTGAGCGATCTCAAAATTCCTATTCCCCGGTTCTtcctaattttaatattatatgtaaaaaaacttaaatgaATTAATAGAAGAATGGGTGATTATTATAGGTGCTGATGGAGCAAAcagaagaatttataataaactctaaCTGGCATGAAGTGACTGAAACATTCGACGACATGAACTTGAAGCAGCCTCTTTTACAGGGGATCTACTCTTACGGATTTGAAAAGCCATCAGCCATCCAACAGAAGGTTATTAAGCCAATAATCTTAGGCTATGATACATTCGCCCAAGCCCAATCAGGAACAGGTAAAACAGCCACATTTATTATAGGGATGCTTGAGCTTATAGACACTTCTGTAATTCAATGTCAAGCTTTAATCTTAGCCCCAACTCGTGAACTTGCCCAACAAATTCATAGAGTTATTCTTCAGATAGGCCAATATTCTAAGATAAACTGCCATGCTTGTATAGGTGGGACTGCTGTAAGAGAAGATATTAGAATACTTGAAAAAGGAGTCCACGCAGTTGTAGGAACACCAGGACGAGTATTTGATATGATCTCAAGGAACCATTTATCGACTCAGcatttaaagattttcatattaGACGAGGCTGATGAAATGCTTTCTAAAAGGTTTAGAGacaatttaataaaaatatttagacaTTTACCTGGAAGTATTCAATGCTGCTTGTTTTCAGCTACAATGCCCCCAGAAATCCTTAAACTTactaatgattttatgagaGATCCGATTAGGATTCTTGTTAAAAAAGACGAGTTGACTTTAGAAATTATCCCCCAGTATTATAtttctattgaaaaagaagattgGAAATTTGCCACTTTAGTTGATTTGTATGAGAATTTGGATGTTGCTCAAACGATTATATATGcgaaaaatagaaaaaaagttgaaactCTTAGTAAAAAGATGACAGAAAAAGATTATGTTGTGTCGTTTATACATGGAGAAATGGATCAGACACAAAGAGAATTGATTATGAAAGAATTTAGGACTGGGTCGACTAGAGTTTTGATTACTACTGATTTTCTAGCTAGAGGTATTGATTCACAGCAGGTTAGTTTGGTTATTAATTATGATATGCCGAcaaattataagaattatttgTATAGAATTGGACGTAGTGGGAAATTTGGCAGAAAAGGAGTGGCTGTAAACTTTGTCACAGAAAGTGATGCgcagtttttgaaaaattttgaacaacattataatataagtatTAAGGAATTACCTGAAGATTTTAGTAACTTATTTTAGATACATTTATGtaagttttagttttgattttaatatgattttgatggAAGCTTTGGAAATCAGATAGGGTAGATGGATTTTTATGTGGATTTTGGTTAGGATTATGTAAAATTAAGAtggtttttaagtttggagatgaagtttttagatgTTGTGAGTAGTTGTAGAAaggatatattttttttgatgttggaTGCATGTTGTGATTTAATTCAAgaaagaaaatgctttttggTCAAAGTCGATGACAGGCTAGCCAATACATTGATTCTTATAATTGAGCATAATGTGAAGAAAGGAAGCATAATATACACAGACGTATGGcgtatttataataatcatcaaaatattcagTATACAAATTTTCAGGTTGTCATAAAGATAATTGGGTTGATTCTCACACTTTTACATGCACAAATCATATTGAGGGTACTTGGAACGGAGTCAAATCCAATATAAGCCCAAGGAACagaactgaaaaaaatcaaatcactTGATTAAATTCATTTGGTGTAGGTGCAACTCCAATAATCTAGGTCTGCACTTTTAAAGACATTGAGCCTATTTTTTAGcattatatgtaaaaaaaacttagatgaattaatatatataattatgtCAGACGATAAAATATTCctataagattaaaatactttataaaagAGCTTCCAATCACGAGAGCAGCTAAAAATACAAGTTTCatatattcattataatcaatCAGAACTAAATCACCTTGttgaaatactttttttatttatccaTTGCAATGGGTTAATAATATCCATAATTCTTCCCAAGCCCAATTCACAAAAACTTACACTTTTTTGCTCCTCTAACTATTTCAgcatattttcctttaaatctCTCTACAACCTTCATTCTAAAATGCCTTCTATANTCCTCTAACTATTTCAgcatattttcctttaaatctCTCTACAACCTTCATTCTAAAATGCCTTCTATACactattcaaataaaaatgcaGGTTTTCACTTAAATACTAAACCTCtctctaaattttatatctaataaaacataTGGGACTTAGATCTAAACGTGAACTCTTCcacaaatattttattgtctCTCAATTTTTACTAGTTGGCACTGTATGTCTATACTCAACTCACTTAAAGTTCCATCAAAGCACAGCCACCGACGACACTGCTCAGTCTGAAATTCCTAACATCCCAATATATAGTTTAGCTTTAGGATACGGGCATAGTTTAATCCAATCTATCAAGACCCGTTTCTTTAAATAACTCATCTCATAACTCAAATTAGTGTACATAACTCAATTTTGATTGTATGTTTTAAGCATGTTGCTTGATGAATGGATGATTATAATAGGTGGTTGATGGAGCAAAcagaagaatttataatagaCT
>MPUH01000759.1_30708_36833
taagagaaatagaaaaggaacttattattcagaatcaattatatcaagaaaagcaatcagaaatacagaaaagagaaaatgaatataaaagtgttgttatagaaattcagaatgctaaagataaaataaatgagcttgaaagtgagattataaattataaaacaactttaagcgaaaatcaagatgcttttaggaaatatgaagataaaattaagaaatataatgaaaagtataagcaagtatacagaaatatatttgagatagaaaatgaatttgtttattatataaaaaagtttaaacaagcatcccaaaaaatatctgaaatagaaaataaaattacttattatgaaaaaaatcatgaagaatacaaaaaattgataagaaattataagtcagaaagacaaaaatataaaaaaattgaagaggaaaatgtaaaagaagtaataatggttggcataaataaagaagacataccaagaaatgaatataaacaaaatgaaaagaaggtaattttggaaaatgttgttgaaataaaaaattgcaataaagttacagagtcagctaatattggaaatgacaaattattaaatttaacctcagataaatggagttgtgattgcggaaaagtaaacgaatcagattggagtatttgtcaaatgtgtaaaaaaattaagcctggattatctgggtgggtatgcaaaatatgtacttttcttaacaatgtaaaacatcattcgtgtagaggatgccatcaatctgctttttctgaaaataaatggcaatgcttaagctgtggatattttaatgattcaaatataaaaaaatgctgtaattgtgagcttttaaatagtaattcttctgctacaagtgaagataattctttaattgcatcgcaagtaaatatgaataaactgccaagtaaaaaaagcaatcttgaaatttccactttatcacaaagtacagaaaaaaataattatggggtttctttcagtactcaagaagaaacaaaaactcctagaaaagatgatcattggctttgtgaaaagtgcaatacaaagaataaacaaacagaaaatagatgcaaaaattgtttaagaaaatatgaaaaaaataaaattttaaaagaagacgtagcagaagtaaagaaaaaatcaaattggatttgtattaagtgtaaaaataataacgaagactttttgaagtcttgcaaatcatgtaaggcagttcgcgatgaaaaaaaagatgatgattctttaaataaaccaattaaagtaagccaatctaaatcaagtaatttatcttctttggatttaaaaaaaaatgatgaagtagcagaaaaatcaaatttgaatcattggacttgtagcagatgcaagcatttaaatattatcacattagaggaatgctctaaatgcaattttaaaaaaaatgcagattatgaaaatttattaagtcatactggaagcgtaaaaactaacgaaggtgatttatgggaatgcaaaaaatgcttgaatatgaattcaaaaacgctttcatgctcaatgtgtaaaaataataaagaaagtaatttatcaactgttcaaaatgaagagaataaaggttggatatgcttaccatgcagttatttaaatacaatagataagacaatatgctataattgtgatcttccaaaaaattccgctatgactacttggatttgtgcatattgcaaaaatgttaataaagcacatagaccattgtgcacactttgcttaagacgagcatttaagcttgctaaaaaaaagtgtaaaaaatgtgaaaatatgatttatccccctaatattaaatgcgaatcatgcaaaagtatttcaaaaaaatcaaaaagcgttggatcaaaagattctttagccattgctaatgaaaatcctgattgctctatatgttaaaaaaagttgaccttggcattttgctttagtaatagaatatattaagtttgattgatagacactttaaattatatgtggaatttcgtctttatagtattaaaatatgatataaatagataattaattgtttattttgaactcaaaaactctttatcttaaaaagttattaagaaaaaaatattgggaagagtttaatgataaattattatgttttctttttaaaagagtacctctttaattatttttagtcattacacagaagaattcaaaaataatcgtatctagaaataaaattttaaataatgaagcgataagcaagatttttttctcattatataatgaactaaaagtgccaaaattaactgtaaaataatatgcacaacattcgttaataaaaaaattccatgaatttttcttcatgcaatcggctttctatacttaataaagataatcatttagttgatggctatatttggaaatgctgtgtgtgcaggtttacaagaagaattcataatgaataaatttttgaaattccagattgaaaataagtgcgattatacttttaattttttttgtctttagaaacactttaaacaattgttgtaagagaattttagttattgttaaacaagaaaagagtaatttcagaatatttgataaaaaaatagatacttcctgatacacatataatcaacgatggttgggtatcacatgctaacatagaaaatatagatttcggtatttatatatattactgatgagcattatgaaaaaatatatacacaaagcattggaaactttaaatctaaatttaaagcaaaattaagaaaggagtatggaaaaagtaagatactattttctgattatatagggaattcatgtggaaagtaagatttattaaagagaatagttttaaaaatattctcttgactatttactctctttatataaataatatagtaaattaggatatgttaggaatataatatagttaaatttaataagattaattttgaagagtctccatcatgtaacttttattagttagaatagatttatagatattgcagtaagataaaaaaagttaaattaagttactaaatagagaatattatatcttcaaggtaagatatgagtattattataaacaatactcaatcttgtcaataaatattattcaaaaaaaaattaaaactcagaatctaaattagagaatattatatcttcaaggtaagatatgagtattattataaacaatactcaatcttgtcaataaatattattcaaaaaaaaattaaaactcagaatctaaatttgataaaataaaaagcaaaattcaaaagactctagatttcagaaaataatattcaagaagtatagattgcaaaaatatctagtttacataactccatacttccaaaatgaaattgtaaataaaattttcatcttttctaaaaatctcgctaaaatttgtatactcaatagcttttaattactcagataaacatttgataataaatactgaaagattttaattctggttttttcttgtaaattacttatccacaaatttaaactatctgtctaattcaattaaataaatcttcatctcaatataaaatttttgcaaatacacaaataattacaatcttttatggcaatttaaccaggtttttttattatatcttaaacctaaacatcttctctttatttaaataatcaaaggtaataaacaaaaatgcagtctcagagctttaaacttgaagagattcaagtgaataaaattcctgggaaatacgactatttcctcgaatcagttgtgtgtttattatttggatgttctgaatttagaaggattttcacccaagcttcccgagcacagcattcctgctacccaaaatgtatcccatgtcttttggcggatgtctataatttagttatgacctcaaagaaattagatgtcacaaatctgaaatcaagactctcttcattatacaaagaaaaaaaggtttttcaaccaaatcaacccgccgatgcaatggaatgtttaaatgccatattgaatgcttttcattgtaagacaataggagataattcagatggattaaatgaagaatcactaaaccagagctgtgaatcttcatgcattgcccatagtctttttagtttaggtgtcgtagaaaactataaatgtgaatgcagaagccaattcgaaactgaatgggattattcgaattattgccaatattttaatatagctgaaatacttgttcaagcgaatttcgattattctaatgatttattgacagtcccgttattcaaacttaaaaactacagaagtgaatcgaattctgatttaagtgggaatatgatgaataatcttcagaaaaaactaagtgctgctgaggctgatttttgcaatcaagaaaactgtactaagaaaaaaagcaagatagaatttaaattgcagaaccctccaagtatttatattgtaaatgttatatgggaaagtgatgatgcaggacatctagattcttttatttcaacgatttctataacagattcagtgactatgagaaatatttatggaaatagtactaatgatgcttataacttgagaggaattttattttatggtagaacccattatgagtacgcattaagaacagaaaatttttgggcattcaaaggtttagatgatcaatgtggttggcctgaacttcttaaagaaataacaataatgaactaccacccagtatgtctagtctatgaaaaaagccaacgacatttcaaactctcaatagaaaaatcagaactattagaaatagaaaaactagcatgtgaatgtgaccattacgaaaacaaggtccatgaggaatattacaatgatctagcaagtgattgttcaggtctcttcaaagataggaaattaaatattcctgcaaaagaaattatccaaaatgatcgaggaaaaccagcaaacaacataatagaaagtggaattaaatctaacatctcaacagctgttaatagtggatattcagtcccatcaagaatgaaagaagatcaagaaagatctgttccaaaaaaccaaataccagaaaatccaaaagtaaatccttcaagatataatattggatatgaagaaagtcctatgagttatgcaagtcaaacttcagaaaagtcaccagatgttatgagtagccttgaaatacaaattactcctcctaaagttaaaacttggaaatgcaattgtggcttagaaaaccctgaatcatgggatgtttgtactaaatgtcaaggattaaaacctgggcttaaaggctgggtatgtaaaagttgtactactgtaaattctgataatcgacttaagtgtgagagttgttctttagtcaaagatactagtaataaaaatcaagaagattattggatgtgtaattcatgtagttcttataatattggatcaaggactaattgttcaaaatgtagaaatttaaaacctaaacaagaaaatactataccgaaacagcctgaaattgagtctaaaaaagttgaaagcaatactgaatggctttgtagaaaatgtaacggtagcaattttaactattcaataaattgcgttttttgtagagctcctaaacaagaaaaacctgtggaagaagaaaaaaatgatttatggacttgtgaaagttgtaagacaaaaaacaaagctacatctaaatattgtgttaaatgctatggaaataaacca
>MPUH01000656.1_387_6518
TTTCTGTTATAGTAACAATTTAGGGCAGTTTGATGAAGAGAGATCAAGACTTGTTGAGCAGATTAATGAATTGAGATATGATAAACATAGTTTGTTGGAAGATAATACAGCACTTAGGATGCATAATGAAGCGCTTATTGAGAATTTGGAGAAAACGAATATTGAGTTTGCTTCTTTGTCGCTACACTTGGATCAGATGAGGATTGCTAGGATGGTTAGAGCGATTTCGAAGATGGTTGACTTACCTGTGTTGGAAGCTTTGATTATGCTGAAACATTGGAATCCAAAGAACAATAATAGTTCACTAATAAGTAACTaggattagaaaatatgaatgttttttatagtagaGAAGATGAATTAATTTGAAAGAAAGAACCTTTATATTAGAGTTATTAGGGTTTTGAGTTTGAGATTGATACTAATATTGATTCTAGTACTTTTTAGGAAATATAGGATTACTGTATTATggtaaaggttttttgaatattaaatTGGAGTAGAGAGatactttttaatatgattaaatttCCCACTTTGCTAATCTCATATCttaattgtaaaatataatatttctcaTTATTATAATGTGGATATTTTCATTGCTCGTGATTGCCTTAGCAGATATAGAACACCTTTCTTTCAAAAGTCCTCTGCTGCCTACTCATGCTGATAAATTTCACACCTTAGGCGACGCGATGCCATTGCGAAAATTTGTCAGACTACATCCCCCAAAGCAATATAGCAATGGAGCACTAATATCAGCAAATCCTATAAACCTAACAACCTATGAAATtgaacttataataaactctgGATCAGGAACTGAGCTCGAAGATGTCGGCTTGGGTATTTGGCTAACAAATACTTCTTATCACATAGGGAACATCTACGGCTTAGCAAGTGATTTCCAAGGAATTGGAGTTTTTATTGACATAGCCAAAGAGTCTCTCTACCTGACTGAAATTTACTCCAATTTTGaaacatcaaaaattctATCATCACCATCATGTCCCTTTTCAGGCAAAAACAAACAAACTTTACTTCAAATCAAAGTTAAAGACTCAAAAGTCGAAGTCTGgatcaaagaaaaaaaactcacaaaatGCATTGAGGTATTACCCATATAGGCCCAAGTCCAAAACATACACGAACCTATACTAGGCATAAGTTCTTGTAGTGGGAACACAACCAATACTTTATTTGATATACTACAAATAACAAtaaatgaacttgaagatgatgaaaaagtaaCCCAAGCgcttttaaaattagaaaataaatatactGAAGATATCATAgccttagaaaaaaaatcatttgacCTTATTGACTCTATAACTTATTTGACTATATCAACTGAGTATCAAGAAGTTATCAATCAAATCACTAGAATCAGACAAAAATCTAATACAATTGCTAGCAAGTTTACAAGTTTGAGAGAAAAACTTGGGGTTCTACATATTGATGACTCTTTTACAAGAATGtctaatgaagaaattaataaacttaaagactCATTTGCtgagatttataataaacttgagGGTATTACAAGTTATATtgactcaaaaaaaattatatctgaGGTTTATGAGATTGTAGAAAAACAGTATGGGCAGTCATCAAATCATGGAGAAGTGTTGAAGAAGGAATTTGATTTATccgaaaaaaaatttaaggagtttgataagatttttgagaaTGATAATAGAATTATTTGGGTGCATATTGGTATGACTCTTTTAGTGATTTTTGCTTGTGTTTTATGTTGTAAGGTATGGAAGACTGAGAAAATACATACACTAACTTAGACTTAGttaattattatgtttaCTTTGGAAAGCATTCCATGCTTCTTGGAGAAGGTCATTGCTAGCtgataaagctttttgtttTGTGAGTTCCCAAATAGCCACTTGGTCTTTGTTTCTTAATATCTGTTTAAACCAGAAGAGCATTACCCCAGCAAAGTAGAAAAACACAGCTTCAAGCCCACTACCAAAATTCTTGATAAGTttgttaagtttttttgtccTCAATTGTTGTAGTGTTACTTGAGATAATGCTGATATAACACTATACAAATCAAatccatataattttctaactCTAATCaattcttcataaaactCTGAAAAGTAACtagaaaggaaaaatatatgaagCAATGACAAAGCACCAAAATTCTCTAATTGACTCtcaatattattagtttCAAAACTCATCTCAAACCAATCATCAATATTAACAGGCCATCTATCGGCTTTAGTCACACAATTAAAACAGCTAAGTAACAATATTAATTGAAGAGagttttgaaaattgaaCTTGTTCATAGAAAACTCAATAAGATACTCACATATATGAGTATCTTCAGTATTCAGTTTGTAGTAAGCTACTCACATATATGAGTATCTTCAGTATTCAGTTTGTAGTACAACAACTACAAATTTGTGTTGTACAAAGACACTAGaggaaaattttcaaaaagtaGAATCCTTACTTCAATGATATGCTAAAAGAAGATTTATCtgtaataaatttatttgtgAGAAATTCAATGATGCTTGCATCCTAGGCAAAAGGAtctataaagataaatattcTTGGAAATGGACGTTATGCAATTTCAAAAGGAGCATCAGGTATGGATCATTATTTTCAGCATCCAATTTAAGCTTGGATATTATTCTATTCCTTTTGTATACATTTTACAtgatattcttcaaaaacatGCGACTAAAGAGCTTGAACTAGCTACGAGTACAGTTTCAGAATTATTCACTAACTTCAGAGAAATATGCTCTTGGGATTTAGAAGAGAATCCTCAAAGATTAGGTAGAATAGATGAAGAGTATGAGCCAATTACTATCGAAATTGATACatcttattttttagatataatacAACAGAGATGTTTATCATAAAGAATTGGGTGTTTGGAATTATTGAAAGAGAAATAAGACAGTACTCTCTACATATAGTTAAGAATAGGAAAGGATACCTTGTAAGCCCTAATAATGGAATATATAATGCCAGGAAGTCATATTTTAGGTGATGGATGGGCAGCCCATTGCGATATTGATTAAATTGAGCATGGCATTTATTCTCATGAAGCTATATACCACAATTAAGATTTGTAGATACCAGCAATCCTGATGTTCATACTCagaatatataaagtttatagaGTCGTCGTgcaaaaggaaaatttagaaaacaaTACAGAACCTCAAAGGCAAAATatcttgaatatttattagagCCTATGTGGAGAGAAAAGTATCAAATAGCAatttttcaaacatttttGGTAACCTTGTCAAAGTTATATAgcctttaatattttttatcacgAAATTATGGGTTGtctatcattttctttattaatttgATGGAAATTTCTTACCGGATTCCAGTATAGCATCACAAATTCTGTTAAATAAACTTTGGATCCAAAGAGCAGAAGAAgggttttgaattttttggttCATTAATGAACTTATGAATTCTTCAAAAGTAAGAATTGGGATTTGGTAAAGGACAGATTTGGGGATTTGCGATAAAAATGGACCCAGGGAACTTTGGGATAAAGATCGGGATAATTTTCGAGaagggattttttgattctgGATGATATCATTAGAACATATTTTAACGGATTCAGAGAAATCTGGACTGGCTTCAAGAATTGCTTTTGGGTCTTGGTAGTCGGAAATAATGCTTGGCCCAATTGAAACTGATTTGTGtctgatttttatgaatttaggGAATTTTATCAGGTTGATTGTATTATTTGACTTGAAATGTATGGAATTTTTAGACTCTTCAACCTCTTCAGacttttcagtttttttgtcttttttttgctttttattctttttatgctttttgatccttttttccttcttttctttcttttcttttttgtcttttttatctttcttgttttttctgtgatgttttttgcttttaaatcatttttcatgtttttcttcttcaattttttcgCTTTCTTCACTTTCAGGCTTCTCTTTAACCTGATCATCAATCCTCACAGACTTAACTCTTGCTTTTATCCCATAAGAATCTAAAAGATTACTTACTTCTAAATTCGAATCTAAGTGCAAGGttgaattttgaagaaagaTATATTTTGCTTTAGTATTGACTTAGTATTTGAATTCGACCCTAATAAGTCCCCATATTCACTTATGTTTCTATGTATATTACTTTCATCAATTaagcttttgttttttatattctcaaCTATAGGCATAATATCATCGTCTATTTGCAGTTGACGAGCCCTAAAAGCTGGTGTGGCGAAACTTTTGCtgtttttcaatttcttaggcttgatttcaaaattttGGATACTATTGTGAAGCGAAAGTCTATGAAGAATTATAACTTCAGAACTTGGttctttataaattacaGAACTTGACTNGTGAAGCGAAAGTCTATGAAGAATTATAACTTCAGAACTTGGttctttataaattacaGAACTTGACTCAGAGCTTTTCGGTTCTAaaggtttttcttcaggGTTTTCAAGATCTTTGTGCCATAGTTCCCCTGCAAAGTTTATAAAGTCACTGAAAATACTCTGCGaagatattatgattttttctaagttagGCACcttgattttcttgaaaatacttattttacTCCCTTCTGGGTCTTGAGGATTGCTAATTTTCACATGTTTTTTCTCAAATTCTTGGCCAGAAAAGGGTGATTGTAAAGTGAATTCATCTGCCATtaattgtttaaaaattaaaagactaaaaaagtttaatagtatgattgataatatatcataatactcaatataaaatcctaacataaaatctatacaaaaaatactcaaataaCAAGTTGAAATAAGTATAATAACTGTTTCAATTAAACTATAGGTgattttaaggaaaatactagaaaaaagTGTTTACCAAAGGCAAATATGATAAGATAACTTTAGAATCATACTTTATAAGACAAAATTACCTCAAAATCATCGAAGCCTTATTTTATTACCAAATCATTATCtacattatttttataattaggGCTTCGGCatatattgaataataaGCGAATGAGATCTTCttctttcattaaaatctataGCATTGCTTGTACTCGAATGCATATTCTGCCCATTATCAGCAGATTCCCAATTCAATCTAAACTGTATATCACTTATCCCATCATCCGAAGCTGTATCTTTAAACGTATTTTCTCCATTAAACCCAGCATAGCTATTTAACCTTGTACAAGATCCTATAATTCCTTCAATATCTAAGGAAATATTTCTTAGTTCTTGAATAAACTCAAGCATTTGATCGAGGGATTTGCTTTCTAGgctttttttaaggttttgcAATATTGATATTGTGAGATTCGTCATAAAGTTAAGATTTGTTGCTAGGATCACATCCCATAATCTTATAACTACTTGGTGTTTGAAGGAATATGAGAATAAAGTCATAAACCATTTTGTAAGCCACAAATTGTTGTCAAGTTCAATAGTGAGAAAATGGTTATGTAAAGatgggattttttctttaaaagtcTTAGAAAAAGTTTGTACCAACTCCATAACTTTTGGGAAGCTCGGTTCAAATAAAGCTTTCCCATGAAGTTTCTGAATCATAGCATCCATCATAGCTGAAGCTTCCTCAATATTCCCATTCGATGTTATAAGCAGAATCCCGGCAAGGTAGTTCATTCCTTGACAATACCCAAGTTCTGGATTCATAAGAACGAAGTTTTTTAGGACTTCCCCAAGATCTTTAATATGATTCCCATTTGCAAAAAAAGGATGAAATGGAAAAGTCCTGTCAATGTCTTTCTCGATTAACTGGAGAAACTCAGGGTCGATGTTTGTGTTTTCTGGCTTTTTTGTAACATAACCAACGCAGGATTTCCAAACTTCCCATCGCAAATCAGCTGGTGGTCCAGATATCAGAAGTCTCTTGAATTTACCTGGGAACTGCTGACTAAAATGGGATATTGGATCGTTAAAATAAGCGAAGTCTTTTAAAATGTTATCCCAGCATCTtctcttttctttttcttcatctgaaACCCCTATAATTAGAATTTCAGGAGGA
>MPUH01000882.1_1_5488
cttggaatttgaaatattgcttatatgatgaaacttttggatcatctttaatttgatcaaacatacataattgcctcaagtcttcttggactatttttttacctgttatagggcctgggccatcaggatcaggagcacaatacctcccaccacccagacagtcaacttctggtctagaaaagttatcaaattcgcaagtcaagcattgtatcacaacatattttggagtaaaataagtattgcttttagtcaattgcttccctatatcagcaaaatctttcataaacaattgacttctttggtttcctgatgagaaaaacaaagacaaataaatcatatcagatgttgaggtcatttcaaaattcaacacaagagacacatcagttttttcaagagtcttttttatctcatcaccatcagatttctttattagaaaagctgggatgtaaagattcccacctagcccattgtctctcattattatattagatacatcacctggctcattgtttacaattattactgcacgagctcctctgtcttgagcatggcgaactttgagtacaaaagcgcattctcctctgtctactaagacaaagaaattctcgttttcaccatatggacatggtgactgaaaaggttggcagcctagaccatcagattctggataccataaaagaccgactacagatgtgtcgtaaggaggattgccaaagtttccgagtgaagctgaaatccctgatgggaatttttctttgagggatgatggagagtatatggaaatattcccgaggcccagctgtattgtcagaaacagaaagaacatattttataaaggaatatggttgtttgaattattagattatgtaaaaacgatggaaaagttggatatgatgggctgtaaatgaaggatttgaagaaattttttagattagattgcttttgatgtttgaaatgagataatggattatgaatgctgagataagaattaagagtttggagatgcgtggattataagcttaggatgatgagaattttagtgtgcaatgcttactacatatattaatacacgtaacaatttagtgatctttcaaaacaatttaaatacttttcatattcgatagatatttgattatttcttataaaggtaacaatagagtatggaataattattacgcaactcttatttgtttattatcataatctataatttatctaatgttaaaaagtaaaagtaagctaaataattgcttaggcagttaataaaccacaatatataccacactattctaatctatccacttggctacaagcattaaatcaaaattattcaaagtaagccaataaaatatatcaattttcttcaaaaatcctattcttatagcaaaaccatacacttaacatattttctcctagcttcaatatctttaaactaagtttaaatcaattaaaactacaaatcaccatcttttagtttaattctaatcaatttaaagatcaaaactcatatactgcgagcatacactgcaagtagagcacttcatagaaaaactattactgctgtttctattgtagagtggcagtatctgcaaagactcagtgctattattccgtcctatttcagatatatggttaatactattaaatctctcaagttcaggcaatgcagcattgttagtctgattaatttttctttcttctttaggttttttcatttcatactgcaaactattcatgagaatctcatcaacatagaagtttaaatttatccctgaatttctatatttgctagccagcgagtatcttttatatatatcaacacatgtaaatgcatatttgtttgataagcaccaacatgagtagctacgcgagaacattttgtccttctttgcatatttttctaataaaaagcttatgttagaattaagattttctttagagcttagtgctgaaaataaaaagtccgcatataagcatatagatccttgagagaatatgcagttttctataatgagtacccataatgccatttcgatttcgtttaaggctacctctccacacacttgcaaaagcatgagctttaatggaagaggcctaatttcgcaaggaagtaattcagagtctagcattgaatttaatatggcctgagaggtttgagtgataccaaatgtaaagtaattatagttttcttcaatataattgttgaatttgcttaggtattctttattctcctgctgtaatctttcattcaaaaattcatatatttttaccttttccaccaaatcatcattcattttattatcagatttactaaatttgcaataacctaaaaattccgagtctaaacacctctttaaagtattctaaaattcttaagaaaattaatttcttagtactcaattttttttgaattataatagttcaatttaactttttgattaagaaactcttagaaagcatattattagtataaaaggataggaaatatatatttttgtataatttttaattaataatagcttttttggtataatgatactacacaggttaaaataagctatgaattactactttatcaaaagttgtatttgcataatttaatagctctcatgaacttattattcagatttttatttttcacaaaatattataatatacttcatgaagtttgctttgctaaaaaattgccatttttaggtgtatcttattcaggctaactagtattacatttttactgttaattaaaattagatgatttcggttaaatttagacagctaaaaataacggaaaaacagtttgtaaatcatataaaaggtttagagaatctgtacgcaatacttagaagagaatccaatattaataggaggaatagatgataatggtactccactgattattgaaatcgatgaatcatattttttttcatcgtaaacaccattgaggatactatcatcctatagaaagaggaataggtctattctttttgaaaattgccaaagagagaaaaaataaaattagcaagggtaatcaaggaataaatattaccagacactctaattatgaatgatggctgggcttcacattctgatgttgattaaatcgatgatgagatttaccagtttgaggttatcctgcataatgagaatagtttattcatataaccctgaaattcatactcaaagcatagagaatttataggtgagaggaaaattaaaaataaggagaaaatttataacaagtaagaacattcccaagatatatgagtgaattattgtgaagaatatgatttcaaaaaataaaatgtttgaaagatttatctgcattctttcaatataagtagttaatatagtagcataataatagagctattaaattacatatacaactttcgataaagtaatgggtcatagcctattttaacccatgcagtatcattatgcctatatctgttacgattataataaaaataattaaaccaaactctttgctgaaaaaaatacaaataataatttaaatgtgcaaagaaatagctgttctataaatttcataatgctaatttaatcttcaaatcaataaagattttaattatcactttactttttgcagcatccactctatcaagtctttgaaatccttttaaaatttcttagccaaaccatttaataagttaattaccttctaaagctttagccctatgataaagatcgtcatcattagctttgaaatcttgtgccaaaaggtattgataaagcattttaacaggatgataaaccaaagtattctctttatacattcttattttatggacaatatcagcagtaaccctatgctttgtcaggttaattagctttgactcaaatatatttggcctaagcatatcatttttcgttaaaacatttctcaaaactaatatgcacggcacagagcaaggatgagtttccatctcatttctaaccatctcataatcataatatagttcttcaatcctagtccatatatttttatgtgtggtactcttcttaacttctctagaagtgagatctaaagcacgaatagcatcacattttaaaactgaatttataataaaaggactttcatagttatgaatattattcaagcattcatttgctgcttccaataatgttttaatgatttttaccctgttgttaatatcatcttgctttactatagctgttataaaaaggtatctgcagcttacaaaccttttactcattgcgacaatactacctgctttttgatctctgtcgtttttttcccagtttctcccaagtagctcgccaaggtcaattttttttagcagatcactttcaataagactcatttgtctagcaatttctataggactccatagaagcagtggttcggttttgaaatcgatttctttaggcaaaattgggtcttcaggaatcctcagatccccgaatgtgcatctgacttttttctcctcttcttcaatgtcattgagttgtttgaggattgttttgcagttattttttgtatatgtttcatttgtggagtctttaagattgtcaagaaatctttgaagcatagttttaagattacggttctctttgaagtgtgaaggccagagtttaatccatttttttagtagacttgctactttactttgtatccttctaacctttttggtttgaaaagctgcgagctcggaccttgacattaatggtggggttataacattgtacctcaataaaagagcttcaagcatttctttaggagatgcgtataatggaaaagtgtaaaaaactgtatcagttaactcggtggaatcttcatcagtcatcttttctatgagctttaaaaatgatgagcctatcagttggccatccgtgttgtattcaaggttttttattgaatcaggttcatcaaatttgtactctgttgattgtgggattacagtaaaaatttcacgacatagatctctgaatctatctggtagatattggatgtttttttcaaaatcttcttctaatatgtctagaggctcaccaacttcttcttccatccttttattttcttcaaggaggtgcaaaagaagctctgtgatgtcttttccatttgaaagttttactctaatatctgacatttattttaagagagttaaagatttattataagaaaaactctcacataaaataaatattttttagtaatgaatacaaactgaaagatatgaaatagaaaacaaacttaaaaaatatgtgaatgaagaaattaattttttttcattatcgcatatcgttttatggatgaagaatttggaaaaacacttagagaaaatcacgaaaaacaaaaaataatcaagatcgacagagaaataaaaaactttatcacgaaaatatactataaaagaagaaaatgaacaagggtcaatcaataattcctagccaacactaaaaaatatttttttaatactatgtgcaagggtcaatcaataattccta
>MPUH01000184.1_84192_90404
ctactgttgtctatcatgtgaagatgaatataatgtttttgattaagatatcagaaaataataatacaagcttatctcagttctgaaaataatcattctaattgagttagtcacttaagctatgaaagagttatatgcaatcatcatattaactacttattgcattaaaaggaaagaaaaaattctatagaaatcaaaagagaatgagaaaaataaaatatctcttcaagtgctcgtaatgcttttaatctagtagttaatcctaatatataaaatcctcctatgactattcgcaactttacaataaagtaatattgatatttctcaagttgatgatgtctgattgctatttgagctttctgcatcaattctgctatccagttagattcagaaagtgcttgcaatgatattaaatgtgtatggcttcaatgagaaatccagtataaactctaatatttgagctttaccttgtgggcacccttccatgaaaaggcatataattgtatgattgcagggggaaaaaagtactactcgcattatttttgtatcccatcccagcatattctctatcatgtatctacttaattaactaactattaagactatggaattgtttaaagcacttcacttgcaggacatgcatttatattaggcatttgatttaatgcctagtgatttgcaataatgaccctataatccgaccggaatgagttaacaaaaataatcatttaattatcggctatatttgaaatgctgtgtgtgcaggtttacaagaagtattcgtaatggttcaatttttgaaattctattgaaattaaatgaaattatactgtcaatttgcaaatcgcttcaaattgttgttgcaagaggattagaattatccttaaatagaaaacgaataatttcaaaaaatttgataaaaaatagatactttctggtgcgtatatcatcagcgatggttgggcatcgtatgctaacttagaaaatattcataacggtatccatacacatgatatcatcataaataagaatatctttgctgatgagcattatgaagaaatccataacaaaacattaaaaatttatggtcaaaatcaaaattaagaaagcagtatgaagcaagtaagtctgtttccgattaaatgggggtaaatttactaaagaaaatagttttaaaatttttctctttactatttcctctctttctatatataaaattaggataatttaagactacagcatagtaaaatttgatattattaattttagcaggtctcattcatatagctttatttatcagttaataactctttaaaataaagatttttttaaattcaaaataatcccttctattgtagcctatttctataccataagtacgaaactgcctgatattttactttaaataactaaatattaaagaattaaaataattgctaaagattttaagacttaatattaaaaagatttcaaggccattataatatgcacagaaaatttaaagtattggatttccaaaaggctaatgtaggaaaaaggattaaatcaacaaaagttaggtacatgtggaaattcgaactagataaaaaggagttccaaattgatctttacatgagtaagctttccggaaagcgaacaattatgctaaatggtgatgtctatgcaaatgaaaaaaagtcatccgcagtatatggaaattatcctgttaaggtaggcaaaagaatagcagttgtttatgaagttgatgataaccgattcgacctcagaatagaaaatatttcattcgaagcttatttcaactcttataaatcagaatcatcaggattttccagcaaaaattcatctatttcagacagcaaaaatccaatacaaaaattcaacagcactcccgtaatatctactgattttactgataaaaccaagccagaaataaaataccaaaagcatattataagcaatcaaaacacagaaaaacctcctatgaagcaaagggtaaaaactcctgaagactttaacctaattcaatttgcatcatccccaaaaagtaacatttctcttcctgatgatcttttttctcaaccactaacttcttcaaagactgaaactctcattcatactaaatacaacccatttgatgagcttgaatcaattaaccatcctaaagaagtaaaaaaagatccacttctagatcttttggatcttggcaatttatcaatatctgaaccaccaattcggtcttcaaatcgaagccataccaatcctcaagtttataataatccttatattaatatgcaaactataccatcaggcttccctttaaacaggcaagatattcaaactacgcaaaatcaaatgatgaatggtatgatgaataattctatgatgcctatgcagggaatgattaataattctatgatgcctatgcaaggaatgatgaacaattatatgatggcttataatccttatatgagtggattgggtaatccttgggcagggtccaataagtaattaatttcattagtaaaatttcaatagaaaatctgtaagttaaaatgggaaactatatagagtgtagctttcttgagcaacctgtttcgcctgttcttttattccttactaagtgtaagttttagttagggacttcaactgaaattgctagattttttaaaaattgcgttgcatctcaggagtcttctggctttttcgtcactaagcagattctaaaattcatatcaaaagatactccacttaaaaacaatgaagaagttgcttatacttattttagaacttcaggatattctaaagtcaactttatggagcttatggcgagtattataacatattcattagtctcttggcaggtaaaagtgaaacttgcttttcttgcatttgactttgacgaaagcaaaacaataactaaagatgagatggttattatgattatatccttcgtgaaaggaattggaactatgactaacacagtaatttataacacaattgacctagaaaatttagcaaagcactgctttaaagttgctgattcaaatcctgatggaatgataactctagaagaactcacacattgggtggccatgagtgtggaagtcctaactttactacaaaaaactcagtcaaagcaaaaaaaactaatcaatgcaacagtaaaaattaatcgccgagctcaaagcaaagagcaagaaactgatacaacattatttaaacgtcgtcaaagtataagtatatcttttacaggaaggaaaatagttaagcgaagcgttccaaaaaaacataataaatctgatagagaatggattgatattcctgaattgcaatcattattcaataaagttgtaacaccatacggaaacgcaacaataggtcaaatatatgaagttttagctgaaaacaataaatttgcccaggatctcgattatttttttcatgaattcagttttgatacaagaaagtctattaagttctcagatttactaaattatatacgaaaacgtagagctaaaactggatatagttttattagagggaatattatgtttgctgatttgaactcagttgaaaaacctaggctatctaaaagaactaatcaagaagttttgaaaaaaatgttcgcaagttttgataaaaatagtgatgggtatattactatggatgagcttactaatggattgaaaaaggattttagtttgagaactatacaagaaatgttcgcctcgtatgataaagatcataataaagttttggattttgatgagtttctagagatgtttacaaaagattctcccagtttgtcacctaaaaagaagtaaatttatatgaacatactataagtaaaattatcttaaaacttgtgtaaaattatacattttattaagatatcttatatatttcttaaactaaaattattcaaatcaacttatgtatacaaataaatgtaaattacatgatacgaatattttataaactcaattccttataaatttaactagcttaattactattcattatcacttcctttcataactttaggaagcctaaatattttaatgggctttctttttcttttt
>MPUH01000227.1_1_3441
tatcgtcatctattgaagctgaaacattactatagtattcttcaaactcttctggagtcactcttctatctcttcttgctaagtcacaaatattatgatgggtttcgaaggtttctaaaaactcacctagaacgtcatcttcggtttttttgccacttctcacatctggatgagattttgcattgtaaacaccacgaatatcatcgatatccaccactccactacggtcacgatcaagttttctccagacttgttggactatacctcttctaaaagagtttaaaggaccttttagacctcgtaaaagctcgtcgtagtctataaatccactcctatcacgatctaagcttctgaaaatattctcaagatctgcttcatcaacatcaactctgaagtctttacaaccttttttaaactctgaaaatgataaggatttagaattatcatcgtccatgattttgaactgtctttggataccaattatacctcttgtccctcgtgatgctagtttttctctaaacctttcaaaactacctccaatattttttactgatggctttggtccacctgatgaccctgttcctcttcttgatgggggtttatcttcagtacttgcccatgctttgtttttagtatatgctggagcttcagttagcttccaagtattattcatcataagctcgaaatattgatcattatctatacttgctgatatattgttatagtattcttcaaattcttcttttgtaactcttctatcattacctccacagatattatgatgggtctcaaaagtctctaaaaactcgccaagtatttcctcttcagagcatttgccgcttcggacattaggatgggctttagcattatagaatcttctgacgtcagtaatatcaatcactcctgaaccatcagcatcaagtttatcaaaagctttggcaaccaaactccttctaaatccattcataggtcctctgattgctcttaacaactcatcatagtcaatttctccacttcggttcctatctatcaaattaaacacagcttgtttatctgtgtctggcaattctactctaaaatctctaaggcctttagagaactcagcataatcaattgacttcgaatcgttgtcgtccataattttgaactgccttgctaagccaataatccctctagctccacgagaaagtagacgttctctaagcttttctatagcttgttcaccttgtttctgtattgctggactataagctttttgtggtgaaatagcttttcctgctccactgtcttcaccaaaaatccctgcgatgaactctctatagtctaaatgcccagaaccatcttgatcatattctttgaataactcttgaagtcttactgagtctgggaggataaccccgattttttctatagctttgacccattcatcatagctgactgctcctgagttgtcaagatcgaaatatttgaaagctcgcattaacactgtttcttctgagacatgggaagttgacttttgctgaagtttttggactaactctgtttcaaacctgtcacgaatcctagccattattattttaatttacttatggattagactttaactgtagggtgcgatataggtaaaatgggcctatgattttttaaattatcatgtatatcatagactttgaagttttattagggattttgatgattggttcttttgaggtttggcaatgttgtggaggaggattttcttgtagatttgactttttaggatttgctgagatggggtgtataattgggttttgaatgaaaggtaggttaattgaggaataaaagaatattttttacatggctagagagtgtctaaagaaaatatttttcatgaagtttaggaaatgttggattggaagaaattttgttattgaaaatacaggacactagggttgataagatggataagaattagaaatggaatttaaaatttagtttgcttgaaacatagaatgcaattagatataaagttataataatatataaaatgttataaagatctattataaatttacataagtcatggagtttattatgataatatattctccataactttttataaagaagtgaggtatctataaaaattcaccaggtattgaaatttaaagatttataatataaattattacttataagtaataatccaaaggagattttccatcaatcattcgaaaatcagcataataaataatatcatatttacaataatcgcataagaaatcacacaattttatcatcatcaactgaatgaaaaaccactacaaaatatttattcctcttaatccgcatttagcataagtcgaaatgatttttaccacatccataaatgattttctttatggattgaacatataaataagttaaattttttgtaaatcgctttttaactttattacgaatctaatatacactatactataataatatgcatatttaaagtttaaagtaggtggtagttaaggtggcatggtttaaaccttgtctgatcgaggtttgttttgtcctacgatctctttctttagtagattcgatatattaaaccactcgttgtcgctggttatgtgactctttatttggttcaggatatacatatttatacctgattcaaaaaagcaaaaagttgagatttcacatgaattcatattgcttaaatgctcttcagctttaaaagaataatatttgattggacttaatttttataggctgcaatacaagcaggcaataggaggttaaaattttatataatcatttgatagattttcttagctagaaataacgaagaaaacaatttttaaatggtataaaaaatttagagaaatttgtatacaacatttagaagagaattcaatattactaggaggaatagatgataatactactcctttgattgttgatatcgatgaatcattttttttcatcgtaaatattatcaaggacaatatcattctggtggtctttggggcgatagaaagaaaagcaggtctatgatttttgtatattgtcaaagacaaaaaaaagaaacattaataaggctaatcaaaaaatgaattttacaagccactctaattatgaatgatggtttggactttatatttttatatcaatcaaactgatgatgagatttaccagcctgaggttaacctgcataatgaaaattctgttaattcatataaccctggaattcatactcggagtatagagaatttatggatgagaggaaaatcaaaaataaagagaaaatttggggcaaacaagaaaacattcccaagccatatgaataaattaatgtggagaatacactttcaaaaaagataaaatatttgaaagatttatctgcgttctttcaatataatagttaatatagtatcatgaatattgctgtgctgctaagcatatga
>MPUH01001904.1_1341_7583
ctttattcatGTTTATGGATGAATTTGTTcgagaaatttttatattgataatcTATTTATGTGACTCAAATGCTTtgaattttagataatgggaatttttatagtttaatgTAGCAGTTGTTAATAgttaaatgataaattttataaacaaaaataagattatttgatttaattaaaaatttgcaTTAAAATTAGCTTGACTAACTTCaaataagcttttatatgaagaattaCAACTTGAATATAGTAAGAAAGTATAGTGTAAGTGATAGGgggatttatttatattgaGAATGTTTAATAGATTACTATAATGAACTAATTTTAGttagtataattttatataataaaacaatgGGATACATAAAACTTTCCTAGGATTCTCCAAGGTCAGCTTTAGGAGTCTCTGGATCTGTGTATCCTTTATTATCGGTCTCATTagttatttttcatatttcatAAAGAAACTTCACATAAATTTTGCTTTTCTCATAGTATTTACATTTCACTCCAATATATCAGAGAAgctaattcaaaaatataggTTAATAGATGAGATTCTATGTATGCAGTAATAGGTAAGGTACACTTTCGATTGCCCAAGGGCATTAAGActtatataatatgaatCCTTCTTActttattttatgaaattacAATATTGCAACTACAAAAAAttggtttttaatatgatcactaaatattctaaatctttaatatagCAATCACTGTAAAATTGTCTTTTGATAGAATTTAGTGatttattactaaaaataataaattgcTTTGGCAAAAACTCTATGGACcttataatcaatatcatatttattttaaaatccttacttatttattttgaatatttatgcTTTATAAATAGCATAAGTATCTAGAAATTTGCTCCAGAGATAATGTTTATTTATCCTACGCTAAATAAACATACCTAGATGATGTctaatttagatttttttgtacaTAATActgaaaatgattttctcATCATTTCATATCATTTTGATTGCATGATTGCAGTGTTTACAAATGAATCAATATAGTTcttgatatgatttattattaaaaataatcttttaatatataatagccttttcattttaaaaattctttatatttccTTTAATGCAATAAGTCATTATTTAATGATTGCATAGTTTAAGTTACTAACTCAATTAGAATAACTATTTTCAGAACTAAAGATAAGCCtgtattattattttgcATCATAATCAAAAGCATTATATTCATCACAATATATCGGGCAATAACTGTAAAAAATCCTTCCAAGTAAATCCTTTAATTAAAGgattcatattttaaactattaattGATCAAGTATCGCATTTGTATTTACAATAATTCCCTTTTTATCTAGTTATAAATCCAAATTCTGTGCAGTGCTGGATTAcggataaaatatttattaaggAATGTTcctgatttttcataaaatcagTAATGTTTGAGCCTTCGTACTCAGTCTCTATTAAGATTCTATTATTCAATGAGCTTACAGATGAAAAGTAGTATATCTGTGGAAAcatatttgagtttttagataactctttgtaaatttttatctgtaaaataaaattgtttattgTACAAACCTTaatgattgaagaaaatcatcCTGACTATTAGTTTCAAActattattctaaaaataaattatgcCCATTTAATGTATATTATAGTGATGGATAACTAGTACAAcaatttagataatttttggataattttttttaatcagcACAACCTCTAGCATCTTCTATAATTGTAATTCAcacaatttattattttagcaacagttaaatatatatagaatCCTCTAATCCAGTTAGACTTGCTTCGCTGCAGTCCAGATCGGCATGGATCTTTTTTGTGCCAGAAACAGAAACAAACCCATGATAGAATTGTCTTTACAAAATAAGACTAGGTTAGTTACCAAAAGCAAATGCCCTTCTGGCAGAATTTTATTCCCTTAGAGACAGAATTctataggaaaaaagaagGGCTCCTAAGACAGCTTAAGGTGTTAGCTGTACAGAAGATCTCTAAAAAACCCTGGGATAAAAAAACAACTGCCCTGTCCTCCAACTGCTGGACGTAACTCAACAGGGATTTGCCTATAATGCCCATTtctatattaataaattcttcatttttatgtttatttaacGACTATAATCCaatttaaactataaaataaagcaATCTTCAGTGAATAACTTTAAAGTTactattttacttttaaggattttattctttatgtactatttcattataaataatatattagcAGCATGACTCAAATATTcatgttttctttttttaattatttttatattttaagtattgcaattaaaaaaaagtttgctttaataaatttgattagaatttggaatgatttattatatatatgtTTAATTAATTCGTTTATCTCCTTGTATGCATTGCAAAAGTTTTCCAATGCTCCAAACAgctataagatttattaaaaggtttattgtggcattcataaaatttgtaCTCTTCTTGCTTCAGATTTAGATGagcataattttaaatttatatacttataatacTATGGATTCTGATAGATCATCTGATTTTGAGTTTGATCATGAGCTATCTATTGAGAGCAACTATGAAAATCTACATTCTATACCTACATTAAGCTGCTTacaagctttttcttctcaGAGTTCAAGTGCATAAATTATCTCTATGACAAGCAAATATTTGTTGCTCCACGGCTCTGTACAAAAAATTCTTGTAAGAATCTAATGGTCCTTTCGGAaaataagttatttttaagGTGTTCTCGCTGCAAGAAATTTAAACgcataaagaaaaatacttattttgaaacaaaaatattccatGTTCAGCTAGGATATCTCTGGATATGCAAAACTTCGGTTAGCTCGGCTATTATTATGACTGGTTTGGATGAGGcataaaaattactgaagaaaaaaaagtgttTTCTTATATCTATTACTGATAGAACTGCAAATACCTTaattaatttgattattgaaCATTTTAGGCCTGGATCTATAATAATAGCTGACTATTGGAGAGCTTATAATACCTTAGGATTGCATAGATTTGTGCATTTAACAGTAAATCATTCTATTCATTTAAAAGATTCAGAAACTGGTGCTCATACTAACGTTATTGAAGGTATATGGAATGGcctaaaacttaaaattcaGCAAAGGAATAGAATGAAAGATATACTACCTTTTTAAACGTATATTTATGGAGAAAACTCAAGCAACAGTATCTTTGGGATgcatttttagatttattaaaaaattagaaatttgtTGGTGTCTCTCTCTTATGCATATAGAAAGTAAAcctaattttaattatctaTATTTTCAGCTTGCATTGAGTCAGTTAAGAGAGAACATTAATACTCCAAGAGATCCATTTTTGTTACTTATTAAATtggaaaaacaaaaaactttaagttaatttatcaaatttcctTATAGATGCTTATttgttttcaaatatatGTGTTTAAATGCTTTATCACATTGAAaaagaggaaaaaatatctttctTGTAGATTTTTGAGTAAAGTAGTTTTTATGTTCTGcttccttttcttttttaacaGATTTTTTAGCCTTAGCAGTTTGAATGAAATCTTTTctgcttaaaaaaattataattattattttttaataaaaatgccAAAGACTTATGTTTCCATTATCTGTAGATCCATTAAGCAAATTACAGAACTTTATTAGCAGCCTTTTGAACAAAAACTATGCTCAAAGAggaaatatggaaaaaatcaagttcCATCCTTGGTTTGTTGGTCTTAATGGGACTTCCTTTCAAATAAACAGATTAAAGGACCTTTTATGCCTATTATTGTAGATTATACTAGTGATGCGAAAAAAGCTCTTATGGAATATAAGGAAATCATTGATGAAATGCCCAAGCATGAGAACCAGGAAGGGTTTTATGTCCAAAGTTCAATGCTAATAACAAATGGGATGCTGATTTTTAATGTTATATTTTAAGATGTGTACTGTGTAATTGTTTTCATATGTGTAATggtttgtatatatttttattgaattgaggagtttttaattttagattgATTGAGTTTGTAATATGAATTAggttagaatttttataaaatttggtATTATTGcatcattaaaataaatttttaggtAATTTTTGCTATTTTAGAAGTCTTAAGGTAAAAATAACTATGCTTAtgaataagaaatttatacaTTCACagtaataataaatagaATACTATAGAATTTATCTTATAGTATAATtcatttaagtattttattaaattacaCTATAGTATAATtcctttaagtattttataaattacaCCAAAATCTTACTTTATTAAGTAAACTTATTTGtaagatttaattattatctaCTATAATATGGATTTATTTTGCTTGTATTGCTATGAAGCTTTTAACACTAAATTGAACTTACCTATGGAGCTTTCATGCAAGCATATACTATGCAGTTCATGCATTCAATACTTAAAAGACTATCAATATCCTCAAACATGCCCTTTAGATAACGAAATTATTCATTATTCATCTGCAAAACCTTGCCAAAAACCTCTCAAGCTTATTACTTATGCTTGCCCTACTCATAAATCACAGTTTAAAGCCTTTtgcaaaaatcattttcaactTTTATGTGAGAGTTGTTTAGAAAATCATCAATGCTGCTTGAAAATTGTAGGAAGAGTTGACGAATTAGAAAACTTTATGTGTGATACTATACAACAGTCTAAAgataaagcaaaaattatGTTGAGTAAAAGCAAAAATGATTATGTTGGGGAGATGAGTGATGGAATAAATTggataaaatatgaaattaataCTAAAGTTTCTGAAATAAGGGAAATGCTTAAGGTTAGAAATATTAGAGAAATAGTAAAGTTAGATTTTACGTATTTAGAGAATTTGTTACAGGAAGTCgaaaaatctataaattcaatagaaaatatttttaagatagaAGTAAGAAGTccagaagaaaatgaaactAGAAAtgatcaaaaaaatatacctataagtgaaattaaaaataatcaagaaattGAGCTTGCAAATAATGATGAGCTTGGCataacttttaaaagattaatAGAAGAACGCTGGTCAACCGGGAAATCGAATGAcgaatatataaaacatttagTGAATATTAGTGATAgagagtttaaaaaaattagatcaaaaatcccaattttacttatttttaGCTTCCTTTATCCTATCGAGCATATTGAAGATGATTGCACTATGGTTATAGAAAACTCCTATCATATGCCTATTTTAGTTTTGGGTTTTTCAATAGGAATGCCTATTGACTCAAATGGctgtatttttattgaaagaatAACAATTATGTATGAGAATAGCATACAAGAAATCCAAAGTATAATATTAAGATACATATCAGGGCAATTAACCCATATTATTCATTTAGaaagtttgattatttgGACTCCAAATAgtagaattatttttagtgCATATTTTCAGTGCTCTAGaagttttctattttttaCAGTTAAAAAGAGTAAATTTCTTAAAGTATATGATATAGATGGAAATGAATTTAAGGGATATTCTCCTTTTTTTGGCTTTATTGTAGATAGTTTAGATTAAAAGAATGACTTAATTTTAAGACttgatattaataatattagtaT
>MPUH01000288.1_25170_31313
ataatgAATTAACTAGCATATCTAACACCCtaccttaaaaaatatacatttttcCTACAAACATATATATTCCCATATacaccttcaaaaaaaaaaaggataatttttacctaaaatcctttagtttttattgaaatcttataaaaatgacatttttttcactaaAATCTGTTGAACAAATTCACCATTTTACTaatataaatgcaaaaagttGTGATTCTCATTTTAGCTCTGAGTATTTGTGTTTTTAGTAACACATGTGGAGGAAATTGTCCATCAAACGATTGCCCAAGTTGCTTATGTGGCACAACTCCTTCAATGCAAAGTATTTCTTATTGGTGTAGTAAATACAATTGGAATCAAGCTTGTTGTCAATGTATTGTTAGTCATGAAAGTGGAGGGAATGCTAAtgctgaaaattttaatactgACTCTTCTTATGATGTTGGactttttcaaattaatCAAGTAAATTGGGGACAATGTAATGGTGGAAATATTCCTTGTGATACTAATCAGAATTTACAATGTGCTATTGATGTATATCAGTGGGGTGGAAATAGTTTTAGACTTTGGTCAACTGCTGCTGGATGTGGTTGTGCTTAGTTTTAAGTTAtgatttagattattattgataattaagggatttgggtttataagattttagaggTTAggagataagattttatgataactTGTTTAGGGTGGATGAGTTGGAAATAGGTGAGgagaaatttttagattttgggAAATTATGTTGGTTTTTTAGTAATTATTAGATACCTGCAGatgctaaaatttattaaagaaagcAGTGGAAAATTATGAACATTCAAAATTTAATAGAAGTTTACTGTGGATGagtttgataatttttaacatGTCTGAATGACAATTTAGATGAtccataaaataataattttgtttataaaaaaatctaataactTTTATCTAACTAATAATTAATGCACTTTCTTTTATCCCAAGTAATAACAGGCTTGTCATATTTAATCATCCTCTTCATTACCATAGTTCCTGCATTAATTGCATAAAGACATGGCAAAGCTAATTGTCCTCCAGGAACCGTTTTGCAAACGAAGATTGCTAATTTCGCACTAAAATTCACAATTCGAAAAAACCTGTACCAGAAATTTGATCTCCAATCATATCTATAAATCATGTCTTCATTTACTAAATATTTGGTTCTGGTTAATTTCCCCATGCCTCCTTTGACTTTAAGAACCAAATATTCTTTATCTCCAAGATAGAATTTAACTTTGAAATTCGATTTTTCATTGATGTTATCTCGAAATTCAATTATCAGGACACCTAAAGAATTTGCTATTCGATGCCCCCACAACCGCAGGCACTTCTTTATGAGTCCAGTATAATCACTAGGATAAATATCATTGTTAATAGTCTCTTTAAGGAccatttaaattattataaaaattatctatatttgtatatatgGGGGGCctataatatgataaatagtgtaataagaaaaatataatttaaagaaGAATACTATAATGCATATGTTTGGAATTTATTAGGTTTGATTTAAATGTAttgtaggttttttaaagataagctttagttttgattaataaaaatatagatttttctgtttaaaataaaaaaaatatacaaatatgTAAGAAAGAAAAACGATTTAGATTGATGAGTAAAATTTAGATGTGATTTGATAAGTTTAgtgataaaattgattattttaaataccTTTAAGTTGATTGGATTagtaatgaaattatattttatgtgaaaattattaaagttaaTGAAGTTTAGGATgatgatatgattaaaatataaactcatGATTAACACCCAAAGATTTTGACTTCTGTATAAAgatataagtttaataatttgaattcattaaagaagaaaattaggCTTATATTTAACATAGTGGGTAAATTATGCGTTATgatcttattataatctttactCCAATAATCACAAtttatttattgtatatgaaaaatagcACTTTCATACAAAATTAATTGAAAAGACTTAattctaacttttttatctacaaaaaaaaaacaatcaaaactTCTTAGTTTACTCATCACAAACTTCAATCTGATTACATCTACCCCAAGAGCCTCTATTTATTTCAAATCTTTCATATACAactctttatttttcaacaataaatcccaattaaaaaaattcttattatcttcttccattcaaaaaaaaattatcacaaTTAAAACTCACTTCAGGGGGGGGGTCattattaagattaaaataCACAAAGGGTTATTTATAACATTTAATATACCTAAGGGggctttataataataatgatcCGTATATGAGAAGAACATGGTGAAGATATTATGAGATGTAGTTGGTGCTTTAACCTTTTAACTTCAGCAGCTCTATTCACTTCAGATCAAACAAAACTCGAAAAAGCTGTTGAAGTAGTCAGTGAAATGAAACAAAACCTAAtcgatgaaaaaaaagaacttcttGCATCACTAGCcacaataaaagaaaaaatgcatttaaaaaacccaatattacctaaaaaaaatacataagaGACTCAAGACTTcttgaatatataataaacttaaacatTCCACTTAATATTCTAACAATTATTTATGACCCTGAATTTTCATTAGCATTTCTTTTCCAAAAAGGTGTTTTAAAACCTAAACATTTATGCAAATGCCAATCAGAatatcaattaaaaaaaacaaggtaagcattttttctttgtttgcGATTTTGGAAATGTAGATCATATTACTAAAGGTTCATTTTGGGAAAAATATGAACTTCCTCCAAGTAAGATTGTATTAACGTTATTCTTATGGGTAATGAATATAACAAGTGCAAATATTGCTCAATTATTAACTTTAAGTGCTGAAATTACAAATCCTGTTACAGAAaagttaaagataataatttcagAAGAGTATTTAAATACATTGCCTAAGTTCAGAGGTGTTGCAGAAATCGATGAATCGCGCTTTAAGTATGGAcatgataaaaatcaaagatacCTTCAAGATAGATGggtattttgattatatgaaTGTGAAAGAAAACTAGTTTATATGCAGGTAGTCCAAAAACGTGATGCGAAAACTTGATTCCTATAATCCAAGAAGATGTGAATTAGGTACAACAATAATTTCTGATCAATGgtatgcttataataaattagcAGAATTCGGATATCCTCATTATACTGTTAACCATAGTAGGTTTTTTGTGAATCCAAATAGTAGAGAAATTCATACtcaaaatattgaaatttcaTAGTGCTAAGTATAATGctaaaaaacatagaaataCTGTGAATTTACAACACTTACTTAATGTTTTCCTTTGGATGAGACAGTTTaagaaaaaggaaaaaggGACAGAACTAGCCTCAGTGCTTAATGCAGCATCAGAAATTATTAGCAggtatgaagaaaaaactgtaaagggttaaaattttatagataaaaaatttcttttaaaaaaaaaattgtttttatataattatttatatgatcaAAATGAAGTTGTTGATATGATTTggatttatttaaagatatgaaatgctggttttatgattaattAGGGTGTTAAATGATATCAgaaatttattgtataaaaaattgagaATTTAGAAAGTGTTTATGTTGAGATAGGATGTATTTGTGTATATAatgtttttgcttttattttgtGTTTAGGGTTGAGGTAATTTTATTCCTATAAAACTTTCCTAGGTTTTATGATCTAGAACtttaaattgtatataaatacGCATGCATTATTAGATTTCCAGTATTTGCATTAAGGTCAATGATACAAtttcaaaactttaattattagtaaaaaaaaatataaaagcattCATATGACCATCCTAATCCTAATCATACTAATAATAGCAAATTCTCTCTTACTtcaaatgataatttataataaaaaatgaatgatTTCTTAGTCTGCGATGAATGTAACAAAGGCGAAATCAACTTTCTccaagaagaaaacaaaattgAAGAGTACATCTGTATTTTTTGCAAACACGGTGAAGCTGAATGTTTAGTAGACGGCCAGCCAACATGCGTAACATGTAAAATGAACAAAAAAAACCAGCACAAATCCCCAGCAGGAAGTATCCGTTCAAACAACAGCAGCAGCAAGCAATCAGTACCTAAAAAGCGTCAACCAGAGACTCCAAAATCAGGAGTTCCAAAAAACATGGCAGATCAACTCAAACAATGTATTGACATTTGCAATCATAAGCGTGGAGACAGCTCTGTATcagttgaattttttaaagccCATaagtttttacaaaaatatacaaaccacaattttaatgaacttgttttattatacaaaacaATAAACGATGGTTTTAAAGCAAGTACATTCCATACACGATGTGATGATTGTAAAAATGGTCTTGTAATAATTGTCTCATTAAGTTTAGGGTATGAAATTGGGGCTTTTACATGGAAAGGAATAAGAAAAGGAATTCCTCAAGCTAACGATCCACAGATGGGTGGAGCATTTATAAGAGCAGATTCATTTGAATTTGTCCCATTTAAGgataatatagttttttcattacaGGAAGGTATAAGATTTGGTTCGGATAATGATTtgtatttgaattttgatgCTAAGGAGAAATCGATATGCAATTTTGACCCCAGACTTAAAGGTAATACAATGTGGACAAcgtatatagaaaatgtgTCGGTATATAAACTTCAGGTATTAGAGTaggtttaagttttattattaagatgTTAAAggattgaaaatatttttataagtgtAAAATTATACTGATTATTGAAGTAtagttaaatttattaatgatttatataagtcTTTTGTTAataagataaagaaatttgtgtagttataatttatttttgatatatttatttttataataactctATAGAactattatgtttattagtgtatatttaatagttttatcaatatattatttagcatgattttgtatttgaaatCTAATATATCagttaaaatcaaattcattAGACTTTGTGTTTCTAAATATGTATCCCAGTACTGTTTTCTCTTATTTTCATCTATATTATGGATATTAAAANTCCCAGTACTGTTTTCTCTTATTTTCATCTATATTATGGATATTAAAAAgatgtaattttatatagctCACAGCCTTTTTAAACTCAAAACAAGGTATTTTATACTTGACTTCAAAAAGGTACTTTTTTAAATCGTCAGAAATCTCAAATCTCTCCCCTGACATagactttaaatttttagcaTCAGTTTCTGAAACATTAAGGTCCTTCCATAATATTCGAGTACTTAAAATGATTCCCCATCATCAATGCAAGatctatatctaaaaaactaaaatccgAAGTATGTACTTTAATATCTTTCATTTCATGTCCAAATGCACAGAAATGCTCATATCCGTGATTACCACAAAAACTCATTTCTGGAACCCTACAGTCACAGTATACTTCAACAAATCTtgcataatattttacaaaacAATTCTCACAGATCATTAACATAATTATCTAAGAGGTGTTAAAACATAtcaaattatacaaaaaaaaaagaaccATCTTCAAAGTTCATTTCGGTAGtgtaaaaattcaaaaatcactTTTAAGATATAGTTAAAAATGGACATTAGTGGTAGACCTATATCTGACTACAGAAGGCAAAAAACTACTCCTCGGCCAATGACATCCGAGGAGATAATCCGTCAAGCTAACAAACTCTTGAACTTAAAGGCAAAAAACCAAGTAattttaaaccaaaaaccTAAAGAGCCAACAATGACTGCATTAGACTACAGAACTTTCTTACAAGCCCAAAAAGATTCTCTTATAACCCGAGAAACTGACTCAATACTTCCTCGTCGATCTTTACCTAAAAAACCTTCTGATATCAAACAATCTGGGTTACTTGTAAATTTAAGAAAAACCCCgattttaatgaataaaCCATCATTGCCTGCAAGGACCCCAGAAAACAAGATGTTTGAAGATTCTAAGATTGGAgtatttgaagattataCTGTAGGGAAACTTATTGGCACAGGAGCTTATGCCTCTGTA
>MPUH01000288.1_25490_31564
GCAAAGTATTTCTTATTGGTGTAGTAAATACAATTGGAATCAAGCTTGTTGTCAATGTATTGTTAGTCATGAAAGTGGAGGGAATGCTAAtgctgaaaattttaatactgACTCTTCTTATGATGTTGGactttttcaaattaatCAAGTAAATTGGGGACAATGTAATGGTGGAAATATTCCTTGTGATACTAATCAGAATTTACAATGTGCTATTGATGTATATCAGTGGGGTGGAAATAGTTTTAGACTTTGGTCAACTGCTGCTGGATGTGGTTGTGCTTAGTTTTAAGTTAtgatttagattattattgataattaagggatttgggtttataagattttagaggTTAggagataagattttatgataactTGTTTAGGGTGGATGAGTTGGAAATAGGTGAGgagaaatttttagattttgggAAATTATGTTGGTTTTTTAGTAATTATTAGATACCTGCAGatgctaaaatttattaaagaaagcAGTGGAAAATTATGAACATTCAAAATTTAATAGAAGTTTACTGTGGATGagtttgataatttttaacatGTCTGAATGACAATTTAGATGAtccataaaataataattttgtttataaaaaaatctaataactTTTATCTAACTAATAATTAATGCACTTTCTTTTATCCCAAGTAATAACAGGCTTGTCATATTTAATCATCCTCTTCATTACCATAGTTCCTGCATTAATTGCATAAAGACATGGCAAAGCTAATTGTCCTCCAGGAACCGTTTTGCAAACGAAGATTGCTAATTTCGCACTAAAATTCACAATTCGAAAAAACCTGTACCAGAAATTTGATCTCCAATCATATCTATAAATCATGTCTTCATTTACTAAATATTTGGTTCTGGTTAATTTCCCCATGCCTCCTTTGACTTTAAGAACCAAATATTCTTTATCTCCAAGATAGAATTTAACTTTGAAATTCGATTTTTCATTGATGTTATCTCGAAATTCAATTATCAGGACACCTAAAGAATTTGCTATTCGATGCCCCCACAACCGCAGGCACTTCTTTATGAGTCCAGTATAATCACTAGGATAAATATCATTGTTAATAGTCTCTTTAAGGAccatttaaattattataaaaattatctatatttgtatatatgGGGGGCctataatatgataaatagtgtaataagaaaaatataatttaaagaaGAATACTATAATGCATATGTTTGGAATTTATTAGGTTTGATTTAAATGTAttgtaggttttttaaagataagctttagttttgattaataaaaatatagatttttctgtttaaaataaaaaaaatatacaaatatgTAAGAAAGAAAAACGATTTAGATTGATGAGTAAAATTTAGATGTGATTTGATAAGTTTAgtgataaaattgattattttaaataccTTTAAGTTGATTGGATTagtaatgaaattatattttatgtgaaaattattaaagttaaTGAAGTTTAGGATgatgatatgattaaaatataaactcatGATTAACACCCAAAGATTTTGACTTCTGTATAAAgatataagtttaataatttgaattcattaaagaagaaaattaggCTTATATTTAACATAGTGGGTAAATTATGCGTTATgatcttattataatctttactCCAATAATCACAAtttatttattgtatatgaaaaatagcACTTTCATACAAAATTAATTGAAAAGACTTAattctaacttttttatctacaaaaaaaaaacaatcaaaactTCTTAGTTTACTCATCACAAACTTCAATCTGATTACATCTACCCCAAGAGCCTCTATTTATTTCAAATCTTTCATATACAactctttatttttcaacaataaatcccaattaaaaaaattcttattatcttcttccattcaaaaaaaaattatcacaaTTAAAACTCACTTCAGGGGGGGGGTCattattaagattaaaataCACAAAGGGTTATTTATAACATTTAATATACCTAAGGGggctttataataataatgatcCGTATATGAGAAGAACATGGTGAAGATATTATGAGATGTAGTTGGTGCTTTAACCTTTTAACTTCAGCAGCTCTATTCACTTCAGATCAAACAAAACTCGAAAAAGCTGTTGAAGTAGTCAGTGAAATGAAACAAAACCTAAtcgatgaaaaaaaagaacttcttGCATCACTAGCcacaataaaagaaaaaatgcatttaaaaaacccaatattacctaaaaaaaatacataagaGACTCAAGACTTcttgaatatataataaacttaaacatTCCACTTAATATTCTAACAATTATTTATGACCCTGAATTTTCATTAGCATTTCTTTTCCAAAAAGGTGTTTTAAAACCTAAACATTTATGCAAATGCCAATCAGAatatcaattaaaaaaaacaaggtaagcattttttctttgtttgcGATTTTGGAAATGTAGATCATATTACTAAAGGTTCATTTTGGGAAAAATATGAACTTCCTCCAAGTAAGATTGTATTAACGTTATTCTTATGGGTAATGAATATAACAAGTGCAAATATTGCTCAATTATTAACTTTAAGTGCTGAAATTACAAATCCTGTTACAGAAaagttaaagataataatttcagAAGAGTATTTAAATACATTGCCTAAGTTCAGAGGTGTTGCAGAAATCGATGAATCGCGCTTTAAGTATGGAcatgataaaaatcaaagatacCTTCAAGATAGATGggtattttgattatatgaaTGTGAAAGAAAACTAGTTTATATGCAGGTAGTCCAAAAACGTGATGCGAAAACTTGATTCCTATAATCCAAGAAGATGTGAATTAGGTACAACAATAATTTCTGATCAATGgtatgcttataataaattagcAGAATTCGGATATCCTCATTATACTGTTAACCATAGTAGGTTTTTTGTGAATCCAAATAGTAGAGAAATTCATACtcaaaatattgaaatttcaTAGTGCTAAGTATAATGctaaaaaacatagaaataCTGTGAATTTACAACACTTACTTAATGTTTTCCTTTGGATGAGACAGTTTaagaaaaaggaaaaaggGACAGAACTAGCCTCAGTGCTTAATGCAGCATCAGAAATTATTAGCAggtatgaagaaaaaactgtaaagggttaaaattttatagataaaaaatttcttttaaaaaaaaaattgtttttatataattatttatatgatcaAAATGAAGTTGTTGATATGATTTggatttatttaaagatatgaaatgctggttttatgattaattAGGGTGTTAAATGATATCAgaaatttattgtataaaaaattgagaATTTAGAAAGTGTTTATGTTGAGATAGGATGTATTTGTGTATATAatgtttttgcttttattttgtGTTTAGGGTTGAGGTAATTTTATTCCTATAAAACTTTCCTAGGTTTTATGATCTAGAACtttaaattgtatataaatacGCATGCATTATTAGATTTCCAGTATTTGCATTAAGGTCAATGATACAAtttcaaaactttaattattagtaaaaaaaaatataaaagcattCATATGACCATCCTAATCCTAATCATACTAATAATAGCAAATTCTCTCTTACTtcaaatgataatttataataaaaaatgaatgatTTCTTAGTCTGCGATGAATGTAACAAAGGCGAAATCAACTTTCTccaagaagaaaacaaaattgAAGAGTACATCTGTATTTTTTGCAAACACGGTGAAGCTGAATGTTTAGTAGACGGCCAGCCAACATGCGTAACATGTAAAATGAACAAAAAAAACCAGCACAAATCCCCAGCAGGAAGTATCCGTTCAAACAACAGCAGCAGCAAGCAATCAGTACCTAAAAAGCGTCAACCAGAGACTCCAAAATCAGGAGTTCCAAAAAACATGGCAGATCAACTCAAACAATGTATTGACATTTGCAATCATAAGCGTGGAGACAGCTCTGTATcagttgaattttttaaagccCATaagtttttacaaaaatatacaaaccacaattttaatgaacttgttttattatacaaaacaATAAACGATGGTTTTAAAGCAAGTACATTCCATACACGATGTGATGATTGTAAAAATGGTCTTGTAATAATTGTCTCATTAAGTTTAGGGTATGAAATTGGGGCTTTTACATGGAAAGGAATAAGAAAAGGAATTCCTCAAGCTAACGATCCACAGATGGGTGGAGCATTTATAAGAGCAGATTCATTTGAATTTGTCCCATTTAAGgataatatagttttttcattacaGGAAGGTATAAGATTTGGTTCGGATAATGATTtgtatttgaattttgatgCTAAGGAGAAATCGATATGCAATTTTGACCCCAGACTTAAAGGTAATACAATGTGGACAAcgtatatagaaaatgtgTCGGTATATAAACTTCAGGTATTAGAGTaggtttaagttttattattaagatgTTAAAggattgaaaatatttttataagtgtAAAATTATACTGATTATTGAAGTAtagttaaatttattaatgatttatataagtcTTTTGTTAataagataaagaaatttgtgtagttataatttatttttgatatatttatttttataataactctATAGAactattatgtttattagtgtatatttaatagttttatcaatatattatttagcatgattttgtatttgaaatCTAATATATCagttaaaatcaaattcattAGACTTTGTGTTTCTAAATATGTATCCCAGTACTGTTTTCTCTTATTTTCATCTATATTATGGATATTAAAANTCCCAGTACTGTTTTCTCTTATTTTCATCTATATTATGGATATTAAAAAgatgtaattttatatagctCACAGCCTTTTTAAACTCAAAACAAGGTATTTTATACTTGACTTCAAAAAGGTACTTTTTTAAATCGTCAGAAATCTCAAATCTCTCCCCTGACATagactttaaatttttagcaTCAGTTTCTGAAACATTAAGGTCCTTCCATAATATTCGAGTACTTAAAATGATTCCCCATCATCAATGCAAGatctatatctaaaaaactaaaatccgAAGTATGTACTTTAATATCTTTCATTTCATGTCCAAATGCACAGAAATGCTCATATCCGTGATTACCACAAAAACTCATTTCTGGAACCCTACAGTCACAGTATACTTCAACAAATCTtgcataatattttacaaaacAATTCTCACAGATCATTAACATAATTATCTAAGAGGTGTTAAAACATAtcaaattatacaaaaaaaaaagaaccATCTTCAAAGTTCATTTCGGTAGtgtaaaaattcaaaaatcactTTTAAGATATAGTTAAAAATGGACATTAGTGGTAGACCTATATCTGACTACAGAAGGCAAAAAACTACTCCTCGGCCAATGACATCCGAGGAGATAATCCGTCAAGCTAACAAACTCTTGAACTTAAAGGCAAAAAACCAAGTAattttaaaccaaaaaccTAAAGAGCCAACAATGACTGCATTAGACTACAGAACTTTCTTACAAGCCCAAAAAGATTCTCTTATAACCCGAGAAACTGACTCAATACTTCCTCGTCGATCTTTACCTAAAAAACCTTCTGATATCAAACAATCTGGGTTACTTGTAAATTTAAGAAAAACCCCgattttaatgaataaaCCATCATTGCCTGCAAGGACCCCAGAAAACAAGATGTTTGAAGATTCTAAGATTGGAgtatttgaagattataCTGTAGGGAAACTTATTGGCACAGGAGCTTATGCCTCTGTAAAAACTGCAGTTTTGAAAAATGACTCGACGAAATATGCTTTGAAAACTTATGAGAAATATAGATTAACTGACCCgtctaagaaaaaaaatgtgtCAAGGGAGAttgaaatattgaaaaaaatatcacatcCGAATATTGTCAAGATGTTTGATGTTATTGAAACACAAAAACAGTTACATTTGGTACTTGAATATATATCAGGAGGATCATTAGGgtcttatttaaaaaaacagcCAAATAAACGTTTATC
>MPUH01000053.1_24453_30866
atattgtaatcatctcaccaactttaaaacactcataattatctaaataaaataaaactacataataaaataaaaaaacctttaagcctttataaattctctaccatattctaataagccctaatccttcatcatttaacaacaacacccaacttatcaaaagccaacacaaaaaaaatcatcaaaacacaaccaatatcaagcatcttaatcctcattaatctaatcaaaccacaccaattatcctaaagcttatcctcgatcataaaatctttacaagtttgcaattaaaatctaaatcttttgtattaattaatataaataaatggacaaaactccactactatcagacgaagggatgaagcaaaaagcagttccatgcatgcattatcttaatatatttggtattctgtttataatagatctctcatatgcccttttttaaatagagaaaaatgattgtgaaatcgccaatacttggctttatttagagcttatagctcaagttataatcacagttgcttctatatctcaaatagctaaaaggatgattagtaaatcagggtctttaatcaaaattcctttttgttagttgctttattccaaattgtatggttgatcttgggatctttttggatttttgatgaggaaatatgtttgagggattattcagaagctttggtcatgatagcgcttattgctatagtcacttttgtcagtgtattagtgtttttagtcctttatatcatcacagcaatatttgaggctaaaaagaaaaaaagatcatcttaattatttagaataaactggggaattttagtttttttgatttgtaaggcttttgaggttttttagaattaaggtaaagagatcgtagaattggtttgttgattatgggaaaaagggttgtttttatgtatgtaggattggtatgttttatgttattggtgttaagtaaaattgtatatgtgagtattttatatagcttgcttttgttcgtgtaagtccattttttgtctgttacaggttttaggaggagaataaattatgttttattatttaagatgaaaaacttcaggtgagggcgtaattataaaaattgattaaaagaagtatttattaaaatactatagaattctttgcaattttctttacagtttacgaataacttaatttttaaaacagtaaattcaactatatattaccgctttagtcttatcatatcggtaaacaatctcttattatgatttttttcttaactagcatatcactttgtcataccagaaaaataaaataacacaaaaaatcatcaactatttttccatacatacaaaaaaaaaagccaggcaaatcctatttcctaaaagcaaatacctccaaagcataatcataaaatcccaatatcttatataattgacctatcttcacataaccctacttaccaaaatccaaatctcttcttcttctcccttaaatccttcaaattttcttcaaaatccattcatctaaactctaaacccaagttctcccaacctaaattacttattctcatcttacaaccccagtaaaaaaaatcaaaatctcattctctttactccaaacacaaatcttgactttcctagacagccaagattttcttataaaatttacgaaagaaagaaattaactatacgtgccctgatggaccatgtgctctaaaccagtccataggtccttgtcttgatggccctttaagatgtgggaagactttattttgagcacaggtctcaacacattcaacccattgtctgtatctgaacaagcaagacttttctggatcactagaccttatgatctttaaagcttgctcacatctctttactttatcattctcatcacgacaacttggcttgcagtattccagccattttggttttgggtcttcacctctttgtaagccgttctttcttgagttagggaatcttggatgaaaacgtgaatatgggtattcgataaagccagtagcatcactcatatctgaatgataatcagtgtatgaatggtttccaaatgcaaatctcctgccttccgactcttgcatattttatgattataatttaatagtgatgggaattttttgagagaaatttgggttttttaagattgcatgggtttggatattaaaagatttggtgaattttgtaggtgtgtatgagggtttttgttttgtgatgatagtataatggattattaaaaattttggtaggaaaactatgatttagatttattggatatgctgatatggttttaggatttgaaatataagtaaaatatatattggaatattggtaaatggtgcatgctacttagtccaccctccatattcagaagaattaaaaatcattccacctctagaaatcctatctaaaaagtaattttagatggaaattgaaggctctNgacgcaataaaaatatcagaaaaatcattccacctctagaaatcctatctaaaaagtaattttagatggaaattgaaggctcttctcattatttgatgaattttctggagtagaattcactattaagtggcttgctaataaaatattgatccacaactcaaaaatttgcgaaaaatgcaataagttatgtgcattaaatctttgaaaattaattaatacagagttcacgactatgaatgatatattttctaactaactaactatgtgcattaaatcaaaactctagcttatcagacaactataattggagatataatagttacaatttcaaaaaaagtatccgctatgattccattttttcaaattctaatcttaaccttgataaaattgtttatcttctgtatttatggtccgcaaatctatcacagaaattcattgcacatgagatagatgtagaacactgtatgtttctggttcacgaatttcagagaattgtgctcatggcattcagaagaaaattctgaaatgataagtggaatttcggaagaaggcgatcccgttactgtataaattgatgaatcttatttctttcgtcggaaatacaacagaggagaaaaaataaaggggcaatgggtttttggagcaatagaacgagaaactggattctgtttcttatagattgttgaagatagaaggtgtgaaacgttagagaatcaaattcaaaatttactactaggaagtactattttaagtgatggctgggcttcatacgcaaatattgaaaatattgattacggtatttaccaacattaggctatattacataaatataactttgttgatccagatgacgcatcaatatatacccaacaaattgaaaattcatggatgctcatcaaaactagactcagacatcaatatggaacaagcaaaaaaaacctttcatcctatttggcagatcatatgtggagaagacgcttttagaacaagctcatattccaaaatatgataactagtgacattataagaatattagggtgttagggaaatataattcatatttagaccaacataatcaatagctataagttcttcagtacgctttcttattatttcgctcacattatctaaagcgaatttccgttcatctttagacctttgcatacgcattctaataggataacagtcactttaccttaacctttcagattcttattttttttttaattcatctttttatgtgagggtggaaaagagaacttctaccggtaaaggctattgaaaaaaatattaactaaataaattcaaaacttcaagaatgtataattattgattatgaatccctaaaataaacctgattaNtgattatgaatccctaaaataaacctgattagtttgagaaaaaaaatcttatttcagaaaaactatgagtaattaatgcattttatgtattaaataactaaaaaagctataaggatataattagcattttttgcagagttctctaataaattcatcctatgcttttttttttcaaatatttcttaacttccaaaacctcaactcatacttccttactaatactttcttcataaggttcttgctgcatattaaactttcatattctctttattataaaaaaaatataacaaagttgtttgctcaaccaaaaaatctttggttttaatatctttaaattagcaagggctagacaatagtcaagcgataattcctagctcaaccaaaaaatctttaaattcaataatacaagtcgtattttttaaacttatcaggcttgtttttgattatatctttagcgtaattccctttttaccgtaaaaactttattaataaaatatgcatctaagatttttagcccaccatttaaaatggttactagttagatatctgatattattataaatgctaaatattaattattgatttcatttatatagttttgccctttggccatttggatttttaaggggtttaattcatttttattttttcatctgtgaattcgggtgcaaaacattaaaaaatacaggtgatgatatatctaaggttagcaagagtaattacttgatctaatgaataaggaaaacaatctaaaatacgatttttttagaacatcagcaagtccaagtctccaagttataatatcaacagctgaatcttcaattcaaagccaattttcttcatcaatctgtttattaagatttcaaaactttgatgctttgattcaaaaacttctttgatttcctctatgaccgaattgtcgctatcataaattttaataagtttatgcttagccctttctacttttctgctataccttatctttttaagaaggtagtctagggtaaactatttcttttgctcagaagataatattatatttaatccttataacttcatatttctatacctgattaaattcatctattttccccaactgcagcatgcttaattttattccctataagcatatttatatgattcctttaaacctaaaattctaataattgctaacacattaataacaaaaaactcattattttatatacaaaaaaacatggaattctccgaatatgacgaaaatctaatcatatgtgccagatttaacatccaaatcagcaccaacatcttctcaataaatctattacgcttagactactcacaagatatcaggcctgaatttcttaaaacttatatcaaagatatcagtaaaactcaagaatttaaatacatagaaaatcttaagagctttgaaaataattcagtaattcttttagaaagctttagtgcctgtgtttattcacataattttttttatataacttgtttaattaaacaaatataaacagctttattgaaaaatccaactgaaccattagaaatttataatatcccaagtgatctataaaaaaatattataaaataaaaaataatatatcccggacaaatataaacagctttattgaaaaatccaactgaaccattagaaatttataatatcccaagaaagcctggagttatttatttgtagattttatcagaagcctaatgaagcaaggtgctaagatcagccatgctttgaacaatgttagttttgactctataaaagtaaaacaaaagaggaagttattgcttatatttatgctaatacaaaaatagcagtaaaaatttattatttaaaataaataaagctaaagaattgtttcagactgactgctcggatatgtctgtgagttttcaagaaagcctaagcaatacatcaattatatctttagaatatacaatttctgatgatactggtaaagctgagacaagattttgtttaagtaacacaataagtgccaagttccctagaatttcaggaaattcaataactaagcttgaaaattctaaagattttaagaattcttttggagaatatattgagtgtatgaaatctcctagattttctaatattaatataagtcaatataaaactataacttctccaaaacagtcaatatattttatacaaaaagtcaaaaattattcgatacctggattgagaaaaatgatattaatggaagtccttatgaaaaagttatattgaaaaaaaataaatcacctggaatccgaggaagagtttttatataatagtgtgaaaattgtattatttatgtatgattatgatatttttgtatataatttttagtataatattagagatcttagtattaaaaatttattattgataatccggacttttagttttcaagactttgaaatgaaatctattacaacagatgcatgtgcaagtagtgatatgaatcgatcaaggacggtatttgaagaaaagaagtcaagttgccaatgtcaatcttgccatgctttttaattataatctaatcgatacacccaactctatatattcacctcaattactctaaaataattaaaaaactatattactaatc
>MPUH01001317.1_11568_17960
tttaatgactgattgaacttttggggcttcaatttttcctccgactttaattcctcctttctttttgcttgatgaagaacttgactttttgcttgatgaagaacttgactttttgcttgatgactagttgaacttttggggcttcaatttttcctctgattttaattcctcctttctttttgcttgatgaagaacttgaagaactttttctgcctctaatgactggctgagcttttgggacttcgatttttcctccgattttaattcctccaatgactggctgaacttttggggtttcgatttttcctccgattttaattcctcctttctttttgcttgatgaagatgaagaacttgaagaactttttttgcctctaatgactggttgaacttttggggcttcgatttttcctccgattttaattcctcgtatttctttagcttcttcaattttttttttatttatatcactttctaaagtttttattctaatgctagcctgatctataagtatttgcttagattgtaaagctacttcacattgcttaatctctgaattcttatcctgaataattttattgcatttagcaatttcattttctaattgtttgcattttgaatccgttttttctaaagcattttgtaatgcttttacttcagatttgaatttatcatcacttgataaatttttgctcatctctttatatataaaaaatctgtttttcttgcgaattaattttttcgtttgcctttttataatcactctctaatttttcaatttttttttcaagcttttcgattttagtgactttctgctcacaatttggattaatgctcaataaatttttagcacttcttataaaatcatctttaattctatagagaagttttatgttttctacacttgaaagaatgctatcagcttgttcattttgcttcttaatcatacaattataaatctgacttttttctttggctatgaaggctaagttttttttgagacaactgttaattttaataatcataaaattcgctagctgaatactttctacactcaaatggttaagagcattttgttttgtttttattatgaacagcaaagcacttttatcaaacgctttgtagtaacattttgctaatgctgagtgcctttccatatgccgccagcagaatttgaacttttctttgcatgtacacttatggctagcttcctcagtgcagccagatattttgcaattctggtccatatttattacaataggaaattaggctagataataatcaaagtatattaatggaattactaattcgaattcttagagcttgtttttgagctcttttctaatttatagacaaaaaatatattatttttatatatctaaacttatatatgccctatttaagtatggcaaaatttttaaagatgtatttctaaggctaattggactaaatcttaagccttttacgagatgattaatcataatacctaaaaaaaataccaaacttttcggaatactttaatatttttttttcaagtttatattaaaataaaaagttagcttgcatatcctatatattacttgagatttcacaaacctgcacatatatgttatttaaactaatatatagcataaatagtatataaactatattctagcagcattatacatacccacataaattatacataatttaatctgacatatactatttttttctagtaatctatctgacataaatttttcttttttacataaattagcataaactaatatttggcattgctattattttaactgagaattagagcatggatattttttaaatgtttgcacctaactataaattaaatttataagctttctttaaaaagtatattttgctagcgtttacagttgcagcattctttaaattataagattcatttgcacttatacacacagaactttgcatagttgctttcaataattttgtataaaatcattaaaatgctagttacaaaaaaatatgtttaattatatatatctaagctgggggcatttgtaatataagaaatatcattgataatctgatgcaaagcttaagctgacaaccattgtgaaatctctgcacacatctactacaagatattaatttgcatttgctagcttgataaaaacatgaaaaagtagcatgttaaagttcagtaaaataatgtaactttttacatcttcagttgagttagctcaatagttatattataaagatcttgctcagtatcctgaatgtaataaatcaaagcttaaagttttgatttcaaaatttttgtattattttatgcaagtgctcaactacattaaaatactcgtgacttactgcattaatatattccagtaaaaaatattctagtaaactataaagattatttttataatctaaatgctctgcacatgctgtatcaaatattttgcaggtttagcctgcatggattaaatatagggattcattgtagtactccagacgtataattggatactaaaagtataaaaatcaattagagaatcaaaacttaacatcatttatcaattcaaaatctgataagtatggatctttttacaaattattcaaaaacacttccaacgttaagaattctggcatattttcagtgatgaaattacttgcaaagagtatttaatgaataaaggtactttgtttaaaagggaaagatgccctttatgcaggaaaacaagtctcaagttacagaataatttcgattactataagtgctgataataggtgtagaaagcaatttagcactaagaaaataatttttttgaaggaaagcatctgaattactgtgaaattctcttattgcatgtctctggcttaacaaaattagattaactcagagtatgtcattaacagggcatttttcacacactatcgtctcatatttcagtgaatttcgtaagaagtaagtggagatttaacagaacaggatatcattatttgcgggaagggcagatagatgagtgtaaaatggggaaaagaaagaataatcgaggacatcctgtcacagacgcatgaattcttggtgaagtagagctaactgacgaaaaaaaagtcttcttgaaagaggttcctgatagaaattcaaaaactctaactgaattaattcttcagcatgtgctacctggaactattatctgtactgatgcctggaaaggatattcaagtttaaaaaattactatgaacattttaccgtcaaccatactaaatactatgtcgatcctgatactggagcaacaactaacgcaattgaaggaacgtggaatgatgttaagcttcatatacctgcagcacaacaaactgtaaatataagatcacatattaactggtttatttggcggagaatcaataaaggagccttatggaataggcttttccgagagctttttcagcccaattatgctctatttattataaagtattttctctcaaatacttcaaacatcttttcaatttacttagtcaggactttttaatattctgtctttgatatatcattcaatataactagcagccaaataaaatcgtgaagaaaaaaaattaagttattgatggcatttaggaaaaaattgaaattcatgaagacgaagattaaaaataagctggtctctgatagaataacttttagcaatgaataatgaaaaggagcatggcatggaaacaatgctatagtgttgatataattagattactaaattatttacaaaataaaacaaatcagaaaatcaaattgagtcttatataataaagcacaaaaaaatactttataaaagcatatactttctattgatagtatagttgtgcaatggaggtttttcggatttattgcattgctccagacgtataaccaaacaattgacaatctacaaaaatgttagaaatcaagaatgaagaaggagttgctcattaaaccttggcagcgcttcctatttaaactaatttaagagatttaaatggatcagaaaactctctcagtgaatatatgaaaaaactagatagtattgaaaataagtgtgagcttgagtcattgaataaaatgggtgcagaaataactatttctgacggaaaaattataaaggatgatgatacgatttgtcagtgtataataacaacttatgtgtcacgagacctaatagctatggagaatattttatattcacagagtatgcctacgaaatgatttttaaaggtagtctgcttgaaattgattttaaaaaagttttgaaatctattaaatatctcttataactgaaaactatcaaaaagaatctgaaaacgtgaaattagagattcttaaaaagatagcgaaaatgctatacaaggttaataaatacggactcatttatgggaaaatcagtccagagtgcatattaatatttgaaaccagaaaatgtacttatgattaagccggaaaggtcaaaagccaaattaattgattttgatctttttattttgaaaataagagactttatatgtgcatataatcagattttatagggctccagaaatagtttttcgagtaccttataaaatgagcattgatatgtggtatcttggtgcataatagctgagcttatacaaggataccctgtttccaggagaaaaatgaacaatgccaaatggaaatacttgggataccttcaacacacatagttgagatttctccaaaaaaataactttaatgggaaagaatcaaaaattatctctatcatggataacaagaaatccttcaagtagaagcttaattgaaaaatcaattgcactgatgatgaaattattgatttgatcttaagtaattttatttagaatgtcttaattgggattcttattttagaattatccctgaagaagcttttaagcatctatggattaattataaatataggtaattaataaaatgaatctattatctctacttattattctttaaaagaattttaaaaaaatatataacattatgtaattgggtatataataccaatcagtatgtttaacaatacagtaaattatttattattattcttagaataaaattaaaagaaaagtagatagcatcataaaaaacttcgtataaaacattgataataagataaaacatctgaaaattgattaatacagagttcacgactataaacgatatattttctaactaactattattattcttaggattttcaatacttttagctttagcttcttcaaagttattacttgtcaagaattcctttaaaattgatttgccaagctctaacgtttttctgtagttatgagtaataacatttgcgtttaagtcaataatactactagaccccttagcatcttctactacttgaaagtatttgaaatataagttctcattatcttggcacaaaatatatgctttgcctgatttcataaaaaaatgtaaaggagataatttttgtatttcaacaattctcattctctgattgaaaagatagcactcatcttcgcaaactaataagtaatattttccgcaatctgagatataaagattcttataaatcttaggcactatattagaaaaatctttttgagatccattgttaaatgatatttgttccaatgccccaggagggtataaaaatagaattctcttttcattttttatatagcaagctgcatcaactctttgcaccttgctaggataattacaaatttttgctatgcgtttgatttttctctcagtgagttgagcttcgatgcattctcgttcagaatttatgaacattacaagactttcaggcactgagccttgagcaatataagtgtcattagaattaaattttttttcaagcctatgaacttcataatcttcaaaaataatgcattcaagcttcagtgagttaaccaaaatagttatcaacaactttttttcactcaaacttattatttgctttaattcaaaaggttcttctatataaatattttcatatattgttgcaaatcgttcttcagggctattttcactttcacttatcataatagcctttaaatagactttaatgaatgaaagattgatagttttttcttctaagaatttttctaacttttcccttaatgaagcttgataagtttccaaaaatcgattgaaagaattaacgacttttgagacgacatcttttatatgttgctcagtgttattgttgaatccacttataaattcattgaatatgctgatatatagtttcgaaatataatttaaagtgaaatcttttgtttcaaaaattttcgtcataaattttagttgctcgttttctaatttaaggtcgggtaaaaagactctaggtattactctatcaaagctgaaagcagattgtattga
>MPUH01000835.1_2155_8481
gatttttttttagtttatttttggtttaattGAATTTATTCTATTTGgcttatgaattttttatatgctttatgCAGTGTCTGACTTTTGATTCTTGTacaattatatttttgaagtaaaaaaatattcgaGCTAAAATTGGGATTTTTTGCTTAAGCAACTATTGTGATGACAAgctgaaaatttatttatgtgttatataataaatttagattaaatttctatgatataaaaaatatagaagaagATAGATTTTTGGCTTGGATAGACTTTAGGAAATTTAAGTGATAGCTTATAGAAGCTATTCTTTGTTATGAAATACTTTgcatatatataatatgatgatgattatagCATATTTAATAGTTCAGGCACACTAAGCACGTTCTGctaattatctttttttaatagtttttatccAAGTAGCAAAGTATAGAGACAATCATGTGCATTTACCAAAACTTATAGTTGTATTATTTACATTTTCATGTAATTTTAATAccttaaactattttttcaacaaatttCATAACACTTTTAATTTAACCATAGCCAACCCaaaattttaacttaatTAAAACCTATCATactctatatatttttttttcttcaacttctcTACTTCTCCCTTATTTCTCCGCTATAAATTATATCCAATCTCCTAATTTTACTAATACCACCataatttacataaaattaaaaattaccCAAAAAAACTAAGCTAATCTTGATTCAAAATATACTTTCAACCTATAATACTTTATCTTCTGCATGAATCGGTTGCTTTTCATGCTCATGAATTTATcgttaatatttaaaaatgtGGAAATGTGCTTATGAAGTTCGAGTTATACGCTTTGAAGGCATCGAAACTTTTACTAATTGCGAGGTATTACTTAATGAAAACACTCTCGAGACACTTTTTCCAATCTTGTcagataaaagttttatagtaaaCTCAAACGGTAAGtatcaaatattattatccCAAGGCGAAGAAAAGTACTCTGTCAGTTTTTCTATCCATCTATTTGAAGATGATGGGATGGTCTGGCTCCCGatgttttataaatcttatgaCTATCTTTTAGAACAGCCTGAAGAGGTTTATGAACCAAGGGTGCTGCTTTTAGTTCATAAACGTGAAATGGAAGAAATTTATAGCGCTATTGTCACAGAGGAAAGCGGTATGGACCAGGATTTAATGCCTGAAATTAAGTTGAACTATGAGGAAAACACtatgattatatatgaagataaagatgaGCCAAGCTTTAACGAGTCTAGTAAATTAGACTGCAACCATACTGAGGAACATATAGAGACCTCAAAAGGGCCGATTGATACTGAGATTTGCACACAGATTAATGATAAGACTGAAGATAAACTGTTAGAAATCTCGATATCATTCCAAGAAAGCCTAACTaaacaaaaacaatataCTGACAAAATACTTGAAGAGGTTGaggaaaaaaacaaagaactCAGTTTAGCATTATCCcaaattttaggtttaaaagcTCAGATAACAAGGTTTGAAATCGAAAACTCATatttaaaaagcttaaacaATGGTCTGATTGGTACACAAATCTCAGAACTTTTAGTTGAACTCGAAacatataagaaaaaaattgaagaattagaaaacaAAAGATCAGAAAGTCGTACTTCAGTGATAAAAGAGAGATCTGAGGAATTAATTGAGCGAGCTTTGCGAGCAGAATGTGAAAAAATGAACATATCAATATTAAACAAAGAACCTGAGGAAGTTTACACAATCAATGGGAAAAAGTTCAATATTCTCCTACGTAATGGAAAACTGCAATGTAGAGTCGggaatatatataaagatctTAGGACTTGCATAGAAGATCCAAACTCAGAAGCAAAGCAAATAGTCCATAACAATTACCCCAAATCCCCATTAAGGAAAAATCTCGCTGAGCTGAACTCGTCAATAGAAACCCCAAGAACTACATCAAAATTAGGAGAAAATGCATTAACAGTCAAACCAAGACAAAGTAAAAGGCCATCACAAAGTTTGAAAAGACAAGCTAAACCTCTTAAAAAGCATATGTAAATAATATTGTTAGATTATACTGCATTTGCATACCTCACATTTCTGAGCTTCAGcttggattttatgttttcctGTCACCGCCTTGTGATTTTTGGTCATTATTTCCCTTCGGCTCTAGGATTCcgaatttgatatttaaacTCAATGTTTTGTAGTATTTCAAGGATTGCtggattataaatttctcttATTAGCGACTTTTTCTGTTTGATAGTATGCAGTATTCGTTTTGATGGGGGAATACATAGAATGCATCTGGgctaattaaaaataatagaatttGGAAATTTGTATGAACCCAAAAGTATGTACacaatataaatataacttttttaacaaCTCATACTATTTATGGTTAAATACTAGTAATGCATCTACCCACATTATTAGCATTTCTTACTACCATTAAGTGCagcttatatcaaaatagaTAGGctattaataaagaaatggAATCAGATATTTTGAGCTCATAGATCATCTTAGAACTGAACAGTTGCTCTTCAGTATTTGCTTGAAAATCAAGTAGTCTTTACAACTATAAATTGTGAAAGCTGACAATTTACTATCCAAAAGACAGAAAGCCTATTTACAGATGCGGCAAAAAGGCATGCTGAAAGAGTTTTGGTGTGTATAACAGTACTTTCTTAGAAGATTGCAGGTCTGAAAGTCGCAGAGTTCTATTAGTTGCTTATCTTTGGCTGAAAAAGGTAGAGATCATGTAAGTTACTACTCTAACAAGCTTGCATCACAATGCtgtgaagaaatttatttgtaattttaAGCAACttatttatagtatattaaaagatcAAAGCATTTGAGGTCTATTTGTTGAAGTCCAAATTGATGAGGCTAAATTTGGCAAGCGTAAATATCTAAAAGGATACAAGGTTGATgaaatttggattttagagGAGTAGAGTTAACTGAAGCcagaaaaatgtttttaactATAGTTCCTGATCTATCTTCAGCAGCactattgaaaataatagaagAGCATGCTACTGATGGCTCAATCATTGTTGCAAACTGCTGGAAAGGTTACAATCCACTCTCTAAGTTGGGATTGTATTTTCACGAAACAGTAAACCATTCAgaatgctttaaaaatcctgATTCAGGCTTTCATACTAATCATATCGAAGGCACGTGGAGTGGCATAAAAATAGGATTATCATCTAGACAAAGAATAAAAGAAGTGATTACTGAAAACTTAGTTATGCTTATTTggagaagaaaaaatgttGGCACGCTttggaagtttttttttgatgctATTCCAGGTGGATACATTACTAGCATAGATTCAGAGATGCTCATTATTAATTTTGGCATTTCATTCTAAGTCAATAAAATCTCCAATTTATCCTTTCTATGTACTTTTTACTTCTGGGAGTTCTTTGGTGTTGGAAAGATTTGAGAGCGATGAAAATGgggtatttttttaggagGACGTATAGAAGGGTTTTGATATAGCTGATTGAGTCCTTTGTAGGAATTACAATTGGGAGCATGtgatatgaaattttttattggggAATTGGCCCATTTGAATAGAAGTTCTTGTTTAAGTTCAGCTTTACTTGCTCgttgataaagataaagttttctGAGTCAAAGTCTCCAATTTCCTTGAGCTCCTCAAGTAAATCAACCATTATTATATAGCTCACTTTATAATTAAAGAGCGACTCAATGAATTTCTTAGCCTTATGTCTCTTATGtgagttttaataaaacaaaaataattatcttaagCTATCATAGCACTGTCTTTAATCTCACGTCcattatttatcaaaaatgttgcaataaagttattattattatctttttgcCACTGATACTATCAAAAACATtctttctaattttataatagttgaAAGGATTTTCGTTATTTTGATCAATTaaagataaggattttaagtttttaagttcaaaATAGCATATTTCAACATTGCAATGAAGTTAGGTTGTATGGTTAGCCTAGCCAAAATTATTACTAAAATATTGCCatctctatataaaaaactagcctaattttttatcaatattttatagcaaaTTGATNAGTTtggatattatatataaaaaactagcctaattttttatcaatattttatagcaaaTTGATTTGCATACTTTCACAGCAAGtacacatataaaatccaaaagtGATTCCTTACAAATGAAAACTTTCTCAAAAATCTTCTATaaactcaagaaaaaaaccgCTATAATTTCCATACCCAAAATATCATTCTCAGCAtttcaaatctttatcatcaaaaagcatttcacataattcttaataataaataaatgggAAACACACCAAGAATTCATGGTTGGTATCTGCTTGATCtctttgatgaaaatatttttaacactTTACCAATTTTCTGCATGGATAGAACAATAGAAATTAATCAATTAAATCTAGCAACTCCAAAATCACCAGAAATAAGCAGAGATGGCATAAGAGAATTTCAAGACCAGCTTGAAAACtgtaatgaattttataaaaaagtgaACGATGATATAAACGAGTTCCTGATATACAAAAATGACTTTGAAAGCATTATTGATTGCTTAAAGATTTCAATTGAGGTTCCAGATAAAAGTGTGGGAGATGCATTTGAGGaacaatatttatatatgatattcTATCTTATACATTGGAATATGAGCTGTGGAGGGAATCCGGGGGGAAATGAAGTGGATGACttgatattttctataagacaagaaaattttaggtaaatatgcatattttctaactatTCCCCTGGGATTATCATAAACAACCAAACTCATCTTCCTGATATCCTCAAAGAGAAGTACAACATTTTCAAGCTCTTATTCACAAAACTGCCCGAGTacatatcaaaactttttatccTAGGGAAAAAAATGGTAAGCATAATAGTAGATTCCAGAGACACTTATCGTAAGAAGCTATTTAAAATCGCTGAAAGACACCCAGAAATTTCAGTAAAAGCTTTTGGATACATagaaataagatttattaaaaactttaaaaaaataaggaaatttGCAATTGAGCTTGAGGAACTGTTTAAAATTTGCAAAGAATGTTTACGAAAagctaataatataataaaaatatgctcAGAACAGATAGAGGATTTAAAAATGAGGGCAAGTGAATTGGATTTTACAGATTTTGATAGCCATGATGATAagtttaagaaaatcattaagaggtttattgaagataagattataaaaagttagtTTATTAGTACAAGTTTACGATAATTTAATTGGTTCGAATTTATCTAAGATTCTTCAGACCAGTTTTCGAAGCCTTTACGCCAAGAGCTTGATAGGcttattgataaaacttCATCTTTAGTGTTTTTTAGTTCATCAAACATCATAGTATCCATAAACCAATAAGAGAAATTTTACATGATAATCTTCTAAACCTTTTAATTTCGTTTTTCCTATAtatattttgcatataatcttcataataatctATATCCCCTCCTTTATATCTTCGATTAGTTTAATAGGCTGGTTTGAACTGcatttttatgtgaaatatCAGCAAAATTTGAGTTACCAGAACTGTTTGGACTTGGTGTTACTGTACTGCAATAGTCAATATTTTTAGTCTTGGTAAATTGCATTTTGTTTCTCGTCTTTTCCCATGCCTTGGGCTATTAGCTTTCATTTttacaattattatataggattaaatttaaagaaactaACTCTATcagttatttttaataatcattatGATAAGTGCTGCTCTGATAAATGCTAATTTTGTTAAAGGGtgttgaaattttattaaggaaGAAGCATTTAATGTGGAAGAAAGTTAAGAAGATATTTATTGGATGtttgatatatttatttttatgaaggtttattaagaagaaaaagattgaTATAATATCAGATGGTTTGGATAAGATTAGTTGAGCATAAATCTGAatgagaaataaaaaaaatattttttagcttgCAAGAGttaagtataattttattagatagaTGTTTGAAGGTTAgtaatgataaataattaagATTGCAGCGcttttatagaatattagagcttgatattaaaactttgatGTAAAGTCTAATTATTGAAGGTATGAAATGCtagataaataaaattagttatAATGAATAGATAATCGCTTAAGGCTTATAATCATGCACTGCTAATAATTAtactttagattttaaacaaaaa
>MPUH01001161.1_842_7219
cctagcgcatactcaaactggtacaccttattatgcatctcctgaagtttggcgtgactcaccctatgattcaaaaagcgatatatggtcactaggttgtgttatatatgaaatgtgtgcattagagcctgctttcaaatcaaaagatatgaaagaattattttctaaggttattaaagggagatataatgaagttcctaatatttatagttctgatttggctgctgttattagatgcatgcttcaagttaagccagttcttaggccaagttgtgataaaatacttgatatgcctttagtacgtaagaatatagctattggaaattctgaagatagtccgagtgctttgatccaaacaatcaaagtcccacaatctttaaatgctttgaaaaaaaaactcccaaggcctatgtatcagaggaaagttaggaattttagtgcgaaatctaacaaaaatgaagtagaagatgtgaaagaaaaggaaaatattactagaagaccttcaaaggtacttagtagagaatccagtaattcttcttttacactctcacctgtatatggattgtctgccaggcaaaaacctgagcaaagcaatatttttaagagcaagcctttgattgaactacacccttgctatcaaaaccgacttcctagggtgccgaaaagtattaataactcatatttatagtttttaatttttaaataataatttattcttggtgagcgcttgctaaaaatcaacttttaaattatcatcatcattatctattttaatatttacttatatacttagaaatttcttgcttttcaactgaataggttattgaaatttttctaaaattactatttttatagcgacgataatttttattagtattaaatttatcgtgctattgcattttgcacaaattgaatcttattcaagggatttatatcttgagttcatgatattgtagttttttcatctggtattacctggtaaagttcaaattgtctcatcatttgatgaacaactagagtttaaattaagttatgaaaaaaaatatcatgattacccaatatggataaattcgatattttactcgaattttattacataaaaagtgtaatagtagcttagaagtaaaaattttggtataataaaatgaattcttagttaaaaaaagattatatttaaattgttgatgtaatgaatagagaaatgtattatgcatcatattgatacaaggagacttactaattatagttcttatttcatataatataataagtaacaattgaatacatttttatatattaaatgaagtatttttcagtgcaacttattcaataggtatcaagtacccagtagaaccaataataacagagaaaataggtctaacaccagactaatctcgaaatctgcaccaacattaagacaatttaaaaaaactttaatcaaataatcctcaatatcatttacagtaagcatctaaatcataacctaaaaaatatcaatagtatattattaacttagttgatgatttttccataagcccattcagcatctttgatatttcctttgctatcaatgagttgtcctttgccatgctgttttccttccttccaaccacctttatatattttcccatcagcccaaaaaaactcgccatatccttcttttttgtcaaattcataattccctttatagattctcccattaggccagaagaattctccatagccatgcattttatcttctttccattctcctttaaacactcttccatcattccaagtataagttccagagccttcaattttgttattacaaaattctccaataaacacacttttatcactccatataaatttccctttaccatgcttcttgccattgaaatagtttccacaatattttgtttcatctgaccaggactctgttccaaagccatgttggttcccatcataccattctccttgataaatacttccatctttatgcatcattgttcctttgccatgaggcttgtcgttaaggaattccccttcatagcaatctccattcttatcgattttcctcccgtaaccattttgcttatcattctcccaagaacctatgtattctgacccgtcttcccatataaaaataccacttccagttcttttgccaaatgcatttttatggcctttatattgaccacctgggactttttcaaaattcccttctaaagttgtttcttcgttaaagacaaacggaaataaacgttctttgatcgctagaactgcaaggttacgattaacactttcgtttggctgagtagaatatgataagtcttccaagttagccttttttacaaacatttggtttattgggttagcatcaacaacagcttcgtcttgtttattttcactagttaagcatgagcagcaatttcccattaattattaattggttttcataatgtgtgaaaaagaaatataattaatctatgatattttgaaaataataagttttgaagtagatttaaattattttgtgtttatggcttggtcaatcgaataaaaagagaaattatagcattaaaattcatttgtgtaaagcattacattgaaataaaaatcgatacacaatattatatgattagatattcagtaggattaataatgtttaggatatattatataaaataagatttgctatttaagtatatgaggttttatatttataatttaattagaatttttaatagattgaacttatatattgtgtatttttgccaatatatcatacttatatgtctgaagattgtgaaaagaatcataaaaaatcataaaaaaaatcaactttaccttaaatgcagaaagcaaatgaatttaagagataataaaaaaacttcaaatttatagataagaaataaggaaatagtgtcagcatcaatgaagaaaccatatttataaaccatcttaacagaatataaacacttattaatgggttgggaattgtgatacaaacagatgaatgcaagcctgaaaaagaaaataaacaggagtcatcatgcagaaaaggtatgggttattgatggagtagaagaaatacctgaagaaattttttttgttatactatcaaatagaaaaagttaaacactaatagctattatacaataaattttcctccctgaatctataattgtgacagactattaaaagggttataatcatgtagccaattattttgataatttcaccatttgccatagcgagaattattttgaccctgaaactctagttaccactaacactattcaatatacttagaacactattaagcattttatagcaactagagatcggacaatgaaaattatattatatttagctgttttcatatggagaaaaattcataaaaatgatttgagatagttttcggctaaaaaggaacttatcacttaatagaaattttattaattttatcataatttaaacttcaaacttcatatatatatagtgaaaatgcaatcttagaaaggaaagtaagactataaaacttctggcatcctgattgggggtatcctatagcatatatcccaaataggcttttgagttcaatattatttatagtaataattttttacaattaattattataagcgataggctatttaatataacactattgttttatactaaatgaactatttccttcttttatttgaatattagtattgagttgtctgatcattagtaaaaaaatgcatctcaatcagcaaaatttattctcccataaataccaaaccttcattaaaacccatttaatacttttaaccttcgaataaaaccgccaaaataaaattattttcaaacactgtcactacaatgtttttttccattatataaattaacaaaagattcgaaaataaatggaagaatttgaaacaataagtgctgcctcatcatttgatgaaaaatatcaccaacaaggtcctcaaatccgttcaagtactcaaagttcaataagctcctctaaattcacaacccccaacctaactccaaaggattcgtgtataaaaaatacatttatgtcaccaataaaagatgtattactaaagaaaactactgaagaaaatctaggaaatacaaaacgggcgatagggaaaatctcaaatttccaccaggtctatttagatcaaggactttggccagagatttctccagaaggccagccagtgtttaaatccaagtatcaagctttgaaaattcagttgcattctaagtcaagcaaagtgcagaaactaaaaactgaactagcgaataccaaaaagccttgtgaaaactgtaaaatccttgaaaaaaagcatgaaaaaacagaaattgcccttaagcaagctgtggaactcagcaatttcttactgaatgagataagaaaaccaggggtaactaattatctagcataatatgataaatgggagcttttttatataaaaacccaaacccagactctgagtgcttagacagataataaagatatgggactgaggagtacaaagaaaaactcagaaagtcctctacattttatattggaaattgtctaactacaccaaagaatagcaaatttatgaactttctggctttttggaaaagtgaaaagagtagtcatgggttagattgatacaaaaaaaaacttgcagattttgttttgttaagtattatgcatattcagcagttggaaatacgataaattgtttaaattcaacttgaaacaggactataagagctgactgggacattaggtttaaagaaagtagataatatggatggggctgtggcagatagaagagtgactcggtcaggaatgaaacaattcgcatcatgatgataaatcagttaatggagaagatttagggagcaaagaaactaatatgaaaatcaataaagaattttggggtaaaggtaaaattatggcttattcggcactgtgggctttttgatgtcttgaatttcccaaacccccagttttaggtggaaacttaaaatattccgcttgttgcaagtcaaaacatgagttggggttttctttatatcataccagcatccaagccatgagtcttcaattggcatttttttacagaaaccaaactgttcagttgtcgcattaaagatcatcgagtgtacattttttatttctgagctaatctccccacctataatcataatttgactctcatctattgccacagcacctggctggaataatctgataggtaaagttatatcgaggtctatccattctttcgcaccaaaagttaatttctcaatattattagaaatactctgtgtaaagcctccaaacacataaagagattttgataaattaactgctgctggacaagtacgtccatgtttcatagcgggaataatatcactttcttttgttattatatcaaaaacttcacagtgaccactggctagattatcacatcctttgcctgctaagatatacacttttttatcaacaagtacagcagcatgggaagagtgtccaaaaatcatactcccagtgtatttacatttcatgtcattagataaaataaacatgtttaatagagctccaaattcttttgcccctttacctccagttatcaaaatttctccattaggcaaaggggtaaacgcacaccatttagggaaagtttcacttgatttagcttcaaagaatttttgagctttatgattacaagcaaaaacatttgaagtccctctatcaatataaacaagaatagggatattttgcaactgctctgcaagatacaaacaaggagcatcgagtttataagtaaactgtaggaatcgtaaaggatttgatattgataaaagattagagtatgctgtaacaatatgaggataatcttttaactctaaaggttctatagatactattcgtgataaatgttctttggattggatgactaaagatgataatgatactaatgcttcgtctaaggattgtaaattatggcttctatgagaaccaaaacatcttaagcatagtaaaatcttatcatcaacacaaaattttgtgtatttcaaaaaatgaaccaaacagtgtgaagtatttaaagaacttagtaaattaacatcatgataagaatttttctctgttttatgattttcactacagtttttgcaaaggaaaattctgcacgttaaacaacagtgattgccaggttctgaacagtttttgcatatttttgttttagtcattgtctgaagattttctatacgtctattttttactagccagcttgaactatgaggaaggatactaaaattttcatgacatactgggcatgatgggatagctttgaagtatttgtataaatttatgtacccttcagcgc
>MPUH01001019.1_8155_14541
AGTTTGATTAgtaatgattttgtttttgagatgaagctttttatagcttttcaACCTTTGCATAATATAATTGTGTgatttatatcattaaattGCAGGGAACTCTGCGATAgtttaaatctaattttttaatgatatttataagtatatgATGATCTTGAAAAATAGTGGGAATTAACATTGTATATTATGATAACTGCATTAAAacataaagattataaacaATTACGATATTTCACCTTAAATAGcttcatataaactttattgaTAACATTAGTTTAAAATTCTAAAGTCagtatttattaaaacttatcatacaattcataaattatatccaaaataaattctaaaaatctgatatataatataagCAATCATGAAAcactaaaattaaattttaaattaaatatacaTGCATACTCctttaaataatcatcatgAAATTCTTCAGCCCAGAAGGCTAAAACAATTATATcacaattttaaaaacttaaaatctaGCTCCTACTTATTtcacaaaatatttataaaatattaaggTTAAGAATGTCGCTAACTTATGCGAACcttgctttttttatgaagtttttgattattttctattattttttctatgatcCTTGTTTTCCCTAATACTTGTTCgaatatttgataatatgcTATTTCAGTAAGTAGAATTTCATTTATTTGCTTATTGAATTATTATCttagttattttttcttgcattGCATAAATcgttttttaaatattcctatacaatataaatctaaagttaatcaaattttaatataatcttcattaactctaaacaaaattaaacttatataaaatctcaagcAATAAAACTACCCTCATAACCCACctcttattttaatatataattttattaaattagtaatcattttatataaactaagaCAAAATTATACTATTGTAAGCCTTACTAAATGTCTTGAATCattttaaaaatgctttgatcTTCTGAGATTCTTGGCTTATTATCAGTAACAACAGCGATATAACTAACTTGTTTTATAGACTCTTCTTCTGATGGGTCTGGGactttttgatgattatcATTATGAATTCCATGCTCTATGTGAGAGAGacttaatgattttatagcttCTTCACGAGGCTTGGCAATATTACATCCcattttattaatacttaAAAGACATACTGTGTACAAGTTCTTCTTGACTGAGGCTATGAAGAATAGGGAACTCTCGTTCTTTTTGGATAATCGTCATGCAGCTTTTACGAGTAGGGCTATTAGGAGGGTTGAATCTATGAGAATTGGTCGAACTCGGAGGAGTTTCTTGAGCTATTTTATAGGTTGAAACTTTCTTggtattttgaattttacgtaatttaatatattcataaGTTGTAAGCTTCTTGCACTTCAAGTACAAGTGAAACAATATTAAATAACTAACGAATATCAAAGTTGtaagattaaaaattgaGTCTACAATCAAAATTCCATACTTATATTCTGATACGCTAATGATTGAATtcatttcaataataaaaagcactaaaatattaaaatctaaaattgcAATCAGGAAAATGAATAAGGTATAGTTTTTCTTGCCAATACAATTATTAAGCCATTTGCAATGATGatcaaattcttcaacaCATCTATCACATCTTCCACAATGCTTTGACGTTTTTGAAACATACGAACTGCACACAGTacaataaaaagttatacTTTCGCCTGTTTCAAGGCTGTATAAAATTTACGGTGGGGGTTCAGCATTAAGGTCAATACTTGGTATAGATTTTGTTGCTAGAAATCCTGTTAAAATAAGAATTAGACTTGAGATGTAAAACAAAatgtatagaaaaatctcaCCTGGACTATAGTTATCTTGTACcgtaaaaaatataggaaCCAGTATATGCCATAGTTCAATGATCCAACTTAGGACTTGAAAAGGATGCAAGGGAAGAGAGAAACCATTTTTTGTTAGCATTATAATATAAGTAGGATAATGATCGAATGGTTTTGCTAGGGTTTTATGGATTTAAAAATTGCCTGAAGAGATTATTTAGTAAATGATTCGATTTACAGAttagtataataaatatattagaattatagGAATATTATTAGATGTTATGTTTAATATTGGAAGGAGTTTTGGATAAGACTTTAGTTTGGTAAATGCATGGATATTGGATTACTAGTGATTATTTATTGGAATTGAATAgattaatgatttttggtaTATTTCTGAGTGAATATGGACTATCTTCCTTAATGGTAATATgaaagaaattattgtttgtgctttaaaaataatttaaagtaACAAGAATTACCACTGTTAAGAGCAATTAGAAGAATTGAATtaatgttaaagaaaaatgctaAATAAGGAAAGGAAAGCCTGAGGTTTGATAAagactaataaaaatataaattaaaagaattattgtCAATAAATGGATTAATTCTAATCTGACTTGCACTTTAACAGAaactagttttttatttgaattaattcatttcataatttataaattttacgATATGAAAGATAGCTGGGttatatacaaaatgaaTAGATTTCAAATACTAATGTTTTTTTACTgaatttaagaaaatttcaaaagattttatcaGATGAAGTCCAATGTGAGACGTATTTATTTCAGATGGGTTTTTCCAAAGCGGAAAAATGCAGTAAAtgcaataaaattatgattttaagtaAGAATTAAAAGGTATTTAATTGCTCAGATAAACCGCACAAGCAAATTAATACAAGGAAGGGACTGTATTTGAATCAAAAACTTCCAATctaagttattttttttacttggcAGATTATGATCAAGTAAAGTAGGTGCAAGATCTGCAATTTCTTTGAGTGGATTATCATCTACTACTGTTACAGActattttaaagaatttagaGAAAGAATTCAAATGGAAGTtggaaaaataaataaaataaaggTGGTGAAAAGATATACAgtaaaaattgatgattgTAAATTCGGGAAGCGTAAGCATAATAGAGGACATTATGTATCTAGCTCATGAATTCTTGGAATTTTTGATAACTCACCtgataaaaagttatttctAGTTCATGTCCCTTATCGGAGTTAAATAACACTAGCAAATGCTATCTTAAATCACGTTTATAATGGAAGTGTAATTATTACTGATGGTTGGAAGggatataataatctaaagaattattataagtatttagtTGTTAATCACAGTTTATACTATAAAGATCCTGATACTCAAACGCATACAAATGCGATTGAAGGTACCTGGAATGGTATCAAACATCAAATTTTGCCAGAAATAGAACTAGCACTATTCAACTTATTTAGATCTTTTCATTTGGAGAAgagttaataaaaatcatctgcTGTAGCCAAATCATCCACAgcatttataattaaatggaaaaatgCCCTTATAGTACTGAAAATCCAGAAAATCTTAACGAACCTAACCCAAGTAATCTATAcaaacaatattttataaacaatattcaAGATACAATTCTAACTAAACTTAATAGCAAAAAGCAATTACAATTATATTCCGCAATACAAGGTAGAATCAATTTGATACAAGATTGGAAAGAAACAATCTTCAACTCTTTTGTCGAACCCCTAAAATTATCCTACAATAATCTTCTTGATGCATCTATATCTGAACTTATTaccttacaaaaaaaattcaaatatacTTCATCAGAACTTCTTCAGATAGATAGAATCCTTAACAATTGGATTTACCTTCCAAgcttagaaatattattaagttCTTGCCCAAACTCTTCAGAAGAGCTTTTTATCTATAAGCCAAAGCTCGATCccacaaaaatcaaagagaCAAAAGAAATGATCTCAAAAGAATACAATCTTTTAATAGAAGGCCatgttagaaaaattatatgcatGTGTCTTAGCGATGATAATAGATATCTAGTAACTGGTTCTGAAGATAAAACTATTCGTATATGGGATATAATTGATAATCGtcaaatatcaataatatcagGACATGAAAGTACAGTAACCTGCATATCCCTATCActaaataatacttttattgtTTCAGGATCAACTGATTGCACGATAAGATTATGGGattttcaatcaaaagaCCAAAGatcatttttcaatttccaTTCGAAAGTAAACTGTTTAGTTATAGCAAAAAACGACACAATAGTCGTTGTAGGTTTTGACGATAACTTTATAAGAGTGTTAGATTTAGTTACAAAACATGAAATACAGTCTTTTTATCAAAGCAAACCTGTGAACTACTTAGTTATATCCTATGATACTCAAAAACTAATCTCAGCAAGTCGTTTTGAAAGTTTAAAATGTTGGGATTTGAATGATTTCAGCAATGAAGACATACTAAAAAGTCAAAGCGAATCAACAATTTGCTTATCAATAGCAAAAAATGGacattatattatatatggTAACCACATAGGTGCAGTGATTATAGTAGACTTGAAGaataaatctattataaaagagtttaaaaGTAACAAAGGGCGACCCCTATCTGTAGCCATAACTGAAAACAGTACTTATGCAGTAGCTTCTTTTCCTGAAagtatcataaaaatatataatctcTCAGCATTTAATGTCGAAACTATAAATACCGAAAGTAAAGatatcaaattattatctGTAACTAATGATCAAAACTTCTGTATTTGTCTAACTTATGATGGGTTATTATCCAAATTAAACTTATCAACTAAAGAAATAGAAGATATAAGACCATGTCATAGTTATGTAGTAACTTGTTTTACTTTTACACAAAACGGGCAATTTCTAGCAACAGGTTCTGGAGATGCTGGTGTGAGGATATGGAATTTATGGAATAAAACTCAAGAGTTGATTGTCATTCATAGGGATTGGGTTAGTTGTGTGAAATTTTCACCtgatgataagattttagctATTGGAAGTTGGGATAAGGTTGTGACTTTGTGGAATGTTAAGGAAGgaaaagttttagaatttgTGGATGGGCATAATGACAAGGTTAAGAGTTTGGGGTTTACTAAAGATTCTAAGTATTTAGTTGTAGAGGAATTTGGTAGAAAAGTTAGAGTGTGGAAAATTAAAAAGGAGTAGGCttttaagattatgattGAAAGAAGGTGATTGGaatagttttagatttttatgaaatgatttttaattagttgaaatatataatattatattatattatattggATAATAGATTTTGCTTTAGTATTTCATGTTgcgatattttatttaattttaacaTAAACTAATGATAGAGTTGAGTTATATATCTTAGAtcaaaatgatatttatcaTTGGTTAATTAACTCTTAGTATGGCCATGGACCAATTGTTTGAAACTTCAAAACTTTccaaaataaattttagctttgtCATAATAAAGGAGAATATCTAAGGGAAGGTTACCTTAAAGAGCCTGTTCTTAATAATTGGGGGgaaatttttactttcttcTATTGAACATATCGATTAGAGTCATCCTACACTCAACATTTCAGAAACGCTTTATAATACTGAGCCTATTcagatattataattttttttctctagcAATATACTTgaatctataataaaacatgaaaatcaagtttttaaatcaagGAAATATTTAAGTGCCAAAAATAATAGATTAACTATTAGGTACATCAAATAGTTGTTGAAAGAATTAATAGACTAAAATTACCTTATcaattatgataataagaaTCCTAAAAAACAGCAGTTAAGAggtataaaaatgaatagaaagtttaaaaattgattattttcgTGCTTGAAATTATAGTTTGCAATTTATCGATTTAGTTCATTCTTGATAGTggaattttctataatcataagtgtcaatttttttatattaattgtTGTCTAATCAAAGTGAATATGCTGAGAAAATTGTAAATTGCTTATTGGCACTTTAAAAGATACTTTTTTaccaaaaagttttttcttagatCAGACTtctatgattatatttaaaaatagtcATAGCAATTTAATTTCGAATAGCAAATTATATAGCAAGAATATAACTAAGCTAAATGATTGATTACCCtgctatataaaatcaaattacaAATATATAACAaactatcaataaaaatttactttaacataaaaatgtCAAACTCTtcacaaaaacttaaactaaaaaactcatcaatcTCATCCANCGATTGATTACCCtgctatataaaatcaaattacaAATATATAACAaactatcaataaaaatttaatttaacataaaaatgtCAAACTCTtcacaaaaacttaaactaaaaaactcatcaatcTCATCCAACATAAActa
>MPUH01001937.1_1_5790
ttttaaagggttagaatttggtgcagagtttttgttaaaattataaggtcctggtaaaattaatgttttagaaaatttaaaaatatttggatatgggataagaatatttaaaatcgcattaaattaagttaatattttgcatgtaaaaagagtttatcgtcaaaataataaggcatttataagttgaatgtaaatggataaaagtaaagatatatactttagttaataatttcaaatctgattggatagactatttttgatatgattcctaggcttaagtttaaaaaaaatcaaataattactttataactaacaataataaaacctaaaaaataaagcttaagttataaggaaatcaaagaaactaacttttttatagataccaattttatttactttcagtttattatatcagagcatatcttatataaatactgtacctctttgattaaatccaataattaagttataacattttaagctcccaaaagaaacctaaacttaaaaaaaaacttttagaatcttatattttatacacaatttacaacctgattaaacttagaaagtataaaaatatgggtttgaaaaaacaaatatagcccatgactcgtaaagggtatacattttctatcctctcctagcattacaaattcttataaaataaatatatcataatcaataacagcttcctaaaaatactattgaaatcatcacaaaaattttgtaaatgattattcaagctacaattctatatcaaaaaaagccatatcaaaagcaaataccttcactaaaaaatctacataattccacaaaataaaaaatcctcaacataaaaacataaacccttagcccaccttataaaaaaaagcatgttacaatcatgaataaataaataatattcaagatatccaatattataaaataacctaaactaaaattatccttctttataactaattataataaacctatattcttatattgtataaaaaaaacaatgcaatctgttaaaagttctagcatgatattaaaccaaggtcgtgcaataaatattctaggaataacagcttcaataactataataatcgagatacttatagtaggtttcaacataaatgtagtgattttccaaagcatcgcttgtgctgtgtgcttttttactggtcttattggagttaagataggaatttatcaaacatatcaacaggtattttattatccagttattgtgcttttatgcttttcattatggcttgtttttacaattctgagttttttgtttcaaatgtccctttattcaagcaataacaaagagaaaattattatttgtgctgtgtggacatttgttagtgtttttggaactggacttttggttagattctttatagatgctgtaagattaagtaattctatgaaacaaattgaggaaaaacaagaaataccttttttaggagttttattgtcagaaaatgtgtcttctgagtttgattcgattcctactaatgcttataatgaaacaaaagagaaggattatgtgcagatttaatgaaaatgattgttgtatggatagtaaaatatttaagtgtgattttttaaatatggcttaaggggataaatatttcagtttgtaaggtgtggttgatgatttttagcttaggggttatgtgaaggatttaattttgtagggttatattaggaaaattttccagcaatttttttatcatgtatatgcaaaagtataatcagcaagaatcatgtatttttgtgttataaaaattgttattagtattatatagagataatttttattcatatttattaactctcattaaaaaatattatctttcattatattgtaaaatatgatattttaaaatctatcaagttcttgtaatccataataattttaaaattttctaagtttataataaaaatatggaagtcctcattcgaaaaagaatagtcaaacttagctactgcatgtaccctcttggaatatctggtatgataacagtacctataataatgtatatcacaggttattaccttggtttagtgattcttcaaattgttttatctgcattgtatattattataggtgttatgtttaagttatctataaaattaaaaacaccaaagcaaaagtatttgcatatgtggatagctataataattagtgttgcatcagaaatgttaataattataactattattgcattgagtgcgaggactttattttataagaaattagaaatattaatgttcactctatggtgttctatttgttgctttggattaataattatatttattggtttagttttagtgttgaaaacaattcagtatgtaaaagagccgatttcagaatcattatctttagaaaatgcacctccaaactatgagcctatgatgaatccacaaaacggccgagaagaattatattataatccgcagccgatgcttaatacagctaatgatgagctaggttttatccttagagaatagcttagtatttatatacttattattagttaatagatgtaattatttttaacttagagtttataatttgtgtgtatattgcaagatcctattatagaagcataaaaagtttgttaattttaggcttttagaaataaaggtttatattaacataggaaaataattttacttaatttttgatatcatgctatttttactataaaatatttaggattcattgcagtaatccagacgtataacttgatactaaaagtataaaaatcaattagagaatcaaaacttaatattacttatcaattcaaaatctggctttatttataaatatggatctttttataaattattcaaaaacacttccaacactatcgtctcatatttcagtaaatttcatgagcaagtaagtggagatttaatagaacaggataccattattggcggggaaggggtcattatgctgatagatgagtgtaaaatgggaaaaggaaaaaggaaaaataatcgaggacatcctgtcacaggcgcatggattcttggtgaagtagagctaactgacaaaaaaaaatcttcttaatagaggttcctaatagaaactaaaaaactctaactgaactaatccttcagcatgtgctacctggaactattaactatattaatgcctaaaaaggatattcaagtttaaaaaatcactatgaacattttaccgtcaatcatactaaatattatgttgatcctgatgctggagcaacaactaacgtaattgaaggaacgtgggattgtgttaagtttcatatacctgcagaacaacgaactggaaatataagatcacatcttaactggtttatttggcggagaatcaataaaggagccttatggaataggtttttaaatctcttagattagtttaaaataggaagcgctgccaaagtttaatgagcaattccttcttcattcttgatttctaacatttttgtaattgtcaattgtttggttacacgtctggagtaatgcaataaatctaatttttttaaccatttagaataatcagcaagaatcatatatttttgtattataaaaattgttattagtactatatagagacaatttttattcatatttattagctctcattaagaaatatattatctttcattatattgtaaaacatgatattttaaaatctatcaaattcttgcaatccataataactttaaaattttctgagatcataataaaaatatggaagtcctcattcaaaaaataatagtcaaacttagctacttcatgttagctcttggaatatctggtatgataacaatacctataatagtgtatatcacaggctattacctcgatttaatgatttttcaaattgttttatctgcattatatattattgcaggtgttatgcttaagttatccataaaattcaaaacatcattgcaaaagtgcttgtgtatgttgatgctaattataggtttcaccgcatcagaattatttacgcttttaactatcattatattgggaacggaaactttattttataagaaatcagaaatagtaatgttcagtctatggagttttattagtggcattggattcataattatatttatgtatttgtttttactgggaactctttggaaaaaaaaaaagctattgaagagccgatttcagaatcattatctttagaaaatatacctccaaactatgagcctatgatgaatccacaaaataacccagaagaattatactataatccgcagccgatgcttaatacagcaaatggtgagcgagattttatccttagagaatagcttgtagttatattcttagattataattttttttaatttagagccacttataatttgtgtgtatattgcaagattgtattatagaagcatactaaaatcgtaaaaatctcattatttccataaaataaaatcctcaagataaaaattaaaaaactataaaaaacccttaacctatcttatatattttttttccaaaaaagcaatcacaataaaatatccttatcataaaatctaaacataaaaaaaaaatatttaaattatccacaatacttctaaatctctcaaacaccatgcaagacataaacactcaaaattctaagattataataaaaaaatggatgaatttgtacatgttttaaaaaaagtagccaagcttggttatttcatgtacattattggaatatcttctatgataacaatgattgtgcaagtttatattataggctattaccttaatttattcattatccaaattattctatgcgtgatatattttattacaggtgctatttttaatttggctataaaagttaaaacatcaaatcaactcagtatgtatttagttatgataaatataaatttcgccttatgtttgatatttttgattgtatctataattataatgtcaacaaaaacattgtttgaggattcagaaatagtaattttcattatgtggagttttatttgtagtattggacttataattatacttattaatttatatattctgattttttatgcgcaaaacattatgagaaatattcagaaaaacgaaaaaccaattccggattcattaactttagaaaaatcactttttgaatatatgaattttaagtataatgcaaataatatagatgaattgtattatatgccgcagataatgatgcataatgaagctgatgagagagaagcttcttcttagagaattagtaagtagttattttcttattttttagttagattataatttgtgtgtttatattataggatcatgctatggaagcataaaaaatgagtttataatgaaaattgataccttgatatatgaatttcttattttactttagaaaggaatcagtattagtagttgtttgctaggcttacaaaatttgtggatatattcagttttcttattgcaaaagtactaataatgcaaataataaaaattcaatatcagaatagaattataactgcaaaaaataaactataaaatctgcagtttaatcataaatcaaaacataacacgctataatcaaaaccttaaaacctcatcattgaaatattttctaattatcaaagccaaaattaatattctctaaaataaaacccattatctaacaatatttccacctgaattttactatttacaaatcatcttctaatatcacaggacaaattatataactaatttttccataaaaatcttattataatattcatcaataaaaaatgcatcaaataacaacatcaata
>MPUH01001947.1_1600_7992
ccttattggcttacttagcttaagataacccattttagataataatgccttgtgttatatatttcatatactttataatcaattcatatattttaatatttaacacctaacaccaatcttttatttacatctttatatcttctttataaactttactatctatttaacttttaatcttatgactttaaaatttcaagcctcggcttaaaaaggtttgaaaagaaaactaaacttttctatatgactataaaatcaaaaattataattctgtatgtatattataagtttgggttataaagagactaataatagcaacgaatgattaaaagcatctgttaaaaaataaaagagacaaatatagaatgacaaaaagagatactaaaaaataaaataaccgcagaattatacttagccacaacgaaagatagaaacacagaaatactgcctatatacctaactcacaactcaaaaatgactttagggacaggactgattttccaaatgagatcaaaatcaaatttcacaaagcactgcaaatacttaagacatcaaagtactgatcaaaaatgtccttattgtcaacactgggcagagaacgaaatatacgttattgaagattgaaataaatataaaactgaaagacatgaaatagaaaacgaacttaaaaaatatgcgaatgaagaaactaaatttttttcattatcgaaaaacacggcaaacaagaaataatcaagatcgatagaggaataaaaaaaattatcacgaaaatgtactataaaagaagaaaattagcaagggcttgacaatagttaaacgataattcctaactaatactattgtaagttttggttaaaataagcatatatgctttatttagcattcaaaatagtttttgctacttcccaactatcaagattattattatctatattttacatcacaataattatagtaaaaaattataactcattgcttgagacaatattattacaaatatttgcatttatggtaatcatatataataaaaaagtatcttttaaaattatttcataaacaattaaaggatttcttggacaataatgtccggcctaaacaagtccaatgttagttaaaatgatagaaagtttaaaattaaacttgccatataaagagaaaagatatttaaaaaatagacgcatatgagttaaatttgcataagtttaaatttatatacctataatactatggattctatgatagatcatctgattttgagtctgatgaagatttattgagagaaactatgaaaatctacatgtaagaatctaatgagagaaactatgaaaatctacatgtaataatctaatggttctttcggaaaataagttatttttcataatgatttgcagtaactatttgacctatgaaaatcaaataatcggtggagataatatagagattcagatcgatgaaacaaaatttggtaaagttaaataccacagggatcacagagtagatggggtgtgggtatttggaggcatagaaattactgatgaaaaaaagttttttcttatacctgttgttgatagaactgtaaataccttaattaatctgattattgaacatgctaggcctggatctatcataataactggctattgtagagtttataataccttaggattgcatagatttgtgcatttaacagtaaattattctattcatttcaaagatcaataaactggtgttcatactaacgttattgaaaatatatggactaaaacttaaaattcagctagggaatagaacaaaaatatactactttttttgaacgtatatttatgtaaaaaactcaagcaacagtatctttgggatgtatttttagatttattaaaaaattagaaatttgttagtgtctctcttatgtatatagaaagcaaacctaatttttaattatctaaattttcaacttacattgaaaagagcaacaaaattaaaagaaaggtagatagcatcataaaaaacttcgtagaaaacattgataataaaagtaagcatctgaaaattaattaatacagagtttacgactatgaacaatatattttctaactaactaattatctacattttcaacttacattgagtcagtttagacagaacattaatcctccaaaaatcccaattaaaacatgttttttctgaactattaatttttttaacaaaaggtttaattcattaaatgaattagagcagcagcctataatattttgggaataatcgatatttctattgatatttttcatattttggcacattatcatttatattttcatttctattaaaagataattattagattaaataagatttacaaatgaatgcgaaaaagttcaacctctcgaaaaatctagtttttcttgggatcattgcagcatcttgtgctagtacaatactctcaggttattctgatgcaaaaggctttagtttccctattttacaaacttgtattatgtgtttttccgaaagtttatgtataatccctgctttgtacgataggaaaaagagacaaaagaatttaaatattagatcaacaataataaatcctgttggtcctattagcaattttgccaaaataattgtaaaattaatgccatgcctagcaggactttgtgatgttatttcatctgctcttgtgtatatagcttatatacatttagagacagcagatgttgtatcaacaggtattttcaatatgttttacattctactctataaaaaatacatccaaaaaaggaaaacatacatacatcaaaaaataggaattgttatactaattctaggtactcttggacttacgttgaatttcgctttttttagcggctacaaatatgaattcagcttaaatcgattctgctacctacttctcatgttgtttggggcactgttttcagtactccacctcataatcatggagtacacaatgaaaattcaaggcatgactccttgtgaaacagttgcttttcaaggtttgtcctgtcttttaatatcatcaattctatacattccagctaattatatttactacaactcatattcatcttattatttagcagccccatttctagcttttaaatcaaatatgatgattggtctgataatatcatcaattgtcgtgattttttggcttaattattttgttgctaaaggagtcaagcttacagattcacttgctgtttgtactttggaacctggaaaaagtttgattatttggattatttttataataataaacgataatcatattcggagttctgaatggataaatttaggtttttctgttattttggttattggtatgttgatttataatgaagttgtgatttttccttgtggcagaatgaaaaaatcagctttgaggagtattagagaaaatgaagcttatagagaggctaaattaccaggccgtgcttggcagtttaaacttgaaggtcttattcaataatattctatgaataggaaaagttaaaacttaattgatatagctaatacaaatcctaatataaaaactcaaaagataaaaattatcttaaatatcaatagtgttattatctagaataatgtattcttcaacttttggtctctcaacttttattgttatttttttgaagtaataattttcaaggttttcatatgagcctatacaaaaggctgtcccttctccataaaacttagcatctttccaatcagcctgcatggtgaattcttgttttttccatagttttattccgaatttgttaaatccccatccaataaacccttgatcttcgaatctagtcacaggttttgcaatcataagcgtgtcttcatttatcaatctacttaaacttggagtttttaacaagtgatgtctaagtaatcttcataaaaattactctgaaagacgcattttcctagtttgtatatctggatgcatctcagcttctataattccatttctttctagggtgttgtataataatgaagcagatgctaatccttggaacactgcactatttgttgtaaaagctgcaaagaacaaaccaacactaccaataagatatttgttcttttgaaagaaaaagtttttcattattataattttttttattagtattatcagcttattagaaaaatattgtgaagctctcaaagataccttttagccactcaatcggatttggcgatctgtctagattgagaagttataaaatcttcggcccttagcaaaataatagttttcttgttgagcctgtgctcttactatttatcattgtaatttagcgtaaaattgttgactacccatatattcaagtaagcaagaatagcagggaatatacacttaatataaaactttgatgaaccattaaataaacctaaagcagattcttcttcttattttcttataaaaatattaatattttgataaatcaactctataaatatatttaattaagaatgttattttatagtagttcttatcagtttgaagaagaaactaattcttagattatgaacaaaagaaaaaatagattaaataattaaaaactatataaattcatataagaagaactaagccaaatactgtcttaataaattcttaaatagttcatcataagataacgttagcttaatcattattattcaaaatataaaacaagttatgattatgtttatataatcatcaaaatatgtattgaaattataggataagaactatagttgaatagtttttgattaataaaagcttattataagttttacaagaaaaagtctggtaaaggatgaaagtgaaactccctacaatgaaactg
>MPUH01001677.1_1_4246
aacttataatcaagaaaatctagcttttgaagagaaaattatttgtgaaattttcgactttggagaaatatgtgaaactgcaagtaataaaactcctgcaaaagaaaaaatcaagtatttgtcaagcattNcaagtaataaaactcctgcaaaagaaaaaatcaagtatttgtcaagcattgaaaaaaattataaaaaagattatttaggatttattgagagaattttagaaatgcatgaaaatattgaaaattttattgaagaaaaatcggaatttagtatagaaggaaagaatgaggattttttgtctaaaatccatgatgtaagtgtgcttaaaatgggccagcccagatcttttgcgttaataaacaatatagagatttggaatggacaagatatggctcttgcatattgcatgagtattactaatcctactgaaaaatgtcaaaaatgctcgaactcctgctcttgggaactttttcgaagtgaccaatgctatgaagaatgtaacaatgagcaatgtgggttccaaaatatgaaatgccataaaaacatcccatctaattcaaatacaaagtcaaacaataatcttcatataagctcaatacattcaactcataacatcagacaaatcagtgataatgaagatatctgtgctagtggttgctattattctgatatgagaataggcctatgttattcatcttgttcaggaaaatgctttgattattgtagcagccaatactgtagcccaggctgctcttatgatgaccttaaaaaagaatattgcccaaaccaatgctctaaagaatgcataaatggttacggaacttgcaaatatcaagctgattcaactgaagacacaatgatttatgtatattctgtaatcccaatatgcattgttattttattgtaaactttatataggataccctttttatatcttttacgacataaaattagagataaatgctgtccacatcctcttcaagataatcctgaaaatgatcggattgttgaaagcaaccaaagaaggaagaaagagaaggttaaagtagaaaaagtcaagcttatgattgtggattttaataaagatatgaattttttgggagaaaaaatatgcagcattgatcttgaagagtttgaagaggggcataagattattgtcacaccttgccagcatggtttccatcctatgtgtttgcatgagtggtttaaagctaaaaatcatagaggcaggtgtccaaattgtctatattcacttaagggatatgcgattgaaatccctgagttagataattagttatgaatttcatactaaaatatgaatattgcataatataaagctttaaaattcaattaagctaataagtctctctttagaattttaatagcgtactcaaatcataaactcccacaccgaatacaataataatccttcatgctagcaaacacaattccttttcaaatatttaatctttcaaaatatacttatttttataaccattctataatggaactacaaatccaagacttcaaacttattctagtaggtgacggaggagttggcaagacaacttttattaaaaggcatttaacaggagagtttgaaaaggattataaagcaacaattggtgtcgaagttcatcctatgacattttacagtaattatgggcctataaatttcaatgtttgggatacagcaggtcaggcaggaaacgattcattgggagatggatactatataggaagtgactgtgcaatcataatgtttgatgttacttcaagaaatacatatagaaatgtccccaaatggcatagagatatatttagagtatgtgtagatcttcctatagtattgattgggaataaagttgatttaaaggataggaaggttaaggcaaagcatatcttatatcatagaagacacaattttcaatattttgatgtatcagcaaggatgaattaccagtttgaaaaaccttttgtatatctagcgagaagactaacaggtaaaagtgacttggtttttaatgaaaattcagcattgctgatagatagaatagtggaatcttagacaattttgtatataatatattaggatatatattttggaatatataatataagctgagtgattaagattaaaaaatcatagcagttaaagctattaaatattattttctagttttatttataagataattaaatttaataatgagtagtttttatgattttagcacattactacaaatacttataaggccgtggttattagcatcgatataaaacattaatcaatatcattttatagcatttatattattttgaatttaaacatgctttaagtctacccaaattactacaaaaattatatctcactatttatcccctaaaaaactatatattatctaaaggaatatgattaagcccaagtgtagtataatttaagataagcgatagagtttgaagagctttaccaagtccaatctcttgccaagatcccgttaatattataataatgcattttcaacagccaattcagactttccagttgataatcttgcatattgacgtcaacgataattttgggttgcttatagagttttgctgtgtaaaagttggagtcgttagacacaaaagtttattcaacttagttttcatcgtgctgatgccgcttgtgaatatcaattctataattttctgtttagagaattcattgagcgaatgctattatgcagtactccaaaaaagtatggctatttatatcgaaattgggcgcaaattagctaccttagatatctataccctaaaaccgataaggtcattatacatgatttaaattaactaaatttaaatcaatctatattaatagcctatttagaactcatatgaggcgataacctcaatcatcttgccaaaagtgttcgtctcatatcttaaacgaaattgcatttcaccgtgatgctgaagaaagcttttttcaattcgagttcctgcttttctacgtaaaaatcatttaaatcttgaccaaaaagcttcaattgactgcgtatgagtgtcacagtcttctgaatcaacaaattcgagtgagtgattaactgtagtatggcttatatctaggtctgacaatcttttttgatagatttctataggatttccactcatctgtacacacatgagtccctgggcgaagtctacgacgtaggatattaacaagagtctttcttttctatcctctactatttcgatgaagcattctttgtaaaaacctcgagtgacaccaccgaatatccaaacctgatttgataatagccttcctttattatactttctccttaccaaaagacattcgtccagttcaactattctgtcgagccctccaattctttggtcagcaatctcgaaataatggaatgacgccaagtttctatattttttgaaaagtttgagtacagaagaagaatccacattatattctcttgcagcatacttaggttgagtttctactgaccactcatatagtagtaacacatgagtttcaaatggaattttcaaacttgaaaatgccgcaaaaactgaataggatctttgaaatcctttttttctgcatctatatgcttgtttttcttcgttatactttgtttctccgttacaattaaagcataatggtttattagcaagattccgagatctttgccaaaaataattgcttgataaaatttttgccagttctaagcgcctcataatttgaatatgaaaggatactttaaataactaatatggtgaaatttttatagttttttaggttaactggtgcctaaggtagctaatttgcgccttttaatgaatctatttggtccattaataatttcagttaagttagtgagtctattgaaggctctattagtttgactgagctttccggatctgggacgtaatcaatatcattttcactacgagtttcctcatcacttgaatgtatatttatgtttcttgatcgatctgccatttttacaattggcgattttgatattaggattggaaaggaatgagatttgtgcgattagagaattagaggattagaggtataattgtagaggattgattttttttgatattgatgaatgagatgattgaaaaatgaatgatttgtagtgtaaatggtaaaaatagtggagctagttctgtataggctttagataaattagtgaattatgggtgttagggtgttagggtgttagg
>MPUH01000067.1_29688_36011
ATCCACATAAATCATGCACACTCTGTCATCTAGAAATGTGTTTTATCTGTGGAAAACCTTGGCATGAAGGTAAAACTTGTGAAGaggaagaaaatattgaatatgaaGGTTGGGAATTAGGTAAAAACGTTAAAAGATGTCCCAAATGTTGTTAtaaaatagagaaaaatgaAGGATGCAATCATATGACTTGTAGTTTGTGTAAAACTGAATTTTGTTGGCTTTGTGGTATTCGTTGGTATTCAGGCCATAATCAACATCAATGTATTGTTGTTAAAGAGTTTCCTAGATGGACAGATGAAGTTGTTAATCATATAGTTCAACCTGAAATTGATCCTCAGAATCAGAGAAATAAATGCTGGAGGACTATAGCTGatatatttgtattttttatgctgTTGCTTTTTCCAATAACTGTTgcaattttcataatatttgGTCCTGCGTATTATGCATCAAGGAATGTGTATCGATCAAATCTTAATAGAAGCAGGACAGTTAGGAATATTATGACAGtgattatgtttataatagCATTAATATTCACTCCAGTGTTTTATGCGATTGCAATACCAACATGTCCATGCTGGTTTATTGCAAGCATGCCTAGTTCGTAAATTTAAAAGGCTTTTATTTAGattgttgataatatttttagtttttcaattGGAGGATATTATAAAGTTATGTAAAGTTGGTTGTAATATATGCGCAGATTTGTGagttaaaacttttttagttgtttgctgatattcataaattttacataattcttcaagttttgaaattaaaatgagatgttttataagatatgtttttaatatgctTATAACTAATTACCTGATTGATCTCAATGCAAGactattatcattttttttatgcattGCATAGTTTGGCTTATGTCTTCATTggttatgatatttttgttaatttCTTCTAACTGAAGCCTGCTAGAAAAAATTTGTCAACTCTCTACATTAAATAATGTTAATTCCATagattatattcaaatattccATCTAAcacaataaataaaatctttctaattattttcataacaaCATACATTTTCACActactaaaaatttattacaaaataaaaataaatggtAGAAGACAAATTCATTCTCAACTGCATCATCCCTACATCTGAAATGTACTTTTCAACATACTACGACACAACAATTTCAATCCTCAGAGAAGTTTTACAAGTAAAATCTATTCAGCTAAACTGTTACGTGCATCAATTTTCAAccatatataaagaaatgtTTTCTCATGGTACCGAAAGTTCATTTTCAAATTGTATAAGTAGTTCCGATATTTTTGAGCTCCTCGACGAGCCGAAATTTTGGCGAAGTCTTcgaaaagtaaaaaataattagctTGCGAATGGTTTTGAAACAATAGTAAGTATTCAACTAATTAAAGTATGCCTCTATTTAAACAGCTGTAAACATGTTAGGTATATTTTTACATAGTATTGATCTTCTTGGAGTTTACTTTAATGCATATGTTCTTTTAGATACAGAATCTATGCGAAACGGTGTGAAACAAGATCCAAAACAGATTTCACGTTCATTAGCTTTATCTAATCGTTATTTACctgaaaagtttattaatatctGGCTTGAACATAATCGAGAACTTCTTAATGATAATAGGATTCTTTCACCTGATGAGTATTtgtttttagcttcaaaTAGTTATAGCAAGGGAAGtttgattaaagaaaaaatacccaCTATGAAAATGAGTATCAAAAAAGATCTAAAGACTGGgacttttttgattgaaaatgGACTACAGACTAATCctgattttgatatgaggttagaaaaaattatgtctTCTGTTCCTatgaatatgattttctttgattataCGTATAAGagtgataattttattaaggaaAAATACCCCCCAGCAAGGAagaaagctttgaaaatgCTGGAGACAAGGAGTTTTAAACAATTTCAATCGTCGTTGAAAGACCCTGAACTTATGCATAAGCTAAAGCAAACTTTATCAGATgctaatcttttattaaacaagTCTAAACTCAATTCGGAaaacttttcatattctAGCTATAGAAATTCTGAAGTTTTTGTTACTGGCATGACAAATTTGATAACAAGGCTTATTCAAGTTGAACCAGCTACTGCTATGTCTAAACCAGATAATCTTGAATTAACTggtaaaagtattaaaaaacaatctAGACCACAGACATCCCGTCCAGCACTTGTGAGACCTTTATCTTctacatcaaaaatttttaataaacaatcTAGACCACAGGCATCCCATCCAGTACTTGTGAAACCTTTAACTTCTacatcaacaatttttagtaaaaaacttaaaaggcCTTTAACTGGAAGGCCATCGAATAAAGCACAGCATTTTATGGATTAGTTTTAGAAATTGTTTAGGTTTAAATTAAGGAAgctaagattttataaagttttttcgaGTTAAAATTTCTGAAGAGCTAATATAAATGGTAGACCTTCTTGATGATACTATTTTGTTACCTGATTTAGTACAATTTAATAAGATATtctttgatgaaaatgtAGCTATTGAATATCTTTTCAATAAATCTGTATTTCTACAAGTTAAAAGATATCCGGAATGCTACAAGATAATGCaattaagtaaaaaattttccaaatttAATTGTATTGATCTAAATTGCTGAAAAAAGGTCGatgttaaaaaattcaacatATTTGAAGCTAGTAAAAAACAGTTCTGCACAATCTTACTTTTAGGTAATTTATGACTTCATAAAGTTAGAATAAAATCAGCATCGAGTTTAATTggtctaaataaaaatactgtAATAAACTATTCTCATAAGTTTTAAGATAGAATTCAGCATAGTTTTGCATTAACTAATGAAATGATCGATGGAGAGGATATCTTAGTTCATATTGATAAGTGTAAATTTggttgatgaaaatataatcgAAGACATTACGTAGAAGGAGTATGGATTCTTGGAGAAGTTGAGGAAACTCccgaaaaaaatatttttaatcgaAGTCCCTGATCGTAGCACAAAAACTTTAaccaaaattattttatagcatGTCCAAAGAAGCTCAATTATAGTCATCGATTATTAGAAAGGCTATAATCGTTTAAAAGAATACTATGATAATTTCACTGTCAATCACAGCGAAAATTATACTAATCCTGAGACTCACGTTACTAAAAATGCTATTGAGAGCATATGGAATGTGTTAAAGCATCATATTGAACCAAGAAACAGAACAATTAATATAAGATCTCATTTAGACCTATATACATATGACACAGACTTAACAAGCAAGAACTAcggaatttttttttgaagatatatgGAAGTTAGTGATACAGTCCCTcagaaaaataattaagatttttttaaagcatttcttatactctttaatttttatatacatacTCATAGATAATTTCACTGACCTCTTCTAAGATAATTCCATAGATTTTCTTTGCATAGAGAGAAAcctaaaataatctaaacatctgcttttttaaaaaaaatctacacAGCACATGCTTAAATTTAGGTGTCAAAGAAGAACCTTATCATGTTATGACCTTGCGCGAGTCCATAACCTTAAGAAGCTACGgttctttatctaaaaatgattaatCCTCATTCAAATAGAATTAAATATACTAATAAAGTAtggaaaaatacaatatttctCTTCTTCCATGCAATATCCCTGAACCACTATGTTCCTTTGCCGGTGTATACCTTCCTcagttttcttcaattttcatcCATGGCGGTTTTGGAGATAACGAAAACAATGCTATATACTGCATAAATCTAGAATCCTTACAGTCTATGGTCAAAGCTTCATCAACTCTAAGTCTAATTGGCCATGCAGCAGTCGAAATTGAAGGAAGAATGTTCATATTTGGAGGATGGAATGGAACTGAATATTCTAATTCAAGCTTAATTTTTGATCCACTTGACGAATCtgttaaaaaaactgaagcACCTTCAAATGCTAAAGAATGGGAATACCCAGTTGGCCGTAGAGATCATTCATTAACCTTAGCAGGTAACAACATTTATCTTCTTGGAGGCTGGGATTCATGGAAATGGACTAATGCCCCATCAACATTTTCCCAGCTTTGGAAACTGACGGACTCTTGGAAATGGGAACTTTGTGAAGTATTTGGAGAAAATCCATCAACTTGTAGAGGACATTCAACCATATATTTTgctgaacttgaagaattagTTGTTTTTGGTGGGATTTATGGATATACTACTTTACTTAATGACCTTCATGTTCTAAATCTTAAAGATATGCAATGGAATAAATTAGTGACAAATGATGGACCTAGTAAAAGAGCTTGGCATTGTGCGGCTAATGTTGATAAGTATATGTATGTATTTGGAGGTTtgattgaaattaaaaaaacaagtaATGAACTGTTTAGGTTTGACTTGCTTGAGAAAAAATGGGAGGAGATATTTGTAGAAAATATGCCATCACCAAGATGTGGAGCTTTAATGATAAATGTTGAAGGGTTTCTTGTGGTCCTTGGAGGGAAAAATCAGCAAGAAGAAACTTTAAAGGATGCTTTTGTTATTGATATCGATCAGAAATATGAGAATTATAGAGAAAATGCTGATAATTATGGAGTGtgttttaaagaaattggCCATGGTATCGAACCCCCACAAATTCCTAAAGAGCATGTGTATTCAAAAAGATATATCCCCAAAACGAATTTTGACGTTAATAAATTCCCTCAAAATTCTAGGCAACATTTTAATAGTCTTTAAATAAaccatatgaaaaaaaaaattatataagatttatatggCGCAGTACGGGTTTAATGAAGTTATTCCAGGGCTGTTTATTGGTTCTAGATTCTCTTTACACCCTAAGCTTCTTGCTAAAAACCATATAACTCATCTTTTATCTGTTGATGGCTTTAAAGATTTTCCTCCTGGTTTTGTTGTACAATCTTACGAGATTATTGATGATGAATCagaaaatatacttaaataCTTCAACAGTTGTATTGATTTCATAGGAAATAATAGAACTTTAGTGTTTTGTACAGCTGGAAGATCAAGAAGTGCTACTGTTGTTGCTGCttatttgatgaagaatATGGGATTAACACTTCAGGAAGCAATTTATACGATAAAAAAAGTTCGTAAGGTTAGGCCAAATGATGGGTTTATGAAACAATTGGAAACTtgggaaaaaatcaattgtGAATTATGTGTGAGAGAAAAAAAGACTGAGTGGTTTGTTGAAACTGAAGATTATGTTGTTTTAAGATGTGAACAATGCGATTTACCTATGGtagttttgaaaaatcataGCATGGATGCCCCTGAGcaaatcaaaattcaaatgCAAAAAGCTCTTTCGAAAATAGCAGAAAAAGAATTCCAAGGTTCATGGCACATTGACACAAAACAAAGGACAATAACTACTCATCTTCATTGGCATGCTAGGCCAgttatttttaagctttaaTCAGAAATATTTATGTCTGATTTTATAGTTGATATATAATGAATGTAAAAATATGGTACGGATGAACGTATTGGCTGATTGcttaaaaagcataatcaaCGCTGAAAAAAGAGGCAAACGTCAAGTTCTTATTCGTCCATGCTCAAAAGTGGTCCTAAGGTTTTTAAGACTAATGCAGAAGCATGGGTATATTGGGGAGTTTGAAGTTGTAGATGATCACAGATCTAACAAAATTGTTGTTGATCTTAATGGAAGACTTAACAAATGTGGGGTTATTTCTCCAAGATTCGATATATCGTTAGTTGATTTGGATCAAGTAACAACAAATTTACTTCCATCAAGACAATTTGGATATGTGGTTCTTACAACTACTTATGGTATTCTTGACCATGAAGAAGCTAGAAAAAGGCATACGGGAGGGAAATTGTTAggctttttctattaaatttagtttattctttttgattgggtaagtttttttgcctttttttttggatgaagaatttaaagtttttttaggtttttagaagattttggGTGTGGATTTGTagtgatttatataataatattaagtttAAGGGAGAGGAAATTAGGTAGAATTATGggttttgaataaaattttatgtttaagtgaattttaagattagttttggtttatttttagaatttttagtttgattttattattgggaatttttttagagtttttaggTGATGGGAATATTTGCAATTTCATGttgtataaaattactttttgtttttagaatatagtgatgatatttaaaa
>MPUH01000105.1_42736_48939
TTTTCAGTAATGAAGTTCTCCTTGTCCGATGCcaaaattgttttattgtatatgaaaaagctatagaaaatgtttgCTCAGAATGCAGATGGTGTATTAATTGTAATCGTCCTTTACACCCTGGATTAGATTGCCAAAATGCTAATATTagtaaaaacaatatttatgatttaagcAAACCAATTTTAAGACCAAGACCAGAAGATAATCAAAACatagtaaatttatttgGATCATTAGCCCATTATATCAATGAAACTTTTGGATGTGTAAAACAAATAACAAGAGTATGGGAAGTGCAAAATGAGTACATGAATTATCAATTTGGATTtactcaaaataaaaaaggagctttttcaaatacatatactttagaagaagctaaaaatatacttgATAATGGATTTCcattaaatgaaaaaaatttgattgaaTTTCCTACAAAGTTAAACTATAGACCAGAGGCTAAATATTTGTTTCAAGTTGATTTGATGTATGAAAAATTAGAGAATATTGACCCTGATACTCAAAATAACCTTCCTGGACAAAGAGTTTTAACGAATTTTATGAACAAATTACTAATCAACTCAAATGAGGGAATCAgaataaatcatttattagaaatagaGTAGATAAGTCATAGTTAATAGAAAAGCATagaatgattattattatatttatatacaattttcaaaatgcaaatataattttttatgacttttttttaaactagtcaataatataaactttcttAATAAGATAACAGtaagattatgttttttattaaagaagataaatgttttaattttaataaacattaatataaacatagtattttaaatataatagtttataatattaatccGTTTACTTAATATATATtgtaatatatatttattatatctctTTATAAAATGACTTATATTATTCATCAACATTTACTCTTAAGAACTATAAATTCAAGTTACCCctttaataaacttactACATTTCTAACATTTAATTATTCTAAAGTAATATCTATAATTNCAATATATATtgtaatatatatttattatatctctTTATAAAATGACTTATATTATTCATCAACATTTACTCTTAAGAactataaattcaaattacccctttaataaacttactACATTTCTAACATTTAATTATTCTAAAGTAATATCTATAATTACAATGATATTTTCCCTGATGTCAAAAGTTCTATTTTATTCTGTAAACTTTTTAATGTNTACAATGATATTTTCCCTGATGTCAAAAGTTCTATTTTATTCTGTAAACTTTTTAATGTCTCCCCAAAATCTTTTGACGACATCAAATCTGAACTATCCAAATACGAATTTATTTGTCCTAGAAGCTTACTTAAACCCCCttctaaagcttcttcacttgttgctttcttttttttcttaaatgTTCCTTGAAGTTCTGTACTCAATTCATCAATAGTTCTTTCATATGATTCTATTGTCTCTTTAAGGGCTAAATTTTCGTTTTGAGCTtctttgagctttttttttaattcactttcttcatgattttcaacttttttcagGCACAGATTTTCTTCTCTTTGTATAGTTAAAAGCCTTTTGAgattattgatttctttGCTATACTTTTTTTCAGCTATTTGTAGTTCTTTTTTAcattcttcaagttctttatatatatcatCGTTGTAATCTGGATGTTTTTCCTGTTCATGTTCATTAAGCTCCAATTCATGCATAAACCTTAACTCCTCGATTTTCGCTTCATAATAATCCCgcaatttttctatttcttcttGGTGTGCCTTTTTAAGTTTCTCACTAACATAAAGTGCGGTTTGCTCATTAATATCACTCAGCAAAACNTTTTAAGTTTCTCACTAACATAAAGTGCGGTTTGCTCATTAATATCACTCAGCAAAACATCAAGATCCTGCTTAGATCGCTGAAGTTTCCTCTCATGCCTTGCTTGTATATTTTGTAGCTGCTGTGTATGATCTTTCTTCATAACCTCAATCATCGATGTAAGTTTTTCAACATCTTCTCCAGTCTGTGTCAACTTTCCTTGTAAGCTTGCAACTTCATCTTTAAGCTGCATTACATCTCTattgtaagttttttgaagttttctATACTTACTGTCTCTTCGATGAATATAGTATTTCATtgcttcaatatctttttcatatgttGGGGATTCGCTTTCAGCTTGTATACTTTGACAAGTTTCTTGCATGTCTCTGCAGTAGTTATCGTGCATGGAGCTAAAACAGACACTTTGATTTATACAAGTGTTGGGCTTCCACTCCATGGTAATAGACGAATCATTTCTGGGACTTGGACTAGATGAGTCAAGACTAGAGTCGCTGTTTCTTTTGGAGTATATTGAGTTAATTTTAGATTCATTTATTAAGGATCTGATCGAAATCCATGAGTTGCCTCGGGAACTTTCTTCTTCGAATCGATTCATGGCTTTTTTAAACCCAAACTTTAAATGAAATGACAATATTtaaactatacaaaaaaaaactgacCTTAGAAGTACTTTAGACTGAAAAAgttgttttaaataaaattgtatgtATCATgatttaatgattatttagtTGTAGtgaaatctttataaaagatttgaattgatttatatgaatgaACGAAGATTGCTTTGtaatgaagtttttactAATGAATAATTTGATTGAGTTAAAAGATAGGAggttatttgatttttggatCGATCTCAGCCGCCAAGTTTATGTAGAAAATGTGATAAAAGTAGTTAATACTTTTAAGCATAATAGGATTatgaatttaattattataactataGAAAGTGTGATAATTAAGtgatttaggttttttgatgaaacaATACTATTATTAGTAGGGAGGGTATTATAATCAACACAAACAAATCTAGTTTGAAAaacataattaaaatatgagCCACTGTATTGAAGGTGTATGAATTTTAgggatataaaattacagattaaattttttttttttaattacaTATCGTATAggaattcaaaaactttaactgaaattatctttaaatatgCTCATAATGGTTTAATTATCATTTctgataaatatatttgttataaaaaactgaaaaaccATTACGGTCATTATACCGTTAAGTatagtgaaaattttattaatcgTGAAAAGGTACAACAACATACTCAATCAAAGGTATTTGGGATAAGGTAAaacatcatataaaaccaagggtaaaacaataaaattaaaactaataatcaaAGTCTAAAACTATCCTTCGACAAAttatccaataaaaaatataaatacccaatcaataataaatatagaataactttatgaaaaactcaaGTTGTAATGACGATTCTGGGGagataatagaaaatattggtTCTTTACGAGATTTTCTAAACTCTGCAGAAAATTCTCCTTCAAGATTTCTTCGTTATTCTAAAATCTGCTCCAGAACTAGACCTAATTCAAGGAACAACAGTCCTTTATCTTATCACATAATATCTAGAAAAACTATAGATACTAAAATTTCACCTGTGAAAAATATTGCATCTATGGCAGTAGcagtaaaaaatttagaaaattcacCTCCAGCAGTAGTAAGagtaaaaattgataaaaatgctataacTGACACAAAATCTTCAGAATTAGCAAGACAACAAATATCCACTCCAGACTACTCACGAATAAAAAGCAGAGTAAAATTAAAGTAGGTCGGATCAATCCGTGGGCGTAgtgataaagtttataataaaattggaGTTAGTCTACAAGACAAAGTTCGAAATGAGATTCTGTAAATGTCATATAGTCTAAAAAAAGACCAAATCATCCTTCGAACTATGAATAAAGCTTTAAGGTCAGATGAAAAGCAAATTTCAGCATATAATCATGAATCTGATGCAGGATTTATAAGACTAtctgaaaaaattagaaatcctaaaatccCATCAGAAGATCCATCAAAACGTATAAAAGCCCGAACATCATCAAATGTAGcacaaaaatcatcagatGCTAGCATGCGTAATATTATGATATCTCAAAGTAAATGGTTAAAATCTCATGGTAACAATGATAATAGTTCAATACCAATTGCTAAACAAATCATATCAATGCTTGATTCACACAACTCTACTGGTATCCCAGCAGACAAATTTGTGTCATTTCTTATAGAAATAGGTTTACCAGTACCAATTAAATGTGTAATTAATACCCTTCAATCTTTACTTCATacaaaagatataaaaaccaaatatatttatgaagaacatatattattattatgccgatcagataaaaaaaatactcatataCTAACAATAATCAATCAAGAAACTGCAAAAATTAACAATAAACCATTAGACCAAATAACTTCTGCAGAGCAAAGTGAGGTTATATCAAAATGGTGGGAAAAATTAGATGAAAGTGGGAAAAAAATAGTCCCTTTCAGTATTATATGCGATTTTTTAGTTCTAATTTGCATGTTTACTGATATTCTTGAAGCAAAGAAATTTCTTGTTAACATATGCAAAGATAGAGAATTTATAGACAAATGCCaatttaaaatgatttttactCGAGCTTTAATTAAACATACTTtgatgaatataaataaaaaatttacacaAGAAGATTGGGATAATCCAGCTTTATcttttgcttataaattaTGTCAGTTAAAACGTCAACTTATATTAGCAGGGATAAAATACCCAATACcaaatatatcaaaagaagAAGGAGAATTAGCACTTAAAGCTATGGAAAGTATGGAAAAATTCACTTTTGGATGTAGGAAAAAGGTAGactatgaagattttaaagttgCTTGGCTTAAAAATACTGGTTTAAATTTGGATACAGTAAGTCCTGATAGAACAACACCTTTTGATACTATAGAAAGTCAGACTGAACTTGCGATTTATTATCCTAAAGATGAGAAAGATTGTAAGATTGAAAGGTTtgataaagaagataattATAGAGAAGATAAAGATGAGAGTATAGCACTTAGAGATAATATTAGAGGGAATACtattgggtttttattgtttggGGATATTGAAAGAAGAGCTAGGGCAAAGGAGTACACAACAAATAGATCTTTTAGACCGATAAATAAAGATGAATTAAGGTGGGCTAGGCAAACAGTTCTTTTGGACCACTTCcgaaaaattatcaataaagtcaatatattttattaatatattatttgcttttcaaatatcattttatatttcactGTCCATAATTTTAACACCTTCATctatcctaataaaaaatacataattcAGCTTTAATCTTCAactgatataaaatcatacacaaccttaaaaataacccaaaaaatctaaaaataaattctaacttattttcaaaactttttcccaATCAAAACCCATATCCAAAAAACCCACCCAAAtcctaatcataaaaatcccacatctttttaaactaaaactaatctaaaattataaatctcTAATTTCTCTAGCATCCACATCTGCAACAACTACAACACCCATCTTTACTTTCCTTATTCCTctcatcatctaaaaagTCCTTCAAAGTTTCAGGAGCATGTAATGGACCTCTTCCATTCCTTCTACAAATTTCCTCATCAGCTAAAAAGCAATGTAATATAGCATCACAAGCAATTCCATAAACactcataaaaatctcagcaattaaaaaggaaataagcaaaaatattatagttgGAAATACTGGTGAATGAATTCTTTCAGACCATTTGTCTGCATGAGTCACAATAAGATATCCAGCATAAGTTGACCCTATAGAAATTATTCCTTTGCCTAGTAGTTGGAATACATGGCCTATTGATCCTAATGTTAAGAACCTTCCAGCATTCCTTAGTATTAAGAAAAAGGCTTCACGGGCTGAGGTACAGAAATTTGTTGAATGTAAAGCGACTTgtatataagcatttttgtttagaaaCTTAATAAAACGTTCAAAGCAAGAAACGTAGCACATCATACAAGCTAAAAGACATCTAACAAAACACATTTTCCCATCTTTGTCAAtggatttgattttagatgatatatACATTAGTATGTATTTAATAGTCCATATCACAGCTAAAATAAAACTACCAAAAGCTAATGAACCGAGATGATAAAAGAAAGCACGCCAAATCGATCTAGA
>MPUH01002283.1_1_3159
CATTGCTGAAAATTATAGCAAAGCATGTGCTCCCAGgatcaaaaataaatactgATGAATGGAAGGCATATCAAGATCTAagtgattttgattttatccGTTAAACAGTAAATCActcaatttcttttaaggATAGTGAAACTAGAAACATACAAACCACATTGAGGAACGAATGAGATCAAGCAAAGTTCGTCAACTTTACaacaataacaaaatatcgaaaattaagaaaatcgAATTGAGTTTATATGGAGACCAAAAGAGcccaaaaaatatatatgttATAActtaattattaataataatctataCGTTAAAACAAATGTAAAATCTGTTTCTAAGTAAAGcataaatgatataatttaaatcctatcaagtttaagtatttatcataagttcatttaaacctaaacctttttcttatcaaaaaatttacaaatcCTAGACTAAGTTTAAGTTTAGTAACGAAAAATCTAActattttaaattcaaaaacatcATTTAAATGCTAAATCtgtaaatttcataaaaccaaaagccaaaattttttttcgaACTAAACTGTctctaaatcaaaaaatttcaaactcATTACACAAgtcacataaaaaactaattaaaatcttatccaaTAAGCAGATCACCTCAAATTTTCAGAAAGCACTTAGCAAAGCCACTAAATCTAtttatttaatgataaattcttaatccaaacataatatttatccCAATTTATAAACTATGAAGATATCTTTATCTAACAATGCAAAAACCCATCAAGCTTCAATTCTATTACATTCCAATACAAACTCTTTCTCTAATTCAAAAAGCATCCAAGGATACTACTTTTCTGACAGTACAATTCATGAAAactcaatatctttattatcaaaccctttaagcaaaaatttagaagaaagCTGGCTGAAATTATGCACAAATAATGAACCAAAAGCTATAACTCCAATTCCTAAAGAAGAAAGTGAGGTTGATGCAAGTAATACAAGCTTTGTTACAAagtctttttatatagagaTTGAAGCTGGAATGATGGTTTCTGAATGCAAGGGAGTTATTCGTAAATTGAATGAGAAGcttgatgaaaattatgagaGGATTAGTAGAGAAAGCTTAGAGAATATTAGACTTAAACAGGCTATGCACGATTTGCAGGATAGAATTGGAGAGAAGAAACAAATTGAAATTAATTGCATGAGAGCTTCATGTGGCtgtttaattatataattttgcaTATGCTTGCATATNAAATTAATTGCATGAGAGCTTCATGTGGCtgtttaattatataattttgcaTATGCTTGCATATAGAGGATTAATGCAGATTGTTAAGATATTCTATTACGATTggatttgaatttataatatggGTGCTTTATgactaattttatataaatcatattgtATTTAAGAAGTGGGAAGtcatttttgaataaaattatatgggttttaatgattttataattagtttttaaagagCTTTGCTTAAGGAAAGGATGGTGAATtctttatgataattttatgaatttaatttatgctttttataagccaaggatttgaaatttattaatgaGTAGTGATGCTTAAGTTTAAAGCATATTTGATTTAGTTGCTGATAAGttggaaattataaattttaaatatagaaaatgcaACAGTTTCATGATTTGTATATCATAATACAGTCATAATTAAAGAGGAAGTTTCATGGGaataaattattgatttttgaatcaataaatctaaataatattcaaaaagtatatttaagcatcaaatacataaaaatatctatagATAGAGAGAAGTGCGATGAATAGACATGAagatatttgaagaaaaaaatcagcaattGAAGTTTACCGAATTAAGAGCAACTTTGGTATGCTTTCGCATCCTGGTTTTCTTGCTACAATTGATGATACTTACGCAAAGAAAACTTAGAAGATATCTAAGAAATTGAGTTCAACTCTTTAATCTATACcctagatttttttaaatgagtAAATATAATTACCTAGGCTTTAAATATTCACAGGGTCCAATATGAAAAttgcataaaaaattcaagtaCTCTACTTAAACAATATATTACTAAATCACAACTTATTTATAGCTTCCTTGTTGCCAACTCAATCTGCTCAGCTCTAAAAATCAACtgtgatatatttttttcctgaTTTATATACTCTACAAACGCATTATGTTTAGTCTCAGTTAAAAATTCATTCTCATTATTTTCACTGAACTCTGTATTCTTAAGTACTTTAATCGTATCTTTAGCCCAAGCTTCcttattattttgtatatgatctctttttcttttggtATAATCATCAGAGTTTAGCATGCTAAGTTTCTTCAAATCTCTTGgctcttttttcattttctccaagaaaatctcaataaatttttcttcaagtcttTTGTAGAACCTTGACCCAatcatgatattttttctcctTAGCTCTTCAATTTTAGTTTTGGCCATTGGGGTTTTTACTTTGTTTtctaatatgatttttttctcaagcTCTCTAGCTATGTTAACTTTAGGATCAAGGTGTGGGGTTACTGAAAATGGTTTATTgaattgttttatatgagCATGCCCTTTGGTTTCTATAACTGGCTTTGAGCATTGAAATgatttattgatgatatcTTGAAGTGGGCTTCGATCTGGTATTGCTTCTTCATGTGGGATTAAAGGATTTAGCATACGAGTAAAGAATTTATCTAGTAAAATTTTCT
>MPUH01000210.1_26508_32921
TTAGGTTTTAATATTGACAGTtattctatagaaaaagaacttccTATAGGAGCATCTGGATGTCCTATTTTATCTCAAGAAAACGACCTTATTGCTATTATCAACAGTTTTGGTGAGATAGTTTTTGTATCAAGTTTCTATAATTTACTCAGAGATAATATTGAATTACCTCATTCAGTAGATCaaagtataataaaagatcATCCAGGGTTTATGCAAACAgcttgtttttttgatagttgtCGTAGCGAAGGTCAATTTTACTCTACAGACGAAGCACTTAATAAAGTATTCAAAACTCCAGAAATGATCCTTGGGTCTACAGCTGTTGTTAGCAACCATGGGATTATAATAGTCGGATTAAGCCCAGATCAAAACCCTAAAACCTGGCTTTTTGATGGGAAAAACACAATAGAACTTCCCccaaccaaaaaaaaacacctTTACCATAGCTGTTTAGCTTTagatgatgaaatttatgTTATTTCAGGTAGTACTCCTTCTGTTgaagtatataattttaatgattcaACTTGGAAGTTAATAGAACcattagaaaaaagaagagctATGGCTAGTGCtgcttattataataataatatttatttaattggTGGAAGAAGGGAAAAGAAATTCATAAGGTCGATATTGAAATATGCAGACAATTCTTGGgtaaaaataaacctaaaacttGATATTGGGGTTTCTATGCTAGGGTGTATTGTTAGAcataaagattttcttatttttggAGGAGAAACAActgggaaaaaaaatttacagaGTTGGTCAGTTAATGTTAGGAAGAAGGAAATACATGAGGAGAAGTATAGCGTTGAGAATAATTTTGGTAGATTTTCTCAGTTGTATTTAGAGGATGAGGTGCTTTTGTATGCTAATGATGGCACACTTTATAAGTATGATATGGATTCTTATGAGTTGTTTACGGTTAGTTTGGATAAGGAAGATATTAATtaaattgattatataaagtaaGTTTAATAAACGAAAAGGGGCTTTTTGAGGTTTAGGAATATGGGGAGTTTGGGGATTGTGGTGATGGTTAaggataataattttagaatttttcgGGGACTGTGTATgacttttatttaaaaaattagatgaaGGTTGGCTTGTAATACTACCATTAATTATGCATAAGCTTTATATGGTTTCGgatattagttttataataaatatgctcAGACAACCTGTTACACAAGTGCCTCTTACTAACGTAGCAGTGGTTAAGCTGAAAAAGAATggaataaaatttgaaatcGCTTGTTACCCTAACAAAGTATCTAATTGGCGTGACGGTATAGAAAAAGACATAAACGAAGTCCTCCAATCTAAAGATATTTTCTCAAACGTCCAAAAAGGTATCTACGCCAAGCAAGCCGATCTGCATAAAGCATTCGGTAAAGCTCCAGACCATGAAATTATCGAAGCAATCCTAAAAGAAGGTGAGCTTCAAGTAAATGAACTCGAAAGAAAAAGCCAACAAGACAATATCCTAAAAGACATCGCAAGTATCATAGCAGAAAAATGTGTCGATGCCCAATCAGGTTGTCCTGTTCCATATACAATCATAATGAGAGCTCTAGAAGAAATCCATGTGAATATCAAAATGAATCAACCAGCTAAAAAACAagctttgattataataaaaacctacAAAGACAAACTAGGTTTAGAAAGAGCAAAAATGAGAATAAGACTTACATATACACCATTAGCCAAAGAAGCATTACAATCTTTAATTGATCAGGTGATATCAGAAAGTCTTAAAGAAGAtcaaaattttgtattagttGGATTGATACATccagaaaattatagatCGATATTTAATGCAATCAAAGATAAACATTTAGAAAATGAGGCTAATTTAGAAGTACTTAATCAAAGAGTTGTTGCTGAAGGTGAAGGGAAATTAAAACAATTGGGtaatgaagaagttaaagttGAACCACAAGTTGTTGCTAAACCTGCACCTGCAGTTAAGAGAGGACTTGTTTGTAATACATGTCCAGATGCTGAATTTAGTGATGTGAATGATCATAGAAATCATTTCAAAACTAATTGgcataaatataatattaagagAAAGAGTCGTGGTGTAGAACCAATTGGTGAAGCTGAGTTTAGTATTATGCCAGAAAGCGAGATTAATGATCTTCTTAATTCTAAGGTAGTTTAAGATATTGAATTGTATAGGATttgattttggatttttaggaatatgggtttttattgaataagtatgattattttttttttggaatgaTGTAAGGTTGgtgataataataaagattttatatgattttatccCTTAAAGTGGGGGGGTTATAATGTTGGGAAAGTGCAAAGAACATATATCCAGAATCTCAGAGTGCAATCAGTGCTTTGAGTCCACAGTAAATGCAGGAATGCTACTGAAGGAAAGTAAAATGATtgataaagaattaaaagGATTGAAAACTACGAAGAATAAGTTGAAGgaaaaacttagagaaaTGATAAGGAAGATGGAAGATATTTTGTTAAAGAAAGCTTTTGAAGTTCATTTACCTCCAGAAATGGCTCATAAGTCTTTAAAGGaatatttgattaataaaCCGACCTCAAATTCtatttttgatgttattAAAAGCCAAGAGGAATCAATTTCATTTATGCTAAAGACTGGACTTTATGTCCCACAAGATTTATGTGAATGCGGTCAACACTTATGTCTTGTAAATGACCCTAATCTTAATGACTACTCATTCCTCTGCACTTGCAGCAAGCGATATGGTTTTTTCGACCGCAGTGTATGGGAACCAGGTAAACTACCCGCAGATAAAATCCTTCTTTACATAATTCTTTGGATTATGGGAACAAgagataaagatataaaacaAATCCTAAACATCCGCAGAGAACGTACAGCCCCTCTACAATCCTTACTACAAAACGCAATTTCAAACAATTTCCAATCATCTTTGCCAAAATTTTCTGGAACCGTAGAAATCGATGAAAGCTGTTTCAAAAACCCTACAACAAAAACATGTAAAACTCAGCCTGATAAATGGGTTTTTGGTCTTTATGAACGAGAAAGAAAACTAACCTATATGGAAGTTGTAAGTAAACGAACCGCAAGTTATCTAATTccaataattcaaaaaatctgtGAACAAGGTACAACAATAATATCAGATCAATGGTctgcatataataaattagtaGAATTTGGTTTTCCTCATTACACAGTAGACCATTCTAGGTTTTTCGTAAACCCTTTAAGCCGAGAAATCCACACTCAACATATAGAAATATCCTGGTGTTGGgcaaaatatgaaataaaaaggCAGCATAGACAAATGGGGAACTTGCAAAAATTACTAGATGTTTTTTGTTGGAAAAGACAGTTTAAAAACCTAGACAAGGCAACTGAGATTGGTGATATTCTCAGCAATTTATGTAAAGTTATGCGAGAATATCAAAACGAAAAACTCATGATGAAAGTTTAagtattaaagataattttatgtacTTAACTAGTTCAAACTAATAAGTGCTTCTGATGATGAAGGGTAATCTGGATCTATTTCCCTTTGTATACTTAAATGATATGCTAATAATTGTAATGGGATGATTGCTAAAAGTCCAGTTAAAGGTccattttcttctataaggAGGACTTTATGAGGAGGATCTTTTGTTGTTATTAGGTTCTTGTTAGGTGTTATAACTATAGTTTTTGCGTTTCTTGCTTGGACTTCGGCTAAAGCCAAATTCATCATTTCCTTATGTTCGTCATCtaggattattaaaattataaccCTTCCATCACCTATAAGAGCAAATGGTCCATGCTTTAATGCTCCACCTGCATATCCTTCTGCATGAACTCTTgataattgttttattaaagatgCCCCTTCATATGCTATTGATTCACCCATCCCACGACCTAAAACAAACATATgttcttcagtttttaaCTCGTtagctaaagattttatgtcTTCTTTATTACGAGCTATTACCGAACCTGCCATCATTGGTAAAGCTAGAAGGGAacttacaattttttttctaagttcaCTTTTTTCAGGTTGTTGGAAATGTGAAAGCCATAAGGCTATTTCGATTAAAACAACACATGAACTTATGAAACTTTTTGTACCACCTTCAGCGATTTCTTGTCCGGCGTTCATGTATACACCATGTCCGGTAAGTTTGGCAAGGCTAGATGAAACGACATTTACTATAGAAACTGTTGGCATGTTTTGGGCTATACATCTTTTTGCCGCGTCGATGATTTCCTTTGTTTCTCCAGACTCACTGATTATTATAGCACCAGGGCTATAATATGGTATactattaaaagaatttgcAGGGTCAATAGATTGTACAGTATCCATAAGATGCAGACTCTTTAAAATATGACTACCAAATTGACATGCATGATATGAAGACCCACATCCCAATAGCATAATATTCCTCACCCCCAAAAATGcttctttcatttcttctaaaCCTTTCAGTTTCGCACTATCAGTAGTCAACCTTGCTCCATAAGATATCGATCTAGCTATAGCTTGAGGTTGTTCctcaatttcttttatagtcCAATGAGGATAATCCCCTAAACTAACCAAATTTTGAAGGTCTTTTATCTTAACAGATTCTAATCTTCTTGCTTTTGGATCTAATGTATACACATAACcatcttcaagttttaatGTTCGTTTTGATTGTAGCACTTTTTCATCACTACTCACAACTAACTCATTATCATTAAGACCAAGATAAAGAGGAGAACCTTTTTGAGCCACTACCATTTGATCTGGATTTTGTTTATCTAGAGCCACTATTCCCCATGTCCCAGCggttttttctaaagctaatCGCGCTGCTACTTTTAATGGGTGACcatcttcaacaaaaattcCTATGAGGATTGCGAGGAGCTCAGTGTTTGATTGAGTTTTTGGTTTGATTCCACGACTTTCAATGAAATTTAAAAGTTCATTGGTGTTGTTGATACTACCATTATGGACAACGAAGATTCTATTGTTATGATCAGTTTGAGGATGAGCTTTAGATTCACTTGACATACCTCTTCTTGAGATGTGAGTATGGCCAATCCCCGCACAACTCCCTTCATGGATTATGAGACCCTCTTTTCTTAGTCTTTTGAGAGAATCATCGTTTGGGGAGTTGATGTATTTGGTAATCCTAGCCTCTGTTCCATGAATTGTTGCGACACCAGCCGCGTCGTATTCTTcgttttgaattttttcgaGACCTTCGAGGATCACTTTCATTGCTTTGGGCTCTTGACCTATGTAACCCATTATCCCTAAAGATCGAAGGTAATCGGATTGATCTTGTAAAAGGACTCCTGTCACACACATAAAAGAGATTGGTTTGATAGCTTGGCGTAGTATATTGAACATTATTTATATGCGaaactgatattttttatagataaaactCTTGGAAAATGgaatttttctagtttttttaaatatctgGATGGAAATTGATGTGAATTTCTATATGATGTACAATTTGGAGTTGGCCTATGAATTTGGGATACACTAAAATTTTTGCATAATgtagaaaaaatgatttgacatgtgaagaaattgttgatgAGCCTTGAAAatgtgaatttttatagttcatatgataagttttattgaatacTATAGTTGGATTGTAGGTGTTTGGCTTTATGTCTGAGTTCATTTTTGCTTATGTATTACTTATGCATAGTTTTCATTACTTAATATGtctaattttatctatatgataatattagcTTTTATCATACAAATTATTACAACTACTAAAACAATCAGTTATtcccaaataaaaattaaaattcctccgataaaaaatattagataaaaaaaattcaagattTTCGTCCNcgataaaaaatattagataaaaaaaattcaagattTTCGTCcatatttgtttttataataaactcataaattaattttctcataattGGCATCATGGGTATCTGCTTTTCTAATAACTTCAgaaaaataaatgatttcACAGTATTACCTTCTAACAACTTTCATGATAtccaaaaaatacttataaactttatccACTCCTTCCATTCAATAAAAAGGTCCTGTGTTATAGGATATAATGTATCTATTCAGAAAAACTTTCGCCAACCAGCagaaattcttttaaaaaagcggagatatataaaaagctgtttaaaagcattaagggactatataaaaaaactagattaTGCAATTGAATTTCATATTTCTGgtaatgaaaaagctaatattATACATGAAATTCAAATTATGATTacaaattttgattttggtaTTGTTGTAAATGATGTAAGGGATATTATAAATCCAAACACGGAC
>MPUH01000330.1_23937_30350
ACAGCTGTTGTTAGTAACCATGGGATTATAATTGTCGGACTAAGCCCGGACCAAAAACCTAGAACCTGGCTTTTTGATGGCAAAAACACAATGGAACTTCCCCCaacccaaaaaaaacatcTTTACCATAGTTGTTTAGCtttagatgatgatatttatgTCATTTCAGGAAGTACCCCTGCTGTTgaagtatataattttaatgaatcAGCATGGAAGTTTATAGAAcctttagaaaaaagaagagctATGGCTAGTGCtgcttattataatgaaagcATTTATCTTATTGGTGGAAGAAGGGAAAAGAAATTTAAGAAATCTATATTGaaatatgaagataattCTTGGGTAAAAATTAATCTAAAACTTGATGTTGGGGTTTCTATGCTAGGGTGTATTGTTAGACATAAggattttcttatttttggAGGAGAAActgctgataaaaaaaatctacagAGCTGGTCAGTGAATGTTAGGAGGAAGAAAATACATGAAGAAAAGTATTGTGTTAGGAATAATTTTGGCAGGTTTTCTCAGTTGTATTTAGAAGATGAAGTACTTTTGTATGCTAATGATGGCACGCTTTATAAGTATGATACGGATTCTCATGAATTGTTTACGGTTAGTTTGGATAAGGAAGATATTATTtagtttgattatataaaattaaggTAAATTATGAGAAGGAGGGTTTTTAAGGTAGAAATAGTTGaggtaaaaatttttttatgtgatgataaattgaaaatattgggAATGATGTGGATTGATTATATGTGAAATGTTGTATATTTTGTGTAAGAGGAAGTTTTGTTATGAGGTATTAGTTATTTTAATGTGTTTAATGAGCTAGTTAGATATTagttttgtaataaaatatgctcAGACAACCTGTTACACAAGTTCCTCTTACTAACGTAGCAGTAGTTAAGCTAAAAAAGAATggaataaaatttgaaatcGCTTGTTACCCTAACAAAGTGAGTAATTGGCGCGATGGTATTGAAAAGGATTTAAACGAAGTCCTCCAATCCAAAGAGATTTTCTCAAACGTGCAGAAAGGTGTTTATGCCAAGCAAGCTGATTTGCACAAAGCTTTTGGTAAAACCCCAGACAACGAAATCATCGAAGCAATCTTAAAAGAAGGTGAGCTCCAAGTAAACGAGCTCGAAAGAAAAAGCCAGCAAGGTAACACCTTAAAAGATATCGCAAGTATCATATCAGAAAAATGTGTAGATTCTCAATCAGGCTGTCCTGTTCCATATACAATCATAATGAGAGCACTTGAAGAAATTCATGTAAATGTCAAAATGAATCAATCAGCCAAAAAACAagctttgattataataaaaacatataaagaCAAGCTTGGTTTAGAAAGAGCAAAAATGAGAATAAGACTTACATACACACCTTTAGCTAAAGAATTATTACAATCTTTAATTGATCAGGTGATATCAGAAAGTCTTAAAGAAGATCAAAATTGTGTATTAGTTGGATTGATACACccagaaaattatagatCAATATTTAATgcaattaaagaaaaacatttAGAAAACGAAGCTAATTTAGAAGTTCTTGATCAAAGAGTTGTTGCTGAAGGAGAAGGTAAGTTAAAACAATTAGGTaatgaagaagctaaagTTGAATCACAAAATGTAGCTAAACCTGTAGGTAAGAAAGGACTTGTGTGTAATACATGTCCAGAAGCTGAGTTTAGTGATGTGAATGATCATAGGAATCATTTTAAAACAAACTGGCATAAGTATAATATTAAGAGAAAAAGTCGTGGTGTAGAGACAATTGGGGAGGCTGAGTTTAGTATTATGCCAGAAAATGAGATTAATGATCTTCTTGGTTCTAAGGTAGTTTAAGATATCAAattatttaggatttttaagggataataagttttagtttgataaaatatgatgattattcttatagatttttttttataatataaggtTGTGCTAATTGTTACTTTTTATctatgtttatatataattatatagagtagttatattaaattaacCTATTgtcatatttaataataaataacttAAACAATATATGtagaagtaaaaaaaatattttatagctGATCAGTCTAAaataatactatttttacttgatttattattatagactataaatttttctttttttcgTTAATATTTTACGTATTACggttagatttttttcaagccCCTTTCATTTTGTGGGTCTTCAAGTGTTTATATCaatctatttaaaaaaagctatagtCTTATCTTAGGATTATcctaaaaactaataaaaatgcttagattgttatatgattttatctcTTGAAGTGGGGGGTTATAATGTTGGGAAAGtgtaaaaagcatataagtAGAATTTCAGAATGTACTCAGTGCTTTGAATGCACAATAAACGCAGGGATGCTACTgaaggaaaataaaatgattgaCAAAGAATTAAAAGGACTTAAAACCaccaagaaaaagttaaaggaAAAACTCAATGAAATGAAATGGAAGATGGAAGAAATTTTGTTAAAGAAAGCTTTTGAAGTTCATTTACCTCCAGAGATGGCTGATAAGTCTTTAAAGGAGTATTTGATTAATAAACAGACTTCAAATTCtatttttgatgttattAAAAGCCAAGAGGAATCAATTTCATTTATGCTAAAGACTGGTCTTTATGTGCCACAAGATTTATGTGAATGTGGTCAACACCTTTGTCTTGTCAACGACCCTAATCTTAACGACTACTCCTTTCTTTGTATCTGCGGCAAAAGATACAGTTTTTTTGAACGTAGTGTCTGGGAACAAGGTAAACTTTCAGCAGACAAAATCCTtctttatatcattttatgGATTATGGGAACAAgagataaagatataaaacaGATTCTAAACATACGCAGAGAGCGTACAGTGCCTCTACAATCCTTACTACAAAATGCGATATCCAACCATTTCCAATCCTCTCTACCAAAATTTTCTGGTACTgtagaaattgatgaaagtTGCTTTAAAAACCCTACAACAAAAACTTGTAAAACTCAACCTGACAAATGGGTTTTCGGACTTTATGAACGAGAAAGAAAACTTACCTATATGGAAGTTGTAAGTAAACGAACCGCAAGTTACCTAAtccctataataaaaaaaatctgtgAGCAAGGGACAACAATAATATCCGATCAATGGTctgcttataataaattagtaGAATTTGGATATCCTCATTATACAGTAGATCATTCTAGGTTTTTTGTAAACCCATTAAGTAGAGAAATCCATACTCAACATATAGAAATCTCCTGGTGTTGGGCAAAGTATGAAATAAAAAGACAAAATCGGCAGTTGGGGAATATGcagaaattattagatgTATTTTGTTGGAAAAGAcagtttaaaaatttagataaaacaACTGAGATCGGTGATGTTCTTAGCAATTTATGCAAAATTATGAGAGAGTATcaaagggaaaaaattatgactAAGGTTTAagtattaaagataattttatgtatttaacTAGTTCAAACTAATAAATGCTTCTGATGATGATGGATAATCTGGATCAATTTCTCTTTGTATGCTTAGATGATATGCAAGAAGTTGTAATGGGATAATAGCTAAAAGTCCAGTTAAAGGTccattttcttctataaggAGAACTTTGTGAGGAGGATCTTTTGTTGTTATTAGGTTCTTATTAGGTGTTATGACTATTGTTTTTGCATTTCTTGCTTGAACTTCTGCTAATGCTAAATTCATCATTTCCTTATGTTCGTCATCTaggattataagaattataacCCTTCCATCTCCTATAAGAGCAAATGGTCCATGTTTTAATGCTCCACCTGCATATCCTTCTGCATGAACTCTGgataattgttttattaaagatgCACCTTCATAAGCTATAGATTCACCCATACCACGACCTAAAACAAACATATGTTCTTCGTTTTTTAGTTCGTtagctaaagattttatatcttctttattaCGAGCTATTACAGAACCTGCCATCATTGGTAAGGCTAGAAGGGAACTTacgattttttttctatgttcACTTTTTTCAGGTTGTTGGAAATGTGATAACCATAAAGCTATTTCGATTAATACAACACaagaacttataaaactttttgtaCCACCTTCAGCTATTTCTTGTCCAGCATTCATGTATACACCATGTCCGGTAAGTTTCGCTAGACTAGATGAAACGACGTTTACTATAGAAATTGTTGGAAGGTTGTTTTCTATACATTTTCTTGCTGCATCGATGATTTCTTTTGTTTCTCCTGACTCACTGATTATTATAGCTCCAGGGTTATAATAAGGTATGCTATTAAAAGAATCAGCAGGGTCAATAGACTGAACTGTATCCATAAGCTGtaaactctttaaaatatGACTCCCAAACTGACATGCATGATATGAAGACCCACACCCTAACAGCATAACATTCTTCACCCCCAAAAATGCTTCCTTCATTTCTTCTAAACCTTTTAATTTCGCACTATCTGTAGTTAATCTTGCTCCATACGATATCGACCTTGCAATAGCTTGAGGTTGTTcctcaatttctttaatagtCCAATGAGGATAATCCCCTAAACTAACTAAATTCTGTAGATCTTTAATCTTAACCGACTCCAATTTTCTTGCTTTTGGGTCTAATGTATAAACATGCCCATCTTCAAGTTTAAATGTTCGTGTTGCTTGAAGTACTTTTTCATCACTACTCACAACTAATTCTCTATCATTAAAACCAAGATAAAGTGGAGAACCTTTTTGGGCTACTATCATTTGATCTGGATTTTGTTTATCTAAAGCTACTATTCCCCATGTCCCAGctgttttttctaaagctaaacGTGCTGCTACTTTTAATGGGTGACcatcttcaacaaaaattcctataaGAATTGCGAGAAGTTCAGTATTTGACTGAGTCTTAGGTTTGATTCCACGACTTTCAATGAAATTTAACAATTCGTTTGTGTTGTTAATACTACCATTATGaacaacaaaaatcctattgTTATGATCTGATTGAGGATGTGCTTTAGATTCACTTGAAATACCTCTTTTTGAGATGTGAGTATGGCCAATCCCAGCATAGCTTCCATCGTGGATTATCAGACCCTCTTTTCTTAGTCTTTTAAGCGAATCGTCATTTGGAGAGTTGATAAATTTAGTTATCCTAGCTTCTGTACCGTGGATTGTTGCAACCCCAGCCGCATCGTAATCTTcgttttgaattttttctagACCTTCGAGGATTACTTTCATTGCTTTTGGCTCTTGACCTATGTAACCCATTATCCCTAATGATCGAAGATATTCGGTTTGATCTAGTAAAAGAACCCCTGTTACACACATAAGAGAGATTGGTTTGATAGCTTGACGTAGTATATTGaacattatttatatgtgaaactgatattttttatagattaaaCTCTGTGaaaatggattttttctagtttttccAAAGATTTGAAGGAAAAATACAATGAAATTTTGTATGATTCAGGATTTTGAGTTGGGATGCGGATTTTGAGTGAACctaaatttttagataatgtagaaaaaatgatagaGTTTGTGGGAAAATTTCGATGAGCCTTGAAAAGGTAGAGTTTTAGAGATTATGAGGCAAGGTTTATTGAAAGTTGTTATTGGATTGTGGATACTTGGCCTGGTATCAGAGAACtcatttttgattttctattaCTTATACATAACTTTCATTACTTAAATGtcctattttttctatattatagtttttactttttgtGTTTAAACATTTGTTTTTATGGTAGTTTTTAACTATTATTGAATAATTTGTGTATAGATTAATCGATTTTTATACTAAGATTGAgttgctaaaaaaaatatgttttatagAAGATTTCTTTGAtcatatgaagattttatgtttattttaataagaaaatgctGAGTTAGTTCAGAAATGAGTGATTActttgagaaaaaatatagaagaattgaatataaaaatgacgTGAAATGAgggaaaatatgaaatagTGCTCTTGAATAATAAATGTAGGAAAATCTTTTACTTATAAGATGTTAAGACCTAGGGGGGAAAACTATCTAAATAATCTATGAAAAgtgatataaattatagcatacattattaaattatagtCAATTAATAGATGAGATTTGCAAATGGgagttaataatttttatttccaataaaaaacataatatttcATAGTAAAACTTATCacagtatttttttactctatttctaatacttgttttgaaaaagttgtaaaaTGAATAAGAAGTTTTATTACGATTTCAGGATTTTTGCTTAAGCATGAATACTAGAAAAGGTTTTTGCTTATT
>MPUH01000167.1_38027_44440
GCATCTTATAATCaacatattttcttcataaaattcattgaaatcaaaaaacttaggGCAAAGAACACAATTGTAGCTCCCTTTTCTAAGGATTTTCCTATTTAAACAAGTATAACAATAATGAATACAAGAAGTTctttgggtttttatttgtttacAGGATAAACATGGATATGCTTTTAatgtaaaattataacatGATATTGGAATTTTACATTTTGGACAatataaagagtttatatttGAACCACAACAAGATAAGCAAAATATATGATCACAAGGAAGTTTTTGTGATGATGAAGAACCACAAGGACATGATAAATGAGGGATTAATGATGAGATTAGTTTTTGGTTGTGAggaaataatgaaattatatggTCTGAAGAGATTTGGCTTGCGTGGAAGTTGCAATGTGGTAAAGATTCAATAGCgaaattgtataaatttGGATTAGGGGACGAATCTTGATTAAGAACAACAGGTAGCATAAAGTCTTTAATTTCACTCAAATGTTCAACAGAAAACACAATTTCCATAAACTCGTTTTCCTTATCATTATTTCCCTCAACACCACAtcctttatcatcaaaaatctcacCTTTTTCCCTTTCAACCACAACAACATTTTTCTCTTCCTCAAAAGTTTCTGGTTTAAATCTTGGTTGTATAGGATTAGGTGCACATCCAACAAAAGGTGATGCAACCATATCAGTATCTTTAAAATCCCTAACACCAATCCCCAAACGATTATTTTGAGGTATGGCCTTTATAGGAAAATGTGGTACAGCAATCTTCCtagaattttcttcaaatttttcatccTGAATTTTCTCATCTTCATAAATATCATGCTTTATATTAATTGAATCAAATCTCATACTAGGTGAAGGGCCAACTTTAGGGAAAATATTCATTGATCCAGGCTTTGAACTCGAGACTATAATTTGACTTTTTACCATCATTTCATTGACTTTCTGGTTTTTTCGctctaaaaaattctcttcaGAGATATTAGTGTTACCGAAATTCTGAGTATGAGAAAgttcattatctttaaaccCACTTCTATATTTCACAACACCTATTTCGTTTGTAAGTTGTTTATCATGAAAGTCTTCTAGGTTTAAAGTCTGTGATAAGCCTTGTTCATTGTGTAAATTCTCTAAAGAGTCTAACATAGAGTTTTGTAGTTTATGTTCAAGAGGGTTATCTTCgttcattataaaaagtctataaactatatatatgcatatttatcaaaaatgattttcttataataatggggtttttattttttaatttatatttttagcttaaGATTGTAATTAGAATTTATTGTAAAACCTGATCGACATTGTTTCtctttttatttgtaaagataatagtgtatattttattttggatATCAAGAAAGGACTGTTTTTATCATGATGGATACAATCTAAATATTGATGAGATTTTGGAGGATTTACTTGGGAAGGGTTATATTTCTGGTCATATGAACTTATATTTAAACAACCTAGTGAATATACTTTAGAAGGAGATTCGATACCTATGGAAATGTAGGTGCATTTTATTGGCCAATTTGGAAATCTTGCTGTTATTGTTGCTTTTTAGTAATTCAACTGAAAACgcatttttagatgaaattgGATTTGAAAATCCTCAGTTATGAGATGCTCATGATGGGTCTTTGTTTAAAATTGATAACTAGGTTGATATTTCAGCTTTATTAGGTATCCTGAAAGCTGATTGTATTATGAAGGAAGTACAACTGTATCACcttgtaaaaataatattatttagattatCTTAAATAGTACATATAGAGAATCAGCTTAACAATTTAGCAATTTCTCTTATAACCTGATTAGTGTTGTTAGAAGTGCACAGCCTTTGAATGGTAGGACtatttattgtaattttgAAGAGACTAGTAAGGATAGGATGACTGGTAATATTAGTGTAGAGGATGAAACACTGATTAACATGGcttttaacattttctaatataatattcataacatcatataattttactataaactaatattcttttgtgtattttaaaagaaaaactctaATAATCAAAGTTATTTTATGACCTGTAAACTCAGAACATTATTCCACAATCCATTCATTAAGCTGATTATACtcataaaataatccaaaaatttttttttattccaaTTATAATCtacaataatataatatctttttaatcttttacAATCCATGATctttctataaattttatttttttaaacctaCCATATATGTCCATACAAAAAACACTTTACGATTTTgcatttataattatatggtATTTCATGAAGAAAGCCCCCAAAATGGGGGCTTATAATATATGATTACAGACCATAATAAAGACAAAAACAAATGCAATCATTGCATTGATTCAGCAAATGTGAAAAACGAATTACTTATCGTAACTAAAGATCATTTATACACAACTGAAGCTTTGGATAAAGAAGAACAGagactttataaaaaatatatgaaactAAGGAAAAGACGTGCTTTAGCTGCTGGGTATAAAGTAATTGCCACaattgatgaagatgttCTTAGAGTTGATATGATTGATAATGtattaaaacaagaaattcccaattcgattttttcagttATTACAGACCAATATTATTCATCATGCTTTATGATACAAACTGGTCTAGTTCAATTAAAAAAGCATTGTTCTCAATGTGCTGGGAAGGTAGGATTGTATTTTGATTCAGGAATTGGGGATTTTAATTACAAATGCAAATGTGGGGAGATGTGGAATTATTTAGATAAGACAATTTGGAAGGATTACAATCTGGATTCCCGAAGAATATTGACGATTTTGATAATGTTTCTAACAGGATGTAAGCcaattgaaataaaaaaattattaatttctaGTTCCAGAGAATATAGACCATTAGAAAAGCTGATAAAAAAGGTAATTTCTGAGTATTTTGTTAGAAATCTCCCCAAATTTAGAGGGGTTGTAGAAATTGATGAGTCCGCGTTTAGGTCGAAAAGTAAAACCAGAGCTAAAAATAAAGTAGACAAATGGGTATTCGGTCTTTATGAAAgagaaagaaaaattgtGTATATGGAAATAGTTAAAAACAGACGTGAAAGTACCCTAATTccaataatacaaaaaatctgCGAGCCTGGGACGACAATAATTTCTGATCAGTGGGGTAGTTACAATAAACTCCCAGATTATGGTTTTCCCCATTATACTGTTGACCATTCAAGGTTTTTTGTAAACCCACATAGTAGAGAAATTCACACCCAAGATATCGAAATTTCCTGGGGATGGGCAAAATATGAAATCCGCCGACAAAATAGAATTATGCATAATCTACAAGAATATTTACATTTATTCTGTTGGAAAAGACAATTTAAAGAATATCAAGATAAAGTTACTGAAACTACTGCATTGATTAAAGGGTTTtgtgagatttttaaagactATCAAATgagagagaaaaaaattgaaaactaAGTGTAGACTAGATATAAGACTTAGCTTaggattttctttgaatattAAGTACTGAGTCTAGATATTCTAGGCAGAGTCTTGCATATGAACGCTTTGGGATAAATCCTGAGTAAAAAGCTACATGGCCACCTATATGAGTTAGAGCTAGGATAAAATTAGGAttctttactattttttctacTGGGACACATTCAATACTAACTATTGGATCGTCTTTAGATGATAAAGCTAGCACAGGcactttgattttatgtaaatGTTGATCAACACTAGCATCTAGATAATACTTTTCAGTTGAATCATAATCacaaattttaattgtaaaCTTCTCATCGAACTCTTGACTACTTTTTACTTTCAATATATCGtctatatttatatttttttctttgatatcaTCTTCCATCATACCTAGATCTACTAACACCTGATCAACTTGGTCATGTaaagattttactatatacGCATCAGAAAACCCAAAATAAGGCCACCAATGGTTTAGCTTAGCCCTACATTTTATGTAATCAAAAGGTGTTGCAACTGCTACAATAGCTTTAAGTAAACATTTTTCTCCTGTTTCTGCAGCGTGTCTTAATAGTAACCCAGCACCCATAGAGGTCCCTAAAGCAACAATTGGGGCTTTTGGATGTTTTTTTTGcacttttcttataataaactcataatcCTCACTTGCGCACAAGTGATGGACCTTAAAAGTCTACATAAGTACCTACCTTTAAAGGAGTGCCACCGATGCCTCTGCCATGCATAACACCAACTTTATATCCATCTTGAGCACCTTCAATAACAATAGATCTTAAATACCCTGATCCGCTATGCCCAGTCAATCCTGGGGCGACTAGTAGTATTTTTGTTGATTCATCATATCTTTCTGGATACTTCCAATCTATTGAAACTAGACCTCCATCTTTTGTTCTCATGAACTCTCGATTGTATACGATATAGTCTTCATTTTCTGGAGCATTTTTCTTGCTGCCGAAAAATCCTCCATAAAGAGCTTGGAGAGCACCATTGAAAAGCCAGGGTGTTGGGTAGAAGTTACTGGTTAGTCTTGGGTTTTTAGATACAATTTGTTCGTTAAAGGGAGTTTTTTCATAACGAAGGTCGATTTTTGAATCTATTTGCACATAGGCCATGTATCCTAGGCCTATTACTGATAAAGATCTtaacatatataaaaatatttaaaatgaGTATTTCAAAACCTAACACAAAATTCTTTATCCTCAACATCTCAAATCTAAACCCTAACATCCACTTTTAACATCTTAAAAttctaatcttaaaatataaaataataaatggaatcCGATTCAAGTCTGATACTTCTTAGCGAGAATTCATCATTCCAAATCCTTGACAAAAGCGATAGTTTTGTAGTTTTAAACTCCAGCATAGCAAATCTTCAACTAAATGAAGAACTAGCATCCCATTACGATGCTGAAGATGAATGGCTTCAACTAGAAACCGGAAGTGTTGTATCAAGTCTTGGTTCCGTAATCAAAGCAGATGGGTCTATTATGTCAGAATATTCTATCTTAGATAATGTTCATGCAACAGCTTTATCTGAAGGTggtaaacttataaaaacaagACCTGATATATATGTTGAAGATCAAGCAATGagaaaaatcttagaatACATAAGCATGTTTTATGATGAAGTAGCCTCATGtttaaaaagttcaagaagTTCCCAATCATTAATGAGTAGtcaagtttttaaagaagattGGGAAATAACATCTTTAATTGACCTTGATGATATAAGTTCTGATGTACTTGGTCTTGTATTAGATACTTTAGAAGAATTTGGTATGTATAAATTATGCTTGATTGTTTGTAATAGGTATAATTTAGCAAGTAGACTTGGAAGATATATTGTATCTTTAGCTACAAGATATTCAAATCTTAGTGAGATTAAATTTACAGATATTAAAGGTGGGGTACAGGTACAAAGAGCGGCTATTGCATATACAGCTGTTCATAATATGTATGAGATGATTAATCCTGAGTATTTAAGTCTTAAGGAAGAGGATGGGAGAAATTTGGGTATTGAGGCATTTAGAGGATTGATATTGTTGGGATATTGGAAAAAAACGGTTTATGTTATGGATTATGGAAGTTCACTTGCAGTAACGAATTCGTTTGGagattttaggaattttaaaagagtttatttaGCTAAGGAAGGGGCAAAAGAATTCGATAGCAACTTAGAAAACTTCACCTGGCTCAAATTTGTAAAATCTCCAACCCCTGAAATCTACAAACTAGCTTTAGATTctattataacaaatttcAATGCCTTTAAACCTATTACactaaacaaaaactatttaacTTACACTGAAGGAGAATTCCCAGTTTTTCCTGAGCAGTTTTCTTGCAACAAAGCATTTTGGGAGTTTATCAATAGGAAAATCCcaaaagaagattttgaaaaccaattgaaaaacataatcaaaaCTGTTTTCCATGagttaaaatcaaatttaccAATAGACGAAATTCGGGTGCATGATATTTTTACTGTTTTTATCCATTTGATATTTTGTGAAGACCAAGCTATTGTTGAAGTTATAAACTGTTTATCCTTTGATGACTTTGAAATGTTTTTgcatatatataatattatatgtCAAGAGCTTAATGGTAAAATTAGAGGAGAAGATTTTAATGCtttatatagtattttatctCCTTTTGCgattaggaaaattattcaGCATCCAGTTCTTATAATATACCCATATGCTACACATGTACTTGTTCATAGGTcaagtataatttttaatagtttttatgaaaaaccTGATAAAGCTGTTTTTCCTGACCTTGAAGCAAATTATTTACTTATGCCAATAGTTT
>MPUH01000291.1_61549_67959
CTCGAAATTTTCAGTAACTGGATAAGAATAGTTTGGTGAAATTTCTCGTGAATAGGGTTTTTGAATATCCATTTATTAGCtaatttttaggatttgaaaaatatttttggcttaagttttaattattatgagtgtatttatttaatttttgattttaggaatttaaaaaccaaaacaacTTGTGGttactatttttaattttaataatttcatgcCAAggtgatttttaaatttctatGGGAAAGGTATTTGaagaattgaaaatttaaagtttgcGCCTAAGTTAGAAGGGCaattatgaatttaataCAGTCTaacctaaaaaactatttctttaatattcaatttttcaaaaagctTGCTTCTATAAAACAAGTATATTCCAACAATTATAATCACCATAGAACAGAAAAATCCAATTGTTGGGCTTAACTCGAAAAAAGCCATACTGAAAATCGCAGTTATAAGCATAGCTACCGTGAGAGCAATAACATAGACAATATTATCAAGatacttaaatataaatgacAGAGAAATTCCCATTAAAGATTGTGCTGCGAGAACCATGCATCCAGCTTGATCAAAACCATCTAGTAGCCCTTTATCAGATtgtcttaaaaatataatgacgaaaatatttaatataatcccGTATATATATAAGACGatgttttgataaaaaatactaagcTTTTGAGTTTGtttgaagtatttttctGTATAGATACTAGCTGAAGTGCTGCATATTGACATTATAATGACAAAAAAAAGCCCTAAAATGTAATTATCCCTACCATCTTTATTGTCTGAAGCTGGAGAGGACAGGACAGCACCTGCAGCAATTAGGAAAAGTGATAACCATTGAAGATctgtttgagtttttccCATCATAAATCTATAGAGAATCCCAGCAATTAGTATACGAGTATTACCgaaaacaataaaaagcCCTGGGTTTATATAAGACATTCCAAAATATACTAGGGTATTTGATGCTGTATAAAGCAAAGCCGGGATAAAAAAGTGTAAAGATTGCTTAAAAGGAAGATTATAAAGCTCATGCTTGTCCTCATCTTCAGCCCTTTTATACTGAACTGCAAAAACACAAGCACAAAATATCACTTTGACTATTTCAACAAGCAAAACCATAGTTGATTCATTAAACCTATAAGATccatcatcattttttgcATAGCCTATTGCTAGAGGCTGAATAACTTTGACTGCAATTGCTATAAACACAATTTGCATATAAACAAACCAAGACGTACTTTCTTCTTTCGCAAGTGGGgttaaaaaacttacttTTTTACTTGTTGTTCCGAGCTCTTGCAGTTCGAACTCTGTTAAGTCGAGTTtgtgagattttttaagcatattaatatatttcaaCAAGTTTAAATGGAATATTAAAGTTTgagatttagatttttgagGATTATAAGTGTAAAATTGAAGTCTTGGGCTTAAATAGgagatttatattaaataaatttgtgaattaaagcttttagatagatgataatttttatatgaaaaaagttaaaagaaTGAGATTAAAATTTGATGTGATTCGGTTAGAaagtaaactttttttattgattggaaaacttaaaacaataattcaaattattagaaataaatagTTGTCTTAATTGTTGAAATATGTCTAGTCATAAAATAGAATTTCATCATACACAAAATATCCAAATAAAAAGAATTGTTGAatagattttgattatattcagtgataattttctattattatttaaagcttgtaagattatgttttataaatataccctattttttaatatctgaTTACTCCTTCagttataaaatctaatgaatcatttttattatagtttatactaattcttatatttaatactaatgtagttttgatttaattaaaaataaatttaattactAAGTGAAATTATAGGCCTACCTACTTATTCCATAAAAAattggaaatattttttatgctttactaggagaaattataaaatcaaaaatattatgtcacaaaaatatgatgaatatCTTAAATACCAAATGAATAACtacttatatataaagtaaaagtataaatttattatatgcatGAAATGggaaattaaatatttactaaGCATTTACTATAAATCCCAACAAATACAATATTTGCTTGATAGCTTAATTTAAGAGTCTTGCAATTCATCATTCTAATAATCTATAAATAGGGGgctttatcatatttaaaatatctaatgGGCATTATCATATTTAGCGTACCAAAGGGGGcattattgaatttaatttatctaaaaggGGCATTATACATTTAATATACCTAAGGGGgcattataataataatgatcCGTGTATGCGAAGAGCATGGCGAAGAGATTATGAGATGTAGTTGCTGCTTTGATCTTGTAACTTCAGCAGCCCTTTTTTCATCTGACGAGGCTAAACTGGAAAAAGCTGTTGAAGTAGTCAGTGAAATGaaacaaaatcttattgacgaaaaaaaagaactccTTGCCTCACTAGCCacaattaaagaaaaaatgtatttaaaaaacccGATACTGCCTAAGAACTATATAAGAGACTCTAGACTTCTTGAGTATATTATGAACATGAATATCCCACTTAATATACTGACAATCATTTATGACCCTGAGTTTTCATTAGCATTTCTTTTCCAAAAAGgcattttaaaatctaaacatTTATGTAAATGCCAAGCGGAATGTCAGTTAAAAAGGCAAGgtaaacattttttctttgtttgtGATTGTGGAAATGTGGAGCATATTACTAAGGGGTCATTTTGGGAAAAGTATGAACTCCCTCCAAGCAAAATTGTGCTAACACTGTTCTTGTGGGTTATGAATATTACAAGTGCTAATATTGCCCAGTTGCTCACTTTAACTGCTGAAATAACCAACCCTGTTACAGAAAAGCTAAGGGAAATAATTTCAGCAGAGTATCTAAATACATTGCCCAAGTTCAGAGGTGTTGTAGAAATTGATGAATCATGTTTTAAGTCTGGTCgtgataaaaatcaaagatacCTCCAAGACAGATGGGTGTTTGGTCTCTACGAACGTGAACGCAAACTGGTCTATATGCAAGTGGTTCAAAAACGTGACGCCAAAACATTAATCCCCATCATCCAAGAGCGCTGTGAATTAGGCACAACAATAATTTCTGACCAATGGTAcgcttataataaactagCAGAATTTGGATATCCTCATTATACAGTGGACCACAGTAGGTTCTTTGTAAATCCAAACAGTCGTGAAATTCATACTCAAGACATTGAAATTTCTTGGTGCTGGGCAAAGTACAATGTTAAAAAGCACAGAAATACTGTTAATTTACAGCACCTGCTAAATGTTTTCTGCTGGATGAGACAGTTcaaaaaaaaggaaaaaggtACAGAACTAGCCTCAGTACTTAACGCAGCTTCAGAAATCATCAGTAGATACGAAGAAAAAGTTGTGaagacttaaaattttatagataaaaaatttcctatTAGTTTTTGTTGTGGTATATCTATATATGCTTTTCTTATTAGATTCTTAAATTAATACGTATTTAGCTTTGTCATTATTATTAGTTACTTAAATGATAACTATCAAGAGCGCTTGGGTATTTAAGTTCATTTGTTGCATTGAATTGGAATTTTGTAGTCCTCATATAACTAAGCCCGCTTTTAGGAAaagtgaattttatatgaggaaacttaaaaattgtCCTGTTTctttgttgatttttataaggtagCTCAAGAATcggattatgaaaaattcttTCTAAAGGCTTTTGCCGATGATTTGCATGATTGTGAGAAACTGCTTTGAACTTCTTACTTAAAACTTTTGGAGTTCTAAAGCAATTTGATGAGTTTGCTTCGATGTTAGTGAATTTTGGTTCGAGTAATTTGAGTGAAAGCTCTATGGTTCGGTTGTGAGGCTTAATACGGCCTGATAAGTTCAAATTAATTGATGGGCTTTGATGCTCAAAGTCTGTTTGAAACATAATATCAGCATTCGATTTATCTTTACTCatacttaattttataggatAGGCTTAGgtaaatatttcttaataaatttaattgtTTTAGATATCGGGTAATAACAAATCGGATGAAAAACTTTCAGTCCTTATAACAATTCTAAAGGGTTCAGAAAATGGTTTATTAGTGAGTTTATGggtaataaaattgaatttaaagCATGAGTATAGAATTGCTATATTAAGAAACAATATACTTTTATGCAATAAAGTTCTTTGATTAGAAGAATCATTAGTAAATTTACGCAAAAATCTAAAGTAAAACCTTTCATTAGTTATTATACATTAGAACTTATAATATAGAAAGTGATCATAGCAACTGTCAAGATcttatagagttttttactGAGTGCTTTAGCACACCCTTggtataattttcataataaagtCCTTAGTAAACACTTACCCTCTGTTCTCTATCATTTTTCCTTTCAGTGATTCTTCAAATATAgtttatactaaaaactagatttttgcatattataTTTCAATCCAATACAATAATCTCttacaaaataatttcattatatttttagaataattaaTGGTTTGTCTTACTCTTATGCTCCCAAagtatgatattattattcaaatatacTGATTCATTGCGAATTCTTATTCCCAAATGTTCAGACTAAATCCtgatttgatatttctatgattttaaatcattttatttcTCATTTATCGCCACAATATATACTGCATCCAAAACTCTTGACAAGGAATCTTTGCCCAGTTCTACtatcaacattttttttgttgtttcaGGTCCTTGATTTGATTTCCAATTTGTATTTACATTAAAATAAGATTGCCAAAATTTAGCACAAAAATACCAATCTATTATTACATTATAGTAGGCATAcatctcataaaaaacaGTAAGCCtaatctaaataaatattaaataatcatagtactaaaatttaataaaattagcaGCACAATCATAGCAATTCATAAACCGacaattatatatttcaagttctatcaaaatttatgCAAAACCATCTAAAATAAACGAAAAGGcgttttcaaaaaatatctctCGCATTAGCCCAAtaccaaaaaatcaaaatttttcatctaaataaacacaaaagctaaaaatcaacaaattatttttttaattacaCAAGGGTTTATATAATGAGCCTGgcattttaattatttatgcaagtttttcaagttttgtGAATATGTTTTCATTCGTATCCTACGAGTTCTCTCATTTTCCCACTGAAGACTTCCTATTCTCCAAGCGCCAAGGCCTCCAGTTTCAGGAAACTTCTTAATTTCATTGTAATCCCTAGCAGAATACGGTGTATATTCAACAAATCTTggttttttactaaaataaaGGCCTTCAGGTTCCTCTTTAATAACATTTTCTGGCTTGTAAGAGGCTCTAGCTGCAATTGCTTTTTCAATACAGTTCATTGTTGAgctttttaaaagttttttctctgGTAAATAATCGGGGAATAGCGATAATTCTGACTTAAATGGTGTTGAGACTGAACTTGAAGCAATCATGTAACCTGTTGATGATAGGCAGTGAGTATAATCATTGTGAATCTGATTTTGCTTTAAGTTTTTACTGATTGGGGTGATTGATTTGGAAGatatttgagaaaaaaatacttcagaattcatttataaagataagtTATTGATGACCATATTGGAAAATTTCTCTATACAAGGCttatattagataataaGATATTAAGATATCCTAATAATATGCTAAGgtataaatattatactttttctattattataGCTAAAATTGAAAACGATTGTATTGATAATTGATTTTAACTGAATCAAATAAAACTGTAATTAGTTATGCACTTTGCTTAAATAGttattttagtaaattttcaGATAagctataaatattttgcttGAGTTGGCGAACTGTATGAgataaaaagatttgaaagCCTACttattagtatttaaaaaatattagagtatttattataaaattttattaccaCTGATAAGTTAAtacatataattatatagtACTATTAAAAGCACTATTTTGAAAGTCACACTTTTAATGtaaagcttaaaaataataagactgatcttttatataaacgattatttatattatataaagttgGATCGATAAATTTtcagagatttttattgtattaggattatatttattatagagtaacaagatttatatattatttataatttcctaAAAGAGTgctattttcatataaatatttttggcTTGTAGCAATTTTGGATATAATGAGAATAAATTATTACTTTGAAGCAATTAAaagagtatattttatttg
>MPUH01000701.1_17350_23763
CATATGGAATCTATATCGAAGGGCATACATCATCCATAAACACCATAGCAATATCATTAGATAATCAGTACATAATAACTGGATCAGATGATAATACTATAAGAATATGGAATCTTTCATCCTATATGCAAGAATCAATATTAACAGGGCATTTAGGATCAATACGAACTATCTGTATTAATTCTAATACTGAATATATTATATCTGGATCATCtgataaaactataagaTTATGGAATTTTACCACAAGAGCTTATGAAGGAATATTAGAAGGTCATAATTCTGAAGTAACCTgtataatttcaatatataataCAGACTTAATTGTATCAGGTTCTGAAGATTgtgctataaaaatatgggatttaaaaacaagaaaagaaatatttactttaatAGGACATGAAAAAGGTGTTAATTGTATTTCCATAACTAAAAATTGTCTAAATTTATTGTCAGGATCAGAAgataatacaataaaactatggaatttagttaataaaactcaagaatatagttttagttttCATACTAATGGAATATGTTGCCTTTGtatatcaaataatcaacaattttttgtttctggctctaaagataaaactctgaaaatttttagttttcaaGATAAGACTGagaattttacttttaaaggACATATGCAACAAATAACAGGAGTAATTATAACTAATGATGATAAGACTattatatcatcatcaaaagatAGGTCAATAAGACTTTGGAGTGttcaagataaaaaacaaattggCGTCCTTATGGGTCATACTAATTGGGTTAATACAATATGTTTATTAAGAGATTCTCAATATTTAGTATCAGGTTCTGAAGATAATACAATAAGATATTGGAATTTAGAATCTAGAAAgcaagaatttttattttctggACATACTTCATATGTAAATTGTGTTGTCTTAACTAATGATAAGAATTATGCAATTTCAGGATCAgatgataaaactattagGGTTTGGAATCTTAATTGTAAAACTCAGGTTTATGTTTTGAAAGGACATGAAGAGACTGTTTTTTGTGTAGCAGTGACTagtgataataaatatattgtaTCAGGGTCTTTAGATTGTAGTATAAGGATTTGGGATTTTGAAACTTATGAAGAATTTGGAGTTCTTAATGGGCATGAATCTTGTGTGAATATTGTAATGATTactaatgataataaatatataagttCACAATCAGATTCAGAAATCATAATATGGGACTTAGATAACAAATCACAAGTTTCGTTTTTCAATAGAACTTTCATCTTTTGCCTAGCTTTAAGTACTGATAATAATTACTTAGCTGCAGGTCTTTCTGATAGTAGTATTTATGTTTGGGATCTAAATAAGAAATCCTTACTTTCAAAGCTTCAAGGCCATGAAAAGGCAGTAAATGCAATAGTAATAACTGATGACAATACTTTTCTTGCTTCAGGATCTACAGATTTCACAATAAGAATCTGGTCCCTAAGCGAAAATACTCTAAAATCCATCCTCACTGGTCATGAATCTGCAGTGACATCCCTTTTGctatcaaaaaacaataaaaatcttatctctAGTTCCTATGATGAAACAATACGAATATGGAATTTTCTCGACAACTCTCTTATCTCAATTCTCAAAGGACATAAAGATTCAATTAAATGTCTTACCCTAATTGAAAATGattcatatttaatatcaGGATCTTCagataaaactataaaaatttggaaCCTTCAATCAAACCAAGAAAAATGCACTTTATTAGGCCATAAATCTGAAGTTATTTCTTTAGCTGTTTGGAATACTAAAAACTTAGCTTTATCAGGATCTTGTGATAATACTATAATAGTATGggatttaaataattatatattgaaatatattgTTGATATTGGGGATTGTATGGCTAATTGTCTTGAAGTATTTTATGATGGAGAAACTGTTGTTATTGGGTCTTATGATAAGAGTATTAGGATATTAAAAGGAGAAGAATTAAATAATGAGGTTTGTAGGTTTAAAGGAGAGGAATTTTCGGTTTTAAGTTTGAAAACAGCGAATGATAGGGAATGTTTGTATACAGGATCTGCTGGTGGAGTTGTAAAGATTTGGAATGTTTTTGATGAGACAGTTGAATTGAGGTTTATGTGTTTTAGATATGATGAGGTTCAAGAAtggataagaaaatattttgagtTGGCAGAGTTCTTTGGAAAATCGTATGATTTAGAAGTAAATAGATAATATTAGCAtcaacatcataaaaaaatctaaatataaaataccctAACCTATATACATTATTTattacataaaatcataataaatataaaaagccCCCTTGGGGGCTTATAATTTATGTTAACAAATACTAACCAAAGCAAAACTAAATGTGTTCACTGCTTCGCTAGTATCTATGTCAAAAACGAACTATTAACAGAAGCTAAAACAAATATTAGTCaaattgagattttaaataaacaaGAACATaagctcaagaaaaaatataacacAATACTTAAAAGATGTGCATTTGCTGATGATTTCACAATCCCAGCTTCAATAGCTGAAAGTGAAATCCAAGACCAAATGATGATATATGCTTTAAAGCAACGAATTCCatcttcagtttttaaagttataacaaataattattattcatcTTGTTTTATGATCCAAACAGGCCTTGTACAATTAAAAACTGAATGTCCTAAATGTACTAATAAAGTCAGATTATGCTTAAACCCAGTCTTAGgggattttgattatatttgtAAATGTGGAGAAAATTGGAACTTTTTAGACAAGACACTTTGGAAAGAGTCAGGTTTTAATTCTCAGAGAATTTTGactataattataatgtttttgatTGGATGCAGGGATgtagaaatgaaaaaaatcctaaacatttatcataaacaacTAAGTTATGTTACTGGCTTAGTCAAAACTGCGATATCAGaacattatataaaaagtttaccTAAATTCCGTGGGGTTGTAGAGATTGATGAGTCTGcttttaagcttaaaaaaatgccAGGGACTACACGGGCAACAGAAAAATGGGTATTTGGACTTTATGAACGAGAAAGAAAACTTGTGTATATggaaatagtaaaaaatagaCTTGCTACAACTTTAGTGCCGATTATTCAGAAAATATGTGAGCCCGGAACGACGATTATATCGGATCAATGGGCtagttataataaacttcCTGATTATGGTTTTCCACATTATACTGTTGATCATTCTAGATTTTTCGTTAACCCGCATAGTAGAGAAATCCACACTCAGGATATAGAAATCTCATGGGGATGGGCTAAGTATGAAATAAGAAGACAGAATAGATGTTTGTTTGATTTACAGAAATATTTACATTTATACTGTTGGAAAAGACAGTTTAAAGAATATCAGGATAAGGTCACTGAGGTTGCTATGCTGTTGAAAACTTTTTGTGAGATATTTAAAGAGTATCAATTGGGAGAAAAAAAAGTAGAAGTCTAATTTGTAgctaagtttataaaaattttatgagttttgttTAAAATGTATCTTAATGATATAAGTTTTCATTATAGCATAAGTATttgtaatgaaaatgattatttttgtaaaatatttagttagAAATTTGGAGAATTGATCCTCTTAATATGCTAGGCTGATCTTTTTCACTTGTTTTCGAAGGATTTTCTTGGTTTTTGGAACTTTTGTCGATTATTGATTTCAAGCTTTCGATTTCTTTAACATACTTTTTCTGGAAGCGAACGTTTTTAACCATATCCAGCCCTTGGTAATAAAGCCGTTCCATGAACTCAAGGTCAGTATCtgaaagtttttcaagtCCAACAAAGTTTTCTACAAGGCTAAGCCGATCTTGTAAAAGCTTAATCTCTTTATCTTTACTCTCTAAAGTTTgttgaagtattttttgtttttccgCTAACTGGTCTTGGGCTTTATACAATTGTTGTTTATAAGACAATTTCTTCCCTGTCTCAGTCTGGGAGATCTGCAAAGactttttcaaatcattTGTGAGCTAAATATCCCTTACATTATGTTTTGAATCAGTCAAATACTGTAATTTCTGTTCTAATTCCTCAATATAATGTTGttgtttatctttttccTTATGCATTTCTTTCATCCTTATCAACGCGAAATCAGCTGAAGTATTCAAACTATCATTAAGTTTCTTAGAACCAACAAGTTTTGTATCAACAATTAAATCTCCTGCACCTTCACTCCATAACTCTTTAGCCTGAGGttcatcatcaattttccttttattaaaaagcacTCCAGTTAACATTTTAATCCtttcttcaagtattttCCTAATATCACATTCATCAGTACCAATCGTCGCATCAACTCCTTCATTTTCTACAACAACAACTCTTGGCTCATTTTCATAAGCACTAAGTTTTAATCTTAATTCCTCAATATCTTTTTGATAACTAAGTAAAAGTTCATTAGTTTTATCAGAATGAACATTTGCTTTTACAACATTTTGAATACTCCCAGCAATCCCCCCAAATCTTAAAGTACTTAAAGTAAGTTCAAATTGTGAAAGTGTTGAAGTAGCTGTGCATATAATACAAGTTAAAGCATTACCTCCTAATGATGTACTAAGAAGTTTAGTTAACCCAGAGTTTCTATATGGTATATGAGCATCTGgtattatatgtttttgtGATAATTTCGATATGACTTgacataaataaaataaagacACATTAATATGTTTACCTTCATTAACAAAAGTGTCTATACTTCTTCTAGTTGATGATGATCTTATTTTAGATGTTTCTCTAGGACTTCTTGATACTCTAAACCTAACAGCTGTTTCTAAAGGATTTATAGCTTCTTGTAAACTACTAACTCTTTCTGATCCTGCCAAGTCAACAAAATTAAGTAAACTTTCAGTTGTGATATTTTCACCAATATCATAAGCTATGGTATTTATAGATACACTTGTTACATATACTCTAAAAATTGTATGGGATCGAGAACTGTGATGATTCATAGCTGTTGCTGCATAATGACGATTAGACTcacctttttttataagtttttcaacaTCAGATATTGAGTTTATAACATGCTCAGTAAGCCCACGGACATAAAACCCGATACCTTTTTCTTCTTGCATAATTAATGTATCagtgattttatctttttctccTAATAAATCATAGATTTgttcattatatatttctagATATGAACAACTTAAGTAACaagattttgatttgtttGAATCAACAAGTTTAAGTAAATCTTCTAAAGCTAGGATTATAATTCCTTTAGCTTTTACTGATTCTGAATTATCAAATGATTTGTCATAAAACTTATCTAGTTCCGCACCATCTGAACCCATCATTGTATAAGTTTTCCCACTACCGGTTTGACCATATGCGATAATTGTCCCGTTATACCCTTGTAGACTAGCTTCAACAACTTTACGTGAAGTTTGTTGATATACTTGTTCATTAGAGACTTGTGAGCTAAAACAATGATTATATGTGTAAGCTTTAGATATACTGATTTTTCTGGAATCCATTAGTCTTTCTGACCATGATGGTTTTAAGTATGTTGTATCACCACTGATTTCCCAGACCTCTGGATCCTTTTTCGTTGATTCCCTAACGTTTAAAGGCCTAAATCGTAGCGCCACTTGGATGTTTTCTGATCTTTGCATTAACgacttttttaaattatggCATTCAGGTATAAGGGTTTATAACTATTAAGTTTATTGgaagaatttgaatttttaagataaaggAAAGGTTAGGGAAATGAGAAGACTAATAAATAAACCTGATGGGATATGCGGTTATATGTATTTGGTTAAAGTAAAGATTTATAGAATTGTGGGGATAAGGATGAAAGTGTAAGAGTTTTTGGAGTTTGAGTCAAGGTTTTaagagaaattatatttagattaaGGGTTTTAGATTAGGAGTGTATTATAAGAgatggaaaatatataaaaatgttgagTTGTGTTTAAGAAATATTGAGaactttgattatttttttagatgtttCATGAAGAAGCAAATGctaataaattaattaaaGAGATGATTGGAAAGGTTgtgttattttatttttttggttgtAATTGAGGGttgataagatttaaagAGAAGTGCTTGGATTATAGTTCTCCGGATGCTATTGAGGACGTGTAAGAAATAGAATATACTATTAAAGGGTACGTAGAGTaagtttaagtatttttttttttgatatttttcaataatttgaTGCCGTACCTGTCAGAATAATTTGAAGAATAAGAATAtgctataataattttttttttctgggcattgaaaatatttgatgatattaggTTGTGATTTTCACctagattatata
>MPUH01000682.1_4840_11253
agattatgttgacccgaaatatttacttgctatgctagcaatatgtccagtactcgtgcttatatcagcaggaatactagatgagaaaagagaaataaaacaagaaaattatagctctcttaaggaacttaagtcgaaggtatcaattttatgcaaagaagtcgttaaagtcaaagttttaaaaatcttatcttttgttatattatggcaaagttcgatgttgatttttggagatatattcacttattacctttatgatgttattgagataagcccatcaacagtaagttattattcccttactggatatattggagcttttataggtactgttattgcttcaaaacatctaattaacataccattagtttggaaattagctttagggagagtattaaattcagtgattcttttatttgatatagtcatacttacttcttactataaagttataggattatcatatttatggtttttgtttggaccttcagctttagggagtgcaattgatagtttgcttggacgtatgcctttacttgttatatttgcagatattacccctaagcatattgaagcaactttttttgccttacttgcatcagtttataatgtaggttcctcaatcagtgaaatttttatatctgctattatgaacggtacaggcataacagattcaactatgcctaatgtttgggttttgacagtaattagtattgttgtcgggattttatctttggttattctttttattcttccaaatgaagagaataaaaaaattactacagcacaagatgattttgagaactcagctaaaatcttagaagaaccattgattagtaaaacccataattaaaaattagttaagggttttcagtgttaaattggattaaatagggtaggtattaagattagaatagtagaaaggatagattttaaaataattttaactattgttataaacttgaataggtttgcataataaaaaaaaaaaattttaatcataaaaaagtccatatcggaaaatgtaattgtttataagttatttataatatctaaaaactaatggaaaatttcgggcattcattaggcaacatctatagaggagcttattctctaatagcaacagttccagatatatccgaatataaaactaaaggaactttaacacctaaagaatttgaagaagcaggagacttccttgttcatagatgcccgacttggtcttggcaaggatgtgaatctagatatagacaaaattatttacacccagataaacaatatttaattgctagaggagttccttgctataaaagaatatctaaactttctgcaagtatcatgaacataactgaaatggacaattattcttcaatccctgatgatttaaaaccaaaagatgattggcaagtagctgatatttctatagacccagaacaaaaatacgaaatggttgatgaaagcatcaaagaagggtgtaaggaatgtatttttatagacaaacatgaatcccaagagaatccagaaactattgaaagtattaaagatgaaaacgctgtacctattttagaaagagatggatatttaatagttaatgcccctgatgaaaatacaattaattgtcaaataaatgattcaatacaagctataagaagatataatcttacaataacttatgattattattatagaactccaaggctttggcttgaaggatatgatgaaaactattatcctttgagtattgataaagtatttgaagatgtaaatcctgattatataaacaaaacagttactggtgaaatacatccttgcttagggattacacaagtatcagtacatccttgcaatcattcagaaatgatgaaatttttacttgatatatgccatacagatccagaagatatacaagtaaataaatgcttgattttgttcttgaagtttctttcatctattgtccctgcacttaattatgattttactatgagcactgagtttaagaaatacaataattaggtaaatattaaatactcgatatttttagaattaaaactgaatattttttgtataaaaattaccctttggttatataataaaataattattatcagttcagcgaggaaattacataaagatttcgatcttataacaaagatacaaatgctaatattaaaatcctaaattcttcacaactattctaatatacataaaatctataaccatcttaaaaccaaaaaaccaNcataaaatctataaccatcttaaaaccaaaaaaccaataataaaaaacttcatactttatatcataaacttattttaatacttaaaagcataataaacataaaaaccccccttgggggcttataatttatgctaacaagtcctaatcaagccaaagctaaatgtgttcactgcttcgctagcacttacgtcaaaaacgatctgctaacagaagcgaaaactaacattaatcaaattgagattctagacaaacaagaacaaaaactcaaaaaaaagtatcatacaatactcaaaaggtgtgcatttgctgatgatttcacaatcccagcttcaatagctgaaggtgaaatccaatgccaaatgatgacatatgctctaaaacaacgaatcccatcttcagtcttccaagttataacaaataattattactcctcatgttttatgatccaaactggtcttgtacaattaaaaactcaatgtcctcaatgttcaaacaaagtccgattatgccaaaacccagtcttaggggattttgactatatctgtaaatgtggtgagaattggaatttcttagacaggacaccttggaaagaatgtggttttaattcccaaaggattttaacaataattataatgtttcttattggatgtagggatgtagaaatgaagaaaatattaaacatttaccctagacaattaagtcatgttactaatttagttaaaactgcgatatcagaacattatattaaaaacctaccaaaattccgtggggttgttgagattgatgagtctgcttttaaacttaaaaaaaaaccagggactacacggtcgacagaaaaatgggtatttgggctttatgaaagagaaaggaaacttgtgtatatggaaattgtaaaaaacagagttgctacaactttagtcccaattatacagaaaatatgtgaacctgggacgacgattgtatcagatcaatgggcaagttataataaactacctgattatggtttcccacattatactgttgatcattctagatattttgttaacccacatagtagagaaattcacactcaggatattgaaatatcatggggatgggctaagtatgaaataagaagacagaatagatgtttgtttgatttacagaaatatttgcatttgtattgttggaaaagacagtttaaagagtatcaggataaggttgctgaggttgcaatgctgttaaaggctttttgtgcgatatttaaagagtatcagatgggagagaaaaaagtggaagtttaatttgtagctaagttatagaaatttatatatgagtatgctctgatagtataaataataaaatcagctgaagtattatttagtttttaatactcaacaagttgtgttttgacaatcaagttttattatctattttatagtttttagctagaggatattaatcagattttcttttagcaaaaagtattctagtcagcatttttatctattctttgtgtaattttctaatatcctcttccatgagtatttattgatttattttcataagaaccaagctttaatcttaattattagtattttttatgagggtagtatttgattttacaacattgtgagtacttcagttaccttcaaaaccttaaagtgagttaatttataaaaagattgaagtagccttgcataatatacaatttaagcattaactcctaaaatgcactaaggagtataataatttctgagttttcatatgatatatagagcatctgagattatttagatatggtttggcataaataaaacaagactcatttccatgtttaatcctttataaataatcatatacatctttagtatgagaaatcttactttatatgcttttcttaggttttgataacactaaacctcattgatattctaaattattatagtttttgtttgctattagcttattctgaccattttaagtcaaaaaaaaatagtaaactttatttatgaactttacatcaaatcaaataagctatgatgtttatagatacacttgttttatgtactctgaaattgtattgtatcgagagctgttgtggttctatattgtttttttcattttcttcaattgaactcaccttttttattagtcttttaaaaatcaaaaattaaatatataatatgctctgtaagcctatagacataaaatcttatacttttgcattttagcattatcattgtgttagtgattttatttttctcctctagaatttcataaatttgctcagtataaatacacagattattttaaccactatttagtaaatgaaaattcttacacttggagccgggaaggtaggctgtacaatggctttagatctatcaaagtcatttaatgtcacagcagttgacttaaatgaaaaaaacttatcaagactaagttctcttaaccctaaaatcgaaacgatattcgctgacacatcaaagctttcatctaaattcttccaaccttatgatttagtagtgtcaggtgttccaggattccttggtttccaaactttagagcatttaatcaattcaggagtaaaaaatatagtcgatatatctttcatgcctgaagatcatcttattttagactccttagctaaaaccaaaggtgtatctgcaatagttgatgcaggtttagccccaggattaactaatatgttttgtggtcacctaactgaaacgcaaaaatctgaaaaaattacaatgcttgttggaggtgtgccaaaaatccgtaaatggccctttaactataaggcaccattttcttttgtcgatgtgatggaagaatatacaagaccagcacgtataaaattgtatggacatacagtgacaaaagaacctttgacaggagttgagctaattgatactgaaattggcacattagaagctttttatactgatggtgtacgttctttattaaaaactattcctgaagttccgaatataatagagaaaactttacgttatccggggtatgctgaatatatgtgcttgcttaaaaaaactggtttttttgatacagaagttaaggaagtgaaaggccaaaaattagctccatttgatatgacttcagctatacttgataaagtattttatctttctcctgaagaagaagatatagttattcttcaagtaataggtgagacagcacaaagttcaatcacttattctcttgttgattattattgtactcagactaaacttagtgctatgtctaggacaacaggttatagtgccactgcatgtgcttcattactattaaaagggattcataaagacaaaggggttttccttatggagcatatcgggagaaatgctgaaaaattcgattatgttattaaatatctagcagaaagaaaagttaatatcaagaaattaactaaatagatgattagaaactaattgctttagtcgcattttgattagagactgaagcttgataagacctaaagaaaaaatcttcagcttccagttctctgttgttattgagagtgtatcagaatagtctgaggaattagagaatgataggatgagctttttctctttaaggattggaaatacttgctggtattgggttttgatttttccttggattatggaaaatactcttgtaaattttgttgaaatccttgtatttagaattatcgaaaaaacttttggggatttttctctatcagggtttttcgattgcggactgagtttgagaagcttagtttttatttgcttggattttgtttcttcagagttttgagaatttttgtttataggccttggtttgatctcaatgttttttggtttttctagaatctgaggtcttggcgacatggatttttgcgcggttttggaaaacaaaccttctcgacttttatttaacgtttttatagtttttgtagactgatcagcagataaatttttctcaagtatcggcgaagaatcataataaactacagaactatccccttcagatatcatcttcaaattgagcttcggcttcctaaaagaattattatttgaaaattctgaagactttctactctcacaagatgcactgcttgagctagaattcttaaacgtcgaaaaacattttataagctgaatacatttatttttctcttcttttttgacttttataagcaatatac
>MPUH01000105.1_92811_99221
TGCACATGATGGGTCTTTgtttaaaattgaagattcaGTTGATGTATCAGCATTACTAGGATATCCAGAAAGCTACTTGTATTATGAAGGAAGTACTACTGTATCACCTTGTAAATCTAATGTTACTTGGATTATTTTGACTGATACTTATAGAGCATCACCTGAACAGCTTAGTAATTTTCCTAATGATCTTATTGGCGTTGTTAGAAGTACACAACCTTTGAATGGTAGAACTATTTATTGcaattttgaagaaattagtGATGATGGAGTTTCTGTTGGGGTTAGTGTTAATGATGAAACGCTTATACAGGAAATTAGTAATGGTGAAAGCTTTAAGGAAgttaatgatgattttattattgagaGTGAAAGCTATTTGGATGATTTCCCTGAANGAAATTAGTAATGGTGAAAGCTTTAAGGAAgttaatgatgattttattattgagaGTGAAAGCTATTTGGATGATTTCCCTGAAGTTAATAGTATCTTTATGAGTGGATAATataattagaataaaaacttaattgatggattttttgaggataaaatatatcattatattataaaactatttagtATTTATGGTGTGtattatatcattataaaacccCATATTCATATCCAAAACTCTTCAATTATTCTCTTGTTATATGTATTTCTTCCATATCCACACTTAATGTCAAAAAACTTTGTTTCTCATAATCAAACCTTAGCAACGCTCCATCATTACTAAATACCAACgcttcttcaaaatcataaaacacTGGAAACCTGCCAAAATTATAACtcacataaaaattctcagCATTTAACATACAAGAAGGTAAAGCTAATCTCCaagtttgtttatttttCCCTTCATCAGTTTCACCTCCAAAAATCAATACCGAATCTCCAACAATTAAACAccctaaacaaaaaatcccaacagggaaaataatatcaagTTTATTCCAAGAATGGTTTGTATAAGAAAGTGCTGAACGTAAACATTTTGTATCTCTTTTTCCCCCAAAGACATAAATAATCCCATTATATGATATACTAGTAGACATAGTACGTTTTTTTGTTAGACCTAAAACTAAAGTCCAAgagtttgtttttaaattatacATTTCGACAGCTGGAGTTGTTCCTGATATAACAAAGATATCATCTGATAATATTGCCATTGAATGAAATAAATGTGGTTGGTTTGTATTTGGAAGTTTTCTTGAATAAGTTTCTGTGAATAACCAGACTGATGGGGTATTATCACTATTACATCCAACAACGATTATTCCATAACAACAGACTATTGCTGAGGATCCATTAAGTAAATCAACATTTGAGATTACTTTTTTGATTGTGTCTTGTGGACAGTAGTAGATAACTTTTTTGTTTGGAGTATCGAGATAACATGTTGTTGACATAAAAGCTGGGGCGAGAATACTAGCTCCAGAAGGCTCGACTTGATGTAAAGTTCCTTGAGGAAGATCTTTATTTAATTGAAGTTCATTAGATAAGGAGTATGAAGATATTGCTTGGTTTTTTTCGGTATAGAAACCCATGAGGATACTTTCTTGACTGACAATAGGTGAACCTATAGACCCTTGATCAAGTATTAAATCAGTACTAATCTTATGGTCCTTGCCAATAATAAACTTACCTGTATACTTCTGCAACACCGGCATTTTCGCCGTATAGTAAAAAACCGTTGCCACAATCACCTCACTCTCATTACAAAGCGGACCAATCATAATTGGATCAAATTCCACAATCTCCCTAGGCAGCGAAactgctataaaaaaattccccACTTCAATCGCCCCTTTTTCATTAATCAAATCAAACTCAGTATCATCAGGAAACATAACCGACAATTTCTCTCCCCACTTAGCAAAATAAGCAGTTTTAGGTAATAAAACATacaatttatttataagaaatccAGTAGCAAGTATTTTCCCTTGTTTATCTTTAAGCTTAACAATCCCTAAATTTGTCTCAACTTgacttttaactttttctaaagttaTATTCATAGTATCAGATGATTTTGctatataagaatattctTTTGGGGACTTTAAAGGAAAAGCATTAACAGTCAAAGTTATTGCATGACCTCTAAGCCCAGGATATTGTTCCATAATCCATTCATTAAGCCGATTATATTCAGGAAGTGACCCACTAATTTGTTTTCTATGTCCATTGTAATCTACTGTAATATCATAACTTTTTGAACCTTTACAACCCATGagttaatattatattttaaatccGCCATATATGCTTATATAGGAAaaacttgtattttttttttgttatatagtattttgattgaagaaaaacccCCCAATGGGGGGgtttataaattatgattacAGACCACAATATAGATCAAGGCAAGTGTAAACATTGTGTTGATTCAGTCAATGTGAAAAATCAATTACTTATGGAAACTAAAGACCATATACACAAAATTGAAGCTTTGggtaaagaagaagaaagactttgtagaaaatatagaaatctAAGTAGAAAACGTGCTTTGGCTTATGGGTATAAAATACCTACATCAATTGATAAGGATGTAGTTAAAGTTGATATGATTGATAATGTACTTAAACAAGATATCCCAAATTCGATTTTCTCGGTTAttactaataattattattcgTCATGTTTTATGATACAAACTGGCCTTATAGAATTGAAAACCCAATGCCATCAATGTACTGGGAAGTTAGGATTATATTTGAATTCAGCTTATGGggattttaattataaatgtCAATGTGGAGaatattggaattttttagataagacGATTTGGAAAGATTATAAGTTAAATTCGCGGAAGATATTAACTCttttgattatgtttttgataGGGTGTAAAGCgattgaaataaaaaagttattaaatgCTGAATGTAGAGAATACGCCCCTCTAGCaaggtttataaaaaaactgatttctgagtattttattagaagtttaCCAAAATTCAGAGGAATTGTAGAAATTGATGAGTCTGCTTTTAGGTCGAATAAAGTTAGagctaataataaaattgaaaagtGGGTTTTTGGGCTTTATGAAAGAGAAAGAAAACTTGTGTATATGgaaatagttaaaaatagACGTGAAAGTACACTTATTCCGATAATACAGAAAATTTGTGAACCTGGGACAACAATAATTTCTGATCAGTGGGCtagttataataaacttcCAGATTATGGTTTTCCCCATTATACTGTTGATCATTCAAGGTTTTTTGTAAATCCACATAGCAGAGAAATCCATACCCAAGACATTGAAATCTCTTGGGGATGGGCTAAATATGAAATCCGTAGACAAAACAGATGTTTACATGATTTACAAGAGCATCTACACTTATTTTGTTGGAAAAGGCAGTTTAAAGAGTATCAAGATAAAGTTACTGAAACTACAGCATTGATTAAAGGATTTtgtgagatttttaaagagtATCAGACaagagagaaaaaaactgaaaatcaAGTGTagattagaaataaatttttaggtttagaattttatttttagaattaagtattgaatatattttaaactgatatttcttgataaaaattggcatataaacatataattttatcataacttttatttaaaaaataaaaatactttatagaAGTCaaagttaatataaaactaactAAATAACTGGCTAAACCCATTTTTCCTTAAACGCTTTTTTGTAAGTAATGTCAATTTGTTTACACCTAAATTGTAGACTTTTAATTTCCAAATTTCAGGAGCCACAACAGGAAGTAGTTCAGAGCGGTCTGGggcaaaagaaaaagatataaaagatttcttaattttaagtaaagGAAAGACCATTTGGTATTGTTGTATGATTTTCACTTGAATTAAAGCAAATATATGAGTAAATTTAGATGATACTCGTGTATTTAAAAGGATTAAAGGGGTCTTTagagatttttctttatcatagCTTTTAACAACTGGACTACttagttttaaaagcttatttttaacttggcgggatttgatttcttcagcaTATTGGGAACCTTTTTTAATAGACTTGGCTTTTTGTTctgggttttttattttttcaaacacTTGAGGTTTTGATGAGTTACGAGGTTTGCTATTTTTTGCGAATAGTTTCTCAACACCTTTAGATAGTAATTGCTTTAGTTGAGTTTTCGGAGACTGATCAGaagatagatttttttccaaCGTCGGCGACTTAATAAATTCCATCCCTTTCACAATTTCTCCTTCAGagttaatttttaagttataCCTTGACCTCAACGACGAACTAGTATTTGAAAACTCAGACGATTTCTTACTATCATACGACCCACTACTTGAAACAGTAGGTTTAAACAAAGCAAAGCATTTCATAAGTCTAACCCATTTAATTTTCTCTTCCTTTCTAATTTTCATAAGTAAAATACTCTTCATAGCTTCAACCTTCATTTCACCAAAATaccataaaatataagaaaaaaatatcttcattttattcttataaatccTCTGTACAACTTtgtttaaaaactcattccTAGGCTTTATACGTTTGTATctaagtaaatttataaatatctgACTTTGAGTTTTCCTTAAAAGTTTACCATAAGCCACATTGAGTATTAATACAGCACATCgtaaattgtttttttgtattggagttcttatcataatattttttttccacATACAAATCAAgtctttttcattttttttagtaaaattcattatcatttgcttaaggattttatacGTTTTATTTGAATACAAATGcttaaatcctaaaaaatacCATTCAATTCTCCTTCTGAAAATAGGGATAATTTTACCccaaaaaactctaattGAAGGTTCGGtataaacattttcataCCTAGAAAGCCAAgtattataatcaattttcCCAGCGAGTCTATGAAAAGTTAATCTTATGCTTTTAGTCATTGtatcagaaaatattctaatcCCAGTTTCTATATATGAATCAACTTGTCCATAAAAACAGTTGTCATTAGATGATTTTGGgcttttaataaactcttcattattaaaaacctcaatttcttcaaaactGTTATTGCTTTTAATAACCTTTCCAATTGGACCTTTAGGATTACTACACATAATCCCAATGTTTTTCCCATACCCTGATACCAACTGGCAGTCAAAATACCCTTTTTCCAacaaataaacttttaaaaccCAGTTTTTCAACGCACACTCAGATTTACCTTTTCCTTCAACCCATTGATATAAACACCCTTTTTCCAAGCCAAAAAGGCTTGTTTCACTAGCGGCAATAacattgatttctttttggtATAAAGAAATCCGTACTGGTTTTAAACAGCTATCAAAGACAAATATTGTTCCAGAAGTTAATGCTGCAACAAACTTTTTACCACAACAAAGACTAGTTATATAATGAGCTTCAAGGTCAGGAAGGGTATATGGGCaaagtttaggtttttggattttaaaaCAGTGTTCGGAATTACTTAAAAGGCcgaaaatataaacataaccTCCTTGTGTACGGATTAAAGTAGACTTTTCACTGCATAAAACTTGCTCAGCTGTAAAAATCTCAGAGTTTTTAACTAGGATTGGGCCATGTTTTGTTGTCTCAAGATCTCCTAATTGATTATCTTCACCTATACCCCAAGTAAAAAGTTTACCATTATGATCTAAAGCTGCTGCATGGGTTTTGCCTAGAGATGCTTGGGTTATGTTTGAGAGCCCATCAATTTTTACTAGGGTGTTTTTCTTGACCTCTTTTCTAAGGATTGCCCCTGATAAATTCTCAGATGAAACACCCCAGACCTCACCTTCTGAGGTTATGAAAAGACTTATTTGATTGTTGCAAACACAAGATATTACAGATGTTGGGATTTTCAGTTCTTGTGGTTTGGATTGAAAGGACACTTGGGTTACTATATGGTTGTTTAGGATAATACCCCAAGTATCATTGAGAGCTACAAGCTTACCATGGAGcttttgaaggattttaggGTGTTCTCCTTCTTCTCCTGTCCAAACTGCTATCATActagataaatatttttggaaAGGAAGAgggaaaaaactttaaatggAAATTTGAAATTGATAGTGGAAAAAAACTCAGGAAATTTCGGGGAGGGAGGATTTTATGTAGGCTTGATGATTGAATTGATGGTTTGGAATGCTCGGaatttatggaaaatttgttgattttttatgaaaaggattataaaataagcttGGATTAAGTATGAGAATGTTAGGATAGGAGTGGATTTTAGAGGAATTgaagtttaataatttagCTTTAAGTGGTAATAGagagataatttttagaGTAAGGTAGGGtgttaatatttt
>MPUH01000288.1_25336_31491
ATCTGTTGAACAAATTCACCATTTTACTaatataaatgcaaaaagttGTGATTCTCATTTTAGCTCTGAGTATTTGTGTTTTTAGTAACACATGTGGAGGAAATTGTCCATCAAACGATTGCCCAAGTTGCTTATGTGGCACAACTCCTTCAATGCAAAGTATTTCTTATTGGTGTAGTAAATACAATTGGAATCAAGCTTGTTGTCAATGTATTGTTAGTCATGAAAGTGGAGGGAATGCTAAtgctgaaaattttaatactgACTCTTCTTATGATGTTGGactttttcaaattaatCAAGTAAATTGGGGACAATGTAATGGTGGAAATATTCCTTGTGATACTAATCAGAATTTACAATGTGCTATTGATGTATATCAGTGGGGTGGAAATAGTTTTAGACTTTGGTCAACTGCTGCTGGATGTGGTTGTGCTTAGTTTTAAGTTAtgatttagattattattgataattaagggatttgggtttataagattttagaggTTAggagataagattttatgataactTGTTTAGGGTGGATGAGTTGGAAATAGGTGAGgagaaatttttagattttgggAAATTATGTTGGTTTTTTAGTAATTATTAGATACCTGCAGatgctaaaatttattaaagaaagcAGTGGAAAATTATGAACATTCAAAATTTAATAGAAGTTTACTGTGGATGagtttgataatttttaacatGTCTGAATGACAATTTAGATGAtccataaaataataattttgtttataaaaaaatctaataactTTTATCTAACTAATAATTAATGCACTTTCTTTTATCCCAAGTAATAACAGGCTTGTCATATTTAATCATCCTCTTCATTACCATAGTTCCTGCATTAATTGCATAAAGACATGGCAAAGCTAATTGTCCTCCAGGAACCGTTTTGCAAACGAAGATTGCTAATTTCGCACTAAAATTCACAATTCGAAAAAACCTGTACCAGAAATTTGATCTCCAATCATATCTATAAATCATGTCTTCATTTACTAAATATTTGGTTCTGGTTAATTTCCCCATGCCTCCTTTGACTTTAAGAACCAAATATTCTTTATCTCCAAGATAGAATTTAACTTTGAAATTCGATTTTTCATTGATGTTATCTCGAAATTCAATTATCAGGACACCTAAAGAATTTGCTATTCGATGCCCCCACAACCGCAGGCACTTCTTTATGAGTCCAGTATAATCACTAGGATAAATATCATTGTTAATAGTCTCTTTAAGGAccatttaaattattataaaaattatctatatttgtatatatgGGGGGCctataatatgataaatagtgtaataagaaaaatataatttaaagaaGAATACTATAATGCATATGTTTGGAATTTATTAGGTTTGATTTAAATGTAttgtaggttttttaaagataagctttagttttgattaataaaaatatagatttttctgtttaaaataaaaaaaatatacaaatatgTAAGAAAGAAAAACGATTTAGATTGATGAGTAAAATTTAGATGTGATTTGATAAGTTTAgtgataaaattgattattttaaataccTTTAAGTTGATTGGATTagtaatgaaattatattttatgtgaaaattattaaagttaaTGAAGTTTAGGATgatgatatgattaaaatataaactcatGATTAACACCCAAAGATTTTGACTTCTGTATAAAgatataagtttaataatttgaattcattaaagaagaaaattaggCTTATATTTAACATAGTGGGTAAATTATGCGTTATgatcttattataatctttactCCAATAATCACAAtttatttattgtatatgaaaaatagcACTTTCATACAAAATTAATTGAAAAGACTTAattctaacttttttatctacaaaaaaaaaacaatcaaaactTCTTAGTTTACTCATCACAAACTTCAATCTGATTACATCTACCCCAAGAGCCTCTATTTATTTCAAATCTTTCATATACAactctttatttttcaacaataaatcccaattaaaaaaattcttattatcttcttccattcaaaaaaaaattatcacaaTTAAAACTCACTTCAGGGGGGGGGTCattattaagattaaaataCACAAAGGGTTATTTATAACATTTAATATACCTAAGGGggctttataataataatgatcCGTATATGAGAAGAACATGGTGAAGATATTATGAGATGTAGTTGGTGCTTTAACCTTTTAACTTCAGCAGCTCTATTCACTTCAGATCAAACAAAACTCGAAAAAGCTGTTGAAGTAGTCAGTGAAATGAAACAAAACCTAAtcgatgaaaaaaaagaacttcttGCATCACTAGCcacaataaaagaaaaaatgcatttaaaaaacccaatattacctaaaaaaaatacataagaGACTCAAGACTTcttgaatatataataaacttaaacatTCCACTTAATATTCTAACAATTATTTATGACCCTGAATTTTCATTAGCATTTCTTTTCCAAAAAGGTGTTTTAAAACCTAAACATTTATGCAAATGCCAATCAGAatatcaattaaaaaaaacaaggtaagcattttttctttgtttgcGATTTTGGAAATGTAGATCATATTACTAAAGGTTCATTTTGGGAAAAATATGAACTTCCTCCAAGTAAGATTGTATTAACGTTATTCTTATGGGTAATGAATATAACAAGTGCAAATATTGCTCAATTATTAACTTTAAGTGCTGAAATTACAAATCCTGTTACAGAAaagttaaagataataatttcagAAGAGTATTTAAATACATTGCCTAAGTTCAGAGGTGTTGCAGAAATCGATGAATCGCGCTTTAAGTATGGAcatgataaaaatcaaagatacCTTCAAGATAGATGggtattttgattatatgaaTGTGAAAGAAAACTAGTTTATATGCAGGTAGTCCAAAAACGTGATGCGAAAACTTGATTCCTATAATCCAAGAAGATGTGAATTAGGTACAACAATAATTTCTGATCAATGgtatgcttataataaattagcAGAATTCGGATATCCTCATTATACTGTTAACCATAGTAGGTTTTTTGTGAATCCAAATAGTAGAGAAATTCATACtcaaaatattgaaatttcaTAGTGCTAAGTATAATGctaaaaaacatagaaataCTGTGAATTTACAACACTTACTTAATGTTTTCCTTTGGATGAGACAGTTTaagaaaaaggaaaaaggGACAGAACTAGCCTCAGTGCTTAATGCAGCATCAGAAATTATTAGCAggtatgaagaaaaaactgtaaagggttaaaattttatagataaaaaatttcttttaaaaaaaaaattgtttttatataattatttatatgatcaAAATGAAGTTGTTGATATGATTTggatttatttaaagatatgaaatgctggttttatgattaattAGGGTGTTAAATGATATCAgaaatttattgtataaaaaattgagaATTTAGAAAGTGTTTATGTTGAGATAGGATGTATTTGTGTATATAatgtttttgcttttattttgtGTTTAGGGTTGAGGTAATTTTATTCCTATAAAACTTTCCTAGGTTTTATGATCTAGAACtttaaattgtatataaatacGCATGCATTATTAGATTTCCAGTATTTGCATTAAGGTCAATGATACAAtttcaaaactttaattattagtaaaaaaaaatataaaagcattCATATGACCATCCTAATCCTAATCATACTAATAATAGCAAATTCTCTCTTACTtcaaatgataatttataataaaaaatgaatgatTTCTTAGTCTGCGATGAATGTAACAAAGGCGAAATCAACTTTCTccaagaagaaaacaaaattgAAGAGTACATCTGTATTTTTTGCAAACACGGTGAAGCTGAATGTTTAGTAGACGGCCAGCCAACATGCGTAACATGTAAAATGAACAAAAAAAACCAGCACAAATCCCCAGCAGGAAGTATCCGTTCAAACAACAGCAGCAGCAAGCAATCAGTACCTAAAAAGCGTCAACCAGAGACTCCAAAATCAGGAGTTCCAAAAAACATGGCAGATCAACTCAAACAATGTATTGACATTTGCAATCATAAGCGTGGAGACAGCTCTGTATcagttgaattttttaaagccCATaagtttttacaaaaatatacaaaccacaattttaatgaacttgttttattatacaaaacaATAAACGATGGTTTTAAAGCAAGTACATTCCATACACGATGTGATGATTGTAAAAATGGTCTTGTAATAATTGTCTCATTAAGTTTAGGGTATGAAATTGGGGCTTTTACATGGAAAGGAATAAGAAAAGGAATTCCTCAAGCTAACGATCCACAGATGGGTGGAGCATTTATAAGAGCAGATTCATTTGAATTTGTCCCATTTAAGgataatatagttttttcattacaGGAAGGTATAAGATTTGGTTCGGATAATGATTtgtatttgaattttgatgCTAAGGAGAAATCGATATGCAATTTTGACCCCAGACTTAAAGGTAATACAATGTGGACAAcgtatatagaaaatgtgTCGGTATATAAACTTCAGGTATTAGAGTaggtttaagttttattattaagatgTTAAAggattgaaaatatttttataagtgtAAAATTATACTGATTATTGAAGTAtagttaaatttattaatgatttatataagtcTTTTGTTAataagataaagaaatttgtgtagttataatttatttttgatatatttatttttataataactctATAGAactattatgtttattagtgtatatttaatagttttatcaatatattatttagcatgattttgtatttgaaatCTAATATATCagttaaaatcaaattcattAGACTTTGTGTTTCTAAATATGTATCCCAGTACTGTTTTCTCTTATTTTCATCTATATTATGGATATTAAAANTCCCAGTACTGTTTTCTCTTATTTTCATCTATATTATGGATATTAAAAAgatgtaattttatatagctCACAGCCTTTTTAAACTCAAAACAAGGTATTTTATACTTGACTTCAAAAAGGTACTTTTTTAAATCGTCAGAAATCTCAAATCTCTCCCCTGACATagactttaaatttttagcaTCAGTTTCTGAAACATTAAGGTCCTTCCATAATATTCGAGTACTTAAAATGATTCCCCATCATCAATGCAAGatctatatctaaaaaactaaaatccgAAGTATGTACTTTAATATCTTTCATTTCATGTCCAAATGCACAGAAATGCTCATATCCGTGATTACCACAAAAACTCATTTCTGGAACCCTACAGTCACAGTATACTTCAACAAATCTtgcataatattttacaaaacAATTCTCACAGATCATTAACATAATTATCTAAGAGGTGTTAAAACATAtcaaattatacaaaaaaaaaagaaccATCTTCAAAGTTCATTTCGGTAGtgtaaaaattcaaaaatcactTTTAAGATATAGTTAAAAATGGACATTAGTGGTAGACCTATATCTGACTACAGAAGGCAAAAAACTACTCCTCGGCCAATGACATCCGAGGAGATAATCCGTCAAGCTAACAAACTCTTGAACTTAAAGGCAAAAAACCAAGTAattttaaaccaaaaaccTAAAGAGCCAACAATGACTGCATTAGACTACAGAACTTTCTTACAAGCCCAAAAAGATTCTCTTATAACCCGAGAAACTGACTCAATACTTCCTCGTCGATCTTTACCTAAAAAACCTTCTGATATCAAACAATCTGGGTTACTTGTAAATTTAAGAAAAACCCCgattttaatgaataaaCCATCATTGCCTGCAAGGACCCCAGAAAACAAGATGTTTGAAGATTCTAAGATTGGAgtatttgaagattataCTGTAGGGAAACTTATTGGCACAGGAGCTTATGCCTCTGTAAAAACTGCAGTTTTGAAAAATGACTCGACGAAATATGCTTTGAAAACTTATGAGAAATATAGATTAACTGACCCgtctaagaaaaaaaatgtgtCAAGGGAGAttgaaatattgaaaaaaatatcacatcCGAATATTGTCAAGATGTTTGATGTTATTGAAACACAAAAACAGTTAC
>MPUH01000288.1_25161_31307
aaatttactataatgAATTAACTAGCATATCTAACACCCtaccttaaaaaatatacatttttcCTACAAACATATATATTCCCATATacaccttcaaaaaaaaaaaggataatttttacctaaaatcctttagtttttattgaaatcttataaaaatgacatttttttcactaaAATCTGTTGAACAAATTCACCATTTTACTaatataaatgcaaaaagttGTGATTCTCATTTTAGCTCTGAGTATTTGTGTTTTTAGTAACACATGTGGAGGAAATTGTCCATCAAACGATTGCCCAAGTTGCTTATGTGGCACAACTCCTTCAATGCAAAGTATTTCTTATTGGTGTAGTAAATACAATTGGAATCAAGCTTGTTGTCAATGTATTGTTAGTCATGAAAGTGGAGGGAATGCTAAtgctgaaaattttaatactgACTCTTCTTATGATGTTGGactttttcaaattaatCAAGTAAATTGGGGACAATGTAATGGTGGAAATATTCCTTGTGATACTAATCAGAATTTACAATGTGCTATTGATGTATATCAGTGGGGTGGAAATAGTTTTAGACTTTGGTCAACTGCTGCTGGATGTGGTTGTGCTTAGTTTTAAGTTAtgatttagattattattgataattaagggatttgggtttataagattttagaggTTAggagataagattttatgataactTGTTTAGGGTGGATGAGTTGGAAATAGGTGAGgagaaatttttagattttgggAAATTATGTTGGTTTTTTAGTAATTATTAGATACCTGCAGatgctaaaatttattaaagaaagcAGTGGAAAATTATGAACATTCAAAATTTAATAGAAGTTTACTGTGGATGagtttgataatttttaacatGTCTGAATGACAATTTAGATGAtccataaaataataattttgtttataaaaaaatctaataactTTTATCTAACTAATAATTAATGCACTTTCTTTTATCCCAAGTAATAACAGGCTTGTCATATTTAATCATCCTCTTCATTACCATAGTTCCTGCATTAATTGCATAAAGACATGGCAAAGCTAATTGTCCTCCAGGAACCGTTTTGCAAACGAAGATTGCTAATTTCGCACTAAAATTCACAATTCGAAAAAACCTGTACCAGAAATTTGATCTCCAATCATATCTATAAATCATGTCTTCATTTACTAAATATTTGGTTCTGGTTAATTTCCCCATGCCTCCTTTGACTTTAAGAACCAAATATTCTTTATCTCCAAGATAGAATTTAACTTTGAAATTCGATTTTTCATTGATGTTATCTCGAAATTCAATTATCAGGACACCTAAAGAATTTGCTATTCGATGCCCCCACAACCGCAGGCACTTCTTTATGAGTCCAGTATAATCACTAGGATAAATATCATTGTTAATAGTCTCTTTAAGGAccatttaaattattataaaaattatctatatttgtatatatgGGGGGCctataatatgataaatagtgtaataagaaaaatataatttaaagaaGAATACTATAATGCATATGTTTGGAATTTATTAGGTTTGATTTAAATGTAttgtaggttttttaaagataagctttagttttgattaataaaaatatagatttttctgtttaaaataaaaaaaatatacaaatatgTAAGAAAGAAAAACGATTTAGATTGATGAGTAAAATTTAGATGTGATTTGATAAGTTTAgtgataaaattgattattttaaataccTTTAAGTTGATTGGATTagtaatgaaattatattttatgtgaaaattattaaagttaaTGAAGTTTAGGATgatgatatgattaaaatataaactcatGATTAACACCCAAAGATTTTGACTTCTGTATAAAgatataagtttaataatttgaattcattaaagaagaaaattaggCTTATATTTAACATAGTGGGTAAATTATGCGTTATgatcttattataatctttactCCAATAATCACAAtttatttattgtatatgaaaaatagcACTTTCATACAAAATTAATTGAAAAGACTTAattctaacttttttatctacaaaaaaaaaacaatcaaaactTCTTAGTTTACTCATCACAAACTTCAATCTGATTACATCTACCCCAAGAGCCTCTATTTATTTCAAATCTTTCATATACAactctttatttttcaacaataaatcccaattaaaaaaattcttattatcttcttccattcaaaaaaaaattatcacaaTTAAAACTCACTTCAGGGGGGGGGTCattattaagattaaaataCACAAAGGGTTATTTATAACATTTAATATACCTAAGGGggctttataataataatgatcCGTATATGAGAAGAACATGGTGAAGATATTATGAGATGTAGTTGGTGCTTTAACCTTTTAACTTCAGCAGCTCTATTCACTTCAGATCAAACAAAACTCGAAAAAGCTGTTGAAGTAGTCAGTGAAATGAAACAAAACCTAAtcgatgaaaaaaaagaacttcttGCATCACTAGCcacaataaaagaaaaaatgcatttaaaaaacccaatattacctaaaaaaaatacataagaGACTCAAGACTTcttgaatatataataaacttaaacatTCCACTTAATATTCTAACAATTATTTATGACCCTGAATTTTCATTAGCATTTCTTTTCCAAAAAGGTGTTTTAAAACCTAAACATTTATGCAAATGCCAATCAGAatatcaattaaaaaaaacaaggtaagcattttttctttgtttgcGATTTTGGAAATGTAGATCATATTACTAAAGGTTCATTTTGGGAAAAATATGAACTTCCTCCAAGTAAGATTGTATTAACGTTATTCTTATGGGTAATGAATATAACAAGTGCAAATATTGCTCAATTATTAACTTTAAGTGCTGAAATTACAAATCCTGTTACAGAAaagttaaagataataatttcagAAGAGTATTTAAATACATTGCCTAAGTTCAGAGGTGTTGCAGAAATCGATGAATCGCGCTTTAAGTATGGAcatgataaaaatcaaagatacCTTCAAGATAGATGggtattttgattatatgaaTGTGAAAGAAAACTAGTTTATATGCAGGTAGTCCAAAAACGTGATGCGAAAACTTGATTCCTATAATCCAAGAAGATGTGAATTAGGTACAACAATAATTTCTGATCAATGgtatgcttataataaattagcAGAATTCGGATATCCTCATTATACTGTTAACCATAGTAGGTTTTTTGTGAATCCAAATAGTAGAGAAATTCATACtcaaaatattgaaatttcaTAGTGCTAAGTATAATGctaaaaaacatagaaataCTGTGAATTTACAACACTTACTTAATGTTTTCCTTTGGATGAGACAGTTTaagaaaaaggaaaaaggGACAGAACTAGCCTCAGTGCTTAATGCAGCATCAGAAATTATTAGCAggtatgaagaaaaaactgtaaagggttaaaattttatagataaaaaatttcttttaaaaaaaaaattgtttttatataattatttatatgatcaAAATGAAGTTGTTGATATGATTTggatttatttaaagatatgaaatgctggttttatgattaattAGGGTGTTAAATGATATCAgaaatttattgtataaaaaattgagaATTTAGAAAGTGTTTATGTTGAGATAGGATGTATTTGTGTATATAatgtttttgcttttattttgtGTTTAGGGTTGAGGTAATTTTATTCCTATAAAACTTTCCTAGGTTTTATGATCTAGAACtttaaattgtatataaatacGCATGCATTATTAGATTTCCAGTATTTGCATTAAGGTCAATGATACAAtttcaaaactttaattattagtaaaaaaaaatataaaagcattCATATGACCATCCTAATCCTAATCATACTAATAATAGCAAATTCTCTCTTACTtcaaatgataatttataataaaaaatgaatgatTTCTTAGTCTGCGATGAATGTAACAAAGGCGAAATCAACTTTCTccaagaagaaaacaaaattgAAGAGTACATCTGTATTTTTTGCAAACACGGTGAAGCTGAATGTTTAGTAGACGGCCAGCCAACATGCGTAACATGTAAAATGAACAAAAAAAACCAGCACAAATCCCCAGCAGGAAGTATCCGTTCAAACAACAGCAGCAGCAAGCAATCAGTACCTAAAAAGCGTCAACCAGAGACTCCAAAATCAGGAGTTCCAAAAAACATGGCAGATCAACTCAAACAATGTATTGACATTTGCAATCATAAGCGTGGAGACAGCTCTGTATcagttgaattttttaaagccCATaagtttttacaaaaatatacaaaccacaattttaatgaacttgttttattatacaaaacaATAAACGATGGTTTTAAAGCAAGTACATTCCATACACGATGTGATGATTGTAAAAATGGTCTTGTAATAATTGTCTCATTAAGTTTAGGGTATGAAATTGGGGCTTTTACATGGAAAGGAATAAGAAAAGGAATTCCTCAAGCTAACGATCCACAGATGGGTGGAGCATTTATAAGAGCAGATTCATTTGAATTTGTCCCATTTAAGgataatatagttttttcattacaGGAAGGTATAAGATTTGGTTCGGATAATGATTtgtatttgaattttgatgCTAAGGAGAAATCGATATGCAATTTTGACCCCAGACTTAAAGGTAATACAATGTGGACAAcgtatatagaaaatgtgTCGGTATATAAACTTCAGGTATTAGAGTaggtttaagttttattattaagatgTTAAAggattgaaaatatttttataagtgtAAAATTATACTGATTATTGAAGTAtagttaaatttattaatgatttatataagtcTTTTGTTAataagataaagaaatttgtgtagttataatttatttttgatatatttatttttataataactctATAGAactattatgtttattagtgtatatttaatagttttatcaatatattatttagcatgattttgtatttgaaatCTAATATATCagttaaaatcaaattcattAGACTTTGTGTTTCTAAATATGTATCCCAGTACTGTTTTCTCTTATTTTCATCTATATTATGGATATTAAAANTCCCAGTACTGTTTTCTCTTATTTTCATCTATATTATGGATATTAAAAAgatgtaattttatatagctCACAGCCTTTTTAAACTCAAAACAAGGTATTTTATACTTGACTTCAAAAAGGTACTTTTTTAAATCGTCAGAAATCTCAAATCTCTCCCCTGACATagactttaaatttttagcaTCAGTTTCTGAAACATTAAGGTCCTTCCATAATATTCGAGTACTTAAAATGATTCCCCATCATCAATGCAAGatctatatctaaaaaactaaaatccgAAGTATGTACTTTAATATCTTTCATTTCATGTCCAAATGCACAGAAATGCTCATATCCGTGATTACCACAAAAACTCATTTCTGGAACCCTACAGTCACAGTATACTTCAACAAATCTtgcataatattttacaaaacAATTCTCACAGATCATTAACATAATTATCTAAGAGGTGTTAAAACATAtcaaattatacaaaaaaaaaagaaccATCTTCAAAGTTCATTTCGGTAGtgtaaaaattcaaaaatcactTTTAAGATATAGTTAAAAATGGACATTAGTGGTAGACCTATATCTGACTACAGAAGGCAAAAAACTACTCCTCGGCCAATGACATCCGAGGAGATAATCCGTCAAGCTAACAAACTCTTGAACTTAAAGGCAAAAAACCAAGTAattttaaaccaaaaaccTAAAGAGCCAACAATGACTGCATTAGACTACAGAACTTTCTTACAAGCCCAAAAAGATTCTCTTATAACCCGAGAAACTGACTCAATACTTCCTCGTCGATCTTTACCTAAAAAACCTTCTGATATCAAACAATCTGGGTTACTTGTAAATTTAAGAAAAACCCCgattttaatgaataaaCCATCATTGCCTGCAAGGACCCCAGAAAACAAGATGTTTGAAGATTCTAAGATTGGAgtatttgaagattataCTGTAGGGAAACTTATTGGCACAGGAGCTTATGCC
>MPUH01000346.1_15645_22061
gattaaattatggcatattgataattaaggcatgttttcagcaaaagttggaagctgacaatggtaaatgctaaaatatgaatgtgaattgatataagagaccaatggaggttgggattgattttcctatcagtctttttgtcgtcatcatttgccatcatgatttatttaatatttagatatgaattttaggtgaaaaaatgcacacattacaaacagcattatttttttataatataataattatagacaggtaatgcttctaaatctatttagttatactatctaaatatgataagtataagtccagcaagaaactgagtcaccttgtttcttctgtaatgatacttcttcagtatattctccagcagctgttcctgaagatatagctgcagtaaaagtataagcagcaccatatgggaaattttgaccaacatcaaagtacttgtagacccattttccaccattaaatttagttctgacttcaatacatgcaatatagctttctttatcaaaagttccagccattgatatttgcatctggactgcaggagtcactggccaaggtgagacttggaagttgtttacagcaaaaacagagtcttttttacaagtctgcccaagtgaagtctgtgagagatagtctattgtatcaacttgagtggctaaagcacaagcaaataatacaacaaatattaatttcattataaccataattccatattagctatagctatgcactgatataggttatttaaatttttagttatcatgatgccttagatgaataccattctttgacaggtttcaggaggagtaattatgctatttattttatcatcccattataatttttttatccctgttttgtataactcattgaagtatcgtttatagtttttttgactttattcttttcaatataatgattagcatcttgcaataacttaataatttttgttaaatatttttataatgattttagtgaagtagatggaaaagtaatgtaaaaagtagcattactataagaaaattttaaatcttttatgataatacagcttatttttataagtatcttctaatatttaaactaatcaatatactgttaataaaaagtgatgaacgaacaactagcaaaactttttggaccaaattttaagctaaaagatatcgagatcagccaaaaaaataatgatttaggaattttcagctccactcttatggagaacaacaagatttttcggcatttgaaaaatgagttagacttatactttaaagaaaaaagtaaacctcagaaatttcaaaatttgcaccctgaaaaatctgttgcatggaaagaacacttttatcttaatctgcaagctctgctttatgaagttacatacacatccgacatgcaaatcaagacctaccttttggaaaaagtatataaatggtatgcagaaaagtcccaacgggcaatccaagtcccaaaacccccacctttagtccagctaaagccagaaatcgagtatcctctaatcctacagaacattgaaagtacagttttacctaaaaaaactaaaattctgcctaaaatcccaaaaccccttaatttagagcaggaaatctccacaacttttcaatcaaatcaaagtaacgacaatctttttacaacaactgctccagttagaactgctagatcgcgtcgtttacttcaaccttattcaaaatcccaaggtgatcctattattatagactttagagctagttctgttggaggtagtcctgaaactttacgtaatacaaattatacagatagagaaagtataaataggtcaacaacagtagatagatatgaatgtagagttcctatgattagaagggaacaattaaaagaaattgggttgattaagaaacgtttggctactaaacatatgtcgctacctttgaaagttttagaaagtggtttggtttttagtgattttactcaggaagtgtttcctccgatgaaattaccaagaggtggggaattgctaattaaagatacttggcctaaaactgNaactaaacatatgtcgctacctttgaaagttttagaaagtggtttggtttttagtgattttactcaggaagtatttcctccgatgaaattaccaagaggtggggaattgctaattaaagatacttggcctaaaactgaaattaagaagaagaaaaagaagtctaagaaaaaaactaatcagtaaaataacaatttattatatctttttttattaggcgcactattatgactttatttttaaaagccttgaaatattattttttaagtgcccatatttgataaataagtggcattagaatctaatggatttacctctactctgttgtactttccatacaagtgatattgaagcttgcgaatcatgtactaacaaccatgaactctctgtaggcttagtagatctcaacaaaaagttatgtattagaagaaaagctaaagaaatgaaagttgagaaacttaaagctcttattgctgtcactgaagaaaaactcaaatttgttaacaacactgaaaattttactgaagaaaaattcaccccacaaaaagggatccccctagtagactatcttttaaccgtaagtcttcctcaagatttctttactataataacccgtgaagatctaacagtagcctttatggtccaatcaaaattcctcagcacttcacaaacctgtaaacagtgccagactgaaatgcctatcacttatttcacttataccagctacgtttactattgttttatctgcaaaactcgtaacaaaatcaaaaacacaacttttttccaaggcagtccattatccttagaaaaaatcctcttattcatcttcctttgggtcctcggcctccgtgacgtagaaatctctaacctccttgaagtgtctaaatcctacacatcaacaatgtctagaaaaatccgacaattagtaggcgaagattattcgaaaaccccaccacaattttcaggagtggtcgaaattaacgaaatggattttattaaacgtaaaatcgaaattggaaagtcaaaagctgtaaaaaaatgggtgtttgttatgattgaaagggtcacaaaacaagcatatatggagtatatacctgaaagaaaaaaagaggtaatcgttcctattatacaaaaactatgcttacctggtacagttattataacaaagcaatgggcggggtatggccgacttgaagatttggggtattgtcattatacttatgagaaaactcaaggatttatagacccgaaaaatccgcatatacatcattcacatgtgaaaaatgcatttatttggctgaaatatcagataaaaactaggaatcgggctgggaattttctacaggagtatatattggagtggctttggagaaaaaaacactcagttgataataaagctgataactcagctgtgtctatatttaaagctgtccttgcagtactttcaaatagtaagttatagagttttaagattttatattaaagggaatgcccaggctttattacattagaatacattcattgaatttttctacagactcttcaaactccattccaagcttattaatttcctcatgcagctcttggtatctaatcccaacctcagaataatctaaatcttcaagaagcaaaggtatgaatttcaataaacggccagatttattccctttgctctccatttcagtaaattttactttcatatcccatgaaatcctcttatcagttttaagtattgacgaataatactcaattggaagctttgtttctgtagcttctcctttaataaacattaaataaatttctaaatattctttagcatcttctcgaggcatatacgagcatttcataatctgggcgaaaatatactctggaaaggtaggtgggataatttttctaaaacaagcagtttttacctgaataaacatataatccaccataagattattcattccatatgatggcaaagcagcaatacagttttttaaataccctaattctgcttcacccgctccagaaattgccgctttaactgcagcagaggtgattttaagtaaaaatacaaactgcgaatgagaaacatactccaacattcctgtagggttatagcttctcaatgctggtattttaatatttgactgtagattcggatgacaaatattgatactacagtaataagacaatgaaaactcttgaaatggcatcataacaactttaaaattcaaatgtgggttaagaaaaaacagctgcgtcctggcaatataatttttctctgtcatttcgaaaagcattttttcctgagtgcatttatagacaccatgaatcttgtttaaagaaaaatcaagtaattcttgaatttggatattgtctgatgtggatcttgacctatctgaaggaaactgacttgattgataaaatgtttctaggtccatcttataataatggtagcaggggcaaacattttatactttagtgccttaattgtattagtgctcggggaataccaacaagtatcttttttgtctcagtttagcaaatctgaagacatagatgctagtgtccctgaggagtttcaggacgatacagagctagtagaaagcgttaatgacgtagatgaaatgcttaccgatttgttaggaaccgggatttatgatatggataattatccagatggtatgctagaagttgatgatgttgaagctgctttggatgaagatcaatacattttagttgacaacgtagtttatgactctgaaactatagctcaggctcaagcggattctgaagctttgcatgacgataagctagaagctttatccataacagaaaaaatcgttaccacagcaattgaagcgcttgaaactttctattcgtctgaagaagctgatgatggggatttagactctttagaaactgagctagatctatgggatgacttggcagaagctatggaagagacagatactgttgtagttcttgaagaggagtatacttatgaagaaatcatagaaatcatagaagaacttgaggcagaaatcgcagaattaagcttttaatgatagccgtttttaggtaaatattatttagcatagtggatatttattttctttaatatatatagagagtgtgtattaacttgattagagatttgatgattgagaggaagtttcatcatattgtttagtggttttgaattgcattagggtaagtttagcttatgttttaagaaaagattattgagattgatttgaagcttttgaagattatagttattgggttttttaaattttaatagataattattgtttaaatgtaaaatttacttaggattgagattgatttgaagcttttgaagattatagttattgggctttttaaattttaatagataattattgtttaaatgtaaaatttacttaggactgaagaggagaaaacagacttgaaaaaactgaaaactgttggggattataatatcctcaagtgcattggtgaagggacttttgggaaagttaaacttggcattcatcagccaacgggcgaaagagttgcaattaaaatattagaaaaatcacgaattgtcgatgtctctgacgttgagcgagtctcacgtgaaatccacatcctcaaactaatccgccaccctacaatcatccagctctatgaagtaacatccatacagatcatcgaaaccccaactcgtctctacctaataatggagtacgcaagctcaggtgaacttttcgactatatagtggcaaatacaagaataaaagaaaaagaagcctgcaaactcttccaacaaataatctccggaatcgaatatatccacaaactaaatgtcgttcatcgagatttaaaaccagaaaatcttcttcttgaccattgtaaaagtattaaaatcgtcgactttggccttagtaatacctacaacaacaatgaagagttaaaaacagcatgtggaagcccttgttacgcagctccagaaatgatagcgggtaaaaaatacaatggacttaaagttgatatttggagttcaggggtgatactatttgcaatgattagtgggtatttaccatttgaagaccctaataccggagaattatataagaaaattttagcttgcaattataagccacctaagtttatatctgcagaagcaaaagatataattaaagggatattgaatactgatcctgataaaagattttctattgaagatattaggaaccacccttggttcaatcaagttcctgaagaaaaatgcccaggaattcttattggatatgatcaaatacctgttgattctcagatacttaagcagttggatttttataatatgaaacttgattatattagacaatgtattgaagccaa
>MPUH01000121.1_74108_80524
CCTTTAACCTGTTCTACTGCTTTCATATTGTTTTTCGAGACTATTATATACCCAATTTTATCTCCACTTATCATAAACTGATAGTTTTTAGTCCATTTCATAGCCCTAACACCATCTTGATGTACCTGAATCAAACTTTCATACTTAAAATTGATCCCACTCCATAATAGAAACTCACCTGATTCACATCCTATAATTGCCCTTTTACCATGGTTTGTCCATTGTACAGAAAACACTGGTGatggttttttgtttttaaatgaaCAGACTAGATTACGGCATATTGACAATTGAGGCATGCTTTCAGCAAAAGTTGGAAGCTGACGATGATAGATGTTAGAATATGGACGTGAATGGATATAAGAAACCAGTGAAGGTTGGGGCTCGATGATTTTCCGATCAGTCTTTTTGTCGTCATCATTTGCCATCATGGTTTATTTAGGATTTAGatattttgcttatatagtgattataaaataagagTTGTATATCTAGTATTACTATCtaaatatgataagaaaaagtcCAGCAAGAAACTGAATCGCCctgttttttttgtaatgatacttcttcaatatattcCCCAGAGGCTGTTCCTGAATTAATAGCTGCGGTGAAAGTATAAGCAGAACCATATGggaaatttatatcaacatCAAAATACTTGTAGACCCAGTGCCCTCCGTTAAATTTAGTTCTAACTTCAATACACGCAATATAgctttctttatcaaaagtCCCGGCCATAGATATTTGCATTTGTATTCCAGAAGTCACTGGCCAAGGGTTGATTTGGAAGTTGCTCACTGCGAAAACAGAGTCTTTTTTGCATGTTTGTCCTAGTGTTAATAGTGAAAGGTAATCTTTTGTATCAACTTGAGTAGCTAAAACATAGGCAAATAATGCAACaaatatcaatttcattataCCCATAGTACCATATTAACTATAACTAAGTAACTGAGATAggcttattataattttagttatcATGTTGCCTTAGGTGAATACCATTTTCTGATAAGACTTCAGGAGGAGTTATTGAAGCTAGGTATTTTATCATCCCAATTATGGGCTTTTTGTCTCGGCTTTGTATAACTTTATTGACAGTATCGCTTATGGTTTTTTCGACTTTGTTCTTTTCGATGTAGTGGTTAGCATCTTGCAATAACTTAGACAATTTcggttccatatttttataagaatctAATATTTAGATTAATATCATTAGACTGTTAATAAAAAGTGATGAATGAACAACTAGCAAAACTTTTTGGGCCAAATTTCAAACTGAAAGACATCGAGATtagtcaaaaaaataatgactTAGGAATTTTCAGCTCCACTTTTATGGAGAACAGCAAGATTTTTCGGCATTTGAAAAATGAGTTAGACTTATActataaggaaaaaagtaGACCTCAGAAATTTCAAACCTTGCATCCTGAAAAATCTATTGCATGGAAAGAACACTTTTATCTTAATCTACAAGCTCTGCTTTATGAAGTTACATACACATCAGATGTGCAAATCAAAACTTATCTATTggaaaaagtatataaatggTATGCAGAAAAGTCTCAAGGGGCAATTAAAGTACCAAGACCTCCACCTTTGGTTGAAATAAAGCCAGAAATCCAATACCCTCTAATCCTACAGAATATTGAAAGTACAGTTTCACCGAAAAAACCTCAAATTCTGCCTAAAATTCCAAAACCCCTTAATTTAGACCAGGAAATCGCTTTAACTTTTCAGTCAAATCCTAGTAatgataacttttttacAGCAACTGCTCCAGCGAGAACTGCTAGATCACGTCGTTTGTTTCAACCTTATTCAAAATCTCAAGGTGACCCTATTGTTATAGACTTTAGAGCTAGTTCTGTTGGAGGAAGTCCTGAAACTTTACGTAGCACAAACTATACAGAAAGGGAAAGTATGAATAGGACAACAACTAAAGATGGATATGAATGTAAAGTTCCTATGATTAGAAGGGaacaattaaaagaaattggGTTGATTAAAAAACGTTTGGCTACTAAACATATGTCTTTACCTTTTAAAGTTCTGGAAAGTGGTTTGgtttttagtgattttacTCAGGAAATGTTTCCTCCTATGAAATTGCCTAGAGGTGGGGAGCTGCTAATTAAAGATACTTGGCCTAAAGCTGAAAGtaagaagaagaaaagaaaaactaagaaGAAAACTAATTAGTAAAATAGCATATTATTATAGCCGGGtcttttttgtattaggCGCACTAGTGCGCCTCTATTTTTAAAAGCCTTATATACAATTTCCTTAAGCCCCCATATTTAGTAAATAAGTGGCATTAGAATCTAATGGATTTACCTTTGCTTTGTTGTACTTTTCATACAAGTGATATTGAAGCTTGTGAGTCATGTACTAATAACCATGAACTCTCTGTAGGCTTAGTTGATCTAAACAAAAAGTTATACATTCGaagaaaagttaaagaaatgaAAGTAGAAAAACTTAAGGCTCTTATAGCTGTcactgaagaaaaactcaaattcGTCAACGATAGTGATAATTTTACTGAAGACAAATTCGCACCACAAAAAGGTATCCCCTTAACAGATTACCTTTTAACCATAAATCTTCCTCAAGATTTCTTCACCATAATAACCCGCGAAGATCTAACCGTAGCCTTTATGGTTCAATCAAAATTCCTTAGTACTTCACAAACCTGTAAGCAATGTCAGACTGAAATGCCTATAACTTATTTTGCTAATACAAGCTACGTATATTACTGTTTCATCTGCAAAACACGtaacaaaatcaaaagcaCAACCCTTTTCCAAGGCAGCCCATTATCCctagaaaaaatcctcctcTTTATCTTCCTCTGGGTCCTCGGTCTTCGTGACGTAGAAATTTCCAACCTTCTTGAAGTATCTAAGCCTTATACATCAACAATGTCTAGAAAAATTCGTCAATTAGTAGGTGAAGATTTCTCTAAAAGTCCACCACAATTTTCAGGAGTAGTCGAAATTAGTgaaatggattttattaaacgTAAAATCGAGATTGGGAAATCAAAAGCTGTGAAAAAATGGGTAATTGTTATGGTTGAAAGGGTAACAAAACAAGCATATATGGAGTATATACctgaaaggaaaaaagaagttaTTATTCCTATAATACAAAGATTATGCTTACCTGGTACTgttattataacaaaacaATGGGCAGGGTATGGAAGACTTGAGGATTTAGGGTATTGTCATTATACTTATGAGAAAACTAAAGGGTTTATTGATCCAAAAAATCCGCATATACACCATTCACATGttaaaaatgcatttattTGGCTGAAGTACCAGATAAAAACTAGGAATCGGGCTGGAAATTTTCTTCAGGAATATATATTGGAGTGGCTTTGGAGAAAAAGACATTCAGTTGATAATAAAGCTGATAATTCCTCGGTTTCTATATTTAAAGCTGTTCTTGCAATGCTTTCGAATAGTaaattttagagttttaagattttatatggtaAAATTCTATTTATTTTGTTGgttatattattatagtattttaagGTTTAATATATCCACTTTTAAGCAAAAAACATTGACaacttaatcaaaaactttatagaaaGCATTTACACAACAAGAAAGCGAACTACAAAAAAGGAACTTGGTCCCTAATCGGGGGAGGATTTATTAATCTAATATATCCACTTTTAATTtccattttttctttagatgattttatccaaaaaaatattttgattgtattttgtttataCAGCATATTATGAATAACTTAACAAGGTCACTTCCTTATAAATTAGTTATCCCATCATTTACTGTATTCGCTAATACGCAAATAATGTCAATTCGGCCTATAAAGCCGAAAATCGAGACTGTGAATGAAGAGTATAAAATCGCAACTAAAGGAACGATAAAAATTGAGTTTATAAACTGCACAGATAAATCTAAAACAGGTGTCTGTAAGTATATAATGGATTCAAAGCTTGAAGCTTTCTTACCAGACATAGCAATCAGTGagattttaactaaaaactcaacaaatATTGAATACAAAACATATCAAGATACTGTGAAATTTGAAGTAAAGAATAATGGAAATGAGTGGAGTATTTATAGGAATAAAGAGACTAGAAGCATTATAGTGAATGATATGcaaaagtttatgatttataaaatgtttaatgTATAATTTATGTAGGATACTATCAAAATGACCCAAGGATGGTATATGATAGGTGATTATAGATTGGCTGTTCAAGCTTTGAATACAATGACTAAAAGAGAATAAATAGTTAAAATTAGGCAGATTTTAAGAGTAGTTTAGTATGAAAATacaaggatttttattatatgtatataagaagaaggttttttattatgacactttttctataatgatttctattgaatttaaaaacataaattttatgataaatctttattaaattagaATATGTTCATTAAANtctttattaaattagaatatgttcattaaattttcctatagacgcttaaaactatatttcaagtttatcaatttatttatatagctTTTCATAACTAATCCCAACCTCATCATagtttaaatcttcaaaggtaaaagaatatatttaataaatggCAAAATGTATCCCTTTCTCTCAATTTAGTAAAATTGGCTTTCATATtccataaaattttcttttcagcTCTTAAGATTGAAGAATATTACTCGGTTAGAAGCTTTGTTTCTGTGGCTTCTCCTTTGATGAacattaaataaatttctaagTACTCTTTAGGATCTTCTTGAGGaatatatgagtttttataatctgGACAAttgtgtataaaaatatagtccGCCATAGCATTATTCATCTCATACTACAGCAAAACaataatacattttttttaatataacaaCTCTACTTTACCCGCTCTAGAAATTACCACTTTAACCGCGGCAGAAgtattcaaaaacaaaatcccaACTgtgaaaaactaaaatactCCAATActcctataaaattataacttcTAAACGCTAGGATTCTTATATTCGATTGTAAattcaaatgaaaaatatttttaccacaataataaaaaataaaaattcttgaaatgggattattatagttttatagttCAATTgtgctaataaaaaaatacctgaGTTCTAGAAGTATAGTTTTTTCCCATCATttcaaaaaagcatttttcctGAGTGCATTTACAAACAcaatagattttaaaaaagaaaaatcaaataagtcttggatttaaatattttctaatcaaGCTTTTGACCTATCTAAAAGAAATTGCTTTGATTGATAAAATGTATTAAGTTCCATCTTATAATAATGGTAACAGGgacaaatattttatacttaagTGCTTTAATTACACTAGTGCTTGGGGAACattcaaaattatcttttttgtCTCAGTTCAGCAAATCTGAAGACATAGACGCAATGGTTCCTGAGGAATTTCAAGACGATACAGAGCTAGTAGAGAGTGTTAGTGATGTGGATGAAATGCTCACGGATTTACTAGGAACAGGGGTATATGATATGGATAATTATCCAGATGGTATGTTAGAAGTTGATGATGTTGAAGCTGCTTTAGATGAAGACCAATACATTTTAGTTAACGATGATATTTATGACTCTGAAATTATAGCTGATGCACAAGCGGATTCTGAAGCTTTACATGATGATAAATTAGAAGCTTTGTCTATAACAGAAAAAATCGTCACCACAGCAATTGAAGCTCTTGAAGAATTCTATTTGTCTGAAGAAGCTGACGATGGAGACTTAAGCTGTTTAGAAACTGAATTAGATCTTTGGGATGATTTGGCCGAAGCAATGGAAGAGACAGATACTGTTGTAGTTCTTGATGAGGAGTATacttatgaagaaattgtagAAATTGTGGAAGAACTTGAGACAGAAGTCTTAGCATTAAGCTCTTAATGATAGCCGtttttagttaaatataACTTAGTATAgaagatatttattatctttaatatattcaGAGAAGTGCGATTGAATTTGGCTTTAGTTTGATTATTgagaagaagtttttgacCATTTTGTTTAGTGGTTTAGGAATAGGTGTTAGGGCGCTAAAGTATTAAAGTGAGTTTAGTTTAGGTTTTGGGAAGAGATGATAGGGTGTTATTTGAAGCTTTTTGAAGATACAgttattgggtttttttacattttcatagataattatagtttaaatGTAATGCTAACTTAGGACTGAAATAGAGGGAACAAGCctgaaaaaacagaaaacTATTGGGGATTATAATATCCTTAAGTGTATTGGTGAAGGAACTTTTGGTAAAGTTAAACTTGGTATTCATCAGCCAACTGGCGAGAAAGTTGCAATtaa
>MPUH01000025.1_63108_69524
TCATATCCCAAATAAGTAATGTTTTATCCCTTGACCCTGAGATTATATATCGACTATCTGAAGTTATAGTCACTGCTGATATTGGAAGCTTATGACCTTCAAATATAAActcttgagcttttttcttcaaattccaTATACGGATTGTATTATCAAGACCACCTgatataagagttttagaATCTTTAGTTACAGCTAAACATGTAACTCCTGATGTATGACCTTTAAGAACATAACCTTGTGACCTTTCTGCTATACAATGTACTCTTATTGTTGTATCAAAAGATCCTGATATGACTAAATCGTTGTCTTTTGTTATCAGAACTGCTTTTACTGGTTTGGAATGTGTCGCAAAAAAAGTTTCTAGTTTTTTCGACCTAAAATTCCATAGTTTGACCATATTATCATGGCTACCTGATACTATATAATGTAAATCTTCTGATACGTCAATACATAAGACTGAGAAATTGTGTGCTTGGATAACACATTCTTGCCATTTATAGGAAGTTTCTTCAGACTCAATTGATCTTGCCCCAGTATAACGGCTAATGTCCCATATACGAATTGTTTTATCTGATGAACCGGTTATAGCATATTTATTGTCACTTGTAAGGACAATACATTTCACAGGCTGTGTATGACCTTTTAATACCataatttgagtttttctttcaataGACCATATCCTAATAGTACTATCATTAGAACATGAAAACACAAATTTACTATCATTAGTTACCGCAACACCTAATATCAAATCTCCATGCCcatctaaaatcatatcacATTCAATCTCAATACTTCTTTGCAATTGATCtatacttaaaaactcatagtTTTTGacttgtttttttctctcCACAACAAAAGCTTGCTTGTAAAACCCTGATATTTGGCTTCCTAAACTTACATCTTGAACATCTTCTAAGGAAAAAGTGTTattagtgattttttctattactTTTGCATCACAATCTTTAGTTAAAAGTCCAATATAAAACCcttttatatcatctaaTGGCTTTATTGCTTTTTGTGTTAAAACATGAATTTCTTTAAGCAGAGTTTTTGATTGtctgaggatttttgatttagctttttcaagaATTTGAATCCTTAATTGgagttcttttttataaacgTGGTTTTgtgatgaggattttgtgttgagtttttctatatcgtGGGGTTCAGGAGTGATTATATGCAGGTCAAGATGAGTTTTGCatagatattttatacacAGTCTACAGACCCATTCAGATTTTTTCTGGCATTCCCAACATGTTTGGcctttcatatttattaataatctaGTAAGGGGCCTTAAGTTAATATAAACagtattatcatataaaaagtatgcagaacttattatttaagtacaactttggattttttttatgaagaatttagaTTTGGAGTCTGAGTTTTGTCGCAGGAATCAActgtttttttgttgttgttttttAGTCGAACACAAAGATggagaaaatttatatggaagttttttatagattttttaaatggtAAAAAAGTTTGTTATTTTCAAGAGTATTTATGCTTTATAAGGCTTATAATATGTTGAGGTTTTGATGagtatattattattaggatGCACTTTTGAATGTGAAAttcttgcatttttattCTCTAAACgacattttttaaataatttttctcttatgaaattattggaTTAAGCTTTAATTGGAGCTTGTTGAAAAGGAGGGTTTGCATGTCAAAGCATTCAATCATGTTTTTAgactgattttattaagaggAATGtctttatgaaaattatgcAGGAGGATTTGAATTAATGAGGAGAGATCAAGTTTTTGTTGCCTCTTTTCACTTGaaaatcaacaattttatGTAGTTTACCTAAACTCgtaacttataattttatatttttttctggtGAAAATCAATTGCTCCACCCAATATACgaaatatataattctaaaacacctattactataaaatattataaaaaaagtttcaaattcataaaaattaaaattttgcaATTTAAGTCCATTATCAATCCCATAATCACTATGCAAATAAGCCCTTAAAAGACATAGAAATCCACAAAACCCAACctgctaaaaaaaattttcaacaacaaaaagatttgaaaatatcCCAAATCTAACCCATCCATAAAAGTTAGTGTTCCTTAATCTTTTAAACCCTATCCATTATaacaaaactataaaatatatcacACCATCGAACTACCTTAATATTCTAATCACAATTCCATTccataaaaaccaaaaattaactataaaattctagGCCCcctattcatataaaaaatgtggCATTAGAATCTAATGGATTTACCTACCCTCTGTTGTTCACAACACAAAAGCGATATCGAAGCTTGTAACTCATGCTCAAACAGTCACGAACTAACCATCGGCCTTATAAACCTaaacaaaaagcttttagaCCGTAAAAAATCTAGAGAACTGAAAATCgataaacttaaagctaTAATCACtataacccaaaaaaaactaaccCTTCTCTCAAACAATATGACTTTAACCGAAGATATAATTACCCCACAAAAAGGTATTCCACtttctaacttttttcaaactttaaGCCTTcctcaagatttttttacaattgtAACACGTGAAGATCTTACTATTGCTTTTATGGTACAAGCTGGATTTCTATTACCTTATCAAGTATGTTCAAATTGTAATATTGATATACCAATAGCTTATTTTTCACATACTGGGTATGTGtattattgttttgattGTAAATCACgtaataagattaaaaatacaactttattttataatagtcCTTTGACgttagaaaaaatcctactttttgtttttttgtggGTTTTAGGGATTAGAGATATAGAAATTGCGAATCTTTTGGAGGTGACGAAAAATTATGTTTCGACTGTTACTAGGAAAATAAGACAAATggttggaaaaaaatatttggaaaCCCCCCCGCAATTTGGTGGAGTTGTTGAGTTAGACgaaatggattttattaaaaggaaaattgaaATCGGAAAATCAAAAGCAGTGAAAAAATGGGTTTTAGTTATGACTGAGCGGGTAACCAAGCAGGTTTACATAGAATACATCCCTGAAAGAAAACGAGAAGTGATAGTCCcaataatccaaaaactcTGTCTTCCAGGGACAATTATCATAACAAAGCAATGGGCTGGGTACGGAAGATTAGAAGATCTCGGGTATTGCCACTATACCTACGAAAAATCTCAAGGTTTCTTAAACCCtgaaaatcctcaaatcCACCATTCAAAcgtaaaaaattcatttacATGGCTGAAATACcaaatcaaaactaaaaaccgTAGTGGTAATTTTCTCCAAGAATACATCCTTGAATGGCTTTGGCGTAAAAGGGAACTAAACGAAAGCAAAGCTGATAATACCACAATCTCAATTTTCAAATCATTACTATTAATGTTAGCCAAAACtaattagtaaaaaaatccactaatttcttaatcttatcaaattctaatctccaaatcaaaattattattaaatataaccTATTAACgattatattgataatattacaaataatgaaatataaaaaagcacCAGCTTGGAGTATCCCATCAGGTCGATCAGCTTCAAAACCAGCCTTATGTCCAGGTCCTGGGGCATATTCTCCATCAAGTTCTGTATCTCCAAATTCTCCATCCTTTACAATAGGTCGTTCTAAAAGATATGAAGCAACTTGTTCTGGGGTGATTGGCCCATCATCATATACACCAATAAAGAAATTCTCAGTCAAAAGTGCGATTTTTGGCTCATCACCGAAAAACGGCCTAgaaatttctaatacaaCTCCAGGGCCAGGACAATATGAAATGAATACATCTTTAGATGGCCCGCAATTTAGTATTTGTGGAAGGGACAAGCATGATTATAGAAGTTCAACACCTGGTCCTGGGCAATACAATATCCCTAGAACCCATGGAGTCccttcatatatttttagtagaGAAAAACGTATTGCCAGGATGAACAACAAATCCCCAGGACCAGGGACATATGAAATCCCTAGAAGCTGTAGTTCAAAAGGGGTTATTTTTGACCGACAAGCTAAAAAGTCTAATAATATTACTGAAGTACCTGGCCCTGGAGCTTATGAAACGTCTATAAAACCTGAAGCTGCGGCATATACAATTGTAGGGAAAAATTTACCTAAATCTAGAGATAATTCCCCAGGGCCTGCAGATTATGATTTACAACCTACGCAAACTTCTGGTAGTTTTAGTATTGGCAAATCAAAAAGGTTTTCTGATAAACCATTTACTATACCTGGACCTGGAGCTTATGAGAATGggtttaaagtaaaaatcaaaacaactGTGTTTGGGAAATCAAAAAGGCCACTTATTCAACCTTCGAACCCTGAAAACCCTGGACCTGGAAGATATAATTTACCTAATAAAAGTGTTGAAGGACCAGCGTATTCTATAAGAATACGGACGAATAAGCATAAATCAAATGAAATACCTGGACCAGGGGCTTATAATGTTGATTTAGTTTGTTAAGGATATttattgtagtttttttttttttataagtattgaacagagtttatatttttagaagagAGATACTTACGGTAGTGTTGTTGGATTGTTATTATGGCTTGGAGGATTAAAAGGTAGATTCTACGGGTTGTATGCATACGGGTTAagctttggatttttgttgCTGCGGCTCgagcttttttattcttagaTCGTTGTAAGAATCCTCTAACACATGCTTGTATCATAATAATACTTCTAAAAAACTGTTTATATTTCCTATAGGGTTTAATTTTAACAAGTTCACTAGTCACCATAAACACATCAGGTCTGATATTATCTTCAGTCTGTATAGCTAAATCTTTTACCTCTTTTTTTTCCACAAGCATTTCTGGGTCAAACTGTTGGGCAAAATcgctttttataaatttaattttttctaaatatcgTTTATATCTGAAATCCCTCCaagctttttgtattttaatcacagaatttttagtttttaaaaactttttctttgttaGCCACATTCTAACCCATTTTTGTATTCTAATtgcatttataatatatacaGAACCAGTAGTCGGTTTAGATGATACACTATTTTCATCTtcacttttatataaaacatgcTTATAATCAGTATAAGCTTCAATTTTCTCATCgattttttgtaaagtttGAGTGACAAAGACTAGTTTTTCAGGGTCCaagttaagattttctttttttaaagatgattttgatgaggAATTCGATATAAAACTTGTATTTGTTCCATGAAGTTTTGCTTTTGATATATGAGAATTAGAGTCTGATGAAATTATACTTCGAGATTGGTTTGAAGATGATAGATTTGGCGAGTTTATATcagatttattagaaagtgaagattctttttttataggtttggGGGTTGATGATACTGAAGGGGTTTTATGTGAGGAtttatttgagatttttgatgagagatttttatgaatatgaGAAATACTGGATTCTTTAGGGTCATTATTAAAAGGGATGCTTTTtcttgatgagttttttgatatggaggattttttagaaagATTGGATATGTGAGAGTTTAAAGATGAAAGAGAGTTTTCAACTTGGATTTTAGCACTTAGATTACtaatttcagttttttctcGAACACTTTTTGTTGTGCTGCTGTTTTTTATACTGTAGGTTTCTAAAACTGACCTTCCAGTTTGTGAGCTTATATCGCTGCtgttttctatgtttttaccctttttctttataaaatatgagcTGCCGATGCGGTTTTTGAGGTTGCTTTTGTGGCTGTTAGACCATGGAAATCCTCTTCGGTTATCAGATTTTTCTACATTTTTTCTAGACAATTTCTTACCAGATTTCATGCTTTCCGAACTATcttcactataaaaattgttttgatccttaatttcttcattattagatttcaaagattttaaatcACCCTTTTCACTAggatttatagtttttttatcaatgtCTTCTATATCAGATTGATATCCACTTCCAGCATCATCTGTATTCCTAGAGTTTTCTATATCGCTAGTttctgtatattttttaatttcctgaatttcattatctttttttttattatcattttcctcatcttcatcatcttcatcttcattttcagtATCATCTCCTTGTTTGCTATTATTTATTTCCCCACagttttcaaaatctttcaGCAAATTTTCTGAGTCTTTCAGCATAtcttctgagttttttaatattttttgtgagTTTTTCAGCATTGCaagtgagtttttttctctaatcgCCACCAttgaaataatttcattatttatagaCCTTGACGAGC
>MPUH01000036.1_35899_42315
ggtcttttaacagaagatgggattgttctagcttttgatgagaataaagatgtggttagaatgccttcatctgggaatacaagtcagatttttgctttttcatatgggatttttgcttttagtgggttttatatgtataagtggcatggaaatgttgttagagattggcaacttgaagtttataaaagttctggggattttagggttttaggagaagtttatggaggagtaggtgttcagggggagtgtagttttgagtatcagaaaaccttagaggcttatcaattgtcttatgactcacaaggcttttttacaaaatctagagaaaatccgtttaatatttgttatgcgactcagtcaccgatgatgtctttgaactctacagcttgcaatttgatgatctcaccgaaatctttggcttcaccagttaaacaaagtctttattctagtcttttccctggtgaggacacttttatgaagcttttaagctatagaaaacagtatcagcaatcaggaattgttgtacaagttatacggccgattattatccctcatttaaaattcgctttggataaaataaaaaaggctgctaagactaaacatttactttctaagactatgttatttacttttctaccaagtgtttctgaaagattactaaaaaaatgctatgtggttaatacgagttttggttttttgaaaattgctgagtttgcaaggtttaaaaaaaggaaggaagaagaaaaatcttgggtgctgaaaaataagtatagggttagaatagaaaaatttgaaggaattgctaagaaaatgagattgaaggaaaaatattgttatggggaatgcctaatgaagaaaattagagaagttaatgaaaaagagaaaaacaaaattagagctcttgaagacctttctaggatacgttggagaaaaaattttgttttgttgaaaaaaaccaaaattaaatgggtaaaattttgtaaaagtcaattatattgggaaaaaggccttaagataattcataaagttgctatgaaaaaactaggaacatactcttttaaacagctgaaaacttatcattacatacaatctttgaaattcaataaacttaaatcagctattaaactagtttcttataaggcttacatcaatcagattctccattatttcacagcatggtgtagggttctatacacttttaatgcaaacaaagagaagtcctacaagatatacaattgtctaggcaaacacatattcgcagtgatttcccataaatacaaatcccacatgaaattcgccttacaaaaactccattcatcagcctatatctccaaacttatcaaatcctacaaaaaccctcttctttatttcacaacagttatgtccaaaattttttgccgattgaaattctctacattttcctcaatccaacggtcaaaagaaaaagcatttttagctttaaacataaattctgctgacaaacttcacaattttatgtttttaataaatcaaatgagaaaacaacagctaaaatatgctttagatgggttaaaagaaataaaaactgaagatttgactataagttgtggaactttagaagaaatgcaagatcagacaacgaggttttttaggaatttagattcaggaagtgaaaatgctcaaggaaatagtcagattgtcccgaaattgcctttacagatgataaaaagtaagaaaaaacccccaactacaatgagacatgcggttatggaagtcaaaaaagttccttggaaagctccaaatcggtcagggtcttatacagggttacatactagagaagattctttgagtagaaggaaaaactatgataatcaacttagggggaaaatcaaaacaagtgaaaaaactatgaagaaacctgatttgccaagacctaatatgaatcttatagccaaaaggaaaaagtctaaggttgctgaaacaaaatttttggatatggagaaaaacgaggattttatagaaaacaacgacactttttttaagtactcccttggcttgctagctttacgaagactttgggaaaagacaacttttgcttttatccttttttcatttaaaatactaaaatcttgctacaaatattcaagagaaccttattcagcatatacttccagtttgtccaataagtctttaagataataatcatataataatatgcctatgattttatagagaattcaggtttttggggggggtataatgagttttcttggcacactgacaaagagccagatacaggttggtaaggatattggaagtttgaggccttgcgaaaggactaaaccagatattcaaactttagaagctgttaatattgagcctgagaaatttgatgctatgtgtggaaaacatgtgcaaaggtatagtacatgtgatgattgctatgacaaacttatatatggatttacaaaccgtaaacgtagtcaaaacctcctaaaaaaactccgttcagaagttgaagcgacagacaagctaaaaggagaaatcgaatttctgaagcatgagctcaatgatttatgtgttgttaataaagtacctccaacattccgcctaggtgacttatacaaagagctcagtacaaagcctcttccaaaaagttttttcaccatctgcgaaagtgctgaatcagccttaagttattttctaaaactaggtattcttccatcaaccccaacctgtaaaaaatgtggagataatatgaaacttcaaggtagagcaggtcttggatttatctataaatgcttaggttgccgagcccgtcaagatataaaaacagggacattttgggaaaaagttccaatgcaagtaaatcaaatcttatggtatatgattctttgggcagttaaagctagggatatagaaatagcaaatcttatggaattatctcatgcttttatatcagggcttacagctaaaatccgtaaaatattatcaaaagattatatagacaagttgccaaagtttacaggagtagtagaaattgatataaaaaacttcataaaaaggaaaattgaaataggaaaaagcaaagcaaaagaacgctgggtgttaataatggttgaaagggaaaggaaaattacgcatatgcaagctttgtgtgataaaagttttgaagtcatattgaaaatagtccaagaaagatgtgaaattggtacagttattgtaactgagaattggggagtatatggaaggttagaagattatggatttccacattataaacttgatgtagctaaaggttttgcccatttgactaacccaaaaatcaatatttctaatgcgtatgggcagtgggcatgggtaaaacatgctataaaaagatataatcgtatatcagctaatttaactgagcatttgaatgagtatcaatggaggaggaatataaaactcacgtataaagctcagaaattcttggaaggtatgctgagtaatgccctgacagtaatttctaaggcgaaatacgaagaaagccctaacgaaatcgaaattgaggacatttctgatgatgattaaatataactagttcatataatatcttatatctacacaacaaaaaaactatattttatatagttttctatcaaaatatatataaaaacattactcaaattattatttctatatctttgtacttagaaatcaacaaaaaaccaacttctttactcacatcatttcctccaacatcaatattccttaacatccctgaattgttcaataatgcttttatcccatcataactcaatgaattagcagctaaagacaaataccctaaatatttacaatcaggtattccttgagataaagctaaagcaccttggtctctagcattattcccacttaaatgtagttcagtcaaatcaggtaaaaatcctaagcttttaccaagacaatctaaacattcagcatctaaagagttgtcgtttagatttaaaactttaagtcttccccaatatttaaagtattttacaagtaaagttatcccttcaatatcaagtttgttaccatcaatatgtaaaaagcttaattggctaaaagaagaaaggcttctagagattcttttaaggtttttggagttgaggccgattttagaaagcctgagttcttgaaggttgatgaaaaaatgcaggattatttttaggtgatatgcgcatttgacatcaaaattcatgtaactaaggttgatatcgtatatatcatgttcttcatgggcaaaaattatctcgtaaagagctttaatttttttgttcatacctgattcacttgcatagtatgcaagaagtagttcacagtttggattttcggttgtggtagctgatttctcataagacttttcaagacgatgtttagacttgcggatttttacgacttgctttacggtcactggcttacttcccatataatttatatgaaagatattagattatatggagataggcttatgatatggaaaggtgagtattagaggagattatagggaagttttgcatgtaaagttttatttagaggaaaaattattaggcttggagaagaggggttggctgatttttgtatggaggttggggtttgcttttggagagaggatggtttgtgatgtgagagaatggtttgataataacatttaattgtttataatgataatggtatactggatagctaggtttaagataattgattacatgagttttataatatttaatattaaaatgcttgaaaaaagctataaaatctataacatcaataatagagttataattaagagttattcaattaatgaacaaataaagaatcattaaatattagtgaatatgaaattttgctaaatatactatcatataaaaatatcacttttatattatttttatacccaaatttacataatcagcatatgcataataattttatattattacctataatttattatcaagccaaactaaaatgatgcaaatgttatcaaatatgtaaatgtatacccaaaacctcaaacaaatgatcatttaaaccccccgctaactatctacgcaaacatgaatgtatccactgaggaagattaacttcactttgagaataccttaaaacccaaggatgagcagctaactgtacagtcgaccacctttcctctggatttttcttaacacaatgacttataaaatctttaaactcagaagaaaagcttccaggcaaattaggttctggactactcataatattttctatcatttcaatataagtactagctttaggatacggataactacctttagcaagttctattatcattagcccaagactccaaatatcacttgaatatgaatatttttttccatgaatcctctctggactcatatatatcatagttcctacaaaagtattgcaaaggcccatggtcatttcaagttctttactaataccgaaatcgctcaattttactgccccacaagagtttataagtacattatctggtttaatatctctatgaacctgatgtttgattttatgtagatacattatcccattcaatatctgctgagtcactttcgataatatcggttcaggaataactggactaggtaaccttttaactaaatctcttaaactcccaccatccataagctcaagggcaactttaacatgtccttcatcaaaataagctccataaaattttactagaaaaggacattcagacctttcaagagcttttatgtcgttcataagttgtttacgtttttctttatcataagcatttatagactttaaggctagtaaaattcctgtaggcttgtggagagcttcttgaactgttgctgctgagcctttgcctataaattttcgtacttctaggtcctggcttgttattgacatgacaacacctgatttttctatcatgataccttgtttaccgacttcaagaccttctttaacaaatttaagcccatctgatttgcttattggtaattacatttctattgacatagaaccttcgagctcatcttcggaatcagaatcaaggactagggctttttttttaagttggaatttgcctctcatttttatatagagaaagattattggtacgtgatagatttttttggaagaaaaggtattttgtataggttttgaatatacaagaaaattagattttttgggttttggattttttgtattaaaatttgggttattttttttttaatgtgtgggagaaggtttagagttttatgtttagaatgaattttatttgaatagtgttatagtatatgattttaaatgctagagtataaacattgggtgatttacgataaataatgacctaagtgagatttgaatatataaatttttaagtaaacctagacattttcgtgttgaattatttcttaagc
>MPUH01001313.1_6018_12365
CATTGGATctctttttttaagtctATCAAGGTACCTATTAATCATCCTGTTTTCTCTAATAAAGTGAGTGGATGGATCTTCATTCCACTTTCTATGCTTGAATCTGAACAATTTCTTCTCAAAAACACTCTCAACAGCTGGGACAGTCATATCAGTGCCTTCCTCAACAAATTCATAGTTCTTGAAGTCAAAGAGTCCTGAAGCAAATAGTTCTTCGTAGTCAGCTTGCTGTTCTATAAGTTCATCTTCAGAATCATACTCGCTTTCATAATAGTCTTTATATCTCTGCTCCATTTCATCagtatttatatagtaaGTATGGCCTTGAGCTCTCTTATCTGCTCTTTCTTTCATTCTTGCTTCACGTTCAGCATGCCCAACTGGCTCAATTATAGCTCTTTTCTGGAACCTCTGAACTTTTTCGAAAATTCTTTCTAGTTTACGAATGCCCAACTCAGATGTAAGGAGGTCTTCATAGTCGGCTTTTGTATAAGTGACTGGTGGATAATATCCTCCGCGCTGCCAAAGAATGcgttcttcaatttcatacAGCGCTTGATGCATGTTATGGAGTGTATAGTGGCCTTCTTGAAGCTTCTGCATTCTGTAAGCAGGATCTGTAAGAATCCTATCATGGTCATCAGCATTGACTAGAATATAAGCTGAATTACTGTTTTGCATAGGCATTAAAGCTGGGTATTGCTCAGCAAACTTGTGGAAAGTCCACCTTGTTACAAGGTCATCATCATCACCCATCTCCTCTTCAAGTATTGGCATATAATGTTCCATATAATAGTCATTTTCATCGCTTATTTCATCTTTGAGGTTCACTAGCTTAAAGCATTGGCCACAGTGACTGCATCTATGGATTGGCCCTTCCCTTAGAATAAACCACACACCAATATGCGAGAAACCTTCATCTTCGTCATTCAGACCAGTGCACATTACATATCGCCAGCCCACATTAGCTGAAAACATAAGCACTGGGTTGTCGATAGTTCCGAAGTTCCTTTGAGGATTGGTGTCACCCATCATAATATCTAGGTCAAAAGTGTTGTTGGTGACCATAGCTTGAACTTCATGAGCATCTTCGTCAAAAAGCTCTGTCTCTGTCATTTCCATAGTGTGCATGTTGTGACGAGCCTCTCCTGGCTCCATAGCATGGTCCCATTCATGCTTCAGATGagtgaaaatgtttttaagaCCAAAGATCCCTCGACAGGGCTGATAAATAAGCCCAGTTCGATTCAAGTGCTGTAATGCTCGCTGCACTCCTCGgaacatatttttataccaTTCATTTCACAATATGACGAAGCACTTGATAAGCTGATCCTGCTGTTTAAGACTAAAGCTAAATTATGATCTTTAGGAATTGATTAAAAGTGTATTGGAGAAGAAGAGAGGTTTCTTTTAACAGATGCAGAAAAGAGAATGGtgatgaaaagaaaaattataatggaATGCTATGCTTTCAATTAGGGTGCtatagttttatgattttagatcTATATCATAAAGAAAGAGCTTAGGCTGATTTGAAAACTTTGGTCGATAAATCTTATTATgtagaaatattataatatttatattctgATGAAGAGAAGAATGTATTTGCAGATAAAGGATGactataaaatacaaaattagGACTGACTAATGTGGTGAGGAATATAGTTTGGGACTAACTTCTTTTTATACTAAAGAGAACTGGgataaaaagcaaatttaCTAGAAAATTTTCTCANTGGGACTAACTTCTTTTTATACTAAAGAGAACTGGgataaaaagcaaatttactagaaaattttatgattaataatttatattaccttaattattaaaaacataagtTTAGCTTCCAAAGTTAAATGCAGTTGGACCTCCATTCCGGAAACCtcaaaaaatcagaaaaccTCCAATTTGTGGGTGAAATGATGCTAAATTCCAGATATATACCTCTAAATTCCTGAATTTTTCAACATATTTAATAACCGAAACAAATTTACAAACCTCTCAAAAAAGCAAGTGAtatatatatggaaaaaggCAGAAAGACTTGTCAATCGTAGGGATATAAATTCATTCTAAATTATTAGCAAAGAAAGTTATGATGAGCTTTTCTAAGTTAGCcaaaatatatgaaatcaGCAAAACTTAGGCAAATTGGGCATTGAGAACAGGGATAACTCCACAATTTATCAtgaaattgattatttttatagcccttgaaaatttctataatataaaaatgcttgacTCTGTTTATTAAGTTATTATGAGAGCATCCTAATTGAGGTCACtaatttattcttttttttagtttNTTAGCcaaaatatatgaaatcaGCAAAACTTAGGCAAATTGGGCATTGAGAACAGGGATAACTCCACAATTTATCAtgaaattgattatttttatagccCCTGAAGGTTCCACCCTCACCTTTAGCAACTTCATAAAATCGGAATTTTTTGGAATTCTGGTACAGCCTGTTCCCAATGATTTTCCATAGTGGAGGCTTGACTATgcatcatattttattagaaatccTATCTAACgaagaaattttagatgaaaattgGAGGCTCTTCTCattatttgatgaattttctGGAGTAGAATCGACTATTAAGTGGCTTGCTAAGAGAAGATTAATCCACAACTCAAAAATTTGCGAAAAATGCAATAAATTATGTGCATTAAATCTAAACTCTAGTTTATCAGACAACTATAATTGGAGATGTAATAGCtgcattttcaaaaaaagtatttgcTATGATTctgtttttcaaattctaatCTTAGCCTTGACAAAATTGTTTATCTTCTGTGTTTATGGTCCGCAATGTATCACCGAAATTCATTGCACATGAGATAGATGCAGAACCTAACACTGTATGTGTCTGGTTCGCGGATTTCAGAGAATTGTGCTCATgatatttagaagaaaatgctgaaatgATAGGTGGAATTTCGGAAGAAGCCGATCCTATTACGGTAGAAATTGACGAATCTTATTTCTTTCGTCGGGAATACAAAAGAGGCGAAAAAATAAAGGGGAAGCGGGTTTTTGGAGCAATAGAACGAGAAACTGGATTCTGTTTCTTACAGATTGTTGAAGATAGAAGGCGTGAAACGTTAGAGAACctaattcaaaaattcatACTGCCAGGAGGTACTATTTTAAGTGATGGCTGGGCTTCCTATacaaatattgaaaatattgactACGGTGTTTACCAACATGAGGTTGTATTACATAAATCTAATTTGTTAATCCAGATGACACATCAATATATACCCAACTAATTGAAAATTCATGGATGCTCATCAAAACTAGACTCAGACATCAATATGGAAcaagcaaaaaaaacttttcatagcttatttatttaaaatttaaaacttaaattttttgaatacaGATGTGTATATATTAAtccataatcaaaattttgaaatGTAATATGTCATGAgctgcattttttatagaaaattttggatttgggtaaaaataatcatgaCCTATTTTCGACCTAAAACTAcctaaaagtttatatttcatgattttttgataaattcataataattctttttaatCCTGTAAATAAGCATCACTagaaataatgatattttttgaattttggcTATCCTTTTAAATATCTccttaaaattataagctttattatcaaattgcatacaaaaatatttaactattttagagaagattattttttcgAATTATTTTACTcaattatatttagaaactatttgaaaagtatttatctttgatatcttcaataatgattaaataaaactttttgtaaataacaaaatttagtttttccACATTGATACATAAAATCTATGCtaataagtatataaatGAATCAATATTCTACCATGGCAAAATTGATACACTTATAATAATGGAAGTTAGTCAAGAGGTATATATATGGTTGAATGCTTCTGATATtgttaagaaaatcaatCCCTCACCACTTGGAATTTACCATCTGAATGAAGAAGACAGTGAAAACTTGGAATTCGGGTTAACTTTTGGCCCAATTCTTAGGCGAACTATAAAACTGCTCCAAgatgttgataaaaaatcagttCCAAAATCCAAACTAGACCTCCTTAAACAGTCTAAAACTGCAGcttctaaaaaatttaattggAAAATAATCAGTGGAATACTTGACgatcttaaaatttttacattGGCTGAAGAGATTGAGTTAATTAAAACAGGCTCAATGGAAAACCTAGAACACTTACTAGAATCTATATTAAGATATGAACAAGAATTATTAACCAAATTAGAAACATCATCCCAATCTGTAAGTAGTATTAACTCAGAAGCGccaataaaagtttttcctaaatctaaaaagaaaaatggtGAACTGATAATAGAATCAATATCAGGTGACATACCTTTAGAGACAACAGAAAGCTGTCTTGAGTTCCTTCTTGTGACATTTTGCAAGCTTTTTGCCTTACGTCCGAAACAAGCTGCAGGCTTGTTAACTCAATCAGGAAAATACTTGGCATACACTTTATCACATGGATTAAAAGGAAAGCATGATGCAATTGTAGCTTGGTATCAGAGTGTTTATGCTAACTCTTATAAACTCCTCCAATTAATGAGTAAAGAATCTCAAGAAGGTGGTGTTAGCCTGGTTTTAACTTCAGTGCATTTTGGGCTTTATTCTAAAAGCATAGAAACTGTTCTATGGTGCTCAAGAGTATTAACTAAGCTAGGCACTGAACttcaatctaaaaattttccaaGTAATCTTAATTTTAATCCTTGGATCTGGTTTGCGAACTATGGATTCAAGGCTTGCCTCAGCGCATGTAGAAAATTTGGTTCATATGTAAAAGGTTCAGTTGCTTCagtgattataattttcgCTAAGGGCTATTTTAGTGATCTACTAAGAAATGTTATGCAAGAAATAGTTCCTGAAATAATCCAATACATAGCTACTGTTCATGAATTTTTCCCTTTATTTTGTGAAATCAAAAGCGTCAAAGATGAACTTATTTCATCTGGAactattgaatattttctaagtCTCTCTATTCAGGAAGctgaaaatatcaaacttcAAGCTGATGAACGAATGACAtcaatacattttttatgtgatatTTGGATACTTGTTCCTACAGTAGTGGAGAACTTAGAAACCATTTCTAATCAAGCTATTAGTATACTAGAAAGAGTTTCACGTGATAAATCAAGTATACTTAAAATTGGATGTCTTGGGAAAATGTTTCAGATGCTAGCACAATTTGCACAGGTTCATAACGTGTATGCTCctgttatatataaaatcttaaccTTCTCACTAATCGAAAACTATGGAGAGGAAATGATTaaggaatttattatatacaattttatacatttaattgaagaaatcCCTGAAATTCCTATAAAGATAGTTGTTGAGCCATTAGTAAAGCATTTGAAGATATCAGGTGAACTTAATTTGAACATTTCagatttaacttttttatcaattattAGTCAGCAcgaaaaattaaatttaaaaattgctTTACAACTAATGGATTCTCTGGCCAAACTTTATACAGTCCATTTGCATGTTTGCGACTTACTTGgtgatatatttttaactttatgtGAGCGATTTATTGCTTTAGAACCTGTTCATAAATACTTAAGAATCTTGATAGAGgtctttttgaaaaatttgtcAAAGGATGCAAAGCatcttaaagataataacTTGAATCTTGCAATTATGGAATTAATTGCTGGTTGCATTAGGATTAATtgtgaaaaacttaatcaaagcataaagtttgttttttgtGATATTCTTGTTGATAACTCTTCTCAAGCATTTAGTGAATGGATTATGTCGATTCTATCATTAATCGGTGACCCAATGGAAATAATTGAAGACTACAAACATAAACTTATAGAGCTAGTTCCTTCTCCTgctgaaaatataaagtcAAAAATATCAGGAAAATTTAAGCCTAACGCTGGGGAAGACCTTAACCATACAAAAGAAAGTCATAGTCCAAAAATCGAAAAACCAAAGCAGAATAACAGCtacaaagaaaattatgaaagcggaaaagccaaaaatcagaaaaaatcgCTCCGCAaacaaattgaaaaaaaaattattgttgagaaaaaagaagaacaaCAAAAACATTTACACGAATTCAAACTATTAGTTGAAATTTTACCAGATGACATGGAGCTAATTAAAGTTGCTGAAAAATCACATCATAAATTACTGGAAAGAGTTTTCAAAAAGTATTCAATAGCCCATCAAAAAGCTGTCAAAA
>MPUH01001463.1_11239_17397
CTCCCTTGCCTGGTCTCATTCCGAATTTTTCGAATTTATCAGGATGATCAATTggatataaaatcatttcttGTAAATCACGTTTGACTTCATCCAAGCCACCAATATCATCCCAGGTCACATTTGGAACTTCTACAACAGTTTCCCTTAATGATGATGGGTTTACTTGACCCAGAGCTGATTTGAAATGATCCTGATTTACAGCCATTGCATCGAGAACTGCTGCATCGATAGTCTCAGCCTCCAAATCTATCAAATccattttttctctaatgCAATTCATAGCAGATTCTGCACAGAGCTGGGCAAGATCAGCACCAACATAGCCATGTGTATTTTTAGCTAAGTCCGCAATGTCTACATCTTCAGACAACTTCATATTCTTAGTATGAATACGGAGAATCTCAATCCTACCAACTTCATCAGGAACGCCAATATCAATTTCTCTATCAAAACGACCAAACCTTCTAAGTGCTGGATCGATTGTATTAGGCCTATTCGTAGCACCAATCACAACACATTGGCCTCTTCCTTTAACTCCATCCATAAGTGTGAGTAATTGAGAAACGACTCTTTTTTCAACTTCACCTCCTGTTTTCTCTCTCTTAGGGGCAATACTgtcaatttcatcaataaaaattatagcaGGCGAATTCTTTTCTGCTTCTTCAAAAGCTCTTCTTAAGTTAGCTTCAGCTTCACCAGCCATCTTGCTCATAATTTCAGGACCATTaatcaagaagaaaaatgcGCCTGTTTCATTGGCTACAGCTCTAGCTATCATAGTCTTACCCGAACCTGGCGGACCATATAGAAGAACTCCTTTTGGAGGTTTCACTCCAAGAGTTTTGAAAAGTTGAGGGTGACGTAAAGGGAGCTCTATCATTTCTCTAATTTGTGCTAGTTGTCTTCGGCAACCGCCAATATCATCATAGCCTACATCATCAGCCCTTTCCTCATCTTCTCGTTTTACAGGTTCACCTTCGCAATGAATAACTGTATCAGGGGCAATAATGACAAATTCTCCAGGATCACACTCAACAACTTTAAATTCAACAGGCCTGAATCCGCCACGTACTAAAAATAGGTCTCCTTTTCTGACTGGCCTATAAGCTTCTCTGAAATAGGGCTTGAGGTATATTTCAAAGAGGTTTCCTGAAATGCCCTGAATCGTGTCGTCAACTGGAAGGATGTGAACACGCTTGCCATAAGGAATATCAGGAACTGGATGAACTGAAACCAAATCACCTAAGCGAACTCTGAGGTTTTTGCGTACTACTTTGTTAAGTCTGATTTTGCCATCGTCAAGCTCGTTTTCGACAAGGGTTATGCAAATAGTATCTCTCCTTTTCTTACCTTTGATCATGATGCTGTCTCCTCTCATTATGTTCAACTCATTCATTTTAGCCTGAGAAAGAACTGCTACCGAATTGTCGTCATTTGTTGCTTCTTCAACGATTAGTCTGTTGGGACCACGTTTTCTTTCTAAAATCGCAGTGGCTTTGTCTCCTTCCTGATGTGCcatttataaggaaaaattcGATGATCTTAGAAATGTTCtatcaaagttaaaaaaatatcctggAAATCTGAAAAGttctgaaatttttttagagtaGGCAATTTTGAGAtttagtgatttttaataataaagtgATCGAGTATAAAGGCTTTTGTCAATGGTTAtcagtaaaaaatatgctattAGAAATGCCCATAAAGTTTATAACAGTtgaaataaactaaaaaatattataatggcgaagaataaaattataacaaagaaaattttatactgatagaagatttttatgaatatatcAGTTAAAAGCAGACTGTGCATGAGGATATTAAGAATCTAATTTTATGAGATTATGATTCCTCAGATaataaatagaaaaatacttaattttGTTATCAATCTAGCAAGTGATATtgataatcatatattttttgcagGTTTAGAAAGaagaataaaattcaaataactTTAAAGTATATTCTCtacattttcaatatcttagCTCTAATTCGAAAATTGCTTTCATgcctatatttttaaatcaacagccataatacttaaaaaaaaatatgggaAACTGTGTCAAGAAAGTTGTTGTTAAAGGggataaacttaataatcAATCCAAATCAAGCAAGCCTAAAGAGTTTACTCTTAAAGACGAAATAGAAGAAGTAAGTTTCGTTGATATTCTTCACAATGACGGAAATATATCGCAGTATGTTTACTCTCCGCCACCACCAGTACAATCTAATTCTTCAGAAGTATTAAACTTATGTGCAGAAACCATAGATCAAAAGCAAACTTCAGTTCAAATTTCTGCATCTGAAAAGGTATCAGCTCTTAAGCAAAAAGTTTGTGAATCGTTGAGCTTAAATgaaattcttttaatctttGATGGAAAAGTTTTAGATACCAATGATGTAGTAGGGAATATTATTCCTCAGGGGAGTACTCTGGACATAATAGTTCTTTagcttaataaaataaagcaCAAATTTTGATTAAGTATTAGTTAAATAGATTTTGATACTAAATATCAGTTCAATCTGGTGAAAGTAACTCTTAACAGTAagtttaaatcaaatattgGTAACTATTAGCTTATTAAACAAGAATAATTCAATGATAGTATGCaaagacaaaaaaacttaagaagAGCTAAAAAAGTATGTGAAAGTGTTTGCAAGGAAAGGAAGcgtttttgaaaataaatcagTAATTACTGTAGCCTATTATTTTAAAGGTataattgaataaaataaatctaaCTATAACTATGAGTTATTTATGCATTGATACAGTAACATACTTTTCAACAATTCAAGAGAAgcagaaaaattatttaaattacaGATGAGATTATTAGAGGAGagaacatttttttcaaatagaTGAGTATAAGTTCAAAGACAGAATTTTCATCTTTGCCATAGGTTCAAGGGCTTGGGTACTAGCTAGTGTCAAAAATACTCTTGAAAAAGATTTGTTGTTGTTGAAGTCATTGAGAGACTGCAAAACTCTTACTATAATAATCACTCAGTATGCACTACTAGGATCTACCATTATTGCCGATTGCTGGAAGGATTGCAATCGACTAGCAGATTATTATGATCATTACACTGTAAACCATAGCTAAACTATAAGGATCAAGAGACAGGAGTAAGCACCAACCAAAATGAAGGCACTTGGAATACttgaagtattttattttatctaaaaatcgaactacaaatattaaaagtttcttgcggtatttatatgaagaataaATAAGTAACACATATGGAAACgctttaaattttcaaggGAATGCTGAAGTAAAGGTAAacttgatattaaaaaaaataaaaaagtaagATTAGCTTAGATTTAAGTTGcaatataaaactaactCATATCATTTTATAGATTAAAATGCAATTTTAGGACTTATACTCATACGCAATTGAAATTCGGTG
>MPUH01000862.1_19226_25444
TTAAGTTCATAAATTATACCTTAACTAAATATCCCTATTCataatcattaaaacttACTATAAAGTTATAATCCTAATAGGAATTCAATCTAAAAGCACTATCTTCGTTAAGCTGGGCTTGGCTTATCCTATAccaaatatcttataatttttatacattttcactaaaaaatctatcttATAATTCCCTAAACgatataaaacaattaatTTAAACAAATTAAGATCTTTTCCTGAACATAAATAGATTTACTAGTTTCTTTGGAggacaaaaaatatattctccCCTTATATATTTGTATTGCAAAACTCATATCAAAACTACAAGTTTCGATTCACTGAAGTACCTCTTAGAGCCTCACAACCTCAGAACCACAAAAACCAAGTCTAAGATCGTAAAtctatgaactttttttttagattaaattcGAAGAATTTCTAAAGACCTtcttttttgaagaatttaccTTTTTTCGCTAACCTTATCAGCCGCAACTgcaataaatataataataactttatatttactataaaaacaacTCCACCTTCGCCTATCGtgattcaaaaaaattatagtttagCTTTGGCTTAggaaataatagtttttaatattaaaatcctagGTGGGCATTAAAAATGGGCAAAAGAAATAATCTTCAAAGCTCAGACTCAGAAGCTAAGAATAATCTTATCAACATctcaaaaatctaaacccTCATCCATGCAATACTTACTTATCAAAAGCAACTCACCATGAGCTTATCAAAGCTTTAAACCAGAAATAACTGATACTCATCTTCTAGtacaaaatcctcaataaaaactaaagagTTGCATAAATAAACCTtcataaacatattttcatAACCCTCATCATCAAAACAACTCATAAAACAAAAGTTTTaatcactataaaaatatatctaaaatcccTTATATTCCTAATCATCTTTAAGGTTAATTTTCCAATTTCTGAATGGATATAAATGTCTGAAGTATTTGCTTTTGCTGGAGAAATAAAGGTTGCAACCATGCTTGCTTCTGTAATCCCTGTCCTTATGAGGGAAAAAATCCCTGATAGGCTTATAGAATCTCCAAGGTCTGTAGCTGAGCTTGCTGAGAATACAGCCATCAACTGTGATCGGCTTCATAGATTCTTGCAGCTTATTGAGGTTAAAGGTTTAGCAAAATATGATGCTGATACAAAGCTATGGCATTCTACTGAGAAAACTGCAGTTATAGCTGGACAATTTGCTAACGATACCTGGTCATGGATGTTTTCTAGATATACTCAAGAAGGGATTCTTGAATTAGgagagattttatattcagaAAAAAGTGTTTATGAGCATTCAGGGAAAAAGCCTATATTTGAACACTTGAAAGAAAACTCAGATTTGCTTAAAAAGTTCCAGAATAGTATGAAAGCATTCACAAAGCTTCATGCCGATGCTGTTGAAAGAGCACTTGATTTAGAAGGATGCAATAAGATTCTTGATGTCGGAGGAGGGGATGGGTCTTTGGCTATTGGTTTAGCTAAAATATATCCTGATAAAAAGTTTGGAGTTTATGAAATTCCAGAGGTTATCCATATGATTAATGAGAATGTAGCATCTGAAGGACTAAGTCAGAATATCGAAGCCATTTCTGGAAGCATGTTTGAAAGCGTTCCTCATAGCTTCGACAGCATCTTAATGAAGCATATTCTCCATGATTGGCGTGACAATGATTGCAAAACAATTCTAAGCAATTGCAGAAAAGCTTTAACCCCAGGAggtaaattatttattattgacACTGTAGTTGAGAGAGGCCATCCAGCATTCtcaattaaagtttttaaagacaTTAATATGTTGGCTCAACTTGGATCAAAAGAAAGAACAACAGAAGAGTTTAGAAATTTGCTTGAGGAAACTGGATTCagatttgaaaaagttaCCTCTGCAGGAACAGATGATATCGTTCTAGCAACAGCAATTTAGTTAGTTATTCTAATTAGGTTATTAGATTTagtatttgaatttttttgtgaaaatGAATGATTTagcatatgaaaaatactatattttatgattattacttataatgatatttaaattGTGAGGTTATTAGATGAAGCTAGAAATTATACATGTTGtagaataaattttttttgagacAAATGACATATtaatataagagaaaaagggattatataaaaggttatttttatctattgaaggctttcaagttcttttaagttttataatgaaattcaATGCTAAAAGCACTTTAAAGATTAATGAAGTATTTGATATTAGAGGAGAAGATGAATCCGTTAGGTTAGCAAAGATGTTTTATAAGGAGGGTATGAAAGTTAAATTTGGGAATGCTAGTANTAAAAGCACTTTAAAGATTAATGAAGTATTTGATATTAGAGGAGAAGATGAATCCATCCGCATTATTAGAATTTCTTACTACTATTTAGTGtagtttatatcaaaatagaTAGGctattaataaagaaatggAACCAGATATTTTGTGCTCATAGATTATCTTAGAACTAAGCAGGATGTACTTCAATATTTGTTTGAAATCAAGTAATTTTTGTGAGTGTAAATTGTGGAAGCTGCAAATAACCAGATGGCAATTTTCTATCCAAAAGACAGAAAACCTGTTTATAGATATGGCAAAAAGGCATGCCGAAAGAGTTTTTGTGTGTATAATAATACTTTCTTAGAGGATTGTAGGTTTGTAAAGCAGTGCTCTATGAGTTGCTCATCTTTGGCTGCAAAAGGTAAAGACCATGGAAATTTTTACTCTAACAAGCTTGAATcacaatattataaaaaaaattattggcaatttaaagcaaattatttacaaaaatattagagaaagaggattaaaaaattagagacCCATTTGCTAAAGTCCAAAATGATAAAGCTAAATTTGGCAAGCGAGGATACAAGGTTGATgaagtttagattttaggAGGAGTAAAGTTAAGTAAagcaagaaaaatatttttaaccaTAGTTCCTTGTGGATCTGTGacaattttattgaaaataatagaagAGCATATTGCTAAAGGCTTAATCATTGTTACAGACTGATGGAAAGGTTGCAATTCTCTCTCTGAGTTGGGATTGCATTTTCACGAAATAGTAAACCATTCagaatactttaaaaatcctaattcaGGGTATCATACTATTCATATTGAAGGTACGTAGAATGGCATAAAAATAAGATCATCATCTAGACAAAGAACAAAAGAATTGTTTTCTGAAAATTTAGTTATGCTTGTTTGGAGAAAGAAAATGTTAGCACGCTTGGAAgaattttcttgataatatAAGCATTTTGGAAAAGTATGATATATTTCTattgtaattattttatgtgatttCAGGTGGATGCATAACTAGCATAGATTCtaaaatatatctaaaatcccTTATTTCTTAATCATCTTTAAGattaatttttcaatttctgaATGATTATAAATGTCTGAAGTGTTTGCTTTGGCTGGAGAAATAAGGGTTGCAATCATGCTTGCTTCTGTAATCCCTGTACTTATGAGAGAAAAAATTCCTGATAGGCTTATAGAATCTCCAAAGTCTGTAGCTGAGCTTGCTGAGaataaaaccataaactGTGATCGGCTTCATAGATTCTTGCAGCTTGTTGAGGTTAAAGGTTTAGCAAAATATGATGCTGATACAAAACTATGGCATTCTACTGAGAAAACTGCAGCTATAGCTGGGCAATTTGCTAACGATATCTGGACATGGATGTTTTCTAGATATACTCAAGAAGGGTTTCTTGATTTAGGTGAACTCTTATATTCAGAAAAAACTGTTTATGAATATTCAGGGAAAAAGCCTATATTTGAATACTTGAAAGAAAACCTAGATTTGTTTAAAAAGTTCCAGGATGCTATGAAGGCATTCACGAAAATTAATGGGGATGCTATTGAAAGAGGACTTGATTTAGAAGGATGCAATAAGATTCTTGATGTTGGAGGAGGGGATGGGACTTTGACTATTGGTTTGGCAAAAAGATATCCTGATAAGAAGTTTGGAGTTTATGAGATTCCGGAGGTTGTCCATATGACTAATGAGAACATAGCATCTGAAGGACTAAGTCAGAATATCGAAACCATTCCTGGAAGCATGTTTGAAAGCATTCCTCATAGCTTCGATAGTATCTTAATGAAGAATATTATCCATGATTGGCGTGACAATGATTGCAAAACAATTCTAAGCAATTGTAGAAAAGCTTTAACTCCAGGAGgcaaattatttattatcgACGCTGTAGTTGAGAGAGGCCATTCAGCATTCTCAATTAAAGTTCTTAAAGACATTAGTATGATGGCTCAGCTTGGATCAAAAGAAAGAACAACAGAAGAGTTTAGAAATTTGCTTGAGGAAACTGGATTCAGATTTGAAAAGGTTACCTCGGCAGGAACAGATGATATCGTTCAAGCAATAGCAATTTAGTTAGATAATccaattaaattattatatttagtatttgaatttttgtgaaaatgaatgatttattatatgaaaaatactatattttatgattgttACTTATAAGGATATTCAAATTTATGGAGTATATTGATAGATTGTAGGCTAAGcttagcatttttattgtaatctaaaattgatatgaattttgagtttttataaataaattataatttacaataaaaaaacaattgcGAGGTTATTAGATGAGGCTAGAAATGATACCCATTGTAGTATAAAATAACGCCATCTAGATATGCAAAAGAAGGAACTCTTGACTtgaattaaatttattttcaagcaGTGAATtagtataagaaaaaaaatgtatatttagattatataaaaggcCATCTCGATCATCATCTTAGAACTCAAATGggtaatttttcaatatcttaataattataaatgtCTGAAGTGTTTGCTTTAGTTGGAGAAATATACGCTGTAACTATGATTGCTTCTATAATCCCTGTCCTTATGAGAGAAAAAGTTCCTGAAAGGCTTATAGAATCTCCAAAGTCTGTAGCTGAACTTGCTGAGAATACATCAATCAACTTAAATCGGCTTCATAGATTCCTGCAGCTTATTGAGGTTAAAGGTTTAGcaaaatatgatgaagataCAAAATTATGGCATTCTACTGAGAAAACTGCAGCTATAGCTGATAATTTGCTAACGATACCTGGTCATGGATGTTTTCTAGATATACTCAAGAAGGGATTCTTGATTTAGGTGaacttttatattcagaAAAAAGTGTTTATGAGTATTCAGGGAAAAAGCCTGTATTTGAACACTTGAAAGAAAACCtagatttacttaaaaagTTCCAGGATGCTATGAAAGCATTAACGAAAATTAATGGGGATGCTATTGAAAGAGGACTTGATTTAGAAGGATGCAATAAGATTCTTGATGTTGGAGGAGGGGATGGGTCTTTGACTATTGgtttagctaaaaaatatcctgaTAAGAAGTTTGGAGTTTTTGAGATTCCGGAGGTTGTCCATATAATTAATGAGAACATAGCATCTGAAGGACTAAGTCAGAATATCGAAGCCATTCCTGGAAGCATGTTTGAAAGCATTCCTCATAGCTTCGATAGTATCTTAATGAAACATATTCTCCATGATTGGCGTGACAATGATTGCAAAACAATTCTAAGCAATTGTAGAAAAGCTTTAATTCCAGGAGgcaaattatttattatcgACGCTGTAATTGAGAGAGGCCATCCAGCATTTTCaattaaagttattaaagatattaatatGATGGCTCAGGCTGGATCAAAAGAAAGAACAAGAGAAgagtttagaaatttatttgaGGAAACTGGATTCagatttgaaaaagttaCCTCTGCAGGAACAGATGATATCGTTCTAGCAATAGCAATTTAGTTAGTCAGTTATTCTAATTATGTCATTAGATTTagtattttacttttttgtgaaaatgaatttattagcatatgaaaaatattatattttatgattatcaCTTATAAGGATATTTAAATTGCGAGGCTATTAGATGAAGCTAGAAATTGTGCCTTttgtaaaataaaatatgccatccaatattaaaaagaagaaattcttGACTTGaactaaatttattttcagtacattaatataagagaaaaaaggtatatttagattatataaaagg
>MPUH01001831.1_254_6502
ttagtattaactttctatttacagtaaatgctttaggtcattttatcaattttctataaaaatgaacaaatattctatatttcttaataaaacttaccaaaattaaatatttcctaatagactgatgaaacggtgtatatatctgctgaaataacagtgagagaactaaaacagtaactttgtagaggcattaagatataaacagatttgagtttttatcttagaaaaatcagaaattggaccagttttaagaaaatttattggccttgaagNagaaaaatcagaaattggaccagttttaagaaaatttattggccttgaagcagcattgattagctgcaaagtaaaattttataaaaaagaaacatgttctatgattatatattgaaaataatgctaattttatatacatggatttttattatatactttattttgttttatgaattataattcttttatattttttctttatatttattattaagtttagtttaaaagtttaagattttctttaaaaaatgatattatttaaactcttgattgtcacatgaattaatattatataaaatagtatatatattcctattaaatcctatttacatcttgatttaccttttattaagttataatatttaatgattgtttattggtaataacttttcatttactaacctatttttaagaatctattaaagcaagagtatttgatttttaatttatcaaaatttaagtatcttttatataatggaacttaaagatatcataatcttaatttctcagtaacttaaataaattaatccgtttactcttaatccaagggtagtattatataatatggggctggcttaaacttttctaaaatgctaatcaatcaagaaatttataaaattcatgattttatctatcttattcgtaacaatacatatcttaatagttttaattcaaataataaaataagtgcctaaacgaataagttttcaaaagtctataaattttttaatttattacaagtataaacaatccaaaattaatagttgctttattaagattaaataagaataaattcccgaatataagtttacttattataaaaagagccataaataaaaaactggaatttagctcataattttatataataaattatcaaggtcattttagtttgaggtatgttaataattatgctattctatatgagctatattataattaattacttattatgtctaatcacatattgtatttgtattataaaatgataattgcattctttgttcagctaattacgctctcttattctcaatcttgcgcttcttccagccaaatggattttacattttattttgtaagcggtactgatgactggctagtttctccttaccacccttctggaacttgggcaccaatagtaattaacccaggagtatggataagtatgccagatgcaccttctatatgggatagttcaggttgtgcatgcatagaaataatgacaataacaaggtcgtttttcttaccaattgtaccatcacaagttaatttatacgtgatagttgatgattatggtacagctacagtcaatggtaaaggctcttgctctatgatatttaacataaatacactatgtgatatgacttcctctgtattattaggactaaatgaacttaaaattgttgtcacaaatagtggaggacctggaggactttcttataaattagaagcatatttaaaagtagcttaaggatttagcttggttcttaatagtatattgaaagattttagcttagtgctatgaaatatgattcttacttgtgcttttaaaactaNttaatagtatattgaaagattttagcttagtgctatgaaatatgattcttacttgtgcttttaacttagtatttaatttataggatgttgcaggcaatgcaggttgatgcttataactctactaatttgtactactaaataaacactaacacctaaaaatatataaatacttctttaagtaacaaaatttttaatttgactttcttttgttagtatttactttctattatattctttacagtaaatcattttattaaatttctataaaaatgcaacaaatattctatatttcttaataaaactaccaaaatttttcctaagagactgataaaacggtctatatatctgctgaaatagcagtgagagaactaaaatagtacttttgtagcaggatgcattaagatataaacagatatgagtttttatcttagaaaaatcagaatttgggccagttttaagaaaaaaatttgccttgaaatagcattgattcattgcaatactccagacgtataactggatactaaaagtataaaaatcaattagaaaatcaaaacttaacatcatttatcaattcaaaatctgactttattgataaatatagatctttttaaaattattccaaccttatgagaattctggcctattttagtgattaaattgcttgcaaagagtatttaatgaataaaggtactttacttaaaagggaaatatatcctttacgcaggaaaacaagtctcaagttacagaagaatttcgattactataatgcagtgataataggtgtataaagcaatttagcactaagaaaaatagtttttttgaaggaaagcatctgaattactgtgaaattctccttgttgcatgtctctggattaacaaaattagagtaactcagagtatgtcattaacaggacattcttcgcacagtatcgtctcatatttcagtgaatttcgtgagcaagtaagtggagatttaatagaacaggataacattattggcggggaaggggtcattgtgcagatagatgagtgtaaaatagggaaagaaaaataatcgaggacatcctgtcacgggcgcatggattcttggtggagtagagctaattaacgaaaaaaaaaagtcttcttgatagagattcctgatagaaactcaaaaactctaactgaattaattcttcacttggaactattatctgtactgatgcctggaaaggatattcaagtttaaaaaatcattatgagcattttaccgtcaaccatactaaatattatatcggtcctgatactggagcaataactaacgcaattgaaggaacgtggaatggtgttaagcttcatatacaacaaactgtaaatataaaatcacatcttaactggtttaatttgtggagaatcaataaaggagccttatggaataggtttttaaatctcttaaataagtttaaaataggaagtgctgccaagttttaatgagcaattccttcttcattcttgatttctaacattttttagattgtcaattgtttggttatacgtctagagtaatgcaataaattcgatttttctttatattgattataaagtttagttcaaaagtttaagattttcttaaaaaatgatatatatttaaactcttgattgtcacatgaattaagattatataaaatagtatatatattcctatcaaattctatttacatcttgacttaccttttattaagttataaaatttaatgattgtttattggtaataacttttcaattactaatatattttcgagaatctattaaagcaggattatttgattttttttatttatcaaaatttaaatatctttttttataatggaacttaaagatatcataatcttaatttctcagtaactgaaataaattaagccgtctactcataatccaagggtagttttatataatatggggctgacatgaaactataagtttacttattataaaaagagtcataaatagttagttagaaaatatatcgttcacagtcgtgaactctgtattaatcaatttttagttgttttctcttattatcaatgctttctacgaagttttttatgctatctacttttcttttagtttcattataaaaagagtcataaatagaaaaactgggaatttagtaaataattttatattataaattaccaaaggtcttttgtttgaggtatgctaataattatgatgagctatatattctaatcaattacttattatatctaatcacatattacctttgcttataaaaatgataagtgtattcttagttcaattaattacactcccttattctgaatcttgtttttctccaaaccagattgattttacatcatatgtagtaagtagtacttatgactggctagtttcaccttactacccatctggaacttgggcaccaataacaggaaacacaggaggatgggtaagtatgccagatgcaccttttatatgggatagttcaggttgtgtatgcacaataacaataacaaaatcgtttttcttaccagttttaccatcaaaagttaacctatacataatagttgatgattatgttacagctacagtcaatggtggaagctcttgctatgtgacatggaacaaaaaaacactgtgtgatatgacttcctctgcagtaaaaggactaaatcaacttaaacttgatgctacaaatattataggacctggaggacttgcttataaattagaagcatatttaaaattagcttaaggatttagcttagatattaatagtatattgaaagaggtttagtattaattagcttagtactataaaatatgatatgcccttgtgcttttaactttaggtatcttaagagtaacctaacaaaaaaatagcttttatattttagaaaaagcctaggtaattcaatatttgaagcagtttataaatgatgctaatgctaatcaattagaataaagtaatagatctaataactctactaatatgtattgctaaataaacattaacacaaataaaaaatatataaatactactttaagtaatgaaatttttaacttgactatctttttattaaatctataaaaatgcaaaaatattctatatttcttaataaaatctaccaaaattaagttatttctaaggactgatgaaacggtctatatatctgatgaaataacagtgagagaactaaaacaatatctttgtagcaggttgcattaagatataaacagatatgagttttttatcttagaaaaaccagaatttggaccagttttaagaaaaatttgttataaagtttagttcaaaagttcaagatttgctataaaaaatgatattacttaaactctttactgttacatgaattaagattatattaaatagtatatgtattcttatcaaattctgtttacatcttaatttaccttttattaaattataatattaatgattgtttattgctattaactttctaattactaacctaacacctaacagtaacttaaataagttaagccgtctattcctaatccaaaggtagttttatataatatggggctgagataaaacttttttaaaatgctaatcaatcaagaaatttataaaattcagaattcattattccattatcttatttataactacacaatcttaatagctttaattcgaacaataaaataagtgcctaaatgaattaatctttaaaggtctataatttcctaattaattataagtataaacaatctaaaattaatagttgctttattaagattaaataagaataaattcctaaatataagtttacttcttataaaaagagttaataaatagaaaatctgaaaatttagttaataattttatttataaattacccaaggttcgcctaatcacatattacatttgtattataaaatgataattgtattctttgttcagctaattacgctctcttattctcaatcttgcccttctccaagccatgttgattttacatcatatgtagtaagcggtactaatgactggctagtttctccttactacccttctggaacttgggcaccaataacaggaaatacaggaggatgggtaagtatgccagatgctccttttatatgggatagctcagcttgtatatgcacaataacaataacaaggtcgtttttcttaccagttttaccatcaaaagttagtctatacgtaatagttgatgattatgttacagctacagtcaatggtggaagctcttgttatgtgccatataacaaaaaaacactgtgtgatatgacttcctctgcagtaaaaggactaaatcaacttaaacttgatgctacaaatactggaggacctgctggacttgcttataaattagaagcatattcaaaattagcttaaagatttagtttagatctta
>MPUH01001831.1_493_6654
ataaagagaaaaaaattatttataagatattgcaggcaatgcgggttgatacttataactctactgatttttactactaaataagtattaacacaaataaaaatatataaatacttctttaagtaacaaaattttaatttgactatcttttattagtattaactttctatttacagtaaatgctttaggtcattttatcaattttctataaaaatgaacaaatattctatatttcttaataaaacttaccaaaattaaatatttcctaatagactgatgaaacggtgtatatatctgctgaaataacagtgagagaactaaaacagtaactttgtagaggcattaagatataaacagatttgagtttttatcttagaaaaatcagaaattggaccagttttaagaaaatttattggccttgaagNagaaaaatcagaaattggaccagttttaagaaaatttattggccttgaagcagcattgattagctgcaaagtaaaattttataaaaaagaaacatgttctatgattatatattgaaaataatgctaattttatatacatggatttttattatatactttattttgttttatgaattataattcttttatattttttctttatatttattattaagtttagtttaaaagtttaagattttctttaaaaaatgatattatttaaactcttgattgtcacatgaattaatattatataaaatagtatatatattcctattaaatcctatttacatcttgatttaccttttattaagttataatatttaatgattgtttattggtaataacttttcatttactaacctatttttaagaatctattaaagcaagagtatttgatttttaatttatcaaaatttaagtatcttttatataatggaacttaaagatatcataatcttaatttctcagtaacttaaataaattaatccgtttactcttaatccaagggtagtattatataatatggggctggcttaaacttttctaaaatgctaatcaatcaagaaatttataaaattcatgattttatctatcttattcgtaacaatacatatcttaatagttttaattcaaataataaaataagtgcctaaacgaataagttttcaaaagtctataaattttttaatttattacaagtataaacaatccaaaattaatagttgctttattaagattaaataagaataaattcccgaatataagtttacttattataaaaagagccataaataaaaaactggaatttagctcataattttatataataaattatcaaggtcattttagtttgaggtatgttaataattatgctattctatatgagctatattataattaattacttattatgtctaatcacatattgtatttgtattataaaatgataattgcattctttgttcagctaattacgctctcttattctcaatcttgcgcttcttccagccaaatggattttacattttattttgtaagcggtactgatgactggctagtttctccttaccacccttctggaacttgggcaccaatagtaattaacccaggagtatggataagtatgccagatgcaccttctatatgggatagttcaggttgtgcatgcatagaaataatgacaataacaaggtcgtttttcttaccaattgtaccatcacaagttaatttatacgtgatagttgatgattatggtacagctacagtcaatggtaaaggctcttgctctatgatatttaacataaatacactatgtgatatgacttcctctgtattattaggactaaatgaacttaaaattgttgtcacaaatagtggaggacctggaggactttcttataaattagaagcatatttaaaagtagcttaaggatttagcttggttcttaatagtatattgaaagattttagcttagtgctatgaaatatgattcttacttgtgcttttaaaactaNttaatagtatattgaaagattttagcttagtgctatgaaatatgattcttacttgtgcttttaacttagtatttaatttataggatgttgcaggcaatgcaggttgatgcttataactctactaatttgtactactaaataaacactaacacctaaaaatatataaatacttctttaagtaacaaaatttttaatttgactttcttttgttagtatttactttctattatattctttacagtaaatcattttattaaatttctataaaaatgcaacaaatattctatatttcttaataaaactaccaaaatttttcctaagagactgataaaacggtctatatatctgctgaaatagcagtgagagaactaaaatagtacttttgtagcaggatgcattaagatataaacagatatgagtttttatcttagaaaaatcagaatttgggccagttttaagaaaaaaatttgccttgaaatagcattgattcattgcaatactccagacgtataactggatactaaaagtataaaaatcaattagaaaatcaaaacttaacatcatttatcaattcaaaatctgactttattgataaatatagatctttttaaaattattccaaccttatgagaattctggcctattttagtgattaaattgcttgcaaagagtatttaatgaataaaggtactttacttaaaagggaaatatatcctttacgcaggaaaacaagtctcaagttacagaagaatttcgattactataatgcagtgataataggtgtataaagcaatttagcactaagaaaaatagtttttttgaaggaaagcatctgaattactgtgaaattctccttgttgcatgtctctggattaacaaaattagagtaactcagagtatgtcattaacaggacattcttcgcacagtatcgtctcatatttcagtgaatttcgtgagcaagtaagtggagatttaatagaacaggataacattattggcggggaaggggtcattgtgcagatagatgagtgtaaaatagggaaagaaaaataatcgaggacatcctgtcacgggcgcatggattcttggtggagtagagctaattaacgaaaaaaaaaagtcttcttgatagagattcctgatagaaactcaaaaactctaactgaattaattcttcacttggaactattatctgtactgatgcctggaaaggatattcaagtttaaaaaatcattatgagcattttaccgtcaaccatactaaatattatatcggtcctgatactggagcaataactaacgcaattgaaggaacgtggaatggtgttaagcttcatatacaacaaactgtaaatataaaatcacatcttaactggtttaatttgtggagaatcaataaaggagccttatggaataggtttttaaatctcttaaataagtttaaaataggaagtgctgccaagttttaatgagcaattccttcttcattcttgatttctaacattttttagattgtcaattgtttggttatacgtctagagtaatgcaataaattcgatttttctttatattgattataaagtttagttcaaaagtttaagattttcttaaaaaatgatatatatttaaactcttgattgtcacatgaattaagattatataaaatagtatatatattcctatcaaattctatttacatcttgacttaccttttattaagttataaaatttaatgattgtttattggtaataacttttcaattactaatatattttcgagaatctattaaagcaggattatttgattttttttatttatcaaaatttaaatatctttttttataatggaacttaaagatatcataatcttaatttctcagtaactgaaataaattaagccgtctactcataatccaagggtagttttatataatatggggctgacatgaaactataagtttacttattataaaaagagtcataaatagttagttagaaaatatatcgttcacagtcgtgaactctgtattaatcaatttttagttgttttctcttattatcaatgctttctacgaagttttttatgctatctacttttcttttagtttcattataaaaagagtcataaatagaaaaactgggaatttagtaaataattttatattataaattaccaaaggtcttttgtttgaggtatgctaataattatgatgagctatatattctaatcaattacttattatatctaatcacatattacctttgcttataaaaatgataagtgtattcttagttcaattaattacactcccttattctgaatcttgtttttctccaaaccagattgattttacatcatatgtagtaagtagtacttatgactggctagtttcaccttactacccatctggaacttgggcaccaataacaggaaacacaggaggatgggtaagtatgccagatgcaccttttatatgggatagttcaggttgtgtatgcacaataacaataacaaaatcgtttttcttaccagttttaccatcaaaagttaacctatacataatagttgatgattatgttacagctacagtcaatggtggaagctcttgctatgtgacatggaacaaaaaaacactgtgtgatatgacttcctctgcagtaaaaggactaaatcaacttaaacttgatgctacaaatattataggacctggaggacttgcttataaattagaagcatatttaaaattagcttaaggatttagcttagatattaatagtatattgaaagaggtttagtattaattagcttagtactataaaatatgatatgcccttgtgcttttaactttaggtatcttaagagtaacctaacaaaaaaatagcttttatattttagaaaaagcctaggtaattcaatatttgaagcagtttataaatgatgctaatgctaatcaattagaataaagtaatagatctaataactctactaatatgtattgctaaataaacattaacacaaataaaaaatatataaatactactttaagtaatgaaatttttaacttgactatctttttattaaatctataaaaatgcaaaaatattctatatttcttaataaaatctaccaaaattaagttatttctaaggactgatgaaacggtctatatatctgatgaaataacagtgagagaactaaaacaatatctttgtagcaggttgcattaagatataaacagatatgagttttttatcttagaaaaaccagaatttggaccagttttaagaaaaatttgttataaagtttagttcaaaagttcaagatttgctataaaaaatgatattacttaaactctttactgttacatgaattaagattatattaaatagtatatgtattcttatcaaattctgtttacatcttaatttaccttttattaaattataatattaatgattgtttattgctattaactttctaattactaacctaacacctaacagtaacttaaataagttaagccgtctattcctaatccaaaggtagttttatataatatggggctgagataaaacttttttaaaatgctaatcaatcaagaaatttataaaattcagaattcattattccattatcttatttataactacacaatcttaatagctttaattcgaacaataaaataagtgcctaaatgaattaatctttaaaggtctataatttcctaattaattataagtataaacaatctaaaattaatagttgctttattaagattaaataagaataaattcctaaatataagtttacttcttataaaaagagttaataaatagaaaatctgaaaatttagttaataattttatttataaattacccaaggttcgcctaatcacatattacatttgtattataaaatgataattgtattctttgttcagctaattacgctctcttattctcaatcttgcccttctccaagccatgttgattttacatcatatgtagtaagcggtactaatgactggctagtttctccttactacccttctggaacttgggcaccaataacaggaaatacaggaggatgggtaagtatgccagatgctccttttatatgggatagctcagcttgtatatgcacaataacaataacaaggtcgtttttcttaccagt
>MPUH01000040.1_117106_123327
ctatttactctaagcttattgcccactggaaacacttaaaaggtcgagaacagactatagcttcagaatctgcgaaaaagtttagacttatggtttctggatcaatggcattatcagaatctgtgcacaatgaatggaaaactatcagcgaccaaactttattggagagatatggaatgactgaatgtgggatgattctttctaatccacttaagggagaaagaagacctggttatgtaggaaagcctctcccaggagttgaagttaagattgtggactcagaacttagagttaaatctaaaggtatgtttaaagagtactttatgaagccagaggctacaaaagtagcttttgatgaagagcaatggtttaagacaggcgatattgcttctcaagatgaaaacggagattataagattatgggcagagcaaacgtggacattataaagtcaggcgagttcaaaatgtcagcattggatattgaaaatgaccttcttgggcacccagatataactgaagttgctgttcttggaattagtgatccagattacgggcaaatagttggtgttgtgctaaaatcaaagtcaaaaataactcttcaaggcttacagaactggtgtaaagagcgaatggcttcatataaaatccctaaagctatagtccaaattgatagtttcccacgcaatcaatcaggcaaagtgaataaaaaagaactatcgcggttatttaatagcacacgcggtatgtgaacactttattaaaatttcttttttatctttgtttttcttcctgcttcattctgatatcctcttctatcttgatttttttcacactggtctcaatgctcttttgacagttaatctcttttgttctgcatgtttaaattattccaatctcactcttaagattcttttcaatagacagggttgcaatctttcgagaaagagtcccattgagaaatgtttgcttccagctgcactggactttagcttccttaaatggtttcggtcatttgcataatgcggctatttaattagttagcttattttcttaggacagcttgtctaagatgctgaataaatatggattataatgttatatttggttagcgaccctaggtacaagcagtatcttactggcaacagaagaactagagccaaagcagaaactgaagtaaagaaggaagagccaaaaaaggaagagatcaaaaagcccataactaattagtttagaaaaatttatgttggactatggcaatatcagcgctaataaaaggccttaaagcacacattaaatctcaaattgtatggtgcaaacatacctttctcatgaaaatcaagcattctaaatcatagtgaaaatatataaggaagatagtctaaaataaaatttctaaaatacttcgaatacacataaattaaacaattactaagcttaaatattttttaagtattaactattcacctttacccaaacctttaggtgatccatgattgtgtgcgctaaaattttcttaggctgagatgtttgatcatcagaaaaatctcttttttcttgattttccaactcttcaacaaattatatttattagagcagaaaggtcaatgttcatcttataaatgcctatatcaacttagtctaagccataaatttcagcataaatcggtattctaaggatttaaggacgtttataaccacaaaggattataaacttgcctattttattccaggcaattatgatagttatgctaaagttggattcctatttgtttgtcatatccttcatagtgtactcctgtagtttgatataagaaactaggatgaattattctataatatcgtcacataattgaatatataatatcgtaagggtcatctaattttaatttttcatcaagcatattgctaaagatataagctaaaagcttttaaatatcccaattaatgtgccgattacttaatattacgaaatcttgcagttactgatgaaaggctttaataaatttaaacaaattagtgcttagaataaaaaaattctggccgagagaaattatgcacttaaatgggagaaaaagaaagagcaaacattcttattagatttatgtcattttgtaattagatttatattgtaataatcgaaaattttcagattttctggaatcaaaatataatcatgtggccaatcaactgtttttgatgcaatttactgctataaggagcatggaactccagttaaaaaatgtttgcttggccgggatttttttccaagtaaataactcagtaacagcataaatttgaatagcaggttgggcatttattcttcttttactaggtgaatcgccaaattcttctgtttctggttaaaatctgcctaccttcttccatgcaacaagatttctaaaagtgtaaaaaactccatcaattatatgaaccataaaagaacaagtataatcaatgatttatatgaaataacggattagtcttagaaagaggtgagtgaaattatctatgaatgtattaaataaattaaagatgctaagattttatcaacctttttcgagttaaaatttccgaagaactaatataaatgatactatttgttacctaatttagtgcaatttaataaaatattctttgatgaaaatgaggctattaaatatcttttcagcaaatctgtatttccacaagttaaaagatgccaaaattattacaggataatgttattaagtaaaaaattgtaaaaatttaattgtattaatcaaaattaccggaaaaagtcggtgctgaaaattcaccatatttgaagctagcaaaacaaatatctgcacaatcttacttttaggtaatttatggcttcataaagttggagtaaaataagcatcgagcttaactggcccaaataaatatatattaatagattattttcgtgagtttcaagatagaattcagcatgctttggcattaaccaatgaaatgattagtggagaggataatttagttcagattaataagaataaatttggttgatgaaaacagaatcgaggacattacgtagaaggagtatgaattcctggaggagttaaggaaattctctaaaaagtatttttaatcgaaattcctgatcttagcgcaaaaactttaaccaaaattactctacagcatgtccaaagaggatcaattatagtcaccgattgctggaaaagctataatagcttaaaaaatactatgaaaattttactgccaatcaaagcgaaaattatactgagacttgtgctactaaaaatgctattgaaggcgcatggaataggttaaagtatgataacaattaatataagacctcatttgaatttataaatatagcgtagactcaacgagcaagaactatgagaatttttttgaatatatgtggaagtcagtgatagttcaggccctcaggaaaataattaagattatttgaaagaattttgtatactctttagtttttatatatatactcatatataatttcactcatctctttctaagacaaatacatgtaagcaattaaaacaattcttgtgcgcttcccaatatagcttctgaagtgttttaaatacaaattgaagcatccataaattaaaatagttaagttttcgaaattctctgctacaaaaataaaagcctgaaaattcttcattggcattgctgattccagcttgtagcttatagagtaataaataacagccccaatgacttagtcagtaagattttttatcagactgttattgatatttttgagtttatatttctagttttaaaaacaaaagcttgcttacatgaataaaataatttctggatgtaacaagttttgaaagttaattccttaactaagctactacaaattctaattttctagttttaactttttaaaagctaactaaggccatatattcaaagtattaatcaaattcaagcaaaccataaaaaatctataaaatctttgacgttataaataaaaatagtcacttatttattatatatttatcttacactaaatatatattttggagtagtaacttataattttgtctaaactaactaaatttaataattatgaaattgtatttaatgtaaatttcttaaaaattcattcacatttcaatagtgaattttaaattaaagttaaacaataatattttattcaaaaagaagaaagcagagctaattatctaggtaatagttttcttactaattcttcttgatctggtgttagtttgctaggaaggtcaactaagaaagttatgaataattcacctttatttgatggcatatcatgatgaggcataccttcaccaacaactgttcttactgagtttggctgcgttactccagtgtaatcaatttgaacaatgtgaccatctaaatggcttatttgcttagagtatcctagtaaagcttctctaagagtaagcctaacattagctaacaaatcatttcctctcctagtaaacctaggatgatttctcacttttaatataaatataatatctccaggaaaccaatcaggattctgttcactttgcccagcaaaagttatagcagacccattatccatacctgcctcaatttgaacgttaaaaacttttatagcattctgaactttttgaccaccacaagtcggacatctttcagcagcaagctaaatatatattacgaatccacgacctccacatctttcacattggacttgcatttgcatattgaagccaaagccaccaacattttgcatccgaactcctttgcctccacagcctttgcaaggtatagtttttctatctttagctccagttcctttgcattttttacaaagttcgtttcgtcttatagatgtttcttttgttagaccattgtagacatcttctagatcgacttcaagttcaaacctataatcaggtcctctgcgcttattgaaattactagggtcattcacaccttcttctccgtaaatatcataaatttgtctcttagcagagtctgaaagtacatcattagcttttgtgatatccaaatatttttgtcttgcagcttcatctccagggtttttatcaggatgatactttttgctgaggcttctaaaagcttttttgatttccgtttcgtcagcatctggtgaaacctccagcaattcataataatctatagcattgcataaagatacaagacccactaaaataacacaaaatttcattatacacgtgtttaaaaatgaaatcttataagaagaaaatatattatttacctacttcaggtcttttttcatttattctatctcttaatatagctttcataaatgactctttgtcatcttcaagttttggcctggatggatctgatgctgaaacgatttcggcatgaccatcattaaaagtatctcctcttataatcatttcatttttttctcttatggctcttatatgggttataattttttctattgtttctgtgttaaactcatttgacctagacacattttcttcaagctcttgcaatctagctttagactgttcatcaaaactaaagaaaaatttccctcggggctttattattgaaatcagcattttagtaattttttctatcacaaaaggtatactccacgcaaaaacatccatgaaatcaggaaggacataaggatgctttgaataattatactgctgaatgttcaaagtactattgtcaaacttaataattgcacctttatttttataacaatcacaatagttcggggctgaaaaaatcgtaatcgtacttgggaaatcagaaccattccaaaacagcattttataaccatctttttgtgcttcatgcgctcgaataatagaaactaaatcgttgtctttcaagaattttctacatgcttctccaccataaaagtaactgcatccccttgtttcattatttctataaatctcaggaagtcttccatctggtaaatcaatcggatcagaccaaagcaagtcacattgaagaccagacctagcaggctcagtaaacctattcatagtttcaaggtcttttatggaaactaactctggagacaaacctccatgaacagctagaaaacttccgttaagtatgcaagccataggtaagcagtcgaagctatccataaaagcttcataaacttctaaatcatacttgaaaagacattctcgtctaaagctgaacattgaagtcatttgtcg
>MPUH01001272.1_10049_16273
ATgaataaactaaatattattgGACCATTAAACAATCAACTAAACTGATTAAGTTATTATACCGAGTTTTTAAAACTGttgtataaattattaactaatatttaatttatctaaatttaaaagtgtttctattaatatatattatagtaagcaaagcattttcattaattttttatcagacttatttctattatatcTAAGTCGTAATATATGAAATGctttatgaaatataaatttatatacttttgaatactattttttattatggcCTAATTGAAATTATGAAGCCAAATCAAACTAGGAAACATTAAAAATGCAAGCACAGGAGAAGAGGATAAAGTAATATTATGGCACTAGAATTAAAAAAGAGACATAGACGCCTTGAATCAAGTGGCTCTTCTGTAAGCATTTTTACTTTTGGACCAAAATCTGAAGAAGATGCTGAGTCTTATTGCTCTGATAAAGATATCAAGCTTATAGATACCCAATTAACTGGGAGTCTTATAACTTTGCTTGTAAGGCCATCTCTAGACAGTATTCCTGTCATCAGGACAAGCACAATGACTATTTCTTATTCACCTTATTTGAAAAGGCCAGATATAATtacatattcaaaattttgcAGGGCGCAAGACCCATACACAACTAAAAAATGTGGGTGTTTTATCTTTTGATACTTATACGTTAAATAAAGCTTCTGAAATTGTCATTAaatgtttaaatatatttgcGATAACTtgcaaaataattataaatttgctTAGTGTCATGCAATATTCtgtttctattattttttctcttttataacgtttagtttatattaaaagcttgCTACATCtttcaatatattcattTCTCTGACAGGAAATGCAgcaaactttttattatcatatttgatgtaataaaattattattatactaTCACGTTGTAAGCTTTCCTGACCAGCCCGCTTTGGCAGCTTTGTAGAAAGCAACTTGTATCTTGAAAGGTTTTTACTGCTCCATTTCAATTACTTAGCGCgaattattgttttatgGACAGAGGCCCAAAGCTagaagaataattttttcaagttcttgtgAGCCAGGATTTCAGGCACGCTTTATATGAGCTTTTTACCTAATTTATTCCTCATGTCCAGCGTCCTCttcaaaggaaaaaatgTAGCTTCCTTCTTTTATTAGGTTAAAAGAGGGAAGTGAATTACAATAATTCTTTAACAGGTGGAGAGATAATATGTGCATGCCCAAAAGACGAGCACTCAGTATTAATTCCCTTAAAGCTGAGTTACATTGACAACGCCAATCCTAAATCTATACCATATtaatatgatataataaaataaatggcAGACTTTCTGATTTAATATTCCTTTAACCTATACTTACTTAAAATCTCCAAAATCATATTGCATATTTACAATTTCgctaaaatataaaatcacttAGACTTTCttgtatattataaaatttctgtTGATATTATATTGCTAGCATTTAGCTAAATTAATACTAGTTTacctaaaattattataagttgcATGCATACAATCTTTAGCTTAGCATAACAATTcacataaacaaaatattcttttttcacCTTCTAATAATAAGCACTTATGAAAATTGCTCATTAGCTTatgtttatcaaaaataactATTTGTTTCATACTCCTAGCATTATTTTCAGCAATTCAATCTCACAACTGCAGTTAAGAGgataatatacaaaaatttaaataaatttgcATAACTATTTAATAACAGCAAAATGTTTctaaatattaaacttattagaataatttcatttatatctATTTCTATCCAATCTTCTAGCACAAGATTAATGCTTCAATATAAAAccataatttcttattatgttctcataaattataattttcccaaGTACCAAATTTCATGTAAAGCTAAAGCTTTATTTGAAAACTgttaaagtttaaaattattcacATCATAAGCAGCTTTTACTTATTATAACTAGCTCTAAGTTTATGCTTTATTTTCtccttgaaaaatataaatacgCTTTAAGCCTAAGCTTCAATGGCTCCTCAACTGGCAAAGGGGTTTTCAAGGACTGCATGCAATCATATGCCTCTTTTTTCTTGGCCAATCCATATCCCATTTTTATCtgtattataaacttttattagcACAAATGAATTccagaaaattattatattggaGAGCAAAGCATtggcttttttattatgatattggtacagattttatttactataaattatttgtaaatatagtctttttaaagatttaaaaaaaggcTTGCTTAGAGGTTTCAACGTGCTTCTATTTAGTTAATTATGAGTCTGTAATTTGAAATTCAATGCAACCTGAGTTTTgtcataaatttcttaattttattattttatatatcacCTTGCTAAACTAGCGGATTTTTTATAGCGggatttgatatttatactTAAGTTTGCTATctaattaaaacttatattaaaaaatcctgaaTAGGaatttattctaatattcatagatttaaaataaaatggaTCAATCTTTAAACTTTACCGTTAAACTTCCTAGTCTGATTGAATTTCAATGTATATTCTTCAATGAAGATCTTGCATcgaatatatttttgaaaaaagatttatcCTCAAATAATGAATTGTCTTAAATGCAAAGAGTTATGAGATTAGCTAATGgcaagaaaaatttaaaatataaaagcaaaaattgcAGAAAGAGTATTTCTGTAAGAAAGGGAACATtgtttaaaggaaaaatgtTAAATTTTCTACTATTTTATTGCTTGGACACTTATGGCTTACGAAAATTAGTGTTAGCACAGCAATTACAATGATTTGTTTAAGTCTAAATACAGTTAttaattattacaaaaactttCAAGAATTAATGAATAATTCGCTTTCTGAATAGAGCCAGATAATCAGTTATGAAGAGATCATTGCCCGAATTGACGAATGCAAATTCGGACGGAGAAATATAGCCGAGGTCATTTAGCAACTGGGGCTTGGATTCTTGGAGgtgttgaagattttaatcaAAAGAAAGTTTTTCTAGTCGAAGTGCCGAATAGAAATATGCAGATTCTTACTGAAATTTTGTGAAAGCACGTAAAACCTGAATTTATCATAGTTTCTGATTGCTGGAAAggatataatcttttaaaaaaattctacaAGCACTATTCAGTTAATCACAgtcaaataataaagatcCTGAAACTGAATATACAgcaaataaaattgaaggCACCTGGAATGATCTGAAGCATTTCATAAAGCCTAGGAATAAAATAGCCAATACAAGACCATATCTTAATGCTTTTATCTGGagaaaactcaataaaagCAATTTATGGGATAGTTTCTTATTAGGCATtagtaaataaaactttataattttttttaactctcTATTGATTCTAGATAGTATTTTTGTAATTACAGAGCTACTTATGCAGCAAGCATCAACCTCATGCATACCTCAAGGACCAAATCCGGCTATAAGTAATCCAAACTGACATATCTGCAATGTAATATTATCTATTATAACAGAAGAcattatatgtttttattttaaatttactattttgtatatttattttctatatatttacttcttaattataaagaattggttcttttaactttaaacCCATAAAACTTTGTGAGGAAAAgagaaattttgattattaaagctatacaaataaactaaaatactgtttctttttaataaatcagaCTAAGAATAAGGATGCTTTATTGATGCCTCTGcaataaaaacttgatttaaaattatattatttagattataaaaattacaactatttaggtttagaaatttagttttaagtttttcccCCTATAATAAGGTGTTTATACATAGGCTTTGATAcgaaaatcttttaatagtatctaaattttttaaaatagactagatatataaatgaattttaagaaatatgctcaatattttaattgagtaaattttataaggttgTGGTTATAAAAGGGTGAAATGAGTAGTATGCACCAATTATCAAGCTATTAGATAAAATGATTGTAGCAAGATTCAAAAACAGACTCGTAactaataaatcttcaatgAAACACAAATAAGGTTCACAAAAGGAGAAATTGCGCAGGCTAAATCTTAGCCCTGAAAGTCATAATTTAAATCTGTGGAGATCGAAACTTTCCAACCTTCTATAAATTTCTAGATATAGAGATAGCCTTTGGCTCGATAGACATAAGCCAACTATTTAGATAATGGTGGCAGCTGAAATAGATGATAAGACAGCCACAATCCTAAGCAAAATATATGAAGGGGAAAAAGCATAATTATAATGAGTAGCAAAGCTTCAAACCTAATCAACACTACCAAAGACACAAGCAAAGCTTCAAACCTAATCAACACTACCAAAGATACAAGACAAGCAGCTCATCTTCTTAAAATTCCTACAAATCATTAGCGAAATTGATAAATGGCAGTGACTATAAGTTGACGTCcaaaaaagttatataatAGGCTAATTGCTATATGCTGATTGTCCTTATAACAccaaatacaagaaaattgATAGGCTTACTGAGACTAACAGAAACTTGGCTAAATCACCTCAAGCAAAATCTAGAATAGCGAGTGGCAGGTACTGACTAAATTCACAACTTGCAAAAACTGATGAATatagtttatgattatttaaactaattgtaattattatcattgGAATAAGTAATGATTGTTCCTATTTATCATAAGCTCTTTTAGTCTTTTTGTATCAATGAAGTTTTCGAGACGATATTTGCTTGGACTTGGGCTTTTGTCAAAggaatttattaatgaagCACTTTGACTGACTTCtggttttggtttttttacaTACATAGTTTGAGTAGCCTGGTCTCtaacttttttcccttttaaATTTACATAGATTGTTAGACTTGAAAGTGATCCTGGAAGCTGCCTTTCAATTCTCTTGTACATTTGAAGTTTTGGACTCAGAttatgcaatttttttaaacacaTATGATTAGGGGCAAGACTTTCTCCGCAATCTGGGCACTTTTTCATATCTATTTTTGAAGggattgatttttctttgtctACAGAGATACTAGTCCTATCTGTCCTTGCTGGAAGACTTTCTCGCTTTTTGATTACAGATTTAGCTTTTTGATTacctttgattttctttttcttcttttttataggttttggAAGTAATACTTTtagaatttcttcatcaagaTTGTCTTCTGAAGGCTCAGATTCACTTCCTGATGTATCTGGATTATCGATAAGAAGGTCtttatttgttttaagttcattttgTATATcctttttatttatcaaaatactaTCAGGGCAAATTGATGCTTCGGTGTGAACAAGCAAAGCTAAGCACAAGTTTTTGCCCatatttttaagatcttCTATAGTATAATGGTTTCCATCTCCTCCACAAAATGAAGCTTCCAAAGTGTAAACGTTTGCAACTTGGGCTTCATTAAACATTGATATTCTCAAAGTAGACTCTTTGCTTTTTTGCATATGAAAACTGCAGGacttatattcaaaattcttatcCATTTTGGAAAGAATTAAGGGGAATTCTCTTGTAGCAGTAGGATCAGACTGTACATTACACCCATACATGAAAATCTTCATCCTCCTAGAGTGTCCATGCATATCACAAATCAACTGTAATTTTCTCTCTTTagcaaaattttttattagccTTTTAGCATGATATATAGTGGGCTGCAAAATTAATGAAGGTGATTTCCATTTTCTATTCAAATCATTTCCTGCCAGATTGCACCGATAATTACCATTGATAACACCATCAGGATTGAGCATTGGTATAGCTTTAATCACAAAATTATCTCTTATAATTGCCGCTTCTCTACAATCACTAAGTAAAAAGTCGATAGCCCCTTGCATCATCCATGAGCCTACACTTTCTCCTGGATGCActcttgaagataaaataacACCTTTGCGATTTCTCATATATTCTGGGATCTCTGATGATGTGATAGTTAAATAATCACATCGATTTCCACCGATTGTATGGCACAACAACTTTCTACTAAATAGcgaatttttattttggtCATTTTCCAAGCTTAATAAATACTTCATCAAATCAGTATAAGTATAAGGATAGCTATAGGCGAAATAAACAGTGTCTT
>MPUH01000224.1_37213_43425
gaaagtaatcaagagttaaacgataaggtcaatgaattggtaacagaaaataaaggactaagcaataaagtggaaaaaatgatggaagaaactaaaaagaaagaaaaaattatcgatgaacttaattcgcagagcgtaaacaatatacaacttaaagaacaaatcaaaaagaaaaatgaagagatcgatgaacttaaaactagaatttctcaggaacaaaaaagtgctcaagctaacactcacttatatgaaaatctactaaaagagaagggagatgaaatcacaaggcttaataaatcaaatgaaaaacttcaagaaaatattagaaaagtatctcaatcatcatcaaatgaaacagaaattctctcagatcaagttttaaccctaactcaagaacttgaagaccagaaatcaaatttatataatctaaaacaatcaaatgacaaattcacaaaactcgaacaaagctataaagacacaatttcatccttacaaaaagatgctgccacatataaaactgatattgaaaattatcttaagcaaatagcttcatataagcaagaaatcgctgcaaaagctgataaccgagagaatttatcttccaaagtagatgaactaaaatctgaacttatagaacttagagataaaaatcaagaacttatagcccaatatcaagagtcagaagtctgtgacaaagaagagatttccaggctgaatagtgaaataatgaagcttttgcaaacaaatgatgcacataaaaaagagatacaaatgcttgtacaaaaatctgtaacagcagaaaatgcagtgaaaagttatcattgcgaaaactgcgaaagtctcaagctgaaaatctcagaacttgaatgtgcaatcaactcagcagaagagtctttaggtggattttatacaaattcccttgttgagtctataacaaacctagtttcaacaaaaacccaaaatttaagaagagctcccagacccccacttcaaagaggaaagcacgattcattaaagcgtcaatctgaagagattaaagttgatgtaactgatgaactgcttaataaatctcctatgattactgaaggttcaaaaagatcaaattcttcagctttttcgctgcctgagtattcagatttgagaaatgagttgaatgaagaaaaaattgaagctgaaaaatatttaacacagataaaattactgaaagaggatattagagaattagagagaaaacttaaaagggctcaggatgttaatgataagattaatgcggaagtattgaagagtgctttacttaagatggttagaagtatgccaatacagaataatgaaattgaaggaatgatcagtttaattttttcgattatttgtgtaccaaaagaagagttagcgaagttagagcctgaaaggaaagctaaattcacaaaaagatttggagtgttttagaattaattatataatttttggaacttattataaacgaattcttttgaataataaattattaggctgtagctttgaaatgtatgatgaatttctatatggtaataatcaaatgaaggtaagcaggcctggaactcctttggcagaaatatatgctaattatgaccctttgcagccttatgttgttgaggatctcactaataatgtagaagaatgggaaaacattgacagcgttgtaaagttatcaataaaagctcttactaagagcgtcaagtcacaagctttagcaataagagaactagaaaggaacttatcaatgagagtccatattgcagaattccaagaagagatagctaaaagaactaactaatcagatatatcaacaaaaattgcagaaatcaaataccttttagataaaaagcttcagttcaagacctagaaattgtaaattctactgttaaaaatttgacttataaacttaatcttaaaagagcgcaagaaccaattcaaaagcctaatgatgcaactacacgagaaaatgattttaaagaacctcttcaagatgcttataagaaaattgactctttacaagacaaatcgataatttcatttcaaaagatttttcccgctttgatgaaactcgacattctgtgacaaaaacaggtgaaatcatgctcagattacaagattgtgacctaacttcacgtgatttaagggataaaattcgtgtatgtgctgaaaatatagaaaaagttggaagactgcaaaactcgttgctgactgtctgacagcaaaagcagaatccaaagatattcaatcattacaaaaagctgatattttatatgttgaaaatcaactagaagatcaaaaaaagcagatttcagaaatttttaatgttgttatgaaggattcagatttattatagtttgaggaaattttctccagcgttgataattacaaatttaaataaatcttgatgagatcagagatacgcatatcataatttttccgaagggaataataaatggatagatttattgacatcaaaaggcctgtcccaaatctttttgaatttcagccagtattctacgatgaaattatatctatctgatatttaatgataaaggattattcttagatcaaaagagatgtcctaaatgctggagaaatatgtatttaagttctgattccacaagatttatatgtgctactaatttttgtaaaaaccatgtcaacatcagacaaggaacaatatttttctataaaaatttagaaatcaataaaatattgctacttagctgtttatggttgaacaaaacatgagtaaattgtgtaatcaaattaactggtttcagcccgtatacggttgaggagtattataaaacatttagaaacgctgtaaaagaatcacttaaagatcatgacgagattatttgcgggcttgatatatatgctaaaatctaaattttgaaggcacaaatatcatcgaggtcatatttagaaggtgctgggtagtcggtatagtagaaattactgacacaaagaaattatttttttataaaagtttctgataaaagcatggagactcttaacactattataactactcatgcaatgtctgattcaattgtcataactgactgctggaaaggatccaatgaaattcaaattttttttgagcacatgacagtaaatcatagtgaaaattatgttaaccctgaaaccggagctactactaacactattaaaggtacttggaatgatattaaacatcaagttgtacctagaaacagagtaattagtatcaagcagcaattaagttttttttctcaataacttcaaaacttctcatatatgaatttttataggccttcggtaatattctcaaatgaaattttcctagtgcatcgagatctatttaaatttatgattatcaatgctggagaaaaattcctcaaactataaaaatctaaggattctaatagtataatgtggaagaataacaagattttattagaaaaaatagaaaaactagagacaaatgttatatgcttagggaatgatttgaaagaaacttttgcaaagaaaaatttatatgaacaaaaagcgaggtcaccaacaagatcatgttcccaacaggattttggagattggaaggttaagatagataaacaagttcagatattagagaaaaacatgaaaagcaagccggataaaagcgaaattaagtctatccttcatgaagtaaacgagaaattgcattcgaggattcaaaatttagctactggagaaacttttaaacgtccaagttatttggcaaaacccatcgcggatgaaaattcaaaaactcagacgagaggctctattttttcaaagaattataattttgagctttctttttctaacaaaattttggctgaaaataatatttgtggcgatgctttagaaaaaagtcaagaggctgttgttgttcctgaagcgttagatgaaaaagttgtttacttagaaaataaaatgaaaaaattagaaaaggatttattattaaaagtagctataaaagatgtttgcacgttacttgacatgaaagctaatattgaagatgttaatgttgcccttacgcaaattcatagagaattagatattaaagttaacaaagggtctttgtaattattgatagtttataaatggaagagttgccttcagatgcgatagaagattgtcaagatgtatacgcattattagctaaagacataggattaaaagtaggtgaaattggaaaatgcctaagaatgcttaatctcaatccaagtgaaggtgatgtaaaggagttaataagctcatctaatttattagacaaaacatatatagactttgaagaatttgtaaagcttttcaaagtatgtaaggaaaaatgtaagattgatgaagatgaagtaaaagctttacttaaaaaacttgataaagacgatactggaattgttaaaacaagtgatcttaaagaaatgctcatgagtggtgaggaacctttaagtctttttgaagcagagaatttacttaatgattttaaccaagacgggactatagtgattaaaaattttcttgatactcttttattaaaaaactgagtagtagatgataagatttatttaaaggtaagattatcgtctcatgttaatttttactaataaagtaaagagtttctagggttttatatcataaatgtaatttttgacattccatttttccttccaaaataagcttgacattttacttggaatataatattaattttgtaaaccgatgatatttttatgttaaaagaagtagtgtagaacttatgttgtgggataaaagtttttggaaagaactttgttttttttataagaaatcccttaatcaaaaatttcttaaattttgttggatgagtttttaggctaatataaatgtcatcagcgaaaatagtgatcgacaagcgttttgaattggttaaagaattagagcacaatgaatacgaagcgacttatatagctaaaggtgtagattcagatcaagaagtagtccttaaattagaaaaaaaatctaaaggtagtcaaggccttacaaacgaagtttcactgctcaaaaattttgatgggcatccgggatttcaaaagcttatagctgttggtgaagaccagggcaaaatttattacgttacagacattcttggacatgatctccaaaagaggtttcggattatggataagcacttttctccagttgaagtagctttgataggtcaaaaaactttgcatagcatatctagtcttcatcttaatggaatcatccacaaaaacataaacccgaagtgttttaggctgagcaaaaattcaatatgtctgagtgaccttagtagttgccagaagtttatgggaagcaattctaatcacataaaatttaaaccaaaaaaatccgctattaaaaatcttaagttttgctcaatgaatgcacaatcaggagttcaattaagtagaagagatgatttagagtcttggtgttatgttttggcttactttttacggggatcattaccatggtcaaaaaaagccacaaaaaatgacgaagctaaggttttcgctatgaaatgcagcacaaattctgatgaactcttccatggttttcaatcagaatatactcaattatacaatttagtccgagctttgaaatttgaagaagaacctgactattcttcaatgcaatcattactcaaaagaatttctggaaacataaatttctcatcctgtgtactttttgctatgaatctaggtcaaaataaaggacttccagacaaatttaagaaacgtaattctttttactacactacaagcaaagaaatcccattccgacctgccacaatgtataactctgaaattgatgaaaaacctacaaaaaaagcccaaaaagtaatagtaacaggaaatgaatctcatgcttcttggttgcaaacaggcattgaatgcacagaaaaaactgaagagattgtggcaactgaattaaaaaaaccaaaactggttaaaagccaggataaaaggaaaagtgttgcatttgttgaaactaagcaagtgactgaaggaaagcatcatagcaagaggaagagtattggagatattaatccacagaaaatggaaaaattagaagctagtaaagtaactgaagtaaagcatcatagtaagagaaagagtatggttgatattaatacacaaaaattagaagaatttgaaacgaagaaa
>MPUH01001472.1_11081_17335
GAAATCAGTGATCTTCATCCCAAAGtcgatattttttagtaaagtAAATGATAATAGTGGGTCAGAAGGTACTTCTGATATAAGCAAACATACAGCATAAATACTTCTTACAAGTGCTCTTAAAGATGCTAAAAAGGAATTTAACTGTGCTGCTTCTGAGGAAATAGATGGTAGAAGAATTAATATCCTTTTATGTGTTGTATCAGTACTTGAATCAAGGCTATTtgaaatatcattataaatctGAGTATAAAGATCTGGAACTGATGCAGGATGATGAATATGAGGGTaatttatagattttgtaAGGTCATAATGCTTTTCATCTACTGCTGTTTGAGAAACTTGACCCTCATATCTCCAGGCTATTCGCATTTTAGAAggatttgattttgattgtttAGCTACTGGTGGAATAAAGCCATCAATTGTTTGATTCATATAAACaaacaatttttctttatttgtTGCGCCTTCTCCTAAAAAGCACCGAGCAAAAGAAATGTAGTGTTTTGAATATGAATCTGGCTCAATAAATGTTAATGTACCTTGGTAAATCCCTCCTGACAAGATGCTATCGAGGCCAGGAATACCGAATTTTGTTTTAGgcaaagattttttctgaGGTTTTGAATGTCGGACAAACACGGGCTCCAtttattttgtaaaattactataagaATTAGTTACTCTAAGttgtttgatattttataattattttaactaaattaataaatttacatACAAAATTATCTATTTAGATAGTCTTTCTAATCAAAGAAGGAAAATCTAAAGTTCAGTATAAACTAATtctcaaaattataaatcgTGTCTGTATAGTATGccattaatataattatattatctaatCATCATGGGAAATATTTTGTACACATTGCTGAATACTATTAGAATAAAGGCCTATTCGGGAATCCATAAAACTATGGTCAAGGCCTTCTTGAGTTATATAAGAAGACTCAGGGACAACTTTCCTAAATGAAATACAGCAGCATTTCTTACATgtaaatttttgtttaacACATATATGAAACATAGTTCGGCCAATCTGTATCGAAAGATTTTTGCATTTCGAAAGGCTTActacttttttcattttaataaGTGTACCAAACttgcttttattatcagaaataaaaactcctTTTCCTGAGGAAAAAATTGCAGCATGCTTCCTGCTGACAGAAATATCAGTAATACGGAGCTCTGCATCTTGTGATCTGCCAATAGAAATCCTTTTACTATTCTCAAGGGTGATTACATGAATTCCattagattttttggtttCTGGAGAGcattcttcaaaaataatataaggttttttaggaTATTCTATAGATATCAAATCCATTTTTGTTTCTAGGTAAAAAACAGATGCAGGTAAAGAAGTTTTGCATAGCTCACAAATCAAGTCATTCCAATAATAACTAACAACAAGCCCTGTAGTTTTTGTTTGTATACGGCTTCTTAACCAGCTTTTAATACATTCAACATGAATATACTTAATAGACCCTATGCACTCACAGGGCGCTATAAGCGGATTGCTTTCAGTTGCTTCATTACAAAAGCATATTCTACAGCAGGCTTCGCATTCTACTTCTTCATTAACTTCTACTTGAGAGCCAAGTGGCTCAAGGCATTTCGAGCTTTGATCTCTTTCTTCAGATGCAAATGtcaaaacaattttcttaacTTTCATTCGGATTCTTCCTAGTTTCACAACATCcccttcaaaaatttcagatCCTTTGGGAAAACAGTGTCGAATCGCGAGCCAGAGTTTCTTTTTAGATGAGTTACCAATCTGGTAAATTAAAAACTCTCCTTGGGTTAGTTTGAAGCCTAACAATGGTTCATATGTTGGTAGCATAAATTTGCTTGAACGTGGAGTATATAGTTTACAGATATTGCTCTCTAAGTATATTGCTGATGAATTTACTATTTTGAATGAACTATTATTTAAGTTTCCACTGTCGTTGTCAAATAAATTGTGTGTATCTCTAAGCCAAGTTGAAGTTGATACTTGAACACTATATGGGAATTACTACTTTACCTCAGACATAAtatagatttatattttagaaacTTTGGATAAAAGTTGGATTATGTATGATGAGAAAGGTTTATTCTTATTAATGATATGAAACATTGAGTCTGAAACGcttagtaaaatataaaaaaagattaaaagtaaatatattGATAAGCGATTAAAAGCTATGTTTAATAGTTTGCTAGGTTTTTTGCTATTTATACCATTTAGTGTGtaatgaattatataaattaataattgaAATAAGTGATGACTGTTTTATTTGTTAGATGCTTGAATCCCTTactaatatttattaagattagTTTTTGAATTGAATCTAATGTTAGTGCATtagcaaatatttttattatttagctaaaaattcaatatattttttatgaaatattcaAGATGTAATTGAAGAGTTGCATTACTATAGGTTgcttaatatgattttattcaaaataattttagggATTAGTCTTAGAAAGAGACGAATGAAATTAATATGaatgaatatataaattaaagataatgcAATTAAGTAAAAACTTGTCCAAATTTAATTGTATGATTAGTATTGCCAGGAAATGCTAGTGTTAAAAAATAACCATATTTTAAGCTGCAAAGCACAGTGCTGTACAATCTTACTTTTAGGGAATTTATGGCTTCATAGAGTTGGAGTAAAACCAATATTGAGCTTAACtgatctaaataaaaatacagtAATGGACTATTTTCACAAGTTTCAAGATAGAATTCAGCATAGTTTAGCATTAACTAATGAGATGATTGGTGGAGAGGAATATTTTAGTTCAGATTGGTGAGTGAAAGTTTAGTCgatgaaaatataatcgAGGACATTACGTAGAAGGAGTATGAATTCTTGGAGAGTTGAGGGAGCTCCcgaaaaaagtatttttaatcaaagttCTTGATTGTAGCGAAAACTTTAACTAAAATTACTCTGCAGCATGTCCAAAAAGGCACAATTATGGTCATCAATTATTGGAAAGGCTATAATtgtttaaaagaaaactatgATCATTTCACTGTCAATCACAGCGAAAATTATACTGATCCTGACTGGCGCTACTACAAATTTATTTAAGGTGCATGGAATGGGCTAAAGCATCATATTGTGCCAAGAAACAGAACAGTAAATATAAGACCTCATTTAGATCTATGCATATGGCGTAGACTCAACAAGCAAGAACTATggaaaaaatttgaagaaattagtGATAGTGTAGGCCCTcggaaaaattattaagattttttttaagtatttcttatactctttaattattatatatactcATAGATAATTTCATTTACCTCTTTCAAGATAAttcaaaattaataaattacaACTTAATTTTCCaatgatttaataattaaatatttaatagtttaataT
>MPUH01001039.1_3252_9380
ctaaatcgtttatagcttcatcatatctacgaagttcaataagaagttttcctcttaggaaatatgcttgtatataatgtgaattgatttttatacaagagtttNcttaggaaatatgcttgtatataatgtgaattgatttttatacaagagtttagatattctaaagcttgttcataatcttgtaatccacaataacatttgcatatattcataagtacacttggagtttgttgaacaagataagatttaaaatattttaaagctttttcataatccatcatatgcatataacaaatagcttgtagggtgactgcttctgatagattagcttcatctttaattcctttaagaatcgacaaagcattttcatactgttttctattgatttcatttttagctgtaagtagcaaagcttttggtttgagatttagttttgatgagtcgtttagattaaagttttcatttggtttggtagattttgggcttgttatgcttttgtttaacataagatttgcattatagatttttcgtggggatttgagtttttggctcctattaagagaactacgcctttttagatcagagtcaagcttggaatcttggaacttgtaagactcaggggtattggaatatcgtcttgattttagtgtaagattttttgaagattttgggagttttcttcttggtgaagacgcaattcttattgttgatgaacctgaagtgttaaaaaatttagttttgattgatattgaggtagtttttggtaaggaacttctacttgttagggatatgaggtttgaattggtaattcgggatgttggagttaggtcatttagaattttttgagttttttttaagggagattgcatgattattataattcctaataaaaaacttatcgataaagatttaatgaaaatgattattttatgagtaattgtgagtgtagtctaggataaagttttgtgctttaataaaatgtcataatttttttttgtgtttgggtgctttagaaggtctggattagaataagtttggtttagaagttagagattttttcagttagtatttgctagtgtgtgtagaataggattaaatttttgttttcgattagaagtagttttgataactcgatttatgatattttaatagtttttttagatcaaaaaattaatcaagttgtattttagaattttattatctattttaattaattgttttgaaataataaatttatagtatattatggaatatattattgttatcttttatcttaggtaataaatagcctttttagaaaaaattgatagttttttgatgtaaatatttatgaaattgagattattaaatttgctgagattgagagaaacttttagaaggggggaaattgcttcatattatattcaatatttttttaatataactaacgcaaatatacaaattataatattgaaaaatagatatggaaagcgaaatattatatattatgattcagtaaattataaagctataatatgtttttattgaagattaagattgaaaattactgctaatatacaaaaatcataaaactgttagaaaccctttcttccacatttatctattcatttctagtatttaaagctcttattataaaaattctcaatacccttaaactcttaaagtttggaacccaatcttcaaacaaatcaacatcaaaaatccaaacaccaaatccatactaaaacactaaccctattccgccaactcatttatcaaatttctcccccatcttcccacatttcttattctttaaagaatcccaacttatatttccatactatcatccttcttcttccaaagtctattttaaaatatataaatatgttatcctgtgaattctctccaaaatcctcatataagccacatagggaaaaaattaaactaagacccaacgccctaaaccacaatgaatcttacttttcatcaaactcaaaacctcggttcatgaaaagacttcaaactcaagccccttatgcttaaaaaccgtttcttcaagcataaaaaccccatctattagccaacttaaagtaaaattccttctccaaacttcaccttataaaataataccaactaggatcagcctatctagttctaagactgcatcccacccaaaatgcccaagtaataaatctagtccgcttccaggacttgctatatcaattatttataaaagtgctgaggttttctcaaaccaaaaccgtaggaggaatgtaaaaagcttagtatcaaccccatatttgctaatcaaaagatatttaaaaaagaaaaactaccccaaagctcttgatttgtctgaaaaattgttaaaaaaccctgaagatactaaagcagggtattataaagctttatgctatatgaaaatcggctatgtttctcaaactttggatgagcctaagatttttataaactttttccaagttaaaagttttgaagagctaatataaatggtagaccatttgatgatactaatttgttacctgatttaataagatattctttgataaaaatgcagatattcaatatcttttcagcaaatctgtatttccacaagttaaaagatacccaaaatgttatagaaaaatactattaagtaataaattgtcgaaatttaattatattgatcagaattgctggaaaaagtcagtgctaaaaaattcatcatatttgaagctagtaataaaaaatgctgcacaatcttacttttaggtaatttatgacttcataaagttcgagtaaaataagcatcgagtttaactggtctaaataaaaatgcagtaatggattattttcataaatttcaagatagaattcagcatatttagcatcagctaataaaatgatcggtggagaatattttagtttagattgatgaatgcaaattttgtttacaaaaatataatcgaaaacattacgtagaaaaaatatgggttcttggaggagttgaggaaactcttgaaaaaaagtattttaatctaagttcctgattgcaacataaaaactttaaccaaaattactctacagcatgtctaaagaggctcaattatagtcactaattactggaaagggtataattgcttaaaagatactatgatcatttcactatcaatcacagcgaaaattatactgatcctgagactggtgctactacaaatgctattgaaggcacatggaatgggttaaagcattatatcgcatcaagaaacagaacagttaatacaagacctcatttaaacttatacatatgacgcagatttaacaagcaagaactatagaatttttttgaagatattcagaaatcagtgataatgcaggccctcagaaaaataattaaatttttttaaaagaatttcttatatactctttaatttttatatatatactcatagataatttcacttatatatttctaagagaaatccaattaaaatgcttgaacattatgatatacagataagacctgaagtgccatggatgaaaaaggttaaaaatgtttataaatttactgaaaataatatggaagagactttttgttgtgaaaaagatgagaatgtgaaagaaaaagtgtatataaggaataaatcagtgggttgtatgaaagctgcaaagattgaaatgaattattttaagaagtctaaaagcgttataaatatagaataaataaggttagatatataaatatcagagattttaaaagcttttttatatactgaaatgcgaagaaaaaattttcataatagttttttccttaaggataataggttttctatgttttcacataatacgataaaacttttataaatttcaccccaaacttatcctctaaatttaatattactcaatcttattcagtttcatcaaaaaaactttatttcctcttctaaaccaaaaaatacaagattttttcatgaaacctacactttttttaaaactatattttcgtaaattcgtattgcatatcattcttcatcaaaagcatttataaatgggttcagacatagacattgattctattcttgaaaagctcttagaagtcaagcaagcaagaccaggcagacaagtgaatctaacagaacaagaagttagaagcctctgcttaaaatctcgggatattttcatgtctcaaccaatactcttagaattagaagcgccactcaaagtctgcggcgatgttcatggccaatactacgacttgcttagattgtttgaatatggtggttttcctccagatgctaactatctttttcttggagactatgtagatcgtggtaagcaatctttggaaacagtttgtcttttattagcgtacaagattaaatacccagaaaattttttccttttaagaggcaatcatgaatgcgcatctattaatagaatttatgggttttacgatgagtgtaaacgcaggtataatattaaactttggaagacttttacagattgctttaactgtttaccaatcgctgcgatcattgacgataaaatcttctgtatgcacggcggcctgagcccagaactttcaaatatggagcaaatcaggagaattatgcgacctgtagatgtaccagacacagggttgctttgtgaccttctttggagcgacccagatgctgacgtccaaggttggggagacaatgatcgaggggtaagttttacatttggcaatgacatcgtgtctaattttttaagaaaacatgacctagacctggtatgcagagctcatcaggttgtcgaagatggttatgaattttttgctaagcggcaacttgtcactgtattttctgcacctaattattgtggggaattcgataattcaggggcaatgatgagtgttgacgaaagtttgatgtgtagttttcaaatattaaaaccaacagacaagaaaactccacaaccaacaggggcaagaccttatacaccacctacaaaaggaggtaataaaaaaagtgcagcttaacttgatagttttttagaattattaaatatttagaaaaaattattaagactattttgaaaggtgacaaaaatattttcaaatggacaaggttgcatatacattatttttgatttaattatatttgattgagtttataatttagatatgtttttatacgtaatatataaaacaaaatatgggtttccgtgaagattttagtagatggtcattaggccgtcaactacaagttgtgtttataagctcagcattcttcttaactttgattttagtagttatcacaaagtttcaactagattggctacgtaacagtatagctgactcctctacaatatctattgaagaaagtttgctacgacaaatgcaagacctagccaaaaacaaggcatctttctttgctagtgaaatcacaaactacgttgatgacttaaaagttttccatcaaataggcgtggacattctcggttatggtgataccgacgctctaactttaacatatggtttgccactaattgatactagcttagacccaagcatgatagactatggccaaggggcatttatgagtagacaagaagctctaagcccaggtggtgcaaatcttgaacacaaagtgtgctcaatggactatttttacccaatattatatacccaaagttaccgtaaaatgtacatgggttttgaatatgatgaaattatatattcttatcctgctcagtacattgaagacaggacttttacccctttggtccgtgagtggtactacaaagctagtgaaaacccgggggatgtgataataactgagccatatcaagatagtacaaatggtaattggactttttcagtctctcaagggataatagaaagcatcaataaaactatttatggtgtttcaggcatagatattaatttagacaactttatagatatagcttcagaaattcaaattctcaacaaaggtttcactctacttgttagtactggaggaattctagtctcaatgccttcaacttgggttcaacctgatacttcatcaacgtctttaagaatttttgacgatacagtgacaggagtcaactcaaacaaatgggcttcaatgcaagaagctcctgatggaacacgttttgatttt
>MPUH01001039.1_3145_9261
ttgtatataatgtgaattgatttttatacaagagtttagatattctaaagcttgttcataatcttgtaatccacaataacatttgcatatattcataagtacacttggagtttgttgaacaagataagatttaaaatattttaaagctttttcataatccatcatatgcatataacaaatagcttgtagggtgactgcttctgatagattagcttcatctttaattcctttaagaatcgacaaagcattttcatactgttttctattgatttcatttttagctgtaagtagcaaagcttttggtttgagatttagttttgatgagtcgtttagattaaagttttcatttggtttggtagattttgggcttgttatgcttttgtttaacataagatttgcattatagatttttcgtggggatttgagtttttggctcctattaagagaactacgcctttttagatcagagtcaagcttggaatcttggaacttgtaagactcaggggtattggaatatcgtcttgattttagtgtaagattttttgaagattttgggagttttcttcttggtgaagacgcaattcttattgttgatgaacctgaagtgttaaaaaatttagttttgattgatattgaggtagtttttggtaaggaacttctacttgttagggatatgaggtttgaattggtaattcgggatgttggagttaggtcatttagaattttttgagttttttttaagggagattgcatgattattataattcctaataaaaaacttatcgataaagatttaatgaaaatgattattttatgagtaattgtgagtgtagtctaggataaagttttgtgctttaataaaatgtcataatttttttttgtgtttgggtgctttagaaggtctggattagaataagtttggtttagaagttagagattttttcagttagtatttgctagtgtgtgtagaataggattaaatttttgttttcgattagaagtagttttgataactcgatttatgatattttaatagtttttttagatcaaaaaattaatcaagttgtattttagaattttattatctattttaattaattgttttgaaataataaatttatagtatattatggaatatattattgttatcttttatcttaggtaataaatagcctttttagaaaaaattgatagttttttgatgtaaatatttatgaaattgagattattaaatttgctgagattgagagaaacttttagaaggggggaaattgcttcatattatattcaatatttttttaatataactaacgcaaatatacaaattataatattgaaaaatagatatggaaagcgaaatattatatattatgattcagtaaattataaagctataatatgtttttattgaagattaagattgaaaattactgctaatatacaaaaatcataaaactgttagaaaccctttcttccacatttatctattcatttctagtatttaaagctcttattataaaaattctcaatacccttaaactcttaaagtttggaacccaatcttcaaacaaatcaacatcaaaaatccaaacaccaaatccatactaaaacactaaccctattccgccaactcatttatcaaatttctcccccatcttcccacatttcttattctttaaagaatcccaacttatatttccatactatcatccttcttcttccaaagtctattttaaaatatataaatatgttatcctgtgaattctctccaaaatcctcatataagccacatagggaaaaaattaaactaagacccaacgccctaaaccacaatgaatcttacttttcatcaaactcaaaacctcggttcatgaaaagacttcaaactcaagccccttatgcttaaaaaccgtttcttcaagcataaaaaccccatctattagccaacttaaagtaaaattccttctccaaacttcaccttataaaataataccaactaggatcagcctatctagttctaagactgcatcccacccaaaatgcccaagtaataaatctagtccgcttccaggacttgctatatcaattatttataaaagtgctgaggttttctcaaaccaaaaccgtaggaggaatgtaaaaagcttagtatcaaccccatatttgctaatcaaaagatatttaaaaaagaaaaactaccccaaagctcttgatttgtctgaaaaattgttaaaaaaccctgaagatactaaagcagggtattataaagctttatgctatatgaaaatcggctatgtttctcaaactttggatgagcctaagatttttataaactttttccaagttaaaagttttgaagagctaatataaatggtagaccatttgatgatactaatttgttacctgatttaataagatattctttgataaaaatgcagatattcaatatcttttcagcaaatctgtatttccacaagttaaaagatacccaaaatgttatagaaaaatactattaagtaataaattgtcgaaatttaattatattgatcagaattgctggaaaaagtcagtgctaaaaaattcatcatatttgaagctagtaataaaaaatgctgcacaatcttacttttaggtaatttatgacttcataaagttcgagtaaaataagcatcgagtttaactggtctaaataaaaatgcagtaatggattattttcataaatttcaagatagaattcagcatatttagcatcagctaataaaatgatcggtggagaatattttagtttagattgatgaatgcaaattttgtttacaaaaatataatcgaaaacattacgtagaaaaaatatgggttcttggaggagttgaggaaactcttgaaaaaaagtattttaatctaagttcctgattgcaacataaaaactttaaccaaaattactctacagcatgtctaaagaggctcaattatagtcactaattactggaaagggtataattgcttaaaagatactatgatcatttcactatcaatcacagcgaaaattatactgatcctgagactggtgctactacaaatgctattgaaggcacatggaatgggttaaagcattatatcgcatcaagaaacagaacagttaatacaagacctcatttaaacttatacatatgacgcagatttaacaagcaagaactatagaatttttttgaagatattcagaaatcagtgataatgcaggccctcagaaaaataattaaatttttttaaaagaatttcttatatactctttaatttttatatatatactcatagataatttcacttatatatttctaagagaaatccaattaaaatgcttgaacattatgatatacagataagacctgaagtgccatggatgaaaaaggttaaaaatgtttataaatttactgaaaataatatggaagagactttttgttgtgaaaaagatgagaatgtgaaagaaaaagtgtatataaggaataaatcagtgggttgtatgaaagctgcaaagattgaaatgaattattttaagaagtctaaaagcgttataaatatagaataaataaggttagatatataaatatcagagattttaaaagcttttttatatactgaaatgcgaagaaaaaattttcataatagttttttccttaaggataataggttttctatgttttcacataatacgataaaacttttataaatttcaccccaaacttatcctctaaatttaatattactcaatcttattcagtttcatcaaaaaaactttatttcctcttctaaaccaaaaaatacaagattttttcatgaaacctacactttttttaaaactatattttcgtaaattcgtattgcatatcattcttcatcaaaagcatttataaatgggttcagacatagacattgattctattcttgaaaagctcttagaagtcaagcaagcaagaccaggcagacaagtgaatctaacagaacaagaagttagaagcctctgcttaaaatctcgggatattttcatgtctcaaccaatactcttagaattagaagcgccactcaaagtctgcggcgatgttcatggccaatactacgacttgcttagattgtttgaatatggtggttttcctccagatgctaactatctttttcttggagactatgtagatcgtggtaagcaatctttggaaacagtttgtcttttattagcgtacaagattaaatacccagaaaattttttccttttaagaggcaatcatgaatgcgcatctattaatagaatttatgggttttacgatgagtgtaaacgcaggtataatattaaactttggaagacttttacagattgctttaactgtttaccaatcgctgcgatcattgacgataaaatcttctgtatgcacggcggcctgagcccagaactttcaaatatggagcaaatcaggagaattatgcgacctgtagatgtaccagacacagggttgctttgtgaccttctttggagcgacccagatgctgacgtccaaggttggggagacaatgatcgaggggtaagttttacatttggcaatgacatcgtgtctaattttttaagaaaacatgacctagacctggtatgcagagctcatcaggttgtcgaagatggttatgaattttttgctaagcggcaacttgtcactgtattttctgcacctaattattgtggggaattcgataattcaggggcaatgatgagtgttgacgaaagtttgatgtgtagttttcaaatattaaaaccaacagacaagaaaactccacaaccaacaggggcaagaccttatacaccacctacaaaaggaggtaataaaaaaagtgcagcttaacttgatagttttttagaattattaaatatttagaaaaaattattaagactattttgaaaggtgacaaaaatattttcaaatggacaaggttgcatatacattatttttgatttaattatatttgattgagtttataatttagatatgtttttatacgtaatatataaaacaaaatatgggtttccgtgaagattttagtagatggtcattaggccgtcaactacaagttgtgtttataagctcagcattcttcttaactttgattttagtagttatcacaaagtttcaactagattggctacgtaacagtatagctgactcctctacaatatctattgaagaaagtttgctacgacaaatgcaagacctagccaaaaacaaggcatctttctttgctagtgaaatcacaaactacgttgatgacttaaaagttttccatcaaataggcgtggacattctcggttatggtgataccgacgctctaactttaacatatggtttgccactaattgatactagcttagacccaagcatgatagactatggccaaggggcatttatgagtagacaagaagctctaagcccaggtggtgcaaatcttgaacacaaagtgtgctcaatggactatttttacccaatattatatacccaaagttaccgtaaaatgtacatgggttttgaatatgatgaaattatatattcttatcctgctcagtacattgaagacaggacttttacccctttggtccgtgagtggtactacaaagctagtgaaaacccgggggatgtgataataactgagccatatcaagatagtacaaatggtaattggactttttcagtctctcaagggataatagaaagcatcaataaaactatttatggtgtttcaggcatagatattaatttagacaactttatagatatagcttcagaaattcaaattctcaacaaaggtttcactctacttgttagtactggaggaattctagtctcaatgccttcaacttgggttcaacctgatacttcatcaacgtctttaagaatttttgacgatacagtgacaggagtcaactcaaacaaatgggcttcaatgcaagaagctcctgatggaacacgttttgattttactgattcaaatggtacagcatatatgtcagttaaacaaagcattcaacctaaaggaataaataatataacgtattatatgatcgtatgtgcagataaaaatgaaat
>MPUH01000416.1_16363_22554
tgggaaatagaaagaagtgatgtgagctatgaaatttactttggaggccatgtgacaaagactaatgagaatggagttgaaaaatgcttatggatgccaagtgaaactgtagtcgctgtagcttatgacactccagtctcaggatttgatacttttaatactatcaatttaagactatggcgatccagaccaacaaacgagtttgacttcaatagttttaactcagggaattatttcgctgcaattgaagctagacaaagagctgagtatataacaagtgtactttaccctaatgactccacaacaagtggtaaggaattaaggcttaaacaacagtattttttctgctcggctacagtacaagatatcattcgcaggtttttaaagaaagaccatcactgggatgagctgcctgataaagttgctatacagctgaacgatactcatccagcaatatcaataccagaaatgcttaggattcttattgatgtgtactcattaaattggaaaaaagcttggaatatggtccataagatttttgcatatacaaatcatacagttttgcctgaagctttagaaaaatgggatatcgatcttataggccggctattgccaagacatttggagataatttacttgataaatttctacttcatgcaagagatctcagaaaagttaaacaatatgtcgaatgtgtttgatttgatgagagatatgtcgcttatagaggaagggatgccaaagaaggttcgtatggctaatctgtgtattttaagttctcacaaggtaaatggtgtggcaaaactccattcggatctggtaaaaaatgagctttttgtgaattttcacaattatttccctaataaatttactaacaagacaaatggagtaactcctcgtagatggattcactgctgtaatagagaactttcagacttgtatgcagtaaaattaggaggctatggatggctaactgatctttattccctgagagacttagatgtttatgtaaacaaccaggagttcatggaagcctggcggacaatcaaacttaataacaaaatacgactagccgcttgggttaaaaaagaatgcaatatagaaatcccaacagatgcaatttatgatatacaagttaaacgcattcatgaatacaaacgacagctgatgtttgccatgtacatgatttatagataccttaagctcaaaaagatgcatcctcacgaccgaatcaaagtgcaaaaaagagtttttatggttggaggcaaggcagctccagggtatattgctgcaaaaaaagttattaaacttatcaacagtataggcgatgttgttaacaatgaccctgaaattggcaatacaatgaaagtcgtttttttgcctaactattgtgtaagttcagcacaaataattatccccgctgcagacttaagtgagcagatttctactgcaggtactgaagctagcggcactggaaacatgaaatttgccatgaatgggtcactgattattgggacaatggacggggctaacgtagaaattgctgaagaaatcggcgaaagcaacatgttcatattcggagctagtgttgaagaagtcgtaaaaatcagagagcgtataggccgtggagattaccatataggtaatgaaataagagaaattttctcagcaatcagagataatgttttcggtagcgcaaaagatacagtttctttagttgaaggattggaacgtcatgattactaccttttatgccatgactttttctcatatgttcaagaacaagaaagagcagatttgatttatgctgatgtagaaaattggactaagatgtcaatcaggtcagcgattagtatggggaaatttagtagtgataggtcgataaatgaatacgctgaggaaatatgggaaattaaccgtgtgccaattcctgcaccttctgactcagcacttgcaagagttagaagccagcctcaccttatagatgcaaatttcaaggctgaacgagcaacaggtaaacgtaagaaacgtgaagcaactcttatcaaaagacttgatgaagtggaattacaagaaactcttattgaatctgaagctccagcagactcataccaattctttgacgattagcgtagggtaagtttatatctttgagtttattagacttatacataatttagttaataggaacaggattgcttgcttctgaacgttcagaaaggactattgactcttcacctgcgaggatttctttgaaattgattccacgaatcacttttgtgaatttttctctaggcgatttagacttttggttagaaattatcgagtcgtcggaatggtttattattccaaaggcttcatcaagattctccatagcttttgtcttgtcgattttttcaagaaatgctgagtttttatcatagaatattgagttagaatctgactcttcttgactttctgaattaaaagccatgggtttgcctgagcttcgaccttcagtgcagactgtttttttttggttgattatttcagtattatcatcatttttaagctttttaggaggatttgctggcttggatgtgattgaNccatgggtttgcctgagcttcgaccttcagtgcagactgtttttttttggttgattatttcagtgttatcatcatttttaagctttttaggaggatttgctggcttggatgtgattggttctgatactggggtgggctgctttttaaaaagccttttaaagaagtcacaacaattttttttttcagtcatcgccttaattatataaaattttatctgaaaagaagataaggaatatcgctagatacaacataatgagagaatcagataatgtattgaatatagagtattttataaggagaatagatgttagaagattgtgtaattttaatatggtgttaacatgtatattttcgaattgatatatctaagtttggaaggttcaagcaccattgagatcatttagtttaaggtgtttggatagaaggtgctgttaaacttatgataaaaagaaagtttttattagaggtaactgatagaagtatgaggacacttaatgatactattacaactcatatattgcctggattaattataattactgacagctggaaaggatataatgagattaatatttggtttgagtatatgatagttaatcatagtcaaaattatgaaaatttgtaaattggtgttaataacaacatatgtgaagaaacttgaaatggtattaagcatcaattgcaccgagaaatagagtaattgctattaagaagaattaaattttgtttatttggagaagaatacataaagacacattatgggatagtttttaatagcacatagagattaagattagataaataattataacatttttgaacctttgagaatattatcagatgaaatcatcctaacatctaaactcagaatttttgcattaaaaaaattcagattaaattataataaatccaataattatttaaaaatcatgtccttttcttttacgcattctgacagtctatgctttagtcattttttgttaataaattttaagtttgttagtcaccattattcatggttattccaactttaattataccctttaatgtttagacattcatacatagcattagctaggaattatcacttgactactgcccagcctctgttaaaatattcattcatatttatgagcatttaaatattttatcgtttaaattattactcattatcaatagttaaatatcattgaatcgattgttttcaaagataattatttatttagtatttaaataaatgaatagcaaaagatcgaaagctcaatccagtgtttccccaagcagtacaggccattatgtccctctagaaatgcctactccatcatcagcctcatcaaaatttgaagtaacagattatgaatcaattggaatttttcttgaaagtttaaacgccttgctaaatggatatttctttagtaaactatccctagaaaatactcaacttccttccccacctcgtctcgaaaatactgaattaattgaaatctgcagctcattacgactcacaatagcaaatgtccgcgagcaagcaatgaaaaaaatttcatcgtctgattttaagcttaaagaaattccagaaaaaatcaaatcaagtcctcatacaaaatctcgtaacaacctcaaaatcgattcttctgaggataaaaaattacaacaagttctagataatactatcaaagaagctaaaaagaaaggggcaagtattagtgcttttaaaatcacaacttttgaaaaactagatgaagtctgtaatgcttatttgaatataatcaacgaaagcatcatagcaaaaaacaaggttaaagaacttgaaggatatttggaaacgacaaaaaccagaagaattgatgagtcagtaaatttaaataaatccaagcaagaaaatgaaaatagtgtccttcaagctgtttatccgctggtatgcagagtgcagagtcttcaggaaaaagacagttttattctttgttgtataggcattatgaacgatttttgaggcatgaagaagaagaaatccgaaagcttttggatgcttctaaggaaaaagaaaagcgtaagacccgactaagaatcattatgctcacagttttcggtgcaataactataaaaaatcttctaaacactgatgagaaaatcatccttagaggtataaaagtcaaacttatcgacccaagtctaataacctcaaccaagtctttatcatctaaaacacttccaaacataatctcacagatccacaaaaatattggcggttcaactaagcagcgagggacattaaattcgctcatatcctcatcaatttcagtttttcaaaaattcatgaatgatatcaaaacagttttgactattcttcttaagaacaacatggaacaaaaagaagctgtgataaccctaacacaaaacataaaagaactggaggaagaacgtgatgaacttgaaggggcacttacaagaactgttgaatacacaaagaatttggaagaagagattatagagataactggcgatccagaatgcttaaggcagattggtgaagatacagaaatgtgtatggaattagaaccacataaaaaggcccttaaagggttgacatcgcaatataatcagctggaacacaaaatggacgatgtctcgaggaaatatgaagatcttaagaagaactatgaagaaaagtgcagaaaattgcaagaattagagaagaataaagaaaattaatgctttttcggaatgagaattactacttttattatgcttaaataactaagttttagggctagcccaaataagaacgaaatgagcttttttgtttgaactactgagtaaagcatattgtaaaagattttctactgtgcagctatagttttctagttttaataatagttcatttgtaagaaataggttaatattcgctggttgccatacaatttatgatatgttgaatattattatgcataaaaataaattcagtaaggctttatatttacaattttaaactgtagcacactttatgaataaaactttcagcaaaataataaaataatttaaataacaagcttactcaattgcatattctattatcagaaactactgtttatgaaagcgtaactttttattcgtcaaacgtatgaattcaaatattccacttaaatttgaagttataagtaattaaaacataaaatataactaatatgaaatataagaactcaaaacttaaaaaatatatataagaaaaagtagattataaagttgttcataaataaaaagcaaattttataatcaaacaaaaatttataatcaaacaaaatttgcaatgactaaattaagcacagatactaattgatgttccatcatttttcctcaaggctgaaaaagaagcataatttagcacgattaaaacctttagatcttatataactataaatatccctgcaacataaagttttacgcaaaaatctaaaataaaatattttataggcttgcaatacatttttcatgatataaatgctgggaaaagtttttgctcaagcaaggctattttcaaagtcttcagacaaagccattctcctcactatcgcagctaagagaattaagaaacagtttggccaa
>MPUH01000105.1_92817_99245
TGATGGGTCTTTgtttaaaattgaagattcaGTTGATGTATCAGCATTACTAGGATATCCAGAAAGCTACTTGTATTATGAAGGAAGTACTACTGTATCACCTTGTAAATCTAATGTTACTTGGATTATTTTGACTGATACTTATAGAGCATCACCTGAACAGCTTAGTAATTTTCCTAATGATCTTATTGGCGTTGTTAGAAGTACACAACCTTTGAATGGTAGAACTATTTATTGcaattttgaagaaattagtGATGATGGAGTTTCTGTTGGGGTTAGTGTTAATGATGAAACGCTTATACAGGAAATTAGTAATGGTGAAAGCTTTAAGGAAgttaatgatgattttattattgagaGTGAAAGCTATTTGGATGATTTCCCTGAANGAAATTAGTAATGGTGAAAGCTTTAAGGAAgttaatgatgattttattattgagaGTGAAAGCTATTTGGATGATTTCCCTGAAGTTAATAGTATCTTTATGAGTGGATAATataattagaataaaaacttaattgatggattttttgaggataaaatatatcattatattataaaactatttagtATTTATGGTGTGtattatatcattataaaacccCATATTCATATCCAAAACTCTTCAATTATTCTCTTGTTATATGTATTTCTTCCATATCCACACTTAATGTCAAAAAACTTTGTTTCTCATAATCAAACCTTAGCAACGCTCCATCATTACTAAATACCAACgcttcttcaaaatcataaaacacTGGAAACCTGCCAAAATTATAACtcacataaaaattctcagCATTTAACATACAAGAAGGTAAAGCTAATCTCCaagtttgtttatttttCCCTTCATCAGTTTCACCTCCAAAAATCAATACCGAATCTCCAACAATTAAACAccctaaacaaaaaatcccaacagggaaaataatatcaagTTTATTCCAAGAATGGTTTGTATAAGAAAGTGCTGAACGTAAACATTTTGTATCTCTTTTTCCCCCAAAGACATAAATAATCCCATTATATGATATACTAGTAGACATAGTACGTTTTTTTGTTAGACCTAAAACTAAAGTCCAAgagtttgtttttaaattatacATTTCGACAGCTGGAGTTGTTCCTGATATAACAAAGATATCATCTGATAATATTGCCATTGAATGAAATAAATGTGGTTGGTTTGTATTTGGAAGTTTTCTTGAATAAGTTTCTGTGAATAACCAGACTGATGGGGTATTATCACTATTACATCCAACAACGATTATTCCATAACAACAGACTATTGCTGAGGATCCATTAAGTAAATCAACATTTGAGATTACTTTTTTGATTGTGTCTTGTGGACAGTAGTAGATAACTTTTTTGTTTGGAGTATCGAGATAACATGTTGTTGACATAAAAGCTGGGGCGAGAATACTAGCTCCAGAAGGCTCGACTTGATGTAAAGTTCCTTGAGGAAGATCTTTATTTAATTGAAGTTCATTAGATAAGGAGTATGAAGATATTGCTTGGTTTTTTTCGGTATAGAAACCCATGAGGATACTTTCTTGACTGACAATAGGTGAACCTATAGACCCTTGATCAAGTATTAAATCAGTACTAATCTTATGGTCCTTGCCAATAATAAACTTACCTGTATACTTCTGCAACACCGGCATTTTCGCCGTATAGTAAAAAACCGTTGCCACAATCACCTCACTCTCATTACAAAGCGGACCAATCATAATTGGATCAAATTCCACAATCTCCCTAGGCAGCGAAactgctataaaaaaattccccACTTCAATCGCCCCTTTTTCATTAATCAAATCAAACTCAGTATCATCAGGAAACATAACCGACAATTTCTCTCCCCACTTAGCAAAATAAGCAGTTTTAGGTAATAAAACATacaatttatttataagaaatccAGTAGCAAGTATTTTCCCTTGTTTATCTTTAAGCTTAACAATCCCTAAATTTGTCTCAACTTgacttttaactttttctaaagttaTATTCATAGTATCAGATGATTTTGctatataagaatattctTTTGGGGACTTTAAAGGAAAAGCATTAACAGTCAAAGTTATTGCATGACCTCTAAGCCCAGGATATTGTTCCATAATCCATTCATTAAGCCGATTATATTCAGGAAGTGACCCACTAATTTGTTTTCTATGTCCATTGTAATCTACTGTAATATCATAACTTTTTGAACCTTTACAACCCATGagttaatattatattttaaatccGCCATATATGCTTATATAGGAAaaacttgtattttttttttgttatatagtattttgattgaagaaaaacccCCCAATGGGGGGgtttataaattatgattacAGACCACAATATAGATCAAGGCAAGTGTAAACATTGTGTTGATTCAGTCAATGTGAAAAATCAATTACTTATGGAAACTAAAGACCATATACACAAAATTGAAGCTTTGggtaaagaagaagaaagactttgtagaaaatatagaaatctAAGTAGAAAACGTGCTTTGGCTTATGGGTATAAAATACCTACATCAATTGATAAGGATGTAGTTAAAGTTGATATGATTGATAATGTACTTAAACAAGATATCCCAAATTCGATTTTCTCGGTTAttactaataattattattcgTCATGTTTTATGATACAAACTGGCCTTATAGAATTGAAAACCCAATGCCATCAATGTACTGGGAAGTTAGGATTATATTTGAATTCAGCTTATGGggattttaattataaatgtCAATGTGGAGaatattggaattttttagataagacGATTTGGAAAGATTATAAGTTAAATTCGCGGAAGATATTAACTCttttgattatgtttttgataGGGTGTAAAGCgattgaaataaaaaagttattaaatgCTGAATGTAGAGAATACGCCCCTCTAGCaaggtttataaaaaaactgatttctgagtattttattagaagtttaCCAAAATTCAGAGGAATTGTAGAAATTGATGAGTCTGCTTTTAGGTCGAATAAAGTTAGagctaataataaaattgaaaagtGGGTTTTTGGGCTTTATGAAAGAGAAAGAAAACTTGTGTATATGgaaatagttaaaaatagACGTGAAAGTACACTTATTCCGATAATACAGAAAATTTGTGAACCTGGGACAACAATAATTTCTGATCAGTGGGCtagttataataaacttcCAGATTATGGTTTTCCCCATTATACTGTTGATCATTCAAGGTTTTTTGTAAATCCACATAGCAGAGAAATCCATACCCAAGACATTGAAATCTCTTGGGGATGGGCTAAATATGAAATCCGTAGACAAAACAGATGTTTACATGATTTACAAGAGCATCTACACTTATTTTGTTGGAAAAGGCAGTTTAAAGAGTATCAAGATAAAGTTACTGAAACTACAGCATTGATTAAAGGATTTtgtgagatttttaaagagtATCAGACaagagagaaaaaaactgaaaatcaAGTGTagattagaaataaatttttaggtttagaattttatttttagaattaagtattgaatatattttaaactgatatttcttgataaaaattggcatataaacatataattttatcataacttttatttaaaaaataaaaatactttatagaAGTCaaagttaatataaaactaactAAATAACTGGCTAAACCCATTTTTCCTTAAACGCTTTTTTGTAAGTAATGTCAATTTGTTTACACCTAAATTGTAGACTTTTAATTTCCAAATTTCAGGAGCCACAACAGGAAGTAGTTCAGAGCGGTCTGGggcaaaagaaaaagatataaaagatttcttaattttaagtaaagGAAAGACCATTTGGTATTGTTGTATGATTTTCACTTGAATTAAAGCAAATATATGAGTAAATTTAGATGATACTCGTGTATTTAAAAGGATTAAAGGGGTCTTTagagatttttctttatcatagCTTTTAACAACTGGACTACttagttttaaaagcttatttttaacttggcgggatttgatttcttcagcaTATTGGGAACCTTTTTTAATAGACTTGGCTTTTTGTTctgggttttttattttttcaaacacTTGAGGTTTTGATGAGTTACGAGGTTTGCTATTTTTTGCGAATAGTTTCTCAACACCTTTAGATAGTAATTGCTTTAGTTGAGTTTTCGGAGACTGATCAGaagatagatttttttccaaCGTCGGCGACTTAATAAATTCCATCCCTTTCACAATTTCTCCTTCAGagttaatttttaagttataCCTTGACCTCAACGACGAACTAGTATTTGAAAACTCAGACGATTTCTTACTATCATACGACCCACTACTTGAAACAGTAGGTTTAAACAAAGCAAAGCATTTCATAAGTCTAACCCATTTAATTTTCTCTTCCTTTCTAATTTTCATAAGTAAAATACTCTTCATAGCTTCAACCTTCATTTCACCAAAATaccataaaatataagaaaaaaatatcttcattttattcttataaatccTCTGTACAACTTtgtttaaaaactcattccTAGGCTTTATACGTTTGTATctaagtaaatttataaatatctgACTTTGAGTTTTCCTTAAAAGTTTACCATAAGCCACATTGAGTATTAATACAGCACATCgtaaattgtttttttgtattggagttcttatcataatattttttttccacATACAAATCAAgtctttttcattttttttagtaaaattcattatcatttgcttaaggattttatacGTTTTATTTGAATACAAATGcttaaatcctaaaaaatacCATTCAATTCTCCTTCTGAAAATAGGGATAATTTTACCccaaaaaactctaattGAAGGTTCGGtataaacattttcataCCTAGAAAGCCAAgtattataatcaattttcCCAGCGAGTCTATGAAAAGTTAATCTTATGCTTTTAGTCATTGtatcagaaaatattctaatcCCAGTTTCTATATATGAATCAACTTGTCCATAAAAACAGTTGTCATTAGATGATTTTGGgcttttaataaactcttcattattaaaaacctcaatttcttcaaaactGTTATTGCTTTTAATAACCTTTCCAATTGGACCTTTAGGATTACTACACATAATCCCAATGTTTTTCCCATACCCTGATACCAACTGGCAGTCAAAATACCCTTTTTCCAacaaataaacttttaaaaccCAGTTTTTCAACGCACACTCAGATTTACCTTTTCCTTCAACCCATTGATATAAACACCCTTTTTCCAAGCCAAAAAGGCTTGTTTCACTAGCGGCAATAacattgatttctttttggtATAAAGAAATCCGTACTGGTTTTAAACAGCTATCAAAGACAAATATTGTTCCAGAAGTTAATGCTGCAACAAACTTTTTACCACAACAAAGACTAGTTATATAATGAGCTTCAAGGTCAGGAAGGGTATATGGGCaaagtttaggtttttggattttaaaaCAGTGTTCGGAATTACTTAAAAGGCcgaaaatataaacataaccTCCTTGTGTACGGATTAAAGTAGACTTTTCACTGCATAAAACTTGCTCAGCTGTAAAAATCTCAGAGTTTTTAACTAGGATTGGGCCATGTTTTGTTGTCTCAAGATCTCCTAATTGATTATCTTCACCTATACCCCAAGTAAAAAGTTTACCATTATGATCTAAAGCTGCTGCATGGGTTTTGCCTAGAGATGCTTGGGTTATGTTTGAGAGCCCATCAATTTTTACTAGGGTGTTTTTCTTGACCTCTTTTCTAAGGATTGCCCCTGATAAATTCTCAGATGAAACACCCCAGACCTCACCTTCTGAGGTTATGAAAAGACTTATTTGATTGTTGCAAACACAAGATATTACAGATGTTGGGATTTTCAGTTCTTGTGGTTTGGATTGAAAGGACACTTGGGTTACTATATGGTTGTTTAGGATAATACCCCAAGTATCATTGAGAGCTACAAGCTTACCATGGAGcttttgaaggattttaggGTGTTCTCCTTCTTCTCCTGTCCAAACTGCTATCATActagataaatatttttggaaAGGAAGAgggaaaaaactttaaatggAAATTTGAAATTGATAGTGGAAAAAAACTCAGGAAATTTCGGGGAGGGAGGATTTTATGTAGGCTTGATGATTGAATTGATGGTTTGGAATGCTCGGaatttatggaaaatttgttgattttttatgaaaaggattataaaataagcttGGATTAAGTATGAGAATGTTAGGATAGGAGTGGATTTTAGAGGAATTgaagtttaataatttagCTTTAAGTGGTAATAGagagataatttttagaGTAAGGTAGGGtgttaatattttacttataaaaagttaGTAAGTGAG
>MPUH01000682.1_4816_11247
tgttgacccgaaatatttacttgctatgctagcaatatgtccagtactcgtgcttatatcagcaggaatactagatgagaaaagagaaataaaacaagaaaattatagctctcttaaggaacttaagtcgaaggtatcaattttatgcaaagaagtcgttaaagtcaaagttttaaaaatcttatcttttgttatattatggcaaagttcgatgttgatttttggagatatattcacttattacctttatgatgttattgagataagcccatcaacagtaagttattattcccttactggatatattggagcttttataggtactgttattgcttcaaaacatctaattaacataccattagtttggaaattagctttagggagagtattaaattcagtgattcttttatttgatatagtcatacttacttcttactataaagttataggattatcatatttatggtttttgtttggaccttcagctttagggagtgcaattgatagtttgcttggacgtatgcctttacttgttatatttgcagatattacccctaagcatattgaagcaactttttttgccttacttgcatcagtttataatgtaggttcctcaatcagtgaaatttttatatctgctattatgaacggtacaggcataacagattcaactatgcctaatgtttgggttttgacagtaattagtattgttgtcgggattttatctttggttattctttttattcttccaaatgaagagaataaaaaaattactacagcacaagatgattttgagaactcagctaaaatcttagaagaaccattgattagtaaaacccataattaaaaattagttaagggttttcagtgttaaattggattaaatagggtaggtattaagattagaatagtagaaaggatagattttaaaataattttaactattgttataaacttgaataggtttgcataataaaaaaaaaaaattttaatcataaaaaagtccatatcggaaaatgtaattgtttataagttatttataatatctaaaaactaatggaaaatttcgggcattcattaggcaacatctatagaggagcttattctctaatagcaacagttccagatatatccgaatataaaactaaaggaactttaacacctaaagaatttgaagaagcaggagacttccttgttcatagatgcccgacttggtcttggcaaggatgtgaatctagatatagacaaaattatttacacccagataaacaatatttaattgctagaggagttccttgctataaaagaatatctaaactttctgcaagtatcatgaacataactgaaatggacaattattcttcaatccctgatgatttaaaaccaaaagatgattggcaagtagctgatatttctatagacccagaacaaaaatacgaaatggttgatgaaagcatcaaagaagggtgtaaggaatgtatttttatagacaaacatgaatcccaagagaatccagaaactattgaaagtattaaagatgaaaacgctgtacctattttagaaagagatggatatttaatagttaatgcccctgatgaaaatacaattaattgtcaaataaatgattcaatacaagctataagaagatataatcttacaataacttatgattattattatagaactccaaggctttggcttgaaggatatgatgaaaactattatcctttgagtattgataaagtatttgaagatgtaaatcctgattatataaacaaaacagttactggtgaaatacatccttgcttagggattacacaagtatcagtacatccttgcaatcattcagaaatgatgaaatttttacttgatatatgccatacagatccagaagatatacaagtaaataaatgcttgattttgttcttgaagtttctttcatctattgtccctgcacttaattatgattttactatgagcactgagtttaagaaatacaataattaggtaaatattaaatactcgatatttttagaattaaaactgaatattttttgtataaaaattaccctttggttatataataaaataattattatcagttcagcgaggaaattacataaagatttcgatcttataacaaagatacaaatgctaatattaaaatcctaaattcttcacaactattctaatatacataaaatctataaccatcttaaaaccaaaaaaccaNcataaaatctataaccatcttaaaaccaaaaaaccaataataaaaaacttcatactttatatcataaacttattttaatacttaaaagcataataaacataaaaaccccccttgggggcttataatttatgctaacaagtcctaatcaagccaaagctaaatgtgttcactgcttcgctagcacttacgtcaaaaacgatctgctaacagaagcgaaaactaacattaatcaaattgagattctagacaaacaagaacaaaaactcaaaaaaaagtatcatacaatactcaaaaggtgtgcatttgctgatgatttcacaatcccagcttcaatagctgaaggtgaaatccaatgccaaatgatgacatatgctctaaaacaacgaatcccatcttcagtcttccaagttataacaaataattattactcctcatgttttatgatccaaactggtcttgtacaattaaaaactcaatgtcctcaatgttcaaacaaagtccgattatgccaaaacccagtcttaggggattttgactatatctgtaaatgtggtgagaattggaatttcttagacaggacaccttggaaagaatgtggttttaattcccaaaggattttaacaataattataatgtttcttattggatgtagggatgtagaaatgaagaaaatattaaacatttaccctagacaattaagtcatgttactaatttagttaaaactgcgatatcagaacattatattaaaaacctaccaaaattccgtggggttgttgagattgatgagtctgcttttaaacttaaaaaaaaaccagggactacacggtcgacagaaaaatgggtatttgggctttatgaaagagaaaggaaacttgtgtatatggaaattgtaaaaaacagagttgctacaactttagtcccaattatacagaaaatatgtgaacctgggacgacgattgtatcagatcaatgggcaagttataataaactacctgattatggtttcccacattatactgttgatcattctagatattttgttaacccacatagtagagaaattcacactcaggatattgaaatatcatggggatgggctaagtatgaaataagaagacagaatagatgtttgtttgatttacagaaatatttgcatttgtattgttggaaaagacagtttaaagagtatcaggataaggttgctgaggttgcaatgctgttaaaggctttttgtgcgatatttaaagagtatcagatgggagagaaaaaagtggaagtttaatttgtagctaagttatagaaatttatatatgagtatgctctgatagtataaataataaaatcagctgaagtattatttagtttttaatactcaacaagttgtgttttgacaatcaagttttattatctattttatagtttttagctagaggatattaatcagattttcttttagcaaaaagtattctagtcagcatttttatctattctttgtgtaattttctaatatcctcttccatgagtatttattgatttattttcataagaaccaagctttaatcttaattattagtattttttatgagggtagtatttgattttacaacattgtgagtacttcagttaccttcaaaaccttaaagtgagttaatttataaaaagattgaagtagccttgcataatatacaatttaagcattaactcctaaaatgcactaaggagtataataatttctgagttttcatatgatatatagagcatctgagattatttagatatggtttggcataaataaaacaagactcatttccatgtttaatcctttataaataatcatatacatctttagtatgagaaatcttactttatatgcttttcttaggttttgataacactaaacctcattgatattctaaattattatagtttttgtttgctattagcttattctgaccattttaagtcaaaaaaaaatagtaaactttatttatgaactttacatcaaatcaaataagctatgatgtttatagatacacttgttttatgtactctgaaattgtattgtatcgagagctgttgtggttctatattgtttttttcattttcttcaattgaactcaccttttttattagtcttttaaaaatcaaaaattaaatatataatatgctctgtaagcctatagacataaaatcttatacttttgcattttagcattatcattgtgttagtgattttatttttctcctctagaatttcataaatttgctcagtataaatacacagattattttaaccactatttagtaaatgaaaattcttacacttggagccgggaaggtaggctgtacaatggctttagatctatcaaagtcatttaatgtcacagcagttgacttaaatgaaaaaaacttatcaagactaagttctcttaaccctaaaatcgaaacgatattcgctgacacatcaaagctttcatctaaattcttccaaccttatgatttagtagtgtcaggtgttccaggattccttggtttccaaactttagagcatttaatcaattcaggagtaaaaaatatagtcgatatatctttcatgcctgaagatcatcttattttagactccttagctaaaaccaaaggtgtatctgcaatagttgatgcaggtttagccccaggattaactaatatgttttgtggtcacctaactgaaacgcaaaaatctgaaaaaattacaatgcttgttggaggtgtgccaaaaatccgtaaatggccctttaactataaggcaccattttcttttgtcgatgtgatggaagaatatacaagaccagcacgtataaaattgtatggacatacagtgacaaaagaacctttgacaggagttgagctaattgatactgaaattggcacattagaagctttttatactgatggtgtacgttctttattaaaaactattcctgaagttccgaatataatagagaaaactttacgttatccggggtatgctgaatatatgtgcttgcttaaaaaaactggtttttttgatacagaagttaaggaagtgaaaggccaaaaattagctccatttgatatgacttcagctatacttgataaagtattttatctttctcctgaagaagaagatatagttattcttcaagtaataggtgagacagcacaaagttcaatcacttattctcttgttgattattattgtactcagactaaacttagtgctatgtctaggacaacaggttatagtgccactgcatgtgcttcattactattaaaagggattcataaagacaaaggggttttccttatggagcatatcgggagaaatgctgaaaaattcgattatgttattaaatatctagcagaaagaaaagttaatatcaagaaattaactaaatagatgattagaaactaattgctttagtcgcattttgattagagactgaagcttgataagacctaaagaaaaaatcttcagcttccagttctctgttgttattgagagtgtatcagaatagtctgaggaattagagaatgataggatgagctttttctctttaaggattggaaatacttgctggtattgggttttgatttttccttggattatggaaaatactcttgtaaattttgttgaaatccttgtatttagaattatcgaaaaaacttttggggatttttctctatcagggtttttcgattgcggactgagtttgagaagcttagtttttatttgcttggattttgtttcttcagagttttgagaatttttgtttataggccttggtttgatctcaatgttttttggtttttctagaatctgaggtcttggcgacatggatttttgcgcggttttggaaaacaaaccttctcgacttttatttaacgtttttatagtttttgtagactgatcagcagataaatttttctcaagtatcggcgaagaatcataataaactacagaactatccccttcagatatcatcttcaaattgagcttcggcttcctaaaagaattattatttgaaaattctgaagactttctactctcacaagatgcactgcttgagctagaattcttaaacgtcgaaaaacattttataagctgaatacatttatttttctcttcttttttgacttttataagcaatatactcttcaataaatttacttttaacc
>MPUH01000701.1_17356_23787
GAATCTATATCGAAGGGCATACATCATCCATAAACACCATAGCAATATCATTAGATAATCAGTACATAATAACTGGATCAGATGATAATACTATAAGAATATGGAATCTTTCATCCTATATGCAAGAATCAATATTAACAGGGCATTTAGGATCAATACGAACTATCTGTATTAATTCTAATACTGAATATATTATATCTGGATCATCtgataaaactataagaTTATGGAATTTTACCACAAGAGCTTATGAAGGAATATTAGAAGGTCATAATTCTGAAGTAACCTgtataatttcaatatataataCAGACTTAATTGTATCAGGTTCTGAAGATTgtgctataaaaatatgggatttaaaaacaagaaaagaaatatttactttaatAGGACATGAAAAAGGTGTTAATTGTATTTCCATAACTAAAAATTGTCTAAATTTATTGTCAGGATCAGAAgataatacaataaaactatggaatttagttaataaaactcaagaatatagttttagttttCATACTAATGGAATATGTTGCCTTTGtatatcaaataatcaacaattttttgtttctggctctaaagataaaactctgaaaatttttagttttcaaGATAAGACTGagaattttacttttaaaggACATATGCAACAAATAACAGGAGTAATTATAACTAATGATGATAAGACTattatatcatcatcaaaagatAGGTCAATAAGACTTTGGAGTGttcaagataaaaaacaaattggCGTCCTTATGGGTCATACTAATTGGGTTAATACAATATGTTTATTAAGAGATTCTCAATATTTAGTATCAGGTTCTGAAGATAATACAATAAGATATTGGAATTTAGAATCTAGAAAgcaagaatttttattttctggACATACTTCATATGTAAATTGTGTTGTCTTAACTAATGATAAGAATTATGCAATTTCAGGATCAgatgataaaactattagGGTTTGGAATCTTAATTGTAAAACTCAGGTTTATGTTTTGAAAGGACATGAAGAGACTGTTTTTTGTGTAGCAGTGACTagtgataataaatatattgtaTCAGGGTCTTTAGATTGTAGTATAAGGATTTGGGATTTTGAAACTTATGAAGAATTTGGAGTTCTTAATGGGCATGAATCTTGTGTGAATATTGTAATGATTactaatgataataaatatataagttCACAATCAGATTCAGAAATCATAATATGGGACTTAGATAACAAATCACAAGTTTCGTTTTTCAATAGAACTTTCATCTTTTGCCTAGCTTTAAGTACTGATAATAATTACTTAGCTGCAGGTCTTTCTGATAGTAGTATTTATGTTTGGGATCTAAATAAGAAATCCTTACTTTCAAAGCTTCAAGGCCATGAAAAGGCAGTAAATGCAATAGTAATAACTGATGACAATACTTTTCTTGCTTCAGGATCTACAGATTTCACAATAAGAATCTGGTCCCTAAGCGAAAATACTCTAAAATCCATCCTCACTGGTCATGAATCTGCAGTGACATCCCTTTTGctatcaaaaaacaataaaaatcttatctctAGTTCCTATGATGAAACAATACGAATATGGAATTTTCTCGACAACTCTCTTATCTCAATTCTCAAAGGACATAAAGATTCAATTAAATGTCTTACCCTAATTGAAAATGattcatatttaatatcaGGATCTTCagataaaactataaaaatttggaaCCTTCAATCAAACCAAGAAAAATGCACTTTATTAGGCCATAAATCTGAAGTTATTTCTTTAGCTGTTTGGAATACTAAAAACTTAGCTTTATCAGGATCTTGTGATAATACTATAATAGTATGggatttaaataattatatattgaaatatattgTTGATATTGGGGATTGTATGGCTAATTGTCTTGAAGTATTTTATGATGGAGAAACTGTTGTTATTGGGTCTTATGATAAGAGTATTAGGATATTAAAAGGAGAAGAATTAAATAATGAGGTTTGTAGGTTTAAAGGAGAGGAATTTTCGGTTTTAAGTTTGAAAACAGCGAATGATAGGGAATGTTTGTATACAGGATCTGCTGGTGGAGTTGTAAAGATTTGGAATGTTTTTGATGAGACAGTTGAATTGAGGTTTATGTGTTTTAGATATGATGAGGTTCAAGAAtggataagaaaatattttgagtTGGCAGAGTTCTTTGGAAAATCGTATGATTTAGAAGTAAATAGATAATATTAGCAtcaacatcataaaaaaatctaaatataaaataccctAACCTATATACATTATTTattacataaaatcataataaatataaaaagccCCCTTGGGGGCTTATAATTTATGTTAACAAATACTAACCAAAGCAAAACTAAATGTGTTCACTGCTTCGCTAGTATCTATGTCAAAAACGAACTATTAACAGAAGCTAAAACAAATATTAGTCaaattgagattttaaataaacaaGAACATaagctcaagaaaaaatataacacAATACTTAAAAGATGTGCATTTGCTGATGATTTCACAATCCCAGCTTCAATAGCTGAAAGTGAAATCCAAGACCAAATGATGATATATGCTTTAAAGCAACGAATTCCatcttcagtttttaaagttataacaaataattattattcatcTTGTTTTATGATCCAAACAGGCCTTGTACAATTAAAAACTGAATGTCCTAAATGTACTAATAAAGTCAGATTATGCTTAAACCCAGTCTTAGgggattttgattatatttgtAAATGTGGAGAAAATTGGAACTTTTTAGACAAGACACTTTGGAAAGAGTCAGGTTTTAATTCTCAGAGAATTTTGactataattataatgtttttgatTGGATGCAGGGATgtagaaatgaaaaaaatcctaaacatttatcataaacaacTAAGTTATGTTACTGGCTTAGTCAAAACTGCGATATCAGaacattatataaaaagtttaccTAAATTCCGTGGGGTTGTAGAGATTGATGAGTCTGcttttaagcttaaaaaaatgccAGGGACTACACGGGCAACAGAAAAATGGGTATTTGGACTTTATGAACGAGAAAGAAAACTTGTGTATATggaaatagtaaaaaatagaCTTGCTACAACTTTAGTGCCGATTATTCAGAAAATATGTGAGCCCGGAACGACGATTATATCGGATCAATGGGCtagttataataaacttcCTGATTATGGTTTTCCACATTATACTGTTGATCATTCTAGATTTTTCGTTAACCCGCATAGTAGAGAAATCCACACTCAGGATATAGAAATCTCATGGGGATGGGCTAAGTATGAAATAAGAAGACAGAATAGATGTTTGTTTGATTTACAGAAATATTTACATTTATACTGTTGGAAAAGACAGTTTAAAGAATATCAGGATAAGGTCACTGAGGTTGCTATGCTGTTGAAAACTTTTTGTGAGATATTTAAAGAGTATCAATTGGGAGAAAAAAAAGTAGAAGTCTAATTTGTAgctaagtttataaaaattttatgagttttgttTAAAATGTATCTTAATGATATAAGTTTTCATTATAGCATAAGTATttgtaatgaaaatgattatttttgtaaaatatttagttagAAATTTGGAGAATTGATCCTCTTAATATGCTAGGCTGATCTTTTTCACTTGTTTTCGAAGGATTTTCTTGGTTTTTGGAACTTTTGTCGATTATTGATTTCAAGCTTTCGATTTCTTTAACATACTTTTTCTGGAAGCGAACGTTTTTAACCATATCCAGCCCTTGGTAATAAAGCCGTTCCATGAACTCAAGGTCAGTATCtgaaagtttttcaagtCCAACAAAGTTTTCTACAAGGCTAAGCCGATCTTGTAAAAGCTTAATCTCTTTATCTTTACTCTCTAAAGTTTgttgaagtattttttgtttttccgCTAACTGGTCTTGGGCTTTATACAATTGTTGTTTATAAGACAATTTCTTCCCTGTCTCAGTCTGGGAGATCTGCAAAGactttttcaaatcattTGTGAGCTAAATATCCCTTACATTATGTTTTGAATCAGTCAAATACTGTAATTTCTGTTCTAATTCCTCAATATAATGTTGttgtttatctttttccTTATGCATTTCTTTCATCCTTATCAACGCGAAATCAGCTGAAGTATTCAAACTATCATTAAGTTTCTTAGAACCAACAAGTTTTGTATCAACAATTAAATCTCCTGCACCTTCACTCCATAACTCTTTAGCCTGAGGttcatcatcaattttccttttattaaaaagcacTCCAGTTAACATTTTAATCCtttcttcaagtattttCCTAATATCACATTCATCAGTACCAATCGTCGCATCAACTCCTTCATTTTCTACAACAACAACTCTTGGCTCATTTTCATAAGCACTAAGTTTTAATCTTAATTCCTCAATATCTTTTTGATAACTAAGTAAAAGTTCATTAGTTTTATCAGAATGAACATTTGCTTTTACAACATTTTGAATACTCCCAGCAATCCCCCCAAATCTTAAAGTACTTAAAGTAAGTTCAAATTGTGAAAGTGTTGAAGTAGCTGTGCATATAATACAAGTTAAAGCATTACCTCCTAATGATGTACTAAGAAGTTTAGTTAACCCAGAGTTTCTATATGGTATATGAGCATCTGgtattatatgtttttgtGATAATTTCGATATGACTTgacataaataaaataaagacACATTAATATGTTTACCTTCATTAACAAAAGTGTCTATACTTCTTCTAGTTGATGATGATCTTATTTTAGATGTTTCTCTAGGACTTCTTGATACTCTAAACCTAACAGCTGTTTCTAAAGGATTTATAGCTTCTTGTAAACTACTAACTCTTTCTGATCCTGCCAAGTCAACAAAATTAAGTAAACTTTCAGTTGTGATATTTTCACCAATATCATAAGCTATGGTATTTATAGATACACTTGTTACATATACTCTAAAAATTGTATGGGATCGAGAACTGTGATGATTCATAGCTGTTGCTGCATAATGACGATTAGACTcacctttttttataagtttttcaacaTCAGATATTGAGTTTATAACATGCTCAGTAAGCCCACGGACATAAAACCCGATACCTTTTTCTTCTTGCATAATTAATGTATCagtgattttatctttttctccTAATAAATCATAGATTTgttcattatatatttctagATATGAACAACTTAAGTAACaagattttgatttgtttGAATCAACAAGTTTAAGTAAATCTTCTAAAGCTAGGATTATAATTCCTTTAGCTTTTACTGATTCTGAATTATCAAATGATTTGTCATAAAACTTATCTAGTTCCGCACCATCTGAACCCATCATTGTATAAGTTTTCCCACTACCGGTTTGACCATATGCGATAATTGTCCCGTTATACCCTTGTAGACTAGCTTCAACAACTTTACGTGAAGTTTGTTGATATACTTGTTCATTAGAGACTTGTGAGCTAAAACAATGATTATATGTGTAAGCTTTAGATATACTGATTTTTCTGGAATCCATTAGTCTTTCTGACCATGATGGTTTTAAGTATGTTGTATCACCACTGATTTCCCAGACCTCTGGATCCTTTTTCGTTGATTCCCTAACGTTTAAAGGCCTAAATCGTAGCGCCACTTGGATGTTTTCTGATCTTTGCATTAACgacttttttaaattatggCATTCAGGTATAAGGGTTTATAACTATTAAGTTTATTGgaagaatttgaatttttaagataaaggAAAGGTTAGGGAAATGAGAAGACTAATAAATAAACCTGATGGGATATGCGGTTATATGTATTTGGTTAAAGTAAAGATTTATAGAATTGTGGGGATAAGGATGAAAGTGTAAGAGTTTTTGGAGTTTGAGTCAAGGTTTTaagagaaattatatttagattaaGGGTTTTAGATTAGGAGTGTATTATAAGAgatggaaaatatataaaaatgttgagTTGTGTTTAAGAAATATTGAGaactttgattatttttttagatgtttCATGAAGAAGCAAATGctaataaattaattaaaGAGATGATTGGAAAGGTTgtgttattttatttttttggttgtAATTGAGGGttgataagatttaaagAGAAGTGCTTGGATTATAGTTCTCCGGATGCTATTGAGGACGTGTAAGAAATAGAATATACTATTAAAGGGTACGTAGAGTaagtttaagtatttttttttttgatatttttcaataatttgaTGCCGTACCTGTCAGAATAATTTGAAGAATAAGAATAtgctataataattttttttttctgggcattgaaaatatttgatgatattaggTTGTGATTTTCACctagattatataaataatcttatgATTTTTCGATAT
>MPUH01000167.1_38033_44464
TATAATCaacatattttcttcataaaattcattgaaatcaaaaaacttaggGCAAAGAACACAATTGTAGCTCCCTTTTCTAAGGATTTTCCTATTTAAACAAGTATAACAATAATGAATACAAGAAGTTctttgggtttttatttgtttacAGGATAAACATGGATATGCTTTTAatgtaaaattataacatGATATTGGAATTTTACATTTTGGACAatataaagagtttatatttGAACCACAACAAGATAAGCAAAATATATGATCACAAGGAAGTTTTTGTGATGATGAAGAACCACAAGGACATGATAAATGAGGGATTAATGATGAGATTAGTTTTTGGTTGTGAggaaataatgaaattatatggTCTGAAGAGATTTGGCTTGCGTGGAAGTTGCAATGTGGTAAAGATTCAATAGCgaaattgtataaatttGGATTAGGGGACGAATCTTGATTAAGAACAACAGGTAGCATAAAGTCTTTAATTTCACTCAAATGTTCAACAGAAAACACAATTTCCATAAACTCGTTTTCCTTATCATTATTTCCCTCAACACCACAtcctttatcatcaaaaatctcacCTTTTTCCCTTTCAACCACAACAACATTTTTCTCTTCCTCAAAAGTTTCTGGTTTAAATCTTGGTTGTATAGGATTAGGTGCACATCCAACAAAAGGTGATGCAACCATATCAGTATCTTTAAAATCCCTAACACCAATCCCCAAACGATTATTTTGAGGTATGGCCTTTATAGGAAAATGTGGTACAGCAATCTTCCtagaattttcttcaaatttttcatccTGAATTTTCTCATCTTCATAAATATCATGCTTTATATTAATTGAATCAAATCTCATACTAGGTGAAGGGCCAACTTTAGGGAAAATATTCATTGATCCAGGCTTTGAACTCGAGACTATAATTTGACTTTTTACCATCATTTCATTGACTTTCTGGTTTTTTCGctctaaaaaattctcttcaGAGATATTAGTGTTACCGAAATTCTGAGTATGAGAAAgttcattatctttaaaccCACTTCTATATTTCACAACACCTATTTCGTTTGTAAGTTGTTTATCATGAAAGTCTTCTAGGTTTAAAGTCTGTGATAAGCCTTGTTCATTGTGTAAATTCTCTAAAGAGTCTAACATAGAGTTTTGTAGTTTATGTTCAAGAGGGTTATCTTCgttcattataaaaagtctataaactatatatatgcatatttatcaaaaatgattttcttataataatggggtttttattttttaatttatatttttagcttaaGATTGTAATTAGAATTTATTGTAAAACCTGATCGACATTGTTTCtctttttatttgtaaagataatagtgtatattttattttggatATCAAGAAAGGACTGTTTTTATCATGATGGATACAATCTAAATATTGATGAGATTTTGGAGGATTTACTTGGGAAGGGTTATATTTCTGGTCATATGAACTTATATTTAAACAACCTAGTGAATATACTTTAGAAGGAGATTCGATACCTATGGAAATGTAGGTGCATTTTATTGGCCAATTTGGAAATCTTGCTGTTATTGTTGCTTTTTAGTAATTCAACTGAAAACgcatttttagatgaaattgGATTTGAAAATCCTCAGTTATGAGATGCTCATGATGGGTCTTTGTTTAAAATTGATAACTAGGTTGATATTTCAGCTTTATTAGGTATCCTGAAAGCTGATTGTATTATGAAGGAAGTACAACTGTATCACcttgtaaaaataatattatttagattatCTTAAATAGTACATATAGAGAATCAGCTTAACAATTTAGCAATTTCTCTTATAACCTGATTAGTGTTGTTAGAAGTGCACAGCCTTTGAATGGTAGGACtatttattgtaattttgAAGAGACTAGTAAGGATAGGATGACTGGTAATATTAGTGTAGAGGATGAAACACTGATTAACATGGcttttaacattttctaatataatattcataacatcatataattttactataaactaatattcttttgtgtattttaaaagaaaaactctaATAATCAAAGTTATTTTATGACCTGTAAACTCAGAACATTATTCCACAATCCATTCATTAAGCTGATTATACtcataaaataatccaaaaatttttttttattccaaTTATAATCtacaataatataatatctttttaatcttttacAATCCATGATctttctataaattttatttttttaaacctaCCATATATGTCCATACAAAAAACACTTTACGATTTTgcatttataattatatggtATTTCATGAAGAAAGCCCCCAAAATGGGGGCTTATAATATATGATTACAGACCATAATAAAGACAAAAACAAATGCAATCATTGCATTGATTCAGCAAATGTGAAAAACGAATTACTTATCGTAACTAAAGATCATTTATACACAACTGAAGCTTTGGATAAAGAAGAACAGagactttataaaaaatatatgaaactAAGGAAAAGACGTGCTTTAGCTGCTGGGTATAAAGTAATTGCCACaattgatgaagatgttCTTAGAGTTGATATGATTGATAATGtattaaaacaagaaattcccaattcgattttttcagttATTACAGACCAATATTATTCATCATGCTTTATGATACAAACTGGTCTAGTTCAATTAAAAAAGCATTGTTCTCAATGTGCTGGGAAGGTAGGATTGTATTTTGATTCAGGAATTGGGGATTTTAATTACAAATGCAAATGTGGGGAGATGTGGAATTATTTAGATAAGACAATTTGGAAGGATTACAATCTGGATTCCCGAAGAATATTGACGATTTTGATAATGTTTCTAACAGGATGTAAGCcaattgaaataaaaaaattattaatttctaGTTCCAGAGAATATAGACCATTAGAAAAGCTGATAAAAAAGGTAATTTCTGAGTATTTTGTTAGAAATCTCCCCAAATTTAGAGGGGTTGTAGAAATTGATGAGTCCGCGTTTAGGTCGAAAAGTAAAACCAGAGCTAAAAATAAAGTAGACAAATGGGTATTCGGTCTTTATGAAAgagaaagaaaaattgtGTATATGGAAATAGTTAAAAACAGACGTGAAAGTACCCTAATTccaataatacaaaaaatctgCGAGCCTGGGACGACAATAATTTCTGATCAGTGGGGTAGTTACAATAAACTCCCAGATTATGGTTTTCCCCATTATACTGTTGACCATTCAAGGTTTTTTGTAAACCCACATAGTAGAGAAATTCACACCCAAGATATCGAAATTTCCTGGGGATGGGCAAAATATGAAATCCGCCGACAAAATAGAATTATGCATAATCTACAAGAATATTTACATTTATTCTGTTGGAAAAGACAATTTAAAGAATATCAAGATAAAGTTACTGAAACTACTGCATTGATTAAAGGGTTTtgtgagatttttaaagactATCAAATgagagagaaaaaaattgaaaactaAGTGTAGACTAGATATAAGACTTAGCTTaggattttctttgaatattAAGTACTGAGTCTAGATATTCTAGGCAGAGTCTTGCATATGAACGCTTTGGGATAAATCCTGAGTAAAAAGCTACATGGCCACCTATATGAGTTAGAGCTAGGATAAAATTAGGAttctttactattttttctacTGGGACACATTCAATACTAACTATTGGATCGTCTTTAGATGATAAAGCTAGCACAGGcactttgattttatgtaaatGTTGATCAACACTAGCATCTAGATAATACTTTTCAGTTGAATCATAATCacaaattttaattgtaaaCTTCTCATCGAACTCTTGACTACTTTTTACTTTCAATATATCGtctatatttatatttttttctttgatatcaTCTTCCATCATACCTAGATCTACTAACACCTGATCAACTTGGTCATGTaaagattttactatatacGCATCAGAAAACCCAAAATAAGGCCACCAATGGTTTAGCTTAGCCCTACATTTTATGTAATCAAAAGGTGTTGCAACTGCTACAATAGCTTTAAGTAAACATTTTTCTCCTGTTTCTGCAGCGTGTCTTAATAGTAACCCAGCACCCATAGAGGTCCCTAAAGCAACAATTGGGGCTTTTGGATGTTTTTTTTGcacttttcttataataaactcataatcCTCACTTGCGCACAAGTGATGGACCTTAAAAGTCTACATAAGTACCTACCTTTAAAGGAGTGCCACCGATGCCTCTGCCATGCATAACACCAACTTTATATCCATCTTGAGCACCTTCAATAACAATAGATCTTAAATACCCTGATCCGCTATGCCCAGTCAATCCTGGGGCGACTAGTAGTATTTTTGTTGATTCATCATATCTTTCTGGATACTTCCAATCTATTGAAACTAGACCTCCATCTTTTGTTCTCATGAACTCTCGATTGTATACGATATAGTCTTCATTTTCTGGAGCATTTTTCTTGCTGCCGAAAAATCCTCCATAAAGAGCTTGGAGAGCACCATTGAAAAGCCAGGGTGTTGGGTAGAAGTTACTGGTTAGTCTTGGGTTTTTAGATACAATTTGTTCGTTAAAGGGAGTTTTTTCATAACGAAGGTCGATTTTTGAATCTATTTGCACATAGGCCATGTATCCTAGGCCTATTACTGATAAAGATCTtaacatatataaaaatatttaaaatgaGTATTTCAAAACCTAACACAAAATTCTTTATCCTCAACATCTCAAATCTAAACCCTAACATCCACTTTTAACATCTTAAAAttctaatcttaaaatataaaataataaatggaatcCGATTCAAGTCTGATACTTCTTAGCGAGAATTCATCATTCCAAATCCTTGACAAAAGCGATAGTTTTGTAGTTTTAAACTCCAGCATAGCAAATCTTCAACTAAATGAAGAACTAGCATCCCATTACGATGCTGAAGATGAATGGCTTCAACTAGAAACCGGAAGTGTTGTATCAAGTCTTGGTTCCGTAATCAAAGCAGATGGGTCTATTATGTCAGAATATTCTATCTTAGATAATGTTCATGCAACAGCTTTATCTGAAGGTggtaaacttataaaaacaagACCTGATATATATGTTGAAGATCAAGCAATGagaaaaatcttagaatACATAAGCATGTTTTATGATGAAGTAGCCTCATGtttaaaaagttcaagaagTTCCCAATCATTAATGAGTAGtcaagtttttaaagaagattGGGAAATAACATCTTTAATTGACCTTGATGATATAAGTTCTGATGTACTTGGTCTTGTATTAGATACTTTAGAAGAATTTGGTATGTATAAATTATGCTTGATTGTTTGTAATAGGTATAATTTAGCAAGTAGACTTGGAAGATATATTGTATCTTTAGCTACAAGATATTCAAATCTTAGTGAGATTAAATTTACAGATATTAAAGGTGGGGTACAGGTACAAAGAGCGGCTATTGCATATACAGCTGTTCATAATATGTATGAGATGATTAATCCTGAGTATTTAAGTCTTAAGGAAGAGGATGGGAGAAATTTGGGTATTGAGGCATTTAGAGGATTGATATTGTTGGGATATTGGAAAAAAACGGTTTATGTTATGGATTATGGAAGTTCACTTGCAGTAACGAATTCGTTTGGagattttaggaattttaaaagagtttatttaGCTAAGGAAGGGGCAAAAGAATTCGATAGCAACTTAGAAAACTTCACCTGGCTCAAATTTGTAAAATCTCCAACCCCTGAAATCTACAAACTAGCTTTAGATTctattataacaaatttcAATGCCTTTAAACCTATTACactaaacaaaaactatttaacTTACACTGAAGGAGAATTCCCAGTTTTTCCTGAGCAGTTTTCTTGCAACAAAGCATTTTGGGAGTTTATCAATAGGAAAATCCcaaaagaagattttgaaaaccaattgaaaaacataatcaaaaCTGTTTTCCATGagttaaaatcaaatttaccAATAGACGAAATTCGGGTGCATGATATTTTTACTGTTTTTATCCATTTGATATTTTGTGAAGACCAAGCTATTGTTGAAGTTATAAACTGTTTATCCTTTGATGACTTTGAAATGTTTTTgcatatatataatattatatgtCAAGAGCTTAATGGTAAAATTAGAGGAGAAGATTTTAATGCtttatatagtattttatctCCTTTTGCgattaggaaaattattcaGCATCCAGTTCTTATAATATACCCATATGCTACACATGTACTTGTTCATAGGTcaagtataatttttaatagtttttatgaaaaaccTGATAAAGCTGTTTTTCCTGACCTTGAAGCAAATTATTTACTTATGCCAATAGTTTTAGTTAGGTCTacagtttttgata
>MPUH01001313.1_6012_12329
TTCAACCATTGGATctctttttttaagtctATCAAGGTACCTATTAATCATCCTGTTTTCTCTAATAAAGTGAGTGGATGGATCTTCATTCCACTTTCTATGCTTGAATCTGAACAATTTCTTCTCAAAAACACTCTCAACAGCTGGGACAGTCATATCAGTGCCTTCCTCAACAAATTCATAGTTCTTGAAGTCAAAGAGTCCTGAAGCAAATAGTTCTTCGTAGTCAGCTTGCTGTTCTATAAGTTCATCTTCAGAATCATACTCGCTTTCATAATAGTCTTTATATCTCTGCTCCATTTCATCagtatttatatagtaaGTATGGCCTTGAGCTCTCTTATCTGCTCTTTCTTTCATTCTTGCTTCACGTTCAGCATGCCCAACTGGCTCAATTATAGCTCTTTTCTGGAACCTCTGAACTTTTTCGAAAATTCTTTCTAGTTTACGAATGCCCAACTCAGATGTAAGGAGGTCTTCATAGTCGGCTTTTGTATAAGTGACTGGTGGATAATATCCTCCGCGCTGCCAAAGAATGcgttcttcaatttcatacAGCGCTTGATGCATGTTATGGAGTGTATAGTGGCCTTCTTGAAGCTTCTGCATTCTGTAAGCAGGATCTGTAAGAATCCTATCATGGTCATCAGCATTGACTAGAATATAAGCTGAATTACTGTTTTGCATAGGCATTAAAGCTGGGTATTGCTCAGCAAACTTGTGGAAAGTCCACCTTGTTACAAGGTCATCATCATCACCCATCTCCTCTTCAAGTATTGGCATATAATGTTCCATATAATAGTCATTTTCATCGCTTATTTCATCTTTGAGGTTCACTAGCTTAAAGCATTGGCCACAGTGACTGCATCTATGGATTGGCCCTTCCCTTAGAATAAACCACACACCAATATGCGAGAAACCTTCATCTTCGTCATTCAGACCAGTGCACATTACATATCGCCAGCCCACATTAGCTGAAAACATAAGCACTGGGTTGTCGATAGTTCCGAAGTTCCTTTGAGGATTGGTGTCACCCATCATAATATCTAGGTCAAAAGTGTTGTTGGTGACCATAGCTTGAACTTCATGAGCATCTTCGTCAAAAAGCTCTGTCTCTGTCATTTCCATAGTGTGCATGTTGTGACGAGCCTCTCCTGGCTCCATAGCATGGTCCCATTCATGCTTCAGATGagtgaaaatgtttttaagaCCAAAGATCCCTCGACAGGGCTGATAAATAAGCCCAGTTCGATTCAAGTGCTGTAATGCTCGCTGCACTCCTCGgaacatatttttataccaTTCATTTCACAATATGACGAAGCACTTGATAAGCTGATCCTGCTGTTTAAGACTAAAGCTAAATTATGATCTTTAGGAATTGATTAAAAGTGTATTGGAGAAGAAGAGAGGTTTCTTTTAACAGATGCAGAAAAGAGAATGGtgatgaaaagaaaaattataatggaATGCTATGCTTTCAATTAGGGTGCtatagttttatgattttagatcTATATCATAAAGAAAGAGCTTAGGCTGATTTGAAAACTTTGGTCGATAAATCTTATTATgtagaaatattataatatttatattctgATGAAGAGAAGAATGTATTTGCAGATAAAGGATGactataaaatacaaaattagGACTGACTAATGTGGTGAGGAATATAGTTTGGGACTAACTTCTTTTTATACTAAAGAGAACTGGgataaaaagcaaatttaCTAGAAAATTTTCTCANTGGGACTAACTTCTTTTTATACTAAAGAGAACTGGgataaaaagcaaatttactagaaaattttatgattaataatttatattaccttaattattaaaaacataagtTTAGCTTCCAAAGTTAAATGCAGTTGGACCTCCATTCCGGAAACCtcaaaaaatcagaaaaccTCCAATTTGTGGGTGAAATGATGCTAAATTCCAGATATATACCTCTAAATTCCTGAATTTTTCAACATATTTAATAACCGAAACAAATTTACAAACCTCTCAAAAAAGCAAGTGAtatatatatggaaaaaggCAGAAAGACTTGTCAATCGTAGGGATATAAATTCATTCTAAATTATTAGCAAAGAAAGTTATGATGAGCTTTTCTAAGTTAGCcaaaatatatgaaatcaGCAAAACTTAGGCAAATTGGGCATTGAGAACAGGGATAACTCCACAATTTATCAtgaaattgattatttttatagcccttgaaaatttctataatataaaaatgcttgacTCTGTTTATTAAGTTATTATGAGAGCATCCTAATTGAGGTCACtaatttattcttttttttagtttNTTAGCcaaaatatatgaaatcaGCAAAACTTAGGCAAATTGGGCATTGAGAACAGGGATAACTCCACAATTTATCAtgaaattgattatttttatagccCCTGAAGGTTCCACCCTCACCTTTAGCAACTTCATAAAATCGGAATTTTTTGGAATTCTGGTACAGCCTGTTCCCAATGATTTTCCATAGTGGAGGCTTGACTATgcatcatattttattagaaatccTATCTAACgaagaaattttagatgaaaattgGAGGCTCTTCTCattatttgatgaattttctGGAGTAGAATCGACTATTAAGTGGCTTGCTAAGAGAAGATTAATCCACAACTCAAAAATTTGCGAAAAATGCAATAAATTATGTGCATTAAATCTAAACTCTAGTTTATCAGACAACTATAATTGGAGATGTAATAGCtgcattttcaaaaaaagtatttgcTATGATTctgtttttcaaattctaatCTTAGCCTTGACAAAATTGTTTATCTTCTGTGTTTATGGTCCGCAATGTATCACCGAAATTCATTGCACATGAGATAGATGCAGAACCTAACACTGTATGTGTCTGGTTCGCGGATTTCAGAGAATTGTGCTCATgatatttagaagaaaatgctgaaatgATAGGTGGAATTTCGGAAGAAGCCGATCCTATTACGGTAGAAATTGACGAATCTTATTTCTTTCGTCGGGAATACAAAAGAGGCGAAAAAATAAAGGGGAAGCGGGTTTTTGGAGCAATAGAACGAGAAACTGGATTCTGTTTCTTACAGATTGTTGAAGATAGAAGGCGTGAAACGTTAGAGAACctaattcaaaaattcatACTGCCAGGAGGTACTATTTTAAGTGATGGCTGGGCTTCCTATacaaatattgaaaatattgactACGGTGTTTACCAACATGAGGTTGTATTACATAAATCTAATTTGTTAATCCAGATGACACATCAATATATACCCAACTAATTGAAAATTCATGGATGCTCATCAAAACTAGACTCAGACATCAATATGGAAcaagcaaaaaaaacttttcatagcttatttatttaaaatttaaaacttaaattttttgaatacaGATGTGTATATATTAAtccataatcaaaattttgaaatGTAATATGTCATGAgctgcattttttatagaaaattttggatttgggtaaaaataatcatgaCCTATTTTCGACCTAAAACTAcctaaaagtttatatttcatgattttttgataaattcataataattctttttaatCCTGTAAATAAGCATCACTagaaataatgatattttttgaattttggcTATCCTTTTAAATATCTccttaaaattataagctttattatcaaattgcatacaaaaatatttaactattttagagaagattattttttcgAATTATTTTACTcaattatatttagaaactatttgaaaagtatttatctttgatatcttcaataatgattaaataaaactttttgtaaataacaaaatttagtttttccACATTGATACATAAAATCTATGCtaataagtatataaatGAATCAATATTCTACCATGGCAAAATTGATACACTTATAATAATGGAAGTTAGTCAAGAGGTATATATATGGTTGAATGCTTCTGATATtgttaagaaaatcaatCCCTCACCACTTGGAATTTACCATCTGAATGAAGAAGACAGTGAAAACTTGGAATTCGGGTTAACTTTTGGCCCAATTCTTAGGCGAACTATAAAACTGCTCCAAgatgttgataaaaaatcagttCCAAAATCCAAACTAGACCTCCTTAAACAGTCTAAAACTGCAGcttctaaaaaatttaattggAAAATAATCAGTGGAATACTTGACgatcttaaaatttttacattGGCTGAAGAGATTGAGTTAATTAAAACAGGCTCAATGGAAAACCTAGAACACTTACTAGAATCTATATTAAGATATGAACAAGAATTATTAACCAAATTAGAAACATCATCCCAATCTGTAAGTAGTATTAACTCAGAAGCGccaataaaagtttttcctaaatctaaaaagaaaaatggtGAACTGATAATAGAATCAATATCAGGTGACATACCTTTAGAGACAACAGAAAGCTGTCTTGAGTTCCTTCTTGTGACATTTTGCAAGCTTTTTGCCTTACGTCCGAAACAAGCTGCAGGCTTGTTAACTCAATCAGGAAAATACTTGGCATACACTTTATCACATGGATTAAAAGGAAAGCATGATGCAATTGTAGCTTGGTATCAGAGTGTTTATGCTAACTCTTATAAACTCCTCCAATTAATGAGTAAAGAATCTCAAGAAGGTGGTGTTAGCCTGGTTTTAACTTCAGTGCATTTTGGGCTTTATTCTAAAAGCATAGAAACTGTTCTATGGTGCTCAAGAGTATTAACTAAGCTAGGCACTGAACttcaatctaaaaattttccaaGTAATCTTAATTTTAATCCTTGGATCTGGTTTGCGAACTATGGATTCAAGGCTTGCCTCAGCGCATGTAGAAAATTTGGTTCATATGTAAAAGGTTCAGTTGCTTCagtgattataattttcgCTAAGGGCTATTTTAGTGATCTACTAAGAAATGTTATGCAAGAAATAGTTCCTGAAATAATCCAATACATAGCTACTGTTCATGAATTTTTCCCTTTATTTTGTGAAATCAAAAGCGTCAAAGATGAACTTATTTCATCTGGAactattgaatattttctaagtCTCTCTATTCAGGAAGctgaaaatatcaaacttcAAGCTGATGAACGAATGACAtcaatacattttttatgtgatatTTGGATACTTGTTCCTACAGTAGTGGAGAACTTAGAAACCATTTCTAATCAAGCTATTAGTATACTAGAAAGAGTTTCACGTGATAAATCAAGTATACTTAAAATTGGATGTCTTGGGAAAATGTTTCAGATGCTAGCACAATTTGCACAGGTTCATAACGTGTATGCTCctgttatatataaaatcttaaccTTCTCACTAATCGAAAACTATGGAGAGGAAATGATTaaggaatttattatatacaattttatacatttaattgaagaaatcCCTGAAATTCCTATAAAGATAGTTGTTGAGCCATTAGTAAAGCATTTGAAGATATCAGGTGAACTTAATTTGAACATTTCagatttaacttttttatcaattattAGTCAGCAcgaaaaattaaatttaaaaattgctTTACAACTAATGGATTCTCTGGCCAAACTTTATACAGTCCATTTGCATGTTTGCGACTTACTTGgtgatatatttttaactttatgtGAGCGATTTATTGCTTTAGAACCTGTTCATAAATACTTAAGAATCTTGATAGAGgtctttttgaaaaatttgtcAAAGGATGCAAAGCatcttaaagataataacTTGAATCTTGCAATTATGGAATTAATTGCTGGTTGCATTAGGATTAATtgtgaaaaacttaatcaaagcataaagtttgttttttgtGATATTCTTGTTGATAACTCTTCTCAAGCATTTAGTGAATGGATTATGTCGATTCTATCATTAATCGGTGACCCAATGGAAATAATTGAAGACTACAAACATAAACTTATAGAGCTAGTTCCTTCTCCTgctgaaaatataaagtcAAAAATATCAGGAAAATTTAAGCCTAACGCTGGGGAAGACCTTAACCATACAAAAGAAAGTCATAGTCCAAAAATCGAAAAACCAAAGCAGAATAACAGCtacaaagaaaattatgaaagcggaaaagccaaaaatcagaaaaaatcgCTCCGCAaacaaattgaaaaaaaaattattgttgagaaaaaagaagaacaaCAAAAACATTTACACGAATTCAAACTATTAGTTGAAATTTTACCAGATGACATGGAGCTAATTAAAGTTGCTGAAAAATCACATCATAAATTACTGGAAAGAGTTTTCA
>MPUH01000036.1_35896_42306
acagaagatgggattgttctagcttttgatgagaataaagatgtggttagaatgccttcatctgggaatacaagtcagatttttgctttttcatatgggatttttgcttttagtgggttttatatgtataagtggcatggaaatgttgttagagattggcaacttgaagtttataaaagttctggggattttagggttttaggagaagtttatggaggagtaggtgttcagggggagtgtagttttgagtatcagaaaaccttagaggcttatcaattgtcttatgactcacaaggcttttttacaaaatctagagaaaatccgtttaatatttgttatgcgactcagtcaccgatgatgtctttgaactctacagcttgcaatttgatgatctcaccgaaatctttggcttcaccagttaaacaaagtctttattctagtcttttccctggtgaggacacttttatgaagcttttaagctatagaaaacagtatcagcaatcaggaattgttgtacaagttatacggccgattattatccctcatttaaaattcgctttggataaaataaaaaaggctgctaagactaaacatttactttctaagactatgttatttacttttctaccaagtgtttctgaaagattactaaaaaaatgctatgtggttaatacgagttttggttttttgaaaattgctgagtttgcaaggtttaaaaaaaggaaggaagaagaaaaatcttgggtgctgaaaaataagtatagggttagaatagaaaaatttgaaggaattgctaagaaaatgagattgaaggaaaaatattgttatggggaatgcctaatgaagaaaattagagaagttaatgaaaaagagaaaaacaaaattagagctcttgaagacctttctaggatacgttggagaaaaaattttgttttgttgaaaaaaaccaaaattaaatgggtaaaattttgtaaaagtcaattatattgggaaaaaggccttaagataattcataaagttgctatgaaaaaactaggaacatactcttttaaacagctgaaaacttatcattacatacaatctttgaaattcaataaacttaaatcagctattaaactagtttcttataaggcttacatcaatcagattctccattatttcacagcatggtgtagggttctatacacttttaatgcaaacaaagagaagtcctacaagatatacaattgtctaggcaaacacatattcgcagtgatttcccataaatacaaatcccacatgaaattcgccttacaaaaactccattcatcagcctatatctccaaacttatcaaatcctacaaaaaccctcttctttatttcacaacagttatgtccaaaattttttgccgattgaaattctctacattttcctcaatccaacggtcaaaagaaaaagcatttttagctttaaacataaattctgctgacaaacttcacaattttatgtttttaataaatcaaatgagaaaacaacagctaaaatatgctttagatgggttaaaagaaataaaaactgaagatttgactataagttgtggaactttagaagaaatgcaagatcagacaacgaggttttttaggaatttagattcaggaagtgaaaatgctcaaggaaatagtcagattgtcccgaaattgcctttacagatgataaaaagtaagaaaaaacccccaactacaatgagacatgcggttatggaagtcaaaaaagttccttggaaagctccaaatcggtcagggtcttatacagggttacatactagagaagattctttgagtagaaggaaaaactatgataatcaacttagggggaaaatcaaaacaagtgaaaaaactatgaagaaacctgatttgccaagacctaatatgaatcttatagccaaaaggaaaaagtctaaggttgctgaaacaaaatttttggatatggagaaaaacgaggattttatagaaaacaacgacactttttttaagtactcccttggcttgctagctttacgaagactttgggaaaagacaacttttgcttttatccttttttcatttaaaatactaaaatcttgctacaaatattcaagagaaccttattcagcatatacttccagtttgtccaataagtctttaagataataatcatataataatatgcctatgattttatagagaattcaggtttttggggggggtataatgagttttcttggcacactgacaaagagccagatacaggttggtaaggatattggaagtttgaggccttgcgaaaggactaaaccagatattcaaactttagaagctgttaatattgagcctgagaaatttgatgctatgtgtggaaaacatgtgcaaaggtatagtacatgtgatgattgctatgacaaacttatatatggatttacaaaccgtaaacgtagtcaaaacctcctaaaaaaactccgttcagaagttgaagcgacagacaagctaaaaggagaaatcgaatttctgaagcatgagctcaatgatttatgtgttgttaataaagtacctccaacattccgcctaggtgacttatacaaagagctcagtacaaagcctcttccaaaaagttttttcaccatctgcgaaagtgctgaatcagccttaagttattttctaaaactaggtattcttccatcaaccccaacctgtaaaaaatgtggagataatatgaaacttcaaggtagagcaggtcttggatttatctataaatgcttaggttgccgagcccgtcaagatataaaaacagggacattttgggaaaaagttccaatgcaagtaaatcaaatcttatggtatatgattctttgggcagttaaagctagggatatagaaatagcaaatcttatggaattatctcatgcttttatatcagggcttacagctaaaatccgtaaaatattatcaaaagattatatagacaagttgccaaagtttacaggagtagtagaaattgatataaaaaacttcataaaaaggaaaattgaaataggaaaaagcaaagcaaaagaacgctgggtgttaataatggttgaaagggaaaggaaaattacgcatatgcaagctttgtgtgataaaagttttgaagtcatattgaaaatagtccaagaaagatgtgaaattggtacagttattgtaactgagaattggggagtatatggaaggttagaagattatggatttccacattataaacttgatgtagctaaaggttttgcccatttgactaacccaaaaatcaatatttctaatgcgtatgggcagtgggcatgggtaaaacatgctataaaaagatataatcgtatatcagctaatttaactgagcatttgaatgagtatcaatggaggaggaatataaaactcacgtataaagctcagaaattcttggaaggtatgctgagtaatgccctgacagtaatttctaaggcgaaatacgaagaaagccctaacgaaatcgaaattgaggacatttctgatgatgattaaatataactagttcatataatatcttatatctacacaacaaaaaaactatattttatatagttttctatcaaaatatatataaaaacattactcaaattattatttctatatctttgtacttagaaatcaacaaaaaaccaacttctttactcacatcatttcctccaacatcaatattccttaacatccctgaattgttcaataatgcttttatcccatcataactcaatgaattagcagctaaagacaaataccctaaatatttacaatcaggtattccttgagataaagctaaagcaccttggtctctagcattattcccacttaaatgtagttcagtcaaatcaggtaaaaatcctaagcttttaccaagacaatctaaacattcagcatctaaagagttgtcgtttagatttaaaactttaagtcttccccaatatttaaagtattttacaagtaaagttatcccttcaatatcaagtttgttaccatcaatatgtaaaaagcttaattggctaaaagaagaaaggcttctagagattcttttaaggtttttggagttgaggccgattttagaaagcctgagttcttgaaggttgatgaaaaaatgcaggattatttttaggtgatatgcgcatttgacatcaaaattcatgtaactaaggttgatatcgtatatatcatgttcttcatgggcaaaaattatctcgtaaagagctttaatttttttgttcatacctgattcacttgcatagtatgcaagaagtagttcacagtttggattttcggttgtggtagctgatttctcataagacttttcaagacgatgtttagacttgcggatttttacgacttgctttacggtcactggcttacttcccatataatttatatgaaagatattagattatatggagataggcttatgatatggaaaggtgagtattagaggagattatagggaagttttgcatgtaaagttttatttagaggaaaaattattaggcttggagaagaggggttggctgatttttgtatggaggttggggtttgcttttggagagaggatggtttgtgatgtgagagaatggtttgataataacatttaattgtttataatgataatggtatactggatagctaggtttaagataattgattacatgagttttataatatttaatattaaaatgcttgaaaaaagctataaaatctataacatcaataatagagttataattaagagttattcaattaatgaacaaataaagaatcattaaatattagtgaatatgaaattttgctaaatatactatcatataaaaatatcacttttatattatttttatacccaaatttacataatcagcatatgcataataattttatattattacctataatttattatcaagccaaactaaaatgatgcaaatgttatcaaatatgtaaatgtatacccaaaacctcaaacaaatgatcatttaaaccccccgctaactatctacgcaaacatgaatgtatccactgaggaagattaacttcactttgagaataccttaaaacccaaggatgagcagctaactgtacagtcgaccacctttcctctggatttttcttaacacaatgacttataaaatctttaaactcagaagaaaagcttccaggcaaattaggttctggactactcataatattttctatcatttcaatataagtactagctttaggatacggataactacctttagcaagttctattatcattagcccaagactccaaatatcacttgaatatgaatatttttttccatgaatcctctctggactcatatatatcatagttcctacaaaagtattgcaaaggcccatggtcatttcaagttctttactaataccgaaatcgctcaattttactgccccacaagagtttataagtacattatctggtttaatatctctatgaacctgatgtttgattttatgtagatacattatcccattcaatatctgctgagtcactttcgataatatcggttcaggaataactggactaggtaaccttttaactaaatctcttaaactcccaccatccataagctcaagggcaactttaacatgtccttcatcaaaataagctccataaaattttactagaaaaggacattcagacctttcaagagcttttatgtcgttcataagttgtttacgtttttctttatcataagcatttatagactttaaggctagtaaaattcctgtaggcttgtggagagcttcttgaactgttgctgctgagcctttgcctataaattttcgtacttctaggtcctggcttgttattgacatgacaacacctgatttttctatcatgataccttgtttaccgacttcaagaccttctttaacaaatttaagcccatctgatttgcttattggtaattacatttctattgacatagaaccttcgagctcatcttcggaatcagaatcaaggactagggctttttttttaagttggaatttgcctctcatttttatatagagaaagattattggtacgtgatagatttttttggaagaaaaggtattttgtataggttttgaatatacaagaaaattagattttttgggttttggattttttgtattaaaatttgggttattttttttttaatgtgtgggagaaggtttagagttttatgtttagaatgaattttatttgaatagtgttatagtatatgattttaaatgctagagtataaacattgggtgatttacgataaataatgacctaagtgagatttgaatatataaatttttaagtaaacctagacattttcgtgttgaattatttcttaagcgaa
