# Supplementary material for: Distribution of Merlin in eukaryotes and first report of DNA transposons in kinetoplastid protists
Source: PLoS One. 2021 May 6;16(5):e0251133. doi: 10.1371/journal.pone.0251133 (PMC8101967; doi:10.1371/journal.pone.0251133)
Supplement: S3 Appendix — Contigs containing positive hits for each species are provided as fasta files. Nucleotide sequences from each Merlin group or family are also provided. All protein sequences were provided in a single file. A README file is provided with additional information about files. (ZIP) [file pone.0251133.s009.zip › S3 Appendix/contigs_Alveolata/GCA_002087855.2_Entodinium caudatum_Alveolata_contigs.fasta]

>NBJL02009311.1_4946_11326
tagcaaaaatcttttattatttattcgtgaagcagaatggcgaattaaatttaaaaataaacttttaaatgaaaaaattgcagagtttttctctgaatttgatattatttcgggaatgaatgaagaagattattataatgataatttattctaatattaaattttaattattaaatttaaaaattatttaattttatatcattataatatattattttagtttataatttttaaattatattcttttatttggggattggggattggggattggggattggggattgggcccaatccccaatccccaatccccatccccaatccccaatccccaatccccaatgtttaaacaattaatataatttaagtaaattaatatattacgtaaaataatatattaattttaaaattatttatataaaaaaattatataaataataaaatataaaagtttctccaaaatcattaattaatattaaacaaaaaaaaataataacaagaaagagaatgattgacaatgaaatagaatatgccaaagtacttttagaaaaaggttttataaaaaaacctaatgaatgtaaatgtggtcatacaatatttgatatacaatatgacgcaaattctatgacatcgcattgtatttttagatgtcttaattcacattgtaaaaacagaatatctatccgaggtagttccttttttagtaattatccaaaaataaaattaaggataatttcagaaattattaaaagtttttttaaagaaataaattgcgcaacttgttacaaatatttaaaagaggaattatatttaaatatatcaatagatacagttcaaagagtatattacgatataagaaatgtaatagcaaaatatttcaacattctatatcaaagcgaattacttggtcctaaagattcacacaaaacgttttcaattgatgaaagtcttttttcgcatacgaacaatggagaacaaatttgggtgctcggtatagtagataatttaacaaaggattttagattagatttatctctagatagaaatcaagaaagtataaaatcttttattacacaatatgttgaatctggtaatactattgtgaccgacgggtggcagggttataacttcttggattcatctgatgattatatacatgaagtacatatacatggaggtggagattttggatatggtttaaattccacctcccatattgaaagtatttggggacagcttaaatctattattaaaaaactttataatgctatacctagcaaaaatcttttattatttattcgtgaagcagaatggcgaattaaatttaaaaataaacttttaaatgaaaaaattgcagagtttttctctgaatttgatattatttcgggaatgaatgaagaaNNNNNNNNNNNNNNNNNNNNNNNNNNNNNNNNNNNNNNNNNNNNNNNNNNNNNNNNNNNNNNNNNNNNNNNNNNNNNNNNNNNNNNNNNNNNNNNNNNNNNNNNNNNNNNNNNNNNNNNNNNNNNNNNNNNNNNNNNNNNNNNNNNNNNNNNNNNNNNNNNNNNNNNNNNNNNNNNNNNNNNNNNNNNNNNNNNNNNNNNNNNNNNNNNNNNNNNNNNNNNNNNNNNNNNNNNNNNNNNNNNNNNNNNNttattttaaaactttttatttaatttttatttatttattttattttatgacaaaaatgattctgagacacaaagatgatttactatttataggtcttattttagcaactttttttgctttagttgtaattactttacaatcaaaacaatataataattttttgcgcaaaatcaatccaagttattattttccaactatgttcgaaattactatgaatacaactatattaactcttattttactaataggtaaaatattatttgaaaaagccttttattcccttactgatagtcttttagacagaaaatatgaaaagaaagaatatcaatcagaaaagcctaaagccaaaaggaaattatcaatatatattctaaaattttttcattatttaatattaactattcattcctattttatttatgatcaatttgattttttcccaaaagaattatttggccacggaaacatgaataatttatatattaacggaattcatagtttaagtctatttacaagacctaaatattttgatttccattatcttgtaaatcttgcctatacttttgctgatcttttttgtgttgtattcatatatgataaacaaactgatatattagtgatgacatttcaccatttttgtacaattacattaatagttttctcatattataatcacttcgatagtattggatcaattatattatatttacataatttaactgatgtaattgtttatttaggacgaattttattatatacaaaagcccctgatatttttaaaaagttgatttctgtttgtttattaacttcttttatatattgtcgcctttatatatatggaaaattaataattggatatataacattttgtacatgggaaactttttaccttaaaaattctttcattatcgcattgataagtttatatatattgcattgtacttggacctataaattagtacgaatagcttataattctattgccaaatcaaagtttggtgatactagaaaatttgttaaagaaaatagtaaatctgagtaataatttatatattcaaatttagattatatagttaaaaattaataatattatatacaaaatctatatatttcaaataataataaatttatatagtgtaNNNNNNNNNNNNNNNNNNNNNNNNNNNNNNNNNNNNNNNNNNNNNNNNNNNNNNNNNNNNNNNNNNNNNNNNNNNNNNNNNNNNNNNNNNNNNNNNNNNNNNNNNNNNggggattggggattgggcccaatccccaatccccaatccccaatccccaatccccaatccccatgatggatataaatttataaaataaataatataattagaaaatatattattttaattaaatatttaaaattaatataaattaagtcttgtaactaaataaactttcacagtttgatcaagagcaactaatgtggccaatcctaatttatccggatgccaatcaaatcccacaataggctgtgtagtaatatccttagtattcaatatagataagcttccaacaactcctttaggtatattattttcatccatgacacttctttgagtaggataattatatttatatatattaactgctccatttcctcccatagaaataaatatatctctattttgtggcaaaaatttagaaccccatattgtcgaattatgtgccacatcacttaatcccgcatatcctaattcaggatgtaaagttcttaaatcaaataaatgtattttactttccaatgtagttacaaccattttattcatggggatgtctttcctatcaaattcaatggagcaaataccattttttaaatttgtttcccatttaagttgatccattcttaaatcgtataatttaacatcaccattatcatatccaatcccgacatctctttcttcattattataactattaccgaaagacaccgcccaacattcaggtaatattttttcagtagaagcaggttctaataataccacaggtttatcagttctgggatcccaaattttagcgcttccatcacgacctgctgttattatctcagcagggcctatattaccagttcctccaattccatccatagcattaatgatacttttatgtgctttttttatttgataactaggagttcctttgactaagtcatatataattaaatttccttcaaaatctcctacagctaaatcacgagaggataaggaagcagcaccaaaggtgctgcatttgaaaccgtattctttctggaattcagaaactaactcaagtttacctttattcatttggtatatttggattattcctttagctcgaggtgtttgacctgttacgacaattttggcactgcatggaatccatttaacatcaaagggagtgtaatttaaaggcttacttatatgctctattatttgaggtgcgtttaatgtgtcgaccatttttttggttttatttgaattttaaattagttttaaatttaattaaattaaaagttggaatgttctatttatttttattttttatttttaagggaaatgattggggattggggattggggattggggattggggattggggattgggNaatccccaatccccaatcccaatgaaatattttttagtattaataattaattaaaatatataaat
>NBJL02002205.1_3956_10105
aaaaacgACTTCGACTTTTTATTATGGATTAAAtacttattaaatattgttgtacttattaatttttctgcaattatttttataatgttaTTATCATATGTAAAATCATTCTTAAGTTTATGTAGGGTATTAAAATCTGAATTGAATTttacttcttcattttttaattttgtaattaagttttctttattgtttttggataattcttcatttaataaaataattttttctttatgttTTTTGTTTACTTGAATATGAAGATTATTTGTACTGttgcttttatattttttggtttcaaattccttttttctttttgaaatttctCCACTATCAGTGGAATTCATACTTACTAAatcctgaaaataatttaaattagaatttctatcataataaatattttttttcttatttttcgtatcactttcttttttttcttcaaaataatcatCGTCAAAATCTCCAAagatattactattattaaattttatttccatatcatttataattttatcagaattaatataattttcaaactttttttcttcgaaatcTTCAAATTTCTCACTTTTATTAAcacttatataattattattagaattttgaAACTCATAAAAATCGCTTTGTTCTGTATTACTTGGAAAATCAATTTCATAATCTTTATACAAAGGGTCATTTATTTTAGTAGGGTCAAtccaatttttataattttttaaataatcaatgaAATCTTGACTAAATAAATCACTTATAGAATAAATTCCCTTTCTTTTGAATTGTTtcacaattaaataatacaatgcatttaatgaatcatatttattttttataacactTTCCTTAACTTTGATTATATCATATCCAAGATTTTTTACTTcttgtaaaatattattatccacAGGTATTTTATGTATATTTGGTTGTATGCTTAGTTTTAATTCGGGTTTAACTAAATTGAACCAAGGATGTGCCTTGATTTCATCAAAATTGTATCTTTCTTGAGggtttatttttaacatatgTTCAATTAAATCAATGGCATCTGAGGATAAATTCTCCGggtaataaaaattatgtgtgataatattatcataaattaattcagattctttttcttcccaGGGTAAATTACCTACAAACATTACATATAAAATGATACCACAACTCCATATATCACTGTAGAcaccattatatttttttccttttaatatttctggAGCTGAATAAGATATTGTTCCACAAAGGGTGTTTAATTCCTTGTTATATTCTTCTGACAATTTTGATAATCCGAAATCTGTTATTACTATACGCTGATAATTATCAGtgagtaaaatattttctggctTTAAGTCACGATGagttataaaagataaatgaaTATGCTCCAAAGCATTGATTATTTGTTGGAAATATTTGCAGGAATCAACTTCTGGTAAATTATGCttagtttttattaaaaaaaataaatctttattttcacaGTATtccataattatataaaaataaaaatcggTTTCGATTGTttcatatatttgaattatatttatgtgTTTTATtctttgtaatatttttatttcttgttttattttattaatatctacattatctttatttataatttttattgctACTTTTTCATTTGTCGGGATATGATAAGCTAATTTCACTTTGGCAAAGGCTCCTTCACCTATTGTTTCACCAAAAATATAATCAcctattttttcttgttgtTTTTCGTTtgttttttttttgaaatgttCATCtgattttttagaattattgtCAATAAtgtttttttgaatttgatggAATATTGGATTTagttcattttcattttgatttttattcatatatttatttttaattttgtaatttgaattttttcaaatttttgaataaaaagaaataataatatagtggggattggggattggggattggggattgggcccaatccccaatccccaatccccaatccccaatccccaatccccataatatattaaaattattattattttaatttaattttttataaattaataaaattaaaaattaattaatatatcaattaaaaataaatatatcattttgaaATGGTAAAAAAATGCATCGTGGTCGACGCCAAAGGTCATTTAGTCGGAAGAATGGCATCTTACATAGCTAAGCAGATTCAACTCGGACAAAGAATCGTAGTCGTTCGTTGTGAAAAAGCCGTATACAGTGGAAAACATTACCGTAACAAACTTAATTTTATGGAAAAAAGACATAAACATAATAATACAAATCCTCGTAGAGGAGGACCATTCCATCAAACAGCTCCTAGTCACATAATCTATAGAACAATTAGAGGAATGATTCCTTATAAAACTGCAAAAGGTGCTGCTGCCATGGGAAGATTAAAATGCTTTGATGGATGCCCAGTTTCTGCCAATGctatgaaaaaaatggtaaTCCCTGATGCTTTAAAAGCGGTGAAATTAGGATCTAGAGCGAAATTCTGTTGTTTGGGAAATGTCGCTAAAGATTGTGGTTGGACACAAcaagaattaattgatgaattagaagaaaaaagaattactAAAAATCATGAATGGTATGTTAAAAAAGTTGAACAAGAAAAAGCTGAATGCAATGCTATTAAAAAGAATggagaaatcaaaaaaatcgATGCAGAATTAGCTAAATATGGatattaaatgttttaaataattaatagataaataaatataattaagacTAATGGACAAAgacttttatttaaagaataaaatttattttttaaatataaaatattattcaaatttaatagtttgagaacaatatttatatatagatatttatttcaaaataaatctCTCAAAAATTaggataaatattatataagaCTTTAATTAACCAAATCTATTAAtcaatgaatttttatatattatgctaattttaatttttagttAATTGTACCCAAAATTTGGCTTTTTAGCTATTTTGAACAGCTACGATACCACAGTAAGAATGAATTTGCACGTGGCAAAAATCATGTAAATGGCATCGAAAGCTTTTGGAGTTTTGCAAAATAGTTGCTTGCAAAATTCAACGGATTGGCGGGCAAAACTTTTGTCTTGCATTTGAAAGAATGTGAGTTTAGATTTAACCATAGAGGCGAAAATCTGCTACCAATTTTGTAGGCAATTCTGAAACGATGCTAGTCAAGAGCCAAAATTATTTACCCCAAAATACCaaggatttaaatttagatttccTAGCCAAAGATAGCAGAGTCTGATCTGATGATGCACTAAAAAATGCCCATGACAAAAAGTTATTTTGCGGAGCTCCGTGTTTCTTGAGCTTGGCAAGTGTATCTGGAAAATCATGACTGCACACAGCTTCCGGAACAAAGCATTTTCCCAAACAAAGTATATATATCCCAACAGTACATGCTAATGGTTGAGTAATGGCTTTATCAGTGTATGACATCAGGGCATTAAGGAATTTTTCCGTCGTATCACCATCAAATGGGTCAAATCCAAATTCTAGGCATATATCATAACGCATCGCTACTCCAGCCTCAAATAACCTGCATAAAGTGCTCACACGAAGAAGATTCCGAAAGTCCATTTGACGCGACTGAGAATTTGTAAAAAAGTTACCCATCGGAacaatttcatctttatcaatGCTTGGTACAAATCTGCGTGATTCTACAAAAAGACGAACTGCAATCTCactctttttcaaaaaatcattCTCTTTCATAAAAGCTTTTATATCGCCGAACTGTCTCGTCAAAAGCTCCAATTCAATCTCATCTTTTGAGAAGTCAGGAATGAAAACCGACTTGAATTTCAATTTTCCATATTCACTCTCAAATGTACACTCCGGCAAGATCTCTTGTCCGAATAAATCAGATGGCTGTAATATCGACGAAACATCAATTTTATCCATTTTGggtatttatatttcaaatatttatatttaataaaatatttttttatattattgctttatattaataattatgatgaaaataattagatatatttattaataattggggattggggattggggattggggattggggattggggattggggattgggNNNgggattgggcccaatccccaatccccaatccccaatccccaatccccaatccccataattgtttaatgataaaatcaattaaatttttaaattataataataaaataaataaaaaataaaaaattttaaaaaaatggaaaaaattgaCACACAAAATTATAAgacagaaataataaaagatttaaatacaAGAAATGACCTCTTTGCAAAAGTTGAAATTATAGGAGATGTTAAAGTGGGGAAATCAACAATTTTATCAAGGATAACAAAAGATAcatttaaagaagaatattctCCAACTATTGGTTATGAATTCAGTACTTATCTTATAAAAGTTAACAACATAGTTTTAAAAATGCAATTATGGGACATGTGTGGTGATGAAAATTATCGTTCagttcttttaaatttatatcgtAACACAGTTGTTGGTATTTTAGTATATTCAGTTTGTTCAAGGgaaagttttaataatttggaGACTTGGattacaaatttaaaaaaatgtgcGTTGCCTTGGtctaaattgattttattaggAAATAAATGTGACGATGAAGAAAAGAGAGAAGTTACTTATGaggaaggaaaaaaaatttgtgataaatatgatcttttattttttatggagGTAAGTgctaaaaaaggatttaattctccaaattttttagaattgGCGGCGATTAGTCTTTATcaagattatgaaaataataaagaaaatgataatgatataagTGCAACTCTTTTAAATAGAACAGAAAGTATTATGCTTGCTGGtacaaaagttaaaaaaaaagatgtttgttgctaaattttttaatggtatatttttttattattattatgtatTTAGGTTTATCTTTAGCAGGgtgatattatttcttttcttaattttttttgaagagGATATATCTTAAGTatctttaattcctttttgagctcttgaattaataattcatttttttcattctgcTCTAAATGGTATAAATAGCANNNNNNNNgggattgggcccaatccccaatccccaatccccaatccccaatccccaatccccattaatatttggaactaatttatttatcataaaattttgatattaataacaaaaaatttttaaaataaatagataaatggaagaaaacaaaaatgaaataataataaatgagcctaaaaatcaagaaaaagaagaagagccCAAAAAAGAGAATATCTTGAAGCAATATGAAGATCTAAGTCCAATAGATTTAGTCGATACTTTAGAAAGATATTACCACATCTTTCTACCAAGTTCAGATAAGGATTCTTTacatattttatcttcatataaGTCAAAAACAAATGTTAAATTCCAGCTTTTATTTTTcgataacaaaaaaaatttaacatatacattaaaatcaaaaataagaaatattactTGCCTTAAAATAAAGGACGATAATTTATTAGCCGGTGACAAAGAAGGAAATGtgatattatattcaattgaaaaaggaatagaaattaaatcatttattccCCAAGAAAAAGTTATAGACTTTTATCCTACCTCAATTGATACTACCCCCAACTTGGAATTTATTGTTATAGGATATTCCAAtggttttatttctttatggGATGGATTTAAATCTCAGTTGTTATATACTAtcaaaaatatccaaaaatcaaaaatttgtgTAGTGCAATTTAGTTctatttcagaaaaaaaatattttgaattcttATCCACGGATGAAACTGGTCAATtacttaaaattaatttgacaTTAAAATTGATAAGAAAAACTGTTCAAGATATACTTATCTATAAAGATAGTGCTCCAATTCATGCAATGACCCAATTTAGACCCATTAGGGAAAAGCCTATAGTATTAGGTGCTTTTGCTAATGTGAACAAAATAAGAGTATATATATTAAGACCTGTATTGacatcattttttgaaataccTAAACCGGATTATATTCCTGATGATGCTAATTTAGTCCCCGATATTTCATTCGGATGGGGATGTCCTCCTCTTGAGTTTAATGACGCAGTTG
>NBJL02003925.1_22250_28399
GATACTGGAACCAAaagatataaaacaaaattttccGGAATGTTGGACGGTTAAATACGGTGATTGCGGATTAGGCAAAACTATAGGAATCGGGTATGATAACGGTGATGTGAAAATTTTCGATTTGCGAATGGATAAACTTTTTTATcgggaaaatttaaaaagtggGATTTGTTACATTGAatttgatacaaaaaataaaaacccTTCGAATAAAATGATTGTTACTAcgttaaattcaaaattatatttgtatGATTTGTCcaatttggataataataaaaaattatataacgAAGTTAATACTACAATTTGGGGCGCGAAATTTTTTCCACAAGAAAGAGACATGTTTGTTTCTTTAGGGGGAGATGGTAATATTAATTTGTATAACTATgatagaaatttttttataaataataataacgataaattaaatatgattggCCATAATAATATATGTTCAAGTCCTATTATAGGATTCGACTGGCATTTGATTAAAAATGGGTTGGCTTGTTTAATTTCTTTGGATTACACTGTAAGAATTTGTAAATgtgaaaatttttaaaaaaatgatttgtTTAACTTGATgctctatattttttttgaatctatTAATACTGTTTATTAGGTATcgtttatatcattatttatttattatttatttattatttatttaatcaatatttgtaataaataattttgtttttataacatttattttttattataaaaaaatataatggggattggggattggggattggggattggggattNccaatccccaatccccaatcaatgttttaatatattaaaaataaatcaaaaaaaataattttttatatatttaattgataaattgataaaaaataaatatttattttaatttataaaaatggcaGATTATCCTGAATGTCCAGTATGTAAAGATATTTATGGAAATAAAGAGGGTCATATAAAAGAgccaaaaattttaaagtGTGGTGATTCAATTTGTAAAGAATGTCTGGAAGCTCTTATTAAAGATAACaatgaagaatttttttcttgtccTAATTGTgacaaaaagataaaaaatctaaaagaTGTTGAAGAATATATTACAAATAGACCACTTATTAAGATGGTTGTGGAATGCTTTATTAatcaaaacaataaattaatgCAAGAAGAGTTAGGTGAAGTAATtccatttaaaataatttctttgggTGAATCTAGTGTTGGAAAAACTAGCATATTTAAAAGACTTTCAAAAGATGATTTTACAGAAAAACATGTAGAAACAACAAGTTTTGAAAAGggtaaatattatattaaatataaaaataaaaattataaattaactTTGCAGGATACAGTAGGAAGTGAAAAATATAGAGCTGTAGCAAGAAATTATTTGAGAAATCCTGATggagttttatttatatttgatatttcagATAGGAAATCATTTGATGAATTAGAATTTTggtataatttatataaagaagaaaatgaaaaagtagTTGGATTGTTAATAGGTAATAAATGCGATCTCGATGATCGTAAAGTTAGTGAAGAAGAGGCAGAGAAATTTGCCGATGAACAtggattaaaatatttagaaacatctgcaaaattggataaaaaagTTAGAAAAGCAATTGCTTGtcttttagaaataattataaatgaaaatatacaaaaaaaacATTACTGtcaaattgataatttttcagCCTTCactcaaaaaaagaaaaagaaaaagaagaattgtTGCTGAATTagggaaatatatttattatataatctttCAATTGTTTATGattgatatttttatgaaaaatatatttatttgattaatatttaaatttaattaattattaaaacaacaaattcctataattttcttattattaaaattgtattatttggggattggggattggggatNggggattgggcccaatccccaatccccaatccccaatccccaatccccaatccccataatatattaaaattattattattttaatttaattttttataaattaataaaattaaaaattaattaatatatcaattaaaaataaatatatcattttgaaATGGTAAAAAAATGCATCGTGGTCGACGCCAAAGGTCATTTAGTCGGAAGAATGGCATCTTACATAGCTAAGCAGATTCAACTCGGACAAAGAATCGTAGTCGTTCGTTGTGAAAAAGCCGTATACAGTGGAAAACATTACCGTAACAAACTTAATTTTATGGAAAAAAGACATAAACATAATAATACAAATCCTCGTAGAGGAGGACCATTCCATCAAACAGCTCCTAGTCACATAATCTATAGAACAATTAGAGGAATGATTCCTTATAAAACTGCAAAAGGTGCTGCTGCCATGGGAAGATTAAAATGCTTTGATGGATGCCCAGTTTCTGCCAATGctatgaaaaaaatggtaaTCCCTGATGCTTTAAAAGCGGTGAAATTAGGATCTAGAGCGAAATTCTGTTGTTTGGGAAATGTCGCTAAAGATTGTGGTTGGACACAAcaagaattaattgatgaattagaagaaaaaagaattactAAAAATCATGAATGGTATGTTAAAAAAGTTGAACAAGAAAAAGCTGAATGCAATGCTATTAAAAAGAATggagaaatcaaaaaaatcgATGCAGAATTAGCTAAATATGGatattaaatgttttaaataattaatagataaataaatataattaagacTAATGGACAAAgacttttatttaaagaataaaatttattttttaaatataaaatattattcaaatttaatagtttgagaacaatatttatatatagatatttatttcaaaataaatctCTCAAAAATTaggataaatattatataagaCTTTAATTAACCAAATCTATTAAtcaatgaatttttatatattatgctaattttaatttttagttAATTGTACCCAAAATTTGGCTTTTTAGCTATTTTGAACAGCTACGATACCACAGTAAGAATGAATTTGCACGTGGCAAAAATCATGTAAATGGCATCGAAAGCTTTTGGAGTTTTGCAAAATAGTTGCTTGCAAAATTCAACGGATTGGCGGGCAAAACTTTTGTCTTGCATTTGAAAGAATGTGAGTTTAGATTTAACCATAGAGGCGAAAATCTGCTACCAATTTTGTAGGCAATTCTGAAACGATGCTAGTCAAGAGCCAAAATTATTTACCCCAAAATACCaaggatttaaatttagatttccTAGCCAAAGATAGCAGAGTCTGATCTGATGATGCACTAAAAAATGCCCATGACAAAAAGTTATTTTGCGGAGCTCCGTGTTTCTTGAGCTTGGCAAGTGTATCTGGAAAATCATGACTGCACACAGCTTCCGGAACAAAGCATTTTCCCAAACAAAGTATATATATCCCAACAGTACATGCTAATGGTTGAGTAATGGCTTTATCAGTGTATGACATCAGGGCATTAAGGAATTTTTCCGTCGTATCACCATCAAATGGGTCAAATCCAAATTCTAGGCATATATCATAACGCATCGCTACTCCAGCCTCAAATAACCTGCATAAAGTGCTCACACGAAGAAGATTCCGAAAGTCCATTTGACGCGACTGAGAATTTGTAAAAAAGTTACCCATCGGAacaatttcatctttatcaatGCTTGGTACAAATCTGCGTGATTCTACAAAAAGACGAACTGCAATCTCactctttttcaaaaaatcattCTCTTTCATAAAAGCTTTTATATCGCCGAACTGTCTCGTCAAAAGCTCCAATTCAATCTCATCTTTTGAGAAGTCAGGAATGAAAACCGACTTGAATTTCAATTTTCCATATTCACTCTCAAATGTACACTCCGGCAAGATCTCTTGTCCGAATAAATCAGATGGCTGTAATATCGACGAAACATCAATTTTATCCATTTTGggtatttatatttcaaatatttatatttaataaaatatttttttatattattgctttatattaataattatgatgaaaataattagatatatttattaataattggggattggggattggggattggggattggggattggggattggggattgggNNNNcccaatccccaatccccaatccccaatccccaatccccaatccccattttaataatataataatttctttaaaaattattaatccaTCAGAACTTTAATTTctctataattaaatataaaaaatctaaaattgatataatagaattaaaataaaatgagattaacaaaacaaaaaaatccaaaaaatgaattacaatCAGCAAAACAAAACAAAAAACCCTTAATATCAAGttataacaataaaaacaaagaacaagaaaacaagtttataaataataaaatcacgAAAAATTCAAGTTTAAAAAATGTGAAAGACAAAACAAAGGCAGTAGCAGATTCAATCATGAAAGATATTATTTCATCAGATGAAAGCCATTTAAAGGCATTAAAATACGTAATTAATGCTACAAATAGagaaaatcaaagaaatgaaagattaaatcttaaaaagaatttaagtTCAATTTCATATGAATTACCCTTATCATAcagtaaaaaaaatagagccaaaggaagaattaaaaattcattcgAAAATATTTCTCCaattaataaaacagaaaataaactTAAAGTTTCACAAAAAGACCCTGAATTAACAGACTCGCCTATGAATATCATTTTTCAAAGGAAtcgaaataatttaaataatgtaatATCTCAAAGCGAagtaaatattcaatatttaacgGAAAAGGATGACAAAACCTTAATTAAtttaagagaaaataaaacaatatcaaATGATGAtagagataatttattttatcataaagtaaaatatataaggaaaaaaaataatgtcaaAAAAGGAAGGAATCCCGATTCAAATTTTGATGcttatgaaaaaatgaaaacaaatgATGAAATTCATAGGAACAATTCAAATAGTAATTTTTATGTCCATAAGCAAGTTAATAAATCGGGATTattcgaaaataataataaaacttgtaataatagtaatattaaaaaatataaaaataataatcaaggaataaatgtattttattccacaaaaaatattaattatgatattatGTATAATTTCAGAGATAATGATTCCTATAATCATCGTAAAAATATATCTCAATATGATTACTATAATTTagcaaataattcaaatattccaaataaaacCTATTATAATtccaaaacaaaaaataaaattgcgaattcattatatattcaaGAACTTGATAATGAATCTGATACAAACTTTGGAGATAACAATTATAAGATTAATAAACATATTAATAAAGtcaataaaacaaattattgccaaaaaaagaaaagaccTATTATACggattattaataatagaaataatatggataatgattgtaatgataattattatggagcagaaaaactcaaaaaaaagAGCGAAAGTCTTTTTGATGATGCTTTCTCAcctcattatttaaataaaacaaaagatagGCCAATCAATGGATATATTAATAGtgacaatttaaataatctaataGATAgtaaaacaattaataataatttctctttccataaaaaaatttttacgaATTTTAACAGTAAAGGAGCTTTATCTAATATGAGTAACAATTTAGTGAATAGAAatgtatttaaaaaaaagtcaataaaagataatttaaatatgaattcagatgttaataagaaaaattattataacgcattcaaaatttataataatgattcttTCAATATTGTTTCAAGCTTAAAAAGCAAAATCATTttcgaaaatgaaaatgatattatagactttgttaatgataaatttaataaacaaaaaaaatataatagtaaaaataagtTAAATTACACTGGATATATTTTAAGTAAaagatataaaggaaaaatattatttgaaattaaaatagatgatgatattaatgaatttaataaaattataaaagaagaaaacattAAAATAGGAAATAAATCTATCGAAGTTATTTCtcttaaagataaagaaaatatagaaactctaaaaaatagaataataaatttagaaaatgagatagaaaaaataagacaAGAGAATGa
>NBJL02015528.1_1_3946
atttttaataaatcattgtaattataataaaaacataccgccttaaaaatatattataaaagaaaagattctaaatatttttttattcagaTTCTCATGCaaatagaagaagatataGATATAGAATTAACCTTGGAGAAAGAAAGGAAAATTTGGAATCATTTATTAGGAACAGgattaattcattttcctAAAAATTGTCCAGCATGTAATCATTCAGTTACATTACATAATAATGATACTTTAAATAACCCGTATTTATGGAAATGTACTAACAGTCAATGCCgtaaaacattttatttaagaataaataCTCTTTTCGATAAATTTCCTCGCACACCGATTTCTATATTACGCTATATTATATACTTATGCCTCCatcataaaaaaaatgcaatagaattttataaagaatttaaatatagaaatatacAGTTTAATGTTTCCTTAAATCATATCTTAGATATATTACAATATATGCGCTTGATCATAGcacattatttaaaagatatttatttattagaaaatattgctgatgaaaataaagatgaatccATTTCTGTAGATGAGAGTCTGTTTGTTCATGATAATGGTGTTCAAATATGGATATGTGgattaattaataatcaagATAGAAAAATAAGATTAGAAATTCTTGAAGATAGAACTCAAAATactatgaaaaaaataattgaaagaCTTGTTCCGAGAGGAAATAGAATAGTGACTGATCAAGctaattgttataattttttaaatatggtCAATAGTGGTTATTCGCATTCTATTCACTCACACGCTCATGGTGATTTTGGAGAGGGACTCGACTCAACCAGTCATATTGAGCAATTATGGCAccatttaaaacaattaataaaggaaatatataaTGTAATTCCTAagaataatttcatattatttctTAGGGAAGCAGAATGGAGACGAAATTATGCTAAATTTTAATCTAATAAATTCACTGAATTAGGAGCTTTCGAAGAAGCTGCAAAATATGTTTTCTCTGTTAGTGGcaatgaaatatatgatattaattatttagtaAAATTAACTTCAGATAGTTagatttattgatatttatcaaattaataaGTTAATTATATAAggtaattttaattatttaaattatgtattatttttaatatatttttgttttat
>NBJL02001877.1_1_4104
gacaaaaaataatttttaaaaaattttttaaattaataattataattaaataaaatttaattatatttatataaaaaatggaagctGAAATAAATGAgctagaattaaaaaataatttaattcgtTTGTTTCCTTTTAATGGTCATTCTCcatatttaatagataaattttatattttcggatataattatttaactttaaaagaatttttatttgatgaaaacCCAAAAATTTCTAAGGAAGGACTCAACAAAGATGGGTTAGGtgttattaaattagaaaaagaggcttcaattttatatgaattggCAAATGATTCACAAAAAAAAACCATTGATCCAAAAATGGTTAAAAAACTTAgttttccaaataatttatttgctttttatcgaatagaagataataatgatatccagaaaaaatattctgaacaaatggaaaaagaaaatggagtACTATATATAAATACTAACCCACCAAATTAAGAACCGAAcccatataaaataaatccttgcgtatataaaatataaataaaaaccagctaaaaataaatagaaacccaatatatataaattctaacccaatattaaaaattaatcagATTCTTCgctatcatttaaatcttcttgATCATCATTACTATCATCATTAACCTCACTATCActcaaaaattcatttttttccaaattaacATCTGatacattatttaaaaatttaacgcattcaaaaaattcttttattttttcttgatatgatttatctttattaagaTATTTCCATTCTGCCTCTCtcaaataagaaataaaattcaaagaagGTATAGTTCTATAAGTAGTTTGAATTTTAACTTTTAAGGCATGCCATAAAGATTCTATAGTCGAAGTAGAATTTAGACCAAATCCAAAATCTCCACCTCCGTGGATATGTACATCGTGATAGTAaccttcttcatttaaattgcTATAAGAAGGCCAACCATCACTGACGATAGTGTTACCTGGTTCAACGTATTTTTTCACAAAATTCGTTAGTGTTACTGTATCTCTTTTTATTGTACATTCTAATCGAAAATTTTTATCggtattattaattataccCAAAAcctatttgaaaaaattgtcTTATGAATTagttaaaatttattttttagaaaaataaatttccaattaaatatttatttttacattattattaattgaattattttgaagattttGATTATTCTGAATATTTTGAGGATTTTCATTACCATTAATTACTGATGAAGCTCTAGTAGAAGgttgattttgattttcatcattattattattatctttttgataataatataaaccaATAATATCGTTTTTTAGAATTTCTTGAAGGCTAATTGTTGTTTCAAGTTCCTCATTCTTTgtaaattcattatcattcttattataataatcataattttcatttttttttgtaataattgaatttaaatgataacaatatttattttcaaatcctTCTTCTATTCCAAGttcaaatttatctaaattgtTGGAATTTACTTCTGAGAATTTATGtcctttttcaataaaaattataagatATTTTGGTAGCTTAAAATATTTAGtgattatttccatttttttttctattttacaATCTTTATTGAAACAGTATTCATAAAATGaattagtttttttatttttgttaaattgtttgaatatatctttaatatttccttttgcTTCTACTATTTGTTCTTTATTAATCTTAACTATGTAatgattttctattttttcttcttccccATGACATTTAggacaaaatttaattaattttaactgATAggaaatatcatttaataaattttcactTTGAATTTTagacaaaagaaaatatgtaAAATTAGTTGGAGAAATATCATTAAGAGAAAAtccattatcaaaaaaatcttcttcaaattcttttgCTAATTTTCCAATATCTGTTCTTTTTTTAGCAAGatccataattttttcattttcttttactcCTAAAAATTCAGCCTTTAATAGTTcattttgtaataaaaatacaaaacaTTTTAGGCAAGCTCTCattagattataataattatttttaaaatctagATAAATTTTCTCGGATGAAGGTCTGCTTGTTTTgtcattttttatcatattctctattatttgatataaattattagaataacTACCTTTATTGCCAGGTAATTTATCCTTAAAAtacattaataaattaaaaacgaTCCCTAAAGAATAAACATCAACTTTCTCATCATATGCACCACTTGATATCTCTGGAGCAGTATATATCCCAATTTTCACTTTTgcattatcatttttacttttttcaatagcgtatttaaaatttatgattttaaCTCTATCATTAGAATCTATCACAATATTATCTGGTTTTATTGATCGATGAATTATCCCTTTTttgtgaatataatttaagcCTCTTAAGCATTGATCAAAAAttttctcaatttttttttcttctatctctattttatttttttcattccaTTCATATAGATCTAACAAACTCACACCATCAATATATTcagttattatataaattatatttttttctttaaagcaAGATACAAGTCTATatacattttcatttttaagatCAAATCTCTTAAttatatctaattcattttcataatatttttttttacctTTATTTTCTACCAAAGATAAATCTATTCTTTTCATtgcataaattttattatcatcttttgattTTACTTTAGCAACAAATCCatataatattgttttattaagtCTATTTATGTATTCTGatctttttaatatctttaaaagaatataatttcctCTTTCTGTTTTGATTTCTgccatttaatataatatatttaaaatgataaataaaaataattaaatcatttttctattttttggaaaatataattaaaagtataaataactatggggattggggNNNNNNNNNNNNNNNNNNNNNNNNNNNNNNNNNNNNNNNNNNNNNNNNNNNNNNNNNNNNNNNNNNNNNNNNNNNNNNNNNNNNNNNNNNNNNNNNNNNNAATAAAAacctttaattaaatttaataaaaattaattatataaaaatattatttaaatgggaaataCTTGTTGCCAAAAACCAGAAGAACAATTTGTATTAAATACCactgaaggaaataaaattgaagaagaaattaaaatggaTAAATATCCTCATGATTCTGATTCGGCTTTTAAAAGTTtgaaaaaaggagaaaaaaaatttgaaataaaaccACTTCCAACTGAAAATATAATCGAagaataagaaaataaaaatgcaaaaataataaatttgataaaaataagaatgataatgataaatataaattatgtaTTTAACcaagattatttaattttatttatttaaatttatttaatttaatatctattataaaatatttatttaatatatatttttgtttatcaaaaaaaattcaatggggattggggattggggattggggattggggattgggNAGGAAATATGAGGAATTTTTTACCGATTTTATTCCAAAATCAATTTAAGGATTGTTTAACATTGAGTCAAAATGTCTCTTTGGAAAAATTGGATATAATGTGCTTAAGTCGATATATGATATTGAAATTacttaatttttaattattcaaaattgatgttccttatattttttttaaacattttgtaattcttttcttcttcggaTAATTCATATTCTCCACTATGAGTAAATCTATCAAAGAAAGCATAAACTCTATCATAccatttaatttgattttccgCTTTCAAGCACCAGTGGTTTTCTTCATGAAGGAATAAAAATTCCGAAGGAACATTTCTCAATTGTAAAGTGGTAAAAGTGCTTAAACCTTCAGTTAAATGTACTCTATAATCAGTTCCTCcatgaataataatcataGGAGTATGCCAATTATTAGTATATCTTTCAGGAGAATATTGTTCAAACCATTGTCTTATTTCCTTGCTTTCCCAAGGATTACAGTCACCATAATTTTTATCACAGAATTCCTCTTTTGGGAACCATATTTCTTCAGTGGCATAATACATACTTATCGCA
>NBJL02005092.1_1_4806
ctttttaatacatttatcccaaatcatattattatggacaagaaatttatcattaaatttaatcatccaaattcctagttctggctgctcaagataaagttcttcagggtatagatatgtgaaaatatttttcattctatatatatcatctgtataattcaaaacattgatagttaaaaaatgaattatatctaaattttcttttttaccttttttataaacataatcgaaaagatcataatcaaaatacatatcatcattatctaaactaaaaatatattcacctttagatatcaaagcaccaattgatcttgaatataaagttcccatatttttatggttatttataatttttatccgaaaatcatttttctgaaaacttctaattatattagaagtattatctttggaaaaatcattaattaataatatttcagtttctgataaattttgaaattgtactgaatgcaatgcagatgatattgtcttttcacaattatataagggaataattatggttactttaggatgattaatatatttatatatttgattgttcgaaaaatttaagcatttatctaaataattccttccttttttaagtgtttctatttgactttcatcaataaataatattggttttttatatggtaaataaaatgggtgaattcgtgatggatataaatttaattttttatctataataactaaattaaaaaaaatagttaactgaataaaatttttaatattataaaaagccattaatcgttatttatctattttttatattcaaattacatcattttataaaaaaatcaaaaatatataattatgttgattactagtaaatatttttataaagccaagtaaatttgaatagataaaaacacttataaaaatgagaagttaaattataatttcatattaagattctgaaataaatagtttaaaatattttaatggggattggggattggggattggggattggggattggggattNNNNNNNNNNNNNNNNNNNNNNNNNNNNNNNNNNNNNNNNNNNNNNNNNNNNNNNNNNNNNNNNNNNNNNNNNNNNNNNNNNNNNNNNNNNNNNNNNNNNNNNNNNNNNNNNNNNNNNNNNNNNNNNNNNNNNNNNccccaatccccatagttatttatacttttaattatattttccaaaaaatagaaaaatgatttaattatttttatttatcattttaaatatattatattaaatggcagaaatcaaaacagaaagaggaaattatattcttttaaagatattaaaaagatcagaatacataaatagacttaataaaacaatattatatggatttgttgctaaagtaaaatcaaaagatgataataaaatttatgcaatgaaaagaatagatttatctttggtagaaaataaaggtaaaaaaaaatattatgaaaatgaattagatataattaagagatttgatcttaaaaatgaaaatgtatatagacttgtatcttgctttaaagaaaaaaatataatttatataataactgaatatattgatggtgtgagtttgttagatctatatgaatggaatgaaaaaaataaaatagagatagaagaaaaaaaaattgagaaaatttttgatcaatgcttaagaggcttaaattatattcacaaaaaagggataattcatcgatcaataaaaccagataatattgtgatagattctaatgatagagttaaaatcataaattttaaatacgctattgaaaaaagtaaaaatgataatgcaaaagtgaaaattgggatatatactgctccagagatatcaagtggtgcatatgatgagaaagttgatgtttattctttagggatcgtttttaatttattaatgtattttaaggataaattacctggcaataaaggtagttattctaataatttatatcaaataatagagaatatgataaaaaatgacaaaacaagcagaccttcatccgagaaaatttatctagattttaaaaataattattataatctaatgagagcttgcctaaaatgttttgtatttttattacaaaatgaactattaaaggctgaatttttaggagtaaaagaaaatgaaaaaattatggatcttgctaaaaaaagaacagatattggaaaattagcaaaagaatttgaagaagatttttttgataatggattttctcttaatgatatttctccaactaattttacatattttcttttgtctaaaattcaaagtgaaaatttattaaatgatatttcctatcagttaaaattaattaaattttgtcctaaatgtcatggggaagaagaaaaaatagaaaatcattacatagttaagattaataaagaacaaatagtagaagcaaaaggaaatattaaagatatattcaaacaatttaacaaaaataaaaaaactaattcattttatgaatactgtttcaataaagattgtaaaatagaaaaaaaaatggaaataatcactaaatattttaagctaccaaaatatcttataatttttattgaaaaaggacataaattctcagaagtaaattccaacaatttagataaatttgaacttggaatagaagaaggatttgaaaataaatattgttatcatttaaattcaattattacaaaaaaaaatgaaaattatgattattataataagaatgataatgaatttacaaagaatgaggaacttgaaacaacaattagccttcaagaaattctaaaaaacgatattattggtttatattattatcaaaaagataataataataatgatgaaaatcaaaatcaaccttctactagagcttcatcagtaattaatggtaatgaaaatcctcaaaatattcagaataatcaaaatcttcaaaataattcaattaataataatgtaaaaataaatatttaattggaaatttatttttctaaaaaataaattttaactaattcataagacaattttttcaaataggttttgggtataattaataataccgataaaaattttcgattagaatgtacaataaaaagagatacagtaacactaacgaattttgtgaaaaaatacgttgaaccaggtaacactatcgtcagtgatggttggccttcttatagcaatttaaatgaagaaggttactatcacgatgtacatatccacggaggtggagattttggatttggtctaaattctacttcgactatagaatctttatggcatgccttaaaagttaaaattcaaactacttatagaactataccttctttgaattttatttcttatttgagagaggcagaatggaaatatcttaataaagataaatcatatcaagaaaaaataaaagaattttttgaatgcgttaaatttttaaataatgtatcagatgttaatttggaaaaaaatgaatttttgagtgatagtgaggttaatgatgatagtaatgatgatcaagaagatttaaatgatagcgaagaatctgattaatttttaatattgggttagaatttatatatattgggtttctatttatttttagctggtttttatttatattttatatacgcaaggatttattttatatgggttcggttcttaatttggtgggttagtatttatatatagtactccattttctttttccatttgttcagaatattttttctggatatcattattatcttctattcgataaaaagcaaataaattatttggaaaactaagttttttaaccatttttggatcaatggtttttttttgtgaatcatttgccaattcatataaaattgaagcctctttttctaatttaataacacctaacccatctttgttgagtccttccttagaaatttttgggttttcatcaaataaaaattcttttaaagttaaataattatatccgaaaatataaaatttatctattaaatatggagaatgaccattaaaaggaaacaaacgaattaaattattttttaattctagctcatttatttcagcttccattttttatataaatataattaaattttatttaattataattattaatttaaaaaattttttaaaaattattttttgtctNNNNNNNNNNNNNNNNNNNNNNNNNNNNNNNNNNNNNNNNNNNNNNNNNNNNNNNNNNNNNNNNNNNNNNNNNNNNNNNNNNNNNNNNNNNNNNNNNNNNNNNNNNNNNNNNNNNNNNNNNNNNNNNNNNNNNNNNNNNNNNNNNNNNNNNNNNNNNNNNNNNNNNNNNNNNNNNNNNNNNNNNNNNNNNNNNNNNNNNNNNNNNNNNNNNNNNNNNNNNNNNNNNNNNNNNNNNNNNNNNNNNNNNNNNNNNNNNNNNNNNNNNNNNNNNNNNNNNNNNNNNNNNNNNNNNNNNNNNNNNNNNNNNNNNNNNNNNNNtctctcaagaatatgataattatttaaccttggaaagtttgactcttgacagacaaaacaataaatttatttatgcaatatcattagataaagaaagaaaaataaaaataggtcgaggccatgaagccagagttcttttgagtgatatttcagtaagccgtattcattgtataatgacagttgaaaataatcaggtatttattgaagataatgattcaaaatttggtactctaatattggtgcaaactcctgttataaaaatatctgagaatttacctttatatatccaagttggaagaacttattttgaatgcaaattagtaaagccttttaaattattcaactgttgcgatattgaagaaaaggctaatattttttattac
>NBJL02016569.1_1_3908
ttataaaataaattttaattaattaaataaaagttaaaTGGCatcaattaatgaaataaatccttCGGAAATTCAGCTAAATGTGGCTAGTAGTCTTtcatatgaaagaaaaatatggcagttatatatattaaaagtatttatgGTATTACCGTCCATTTGCGATCTTTGTAgattaaaaggaattaatatttatgaaaatgagACATTACTTAATCCTTACATAGGAAGAtgcattaataataaatgcagaaaaatttattatctccgtaataatacatttttttcgatttttccTAAAACTAATATTTCAACCATATTATACATTATGAAATTATGgataatagaaaaaagaaatgcaaaccaaatttatgataatataaaagccTTAGGTCCTAATATCACCATtagtaaagataaaataagaaaattattagaaatgtTAAGACATTACATTGTCCACTATATAAAAGACACGTATGTAATAGAAGATATTTCTATACATAACGGCTTCGAGCATTTTGCAGTCGATGAATCAGACTTTGTAAAGATTAATGGACAAATTCTTTGGGTTATTGGCATCATCAACACTCATAATAAGTTATTAAGATTAGAATTGTCTTTTAATCGAAATACAGaagtaatgaaaaaaattattaagactCACGTACAAACTGGAAATATCATAGTTTCTGATGGGTGGGCCGCTTATTCTTGgttagataataattattcaggTTTTATTCATTCGGTTCATAATCACGGTGCTGGCGATTTCGGAAATAATTTAGACAGTACCAGTCACATTGAAAGTGTGTGGAACCAGcttaaatcatatattaaatctttttacAATATTATTCCTTCTGATAAATTTGTACTATATATTAAAGAAGCGGAATTTCGgagaattataaataattttgataataataaaaaaatgggtgaattgttttctattttaaattatttaagagaCATtggtataaataatttatattcattagaTA
>NBJL02014672.1_1_3723
tataaatatttaaaaattatcagaatataaaaggttaattttatcattcaattttatcagaatataaaaggttaaattttagattgaaatagggaaaagatataattaattataaaataagaatgagtagtttatcaccaacaaaagaaaaatggaatataactatagatatagaaagaaatttttggaattataatattattaatataataataaatcctcctaaagaatgtaataattgtaaaagcaccaaaatttatattacaaatgtggatactcttttaaatccactaatggcaagatgtgcaaaatgtaaaaaaaaatttatttaaggcaatcaactatatatgatatatgccctaaaacgccagtttctgttttatattatattttggaattgtttacagaaaataataataatgtaatcgatataactaaaaggcttcaagaaaaatataatagaaataatctcgataatagattcatatatctttttattagtactataagaaattatatagctcatatttatcgctataaatattcattagaaaaattggcctatttggttgaaaataaaatagtgccattgattaatccttgtttgtgcatatagacggtaaaaaattatggataattggaattattgatacagaaaatcttaatattaggattgaagcttcttttgagagagatactgcaactatgaaaaaaataataagcaaacatatagaacaaggaaatatcattatttcagatttatggccaactttcaatttcttggatgatgcttacagtggttatcggcatattactcataatcattcaaatggaagttttggagttggagttaattcaagtgcttatatcgaaaatatttggtcaaatttgaaagataaaataaaaaaacataatattttagtgtggaatggtggtagtataatcactaacaactcaaaaaaattattataggaaaactctaatataatttcaattacatagctttttataaaaagaatttctgtttttctcagtaaattgccaaatttgtttggaatatttccaaaaaatatttggtcaattaaatgaagtatcacatttaaaaatacattttatttaatatctttaactgctaatattttggatatgataaataaaactatttagaaataatataataaaaatttaattataaaaaaaggtgcatttaagttaattatttcatttttgaaactttttgaaaattatgtggtaattaatagaaggggacattaaatgcggattaaagatttattatttattttaatgaa
