# Supplementary material for: Distribution of Merlin in eukaryotes and first report of DNA transposons in kinetoplastid protists
Source: PLoS One. 2021 May 6;16(5):e0251133. doi: 10.1371/journal.pone.0251133 (PMC8101967; doi:10.1371/journal.pone.0251133)
Supplement: S3 Appendix — Contigs containing positive hits for each species are provided as fasta files. Nucleotide sequences from each Merlin group or family are also provided. All protein sequences were provided in a single file. A README file is provided with additional information about files. (ZIP) [file pone.0251133.s009.zip › S3 Appendix/contigs_Alveolata/GCA_003297005.1_Symbiodinium sp. clade A Y106_Alveolata_contigs.fasta]

>BGNK01002945.1_60782_67213
TTTCCCGCTGCTCCTTCTGTCCGTAGCGTCTTGGCCTGGTAGCtgagagcccttgaagggaaaCGTCTATGTGGTAGCAAACTGCCACAGTAACAGTGATTTGATATAACAGCCCAACATGACGGAAGATAGGTTCCCAACGTTGCAGCTCAGTCCCCAGCGTGATCAAGAAAGCTCGCTGGCCGAATTCACAGTAGTGCCGGCGAAGACTccaaacagtatggacgtaaagataAGAGAGACACATGCTGTAGTACAATATTTGTTATGGCCGTCAGAGGAAAATAAAGCCGCACAAAATATCATGTCTTGCCGCTTTGaagtgttgcttttcttgtttgtccagtgccgccatgcacattgtgaagtaaCACAGCGAATATACTGgaacaccgtgtagaatgcaatcttgacaaatatgacataacatagtgtCTAATAATTCTTCTTCTCATTGTtattatacatacatttatagaAACACGACAACCATGTCGTATGCTATTTCGAGAGAGAAGCCGCAAGCAGAaagaccaagaagcccaaagacgacagacagaagcaatgaCATGTGGGATAACATCGTGGTGCGTTTTTAGAAGcatgacagcctgacatcacatccgaagcgaaagcaatccagcttgcagttggcagcatgaccctccgcatccaagaagtgtgcccgtggtgcaatcttgggcctgcaaatatgtctttattccccgttgcggcatgtgcgctctggaactgagctgttcaagatgaAGCGGGCAGGATAAAGCCGGCAACAGAAGCATATAACTTGTAGAGGTTGTAGACATAGCTCAACGAGCTGGACTCAAGATCAGGCATTGAAgatatcatcagcaactccatgtttgcatgaagtctCGGAGTTACAACCGTATCACTACCCAATGCAGTTCTGATGTCAGAGAAGGAATACCCACAAATTTGTCAGAAAACAGGCGCGATACACCGTTTACTGCTGGAGGTCGGagtgactcaagggccctacagGTTTCAGCCAACGCACCCGCTTAAAACATAATCGGACTGTGGCTTCAGACTGAGCGCACTTGACTGAGTCATGACGACTTGTCCGATGCCTTGGAACCTCTCCCAGGCATTGCATTGCCTTTGCAAGTGATTGCAACTTGCAGAAGACCTGCATGTGCATGAGATTCACGCCTGGCACAAAAGACATTTTGCACCACGTACCCACCTGCAGCTACGGTTCAACCGGCTGCCTTTCCAGTGTGAGAGCCTCGAAGCGACTAGCTCGGCTCACAGAGGAAGCGATAAAGTGCTTTCCTCCTCTCCTAACACGTTTTCGGACCAACAAAAAGTTGCCGTTTTGCTAGTGAGCTTTGAACAGTGTTGCAGCACTCCTGCTGGAACTTTCAATCTCACATTGATTTGGTTGAAGAAGTGATGGCGTGTTAGTTCCGTAAGAGCGATAGTTGTCCACAGCTTGACTGAAAATGCACATGGCTTTCATTGGCTGCATTGTGAAAATTCCCTTCAATCTTGGATGTTCTGATGTGTTGGACATGCTGAAGCTGtcaggagtgcttttgagttaggagagtgactgcacgttcgtttcgtctcgttttggttctgAAGTGctatgcttggagacagacagctgaagttatttcactgtcagttagagcccaaagacgctgacctacgcccgcgtttggctcaagtaaaagaccgagtgctacgcgctctgtttttcactggtagcggagctcctgaggaaagtccaggagctgtaaaGCGCCATGGtctcgcccgagcaaggagagagtgctgcaggttcgcgccacagcacgcctgtgcctgaggagatggacttcgacttgttcggacgTCAGTGGTCTTCCACGAAGTGTCTTCTTAATTGTGGAAGGATTGATTACACAATCTTGCTCTTGATTTTTCCGATTGCTGGCAGTCTTGTGCACAAGCTTCCAAACAGTTCAGTATCAAAAGCATCACAGCCGCCATGGATGCGAATTCTGAAGAGTATGCGACGAAGGTTTGGTGCTCCAACAACCGTGCTCTTTGGTTTCTCATTTGGCTTGGATTGCTTTGCCTTCCGAAGCAATGTTCCCGANGCAACAACCAAGACGGTGCATATTGCCACTTGCACTGCACAGCAAAGCTGGACGAGGTGTATCCGGTTTCGGACGAGGAAGCTGAGGAAGAGAAAGCGCCCGTTTACAAGCGGTGTAACGGAAGTCCTGGCGCGATCACGGGTTCTTCCATTTCTATTTGCCATGTTCGCTTACACCGTCGAAATACTTGCGAGCCTTGTATTGGTTTTGCTCAGATGCGCCTCAAAAGCAGATCCTNGGCGCGATCACGGGTTCTTCCATTTCTATTTGCCATGTTCGCTTACACCGTCGAAATACTTGCGAGCCTTGTATTGGTTTTGCTCAGATGCGCCTCAAAAGCAGATCCTGAAAGAGACAGGCTTGAAAGTCAAGGTGTGGGTGAAGATTCGGAATGTCCTTCGCTCTCTCTTGTGGCTTGTCATGCAAACACATGCTGGACGTGTGCAGCTAGGTGGGCAGACAGATCGTGTTGTGGTGGTTGATGAGACTTTCTNGTGGGTGAAGATTCGGAATGTCCTTCGCTCTCTCTTGTGGCTTGTCATGCAAACACATGCTGGACGTGTGCAGCTAGGTGGGCAGACAGATCGTGTTGTGGTGGTTGATGAGACTTTCTTcacaaaaaagaagaagaacactgGCGGGTTTGTTGGTCGTACCACGCTTGGTCACAAGACGATCGTCATGGGCtttttggagctgcagctgtctACTCGCAAAGCCACTGGTGCCTGCGTGCTGATTGAAATCCCAAATCGCAAGCAAGCAACCTTAAAGCGAGAGATCCAAAGGCATGTGGCTCCTGGATCGCTCATTTTCACAGACCGTCACAAGTCGTACAACTTNGGTGCCTGCGTGCTGATTGAAATCCCAAATCGCAAGCAAGCAACCTTAAAGCGAGAGATCCAAAGGCATGTGGCTCCTGGATCGCTCATTTTCACAGACCGTCACAAGTCGTACAACTTTCTGTCTCGTCCGAACAGTGGCTTTGTACATCGGGCTGTGAACCACAGCCGGGGAGAGTTCTCTCGCACGGAGTGCATCTTTGGAGAAGACGTCGTTGTGACCACCAACTCCGTGGAAGGCTTGTTTGGCCGGCTCAAGCAATATCTGCGACAACGCAAANACCACAGCCGGGGAGAGTTCTCTCGCACGGAGTGCATCTTTGGAGAAGACGTCGTTGTGACCACCAACTCCGTGGAAGGCTTGTTTGGCCGGCTCAAGCAATATCTGCGACAACGCAAATATGGCAAGGTCGGGAAGCCAGCTTACGGCGAATTGCTGGCAGAGTTCATGTGGCGCCAAAGGTGTTCAGCTTTCAGGACAGAGCCTTTACGGAATCTTTTCGGGGAGATCCAGGCTTGGCAGAACCAGCATCCACGACGTCCTGAGGCACCCAGGTATCGGTTAGTACTTCATCCAACTGATTGTAGGGCTGTTGACAGGTTGTTCTGTCGGATTTCAAATTCGTTGGTTGGCCGAGTAAGTGAGTAATTAAGCTGGCAATCCCAAGTAAGCCTAGTTCGTTTCGTTCTGCGAGAACAACACTTTCTGGNTGAGTAATTAAGCTGGCAATCCCAAGTAAGCCTAGTTCGTTTCGTTCTGCGAGAACAACACTTTCTGGCCAAGGTACCGAACCCTTTCTCAGTCGACGACATTCCTGCGGACATCCTGAATGACTTTCAAAGCCTTTTGGACGACCCAGAAGATGTTCCTGCTGATCGCGGTGATGGTGTAAGCCCTTCAGAAAATGTTCCTGCTCGTGATGGTCGAGATGCAAGCCCGCANATCCTGAATGACTTTCAAAGCCTTTTGGACGACCCAGAAGATGTTCCTGCTGATCGCGGTGATGGTGTAAGCCCTTCAGAAAATGTTCCTGCTCGTGATGGTCGAGATGCAAGCCCGCAGAGACCGGCGCCGCCTttgatgcaagctgcagccgagcCTTCTCAACCTCCTGCATTCAGGCCACCCTCACCTTCCATCCCCTGTAACGTGAAAGCAGAGGCAAGTAGTGACTCCGACNTAGTGACTCCGACTTGGAAGTTCTCTATATTAAACCTGCGCCCAAACGACCAAGACGTTCTTCTGTCCCCGTGGTGCCGGTGAAGTTAGAGGAGGACATAAGTCGATGTGCGCAGCTGCCGCTGGCTGCTTCGAGTAGGGGGACCGGGAGTAAAGATTTCAAGGTCTTCTGTCAGCAAGGTCATGACCTGAAGTTGGTTCCGCCGCCTGCAAATGTTATCCTGAACCGAAGCGAGTACGCGTACTTTAATGTCAGCTGTGATGTATGTGGTACTCAAATCGTGGGTGATTTNCAGCAAGGTCATGACCTGAAGTTGGTTCCGCCGCCTGCAAATGTTATCCTGAACCGAAGCGAGTACGCGTACTTTAATGTCAGCTGTGATGTATGTGGTACTCAAATCGTGGGTGATTTCTACAGGTGTGATGTTTGTAAACTGGGGGACTACTGCTTTGCTTGTGCGCAGACTAAGCCGGCTGGAAAGCGCCGGGTGCGCAgctgagttttggattttgcctGCGATGTTATCTCGTCGCCAAACAGGTGGAGGTGGCATCTGCNGGACTACTGCTTTGCTTGTGCGCAGACTAAGCCGGCTGGAAAGCGCCGGGTGCGCAgctgagttttggattttgcctGCGATGTTATCTCGTCGCCAAACAGGTGGAGGTGGCATCTGCAGAACCGACGCCGAAAAGATGCGTCAGAGAAAAGAAAAAGTGCAAGACCTTCTGCTAATCTACGAGTCTGACAGGGGGTGGGCTTTTTTTGAGCTTCAGGTGGTTTCTGAGGGCATCGGAATGCGGTTCTNGCGGTTCTGGTGTTTTCCTCGATGGGTGTTTCAGTCGTGCAGTTTGGGGAtgtgtgctagctgctagcttgagTGACCAGAAGAATGGAGGGCAAGTGGTTTATGTTTCCTCGATGTGCTTGGATGTTAGCTTTGCAGGGAGCAGACCACGGCTGAAGCTTTCAAGTTAAGTTTTGCAACCCCTCAAGCTTACCAgtttgagcagcagaagcaccagaatCTAGAAGGTAGACCCTCCTNNNNNNNNNNNNNNNNNNNNNNNNNNNNGCATATTATGCAAAAAGACCTGTGTTAGGCACGGTCGGGTGCAGTGCGAGCATGTATCGAAAGCATGTGATATGTTTTTGATTGTTTTCTTCAGCAGTGTAAGTTTGCTCTGTTCTAATCTTGCCGCTGCTCAAgcataagggcatgagggttcgTGTGTTCTCTAGAACTTGCGAAGGCGTGTCGGCAAAAGCCGTGGGCAGGAAAAAAAATCAAAGAAGACAGACATCATCTTAGGCTGTGAAAACGCGGCATGTGTGCAAAACAAACACGGTACATGTTTCAAAGTTTTACATACCAACACACCCAAGAGGGGCGCAGGGGTTaaaagaaaacaacaactcGTTTTAAACCTGTATTTTGAAATTGCTGGGTCTTATTGAAAAACTACACCAACTCGCAGGGAAACAGAAGCCNCAGGGGTTaaaagaaaacaacaactcGTTTTAAACCTGTATTTTGAAATTGCTGGGTCTTATTGAAAAACTACACCAACTCGCAGGGAAACAGAAGCCGTTTCGAAATTTGAGCAAACACCCCAGATTGAACAAAGAAGCGACAGCCCGATTTGTTTGCGAATTTGTTGTTGTGCCATAGCAAACGAAACCTTATTGCTCAGGTGTTCTGCAGCATGTCTTTGTTGTTTTCCAAGCTTTNCCCAGATTGAACAAAGAAGCGACAGCCCGATTTGTTTGCGAATTTGTTGTTGTGCCATAGCAAACGAAACCTTATTGCTCAGGTGTTCTGCAGCATGTCTTTGTTGTTTTCCAAGCTTTTCATATCATTGAAATCTCCGAAAGCTTAAAACTTTTGTTTGGGAAGGAATTCCTGGTCATTTGAGCAAACATCAATTTGTTGTTGtcccgcagcagcaacacccgATTCAAGACCTGATTGCTTGAGTGTTTTCCAAAACAAGCGAAACAtgtctttgttgttttttgttctttcACATCATTGAAATCTCCAAAAGCTTAGAACTTGTATTTGGGAAGAAGTTCCTGGTCAACAACACTATCTCTCTATTTATTCGACAGCCTTTCTTGGTTTGCAGTCACAGCCTCGGGTTACGTCCGACCAATAAATAGACTTAGATgacctgtagaaaccctaaatgccgcaactataactataagccTTCAGCTTAAAACCCGGTGTACCTGTCAGGGCCCCGCAGGAATCACAGGATCATCTTCTTCAT
>BGNK01005023.1_27350_33562
cttgccgcacacacgcctcaagcatacaaacatgctcgtgaatcacatgtcactgaactgatggaactcggctttccagttccacctctctaacgactaacaaccacattcgaaatgaaacagttttgcNagcatacaaacatgctcgtgaatcacatgtcactgaactgatggaactcggctttccagttccacctctctaacgactaacaaccacattcgaaatgaaacagttttgcagcattgcgtggtgaccgcgtagtgaccgcgtagtgaccgcgtagtgaccgtgtagtgaccgcgtagtgaccgcgttgaatctttgatcaacattgcagcattataacgtcattattgtgacaatattgaNgtgaccgcgtagtgaccgcgtagtgaccgtgtagtgaccgcgtagtgaccgcgttgaatctttgatcaacattgcagcattataacgtcattattgtgacaatattgagtcattatagcatcattattgtgacaatattgactcattaaagagtcaacattgaatcgtttttgagcaaagaggctgctttggagcgaaattgggcgatttttcagcctcgaacatgcagctgttatttctctctggatcgaagacgctgctNNNNNNNNNNNNNNNNNNNNNNNNagagcgaaattgagcgaatttcagcttcgaacatgcagctgttgtttctctctggatcgaagacgctgctttggagcgaaattcagcgattttcagcctcgaacatgcagctgtttttttctctctggatcgaagaggctgctttggagcgaagttaaacgatttttcagcctcgaacatgcagctgtttttttttctctgatcgaagaggctgctttggagcgaaattgagcgatttttcagcctcgaacatgccgctgttatttcgctctggatcgaggctgctttggagcgaaattgagcgatttttcggcctcgaacatgcagctgttatttctctctggatcgaagaggtcgttttagagcgaaattcagcgatttttcagcctggatcgaagaggctgctttggagagaaattgtgcgatttttgcaccctcgaacatgcagcttgttttttctctttcgcgaagaggctgctttttggagcgatttttgacttattttgctccttgctccaataacccctttctcccatatatttgtccgacccaaaaaaaaaagtctcaaaaacctcgctggcaacccttcaaactttccaagaacaagcggcgctttgaaagattttggcgggttcgagtgcatggaatgacccacgaagcatgaagacaagattgcggagacaaagacagcctagaaacccttcagaaagtggcgtggatgtgagattgcgctacatggcctctgtgacaataaagacgttcgtcttggcacaggcttgcaattccagttcatatcaattgcatccatacaatctgtgcttgagaacatgcttgacacaccagtacccattggaaggcagttacaagaactatggttgaaatccaatgtcacaatctcattcacagaagctagtgcacagtcgacaaagtggagatgatagccagaagctagtctcggcttcaagtcaaggtgtacggctcaacaagtgttctgccacgtaaagagagtgatttcaggccgtagccaccgtacgacactaccgcacgactctgcctgcaagcgcgtcctagaaatgccagatggacacttaagcaaaaaccaagtgggtctgtgtgagacagtcttcagaagctggaggctgtcaaaagttccttgttctttgcaatttttgttgcttttggtgtggtgttggttgttggagtttgttgtagctgctgttctgtttttgttgcgtgctgtgttgttggttgttgtctgctgttgctgcttgttatctctgtttcgtttttttggtttgcgttttgaagtcgaagtttatgttttgttcaaattttcaatggtcttcgcttccgaaccagtggaaagattgaaacattgcatggcttgagtttgcatgatcttgcacttgagttttcattgcttgcagttttgcacaaacttccaacagttcagtgacaaaatcattgcaaccgccatggatgcgaactctgaagaatatgcgacgaaggtttggcgctccaacagccgtgctctttggtttctcatttggcttggattggaagctttgtcaggcttttcttgtgcatgattggaaaactacttgtgcgtgaccatgctttttctttttgttgggttgattctctgtccactcttgctcgttgtcacagataaggcgcaaatcttgacttaaggttctcagttgagcaagcagacatgcatcgtttcaacctcgcaccatgagttggcacagttcattgcagcgttgctgttggtacggcatttaggtcaatccgtgcatgtatgcagggcctgcaacggtgccagccgatgctgtttcaccaatgagaacagagaaaaaagtgtgcgtgactcggcaaaattgtcaaagacggtgcatattgccatttacactgcacagcaatgctggacgaggtgtacccggtttcgaacgaggagactgcggaagagaaagcaccggtttgcaaacggtgtaattctcggaagttctggcgcgatcatgggttcttccattaccatttgccatgttcacttacaccgtccaaatacttgcaagccttgtattggtttttttgctcagacgcgcgtcaaagacaaatctggaaagaaacgggcttgaaaatcaaagtatgggcgcagattcggaatcgcctttgcgctttcttgtggcttgtcatgcaaacgcatgctggacgtgtgcagctaggtgggcaggtagatcgtgttgttgttgatgagacttttttcacgaagaagaagacgaatgctggcgggtttgttggtctactcgcaaagccactggtgcctgcatgctgattgaaatcccaaatcgcaagcaaccttgaagcaagagatccaaaggcatgtggctcctagatcgctcattttccgtcacaagtcgtaccactttctgtctcgtccgaacagtggctttgtgcatcgggctgtgaaccaccgccagggagagttcttccgcacggagcgcatctttggagaagacgtcctggtgaccaccaactccgtggcttgtttggccggctcaagcaatatctgcgacaacgcaaatatggcaaggtcgggaagccagcttacggcgaattgctggcagagttcatgtggcgccaaaggtgttcagctttcggagcagagcctttacggaaccttttcggtgagatccaagcttggcagaaccagcatccacgacgtcctgaggcacctaggtatcggtttagtacttcatccaactgattgtagcgctgggctgttgacatattgttctgtcggatttcggatttctcaaattcgctggttggcagagtgagtgagaagctggcagtcccaagtaagcctagttactagttcgttgaattttgcgagaacaagactttctggccaaggttcagaaccctttctcagtcgacgacattgctacggtacatcgtgaatgactttcaaagccttctggacgacccagaagatgttcctgctgatcgcggtgatggtgtaactccttcagcaaacgttcctgctcatgatagtctagagctgcagccgagccttctcaaccttctgccttcaggccacccccggtaacgtgaaagctgaggcaagcagcgactccgacttggaagtaatctacattaaacctgcgcccaaacgaccaagacgttcttctgtccccgtggtgccggtgaagttagaggaggatgcaagtcgatgtgcgcagctgccgctggctatttcggggaccgggagtaaagatttcaaggccttctgtcaggaaggtcatgacctgaagttggttccgccgcctgcaaatgttatcctgaaccgaagcgagtacgcgtactttaatgtcagctgtgatatttgtggtactcaaatcgcgggtgatttctacaggtgtgatgtttgtaaactggactattgttttgcttgtgcgaagactaagccggctgaaaagcgccgggtgcgcagctgagttgggattttgcctgcgatgttatctcgtcgccaaacaggtggaggtggcatctgcagaaccgacgtcgacaagatgcgtcagagaaagaagtgcaagagcttctatccacgagtctgagttccagtgttttcttcgatgggtgttctgaaaccactcttttgagtttgtcggtcggttggtcggtcggtcggtcggtccgcctgtcggtcgtaccgcccggacctcagagtgagcgttgtggacgttcacagtgttgtccgatctgtaacagaacagcaaacagaaaaactgtgagacacgctgagctgtggctgtacgggctggacagtttccttccagaggccgtttctcactgatcggggtttccttgtgctggtcaattcccttccgcatcttttgcNgagctgtggctgtacgggctggacagtttccttccagaggccgtttctcactgatcggggtttccttgtgctggtcaattcccttccgcatcttttgcctgctgcacagtctttcttgcaggaaggatgctgcaaaagtgtttcgacggtttcccagtgcaggctgtttcctaccgatggccgtttcctacaaaaggccgtttcctaggcctggcgcaatccccatgccggccagttgtccccatcaggttgctgatcagattgcggccgacatgattgcaagcgaccaagtcaggatgcaaatgtgggaattgccatgcgacattctccctaatggagatcctcgcagagaggcctgtacagatcattccggcagcatgtgtttcatgagtggagcctactcgcaaggcccactatatggactacgcaagaacatcactttgctaccctgggtatcactcttggtctgcaagtacatccgttcgtgcacgagtgtgcccttcacgagcttcgtgctccaacgcaatactctgatgcgggctcacagagacctcaacaatgctccggacagcagcaatgtggtactaccttgctcatcctttgcaggaggaggcctctggctgaaatccacctcaggccctggatggcactatgcaaggatctgtgagaaatctcacactgccgcgaatcaccttcgacccacaccaatggcatgaaacacgcccatggcgagggcactgtatcaccatcgccatctataccatcaaggccgtggctgatctcagctccgaacacacagacatactgagacgcctggagtttgctctaccggccacaacccagtaaagtgtgccctccggggccacttgtacagagctgcacctgcctgtacagtgtacacagtacaccaattcacctcgtacagacaagcgcgatgatggctggcgaattatgccacattgatccaactttttacgttctggttcttgcccggcacttcgtgctgcgctaaggactaccagtgcaatcatgcacaatctcttgacaagttgagtaggtcgcaacaaacgtcgataagcatcgccctgaacgggtacaccaagatcacgagttgaagcaccggtgcaaagcactgccatgtacctgacgccaagctgagcgaccggctgcgattggaatgaaaaatagtagtagtggtgtagtagtagttctagttgtagtgcgcgtagcagtaatagtagtaaaagtagtgctatttcttgctttggcatgattttctttcgtttttttaatggttttttggtttttgcagtagtagtagtagtagcagtagtagtagtagtagtagtggtagtggcggtagtagtagtagtagtagtggcagcagtagtggtggtactacttctagtagtcgtagttgtagtcaaactcgtggtagtagtcgttgtagtaataattgctgtagtcgtaagcttccatctgtggacacagggcttgctcagatgaggtcgaaatagctggcttgagacaaacagaacccgtcagtattttcaacctcctgtcatgtccctttctctttgcgcccattttgcctttaaagtttgacttcgcaattcggttttcccttcttggttgtcgaaaaaagaccctcat
>BGNK01005023.1_27267_33371
ccacctctctaacgactaacaaccacattcgaaatgaaacagttttgcagcattgcgtggtgaccgcgtagtgaccgcgtagtgaccgcgtagtgaccgtgtagtgaccgcgtagtgaccgcgttgaatctttgatcaacattgcagcattataacgtcattattgtgacaatattgaNgtgaccgcgtagtgaccgcgtagtgaccgtgtagtgaccgcgtagtgaccgcgttgaatctttgatcaacattgcagcattataacgtcattattgtgacaatattgagtcattatagcatcattattgtgacaatattgactcattaaagagtcaacattgaatcgtttttgagcaaagaggctgctttggagcgaaattgggcgatttttcagcctcgaacatgcagctgttatttctctctggatcgaagacgctgctNNNNNNNNNNNNNNNNNNNNNNNNagagcgaaattgagcgaatttcagcttcgaacatgcagctgttgtttctctctggatcgaagacgctgctttggagcgaaattcagcgattttcagcctcgaacatgcagctgtttttttctctctggatcgaagaggctgctttggagcgaagttaaacgatttttcagcctcgaacatgcagctgtttttttttctctgatcgaagaggctgctttggagcgaaattgagcgatttttcagcctcgaacatgccgctgttatttcgctctggatcgaggctgctttggagcgaaattgagcgatttttcggcctcgaacatgcagctgttatttctctctggatcgaagaggtcgttttagagcgaaattcagcgatttttcagcctggatcgaagaggctgctttggagagaaattgtgcgatttttgcaccctcgaacatgcagcttgttttttctctttcgcgaagaggctgctttttggagcgatttttgacttattttgctccttgctccaataacccctttctcccatatatttgtccgacccaaaaaaaaaagtctcaaaaacctcgctggcaacccttcaaactttccaagaacaagcggcgctttgaaagattttggcgggttcgagtgcatggaatgacccacgaagcatgaagacaagattgcggagacaaagacagcctagaaacccttcagaaagtggcgtggatgtgagattgcgctacatggcctctgtgacaataaagacgttcgtcttggcacaggcttgcaattccagttcatatcaattgcatccatacaatctgtgcttgagaacatgcttgacacaccagtacccattggaaggcagttacaagaactatggttgaaatccaatgtcacaatctcattcacagaagctagtgcacagtcgacaaagtggagatgatagccagaagctagtctcggcttcaagtcaaggtgtacggctcaacaagtgttctgccacgtaaagagagtgatttcaggccgtagccaccgtacgacactaccgcacgactctgcctgcaagcgcgtcctagaaatgccagatggacacttaagcaaaaaccaagtgggtctgtgtgagacagtcttcagaagctggaggctgtcaaaagttccttgttctttgcaatttttgttgcttttggtgtggtgttggttgttggagtttgttgtagctgctgttctgtttttgttgcgtgctgtgttgttggttgttgtctgctgttgctgcttgttatctctgtttcgtttttttggtttgcgttttgaagtcgaagtttatgttttgttcaaattttcaatggtcttcgcttccgaaccagtggaaagattgaaacattgcatggcttgagtttgcatgatcttgcacttgagttttcattgcttgcagttttgcacaaacttccaacagttcagtgacaaaatcattgcaaccgccatggatgcgaactctgaagaatatgcgacgaaggtttggcgctccaacagccgtgctctttggtttctcatttggcttggattggaagctttgtcaggcttttcttgtgcatgattggaaaactacttgtgcgtgaccatgctttttctttttgttgggttgattctctgtccactcttgctcgttgtcacagataaggcgcaaatcttgacttaaggttctcagttgagcaagcagacatgcatcgtttcaacctcgcaccatgagttggcacagttcattgcagcgttgctgttggtacggcatttaggtcaatccgtgcatgtatgcagggcctgcaacggtgccagccgatgctgtttcaccaatgagaacagagaaaaaagtgtgcgtgactcggcaaaattgtcaaagacggtgcatattgccatttacactgcacagcaatgctggacgaggtgtacccggtttcgaacgaggagactgcggaagagaaagcaccggtttgcaaacggtgtaattctcggaagttctggcgcgatcatgggttcttccattaccatttgccatgttcacttacaccgtccaaatacttgcaagccttgtattggtttttttgctcagacgcgcgtcaaagacaaatctggaaagaaacgggcttgaaaatcaaagtatgggcgcagattcggaatcgcctttgcgctttcttgtggcttgtcatgcaaacgcatgctggacgtgtgcagctaggtgggcaggtagatcgtgttgttgttgatgagacttttttcacgaagaagaagacgaatgctggcgggtttgttggtctactcgcaaagccactggtgcctgcatgctgattgaaatcccaaatcgcaagcaaccttgaagcaagagatccaaaggcatgtggctcctagatcgctcattttccgtcacaagtcgtaccactttctgtctcgtccgaacagtggctttgtgcatcgggctgtgaaccaccgccagggagagttcttccgcacggagcgcatctttggagaagacgtcctggtgaccaccaactccgtggcttgtttggccggctcaagcaatatctgcgacaacgcaaatatggcaaggtcgggaagccagcttacggcgaattgctggcagagttcatgtggcgccaaaggtgttcagctttcggagcagagcctttacggaaccttttcggtgagatccaagcttggcagaaccagcatccacgacgtcctgaggcacctaggtatcggtttagtacttcatccaactgattgtagcgctgggctgttgacatattgttctgtcggatttcggatttctcaaattcgctggttggcagagtgagtgagaagctggcagtcccaagtaagcctagttactagttcgttgaattttgcgagaacaagactttctggccaaggttcagaaccctttctcagtcgacgacattgctacggtacatcgtgaatgactttcaaagccttctggacgacccagaagatgttcctgctgatcgcggtgatggtgtaactccttcagcaaacgttcctgctcatgatagtctagagctgcagccgagccttctcaaccttctgccttcaggccacccccggtaacgtgaaagctgaggcaagcagcgactccgacttggaagtaatctacattaaacctgcgcccaaacgaccaagacgttcttctgtccccgtggtgccggtgaagttagaggaggatgcaagtcgatgtgcgcagctgccgctggctatttcggggaccgggagtaaagatttcaaggccttctgtcaggaaggtcatgacctgaagttggttccgccgcctgcaaatgttatcctgaaccgaagcgagtacgcgtactttaatgtcagctgtgatatttgtggtactcaaatcgcgggtgatttctacaggtgtgatgtttgtaaactggactattgttttgcttgtgcgaagactaagccggctgaaaagcgccgggtgcgcagctgagttgggattttgcctgcgatgttatctcgtcgccaaacaggtggaggtggcatctgcagaaccgacgtcgacaagatgcgtcagagaaagaagtgcaagagcttctatccacgagtctgagttccagtgttttcttcgatgggtgttctgaaaccactcttttgagtttgtcggtcggttggtcggtcggtcggtcggtccgcctgtcggtcgtaccgcccggacctcagagtgagcgttgtggacgttcacagtgttgtccgatctgtaacagaacagcaaacagaaaaactgtgagacacgctgagctgtggctgtacgggctggacagtttccttccagaggccgtttctcactgatcggggtttccttgtgctggtcaattcccttccgcatcttttgcNgagctgtggctgtacgggctggacagtttccttccagaggccgtttctcactgatcggggtttccttgtgctggtcaattcccttccgcatcttttgcctgctgcacagtctttcttgcaggaaggatgctgcaaaagtgtttcgacggtttcccagtgcaggctgtttcctaccgatggccgtttcctacaaaaggccgtttcctaggcctggcgcaatccccatgccggccagttgtccccatcaggttgctgatcagattgcggccgacatgattgcaagcgaccaagtcaggatgcaaatgtgggaattgccatgcgacattctccctaatggagatcctcgcagagaggcctgtacagatcattccggcagcatgtgtttcatgagtggagcctactcgcaaggcccactatatggactacgcaagaacatcactttgctaccctgggtatcactcttggtctgcaagtacatccgttcgtgcacgagtgtgcccttcacgagcttcgtgctccaacgcaatactctgatgcgggctcacagagacctcaacaatgctccggacagcagcaatgtggtactaccttgctcatcctttgcaggaggaggcctctggctgaaatccacctcaggccctggatggcactatgcaaggatctgtgagaaatctcacactgccgcgaatcaccttcgacccacaccaatggcatgaaacacgcccatggcgagggcactgtatcaccatcgccatctataccatcaaggccgtggctgatctcagctccgaacacacagacatactgagacgcctggagtttgctctaccggccacaacccagtaaagtgtgccctccggggccacttgtacagagctgcacctgcctgtacagtgtacacagtacaccaattcacctcgtacagacaagcgcgatgatggctggcgaattatgccacattgatccaactttttacgttctggttcttgcccggcacttcgtgctgcgctaaggactaccagtgcaatcatgcacaatctcttgacaagttgagtaggtcgcaacaaacgtcgataagcatcgccctgaacgggtacaccaagatcacgagttgaagcaccggtgcaaagcactgccatgtacctgacgccaagctgagcgaccggctgcgattggaatgaaaaatagtagtagtggtgtagtagtagttctagttgtagtgcgcgtagcagtaatagtagtaaaagtagtgctatttcttgctttggcatgattttctttcgtttttttaatggttttttggtttttgcagtagtagtagtagtagcagtagtagtagtagtagtagtggtagtggcggtagtagtagtagtagtagtggcagcagtagtggtggtactacttctagtagtcgtagttgtagtcaaactcgtggtagtagtcgttgtagtaataattgctgtagtcgtaagcttccatctgtggacacagggcttgctcagatgaggtcgaaatagctggcttgagacaaacagaacccgtcagtattttcaacctcctgtcatgtccctttctctttgcgcccattttgcctttaaagtttgacttcgcaattcggttttcccttcttggttgtcgaaaaaagaccctcattcatgtttaatttcttcaatccactcctaaaaagcgatctcgtggacatcttcttgttgaaacttttttgattcacgtcttcg
>BGNK01000012.1_525654_531845
ctccataaaaagtttttccctcatcttttcacattttagtgccccgtgggcgttgctaaaatgtgaggtggtggttccctggcgttgcagaaaaatttttgtgtcaggttctcaacatgaacatgcattatgctttctcatgcggcagatgtgcaatctgtgtaggcatgatatctcaaggcttgagaaaacttttcgtctcccgcccgcccgtcccaaagagggggtgagggtgcgcccaaggccgtcgatgttggactcaatccgttaacatcggcctgttgtgggcattcaagtatgtggcgcttagagggggcggaaacgtacttttttcttctgtcttcgctacgtgtgagtggaatgcacaacttgtgagagtacattccaagattgatttttatattattcctttgatgttatattatttgggccacctcgtttttgaggaaataatctttttaggagaagacttctttcttgccactgcactaaggctttcttgcctggtccaatcctgtggcttcgtgtttggcctatgcagactcatggcgaatgcggtctgagtgtaaagctcctgacgcgagcagcctttcaggtcggagtaaactaatttagcactctttcatgataggggctgttgaggttgattcttgcaggcctgggaggctactggtggctactagttgtttaactcaattgtacagcttgctgcagcctggggaaagatgtacagcttgctgcagactggggaaagggcttcagaccatgacaaagacaatggtcggatgatgacggcacagtagtcgtatcatttgagaNtgcaaattgccagcggtcctccaaaatgtcagatgctgcttttgtgcctgcattgcttcaaactgttgattctgattctagcttctggccagaggtttgccgtacatttgtaatcaggcgttcaatgattcagggctacgagggttgtaatagcagcttagtagcgaggcatagggcgtcaatagaatcagtgtcagtcaaaggactaacgccgcaataacccatccatgtgcgtttcaatccccaaaccctgtcaagctgtttgatttgagatgtccgacacctcaagtaagtaccttggcattggtgatagccaggcaggatagaaatcaaaccccaacaacgtcttgtcccgaacgtcccttatctccaggttggaggtttgcaggcaatcccaatccttgcatgcatcccgaagcccatgattcaccttttcaaccttgcctttggttataaattttagtttggggtcgattacctaaaaccaagcccattcgagaatcagaacctcgaagggttgtacaatgccaggtcggaggcaaaacttcttgctggtttacctggaagctgggacaagccggttggaggctggggccgcaatccattgagactgttcaagcacttcgcgtgtttggaggcgtcttcagaactgaggcagtgagtgcttttgcagcacaggtttgggcgacaagcagagtttcgagcagtcgcatagtaatgtaggggcctttacgaaacaaattacctacactatttgggggtttccttattatattatattgggtaccaaaaccctattaactattctaattaaggcccctatattatgcgacacagttttcttttttgcacatgcgacatgttgtaaagagattcgagcgtcgcacatgcgacaagttttgaaatcgactctggggaagctgacaggtctgacacgatacacgcacacaaacacacacacacacacacccgcacacacacacatgtatacatacacacacgtgcatacatatgcattgcttggggcctagaagcaccactagttttgttctgaggttatctttctgtgatgatgatacgatgtatagaagtacttagtccatgtcaggtcagagctgataagcagtgctcctgttctgcaggttcgaggcaccgttgctgcaacaccttggccaataatgtctgacacgaggggcctcgaatgtgcatggctgcacatgctgctgcaggtctgaagaaaaaggagctgtggtggaagcttgtgcacatgtcatcagtggatcctctcgccttcatagcagcaacagattccagacccaaacccactNggagctgtggtggaagcttgtgcacatgtcatcagtggatcctctcgccttcatagcagcaacagattccagacccaaacccactaagttttttcaacgtggtccaaagagccacctagttgtgttttgtttgatttggttcgtttgttattccgttttgtttgtgtaagttggtgttgtcttcactagaagcaggtcaaatcagagtttgctgtgcgaacttgacaagcgaagtttttggcacaagttgcaacgtgactcactcgcttctggccatgccgaattctgaggaatgctctgcaaagttgtggagtggaaacaacagagctctttggtttttgatttggctacagctcctgattgttccacgatgctgcagccgcggtcatgaatggaagttttcaaacggaaacgacaaggaaaatggtcctgctagtgaggaggacgacgagaaagcaccaaagcacaagcgttgcaattacaagaagtcgtggcgagaccatggtgacttgcctttctacatgcccgcttcaatgacaccttcgcagtaccttcggacgttgtactggttttcttcggatgcaccccagaagcaggttctcaaagaaaccggccttgctgagaaaacatgggccaagatccgcgacaagatccgagatctgctttggcttgttattcaacagcaattcaatcgtgtgcaacttggtggtcctcgccgtgtggtggtcatcgatgaaacctttttcaccaagaagaaagtaaatgcaggaggttttgttggaaggcgcaccatgggtaacaagaccattgttatgggcttcttgcaacaggtgcatgtgtcttgattaccattccgaacaggaaaatgtcaactttgaggcgggagattgagacacacgtggtaccgggttccttcatcttcacggaccgacacaagtcgtaccacttcttgggacgcagaggaagccagcatgtgcaccgatctgtcaaccgcaaggctggtgagttctcccgcatgaaacgcatatttggtcaggacgtcaattaatgttacgacaaatgcggtggaaggtctgttagccgccacagctcagactctttggaagtttcgcggtggcttccgaacaggctccgggcttcaaccttcgtttctagaggccccgaccaggctccttttccgaacgactacgggttttccttgtccactgccgagccatgtgccaccgagcgtcgtgaagacggctgagcagccaggtccctattcctggacccagtccctgtttaagacacgggcccactgggcaggcggtagggtttccactttccgcacagtggaaggagtcacttagcttgctttgtgacgaaatagtggatggcgctgctaccagtgcactcacaaagttattctcagattagaaagaaatccttcaagcatgcttgcaagaaggtcgctgtcagtcagcgcacagtttcatataggggtcagcctttgactccgactatgctgaggcggatggggaattgcccaacgctggcccgcactaaggttgcctcgccccgcgcgcatgcgcaggtcgggccactcaggctttatgcgtcctttcctggaatgccggccacctgggccagcagcaatggtcggaagtaaagtcctgactctcgactgactgcctgcctcaggctggtactgcgtttcgtctgcatctccagacgacacactcaatgccaaaaagaccaagaagggacgcgggggcacggcccggcccgttaaggaagcggaggcacggcctgagagtagtcaggatcagacgccgtcaggcccctccgtggccagggctgatggagctatggttctcatgtctccacgcatagcagccaagagcgtccggtggcaagaacatgccgtcggccgggccttggaagtccgcttcgactggcaaggcgctcgggtcactgtagttgcagtttatcagcatgtttggtcgccgcccaagactgtgcacaacaacaggcaggatcgtgccatctactggaggcgatgggccgctgcatcaaacgtgtcccacaccggcacaccttgatcctggcaggtgactacaacagctcagtaaccaaacagcccaggctggttggaccggcagccacctttccccgcgggccacgaccggatgagcctgagcttagcaacctcctaggtcaacaccggctcgttgcgctaaccacctggcagcccctctctccccacactttcgtacaaggagacgcccgcacccagatagacttcattttaaccagagagatctcggcaggaaggcaggccaagcaggcgtcacctttgcttgacttccgtctgggaagttggaaaaaggggcatcaacgcaaaaaaaagggggccgtttccacttgattgcggtttccagccacaggccgtttccagtagcagcctggttccttccagagggggtttccggcttgaagagtcagggtttcgggttcagggcgtgattagagaaaccctaaaccctgaaccctcaatacccaaagccgcacttcggcgaagccgagcttcaaactccgaccctggcaggccgcactacggcccaaaagattttgcatggactgtgcagccactttcgccctgagccttccaggccgcgttctggcgagtctggccggatcggggagaaggacttatccaaccaacgaaacagccagagacaaccctgccagcttcatcttacacggaaaaacgtggggagggtgttgatgttccagcgttcataaaatcttcgctccactgcatcatctgtggtctcactgtcccataaaggtgggccgccattttcgatccagttcagccaagcctgtgccggtccatggaggcgagcgtgtaaagcagccgccgcggttgtgcacaatgtggggaggctgcaacacaatcggtgttccataacatagcgaacggcggccggagtccgcctccatcccactgcattagctggagcgacggcttcttcctttacggcttaaaccacagccaaatattcttggagtccgtatccagtgcacaaaaggtcgaaactttccgacatcgtgtttccgcgccagcagccttattagcagcagattgcagctgcagctgcagcttttgaccgtctgtttcccaggtaggtctttcctttccaagttccagggtttctgcgttggaggagtccaaaaatcgaacatggaaatcgtggcttctagacatcaaaacgggatcgaagacgcagagtccccaacacgacaacatggacaggacggaaaaaactttccgctatctctggaaagggtgttccagcgttccactctgtattagccgcgagccttgtttcgaaacatgcgcgagaacttggcacttggaaaggctgtcgatgctgcgggctggaggccgtaggcaatctttaggacttttaaagatagggtaggctgcaaaaagcatcgaatgtagatgcggaatctgctgtaaagcgccagttaagcaatgtttcctctaaagattgccgtttttgtaagtttgatgcgatcggcgatgacttggatccgtagtaccgacggctgcccaattagtttccgctgggcaccaagcacagctccacaaggattcgacagcccatggacgacgccaaaccactgctgtttgagccagtggccagagtcaaagctgcgaaatttgtgcagaccgtcagcaaaagcaagcaaaaggagttcttgctgcccttcggacaacaatgatcgacctgacagcttggcagcgcagcgtgcggcacgaaccaacaccacaatgccgctggcgtagttctggacttcgccaatcacccatggtctttgcgcctttgcagcttctcaattgcagcgtggtcgggcctcattgaactcggtcctcaaagaaacccgctgaatcaacacaaaccaacaaaacggcggtaaatgtgcaatgcaagccggacaaaaagggcagctagggaaacgtgacttgaacttgcgcaatgggcaatgactgca
>BGNK01004423.1_26664_32837
aaacctaGGGCAGCTCAGCAGCCTGCATGAAGCTTAAGTACAAACTTGGCACCATACCCTTAACTCTTGAGTCAACAAGCTATTGAGGACGATGCAGATTTGGAGTGGGAAATTTCCCGGGCCAAGCAGCACGAGCTTTTCCCCCAGTATGTGGACTCTCTACAGGACGAGGTGGACGATGATTGGGAGCATCTTGACCGTGggaccctaaccgccctaacctctaaaacgtacccgtacccgtacctgtacctgtattcgtactactactactactactactactagtactactactactactactactactgtatactactactactactactaccactactaccactactactactactactactactgctcctactgctcctactgctgctactgctactactactactactactactactactactactgctacgactactactactgctaactactactactactgctactactactacaacaactactactactagtactagtactagtactagtactagtactagtactactactactaccactactactactactaccagtactactacgtatagtctcccttgtagttccttttttggtttaaccaaatatgtagtaaggatcctgtaaggtaacccccaaaaggaactacaatggagactacaggtaattacaacttactactgctgctactgctactacttctgctactactgctactactgctgctactactaccgctggtactactcgtactgctatcgctaccgctaccactactgctactaccgacTGTCTCGCTCAGGTTTGGCGATATGGAGGGCGACGCGTTGGCCGACATCGAGCATTTTTGTCAGTGGCTGCAGAAGAGGCAGTCGAGTGCCACGCAGGCCACCAACTTGCAGGCGATCGAGGGCACTGAGGCCAATGCCGGTGAAGACGCGGAGGCCACCAACTTGCAGGCGATCGAGAGCACTGAGGCCTTTGCCGGCGAAGTTACGGAGGCCGCCAACTTGCAGGCGATCCAGAGCACTGAGGCCAATGCCGGTGAAGGGGCAATGCCGGCGAAAGACACGGAGGCCGCCAACTTGCAGGCGGTCCAAAGCACTGAGGCCAATGCCGGCGAAGGGAGAGAGGCTGCGGACAAGCCGGAGATCGAGACTGCGGGCAAGCGGGAGATCCACGACACCGAAGCCAATGCCACggatgtggcagtggcaggggctgCGGGCAAGCAGGCTTTCGAGGGGCAGGTTGCGGAGCTCCAGAAGAAGATGGGAAGTAACCGGCCGGGCGAAGAGCCATTCAGTCCGGGGGTCAAGTTGCCTGATTATGCTGCCCTGCCAGAGGCTGCAGATCTGGAGAAGCTTGCCGAGGTGGCAACACTCCAAGCAGAgctcggagagagagagattgccgCGGGCTCCGTTCTCAGCGAAGCCGAAATCGCCGTTGCCGAGATGCGTCAGAGCCTGTTGAGCCGCAAAGCTGCTGCCGCCCAGGACAGTTGCAAATGCTTGCGTTGTTGGTTGCTGAGCCAAATCTAAGCTGTTCGGTTAGTGATCGGCTGTTGAAGTAACAGTTTGTAGTATTTTGTAGTTTGTAGTACGTAGTTGAGTCAATGTATGTGGCAATGTGTTGCAAACTGCGTGCGAGTGCATCGCTGCAAGGACCCATCGACAGTGCAAGATCCAGCGAAGCAGAAAGCGGCTATTCAAAGCCTTTCCGAGCAGGTGAAGCAGAAATCCGTGCCGGTGAACAACCCAATCCGACCAGGTTCCCTACAGGTGCCGGCACGGGCGTGAGtctagcggttcagggctggctcggtttggtttagggcaggtgTCGTTAAAATTCTAggggaaggtttaaggtttggggcttgtgaaagGGCTAGTGGCATCGTGTGTTACTGTTTCagttgctacttactacttactactaagtttggggtttggggtgttgcgtaATCGTCGCGGGTGCCTTTGCAGGATTACTTGCGGCGTGCAGCAGCACCCACGGGCCAGGGCAGTGCCAGTGCCGCGGAGTcgaaggagaaggacaagaaagAACGTGTGAGTGctaaggcgaaggcgaaggtgaAGGCAGATGAGGGGCCGTAACAGAAAGAACTAGCCTTCGCTCTGCCtgacccagcccctaaaccctaaaccttaatacctTTTCCTGATCGCTACTACCCTGCAGGCCAGTGCATCCAAGCCGAATGAATCATCCCCGGCGAATAAGAGGAAGCGTCAGCCGAAGGCTGAAGCTGTACCCAAAAACGGTGCCGGTGCGTGCAATGCTGCTAAGAAGACCAGAAAGTAGCTGAAAACACAGCTGCTGTGGACGACTGGAatcctctgctgctgcactgccggTTTTTGACTCTTAAGGGCGCAcaagcagacacagacacacagactcaCACTGACACAGCACTGGGTCCGACTTTCCGGCAAAGGCAGCGGGGCTGAACCTTGTGCAAAACGGAGCTCTTGGCTTCCAGCGTAGAGAAAACAAGCGTGGCGGAGTTGAGACGAGGCTTGGAGTGCACAGAGTTCGCATCTTAAGCATCAGGTTGCATTGCTCATTATTTTTGTCGTCGTAACCGTGTTGACTCGTTGCATGAGATGAGCAGCTCCTGCCCACCCTGGGCAAACCACacccgtaaccccgaaacccgcgcAACGGAATCAGCAAGACTTTCttcacaagaaagaagaagaacactgGCGGGTTTGTTGGTCGTACCACGCTTGGTCACAAGACGATCGTCATGGGCtttttggagctgcagctgtctACTCGCAAAGCCACCGGTGCCTGCGTGCTGATTGAAATCCCAAATCGCAAGCAAGCAACCTTAAAGCGAGAGATCCAAAGGCATGTGGCTCCTGGATCGCTCATTTTCACAGACCGTCACAAGTCGTACAACTTNNNNNNNNNNNNNNNNNNNNNNNNNNNNNNNNNNNNNNNNNNACCACAGCCGGGGAGAGTTCTCTCGCACGGAGTGCATCTTTGGAGAAGACGTCGTTGTGACCACCAACTCCGTGGAAGGCTTGTTTGGCCGGCTCAAGCAATATCTGCGACAACGCAAACATGGCAAGGTCGGGAAGCCAGCTTACGGCGAATTGCTGGCAGAGTTCATGTGGCGCCAAAGGTGTTCAGCTTTCAGGACAGAGCCTTTACGGAATCTTTCGGGGAGATCCAGGCTTGGCAGAACCAGCATCCACGACGTCCTGAGGCACCCAGGTATCGGTTAGTACTTCATCCAACTGATTGTAGGGCTGTTGACAGGTTGTTCTGTCGGATTTNNNNNNNNNNNNNNNNNNNNNNNNNNNNNNNNTGAGTAATTAAGCTGGCAATCCCAAGTAAGCCTAGTTCGTTTCGTTCTGCGAGAACAACACTTTCTGGCCAAGGTACCGAACCCTTTCTCAGTCGACGACATTCCTGCGGACATCCTGACTGACTTTCAAAGCCTTTTGGACGACCCAGAAGATGTTCCTGCTGATCGCGGTGATGGTGTAAGCCCTTCAGAAAATGTTCCTGCTCGTGATGGTCGAGATGCAAGCCCGAAGAGACCGGCGCCGCCTttgatgcaagctgcagccgagcCTTCTCAACCTCCTGCATTCAGGCCACCCTCACCTTCCATCCCCTGTAACGTGAAAGCAGAGGCAAGTAGTGACTCCGACNNNNNNNNNNNNNNNNNNNNNNNNNNNNNNNNNNNNNNNNNNNNNNNNNNNNNNNNNNNNNNNNNNNNNNNNNNNNNNNNNNNNNNNNNNNNNNNNNNNNNNNNNNNNNNNNNNNNNNNNNNNNNNNNNNNNNNNNNNNNNNNNNNNNNNNNNNNNNNNNNNNNNNNNNNNNNNNNNNNNNNNNNNNNNNNNNNNNNNNNNNNNNNNNNNNNNNNNNNNNNNNNNNNNNNNNNNNNNNNNNNNNNNNNNNNNNNNNNNNNNNNNNNNNNNNNNNNNNNNNNNNNNNNNNNNNNNNNNNNNNNNNNNNNNNNNNNNNNNNNNNNNNNNNNNNNNNNNNNNNNNNNNNNNNNNNNNNNNNNNNNNNNNNNNNNNNNNNNNNNNNNNNNNNNNNNNNNNNNNNNNNNNNNNNNNNNNNNNNNNNNNNNNNNNNNNNNNNNNNNNNNNNNNNNNNNNNNNNNNNNNNNNNNNNNNNNNNNNNNNNNNNNNNNNNNNNNNNNNNNNNNNNNNNNNNNNNNNNNNNNNNNNNNNNNNNNNNNNNNNNNNNNNNNNNNNNNNNNNNNNNNNNNNNNNNNNNNNNNNNTATGCAAAAAGACCTGTGTTAGGCACGGTCGGGTGCAGTGCGAGCATGTATCGAAAGCATGTGATATGTTTTTGATTGTTTTCTTCAGCAGTGTAAGTTTGCTCTGTTCTAATGCTTGCCGAGCTGTGAGGCCTCAAtcgggttgggcttgaggcAGAATGTTGAAGAAAATGTTAAAAAATTCCTGCCCAGTCGGAACTTCTGAACCAGTCCGTGACGTGCAGTCTCAGAACCAGGACNTGTTAAAAAATTCCTGCCCAGTCGGAACTTCTGAACCAGTCCGTGACGTGCAGTCTCAGAACCAGGACACACCAAGCCGTGCAAAGGAAAAAGTGCTCGACATGAAACTAGGAACACTTCGTGCAGCCTGTTTTTCAGCATAACAGCCAAAGAAGAAGCGTGCGACACGCTGAGCTGCTGGCAGTACGGGCTAGAGGCTAGAGTTTCCTCCCAGAGGCCGTTTCTCACTGGTGGCGGTTTCCTTGTGCTGGTCATTTCTTGCGGAAGAGATGCCGCAAAATTGTTTCAGCAGTTTCCTGGTGCAGGCTGTTTCCTACCGCTGGCCGTTTCCTACAGAAGGCCGTTTCCTGTGGCAGGCCGTTTCCTACGCCTGGCCCACCACCCGGCACAGGGTCTTCAGGACCTGAGACAACCGTGCTCAGGTATCCCGAAAGAACATGAACCATCAAGAGAAAGCGAACATTACGCCCGAAAAAGCCAAAATCCACCTGTAACTCACCTGGGGCATAGTGGCTCTTCATGTTCNAGACAACCGTGCTCAGGTATCCCGAAAGAACATGAACCATCAAGAGAAAGCGAACATTACGCCCGAAAAAGCCAAAATCCACCTGTAACTCACCTGGGGCATAGTGGCTCTTCATGTTCTGCCGGCGTGCTGGCACCCGGCCGCGTGCCGACTGGCACGTATCACAGAAACTCAGGTGGGGCTGATGCCCCTTGTTCCGGTGCGCTCGCAGACGCTCCGAAGTGATGTATACTGGAACCTCAAGGTCCTCGGGCGGAGACAAACCTGAAGGACTCGGGCGAGGATCAGGGTCTTCAGNGCCCCTTGTTCCGGTGCGCTCGCAGACGCTCCGAAGTGATGTATACTGGAACCTCAAGGTCCTCGGGCGGAGACAAACCTGAAGGACTCGGGCGAGgatcagggtcttcagggttcaggagcttgggttttgttcagggtccgGCAACAACTCATCTTCAGACTCAACACTGATTTCAACAGGAGTCTGCAAGCATCCGAGACCTATGCACAACACGCTCCGCCTCAAGACCACTGTACTTCCGCTTTACACCGCACTCGAGGTGCAGGGAACTTTTCAAGCACTTTGCGGACCAAGCACAACACTTTCATCATCGGCCTCCATGAATGCTTTCGTTTCACAGGCAAGGAATGACGTCCCACCCGCAGGTCATATGGAAGTTTAAGTCCCtttgaagctttaaacctcCTTTAAGCTTCTCTTTGAAGTTTTTCAAGCGCTTTCGAAGGCTtgaaagggggcttaaagggagcttTGTGAaggaggcttcaaaggggcttaaaggggactCTTCAAGCTCCTTtaaacccccttgaagctcccttcAAGTCTCCTTTAAAGCCTCTCTTTAACAgtaagctccccaaacccccaaaagggctgTTTTGAAAGCCTCCCTTTGTCCACCCCTCAAAGCGTTTTCAGAGTGTCATATTCGGAAATTCTGTTCTGGCAATGTGGATCAATTACGCAGTTTCATTTTGCACTTTGGCTGCGTTTTGCATAAAAATTGCGCTCTACTTGCTGGTTCGTGCAGCTTTCAACGTTTCCAATCCCTCCGTCaagctctttgcaagcactcAAACGTGGAAATTT
>BGNK01004423.1_26525_32617
AACCCGCGCCCAAGCTGATCCTCGACTACTATGCCCCCGACATCGATTACCAAGACCTTTTTGCTCAGGTTACTCTGCAGCcataaacctcccaagccctacatagcCCGAGAGTTTGGACCTAAAGCgcatttaaaaaaaacctaGGGCAGCTCAGCAGCCTGCATGAAGCTTAAGTACAAACTTGGCACCATACCCTTAACTCTTGAGTCAACAAGCTATTGAGGACGATGCAGATTTGGAGTGGGAAATTTCCCGGGCCAAGCAGCACGAGCTTTTCCCCCAGTATGTGGACTCTCTACAGGACGAGGTGGACGATGATTGGGAGCATCTTGACCGTGggaccctaaccgccctaacctctaaaacgtacccgtacccgtacctgtacctgtattcgtactactactactactactactactagtactactactactactactactactgtatactactactactactactaccactactaccactactactactactactactactgctcctactgctcctactgctgctactgctactactactactactactactactactactactgctacgactactactactgctaactactactactactgctactactactacaacaactactactactagtactagtactagtactagtactagtactagtactactactactaccactactactactactaccagtactactacgtatagtctcccttgtagttccttttttggtttaaccaaatatgtagtaaggatcctgtaaggtaacccccaaaaggaactacaatggagactacaggtaattacaacttactactgctgctactgctactacttctgctactactgctactactgctgctactactaccgctggtactactcgtactgctatcgctaccgctaccactactgctactaccgacTGTCTCGCTCAGGTTTGGCGATATGGAGGGCGACGCGTTGGCCGACATCGAGCATTTTTGTCAGTGGCTGCAGAAGAGGCAGTCGAGTGCCACGCAGGCCACCAACTTGCAGGCGATCGAGGGCACTGAGGCCAATGCCGGTGAAGACGCGGAGGCCACCAACTTGCAGGCGATCGAGAGCACTGAGGCCTTTGCCGGCGAAGTTACGGAGGCCGCCAACTTGCAGGCGATCCAGAGCACTGAGGCCAATGCCGGTGAAGGGGCAATGCCGGCGAAAGACACGGAGGCCGCCAACTTGCAGGCGGTCCAAAGCACTGAGGCCAATGCCGGCGAAGGGAGAGAGGCTGCGGACAAGCCGGAGATCGAGACTGCGGGCAAGCGGGAGATCCACGACACCGAAGCCAATGCCACggatgtggcagtggcaggggctgCGGGCAAGCAGGCTTTCGAGGGGCAGGTTGCGGAGCTCCAGAAGAAGATGGGAAGTAACCGGCCGGGCGAAGAGCCATTCAGTCCGGGGGTCAAGTTGCCTGATTATGCTGCCCTGCCAGAGGCTGCAGATCTGGAGAAGCTTGCCGAGGTGGCAACACTCCAAGCAGAgctcggagagagagagattgccgCGGGCTCCGTTCTCAGCGAAGCCGAAATCGCCGTTGCCGAGATGCGTCAGAGCCTGTTGAGCCGCAAAGCTGCTGCCGCCCAGGACAGTTGCAAATGCTTGCGTTGTTGGTTGCTGAGCCAAATCTAAGCTGTTCGGTTAGTGATCGGCTGTTGAAGTAACAGTTTGTAGTATTTTGTAGTTTGTAGTACGTAGTTGAGTCAATGTATGTGGCAATGTGTTGCAAACTGCGTGCGAGTGCATCGCTGCAAGGACCCATCGACAGTGCAAGATCCAGCGAAGCAGAAAGCGGCTATTCAAAGCCTTTCCGAGCAGGTGAAGCAGAAATCCGTGCCGGTGAACAACCCAATCCGACCAGGTTCCCTACAGGTGCCGGCACGGGCGTGAGtctagcggttcagggctggctcggtttggtttagggcaggtgTCGTTAAAATTCTAggggaaggtttaaggtttggggcttgtgaaagGGCTAGTGGCATCGTGTGTTACTGTTTCagttgctacttactacttactactaagtttggggtttggggtgttgcgtaATCGTCGCGGGTGCCTTTGCAGGATTACTTGCGGCGTGCAGCAGCACCCACGGGCCAGGGCAGTGCCAGTGCCGCGGAGTcgaaggagaaggacaagaaagAACGTGTGAGTGctaaggcgaaggcgaaggtgaAGGCAGATGAGGGGCCGTAACAGAAAGAACTAGCCTTCGCTCTGCCtgacccagcccctaaaccctaaaccttaatacctTTTCCTGATCGCTACTACCCTGCAGGCCAGTGCATCCAAGCCGAATGAATCATCCCCGGCGAATAAGAGGAAGCGTCAGCCGAAGGCTGAAGCTGTACCCAAAAACGGTGCCGGTGCGTGCAATGCTGCTAAGAAGACCAGAAAGTAGCTGAAAACACAGCTGCTGTGGACGACTGGAatcctctgctgctgcactgccggTTTTTGACTCTTAAGGGCGCAcaagcagacacagacacacagactcaCACTGACACAGCACTGGGTCCGACTTTCCGGCAAAGGCAGCGGGGCTGAACCTTGTGCAAAACGGAGCTCTTGGCTTCCAGCGTAGAGAAAACAAGCGTGGCGGAGTTGAGACGAGGCTTGGAGTGCACAGAGTTCGCATCTTAAGCATCAGGTTGCATTGCTCATTATTTTTGTCGTCGTAACCGTGTTGACTCGTTGCATGAGATGAGCAGCTCCTGCCCACCCTGGGCAAACCACacccgtaaccccgaaacccgcgcAACGGAATCAGCAAGACTTTCttcacaagaaagaagaagaacactgGCGGGTTTGTTGGTCGTACCACGCTTGGTCACAAGACGATCGTCATGGGCtttttggagctgcagctgtctACTCGCAAAGCCACCGGTGCCTGCGTGCTGATTGAAATCCCAAATCGCAAGCAAGCAACCTTAAAGCGAGAGATCCAAAGGCATGTGGCTCCTGGATCGCTCATTTTCACAGACCGTCACAAGTCGTACAACTTNNNNNNNNNNNNNNNNNNNNNNNNNNNNNNNNNNNNNNNNNNACCACAGCCGGGGAGAGTTCTCTCGCACGGAGTGCATCTTTGGAGAAGACGTCGTTGTGACCACCAACTCCGTGGAAGGCTTGTTTGGCCGGCTCAAGCAATATCTGCGACAACGCAAACATGGCAAGGTCGGGAAGCCAGCTTACGGCGAATTGCTGGCAGAGTTCATGTGGCGCCAAAGGTGTTCAGCTTTCAGGACAGAGCCTTTACGGAATCTTTCGGGGAGATCCAGGCTTGGCAGAACCAGCATCCACGACGTCCTGAGGCACCCAGGTATCGGTTAGTACTTCATCCAACTGATTGTAGGGCTGTTGACAGGTTGTTCTGTCGGATTTNNNNNNNNNNNNNNNNNNNNNNNNNNNNNNNNTGAGTAATTAAGCTGGCAATCCCAAGTAAGCCTAGTTCGTTTCGTTCTGCGAGAACAACACTTTCTGGCCAAGGTACCGAACCCTTTCTCAGTCGACGACATTCCTGCGGACATCCTGACTGACTTTCAAAGCCTTTTGGACGACCCAGAAGATGTTCCTGCTGATCGCGGTGATGGTGTAAGCCCTTCAGAAAATGTTCCTGCTCGTGATGGTCGAGATGCAAGCCCGAAGAGACCGGCGCCGCCTttgatgcaagctgcagccgagcCTTCTCAACCTCCTGCATTCAGGCCACCCTCACCTTCCATCCCCTGTAACGTGAAAGCAGAGGCAAGTAGTGACTCCGACNNNNNNNNNNNNNNNNNNNNNNNNNNNNNNNNNNNNNNNNNNNNNNNNNNNNNNNNNNNNNNNNNNNNNNNNNNNNNNNNNNNNNNNNNNNNNNNNNNNNNNNNNNNNNNNNNNNNNNNNNNNNNNNNNNNNNNNNNNNNNNNNNNNNNNNNNNNNNNNNNNNNNNNNNNNNNNNNNNNNNNNNNNNNNNNNNNNNNNNNNNNNNNNNNNNNNNNNNNNNNNNNNNNNNNNNNNNNNNNNNNNNNNNNNNNNNNNNNNNNNNNNNNNNNNNNNNNNNNNNNNNNNNNNNNNNNNNNNNNNNNNNNNNNNNNNNNNNNNNNNNNNNNNNNNNNNNNNNNNNNNNNNNNNNNNNNNNNNNNNNNNNNNNNNNNNNNNNNNNNNNNNNNNNNNNNNNNNNNNNNNNNNNNNNNNNNNNNNNNNNNNNNNNNNNNNNNNNNNNNNNNNNNNNNNNNNNNNNNNNNNNNNNNNNNNNNNNNNNNNNNNNNNNNNNNNNNNNNNNNNNNNNNNNNNNNNNNNNNNNNNNNNNNNNNNNNNNNNNNNNNNNNNNNNNNNNNNNNNNNNNNNNNNNNNNNNNNNNNNNTATGCAAAAAGACCTGTGTTAGGCACGGTCGGGTGCAGTGCGAGCATGTATCGAAAGCATGTGATATGTTTTTGATTGTTTTCTTCAGCAGTGTAAGTTTGCTCTGTTCTAATGCTTGCCGAGCTGTGAGGCCTCAAtcgggttgggcttgaggcAGAATGTTGAAGAAAATGTTAAAAAATTCCTGCCCAGTCGGAACTTCTGAACCAGTCCGTGACGTGCAGTCTCAGAACCAGGACNTGTTAAAAAATTCCTGCCCAGTCGGAACTTCTGAACCAGTCCGTGACGTGCAGTCTCAGAACCAGGACACACCAAGCCGTGCAAAGGAAAAAGTGCTCGACATGAAACTAGGAACACTTCGTGCAGCCTGTTTTTCAGCATAACAGCCAAAGAAGAAGCGTGCGACACGCTGAGCTGCTGGCAGTACGGGCTAGAGGCTAGAGTTTCCTCCCAGAGGCCGTTTCTCACTGGTGGCGGTTTCCTTGTGCTGGTCATTTCTTGCGGAAGAGATGCCGCAAAATTGTTTCAGCAGTTTCCTGGTGCAGGCTGTTTCCTACCGCTGGCCGTTTCCTACAGAAGGCCGTTTCCTGTGGCAGGCCGTTTCCTACGCCTGGCCCACCACCCGGCACAGGGTCTTCAGGACCTGAGACAACCGTGCTCAGGTATCCCGAAAGAACATGAACCATCAAGAGAAAGCGAACATTACGCCCGAAAAAGCCAAAATCCACCTGTAACTCACCTGGGGCATAGTGGCTCTTCATGTTCNAGACAACCGTGCTCAGGTATCCCGAAAGAACATGAACCATCAAGAGAAAGCGAACATTACGCCCGAAAAAGCCAAAATCCACCTGTAACTCACCTGGGGCATAGTGGCTCTTCATGTTCTGCCGGCGTGCTGGCACCCGGCCGCGTGCCGACTGGCACGTATCACAGAAACTCAGGTGGGGCTGATGCCCCTTGTTCCGGTGCGCTCGCAGACGCTCCGAAGTGATGTATACTGGAACCTCAAGGTCCTCGGGCGGAGACAAACCTGAAGGACTCGGGCGAGGATCAGGGTCTTCAGNGCCCCTTGTTCCGGTGCGCTCGCAGACGCTCCGAAGTGATGTATACTGGAACCTCAAGGTCCTCGGGCGGAGACAAACCTGAAGGACTCGGGCGAGgatcagggtcttcagggttcaggagcttgggttttgttcagggtccgGCAACAACTCATCTTCAGACTCAACACTGATTTCAACAGGAGTCTGCAAGCATCCGAGACCTATGCACAACACGCTCCGCCTCAAGACCACTGTACTTCCGCTTTACACCGCACTCGAGGTGCAGGGAACTTTTCAAGCACTTTGCGGACCAAGCACAACACTTTCATCATCGGCCTCCATGAATGCTTTCGTTTCACAGGCAAGGAATGACGTCCCACCCGCAGGTCATATGGAAGTTTAAGTCCCtttgaagctttaaacctcCTTTAAGCTTCTCTTTGAAGTTTTTCAAGCGCTTTCGAAGGCTtgaaagggggcttaaagggagcttTGTGAaggaggcttcaaaggggcttaaaggggactCTTCAAGCTCCTTtaaacccccttgaagctcccttcAAGTCTCCTTTAAAGCCTCTCTTTAACAgtaagctccccaaacccccaaa
>BGNK01003645.1_64834_71109
tgcgggtgtgtgggtgtgtgggtgtgtgggtgtgtgggtgtgtgggtgtgtgggtgtgtgggtgtgcggatgtgcggatgtgtggatgtgtggatgtgtggatgtgtggatgtgttgatgtgtggatgtgtggatgtgtggatgtgtggatgtgtggatgtgtggatgtgtggatgtgtggatgtgtggatgtgtgggagcgaggtgggagtgtgggtgtgggggggggagtgtgggagtgagtaagacgggtaagagtaggagcgggaggagtgggagttggagtgggagtaagagtggtaattggagtgggggtaggagtgggagtaggactaaggagtaggaggcgccataaaagcaggagtgggagtgggagcaggagtagtgtggctgtttctcacagaaatggaagcggcttctacctggaaagctccttgcactggatttacgctttctctggcgtgaaccacagcgggaacattgactttaaaagctctcaaagccggaaattgtgtgtcctgtcagtggaacaacccaccactggattctggctcaaaaatttcaagtttgagccctttgcagacacgctttcgctctatgcagacattcgcaagcatggacggagagtttctgacctcggctgaagcttctcagaagctctggccttccggacggcaggcatgctggcttctcgtctggtatggtctgcttgttatgccactgcattgcgcagctgggcatgagtggaagtcctttaacagcaattctgagaaggggaatctgtttttgcactgcactgaacgcattccaaatccagagtaccacggcgatgacgaggacgatgagatccctaagaagaagctgtgcaataaaaagctgacgtggcgtcgtcctggcacaattccaacctacctagcaaccaacttcttgcctgctcagtatctggcgtcactctactggtttgcttcagactcttcctacaaaactgctcggaaacaagcaggagtgagtcagaagaattggctaggctttgtgagccggatcagaaacatcttgcgattgtctgttgttcgtttgagtcctgtacagcttggtggtgctggaaaaattgtttgtgtggaagaaacgttcttgacaaagaagaagacctgcaaaggtgtcttcagaggccgtgcaactgcaggaacaaaaaagatcgtgcttggaatgcctgagtgggatttaagcacccgtaaagccacaggacgctgtttgttggtcgaccgacagatcagctcgaactttgaagacttttatccacaggcacattgttgctggggttttcactgacaagttcaagagttatgcttggatgtccaagccgaattcgggctttatccatcgtggtgtcaaccacaagcagaaagagttttccagaagggttgggaaagaggttgttgtgtctacgaacgctgccgaagggctgtttggcaggcttaaagcctgggtgcgcactaaagctgctaaaagggtcagcagcaactcttacggtggcttacttgctgagttcttgtggacagcaagttgctctgcccgcaaagtagatccccttgctgatttgcttcaacagactttgttttggcaagagcaacaccccaacagagagaagcacgatccatctttgaaggattcgattccagagaaagttgtgcaagacttcctaagtgtctgccaagcagtacctccaccgtttgagctgcgtctcaacagcagcaacccgcacctgctcctcaggctgctgttgcccctcttgctcacaggtgtgacagcgagagtgaggttgaacttgtctgcatgcgacccgcaaagcgggcccgtgtcccagtcaaagtggagaccttgctccaaaacgttttgcctgtgaagcaggagggtgtgaaacaagaggtcgttcttcatgccactgggatgtctgcgaagagtgcgaatccttgaggttgtgagtgtttggaagtcttcgtgatctagtttagcaagcttcgaagttgatgtttgcagcctcacagttttcagttgcattgcagatgcttcgcaaggcagtcttatctgttttcgcctgcgagtcgcgtcttcaagttttcgagacgttttctttgtacaacttgctgaagagaacgtgtggacaccacaaaaaatggttggtgtgaaagagaactagcgctagctttgttgtcgttctgcttgacaattgcgaaaatttttccgttcagttcaagctgcatgtttggttttgcttttcaaggctccgcccgcgcccctgcatgggctcctaggagctgcacatgcacttccattcaaaaatttctttccgcaagcaactacagaaattcgggcctacaatgctctgaaaaacggtttttgtttcagtttagggcgctgggtaagcccttttggcaccaggagcaaacctgtagcggttaagacttgctgctgaaggttgaggctgtgggactgtgggacgtggggtttagggtaaaagttcaaataatgcttcaggccaaataccgcgcccctgcgtgggctcctagggctcctaggagctgcacatgcactccattacaaaatttctttctccaagcaactacagaaattcggagcctacaatgctttgaaaattttgcaaactgtttgtgtttcagtttggagggctgggtaagcctttttggcactatggtcagtggctctttttgcatcgggtggcatcgacacacgaagatccaggctaaaattcacatcagccgaaaaactaagaagacccaaagtccccatcatgaccattcgtgtgccgaaaactctcgaggccaaagcttgaaccaaacattgctctgaataccgacgcgagtccactggacggcctggtccagaactgaggcaaaaccaacagcgatagcaaatatccgtttcttctgatcagcttgtaaagccggcagatacgtgacagctgcaatctcctgcaggtaaatttccatcaccctggcggaggcccatctgcccctcctcctgaccaattctgaatcctcagtttgctgtaacaaatatgtggcacctccagctctaaaggaccccaagtcgaccccaagtcgagggctcgggttgttgcgggggcgaagccccaacctgcgtcagcaagagatcgagcctttttcgtagcgtctgtggagaaagaggccgttctctatgtttaagtcttgtagcgcatgcgaaacaggagacgatgcagtcactctctttttttacggctgaggttgcagtgtcagtgctgtgcgcagtgttcgggagtttagtaccggagagaagcgatcgcaacactaaaatttccaggactaaaatttccaagattttagtcacgcgagacactcgtgcaagaggctttcacgaagaaatacgcaaaaggaccaagttacgggggggggcaggggtgcgcacagaatcacggacgcaaccagtacgacaccgttttcttagagaatatgtagattcggagatcattaaattctagaatataaaacaaaaaatttcaagtatatcactttttcttttcgataaatttagttaatgtaaagatttctccgacaatataagagaattgacaaaaaataattttgcaggtataagaataatatatgagtaattttaagttataatgacgaatttgaagataatttacaattgagcattatatattttcaataatacatcttattcaagcaatattcataaaatagtagtgttctacaagactccgctacgccaattggtaacgaagggcccttgaggttttagggtagattttcactatagtgctcctggccctgcatattacagtgattaatcgtatacagtaactatactataggatactccagcaaaccaatagttgaacaaagcaaccttttgcatgtcctcgttccgtacaacaagcacaatttcaacgatgatgccatgcgatggaactgcacatatccctcatagccaacttttcaggcaacacagtgatgcttgtagtctggctctagaacatccctacaaccatcgtgctggcaggatacccgcaacatacactggagaaacacccggacattgtttccagcgctttgcagccacggtcctcactgaattctctgcgatcctactttaattgcaaagcatccccaaatgaacgacaaaggttacacgtcgcgtgcttagccttgtacggtcgctgcactcagggctccggctctgcactcattctctgcgatcctactttaagtaagcgacacttgagaaccgctttcagcgtgccaaattgcaaaacatccccaagtgaacgacaaaggttacacgtcgcgtgcttagcctggtacggtcgctgcactcagggatgtgtccagactgcgacacaattcggctttcacggatccgcacgagaagttttggggcaccctgaagctgcatagcttcgagcagaccggggaattaggcttggcaggtgaagcaaactcgaagctgaccaaagcaagcgctgagcttcag
>BGNK01004231.1_51612_57842
ccgttctcgggtttagtggtttaggatttcggtttagggcaaggctttttctaggagcagaacagtggtgaggatacggaggacacgggtgaggagaggcgggggcgcgacgacgaccagccgaccgggatgagaaccgcgggtgaggatagtggtgaggggtgaggatagaggcggggggcgcgacggcgactgagaactgcgggtgaggacagtggtgaggacagaggcaggggcgcgacgacgaccagccgacaacgggatgagaaccgcgggcgcgacgatgaccacgactgacgcgggtggtgagaatcgcgggtgaggacagtggttgaggatagtggtgaggatacgggtgaggatagaggcggggacgacgaccagccgacgaccctgtgagaactgcgggtgaggatagtagtgaggatagtgtgaggatagggtgaggatggaggcggggcacgaacaaacagtggccacaaacagtgccacaaacacaaacagtcccaaacagtagccactccgctcactcgctcgctccgctccctcgctggctccgttctccgtgagctcgctcctcactctcacgtgcctttcttctttgtaccacatggtagcggctgttttctgttattgatgtgtctgtgctcgagttgaatcaaaaagaagaaccaattttctgtctcagattcgatccgaaaaaaccagacttctggattgcaaaaacctgcttggacaatggattcagacgactggactcggacgacccggtataaaacttttttgctctctccgctcgtcgtcgctccgctcgctcgttcgctccgctcgctccgttcgctcgttcgctccgcttgtacgcttccataatgagctccgattgtgaggaaaattttggctaaaaggccgatgatcgttgcgtctcttgcgcttgagcccactgcactactggggacgacagtcaaattgtgcgtgaaacggtgcggatgattgccgtcatcatgtagccttgaaaaggacactgcaggccgctcggaacgccgccgctctggatgcaaactcagtgttcctgatggctgtgcagttagaaatagcattcttcccactctcctggtggtttaaccggactgctggcgtctcggcgagcttttttgaatactttggccagatgaaggtgcggcaagatccagctgtgcacaaagtctgaaacagctcgagtcagagcagacattgtcctctgagtccagtgccgcggagtgcacgtccgctgtgaacagttccattaaggctctgtctcttctgggtccggatgagattcttgaatgcgaggcagtcttccaggagagagaagcggtatttggcttcagtagacccattagaggatatcacagaacccatgcatgaccaacgtctcattgcagcacttccacactctcatcatgtttcggcaacacagcaatctcgccttcatggcccagacttcacggaggagagataagtgcggcacacagatttgctgacgccacattctggacgaagtctgggcctttcggtgcaacacacgtgcacacggtgccttgaaagtcgaagttgcagaacagctggccaagcatatcctgatgggcaactgtcatatcccaccgattgacggaagtctgcactgcggaattccctttcttcttgcacgtttcagagactttgagcatgcgtgtatgtgtttgaagctgttattgccagactttgccacaacgagcatgagttcgcaggttgaatggacagcttcagacaaaacaagtttgtttttcgtttgtgttgctgcttccgactgtgtgtgtgttctgttaacagctttttgtgcatcaagctggcaacgcgaagatgaatggatacaacttggcaaaattcaacttttttttttgttgcgttgttttgctccgctcgtgtctgtccttgtctgtgtgttttttgtgcacctgtcacttcttgtttgtctgtgtgtgtgtaattgaagggacacagcttggcgatttgtgtgtgtgtgtgtttgtttttgcttgtgtttgtttctgtctgtgtctgtgtgtgtatgtgtgtgcgtgctgtgtgttcgtgtgtacaaaagtgaaagtgcttcgcgcattgacattgaagcattttgagatcaaagttctgggctgcatcgcttttccctttgttccaagaatggcggaacaagaccaagagtttttgacggctgaggaagcatctcgagtgctttggccgtctgctcggcagtccttgtggttcatggtctggttggggctcttgttgcttcccacattgttgtgccaacggacatcagtggcaaaatttcaatcggaaccaagatatgggaaattattttctgcattgcacaattcgagagactgttgtgtcacagcactccgacgacaccgatgagaattctgattctccttctaccaagactaagatgtgcaacaggaagctcacttggaggcgcccaggcacggtgcccatctattgttgtcgcactatggctcccgacacatatttgcggtgtttgtattggttctgtgatgattgttcttacaacactgcactgcacgaaagcaggctcgtgccaccacaaagatgtggagcaagcttgttcatcgcttgcgctcgattttgcaattggcaatgtgtcgcttgcaagactcacaaggcaagcttggtggccctggcaatctcgtcgccattgacgagacgtggaNgcaagcttgttcatcgcttgcgctcgattttgcaattggcaatgtgtcgcttgcaagactcacaaggcaagcttggtggccctggcaatctcgtcgccattgacgagacgtggatgacggcaaaaaacgggttcgcggaagttttcgtggcagacaaaccgcgggcaccaaaacttcagtcctgggcatggtggaagttaatctggcaagtcgacgctgcactggcagatgtttgctgctggagattccaggcaggaaggcgaagactttgcaaacacatgtgcggaatcgtgtcttacccggctctttggttttcactgatgcttacactggatactgatggcttgccaagaaagactccggctacgtgcacaggtgcgtcaatcacaaacagaaagaattttctcgcaccgaggagatctttggggtgcgccaagtcgtcacaagcaacgctgcagagggtttgtttggtcgcttggttttcggactttgcgacaacagcagaagtggtctttgccagcttttcatggcagcagcccattgcgcaggaaagtgcatgcagcaggtgtggttttgggagcttgctagttcaaaattacacagcagctttgttttggcagtgataggtgctgaaaagtgtgtgcagtggacgtatgtggttttcagcagctttttcagagtgaaaccaaaagatattgcttcagacaagacgtgcaagcagcagacatggttgttggaatccttgcttcaaagtgaagcaaatggcaaaagagtgtggtctttcttgttagaggctggttttgggaagcttgcttccaaggtggttcttcctcaaggggcagaggtagtcatgaagcaccttgaaagcttgcttcataatttttgcagcagacgtggttttggaccttcctcattcgtagaggtagcttactttgcttaaaagttattgtagcaaaaaaatgttggactttcttcaaagggcagaggtactcttgaagaccttgggaagcttgcttgaaaatttctgcagccgacgtggttttggacctccctcaagaagtgatagctgcgtaaaagtgtgtgcggtggacgtacgtggttttcagcaactttttcagagtgaagccaaaagatgttgttttagacaagacgtgcaaacagcagacatggtttttggaaccttgcttcaaagtgaagcagcagagtgtggtccttcctttttagaggctggttttgggaagcttgcttccaaagtggatcttccccaaggggcaggtagtcgtgaagcaccttggagagcctagttcaaaatttttgcagcagacgtggttttggaccttcttcaaggcgcagaggcagctttcgagtactttgcttcaaagttactgtagcaaaaactaatgttgaactttcctcacgggacagaggtagttttgaagactttgggaagcttgcttcgaaatttctgcagccgacgtggttttggacatcctcaagaatgatagctgcttaaaagtgtgtgcggtggacgtacgtggtttgcagcaacttttcagagcgaaaccaaaagatgttgttttagacaagacgtgcaagcagcatacatggtttttggaaccttgcttcaaagagtgtggtacttcttgttagaggctggttttgagaagcttgctttaaattttttgcagcagacgtggttttggaccttcctcaaagtgcagaggtcgctttcgagtactttgcttcaaaatgactgcagcaaaaaaatggactttcttcaaggggcagaggtagtcctgaagcaccttgggaagcttgctacaaaatttctgccgcagacgtggttttagaccttcctcaaggggaagaggtagccaaaacttctgtaagagcagatatgtcgaaagcatgaaggcttctggaaacctgagtatccagccaggggctgtttccagccaggggtctgttccagccaggggtctgttccagccaggggtctgttccagccaggggttgtatccaggccagggcttcttccaagccggaggtggttccaggcgaagggtttttccagtcagggcagggtgtttttttgttgagggttgttccagccgggagcttgttccagccaggggcttgtgccagcgagggttttgttccagccacgggttggttccagccaagggagtttcacccaagagttttccgtggggtgattttatactccacaaagtttccaagccaagtcggaactaagtttgtactctaaaaaagcatccaagccaggccgctagacgagagtttccgcgtatgagtttgtactccaaaagagcagtttccaaaccaggccgtcagaaaagttttccgcgcggagctgtgctgcgtatatatgagagcgctgtgacgctgtgtggatgcgtttagttggcgtttacagattccggggcccggacgttcccagccaggccgctggaagagctttccgcatactttgtccagtttccaagccaagccgccagaagaactttcagcgtacagcgttccgtggcgtttacagtcttgcgcagctgtgctgttacgcacagcagcacgccggaaacagcgcgtactaagttgaaactccaaaacagcagtttcccagccaagccgctagaagagctttccgcgtactaagtttgcaccaaaagagcagtttgcccaacccgctagaagagctttccgcgttgcactccgaaagagcagtttccaagccaagccttgacttgcattgctgccacgggacttgctattggctcaagctcctgcagcctttcacggctcagcaaagtgagaccattgctgtcatggcatgatttcagctttcaacattggatctaaatcagcacttcgttggggttgtctccaaataccaaaacagatctactggagtctatttagttactagttgtcgtgccgactggcctgcggcgtgaggccgcacttgcccttcttgtttgcagtttgcaggatcaggttccgtggtacaggcagcgagtgatgttgcatcgtccacatatcatgtcgcagtgagtaatctcacttgttttgtcatttcgacatgcccccgttgcaacatccatgcttcaatgcccaagccacgacgcaaagtggccatcagaagtcaatgctgaaaaaaatgacacctgtgtcaggtatacacatccaagatggtgtacaaggcacacatccgtagacggcatgaaggttttgccactcgaattgttgcctacgtcaggtggtttgtaatgcctcgaagattttctgagttgtgtatcaagaactgcccgatcctcacgttgcatcgaccactccaaagaattgacttcgatatgatgctcgcaggtgtcgcaaatactgggaccatcagcaggccgcaccgctaagcgtgcttggctttcgtacctgtttgtttcgaatgcccatcgttgtgggctctcc
>BGNK01001668.1_77383_83487
aatccgctggaagtgatactagcggttctcatgggtttaggttttagggatgagtggcgatggtggagaaagcggacaacagctgggtcctccgagctacgccggggtgcaaagtttacgcttttgggattatgaattcagcaactaaggttgttcattcacgccaaccctacatgaatgacgtagcttcagaccaaaagccacgcgaaccctaaaccctaaaccttgcaaacctcaatccctgaaccaggcttgaaaatccgagctaatgttctaattcttgtctctgccttccgcacctcgatttagggttgctctaggtgttaaaatggggcggccttagtagtgagaacagggctttggggtaggttgagcgtacagtagaagccagaaagttggaacatagttgtcctcatacccttaaggtaaagtataagggatcctagcacgaatcctcctaaagccatgttccaactttctgggttctactataagtagtttctggaactctcagtttatgttggtgtttaagggtaacttactctaagggtccaagtacctaattatcatatactctccaaaatagtgacctacataactactatcctcaagccggctacctatgtattgggtcctttggaccctaagctcacccctccgaagccctaaacccaaaccctaagctgggaggttgtttacgccgcgaagcgcgcgggtgcgacgaagattctgaaagccggtggggcccaagccatcgcgagcgacttaccaattttccggggtttagggtttagggggcccgcataattccgtgcgaccttcggtcaaagccttccgccttcagcatgagcctttaagcgcctaagggtccatgagcccaaatagtgtacactttggccccgaagtacctatgtagagactacgtaatggccgaagtatatgctatttaatatttgggcacatggacccttaggagaaggccttaaggctcagggttgggggtttgagggctgtgatttggctccatgtagtcatatcaccgcagcctcttcacccagttaacaggtttggggtttaggctttcctcttcagttgctgggcttctagtctgggttgtgtgaggaatttgatggcttgttccgcagttgaggtggggtttctcgcagaagcatgcacttcttgctgttcccgacagcaagcctaaacccttagccccaatccctaaacccgaaattccaaccccaaagcaaaaccgcgatccgtaaaccctgaacgcatcaatgctgcatcattttttcccgaagtcccctcaaccctgaaacgcaagctctaatcccttcacccaaattcccaaaccctatatcccaaagtctcaaggcccttaaccctaaaccccaaaccctaaaccctcttcttcggcagccttacttcgatgcctgaggctgcgctagcatttggtacggagacgtgccccaaggccaggatatggccccaaaaagtctcggttcctttcaagggttcttataaagaggtgtataagggctactataggggtttagtataggggccttaacaagtggaatagggttttggggcccattatacgtacgacaactagaataaggaacccccgaaatggtatattttctcttatggggcttaacaggatcttatttactaatattttgcgaaagctttaaaagccccacctagtaatgtagttcaaggtaaacctttcaggagagcacccgaaacccgaaaccccaaacccgaagccctgacattagacgcgaaacccgaaacagtagaccctaagccctaaacgttagaccctacacgctgaccctcaactagaaccacatctcttcctgaaaaagctcgactgctcggcacccagaacttcttttacaagccgtttctacaacgctacttcaacctaccataacctatttttggcaagatgctaacagatacctctcatatagaattgtagagaattcgtagcaatcctacagaataggttcggtactcgttggttagcacggaacagtgtagttccttggttgagttaccggtgaccttctgtcttcttaagccaagatatgatcagcttttggcaagccaaggggcacctaaatccaccccagccttgaagtgcagtaatatgggaagtgggctcaacacttgtaacagtaaccctgtatggtctttacctgagccctacagtacctacttgtttacggttccttgctctgagttgtttgtatgatatgagacctgaacacggtagaggtttttggtatttacggtataccgtatacccccaaagccatcggctttggagatcccctcaactccccacagccccgcctcaagtaagccccctacatccgaaatctagcagctcctcctcgacttcgcagagagccctgcttataatctccagtgtagttccttttgttgctttttttgttcttatagcataggaccctcaccctgaaaccctcaacccctaaaccccaaaccctaaaatcctaaaccctaaatcccaaaccctaaagcctaaataccaaatcctaaaccctaaaaccctaaatcctgtccaaaaaagagccgtcaacccgcaagccctcaactgttgacagggagtatattaggatcctgctgagaagtaggttatagtaggtaaaggagacgatcaggccacctcggccgtcgctctagtcccgtcttacatcaatcaaccacccagagaccgttctcttctgtcgagcacaccaaagtccactgaaatccacaagtcgtactcttgggacgcagaggaagccagtatgtgcaccgaactgtcaaccagaaggctggtgcgttctcccgcatggaacgcatacgacgcatatgggagtttccgacaattgggggtaccttattttggggtccttatgataagaattctactatttagggtactatattagggacccctattttcggaaactcccatttggtcaggacatcaatgttacgacagatgcggtggaaggtctgtttggacgcttggagaagtacttgcgagaacgtgaaatggtccggtttggcaagcggtcgagcctgccccaccagctttgctgggagaagaggaacatgaggaagaggatcagacaggcaaggcaccgttgcatgtacagcatcccggtaacacaaacctttagccaaaagagccacagccacggggctgtaaagtggtattcaacttgaccttcttgcaaataagaacattaaaacttggatgttttcggttaagtattgattgcaacgcaacatcaatgtttgaccttttgtttgctgttttgtgatcttgcagcaaaatcaaccgatttctgtactcatacgtactcatgatgttcggggccacacagcttaaataacaattcaatcttggggttctgttgcccaaaagcaagctcgacacttttgaacctcatggaacctcttactcgtcaaaacaatgtttccggcaaaccaacacatgcgacccattgagacaaattgcccaagaggccttgcatcgcatggcctttctggcaatttgttgagttgcgttttgggcaccaaaagcatcagcaaaggggtctttagagcttttcagggttaagccgtaaatccagcaaatatcgatccaccctaaactcgaaaccctaaacacccaaatctgtgttggccaggtgcacaagatcaccggcccggggaatcagtgcctcgaggattttggagttttatggtgtggggtttcggctttcggcttaagcttagtagctgagtggatacactttacatttgtgggataagattacccacgatacaactaaaagtgtatactatttggggcttatgaactcagcaactaagtaagggtccagtaacgtttgggcttcaggcttcctacctttttagggttccttattatgatttccttatatacgttcttaaaaaggtaggttcttcagggttaggtattaggtttcgtgatgatcgtggaaaaacaggtatgtgaccgcggcgaagatgatgctgcaggcgaacgaggaggcggatagatgcaatgcggctgtagagtctgtagagtttcgtgggactcagtaaggcctggcaactttatattattcgggtccaccacaccaatcgcgcggcgagggttgcctaaacgttacagttacctggcttgcagctcatcgtgtccttcgccgagctttaaaacccgtcactctaggacccatatttcaacaagacaaggtaggttcttcagggttcgtgtaaactctaaacctagattctaaagttcagcctcagctttgcagaagggtcgttccctgttgcatcatatccctggtacccttgagtgcagagccctgtaccatcaacaccacgcctaactagatccgaagaaattctaaacttcagcctccaactctcaaaccctcagcattatatatatatatatctatctatctatctatctctctctctctctctccaaacatatatatatatatataacatacacattaacatacaccctaagcaatggcaagttcggaacctcggacgtttccagcaggcggcggtgtccattgacatgcccgccgggccctccgaacagctttgcctgggccccaaagtcagctgtcccgaggctccttcataatacggaggccggattgattatctaaaccctaaaccctaaacccctaaacccctaaaccctaaaccccttaacactgtccccttgtagtcctcacattatagtatactgtaatatgccttaaagccggctctgataattaatgcccacatcaaggatcctcagtgtgcacgtcgacagctgcattcctcaaatcacggattgtcgtgtatttgtgagttgtgctgctacatccgtttgcgtcgtcagaggttggaaggacttcgcagtttccggttcgtcttttaggactgcagcggttagcttttctcctccagtacatacaatacaagaaatcagcgaatctttccgcctgtttgtggatgcttggattttaggggcgatgccggtgttccaagtttctggctccttctagatgcctcccgccctaattccgaaaccgaagccccaaccccagaagatttagtgcttgggcttcagggtgttcgaactacccagaccttccaatatcccttaatcattcaaggaatgcatccatacatatatatatatatggatatctctgacatcatttttttggatcctactaccttttcggtatgttcctctttctaaagatattgcaaggtctgggtatttgtccgggaagctcttttgaggcatcttcgacatgacgagcgatgccgccttcgtcgttgcggacctcttaagccaggcgggcggtcggttcgaagtttgagggtttggggtttagggaagtttagggtttggggtttagggtttagggtttagggttggtggtttagggtttggagtttagggttcagggtttagggcggtcggttcgaagcttcgggactcgccggtttagggtttagggaccggccgtgtgttgggtccctgaacaggtctatgcgaagctagggcttactttataaacagcggttctaggaggttcgggcagggagaccctctcacccaactgggagtttccgaaaatagggggtaccttattccttatattaaggatcctactatttagggtactctattagggtcccctattttcgggaacccccaaattaccccaaatttcggggtccccaaactgagggcttcacggtctgaaaccatttttcagcatcttgaaataccttatatgtaggtattttcctttgcctcggattttgtagaggcgtcggagcttcaggttcaatcagtcgtggcatggtagaggtcgttgtcgggttacccctccttcatgtgcaaagtacgggcaaaaggccatagaaacccattcaacagcaacaacaacaacagcagcaggacgttcatgctagttaaccccacaccccttttttctaatacataagagactcgcaccctggcaggctgaacacggccc
>BGNK01002255.1_99455_105637
CAAAGGCTCGAAAACGGAGCACTCGTGGCGTCTTGAAGCGAATAGGCAGCGAGTCCTCAGTAAGTACTGGCTATCTGCATACCTTCCAGCGAAACAACGAAGGAGCACAGCACAGCTCTTGCGAAAGAGCTGCCCCATCGCTGTGTTGTTCCCCGTGACATCGAGCCAAGCCGACGGCAATCGATTGAACAGGGCCTTGCCTGATTCCAGCAAGGGTATCTCAGCTTCGAGGAGAGGCACAGCATCCAGAAGTTGCCGAAGGCCAACTGGTGCCGTGAGGATCAGGCGCTCCTCAGTCCAGGCCATGCCATTACGAAAGAGAACATCCCGAATAAGCAAGATCTACGTGACCTGTCCACAGCTAAGGCTGCTTCGAGTCTGTCCGTGCTTTCCTCGGATGCGAATCGCCGCAATGGTGGGGCTATTCCTTCCTCGGAAACCTGCAACAAGGATTCATGCAGAAGGGCTCGGCGTCGGCAAACGTGCAAGTGCATGTCCAGCCTGCTGAACAGAGCTTACTCTGATCTTCAGAGCACTCAGGACCAAATTTCCGGACTGGCCAGATGCCAGTGCTCGCGCGGGGCTTGGCAATGGAACGCCGCCACTGGGCTGAGAAAACTCGTTCACGTCGACAACATCGTTCGTGGGCCTGTCAGTTAAACGACACAAGCTCGGCAGCATGGCAAGGCTGGCAGCTTCGATCCAAGGTTTCCACCGTTTCTCGCCAGCTTCGAACATCTTCTTCAGATCATGGCAAGGTACCGGTTTCCTCGCTCTTGTCTTTTTGACTTTGGGAGCTTCGATCCCCTGTCCATCATCGTGAAGCTCCTTGCATCGAACTCTCGCGACGAGCCCACAAGTGATTTCACCGTCTTTCACGCCCTAGATCAGCGATATCTCAACAAGGGAGAACATGCTTTTGTCCTCTGCATGATCCTCGTCAGCGTGTTCATCCTGCTCAGGCTGCATGGCAGCCTGCCAATTTTTGCTTTTGCACATCAAACACATCAAATATGTCAGACACGCTCAGTGTAGGAATTGGGACGGGCTCATGCAGACTCTTTCAAAGGCAAGGCAGCTCCATCAGCtccaggcagcggcagcaaacaTCAAAAAATATGGTGACGTCATCCGCTCCTCCACAGCTTCGGCAGATTGCATCATCGCGACGAAGCTCATGTTGTACGAAAAACCTCGAATAagagactgctgctgcttgtgcgaGTGCATCATCTTCTTGTAGGCGCTGGAACTATGCATGCGCATGAAACACGTTGAAGCTCTTGTTTTGCGGTTGCCTGGCTTAATGTGAACACATGGACGCCCAAGTGCATGTAATCAGTCATGCAACAGCATGCTTCGCCACAAAGGCTCGCATGATCGGCGACACTGAAATCAATTGCTGGGCAACTTGAATGCGAAGATGCAAAATCACACATTCCACTATCGCAGCCATCCGGTGCCTGATTCACATCCACCACTTTGTGTGTAAGTCGTCAATCCTTTTTGCACTCACCAAGGCCTCGTCGTACCCTCACACATATCAACACGGGAACGAGACAATCATCCTCTAAAGCACGTATTCTAAAGCACATATCTCTTGTAAGCTTCCTGCAGAAGACTATTCCCAAGTTGGAGAAAACACAATTGGCAGGAAACGAAGTGCACACACGCCGCTAATGTTTGCCTGTTTGCCTCAAGTTGCTGCCTCAAGCGTCGCCCCCCTGATTACCGCCGTCGAGTCACGatccttaaggctttaaggccacTTGTTGTCTCGTTTTTGGCATGCATGCTGTGCGGCGAAACAGCCAGTCTGTAAACTGCCGGACGACGGGCATTCAATTCTCTAAATTGGAAGGGAGCTGTGACAAGAAAATTGCCGTCAGGAAAAATCAAACACAAAGTTGTCAAAATCATTTGACTGCTGTCTTTGATTTCTATTTTTTGCTGGTCTGCTCAGTGGCCATTTTTTTCGTCCACTCTTCCTGTCTGTGCTGTTCCTTTGAGTGTCTGGTTCCTTTGAGTGtctggtgtgtctgtgtgtctctgttgTCTTGTGGTtcctgcttgtgtgtgtgtccttgTCGTGGTTTCTGTGtggctgtctgtgtgtctttgtgtctgtgtgtgtgtgttgtttctgtgcgtctgtgtgtttgtttttgtctgtgtttgtttctgtctgtgtctgtgtgtgcgtgtttctgtgtgctgtgtgtgtgtgtgcaaaagTGAAGGTGCTTCGTGCGTCGTGAATCATTGACATCGAAGCATTTGAGATCAAAGTTCTGGGCTGCATCGCTTTTCCCTTTGTTCCAAGAACGGCGGAACAAGACCAAGAGTTTTTGACGGCTGAGGAAGCATCTCGAGTGCTTTGGCCGTCTACTCGGCAGTCCTTGTGGTTCATGGTCTGGTGGGGGCTCTTGTTGCTTCCACATTGTTGTGCCAACGGACATCAGTGGCAAAATTTCAATCGGAACCAAGATCGGGGAAACTATTTTCTGCATTGCACAACTCGAGAGACTGTTGCGTCACAGCGCTCCGACGACACCGATGAGAATTCTGATTCTCCTTCTACCAAGAAGAAGGTGTGCAACAGGAAGCTCACTTGGACCCAGGCACGGTGCCCATCTATTGTTGTCGCACTATATATGGCTCCCGACACATATTTGCGGTGTTTGTATTGGTTCTGTGATGACTGTTCACAACACTGCACGAAAGCAGGCTCGTGCCACCACAAAGATGTGGAGCAAGTTTGTTCATCGCTTGCGCTCGATTTTGCAATTGGCAATGTGTCGCTTGCAAGACTTGCAAGGCAAGCTTGGTGGCGCTGGCAATCTCGTCGCCATTGACGAGTCGTGGATGATGACAAAAAACGGGTTCGCGGAGGCTTTCGTGGAAGACAAGCCGCGGGCACCAAAACCTCAGTCCAGGGCATGGTGGAAGTTAATCTGGCAGATGTTTGCTGCTGGAGATTCCAGACAAGATGGCGAAGACTTTGCAAACACATGCGGAATCATGTCTTACCCGGCTCTTTGGTTTTCACTGATGCTTACACTGGATACCGATGGCTTGCCAAGAAAGACTCCGGCTACGTGCACAGGTGCGTCAATCACAAACAGAAGGAGTTTTCTCGCGCCGAAGAGATCTTTGGGGTGCGCCAAGTCGTCACAAGCAACACTGCAGTTCTAGATAGGCTCGCACTGCTCCAGCACATCCGCTCTCTGTTTTGaccgtgttggatctgtaggctatgCGGCTAGCCGGAGGGTGCCTTGTCTCCTGGACGCAAGAGGCAAAAATGAAACCCCCTCCCGGGCTAGACTTTGTGGAAAAAGGCGGATGAAAACATGATGCAATCGTTGCGAATTTTTGGCAACATGTACAAGCGGCAGTCTATTTTGCTAGAGTGGGGCAGGCTGCGCGGCTGTCTGTCGAGAGTTCAGGCTGCTGAACGTGGCTAGTGTTAGTCCAGCCCTGCGGCGTGCGGGCAAAGGTGTGCTGGTGATCCGAGGCGGGCACCAGGGCTGTGAGACTCTGCTAAACGAGGCTGTGAGAAGTCACTGCTGCATCAGTGGGAGATGTCCAGGTGAGGCGAGGAACTCAGGTACCTGGGCGAGGGGGGTTAGGGCGGGGCAACCCAAAGGGGGCTCGGGCCTAGGGCAGAACGCAATGGGCAAGATCGGCTTGTGATACCTGTAGTCAGCATGAAAGGGGAGGCCAAAGGCCGGCGTTTGACAAAGCATCTGAGTGCCCAGCTAAGTCCAACGGCTGATACCTGAGGCAGGCACGGTGGACTGGGCGTCGTCTGGCGTCGGCTTTGCGACGGCGATGGCAGAGTCAGGGAGAAAGCGTTCTTTTGGGCGCGTGAAGGCTGACGGCTTCTGACGACCTGTCGGTGCGAGAGGTCCTGAAGCCAGGCTAACAAGCATGGGCCAAGTGATCAGGTCCGACGGCCTCCGTAGGCGGAAGGCTCGTTGAGACCTGCTTCTCGGAGGTGTACCTCAATCCAGGCGGAAATAGGTGTGGGCGGGCGGGGCTTTTCGAGAGAGACTGAAGTGCTAGAGCCAAGCTACACACAGgcaggcatgtaggcatgttaGGTGTGTAGAGATTCACAGCCTCCTAAAACATTCCTGAAACAGAACAGGTAACGTTCTAGATAGGCTCGCACTGCTCTAGCACATCAGCTCTCTGTTTTGGCCGTGTTGGAACTGTAGGCTATGCGGCTAGCCGGAGGGTGCCTTGTCTCCTGGAGGCAAGAGGCATAGGCAAAAATGAAAAATGAAACCTCCACTTCAGGGACAGCAAACCGGTAATAGGCACACTCCCCCACCGCGGGCGGTGCGAGATGGACCTGAGCTGAATGCAGCGTGCAGGGTCTGCCGTTTGGAGGCTTGATCAGCCGAATTCTTGGGGAGCAGGTGCACTTGGGCAAGTTTTTCTCCGCTGCGATGCGGAGCCTCGTCCCCGAAGGCTCAGCTCTTGAGTACTTCAAGAGGGGCTGGCGAGTCTGCGACGTGGCTTGACCAGGACGCCGAAGAGGCTGCGGAGGCGAGACGCTCCAACGGAATGCGAACCCGCTCCTGGGGTCGGTGCTGGAAGGCTTGCAGCCTGCCGCGGCTGAGGTTGTCCGCCCACTGGTTATCGGCTCCGGCGACATGTGAGACACCTGGAGCTCGACGGCGTGACTGGACGACCAAGAGGCTAGTAGGCCAAGGAATTCTGAAAAAGCCAGCTGGGTAAACAGCTTGTTTCTCCACCTTCCTAGGCTGTTGTCGCTTTGGGCTGGGAGGCATAGGCTGAGGTGCGACGTGGCGTGCCTTTCCTTGGCTGACATGGCTCAGGCTAGCTGCGGCTAGCTGTGCCAAGGTTTCAAAGCAGGCTATATATTTCTGTGCGTCCTTGGTGAGGAAGGGCATTCTGGCGCGCGGTGAGCTGTGCATCAACTGCAGGCCAAGTGGGCAATCGCATGGAGGCTAGGACGGATGTTGTCGGAGCCGGGCTCGTCACACAGGAACTGACCGCTGCGTGGACAGTTTCGCAGAAGGCGTCGGCCTGCCAAAGAAAGTGGTTTCTGGGCAGGGTGAGTAGGAATGAGGTACCTGAGGACCTGGCGGCCGAGGATTGCTCGATGCCATCTGCAGGAGAGGCAGGTCCCCCGCTAAGGCCGCTAAGGCAGGCACCACGCGGGCCCAGACGGCTTGAAGGAGATGGTCTGGCATCTCCCAGGCTGGCTCTTGAAGTAAATTCACGACTGGCAGCGCGGTGTTCGAGGCAAGCAGCAGGCACTTGTCAAAGAGAGGCGATCCCGGCAGGACGGCAACTGCTGCGGGTCGGACTGCTTGATGGCAGGCTTCTTTGCGTAAGGTCGAGCTCTGTTGGCGAAGCGCCTGGTCGGTCTGGTGTTTGTCTGAGATGCTGGTGGCGTAGAGATGCGCATCCCCCAGGGCTCGGGCTTGTCGCTGGATTCCTGGGAGGCTTGGGGAGGCGGCTGTTGCCTCGGACGTCTTCGCTGCTCGGCTTGGAGCCTTAGTCAAGAAGACTTTTTGTCGTGGTCTATGGCGCAGGCAGTGCTCCCTGAGCAGCTGCGGACCGCACACAGATACGCAAACTTGCAGGAGGCTAGTTGGCAGAGGTTGCGCCGGTACCTCTTGCAAATACCTTGCCTTTGGCTTTCAGGACCCAATTGGCTGGCCAGTCCTCGGTTTTTGCTTGTTGCCGGGCGCCCTTACCTCCTTTGCTGCCGCGTCCTGGGGCAGGGGTGTGTTAGGACGCTCCCGCTTCCCCGGGCCTAACTGCAACTGAGGGCCTGGGCTGAGGGAGGTTGGCTAGATGCGGCTAGATCGCTCCGGATGCTGGTTACCTCGTAAAGGGCTTCATCACGGCTCCAACCCGTGGAGACCAGGCTGGAAAGTGTGTTCCAGACCTTTCTGTCGGCTGCTAGGAGCTCTTGTGTGGTGGGTTCTCGGAGAGAGGCGGCGGCTAGGTCTGGGAagactagggctagggtctcTACCCTTTTAtcaaaggctttaaggttgttaAGGTGAGCGGCTCCGCACAATGCCCATGCATTTCTGAAGACTGTCTGGATCCTATGTAGGAGACGGGCAGGCGAAGGTGGGACACTGCCATCTCAGGCGTGTCGTCGTATAGGGCAGAGGCTAGTAAGCTAG
>BGNK01004738.1_44418_50516
CGCTGTCTTTGGACAGAACTGAGAAGTTTACTCTCCAGGCCTCCGATTGCGTTACTGCACGCGGAGCAGGTGAAAGACTGGAAAAAAAATACATCTGCAAAGAACTCCAACTTACAAGGTGAGACAAACTTGGTCTTGCATAAAACAAAGAAAAAACGACATGTTGATGAGCAAGCCCCGGCGGTTTTAATATGTTtggcgcaaaccccaaacctttaaaaccccaaaccctaaacaaaaatgcTGGCatcccccaaaccgcaagcgaCGCAAACGAAAATGTGCCTGCacgcaccaaaccctgaacggtgaTGCTGGCCAGCCAACCCCAACCTGAAAGGAAATGTTCacagccctaccccaaaccttaaacgataTGCGAAAAGCTTGACACCCTAAGCTGACATGCTGAATAGCAGAACCAAAACCATGAAATGAGATGGTGGctggcaaaccgcaaaccctgaacggacatgttggcagaccccaaacccaaacaatagatcttgcttggcaaagcccaagccccgaagacctCAGAAGGACATGTTCCTGTCCgtaagcgcaaaccctaaaacaaaatgttggccaaacccgaaacagtttAACCTGAAACGGttgttcaaaccccaaacaaaatgtcttcaatccccaaacctttgaaaagAAAAATTCAAAAgccatccccaagcccgaacggATTTGCTAAAGAGCTTACGTACCCCTGAACTGACATGCTGAAAAGCAAACTAAGACCATGAAAGCAGGCGGTGGttggcaaaccgcaaaccctaaaaggacatCCTTGAAATAAATGCTTCGAACCTGAAAAAAATTGATGAGCGAACCCCGCACTTTAAATCTGtgcggcaaaccccaaacctcaccccccaaccctaagatgAGATGTTGGCATCCCAAAAATCCCGAATGAAAATGTTGCTGCGCCTGAAACGGATGTGCCAAAAAGCCTAACACCATGTCAGGGTTGGCAAGCTGAGTCGAGGTGGTTTTCCCTCAGGTTAAACCCCCTCTGAGACTCCGAGAGCCACAGTCAGTCAGTGGGCTTCAGCGTCGTAGAACTGCTGGCTACGCTTGCCACGCTGCATGTCGAGTCTTGACTCCGGTTGGATTAGACGCTTGATCACAGTTGAGATGCTTGCTCAGACGGACAACAAGTCCAACGAGGGATTGTCAAAGAAGAGCACTACCACTAAATGGCCTCATGGTGAACACAGCTTCCCGAAACCAAGCCCAGAAACAGACCTAACCAACGAGATGTTGATCGGTTTTCTCAGAAGCTGCGGATTCCACTGCAGTGTAcgaagtcgcttcaggtctcaacggcaggCTGGGTACAACACTATGGAATTAATTCCCTACAACACTACCAAACagtgcaaaagcttgcactgacagGCTACGTCAACGAAGCCACGTTACTACAGCGCAACGGTGGACTCACAAAAACTGCAGTCTACGGTCGCTACCCGTGGTGGCCATAGCAAAAGTGCAAGGCTCAGAGGTGTTACGAAGAAGTGCGGCACACCACAAGTTACCGTGACTAGTGAACCAGAGGCTCGCTGCCTGCTGACACACTGCAGTTGAAGAAAGAAGCAAGAGGCTGAAGGGGCGGGTTTGCAGTAGCTGTGGAAGCAGGCTTACGTAAGCAACTGCACAATGGTGTCCAAAGCCATGTGCTTTGCAGCGCCCTACTCTGTGAAGAGTGAAGAAAACTGCAACTACTTACAAGACTGCCATTTATGCTAACAAGCTTCAAAAAAAGGCCAACAGTTGCACCAAAAACGCTTAGCAACGAACGAAAAAGAGTCTTCCCACAGCTCGGCACTACAAGGGGAGCCGTGGCACCCTCCAAGAAGCTTGACTTTGACACTCACTCTCTGGTCAGATAAAGCAGCAGTTGGCAGAAATCGGCCAAAACCGATCGTTTAAATCTGGCTTCCTGGAAGAATGTGGCTCTGTAATGTCCGAGGTGGAGACAAGCACCTGAGGCGCTGCCGCTGCCCTCAAGTACATGAGCAACTCTCTGCTGTATGGGCCCCATGCCTTCGCGCgaagggggcttaagccccGTTCAAGCCCCCCTTTAGACCCCCCCGAGGGGTACCctagccccccttaagccccttcaagggtcttcgagggggcttcaaggggtagGGCCGTTGGAATCGTGTCgtggccttgttttggggttggagttgaaccctaacctaaccctggGCTGCCACGTTCGGGTTAacgccaaccccagaacccggggTTGggattgaaccccaaccctaactccGGGTGGGTTAACCTCCACCCCAACCCTGGATTCCGGAACTCTAGCGTCAAACTCTGatttttgcaaagtttgcaaaagTATCCAGGCCATTACTGGAGCTTTTCAAAGTTTGACGCTGCTTCGAGTGCAGATTTGAAACACGGTTTTTCAAAGACTTGTCTCTTGTAATTTTAAAGCGATAtggacccttcaaacacggCTTCTAGCTCCCTTGCGTCAGAGGTCCAAAGTAATCTTTCCAGTTTTTACAGGTGTCGTTTGGGCAGAATTTTTCTCAAATAGAGAACTAAGTTTCGCAAACTTCGCTTCCAGCGCTCGTCAGAAGAAAGGGAATCCGAATCGTGACTGCTTCTGGACTGGTGCTGAGGACTGGCAAGGCACTGCTTTCGTCTCGAGAGTGTTTTCTCTTGTTTTTTTCAGAAGAATTCTCGAATTCATTCATCAAAACATTTAATATTTTCCAACTTACAGATGATAATTAATTTGTGGTATTTTATCGCATTTTGGTTTCTTCGAGACATACGTCAACCCCCAGGGTACTTTGCTGAGCAAGGTGTTTGTTTCTCCATCTTTTCGGCGGATTGAGTGGGATTCATCCAAGTGCAGGATTTGGCATGTGGTTAAGAGTGACTTGGACATCAATGTAAGCAGTGAATGTTCTGAGATTTCCGCGTGGTTCCGGGTTCTCTCATCAGAAGAAGCCAGCATGGAACGCATATTTGGTCAGAATGTCAATGTTACGACAAATGCGGTGGAAGGTCTGTTTGGACGCTTGAAGAAATACTTGGACAACGTGAATTTGTGGCGGTAGAGATGTTCTACTTTCCGCGTAGAGCCATTCCACAACTTGCTGAAAGAGATTAAAAACTTGGCAAGATGCTCACTCCAAGCGGCCGCAGGCGAGTAGCATCACTTTGATGTTTTTGGAGAGGCCTGTTGCCGTTGTTGGAAAAAGGAACAGAAGCCTGCGCCACCAGCTGTGCAGGAGAAGAGGAAATGAGGAAGAGGATCAGACAGGTAAGGCTCCCATGAAAACGGAATTTCTTAAAGTCAAGTTTGAGGCTGACGCAGGAAGCAGCGGGAGTGATTTGGAAATTGTTTGCATCAAGCCTGCTTCCAAGAAAGCAGAAGGGAGTCAGTCCGACTTCAGAAAGAAGCGTCAAGCTCCCAACCCTCGGTGCGTGGACCTTTTTGCAACCCGGGCtccgggttgggggttaaggttggggttcaacTCCGACTCCAACCCCGGGTTcttgtgaaatttccctttaatcttggatgtcctgatgtgctggcatgctgaagctgttagaagtacttttgagttaggtgagtgactgcacgttcgtttcgtctcgtttttggtttagttctaaagtgctttgcttggggacagacagctgaagttgtttcactgtcagtgagagcccaacaacgctgagctgcgcccgcgctttggctcaagaaaaagaccgagtgctacgcgctctgtttNcagacagctgaagttgtttcactgtcagtgagagcccaacaacgctgagctgcgcccgcgctttggctcaagaaaaagaccgagtgctacgcgctctgttttttcacatggtagcggagttCCTGaagaaagtccaggagctgtgaagcgccatggcctcgcccgagcaaggagagagtgctgcaggttcgccacacagcacgcctgtgcctgaggagatggacttcgacttgttcggaNNNNNNNNNNNNNNNNNNNNNNNNNNNNNNNNNNNNNNNNNNNNNNNNNNNNNNNNNNNNNNNNNNNNNNNNNNNNNNNNNNNNNNNNNNNNNNNNNNNNNNNNNNNttgcagcaacagcagaatcagatgaactttctgatgcaagctcagagtgctcagttgactcttttgaaccgtcgtttggacgaagaagaagccagacgaaaggctgaggaagcccggcggacggtgtcagcagacccttttgctgcagcaagtgccggaagtggttcaggagcaactgtaccggcgcctaccgggtcgcctgtggcacCTCCGAGTGTACCTGCTAGTGTTGTGACGTCTGGAGGttcttcgagttttggtggtagagcggagaagtatctgccgcctctgcctctcATCAACCACGGGGAGATGAAGCAAGGAAGAATTCGAGAGCTAGAGGAATTCCACCGTTTNNNNNNNNNNNNNNNNTTCCACCGTTTTCTGGAAGTGCTGTCAAGTTGGTTAGCCTTGACCGACGACGCGTTTGTGGGAGAACTGCggcagtgtttgtttgtgcccAACGAGATCCAGCAAGTGAGTTTGCCCAGTGACACCGCAGGGAGGAGTGCACGGCTGTTTTACCTGCTGcaacaggctttggccaagtggGACAGAGGAAACCTCTAGGAGTCCTCACACAGATGAGCGGTCCCGTTGCGACGAGCTGGTTACGAAGGCGTGCGAGAACTGTACCGTCAGTACTCGGTGAACAGCCGCATGGAGGCGGTGTATATCCGAGATGAAATGTTGaagcttcacaccaagacgGGATCCCTGAAGCGACCGCTGGAGGTAGTTCGTTTTCTCGAGGACGAGATCTCCAAGGGAGATAAGAAGCTGGTTCGTTTTCC
>BGNK01009592.1_1356_7451
gcgccaacggtaggatcacgcgcccacctttttaaatcctatgtccaaccatcacttttggacctccccccccgcctccttacttggcgcccggaacgcaaccagttacacgtcgtaacctttaatatcgagacgttagttggccacggcaaacaagaagcgcttgccgactttgtcaggaaaagagcgattgatattcttgccgtccaggagactaaatcaacttcatccgatgagcgNttagttggccacggcaaacaagaagcgcttgccgactttgtcaggaaaagagcgattgatattcttgccgtccaggagactaaatcaacttcatccgatgagcgtcgggtggcgggaggaaagctcctactatctggcactccctctctgaacacatggcaggggtcggttttttcatcccggcccgctctttacctctagttgctgattttctcccgtactcgggtaggattgcatccctcaccctacgtacgcaaccgctccccacacatctcatcacactttatgcccccagtcagctggtagacccggctgcggacgaggcctgcaaagatcatttttgggacgagttgcaaactttccacaacaatctctccagaccttccctaatcgtctacatgggcgacttaaatgcaagaatcattcccacccaccttgaagaattcagcacccacatcggcaaggcagtcttccccagtgaccctcctgccgatgacacctacaccaccaactattttaaactgctcgatttcatggttcataatgatttcctagtggcttcatctttccacaagcgcccggattctagaatccttacctatcgagaaattgtgtcctccccggaggcttccttgacacagccttccaattctgattttgcttgcctcgaccatgttttgctgcccatgacctcgctccacaacttaaaagctgcgagcacccaacccacttNacacagccttccaattctgattttgcttgcctcgaccatgttttgctgcccatgacctcgctccacaacttaaaagctgcgagcacccaacccacttggaccctcccgtggtttcaccgacactaccctctgtctttcactatcacctttgacaaatttggcaaaccaccgaaaaagccgccgccaaagatcaccccaccacgcaccaaggcagatcagcttaaatttcaacggaagtttgccgacacctttgccaccctcactggatctacgtcctacactttaggaagccatccgaatcccttggccgcgagtgtttttacagacgggtcttgccctgaccagtaccacgtttcggtgggcaaccccgctggttggagcttcaccatccaagctccctgcacactggattgacgcttggggacctgttggtcaaaacatatccacgcccataccgggcaccaataacaccgcggaattacaggcttttttgaagctctcgactacatctccagacataagcaatcacatggaatcaaaagcattaacctctacaccgactcccaacttgcctatgattttctgcatgggctatctattccgaaacaacaNccagacataagcaatcacatggaatcaaaagcattaacctctacaccgactcccaacttgcctatgattttctgcatgggctatctattccgaaacaacacctttatcttcttacgcaaggccgtctaattgaccacctacttccccagattcaaatttccttgatgaagataaagggacacgctggacaacaaggcaatgaacgtgccgattcactggccccgagcgccactggggaaaaccctgataccgcgctccccggacgtttgagcttttacccctcgaagaacaggcctcgatactacaacaggcggccttgcaggctgcctcggactaaggaaaggaaacgtccataaaaaagagtcctctctgagttaaccaaacgccttataaatcgcatagcaaggaccccagacgaaccgagctccccacagaaactgcgtaaagccgcaaagcgtctagtccgaaacagaggaggcacagcatctgtgtaataataactaactccaagattgcaagaagggccttcgaaacaatggtccactctcaaatatgcgtgaggattacgtcctggaactcaaggaatggaatgcgaaaaaacctaatgacaaatgtccagtaagccaacaaaaacggaagtcgggccgagcacctcaaccaaatctctcctttttgtgcgccactcctgtttttccgccagcaccgtttgacacaagcccattcaaagaacaggaactctgagcgcgctttcgcgcctcaagaaccgcaagtgcccagatccggaccagctgccagcagaatttggaaacacgctagcgtgttcaataaagcgtttaatgggtggcagacatcgttgtgatatttcagaagaaagactgcagatctccacaagcaaacgtccaatctcgctcattaacagcaagaaatgaaaaaaaaaaaactacgtctgtttgctccatgcacgcctcaaggcggttccagatgatcgcatcttctcctgtgcaatttttttgcggcgtggactgcttgtccatcacgcactgaccgatctgtcaaccacaaagctggtgagttcttccgcatggaacgcatgcttggtcagaatgtcaatgacacgacaaatgcggtcgaaggtctgttggaagaaaacttgcgaatgtgaacttgcccggtaaggttcaggatgaatttccgttttcggagcagaatggcaattttttcgacacacgtgaagcagcagcgcatgatcgccagtggattttcagtttgaggtgttcatgatgtcatcattgtgtccaaggtgtaatgcgtgtgaaatggcgcatgctgttgtgcttcagagacccaacatgctcacaaattttgcatgtaagttcctgcatgtgggttgtgtcactgcttcgggagattgtcatcttcttgctgcacacggatccgatgccgccatgctgcggagctgccttccagcgtttgggcgaaaatatctgtgttgcaagatgtgcatgtgagacgagggttgtcttggccagtcgaacgataatggtgaaagaccgaggtggaaaatgtttgcttcgtcccgaagcacaatcaagcagatgtgtgggtctttgggacggtgtgatcgcgtgcctccgaagtgagttagctgttgtgctgtcatgtgcagttgcatgtcatgcataatgagttcaactgaaagttcgaactgcgctgcaaagctcactggaatcggaaggcgcagtgtgtgcagctcgactctttatgatactgccgaaccgcgtttgggtcggtagccacagttgtttatcatcattgcatctgtgtcattgcttgcttggttttggatgacacgatttcgaacgtgatttgagtgcacgcaacacggccctgccccttccgtgtctgcgaagttatcgccaggtgacttaaactgttggcgccagttccgttggcacgatctgcgcggtgcatgtcggtttgcaaaccggatgtcgtgtgttggtgccagatgagttgcactgtttgcagtgggccgggttgcttgcgattcatcggggatgctgcgacagtccacgctcgttgtgccatgaagtttttttcaacggcactgccattgtcaatggtatagtttttgacccggacaattgcgcgcctgggcaggccagaatttgttagtcgcgcctcgcctgtgtggttatatgccgacaacgttgagtcaaaccaagccaggcccccgtacacgtaaccccacacccgtgcatgtggctttctctttagggccgcgacgaaatgagaagtgtgggtgttatctgcgacgaggcgaaccgccccttccagcatgcccttggagcgtggtccggcacgaacgtcttggtggcacgactctgcatcgtgctggagactgatccagacgtgaccgtacggccgcacactactactactactacttctacttcctctactactactactactactactagtactagtactagtactagtactagtactagtactagtactagtactagtactagtactagtactagtactagtactagtactagtactagtactNtactactactactactactagtactagtactagtactagtactagtactagtactagtactagtactagtactagtactagtactagtactagtactagtactagtactagtactactattacactactattacactactactactactactactactacttctgcttctacttctacttctacttctacttctactactactactactactacttctactgttacgagtactatgactacgtctactgcttctcctcctcctcctcctcctcctgctacaattactacgacgacgacgactagtactagtactagtactagtagtagtactactactactactactagtactactactactactactactactactactaccagtacggctattattattattattatgattattactactactactactactgctatactgctactactgctactactgctactactgctactactgctactactgctactactgctactactgctactactgctattactgctactactgccactactgctactgctactactgctggtaatattaggcttttattattatgattattactactactactactactgctactactgctactactgctactactgctactactgctactactgctactactgctactactgctactgctactactgctgctactactagtactactactactgctattcgtactaccactattagtagtagtactactactgctactactactactactaccacctctactactactactgctgctgctgctattacctgctgctattgctactcctgctattactgctactattattattacgagtactactactactactgctactactatttcttttactgctcctactcctagtactactagtactactagtactactagtactactagtactaagtagtcttactactactactactactactactactactactaccactactactattactactgctgcgagacgtgttgctacttgagttttggaaaaaaattttcgcgctgcagaaacccaacggacgcggggtccgttgttgttgtccgtcgacgccgtcggcgtgttcgaccacgtctcccgggaggccatgctcggtgccctgctccgtcaccctgacctgcgaccactcgtgcccttcgcccggcagttttacggcacgcccagctcctatacgtggactgatgactccggccgtagccaccacatcgcacaaggcgagggtggggaacaaggggaccccctcatgccagccctttatgccctggcacaacagctcgccctctgcgaggtccaggcccagctgcgtgacggagaggccatcttcgcgttccttgacgacacgtatgtcgtcgcccgcccagacagggtacgcccactgtacgatgcattccgcgccatgcccgtgttgagctcaaccgtggcaagacccgtgtatggaatgttgctggggaggagccgccaggaatcgccgacatgcagggtgactccgacgctgtcgtctggacag
>BGNK01007448.1_2149_8241
gggggccgccgtcgctcgcagcttcatggggttcgagtgcgtggcagtcacctgtaatatcgccttcggcacgtgctgggctgggggaaggaccaacgcaagggcgcagggagcagcactgaaatttgattcgccagacctcgaactagttcttgcaaggccgcctgatcctgagccagagtggcgaccgtatgtctcttcgcctttggtcgctggcctcgaggtggcggagcctgttcctccagggtcgtttggtatcttgagcgggcttcctgcagcacgtctgccgcccactctcgcgccatgcggcagacctcggtggctaaagggaacaagcctggatcctcgcccaagaaagggtaacctccaaacgctgctaggtccggcggagaaagagcgggggcgagctcgcccggcaagtctatgatgagcgcacggatggtctgctgggcctctgctgcaagccaatctctggccggggtcaagcggactgcgggcgcttccacctccatggagggtccaagtccttcggcctcctcgttggtttggccctcttgcagagccttttccggcaggaaacccgaaggcagacacagtatgaaacctccggccctcttcatggccacataggctatgcatgacactggttcctcgatgcctccaagggggccagggccaggtgaactccacaagcgtgaccggccgcgcctcgccggcggggagcttgaagatccatcaggccgacgggtagtcgaccctcgcccgtgcaaaatagaggcgagcatcagcctctgaagggaaggcgtgcgagatcgatcctcctctctggaggtgtcccaccaaggccttgtaagccgcaaaagagtgaaccacagtcgggcgttcgagcccctcagcagcaatgatgcagtagaccctgttggcaatcccaagcccaacagagtgatttgggctctcgctctgagcctgtagcacggcccgggcccaacagcccgcacgccacgctcgctgggctcgctcttcccaagacagctgagatccccgcaaaacttggcaggtatcacgaagggccgtaaagtcctcctcgaggccggaccttggcctcaaggggccctgcaaggggtactcgggcacgcgcagaggcgaggaagctggcaagtggtagcagaagagcctgaagccgcctcggcacacgagggcccgggaggaccactggtccggcgggcctgaaagggagagctggctgaaggggcggctgagaagagggatctgacacggggcctggcaggagagtgcaagtccgcacttgtgcccgaaaaagggggcgacgggggcccggaggcctgcaaggggtaaggagctgaagcaggagctgcggtggagtaggaaggcaaggaaggaggaggtgtgcccacgaactcaaaggaagaagtcgagctctccaaagagttagagggaacaggctcagaggtcgcggcagggggttcgggatctatcctagaaacctgaatcctaaaaccgctcacctcaatacaaagctccctgtccatgcgcgtagcctgccaaccgacgtctcgcacctgcagacatcacacgtgtgacctgaggctccactactcgctcctggacccagaggtactttctggcctcccgaagagcccaatgccccaaaaccacagtcagaatgccaaaaagataggcagccaaaaggcttcccacccccggtccttgacagtgggccgggcaccagatgccccaccagttggaatccgagccttgcttaacaaagtgaagcagggcctgcagagaggcaagggccatcaaccctgaacctatctgctcgaaatcttgagcaacgttgccacatcaaacgctcagctctattgtcaatggtgactgcaaggtgaacgactcgaaaacttgtcctataagaagtagacggcaaatctcgacacggggaggcaatatgatttccagtttaaaaggattaatccggacatttaactggttaccacacacgtacatgacagcttaatgatgcatggcttgctgaccaaactcagatgtagactcagaacacgaatgcgtgtcttctccctccgtacgcacaagaggggctgaaatgccgaagagacaagtctgagagacgacataaagaaccactacgagcggtcaaagagccgtattggccagaaaaattgacatgaaggtttaaaacgcgccgataggaaaacatgcagccttctgatgcagagtgcaaaaagaccacgatccaattggattcttttgacacgaaacatgcaaggcctagtcgtctctgaaaggccaaagccaagacacgccaaaataacaagcattcaaagcactaagtgttctgtgttttttggcgtggccggacaaaactaaggtccaaatcaacccacaaacaatctttacaaggtgaaacatgaagggatgctgcgcagttccagccactctcagcgacaagagcgaacaagaaagaaacggtcggcggcgtaacttgcccagaagaggtgggtgccaagaccaggcaacccggcgattctgttgcgcttctttggaccgcctctaagcaatctgtttccatggtgcacaagtgcagaagtcgaaggaagttctcttctttctgctacgctggctggttgacattccgcttgttggcaacctgcgtggtctgtcaacatgacaaaatcctggaccacaatcttttagaagtgaaacttgtacaaccagcctgcaccagcggttaaatgcatagctgattgaacttatggaacgctttcgcagcggcatctcttataaggctccagtgaaaggatttccgtcacttggatacaggcaccattgttacgtgctgattcaaatactaaaccgaaaacaagcaacctttcagtcgcagagatccaaaggtacgtggcttctagactatatcgctcatttcggccgaccgtcacaagttgtttcactttcagtctcgtccaaactggccttgtgcatcgagctttaaaccacagcaggggagagttctcccgcgtagaacgcatctttggagaagacattgttgtgaacactccctggaaggttgttcggctcatactacaacaacgaacccaggttgcaaagcttgtgctgccttgcgcttgaaaccaagtctccagctgcgacctttggcagtttgtgcagccctgaagcagcagtgccaaactctccgtaccaattttcttttaaccgttttgaaagacgctctagcaagtcatttttccttgttggttggaaaaccactcttagcttccattttgacccttaagaggcacacataagctgaaaataagctgaaatgaagccttcaacagaacgctgcagcaaaatcaatattttgggcaagtttgcgaaaatgtgtcgcaacaaaattcaacaaagttttgttttaattttctttctaaaagcattggcagcaaaattcaacttttttgcatctaagttaaggtttgcgttttccgctcggtccaagctaaacgaacaagtacgtcttacgtctggccaagagacaaggctgaaagcagcaaaccaagtctcaaagccaggacccccaaagctcgaagatccgaaacccgttcccccagcctcaaaagtcatgtagaataaaccaaaagcccctgtccgtacggaccttccggcaggtcatctacccccacggggattagggttcaggggttttcatggctttacaagtgttccagacgagggttactagaagggctctacaaacggtctacaagtgaaacacgggttccatgctctctcaggcttttggggtttagggctttggggatttaggggtttgaagaactggtttaggttcagggtcttggcttcacagagtgttacacagtctgtcaatcatgtacgtgaggtttcttcggtctatacgccattcacaggagttgcccggaacttggcggttcgaacgtttcggtctttccaaacctttgttggctgaaggctcaggagccttcgggctttatgtgtcatggcatcggaggattcaggtcgggtctcaaaattgtgtagcttcagacatttagggcttgctgtttaggtttatagtgctacggccgaaggaatcaggactggcggcctggaagaaagctccggttgaagaaacttgggccggtgttgccatgctcgccgagtcgcggatctggcgacactcctcctcttttgctagatctggtcgtccactgaagagctagcttgggtttggttctgatccgcgcttgtgccggatttgcatgccttggaaaccatgagccatgtgctgcaagacgcacccagtcagtcgagcactgcaacaacttctcagagcttcatgtgcaacgtgcagagcatgcaatggactcctgctggcagcacgagctcgccaccacgcatttaagcgcaaagctcggttggaggttgaaaatctgccacctttggccggccctccaggcacgggaaccattattacagctgagtcatggatcaaccttgtccttttcaggaagacgacaaaaagggccctttaccacagtcctttggtgggaaacccttgaagaaggtaccccaggtaccctgtccaaagaggacaacggtgtcccggactcatgggagttaacgggagtgaaatggaatagtcaagcacacacatttttgcgtgggactgcatctccctaccattcgtgttcgttgcttgtcctactaagtcgggcctcagtgctgcaggatgctggcatggccgcaaccaaagacacttgagcagaacgctctgaacgagccaatcagcaaccgtttaaaaatgttgcatcatgctgaaccatgtcccacggtccacggatcaagcatgttgtagctcgttactgttaacagaaaacagaagctgctactgccaacaacttcacaaagcagcttcggaaaaatttcgctttaccagcggggaggacccaggttagatgtacgcctgctgcgtgtcctcgcgcagtgaaggaaccaatcttgaacctaagcctccaccaggcttttctgtgttgaccagaccaggctcttcggctgcccgggcattggttggaggtaggtcctcgcttggactcttgccaaactctcctgcttccttagccgtctctgttgctttgctcgtcggcacgttcttcgcaaagccNNNNNNNNNNNNNNNNNNNNNNNNNNNNNNNNNNNNNNNNNNNNNNNNNNNNNNNNNNNNNNNNNNNNNNNNNNNNNNNNNNNNNNNNNNNNNNNNNNNNNNNNNNNNNNNNNNNNNNNNNNNNNNNNNNNNNNNNNNNNNNNNNNNNNNNNNNNNNNNNNNNNNNNNNNNNNNNNNNNNNNNNNNNNNNNNNNNNNNNNNNNNNNNNNNgcaattttggttctggagcgcacaagatggcggaaataccaagctggattgaaactgcccgaaggagtcgtgacaccaaaaaactgcccagcctatcatgccgtcaccaacacctgccaccgactgcaccttgacagcgtgcacgcttcagcataggccttgccgcattacctcgcccataccattgaaagtgcaaacatcacgcctaacttacatgtgtgccgacgagctgcagcagtattctatggagtggcaaattgtgcagagcccaagagctccaagtgtgtttgggtgtgtagggatttgtttccggcaccaggatcgacagttcttgttgtgttctgcgaattatcgcctgcatcttgaggcatggccataactgctggaaaaacggtgactgttttgtctttggccggcgccaaagatcaactgcggacgttctactacgaggagttggacacgcgacatcagcttctcaaccgttcaaagcaaaaaactggtgcaacaaccttgctactgctgggcgcaactttgagNgagtgagtcattgtgtgtcccgccacaggaaaggtccatgtcggagcaacggtcgacgcagacgatggactacttggaggagaggccgaaaccaaagatcaggtcgctaagttgctcaatccgaagtata
>BGNK01007448.1_2243_8290
cctcccgtttggaccgtgaggtgcgcgaggccaacttggcagcagcgtcgggggccgccgtcgctcgcagcttcatggggttcgagtgcgtggcagtcacctgtaatatcgccttcggcacgtgctgggctgggggaaggaccaacgcaagggcgcagggagcagcactgaaatttgattcgccagacctcgaactagttcttgcaaggccgcctgatcctgagccagagtggcgaccgtatgtctcttcgcctttggtcgctggcctcgaggtggcggagcctgttcctccagggtcgtttggtatcttgagcgggcttcctgcagcacgtctgccgcccactctcgcgccatgcggcagacctcggtggctaaagggaacaagcctggatcctcgcccaagaaagggtaacctccaaacgctgctaggtccggcggagaaagagcgggggcgagctcgcccggcaagtctatgatgagcgcacggatggtctgctgggcctctgctgcaagccaatctctggccggggtcaagcggactgcgggcgcttccacctccatggagggtccaagtccttcggcctcctcgttggtttggccctcttgcagagccttttccggcaggaaacccgaaggcagacacagtatgaaacctccggccctcttcatggccacataggctatgcatgacactggttcctcgatgcctccaagggggccagggccaggtgaactccacaagcgtgaccggccgcgcctcgccggcggggagcttgaagatccatcaggccgacgggtagtcgaccctcgcccgtgcaaaatagaggcgagcatcagcctctgaagggaaggcgtgcgagatcgatcctcctctctggaggtgtcccaccaaggccttgtaagccgcaaaagagtgaaccacagtcgggcgttcgagcccctcagcagcaatgatgcagtagaccctgttggcaatcccaagcccaacagagtgatttgggctctcgctctgagcctgtagcacggcccgggcccaacagcccgcacgccacgctcgctgggctcgctcttcccaagacagctgagatccccgcaaaacttggcaggtatcacgaagggccgtaaagtcctcctcgaggccggaccttggcctcaaggggccctgcaaggggtactcgggcacgcgcagaggcgaggaagctggcaagtggtagcagaagagcctgaagccgcctcggcacacgagggcccgggaggaccactggtccggcgggcctgaaagggagagctggctgaaggggcggctgagaagagggatctgacacggggcctggcaggagagtgcaagtccgcacttgtgcccgaaaaagggggcgacgggggcccggaggcctgcaaggggtaaggagctgaagcaggagctgcggtggagtaggaaggcaaggaaggaggaggtgtgcccacgaactcaaaggaagaagtcgagctctccaaagagttagagggaacaggctcagaggtcgcggcagggggttcgggatctatcctagaaacctgaatcctaaaaccgctcacctcaatacaaagctccctgtccatgcgcgtagcctgccaaccgacgtctcgcacctgcagacatcacacgtgtgacctgaggctccactactcgctcctggacccagaggtactttctggcctcccgaagagcccaatgccccaaaaccacagtcagaatgccaaaaagataggcagccaaaaggcttcccacccccggtccttgacagtgggccgggcaccagatgccccaccagttggaatccgagccttgcttaacaaagtgaagcagggcctgcagagaggcaagggccatcaaccctgaacctatctgctcgaaatcttgagcaacgttgccacatcaaacgctcagctctattgtcaatggtgactgcaaggtgaacgactcgaaaacttgtcctataagaagtagacggcaaatctcgacacggggaggcaatatgatttccagtttaaaaggattaatccggacatttaactggttaccacacacgtacatgacagcttaatgatgcatggcttgctgaccaaactcagatgtagactcagaacacgaatgcgtgtcttctccctccgtacgcacaagaggggctgaaatgccgaagagacaagtctgagagacgacataaagaaccactacgagcggtcaaagagccgtattggccagaaaaattgacatgaaggtttaaaacgcgccgataggaaaacatgcagccttctgatgcagagtgcaaaaagaccacgatccaattggattcttttgacacgaaacatgcaaggcctagtcgtctctgaaaggccaaagccaagacacgccaaaataacaagcattcaaagcactaagtgttctgtgttttttggcgtggccggacaaaactaaggtccaaatcaacccacaaacaatctttacaaggtgaaacatgaagggatgctgcgcagttccagccactctcagcgacaagagcgaacaagaaagaaacggtcggcggcgtaacttgcccagaagaggtgggtgccaagaccaggcaacccggcgattctgttgcgcttctttggaccgcctctaagcaatctgtttccatggtgcacaagtgcagaagtcgaaggaagttctcttctttctgctacgctggctggttgacattccgcttgttggcaacctgcgtggtctgtcaacatgacaaaatcctggaccacaatcttttagaagtgaaacttgtacaaccagcctgcaccagcggttaaatgcatagctgattgaacttatggaacgctttcgcagcggcatctcttataaggctccagtgaaaggatttccgtcacttggatacaggcaccattgttacgtgctgattcaaatactaaaccgaaaacaagcaacctttcagtcgcagagatccaaaggtacgtggcttctagactatatcgctcatttcggccgaccgtcacaagttgtttcactttcagtctcgtccaaactggccttgtgcatcgagctttaaaccacagcaggggagagttctcccgcgtagaacgcatctttggagaagacattgttgtgaacactccctggaaggttgttcggctcatactacaacaacgaacccaggttgcaaagcttgtgctgccttgcgcttgaaaccaagtctccagctgcgacctttggcagtttgtgcagccctgaagcagcagtgccaaactctccgtaccaattttcttttaaccgttttgaaagacgctctagcaagtcatttttccttgttggttggaaaaccactcttagcttccattttgacccttaagaggcacacataagctgaaaataagctgaaatgaagccttcaacagaacgctgcagcaaaatcaatattttgggcaagtttgcgaaaatgtgtcgcaacaaaattcaacaaagttttgttttaattttctttctaaaagcattggcagcaaaattcaacttttttgcatctaagttaaggtttgcgttttccgctcggtccaagctaaacgaacaagtacgtcttacgtctggccaagagacaaggctgaaagcagcaaaccaagtctcaaagccaggacccccaaagctcgaagatccgaaacccgttcccccagcctcaaaagtcatgtagaataaaccaaaagcccctgtccgtacggaccttccggcaggtcatctacccccacggggattagggttcaggggttttcatggctttacaagtgttccagacgagggttactagaagggctctacaaacggtctacaagtgaaacacgggttccatgctctctcaggcttttggggtttagggctttggggatttaggggtttgaagaactggtttaggttcagggtcttggcttcacagagtgttacacagtctgtcaatcatgtacgtgaggtttcttcggtctatacgccattcacaggagttgcccggaacttggcggttcgaacgtttcggtctttccaaacctttgttggctgaaggctcaggagccttcgggctttatgtgtcatggcatcggaggattcaggtcgggtctcaaaattgtgtagcttcagacatttagggcttgctgtttaggtttatagtgctacggccgaaggaatcaggactggcggcctggaagaaagctccggttgaagaaacttgggccggtgttgccatgctcgccgagtcgcggatctggcgacactcctcctcttttgctagatctggtcgtccactgaagagctagcttgggtttggttctgatccgcgcttgtgccggatttgcatgccttggaaaccatgagccatgtgctgcaagacgcacccagtcagtcgagcactgcaacaacttctcagagcttcatgtgcaacgtgcagagcatgcaatggactcctgctggcagcacgagctcgccaccacgcatttaagcgcaaagctcggttggaggttgaaaatctgccacctttggccggccctccaggcacgggaaccattattacagctgagtcatggatcaaccttgtccttttcaggaagacgacaaaaagggccctttaccacagtcctttggtgggaaacccttgaagaaggtaccccaggtaccctgtccaaagaggacaacggtgtcccggactcatgggagttaacgggagtgaaatggaatagtcaagcacacacatttttgcgtgggactgcatctccctaccattcgtgttcgttgcttgtcctactaagtcgggcctcagtgctgcaggatgctggcatggccgcaaccaaagacacttgagcagaacgctctgaacgagccaatcagcaaccgtttaaaaatgttgcatcatgctgaaccatgtcccacggtccacggatcaagcatgttgtagctcgttactgttaacagaaaacagaagctgctactgccaacaacttcacaaagcagcttcggaaaaatttcgctttaccagcggggaggacccaggttagatgtacgcctgctgcgtgtcctcgcgcagtgaaggaaccaatcttgaacctaagcctccaccaggcttttctgtgttgaccagaccaggctcttcggctgcccgggcattggttggaggtaggtcctcgcttggactcttgccaaactctcctgcttccttagccgtctctgttgctttgctcgtcggcacgttcttcgcaaagccNNNNNNNNNNNNNNNNNNNNNNNNNNNNNNNNNNNNNNNNNNNNNNNNNNNNNNNNNNNNNNNNNNNNNNNNNNNNNNNNNNNNNNNNNNNNNNNNNNNNNNNNNNNNNNNNNNNNNNNNNNNNNNNNNNNNNNNNNNNNNNNNNNNNNNNNNNNNNNNNNNNNNNNNNNNNNNNNNNNNNNNNNNNNNNNNNNNNNNNNNNNNNNNNNNgcaattttggttctggagcgcacaagatggcggaaataccaagctggattgaaactgcccgaaggagtcgtgacaccaaaaaactgcccagcctatcatgccgtcaccaacacctgccaccgactgcaccttgacagcgtgcacgcttcagcataggccttgccgcattacctcgcccataccattgaaagtgcaaacatcacgcctaacttacatgtgtgccgacgagctgcagcagtattctatggagtggcaaattgtgcagagcccaagagctccaagtgtgtttgggtgtgtagggatttgtttccggcaccaggatcgacagttcttgttgtgttctgcgaattatcgcctgcatcttgaggcatggccataactgctggaaaaacggtgactgttttgtctttggccggcgccaaagatcaactgcggacgttctactacgaggagttggacacgcgacatcagcttctcaaccgttcaaagcaaaaaactggtgcaacaaccttgctactgctgggcgcaactttgagNgagtgagtcattgtgtgtcccgccacaggaaaggtc
>BGNK01001255.1_136872_142964
AATCCGAGAGCACGAAACCCGAACGTTGCATTATTTTCCTAGAATGAATGAAGTGAGGTGAAGTCACATCCGAAAAACGGCAACCAGTTGCGTTGCCACGACTAGCAATCTAAAATAGATAATGGTGACTGCAAGGTGAACGACTCGAAAACTTGTCCTATAAGAAGTAGACGGCAAATTTTACCGGAAGAACACTGTCACATTGAAAAGAATGTAAAAACATTAATAAATGGCATTTCGTAAGACACTGAAATGAAtataccaaacccaaaaatgaGAATCTCGACACGGGGAGACAATATGATTTCCACCTTGGGAAGATTAATCCGGACATTTAACTGGTTACCGCACACGTACATGACAGCTTAATGATGCATGGCTTGCTGACCAAACTCAGATGTAGACTCAGAATGCGAATGCGTGTCTTCTCCCTCCGtacgggaaacccatcaaaaaaaactttttttgaatcaaaaaaactttcctcaaaaatcaaaaaaaaactttttagccaatcaaaaaaaacttttcccaatcaaaaaaaaactttctctaccagtttacaggcaagcctaggagaatccggagatttcgtccccatcaaaaaaaactttcagtactagtcgtagtcgtggtagtagtagtagtagtggaggtagtagtagtagtagtagtagtagtagtagtagtagtagtagtagtagtaggcgtcgtcgtagtactactactagtagtaatagtagtaatagtagtagtagtagtagtaataataataataatagtagtggtggtagtagtagtcgtagtagtcgtagtagtagtcgtagtactagtagtactagtagtagtagtagaggtagtagtactatttgtgctaatagtgataaacgtagaattagtcaaagtagtagtaacagtggtagtagtcgtcgtcgttgtcggaggtagtagtagtagtNgtagtagaggtagtagtactatttgtgctaatagtgataaacgtagaattagtcaaagtagtagtaacagtggtagtagtcgtcgtcgttgtcggaggtagtagtagtagtagtagtagaggtagtagtagtagtagtactagtactagtagcactagcactagctgtagtagtagtagcagtagtagtagtagcagaagtggtaatgatcctcgtagacacggccatgggtgcatcctcagagaggagagagagagagagagagagagaagcgtgccaatttgcgaagacgcagcaacggaccaagaagtacagctttagtcatggcagcagtaatagtagtagtagtagttgttgttgttgttgttgttgttgtagtcgtcgtcgtagtagtagtagtagtctatgctagtagtagtagtagtagtagtagtagtagtagcagtagttgtagtagtcgtagtggtagtgttagtggtactggtagcagtacggttgataatataaatcctgcattacccataataaggaatataccataattcccatagtttagggttcttaagttaatgcaggatttatatcatcaacNaataaggaatataccataattcccatagtttagggttcttaagttaatgcaggatttatatcatcaacactagtagtagtactagtagtagtagtagtagtcgtagtagtagtagtagtggtagtagtggtagtggtagtggtagtagtagtagtaaagtagtagtagtagtagtagtagtagtagtagtagtaggagtagtagtagtagtagtagtaatagtcgcggtgccggtggtggtggtggtggtggtggtggccttccttcctttccttcctttccttgctgccttccgtccttccttctttccttccttccttcctttcttccttcctttttccttccttccttNNNNNNNNNNNNNNNNNNNNNNNNNNNNNNNNNNNNNNNNNNNNNNNNNNNNNNNNNNNNNNNcttcctccctgccttccttccttcctgccgtcctttcgtccatactcccttcttttcttgtgtgacaaagggaaagtttttttttgattggaaaaaagttttttttgattggaaaaagttttttttgattgaaaaaagttttttttgatgcgcatcccccTCCGTACGCACAAGACGGGCTGAAATGCCGAAGAGACGTGTCTGAGAGACGACATAAAGAACCACTACGAGCGGTCAAACAGCCGTATTAGCCAGAAAATTGACATGAAGGTTGAAAACGCGCCGATAGGAAAACATGCAGCCTTCTGATGGGGAGTGCAAAAAGACCACGATCCAATTGGATTCTTTTGACACGAAACACGCAAGGCCTAGTCGTCcctgaaaagccaaagccaagacacGCCAAAATAACAAGCATTCAAGCCACTAAGTGTTCTGTGTTTTTTGGCGTGGCCCGACAAAACTAAGGTCCAAATCAACCCACAAACAATCTTTACAAGGTGAAACATGAAGGGATGCTGCACAGTTCCAGCCACTAAACGGTCGGCGGCGTAACTTGCCCGGAAGCGGTGGGTGCCAAGACCAGGCAACCCGGCGATTCTGTTGCTGTACTTTGGACCGCCTCTAAGCAATCTGTTTCCAGGTGCACAAGTGCAGAAGTCGAAGGAAGTTCTCTTCTTTCTGCTAAGCTGGCTGGTTGACATTCCGCTTGTTGGCAACCTTCGTGGTCTGTCAACATGACAAAATCCTGGACCACAATCTTTTAGAAGTGAAACTTGTAGTCAACCAGCCTGCACCAGCGGTTAAATGCATAGCTGATTGAACTTATGGAACGCTTTCGCAGCGGCATCTCTTATAAGGCTCCAGTGAAAGGATTTCCGTCACTTGGAAACAGGCACCATTGTTACGTGCTGATTCAAATACTAAACCGAAAACAAGCAACCTTTCAGTCGCAGAGATCCAAAGGTACGTGGCTTCTAGAATATCGCTCATTTTGGCCGACCGTCACAAGTTGTGTCACTTTCAGTCTCGTCCAAACTGGCCTTGTGCATCGAGCTGTAAACCACAGCAAGGGAGAGTTCTCCCGCCTAGAGCGCATCTTTGGAAAAGACACTGTTGTGAACACTCCCTGGAAGGTTGTTCGGCTCATATTACAACAACAAACCCGGGTTGGAAAGCTTGTGCTGCCTGGCGCTTGAAACCAAGTCTCCAGCTGCGACCTTTGGCAGTTTgtgcagccctgaagcagcagtgCCAAACTCTCCGTACCAATTTTCTTTTAAGCTCGAAACGTTTTGAAAGACGCTCTAGCAGGTCATTTTTCCTTGTTGGTTGGAAAACCACTCTTAGCTTCCATTTCGACCCTTAAGAGGCACACATAAGCTGAAAATAAAGCCTTCAACAGAACGCTGCAGCAAAATCAATATTTTGGCAAGTTTGCGAAAATGTGTCGCAACAAAATTCAACAAAGTTTTGTTTTAATTTTCTTTCTAAAAGCATTGGCAGCAAAATTCAACTTTTTTGCATCTAAGTTAAGGTTTGTGTTTTCCGCTCGGTCCAAGCGAAACGAACAAGTACGTCTTACGTCTGGCCATCGTTGGTGGCGAAGGCCTCCCAGCCTCTAAGAGACAAGGCTGAAAGCAGCAAACCAAGTCTCAaagccaggacccccaaagctcgaagatccgaaacccgtTCCCCCAGCCTCAAAGGTCATGTAGcataaaccaaaagcccctgtCGGTACGGACTGTTGCCATGCTCGCCGAGTCGCGGATCTGGCGACACTCCTCCTCTTTTGCTAGATCTGGTCGTCCACGTGCACTGAAGAGCTAGCTTGGGTTTGGTTCTGATCCGCACTTGTGCCGGATTGCATGCCTTGGAAACCATGAGCCATGTGCTGCAGTCGAGCACTACAACAACTTCTCAGAGCTTCACGTGCAAAGTGCAGAGCATGCAATGGACTGCTGCCGTGCTTTTCTGAGCTGTGATACATTAACCCTCGGTCGCAGCACGAGCTCGCCACTACGCATCGGGTTCTTGGCCGGCCCTCAAGGCACGGGAACCATTAACACAGCTGAGTCATGGATCAACCTTGTCCTTTTCAGGAAGACGACAAAACGGGCCCTTTACCACAGTCCTTTGGTgggaaacccttgaagaaggcacCGCAGGTACCCTGTCGAAAGAGGACAACGGTGTCCCGGACTCGCGAGCAGCGACAAACGCCACTGGAGACATGGGAGTCAAATGGAACAGTTAAGCACACACGCTTCTGCGTGGGACTGCATCTCCCTACCATTCGTGTTCGTTGCTTGTCCTACTAAGTCCACCTCGTTTGGTTCGTGGCCGCCTTGCACGGGGCCTcactgctgcaggatgctggctTGGCCGCAACCAAAGACACTTGAGCAGAACGCTCTGAACGAGCCAATCAGCAACCGCTTCAAAAAGCTGCATCATGCTGAACCATGTCCCACGGTCCACGGATCAAGCATGTTGTAGCTCGTTACTGTTAACAGAaaacagaagctgctgctgccaacaaCTTCACAAAGCAAGCTTCAGAAAAGGGACGCTTTACCAGCGGGGAGGACCGTGCTTTTCTGAGCTGTGACACATTAACCCTCGGTCGCAGCACGAGCTCGCCGCATCGGGTTCTTGGCCGGCCCTCAAGGCACGGGAACCATTAACACAGCTGAGTCATGGATCAACCTTGTCCTTTTCAGGAAGACGACAAAACGGGCCCTTTACCACAGTCCTTTGGTNTCGGGTTCTTGGCCGGCCCTCAAGGCACGGGAACCATTAACACAGCTGAGTCATGGATCAACCTTGTCCTTTTCAGGAAGACGACAAAACGGGCCCTTTACCACAGTCCTTTGGTGGgacacccttgaagaaggcaCCCCAGGTACCCTGTCGAAAGAGGACAACGGTGTCCCGGACTCGCGAGCATAGCGACAAACGCCACTGGAGACATGGGAGTCAAATGGAACAGTCAAACACACACGCTTCTGCGTGGGACTGCATCTCCCTACCATTCGTGTTCGTTGCTTGTCCTACTAAGTCCACCTCNTCCACCTCGTTTGGTTCGTGGCCGCCTTGCACGGGGCCTcactgctgcaggatgctggctTGGCCGCAACCAAAGACACTTGAGCAGAACGCTCTGAACGAGCCAATCAGCAACCGCTTAAAAATGCTGCATCATGCTGAACCATGTCCCACGGTCCACGGATCAAGCATGTTGTAGCTCGTTACCGAACAGCAaacaaaagctgctgctgccaacaaCTTCACAAAGCAAGCTTCAGAAAAGGGACGCTTTAGACCGTGCTTTTCTGAGCTGTGATACATTAACCCTCGGTCGCAGCACGAGCTCGCCACTACGCATCGGGTTCTTGGCCGGCCCTCAAGGCACGGGAACCATTAACACAGCTGAGTCATGGANCGCAGCACGAGCTCGCCACTACGCATCGGGTTCTTGGCCGGCCCTCAAGGCACGGGAACCATTAACACAGCTGAGTCATGGATCAACCTTGTCCTTTTCAGGAAGACGACAAAACGGGCTCTTTACCACAGTCCTTTGGTgggaaacccttgaagaaggcacCCCAGGTACCCTGTCGAAAGAGGACAACGGTGTCCCGGACTCGCGAGCAGCGACAAACGCCACTGGAGACATGGGAGTCAAATGGAACAGTCAAACACACACGCTTCTGCGTGGGACTGCATCTCCCTACCATTCGTGTTCGTTGCTTGTCCTACTAAGTCCACCTCNCTTGCACGGGGCCTcactgctgcaggatgctggctTGGCCGCAACCAAAGACACTTGAGCAGAACGCTCTGAACGAGCCAATCAGCAACCGCTTCAAAAAGCTGCATCATGCTGAACCACACGGATCAAGCATGTTATAGCTCGTTACCGTTAACAGAAAACAgaaactgctgctgccaacaACTTGACAAAGCAAGCTTCAGAAAAGGACGCTTTACCAGCGGGGAGGACCCAGGTTAGATGTACGCCTGCTGCGTGTCCTCCCACAGTGAAGGAACCAATCTTGAACCTAAGCCTCCACCAGGCTTTTCTGTGTTGACCAGACCTGGCTCTTCGGCTGCCCGGG
>BGNK01001255.1_136790_142870
GCTCTTTCAAGCGAAAAGCTCCAATCGAGGCCGGAGCTAGTTCTTGACAAGTTATGCAACTTGTGTCGAATGGCGAATCTTTAATCCGAGAGCACGAAACCCGAACGTTGCATTATTTTCCTAGAATGAATGAAGTGAGGTGAAGTCACATCCGAAAAACGGCAACCAGTTGCGTTGCCACGACTAGCAATCTAAAATAGATAATGGTGACTGCAAGGTGAACGACTCGAAAACTTGTCCTATAAGAAGTAGACGGCAAATTTTACCGGAAGAACACTGTCACATTGAAAAGAATGTAAAAACATTAATAAATGGCATTTCGTAAGACACTGAAATGAAtataccaaacccaaaaatgaGAATCTCGACACGGGGAGACAATATGATTTCCACCTTGGGAAGATTAATCCGGACATTTAACTGGTTACCGCACACGTACATGACAGCTTAATGATGCATGGCTTGCTGACCAAACTCAGATGTAGACTCAGAATGCGAATGCGTGTCTTCTCCCTCCGtacgggaaacccatcaaaaaaaactttttttgaatcaaaaaaactttcctcaaaaatcaaaaaaaaactttttagccaatcaaaaaaaacttttcccaatcaaaaaaaaactttctctaccagtttacaggcaagcctaggagaatccggagatttcgtccccatcaaaaaaaactttcagtactagtcgtagtcgtggtagtagtagtagtagtggaggtagtagtagtagtagtagtagtagtagtagtagtagtagtagtagtagtaggcgtcgtcgtagtactactactagtagtaatagtagtaatagtagtagtagtagtagtaataataataataatagtagtggtggtagtagtagtcgtagtagtcgtagtagtagtcgtagtactagtagtactagtagtagtagtagaggtagtagtactatttgtgctaatagtgataaacgtagaattagtcaaagtagtagtaacagtggtagtagtcgtcgtcgttgtcggaggtagtagtagtagtNgtagtagaggtagtagtactatttgtgctaatagtgataaacgtagaattagtcaaagtagtagtaacagtggtagtagtcgtcgtcgttgtcggaggtagtagtagtagtagtagtagaggtagtagtagtagtagtactagtactagtagcactagcactagctgtagtagtagtagcagtagtagtagtagcagaagtggtaatgatcctcgtagacacggccatgggtgcatcctcagagaggagagagagagagagagagagagaagcgtgccaatttgcgaagacgcagcaacggaccaagaagtacagctttagtcatggcagcagtaatagtagtagtagtagttgttgttgttgttgttgttgttgtagtcgtcgtcgtagtagtagtagtagtctatgctagtagtagtagtagtagtagtagtagtagtagcagtagttgtagtagtcgtagtggtagtgttagtggtactggtagcagtacggttgataatataaatcctgcattacccataataaggaatataccataattcccatagtttagggttcttaagttaatgcaggatttatatcatcaacNaataaggaatataccataattcccatagtttagggttcttaagttaatgcaggatttatatcatcaacactagtagtagtactagtagtagtagtagtagtcgtagtagtagtagtagtggtagtagtggtagtggtagtggtagtagtagtagtaaagtagtagtagtagtagtagtagtagtagtagtagtaggagtagtagtagtagtagtagtaatagtcgcggtgccggtggtggtggtggtggtggtggtggccttccttcctttccttcctttccttgctgccttccgtccttccttctttccttccttccttcctttcttccttcctttttccttccttccttNNNNNNNNNNNNNNNNNNNNNNNNNNNNNNNNNNNNNNNNNNNNNNNNNNNNNNNNNNNNNNNcttcctccctgccttccttccttcctgccgtcctttcgtccatactcccttcttttcttgtgtgacaaagggaaagtttttttttgattggaaaaaagttttttttgattggaaaaagttttttttgattgaaaaaagttttttttgatgcgcatcccccTCCGTACGCACAAGACGGGCTGAAATGCCGAAGAGACGTGTCTGAGAGACGACATAAAGAACCACTACGAGCGGTCAAACAGCCGTATTAGCCAGAAAATTGACATGAAGGTTGAAAACGCGCCGATAGGAAAACATGCAGCCTTCTGATGGGGAGTGCAAAAAGACCACGATCCAATTGGATTCTTTTGACACGAAACACGCAAGGCCTAGTCGTCcctgaaaagccaaagccaagacacGCCAAAATAACAAGCATTCAAGCCACTAAGTGTTCTGTGTTTTTTGGCGTGGCCCGACAAAACTAAGGTCCAAATCAACCCACAAACAATCTTTACAAGGTGAAACATGAAGGGATGCTGCACAGTTCCAGCCACTAAACGGTCGGCGGCGTAACTTGCCCGGAAGCGGTGGGTGCCAAGACCAGGCAACCCGGCGATTCTGTTGCTGTACTTTGGACCGCCTCTAAGCAATCTGTTTCCAGGTGCACAAGTGCAGAAGTCGAAGGAAGTTCTCTTCTTTCTGCTAAGCTGGCTGGTTGACATTCCGCTTGTTGGCAACCTTCGTGGTCTGTCAACATGACAAAATCCTGGACCACAATCTTTTAGAAGTGAAACTTGTAGTCAACCAGCCTGCACCAGCGGTTAAATGCATAGCTGATTGAACTTATGGAACGCTTTCGCAGCGGCATCTCTTATAAGGCTCCAGTGAAAGGATTTCCGTCACTTGGAAACAGGCACCATTGTTACGTGCTGATTCAAATACTAAACCGAAAACAAGCAACCTTTCAGTCGCAGAGATCCAAAGGTACGTGGCTTCTAGAATATCGCTCATTTTGGCCGACCGTCACAAGTTGTGTCACTTTCAGTCTCGTCCAAACTGGCCTTGTGCATCGAGCTGTAAACCACAGCAAGGGAGAGTTCTCCCGCCTAGAGCGCATCTTTGGAAAAGACACTGTTGTGAACACTCCCTGGAAGGTTGTTCGGCTCATATTACAACAACAAACCCGGGTTGGAAAGCTTGTGCTGCCTGGCGCTTGAAACCAAGTCTCCAGCTGCGACCTTTGGCAGTTTgtgcagccctgaagcagcagtgCCAAACTCTCCGTACCAATTTTCTTTTAAGCTCGAAACGTTTTGAAAGACGCTCTAGCAGGTCATTTTTCCTTGTTGGTTGGAAAACCACTCTTAGCTTCCATTTCGACCCTTAAGAGGCACACATAAGCTGAAAATAAAGCCTTCAACAGAACGCTGCAGCAAAATCAATATTTTGGCAAGTTTGCGAAAATGTGTCGCAACAAAATTCAACAAAGTTTTGTTTTAATTTTCTTTCTAAAAGCATTGGCAGCAAAATTCAACTTTTTTGCATCTAAGTTAAGGTTTGTGTTTTCCGCTCGGTCCAAGCGAAACGAACAAGTACGTCTTACGTCTGGCCATCGTTGGTGGCGAAGGCCTCCCAGCCTCTAAGAGACAAGGCTGAAAGCAGCAAACCAAGTCTCAaagccaggacccccaaagctcgaagatccgaaacccgtTCCCCCAGCCTCAAAGGTCATGTAGcataaaccaaaagcccctgtCGGTACGGACTGTTGCCATGCTCGCCGAGTCGCGGATCTGGCGACACTCCTCCTCTTTTGCTAGATCTGGTCGTCCACGTGCACTGAAGAGCTAGCTTGGGTTTGGTTCTGATCCGCACTTGTGCCGGATTGCATGCCTTGGAAACCATGAGCCATGTGCTGCAGTCGAGCACTACAACAACTTCTCAGAGCTTCACGTGCAAAGTGCAGAGCATGCAATGGACTGCTGCCGTGCTTTTCTGAGCTGTGATACATTAACCCTCGGTCGCAGCACGAGCTCGCCACTACGCATCGGGTTCTTGGCCGGCCCTCAAGGCACGGGAACCATTAACACAGCTGAGTCATGGATCAACCTTGTCCTTTTCAGGAAGACGACAAAACGGGCCCTTTACCACAGTCCTTTGGTgggaaacccttgaagaaggcacCGCAGGTACCCTGTCGAAAGAGGACAACGGTGTCCCGGACTCGCGAGCAGCGACAAACGCCACTGGAGACATGGGAGTCAAATGGAACAGTTAAGCACACACGCTTCTGCGTGGGACTGCATCTCCCTACCATTCGTGTTCGTTGCTTGTCCTACTAAGTCCACCTCGTTTGGTTCGTGGCCGCCTTGCACGGGGCCTcactgctgcaggatgctggctTGGCCGCAACCAAAGACACTTGAGCAGAACGCTCTGAACGAGCCAATCAGCAACCGCTTCAAAAAGCTGCATCATGCTGAACCATGTCCCACGGTCCACGGATCAAGCATGTTGTAGCTCGTTACTGTTAACAGAaaacagaagctgctgctgccaacaaCTTCACAAAGCAAGCTTCAGAAAAGGGACGCTTTACCAGCGGGGAGGACCGTGCTTTTCTGAGCTGTGACACATTAACCCTCGGTCGCAGCACGAGCTCGCCGCATCGGGTTCTTGGCCGGCCCTCAAGGCACGGGAACCATTAACACAGCTGAGTCATGGATCAACCTTGTCCTTTTCAGGAAGACGACAAAACGGGCCCTTTACCACAGTCCTTTGGTNTCGGGTTCTTGGCCGGCCCTCAAGGCACGGGAACCATTAACACAGCTGAGTCATGGATCAACCTTGTCCTTTTCAGGAAGACGACAAAACGGGCCCTTTACCACAGTCCTTTGGTGGgacacccttgaagaaggcaCCCCAGGTACCCTGTCGAAAGAGGACAACGGTGTCCCGGACTCGCGAGCATAGCGACAAACGCCACTGGAGACATGGGAGTCAAATGGAACAGTCAAACACACACGCTTCTGCGTGGGACTGCATCTCCCTACCATTCGTGTTCGTTGCTTGTCCTACTAAGTCCACCTCNTCCACCTCGTTTGGTTCGTGGCCGCCTTGCACGGGGCCTcactgctgcaggatgctggctTGGCCGCAACCAAAGACACTTGAGCAGAACGCTCTGAACGAGCCAATCAGCAACCGCTTAAAAATGCTGCATCATGCTGAACCATGTCCCACGGTCCACGGATCAAGCATGTTGTAGCTCGTTACCGAACAGCAaacaaaagctgctgctgccaacaaCTTCACAAAGCAAGCTTCAGAAAAGGGACGCTTTAGACCGTGCTTTTCTGAGCTGTGATACATTAACCCTCGGTCGCAGCACGAGCTCGCCACTACGCATCGGGTTCTTGGCCGGCCCTCAAGGCACGGGAACCATTAACACAGCTGAGTCATGGANCGCAGCACGAGCTCGCCACTACGCATCGGGTTCTTGGCCGGCCCTCAAGGCACGGGAACCATTAACACAGCTGAGTCATGGATCAACCTTGTCCTTTTCAGGAAGACGACAAAACGGGCTCTTTACCACAGTCCTTTGGTgggaaacccttgaagaaggcacCCCAGGTACCCTGTCGAAAGAGGACAACGGTGTCCCGGACTCGCGAGCAGCGACAAACGCCACTGGAGACATGGGAGTCAAATGGAACAGTCAAACACACACGCTTCTGCGTGGGACTGCATCTCCCTACCATTCGTGTTCGTTGCTTGTCCTACTAAGTCCACCTCNCTTGCACGGGGCCTcactgctgcaggatgctggctTGGCCGCAACCAAAGACACTTGAGCAGAACGCTCTGAACGAGCCAATCAGCAACCGCTTCAAAAAGCTGCATCATGCTGAACCACACGGATCAAGCATGTTATAGCTCGTTACCGTTAACAGAAAACAgaaactgctgctgccaacaACTTGACAAAGCAAGCTTCAGAAAAGGACGCTTTACCAGCGGGGAGGACCCAGGTTAGATGTACGCCTGC
>BGNK01003183.1_70576_76689
TTTTTGCCTATTAATTCTTATTGCTTACCtagttattcttattcttgctcAGTGCTAGCCTATtcttttttttattttttgtgtATTCTTATTTATTACTTATCCCTTCTTTCTTATCTCTTGCctatttttttgttttatttGCCTATTCTTTTCTAATTCTCGAACGGCCAAATGACCTTTCAGAGCTGTCATAGTAGTACCCGTCACCCCTTGGAAGCACGTATCTCACCTTCCNaccactgttactactactttgactaattctacttttatcactattagcacaaatagtactactacctctactctTGCTTATCTTTTGTTTATCAAATTATTCTTTCTTATtccttttttatttttatttatcCCTTAGCGATTCTTTCTTATTTCTTGCTTATATTTCCTTTTTTCTTGCCCACACTTCCGAATTCCTTAATAATTCTCTCTAATTTCTTACTTATTCTTTCTTATTACCTAATTATCActattatttatattattatgactattactattattactattactattagtattattatcacTATTCCTCTacctattactattattattatcattacgaatcctattattagtactattcctattcctattcctattcttattcctattcctacctatttctgttactattactctgactctgactctggctctggctctggctctggctcttgctcttactcttgctcttgctcttactcttactcttactactcctattactactcctattactattactattactattactagtactagtactactagtactagtactagtactactactactaatactagtactagtactactactgtagtagtactagtactagtactagtattagtactagtactagtactaatactagtactagtactagNgtactagtactagtattagtactagtactagtactaatactagtactagtactagtggtagtactactactagcactagtactagtactagtattagtactagtactagtactaatactagtgctagtactactagtactagtactagtactagtgctagtactactagtactagtactagtactagtactagtactagcactagcactagtactagtacagtactagtgctagtgctagtgctagtgctagtgctagtactagtactagtactagtactagtactagtactagtactagtactagcactagcactagtactagtactagtactagtactgtactagtggactagtgctagtactagtactagtgctagtagtagtactagtactagtacctagtactagtactagtccactagtactagtccactagtactagtactagtactagtactagtactagtactagtactagtactagcactactactactactactactactacttcaactacaactacaactacagctacagctacagctacagctacacctacagctacagctacagctacagctacacctactcctactcctactcctactcctactcctactcccactcccactcccactcccactcccactcccactcccactcccactcccactcccactcccactcccactcctgctcctgctcctactcctactcctcctcctcctcctcctcctactcctactcctactcctactcctactcctcctcctcctcttcctactcctcctcctcctactcctcctcctactcttactcctactcctactcctactcctactccaactcctactactcctactactactagtactattactaatgTTACTACTCCTCTTAGTACTACTCCtaatactactggtactactactactactacaactacaactactactactactactactagtactactactagaactgctactactactacgactactactagcactattactagtactactattaatacAAATGTCAATACTACTCTTTCTCTTGTTACTActccttcttctactactactactactactattactactactattactactagtacgacgacgacgactactactactactgattctATTAGATGTTAGTATAGCTACTTGAACTGCCAATAATACGAAACATATTAACATATTCACAATCTTTGTCTTTCGTGTCACAGCACATCATGTTCTATTATTCTTCAAGCCGCAAGAAATCATTCCAACACTGTCCAACACAGCAATTTTTCGTCCTTTCCAGACTTCCAAACAAATTAGATTTCGCATCTTGAAGGCTAAGCAAAAATATTNNNNTGTTCTGCACTGGTTCTGCAATTGCACTTTCCCTCTGGATGAAACGATTGCTGCGAAGGAGTCCTATCAAGGCCGGACCAGCAAATCAAAATGATTGCCGGTTCGCAGCAAGCAAATGGAGCCTGCCGCTGCATCGTCCGCATTGGCCCTTTCTTGCCAAATGCAAACTTTCCGACCAGCTATTGCGCAGCCCACGGCACATTTTTTGCGCGGATGAATGTTTCCTTGCCAAACGTAAGCCGTCCAAACAACTCCGGACCCGTAGCACCCGCCCCATGCGCATGCTAGTGGTCGGCATCGTGGAATTGGACCATGAAACTAAGAAGGAAANCCGGACCCGTAGCACCCGCCCCATGCGCATGCTAGTGGTCGGCATCGTGGAATTGGACCATGAAACTAAGAAGGAAACAGGTCGGGTGGTGCTACGGTTGGTGCGGAACAGGTCGAGCCCGAATTTGGTCCGCAGTATTGTCCGGCCTGGCACTACCGTTGTCACAGACGAATGGCGTGGATATAACGGGCTCAGCAAGGCAGGATACAAACACCAGAAGGTCAACCATAGCAAGAACGAGAAGGTGAGTGCAGAAGGTTTGGGAACCAATCCTGTGGAAGGCCTGTTTTCCAGGGTTCGGCGATTCTTACGCCAGAACTACGTCAGGATGCCTTCGCGCAAAAACTATGGACTGCTGCTTGCGGAGTNTTGGGAACCAATCCTGTGGAAGGCCTGTTTTCCAGGGTTCGGCGATTCTTACGCCAGAACTACGTCAGGATGCCTTCGCGCAAAAACTATGGACTGCTGCTTGCGGAGTATTGCTGGCGGCGCAGTGCGTTGGGGGAGCAGACCTTGCCCCCCAGACAATGGCCGAAAGCAGCTTTCTGGCGTTTGTTGGCGACCATGAAGGAGGTTGTGCCGCGCGAGTACTTGGTGAGGCGAGCTTCCTACAAGCAAGAGGCCGGATGTCCAGATTCGTAGGTTGCTTGTTGCTGAAGCATTCGCAGGAGCATGAGAGCGGTTTAAGAGACACTAAGACAGATGAGGGTCAAGCAGAGCACGCATCGTGCTAGGAATTGGTTTTGGGCGCATCCTCTGTCGGGATATGAAGTCTAGATTTCAGAATCAAATATCCACGGCCGCGTATTCCACAGGACGGATCCTTGCTGACGGAGGAGCCCTGGGAGGGCACGGGCAGAGAGTCCGACCGGATGGATATCGGTAAATTCATACCGACAGATGTCCGGCGGACCGGGCACGACATGGGAATGACACCAGAAAACGTTTACTGCGCCCCATATTATCGCAGTAACGTCGAGTGGTCTGTGGCGGAGGAGGAGTCGGCCCAAGCTGGGTTTGCCCGGATTTTGCCCATGGAGGATCCAGACCCCATTCTCGATTAGGGCTACGAGCCCACTGGCCAACCCGGGCGACCTCCATCAAGGCAAgggagggggcggggtgggATGCGCGGGGGCCGTCGATGGTCCCGACCACTCAAGGGGCAAGCATCTGGCAGATGGTCGCGACCACTTGGGGGGGAAGCGTCTGGCAAGATTGGGCCAGTGCTGCCCTTAGATTTGGAATCCGAGACGGAGAGTGAGCTTGGGAAGCGAAAGAAAAGGATGGAAGGCGAGGCCGCAGTTCTTTTGGATCTTGACTTCGAGGATGCCTTCGCCGATTTCTTTGAGCCCGAGAAGCCAGAGAAGCACCAAGCCGGAAATACGGATTTCGCGGTCCTTNCTTCGCCGATTTCTTTGAGCCCGAGAAGCCAGAGAAGCACCAAGCCGGAAATACGGATTTCGCGGTCCTTCCCGTAACCGGCGATGGTGCTTGCCTTTACCGCGCTCTTCTCCTCGGCACGCAACTCCGTTCTGGAGTACCACgtggcaggcttcaggcttggtgttAAGAAATTTCGAGTTGGATAAGGAAGCATACCTTCGTACACCGGCCTCTTGGGCGTACACATCTACGGAAATGTCGCGCATGCGGCGGAAGGAGGAGATATTGGCAAAGGTCCCGTGTGTACCGGGTTTCTTTGCCCAGGACCAATATTCATGCCAGGAGAAATGTTGCCCATAAGTCTCCACCCAAGCAGGGTCGTCCTGCATTTCCTTAGCTTGCTGCGCATGCGTTTGTATTGTTAGCTGCAAACATGTCGAGATGCGAAAACAAGCCCCTGCACGTGCAAATCATCCTGATGGGCGTCCCACGCCAAGGATTGCGTGACCTGGTTGAACCGCTCTTGGGGGAGGGAGTCTGTCCAGCTGCGCATCGCGTCGCAGACATCCTCCCTGAGCTCTTGCACCGCGGTTCTGCTTCTGCANGGTCCCCCTGTCGCAGCCGGTGTAGGCCGCAGCCTTTTGAATGCCCGTCAACTGGCTGAACCAGTATAAAAGTGCCACCAGCTTCTGGGGCCCAATACTATCTGGTAGCAAGTCTGCCAATAAAAGTGCTGATAATTATACGGGATAAGATATGACAAGATAAAAAAAATATCAAGGCAATTTAAAATAAGACGTGATAAGATAAATCAGAATTGATAAGAAAGATCTGCCAAGAAAGATCTGATTTAATGAGGCAATCTCCAAGTCTGACAAGATAGTTATAAGATAGGTTTGGCAGGATAAATTAAAGCAAGAAGACAAATCTTGCAAGCAAGATAGACTTATAGAGACCTAACAAGAAAACCAGTTCTGGCAAGAAAGACTGGCATGAAAGATAGATCTGATCGAATAGATATGATAGGAGATCTAATAAGATTGTCAGGATAgtactagaatctagaaggatTTGATAATCCTGAAAAAAAGGTATCATAGACTATCTTGACAAGGAGACCTAGTGAATTATACCAATTAAATTTAGTAGGAGAGACCTAGCAGGCTTAATAAATCTAATATCATAAGTCGAGAAGAGCAAGTAATAGATCTTATAAAAATAGGCGCAAAGTAATTAGAATCTATGGCCGAATCTATATAAAATTGAGGGTTTATTCATAGATCCAACAATAAATAAGAAAAACTCAAATATTGGAAAATTTACCCAAATTCGGCAAAAAAATTGGAAAACCTCGCACGGAGGGCTCTGAGCTTTTCTAAATTAAGTATTAGAAAAGCTATAATCATCCAAAGCCATATCTATGATATAATCATACCAATGATCATGATTTAATCTATTATGAAATACATAATTTTTTCTAAATCTGTATAATAGCTATAATTTAATCTATTCTGAAAAGGGAACATCATCTATAAATATCTTTAATCTCATTCTTTCTGAAAAAGAAAATATATAACGTCCATAAATTAATCTATTTTGAGAAGAGCATAAATCATCTCCATGACCTAGTCCCTTCTGAGCAAAGAGCATCTATAATATCTACAATCTCATATATTCTACAAGAGAGCATTTATATTAGAGTCCTAATAATATATATGCTCTCATCTATTCTGAGAAGATAGCAattatattctaattatgataATGCGCATATTCTATTTTATATATGACCTCAAATGGAAAAGATCGTCATAATATCTAATTGTTATTTGCGATGAATTCCCGATTTAGAAAATATCATATGTCGTAATATTTTCCTGGATTCCAAGATGCCGAATAGGGCTTGCGTTTCGCGAAAATGATGTATTTCATATCATCTTCATGGCGAGCTTCACACGCGCGGACGTGGCGTCGATANCATATGTCGTAATATTTTCCTGGATTCCAAGATGCCGAATAGGGCTTGCGTTTCGCGAAAATGATGTATTTCATATCATCTTCATGGCGAGCTTCACACGCGCGGACGTGGCGTCGATATATTAT
>BGNK01000703.1_66630_72749
ggtttaggggtttgtacttatgtgcggttttatttggggtttggtgtttagggttttgaggtctagagttttcgggttgggggtgtggggttgggtttctagtgttttagggtttggggcttggcagggcccatgtgcccaaatacaaagggttttaggccctaaatactatacttcgaatggcacccggtgcgtcccagcttgtgggcatttggaccccacattagggctggcttctagagaatgtgaggctacggacttaagttccgggtcatgtgcagatgccgtgctccacgaagtgtgcgactgccggttgggcacggcgcaatcaccctaaaccctagagaccccgaaccctaaaccctaaaccctgaacccccagaggctccttcccgctgccactcatgccgcggggggagaatcggcgaactcttgtccgaagtgtccgtaataaaccctgaacccccacaaggctgtttaagcctgggtggccagaggcctagtctgagggcagggcttcggcgcctccatcggccccaaggactccatcacggactgttgctccgcgacagctgtgctgaaaaacctatatatatatatgtacatacatatgtatatatatatcatatatatatagagacatattcttctcatctacggtgcacagcggttcatcgcctaagaacggcaggaagcgctcttggcagcgcttggaggttgctttcggaaccgttcctggccatgcgcaggcgacttaaactaaaaggagtaaggttggagatgcggcgcgcatctgcgtgcctcactcgcaggctgacatggagatcggtgaggaggtgctggacacgtacttggcactcttgacatcaaagacgcccgagtgcagcaacgaagtcatggcccgagccgagcctaaattacatacctttacaatcaaagcgcatcctcacaccccaggaaaggcccgtatcttaatcatacagtatcattgctcttgttcagagcccccctcgatcgtaaaccctaagtaaagccctgatcttgttcatacagtatcaaggcccctatttggcttagagtcttagagcctaaaccctgaagcttgacagaacccgaaaccctaaactgccctaaacccatatagaacggtaaaccccaaaccctcaaaggaacctttaagataccacttaaccagccctcaaccctgaaagctcaaaaccctgaatccttgtaataccgggtccttaacaattacctatgctattgtggggggttccttattatatttatagtatagtatagtgggccccaaaactctattctaatcatcaaggcccctatattagaaccctgcataaaccctcaatcctgaacccagccatcctaagcccccgaaccctcttttgcaccctatacatagaacccaacgccctgagggcccttctcttgagccctgctccggcgaatttaaaagtgtagcagaatacagcactccgcagagccctgttcttgaatcgttaatcgttaaggcaacaaaaccctataaatcttaaacccccaaacccttcacccttataccctacaccccaaaccactaaaccctacaccctagactccataagcctaaaaccctgagccctacacccttcacacaaattctggtagcaggtttaggtaccgaaacggttcagaatggagtgttcggtgcccgaacgcgcgctctcttagccgcaacttcctttgaaaaaggccattcaaggctttatcggactcaacccctgattcaacaagctcaaacccccaagagccccgaagacacgaaaagcccaaaacaccagacaccctaagccctataagccctgtgccctgatgggatccgtaggttttttttttttttttttctggggtcctttacgggatctacaggggttcctttaactgcgttttggagtaccatactttaatactttttcttaaaggaaccattatgaaatataagtgtatacttttttctcccttgttacttaaaagcccagttaaggagcccttatcgaagtctctaaaagaactcccccgctaggcgaagcaggccctcgagccggagaagaagctcctttggctgctcttagagctttgagggttctgttaagggggaccttattgtagaacccgagaagtaccccatagtaccctttaaaggggaccttattatagaaccctatagtatccttgaaacgggacctcattattctcatgatggaaccctatagtactatcgtatcccttaaaggagaacttagggctttaagggttccttttgggtttctttaagggttcctttgacggtactctagggtttcaggcttttggggttttaggggcttattttaggggctcttggggcggaaaaatctacgggttcctttaagagttccttcaagggttcctttaaggcttcccttagggctttagggctttcggcggtttggggctttagggtttgggtgctttgggtttggcttatatagggtttgttgagattttatggtttagagtgccagaagtggtggagctattggcaccaaggttttatgcgattcttgtcgggtgctcttgggctccaacagtggcagttttttcagattttgttcgtttaattttggcgtattacgggtttaagcttccatgaaccgggcaaaccgggtcacaatgatcttggaagtgtttggcatgattgcaagggcaactgaagccgggcgcggtgttttctggaggaagatgcggatgaggagaaaacaccggtccacaaacggtgcaactacggaaaatggtggtttctccactacttaccatcttctcttacaccatttggatgactcacgaggaagaaagcaatgttggcggccttgtattggtcgttctgctctgggtaacaaagccaacgtaatggctttcctggagctgcagctgtctgcgggggcttgcgtgttgattgaaatcccaaatcgcaagcaggggacgttgaggcgtgagatccaaaggcatgtggcccctgggtcactcatcttcaccgatcgtctatcctgtccatgattgtctcgtccgaacagcggctttgtgcgtgttcggaagcttttgcggttagactctgaaggttcaggctcagggtctaatttaggctttggggagctgcctgaagccctgcccacccgtttttagtacgcgctttatgcggattaagaaggaccccctgcaagtgtgaggtcgggtgtgtgttggaaggtgcaggccgtgcgcccatactctttgactctttgggtttcgggttgaatgtgtagtgaggagagggtttagggcttaggggttgtgctctctagagtctagagtacgccaaaacattccaaaaccttgctgcaaatactgaggccccctatactatactagggcgttcggctaaaccctgaaccccaaaatgggttttgcgcttagaagggccctaaagccattatggaatcgctgagaaagcttcatacagacctgataagccttcagagtgcccctataagactttacaacacccaaaaccactccccccctccctcgcttctccttcaaaaaagcaacaaacctacaagacccatattggtggttgtcaaaattatggtccctttttgggtccctattataatacggcacctattgtttggggtacccaaaaagggaccataattttgacagctacccatatagcagggagtatctgccgaggaagccgggtgcaccgccggcgccaaaagcggccgctgcgccccaggatgcgatttctgtcggttttctgtagagccaatcgggctttagttgcaaaacttttcacttacagtgcttttgtagatttctgtaaggttttatggggcttgtactgggctgtattagggatttatgtgggttgatagggcttgatctattttagggccttaaggatgtcactgttttgtgtttagcgtttgtggtcttcagggtttcaggcttagggttaagaaccccgggagggctatatggcattaacttgggctgggtttagggtttaggggtttaggggtttcggggtttaggggtttaggggtttaggggtttaggggtctaggggtttagggtttagggtttagggtttaggggtttagggttgagggcttaggggttttaggggtttagggtttagggagtgtgttgtttaattcaggcttgatggggtcacgggagactgaaagagccggaaacgttctatgggcttaggggcttccgaagttcagtgtacacgctttcgttgggtgtcctcaggtacttcatgagtcctggaagagctttagtagactccccttccagaaacctaagccctaaatcgcccgggcctccaatgattcgtacatatgagaaataattacggttccttatgcccaatttcaggcgccccgagctgaattccaaagctgaagcttgatcacccgatgcgtaatcgtaaccctacaccctaagccctaagccgtaaacccctaaaccctaaacccttataaaaacccgaatcccaaaacgcctggaagtcgaaacccagacttcagaccagcagcacctctaaacccggaagccaaacattaaacgctacacccggacccatacactctgaaccattacatgagccaaatccctaaagcccaagccccgcaatcccccaaccttcctaaaccccaaaccccccaaatcctaaaccctcttagcctaaccttcaatcagaaggagcaggagcagcgtgcggccagctcctccgaaatggcgcgtgtggtgtgcctcggcgggggaatgcagggcatcggccgccgaggagtttgtgtagggctttagagtacgggctttataggatttcaggggattctgtatggcacagggtactataagagaccttgagggactataagggacgaaaaagggactatgagggaccttaatctatcattatgatccactcccccattcgctactaagaagcagagagaagagttttcggatcctcgaaaaccaagtcaaagccccaccacaaaacgggtatcaacccctgtacagccttaattaaccctaaacttttgaagcgccaagctgcagccgttaattccttaaaagaccatgaagcattgtaaaagcttccggagtcttcgacaaaacccgtgtaaacgcattgtaaaccttcacaaaaccccgccctataacctcagagccttaaatcgtaaagcatgtcatagactcctctgtgcaatgtgcatgtatgtatatgtatatatgtatatgtatatatatatgcacatcatatgtttatgcgttatacatgtatagacatatacaacatacagagagcgagcgagagagagagagagagagagagagagggagagagatggagaacctcaaagcaaatggagaactatgaggcactatgaagcagtatcaagactctaagaccctgcagagaatgttagaaacaacaagaaagtaaagcactgaagacacgcttgcagcagatattcaaaacctcggggccctgagaaacttacataattctttgtactaacgcttcaacccttagccccatactcttgaaccctacacccttataagccccatactcttgaagcccaaaccccagaaccctgaactctctacccagatctctgaaaccctcatccaggaccgagacctcgtttagggtttggggtttagggaccctgacaacccaaatccgaagcttaaggcccaagaagaacagcagaacgaaagcaccgcaaacaagcgaagccaagcacaataaggaccccgaaacaccgaacccaaaattccaaaacccctcaacccctcaagcctaagaccacagcttaagacccgaaactcccaagccccaaaccccctaatccacaagccgcacccgaacctaaaccctaaactctaagtccgaaaagccctaattgtgaacggcctgaaaacgcacccctaagccctaaaccccaagagcccccaaatcttcaagcaggagatcacccttaaaagtgccctcatagatcctcgagtagtgccct
>BGNK01003705.1_876_7364
TTGCGCAGGAGTTCCGGATGTCGTATTAAGACCTTGGCAAAGAATGCACGGCAACCTTGAGAAAGTGGACCTTGCGTGCTGGTATTTGCTGTGCATCACTTGTGTGCAGACTTTgtcaagtctgctgctgcagccgagcatccCAGACACCTTACCTTTGCGCAGGAGTTCCGGATGTCGTATTAAGACCTTGACAAAGAATGCGCGGCAACCTTGAGAAAGTGGACCTTGCGTGCTGGTATTTGCTGTGCATCACTTGTGTGCAGACTTTgtcaagtctgctgctgcagccgaacaTCCCAGACACCTTTGCGCAGGAGTTCCGGACGTCTTAGCCACTTGCGTGAAAAAGTGTGCGACCATGTCGTATGAAGACCTTGGCAAAGAATGCGCGGCAACCTTGAGAAAGTGGACCTTGCGTGCTCAGGAACTTCGTACACAGATGAACCCTGATCCACCGGTTGGGCATTGTGCAAAATTTTTGAAAGAAAGGATCTCCGCCTCTTTCGAGAAATGCTGGATAGCATTGGCCATGCAGGCACCGTGTTTCCTTCGTGCATTCGCAAAGGTTTCGAGCTCATGGCCCTCTGCCATCTTCAGGTGTGCTGCAGAAGGAAAACACCTTTGCGACTCCCACGCCAGAGGAGGTTAGAGTAAATACCGCATCGACACGCAAAGCCATTTGGGATTCTTGCAAGGGCACCTCTTCAGATAGGGTGGCTCAGGAAGTTTTTCGCATCACCAAAGAGGAGAAAGATGATGGATGGCTTGAGGGCCCTTTCTACGATGATCTTCCAATGGACGCCGTTCTCACGAGACGCTTTGGAGTTGAGCAGTCCAGCACTCGTGCTGATGGTTCCGTCGTGTCCAAAGTGCGTCCCGTGGATGTTTGCACTGAGAGCCAAGTAAACCTCACGGATTCCAGTGATGTGACGGTCTCGCCGCACGGTGTTGACACCCTCGTAGCCGGGGCCTGCATCGGGGTTGTCTCCCGACCTGAAGATCATGCGCCTGAGAATCTCATGGGTTGCACCATAGATTTAAGAAGAGCCTACAAACAACTTGCCATCGCTCCAGAATCCTTGAGCGATGCCTGCTTGTGCGTCTTCGACACGGAGACTGGAACACCTGCCGCCTTTAGAACCCTAGTCCTCCCGTTTGGTGCCCGAGCGGCCGTTAATGGGTTCTGTAGGTGTTCCCTTGCCCTGTTTTGAATAAGGGTGGTTCTTCTGCCATTGCACTGGAGTGTCTTCTTAGATGACTTCTTTGTGATCGCTGCCGAAGAAGAGGCAGACCACATTCATTTTGTGCAACGCAGTCTCTTTGAGCTTGTCGGGTGGGCCACGTCCTCCGAGAAGGAGTCTGGCTTCCAAGCTTTAGCACGAGCCCTAGGTGTTTGCATTTCCTTTACTGATATCAAGCTTGGCTGGGTGGTGATGCAGAACACCGAACATAGGCGAGATGACCTGCGGAGATTGCTTGATGCTCTGATTGCCAAAGGCAGTGCTTCCTCACATGAGCTCACCGTGCTGAAAGGCAGGCTCATGTTTGCTGACAATCAGGTTTACAGGCGACGTGCAAGGCAAGTCTTCTCTACGCTTTCCAAAGCCTGTGCAAAGAAGAGGCAAGTGTGAATCAATGACGAACTCCTGGTCGCCTTGCTCGTCTTCAGGGACAGTGTNGCAAGTCTTCTCTACGCTTTCCAAAGCCTGTGCAAAGAAGAGGCAAGTGTGAATCAATGACGAACTCCTGGTCGCCTTGCTCGTCTTCAGGGACAGTGTCATGGACGGCCCACCTCGTCGTGTCAGCACTTGTCACCGGGAAGAGCTCTGCATCTTCACGGATGCCTCATATGAGCATCAAGGTGCTATCGATCTCTTGAAAGACAAGAACCATCTGGACATTGTGTTGCTTGTTGACAATCGAGCAGCACTGTCGTGCCTCATCAGTGGCAGAGCCAAGGGCGTAGCATCCTACTTGTTGCGGAGGCTCTTGGAACTTGAAGAGAATCATGACCTTATTTTCTGGTTCGAGGGGGTCCCCTCGGAGAgcaacccagctgatgctccttCGAGACGTGACCTGACCGATCCCGATCTCTCGCTGTGCTTGAAACTTTCCTGCTTgacaccttgagcccttcatGCGTGGGGTGTGGAGGGCACATTGTGTTCGAGCTTTTGCTCATGGACCAATGTTGCTTCTTCTTGACTCAGACTTTCGCAANCACATTGTGTTCGAGCTTTTGCTCATGGACCAATGTTGCTTCTTCTTGACTCAGACTTTCGCAACTCCCCATTGCAAAACGAAGGCGTCCGAGTGTCTGCGAATTTCCTTTGTGATATTTACATTCGCTTGCAAATATGATCTCACTGTTATATTCTATTTCAGAATGCCCTCATATGTTTAGGGCGACAGGAATCAGAAGGAAATAAAGAAATGAGAGGTCCTGTATCTGTGTGCTTGCATTTGATATCCTTGCAGTAAGTGACTTTTACTTTACATAGGAATCATTTGCATATATGTTGATTGGACTTTTACTTTTGCCTCAGTTTGAAAATCCGTTTACGAAAAGGTTTTTGATTTGGCTACAACTATTGATTCTTCCACGATGCTGCAGCCGCGGTCATGAATGGAAGTTTTCAAACGGAAACGACGACAAGGAAAATGGTGCCTATTGTCATCTGCATTGCACAGCACGCTTGCAGGAATTGTTTCCTGCAagtgaggaggacgacgagaaAGCACCAAAGCACAAGCGTTGCAATTACAAGAAGTCGTGGCGAGGCCATGGTGACTTGTCTTTCTACATGCTCTACATGCCCGCTTCAATTACGCCTTCGCAGTACCTTCGGACGTTGTACTGGTTTTCTTCGGATGCACCCCAGAAGCAGGTTCTCAAAGAAACCGGCCTTGCTGAGAAAACATGGGCCAAGATCCGCGACAAGATCCGAGGTCTGCTTTGGCTTGTTATTCAACAGCAATTCAATCGTGTGCAACTTGGTGGTCCTGGCCGTGTGGTGGTCATCGATGAAACCTTTTTCACCAAGCAGAAAGTGAATGCAGGAGGTTTTGTTGGAAGGCGCACCATGGGTAACAAGACCATTGCTATGGGCTTCTTGGAGTTGGACTTGGCCACGAGAAAAGCAACAGGTGCATGTGTCTTGATTACCATTCCGAACAGGAAAATGTCAACTTTGAGGCGGGAGATTGAGACACACGTGGTACCGGGTTCCCTCATCTTCACGGACCGACACAAGTCGTACCACTTCTTGGGACGCAGAGGAAGCCAGTATGTGCACCGATCTGTCAACCACAAGGCTGGTGAGTTCTCCCGCATGGAACGCATATTTGGTCAGGACGTCAATGTTACGACAAATGCGGTGGAAGGTCTGTTTGGACGCTTGAACAAATACTTGCGACAACGTGAATATGCCCGGTTTGGCAAACGGGCCTATGGCGAAGTCCTTGCAGAGTTTCTGTGGCGGCAGAGATGTTCTGCTTTCCGCGTGGAGCCATTCTACAACTTGCTGAAAGAGATTAAAACTTGGCAAGATGCTCACCCCAAGCGGCCGCAGGCGGACAGGAGTGCAAGCAGCATCACTTTGATGTTTTTGGAGGGCCTGTTGCCGTTGAGAAAATGGAGGGTCCTGGGTTTTTATTTTCGGGTACCGTCTTCGTTCCTATGGGGTTTAAGACCAACAAATCTTGTGGCAGCACCAAGGTCGCATCTCCGTTTGTCGAAGAAGATGTACCTGAGAATATGCGGAACGATTTTGAATCTTTTTTGCCTTCAGATGACAGTGCTGATGAGGAAGATTTGCCCGAGCCTGCCCCACCAGTCGTGCCAGAAGAAAGGGAACCCGAAGAACAGGAGCCTGTGCCACCAGCTGTGCTAGGAGAAGAGGAACATGAGGAAGAGGGTCAGATAGGCAAGGCACCGTTGCATGTACAGCATCCCATGAAAAAGGAAAATCTTAAAGTCAAGTTTGAGGCTGACGCAGGAAGCAGCGGGAGTGATTTGGAAATTGTTTGCATCAAGCCTGCTTCCAAGAAAGCTAGAAGGGAGTCAGCCCGACTTAAGAAAGAAGCGTCAAGCTCCCAACACTCGGTGCGTGGACCTTTTTGCAAACAAGGCCACGACATGATTCTAGCGGCGCCACCCGCCGATATCATCAAGAATGCTCGTGAATACGATTATTTCAATGTCACGTGCGACTTGTGCGGTGTCTTGGCTGCAGGCAACCACACATACAGGTGTGATGCCTGTGACTGGGACATATGTGTCACCTGCGCAAATAAGACAAAGTAGGCATTAAACTTCCTACCAAAGTAAACTTACTGTACTTTTCCAGTAGCAGCACAGACAGTCATTCTGCGCATGTTTTTGTGGTTGATCTGGATGCTGCCCTGGGCAAGTGTGCATGCTTTTCCGTCTCGTGTGGAAACACGCGCTGCATGGATGGATTCTTTTTTTCTGTGGAAACTTTGGAAGTGCCTGCAGAGCTTTTAGGTCCATCTAGacttgctgctttgcttcaaGGAGCGTTTAAAAAACTCGTCCGACTGTTCATTGAGATGCCAGCTTGTTGATTGAGATGCCAGCTGGTGCGATCAGAAGCGATATTTTGAGTAAGCTGTTTTGTTACTCTGGCCGAAAAATCGCTTTTCGTTTCTGTAGTAAACCAGTGCTCAGCCCAGTTGTTTGTGCAGATCAGGTGCGACACAGAGCTTTTCCTCGGTGCGTAGTTCGTTTCCTGTATAATctgtagggattgggtttacgCCATTTTTTCCGAACTTTTCTGTTCTTGCGTAGGGTGGGTTTTGAGGCATTTGCGGCTGGAAGGTTTTCTAGTAGGAAGTGCCAGAGTCCTGCTTCGAAATTCGACACGCGATCCTTGCAAAGTTTcataagccatttttttcgaacttttctgttcttgcaaagggtttgggttttgaggcatttGCGGCTGGAAGGTTTTCTAGTAGGAAGTGCCAGAGTTTTGCTTCGAAATTCGACACGCGATCCTTGCAAAGTTTCATAAGCAATCTTTTTCGAACTTTTCTGTTCTTGCAAAGAgattgggttttgaggcatttGCGAGTGGAAGGTTTTCTTGTAGGAAGTGCCAGAGTCCTGCGTCGAAATTCGACACGCGATCCTTGCAAAGTTTCATAAGCCATGTTTTTCGAACTTTTCTGTTCTTGCAAAGGGTTTGAGACAGTtttgctgaagcctcaaccggTTTCCTTTTTTTCCAATGCTTGGGAGCTTCCCATAAGTGTTGCAACTACTGTCCTTGGCTCAAGAGAGGTGGACCAGCGAATGCTGTGAGTTTGTTTTGCCAGCGTGAAGTgcagcaagcttgcttcaagtgCTCGGTTGCATTTTCGTGGACGCCAGAATTGCCTTTAGGCATTGTGTTTTGAACGGTTGGAATTTGCTGTCCTGTGGAGGATCTTGTCTGGCGGAAGCCGGTTTCCCGCGGGAGGGCGTTTCCGGCCATAAGCCTGTTCCTACAAGGGGGCTTTTCCTGCCAAAGACAGTTTCCCTTTCGTTGCCTTTTCCGTGCCAGAGGCTTTTCAAAAAAAAAGGAGGCCGTTTCCACTTGATTGCGGTTTCCAGCCACAGGCCGTAGCAGCCTGGTTCTGGAACGGCCGGAAACCCCCTCTGGGTTTCCGGCCGGAGGCTTACCACCCACAACAACGGCGGCGACGGGCGGCGGACGACGGGTGACGACCAGACGATGACAACTGGCGACCGATAGCGGCGAACGTCGCTAATCCAGAGGAGACGCACGTTGGCGGGCGACGTGGAACGCAGGGCGgcgacgatgcgacgacgacgacggcggcgatgaCGACTCAAAAGTAGACGTGATGCAGGAGGTGGAGGCGTTTCCGGCCCTTCCACTGCGGCGCGGAGCCCCAGTATGGGGCTGTGCGGGAGGTTTCGAGCTCGATGCGTGCAGGCCATCGACGTAAAGCACGCACTTCCAGTGCTCCGTGCCGCTGACGAGGCGGCTGGTGCCTTTAGTGGCTACGCTTCAATTGCAGCTCCGTGCGAAGCGGTGGTGCAATCTCCTTCCATCAACCATAAGCCCACACATCGCAGTTGTGCTCTCGCATGGCCtgcatcgagacatcctgaacatgattGCCACGCCGACTGTCGCCCAGGAATCGACATCGAGACCGGCTGCTTTTTCGACAAGCAGCTCGAAACGTTCGgcaagcagcttcaaagctGTTCGGCAAGCAGCTCGGAAGGCTGTTCAGCGCCTAAGATCGCTTGAGTTACGGTCTTGTGTGCAAGCGGTGAGCAGCGAAAGAAACGGACTGCTCGCCCAAGTCGCTTTCTGACGGCTCTCAAAACGCGACGACTCGCCTCTTCGAGCGCGATGGTCGCGACGGCTCGCCTTCCACAGCTTCCAAGCGCGACTGCTCCTTTAGCCTCTCTGTGCGCCCTCCAACTGCTTGCA
>BGNK01002945.1_60488_66754
ATCCTACTTctcaaaacttcaaactccttccttccttcctgggtGCAAGTTCGGTAAAACACAAACACCACTGCTAGACAGAAGGTCGAAGACTTGACTGATGCTCAAGGGATCTCTGCTTCACTACTTTAGTTTAGAGCTCGCATTTCCGATTCGGGGACTCGAAAGTCAAGCCGCGAGTCAGTCGGAAATCCCGTGCTTCTAGCTGCTTCGCCGCATCCAACCACATCCAACCCCTGAGGCTCATGCGAAAAGCAGAACTGGAAAGTCACGCTGCTGACGTTTGACGTTTCTTTTCCCGCTGCTCCTTCTGTCCGTAGCGTCTTGGCCTGGTAGCtgagagcccttgaagggaaaCGTCTATGTGGTAGCAAACTGCCACAGTAACAGTGATTTGATATAACAGCCCAACATGACGGAAGATAGGTTCCCAACGTTGCAGCTCAGTCCCCAGCGTGATCAAGAAAGCTCGCTGGCCGAATTCACAGTAGTGCCGGCGAAGACTccaaacagtatggacgtaaagataAGAGAGACACATGCTGTAGTACAATATTTGTTATGGCCGTCAGAGGAAAATAAAGCCGCACAAAATATCATGTCTTGCCGCTTTGaagtgttgcttttcttgtttgtccagtgccgccatgcacattgtgaagtaaCACAGCGAATATACTGgaacaccgtgtagaatgcaatcttgacaaatatgacataacatagtgtCTAATAATTCTTCTTCTCATTGTtattatacatacatttatagaAACACGACAACCATGTCGTATGCTATTTCGAGAGAGAAGCCGCAAGCAGAaagaccaagaagcccaaagacgacagacagaagcaatgaCATGTGGGATAACATCGTGGTGCGTTTTTAGAAGcatgacagcctgacatcacatccgaagcgaaagcaatccagcttgcagttggcagcatgaccctccgcatccaagaagtgtgcccgtggtgcaatcttgggcctgcaaatatgtctttattccccgttgcggcatgtgcgctctggaactgagctgttcaagatgaAGCGGGCAGGATAAAGCCGGCAACAGAAGCATATAACTTGTAGAGGTTGTAGACATAGCTCAACGAGCTGGACTCAAGATCAGGCATTGAAgatatcatcagcaactccatgtttgcatgaagtctCGGAGTTACAACCGTATCACTACCCAATGCAGTTCTGATGTCAGAGAAGGAATACCCACAAATTTGTCAGAAAACAGGCGCGATACACCGTTTACTGCTGGAGGTCGGagtgactcaagggccctacagGTTTCAGCCAACGCACCCGCTTAAAACATAATCGGACTGTGGCTTCAGACTGAGCGCACTTGACTGAGTCATGACGACTTGTCCGATGCCTTGGAACCTCTCCCAGGCATTGCATTGCCTTTGCAAGTGATTGCAACTTGCAGAAGACCTGCATGTGCATGAGATTCACGCCTGGCACAAAAGACATTTTGCACCACGTACCCACCTGCAGCTACGGTTCAACCGGCTGCCTTTCCAGTGTGAGAGCCTCGAAGCGACTAGCTCGGCTCACAGAGGAAGCGATAAAGTGCTTTCCTCCTCTCCTAACACGTTTTCGGACCAACAAAAAGTTGCCGTTTTGCTAGTGAGCTTTGAACAGTGTTGCAGCACTCCTGCTGGAACTTTCAATCTCACATTGATTTGGTTGAAGAAGTGATGGCGTGTTAGTTCCGTAAGAGCGATAGTTGTCCACAGCTTGACTGAAAATGCACATGGCTTTCATTGGCTGCATTGTGAAAATTCCCTTCAATCTTGGATGTTCTGATGTGTTGGACATGCTGAAGCTGtcaggagtgcttttgagttaggagagtgactgcacgttcgtttcgtctcgttttggttctgAAGTGctatgcttggagacagacagctgaagttatttcactgtcagttagagcccaaagacgctgacctacgcccgcgtttggctcaagtaaaagaccgagtgctacgcgctctgtttttcactggtagcggagctcctgaggaaagtccaggagctgtaaaGCGCCATGGtctcgcccgagcaaggagagagtgctgcaggttcgcgccacagcacgcctgtgcctgaggagatggacttcgacttgttcggacgTCAGTGGTCTTCCACGAAGTGTCTTCTTAATTGTGGAAGGATTGATTACACAATCTTGCTCTTGATTTTTCCGATTGCTGGCAGTCTTGTGCACAAGCTTCCAAACAGTTCAGTATCAAAAGCATCACAGCCGCCATGGATGCGAATTCTGAAGAGTATGCGACGAAGGTTTGGTGCTCCAACAACCGTGCTCTTTGGTTTCTCATTTGGCTTGGATTGCTTTGCCTTCCGAAGCAATGTTCCCGANGCAACAACCAAGACGGTGCATATTGCCACTTGCACTGCACAGCAAAGCTGGACGAGGTGTATCCGGTTTCGGACGAGGAAGCTGAGGAAGAGAAAGCGCCCGTTTACAAGCGGTGTAACGGAAGTCCTGGCGCGATCACGGGTTCTTCCATTTCTATTTGCCATGTTCGCTTACACCGTCGAAATACTTGCGAGCCTTGTATTGGTTTTGCTCAGATGCGCCTCAAAAGCAGATCCTNGGCGCGATCACGGGTTCTTCCATTTCTATTTGCCATGTTCGCTTACACCGTCGAAATACTTGCGAGCCTTGTATTGGTTTTGCTCAGATGCGCCTCAAAAGCAGATCCTGAAAGAGACAGGCTTGAAAGTCAAGGTGTGGGTGAAGATTCGGAATGTCCTTCGCTCTCTCTTGTGGCTTGTCATGCAAACACATGCTGGACGTGTGCAGCTAGGTGGGCAGACAGATCGTGTTGTGGTGGTTGATGAGACTTTCTNGTGGGTGAAGATTCGGAATGTCCTTCGCTCTCTCTTGTGGCTTGTCATGCAAACACATGCTGGACGTGTGCAGCTAGGTGGGCAGACAGATCGTGTTGTGGTGGTTGATGAGACTTTCTTcacaaaaaagaagaagaacactgGCGGGTTTGTTGGTCGTACCACGCTTGGTCACAAGACGATCGTCATGGGCtttttggagctgcagctgtctACTCGCAAAGCCACTGGTGCCTGCGTGCTGATTGAAATCCCAAATCGCAAGCAAGCAACCTTAAAGCGAGAGATCCAAAGGCATGTGGCTCCTGGATCGCTCATTTTCACAGACCGTCACAAGTCGTACAACTTNGGTGCCTGCGTGCTGATTGAAATCCCAAATCGCAAGCAAGCAACCTTAAAGCGAGAGATCCAAAGGCATGTGGCTCCTGGATCGCTCATTTTCACAGACCGTCACAAGTCGTACAACTTTCTGTCTCGTCCGAACAGTGGCTTTGTACATCGGGCTGTGAACCACAGCCGGGGAGAGTTCTCTCGCACGGAGTGCATCTTTGGAGAAGACGTCGTTGTGACCACCAACTCCGTGGAAGGCTTGTTTGGCCGGCTCAAGCAATATCTGCGACAACGCAAANACCACAGCCGGGGAGAGTTCTCTCGCACGGAGTGCATCTTTGGAGAAGACGTCGTTGTGACCACCAACTCCGTGGAAGGCTTGTTTGGCCGGCTCAAGCAATATCTGCGACAACGCAAATATGGCAAGGTCGGGAAGCCAGCTTACGGCGAATTGCTGGCAGAGTTCATGTGGCGCCAAAGGTGTTCAGCTTTCAGGACAGAGCCTTTACGGAATCTTTTCGGGGAGATCCAGGCTTGGCAGAACCAGCATCCACGACGTCCTGAGGCACCCAGGTATCGGTTAGTACTTCATCCAACTGATTGTAGGGCTGTTGACAGGTTGTTCTGTCGGATTTCAAATTCGTTGGTTGGCCGAGTAAGTGAGTAATTAAGCTGGCAATCCCAAGTAAGCCTAGTTCGTTTCGTTCTGCGAGAACAACACTTTCTGGNTGAGTAATTAAGCTGGCAATCCCAAGTAAGCCTAGTTCGTTTCGTTCTGCGAGAACAACACTTTCTGGCCAAGGTACCGAACCCTTTCTCAGTCGACGACATTCCTGCGGACATCCTGAATGACTTTCAAAGCCTTTTGGACGACCCAGAAGATGTTCCTGCTGATCGCGGTGATGGTGTAAGCCCTTCAGAAAATGTTCCTGCTCGTGATGGTCGAGATGCAAGCCCGCANATCCTGAATGACTTTCAAAGCCTTTTGGACGACCCAGAAGATGTTCCTGCTGATCGCGGTGATGGTGTAAGCCCTTCAGAAAATGTTCCTGCTCGTGATGGTCGAGATGCAAGCCCGCAGAGACCGGCGCCGCCTttgatgcaagctgcagccgagcCTTCTCAACCTCCTGCATTCAGGCCACCCTCACCTTCCATCCCCTGTAACGTGAAAGCAGAGGCAAGTAGTGACTCCGACNTAGTGACTCCGACTTGGAAGTTCTCTATATTAAACCTGCGCCCAAACGACCAAGACGTTCTTCTGTCCCCGTGGTGCCGGTGAAGTTAGAGGAGGACATAAGTCGATGTGCGCAGCTGCCGCTGGCTGCTTCGAGTAGGGGGACCGGGAGTAAAGATTTCAAGGTCTTCTGTCAGCAAGGTCATGACCTGAAGTTGGTTCCGCCGCCTGCAAATGTTATCCTGAACCGAAGCGAGTACGCGTACTTTAATGTCAGCTGTGATGTATGTGGTACTCAAATCGTGGGTGATTTNCAGCAAGGTCATGACCTGAAGTTGGTTCCGCCGCCTGCAAATGTTATCCTGAACCGAAGCGAGTACGCGTACTTTAATGTCAGCTGTGATGTATGTGGTACTCAAATCGTGGGTGATTTCTACAGGTGTGATGTTTGTAAACTGGGGGACTACTGCTTTGCTTGTGCGCAGACTAAGCCGGCTGGAAAGCGCCGGGTGCGCAgctgagttttggattttgcctGCGATGTTATCTCGTCGCCAAACAGGTGGAGGTGGCATCTGCNGGACTACTGCTTTGCTTGTGCGCAGACTAAGCCGGCTGGAAAGCGCCGGGTGCGCAgctgagttttggattttgcctGCGATGTTATCTCGTCGCCAAACAGGTGGAGGTGGCATCTGCAGAACCGACGCCGAAAAGATGCGTCAGAGAAAAGAAAAAGTGCAAGACCTTCTGCTAATCTACGAGTCTGACAGGGGGTGGGCTTTTTTTGAGCTTCAGGTGGTTTCTGAGGGCATCGGAATGCGGTTCTNGCGGTTCTGGTGTTTTCCTCGATGGGTGTTTCAGTCGTGCAGTTTGGGGAtgtgtgctagctgctagcttgagTGACCAGAAGAATGGAGGGCAAGTGGTTTATGTTTCCTCGATGTGCTTGGATGTTAGCTTTGCAGGGAGCAGACCACGGCTGAAGCTTTCAAGTTAAGTTTTGCAACCCCTCAAGCTTACCAgtttgagcagcagaagcaccagaatCTAGAAGGTAGACCCTCCTNNNNNNNNNNNNNNNNNNNNNNNNNNNNGCATATTATGCAAAAAGACCTGTGTTAGGCACGGTCGGGTGCAGTGCGAGCATGTATCGAAAGCATGTGATATGTTTTTGATTGTTTTCTTCAGCAGTGTAAGTTTGCTCTGTTCTAATCTTGCCGCTGCTCAAgcataagggcatgagggttcgTGTGTTCTCTAGAACTTGCGAAGGCGTGTCGGCAAAAGCCGTGGGCAGGAAAAAAAATCAAAGAAGACAGACATCATCTTAGGCTGTGAAAACGCGGCATGTGTGCAAAACAAACACGGTACATGTTTCAAAGTTTTACATACCAACACACCCAAGAGGGGCGCAGGGGTTaaaagaaaacaacaactcGTTTTAAACCTGTATTTTGAAATTGCTGGGTCTTATTGAAAAACTACACCAACTCGCAGGGAAACAGAAGCCNCAGGGGTTaaaagaaaacaacaactcGTTTTAAACCTGTATTTTGAAATTGCTGGGTCTTATTGAAAAACTACACCAACTCGCAGGGAAACAGAAGCCGTTTCGAAATTTGAGCAAACACCCCAGATTGAACAAAGAAGCGACAGCCCGATTTGTTTGCGAATTTGTTGTTGTGCCATAGCAAACGAAACCTTATTGCTCAGGTGTTCTGCAGCATGTCTTTGTTGTTTTCCAAGCTTTNCCCAGATTGAACAAAGAAGCGACAGCCCGATTTGTTTGCGAATTTGTTGTTGTGCCATAGCAAACGAAACCTTATTGCTCAGGTG
>BGNK01004423.1_26375_32614
GCATGAAGAAGTGTGCCACGGCGATAAGCTCGGGGTGGAAATTGATGGAGTTTCTCAGTTCTCGCCGCTTGTGCTCCGCGGAGGTTAAGCCTGAGGCCTCTTCCACACCGCGTCCGGGGGTGGCACCGTCACCGTCAGGAGGAATCGAGAAACCCGCGCCCAAGCTGATCCTCGACTACTATGCCCCCGACATCGATTACCAAGACCTTTTTGCTCAGGTTACTCTGCAGCcataaacctcccaagccctacatagcCCGAGAGTTTGGACCTAAAGCgcatttaaaaaaaacctaGGGCAGCTCAGCAGCCTGCATGAAGCTTAAGTACAAACTTGGCACCATACCCTTAACTCTTGAGTCAACAAGCTATTGAGGACGATGCAGATTTGGAGTGGGAAATTTCCCGGGCCAAGCAGCACGAGCTTTTCCCCCAGTATGTGGACTCTCTACAGGACGAGGTGGACGATGATTGGGAGCATCTTGACCGTGggaccctaaccgccctaacctctaaaacgtacccgtacccgtacctgtacctgtattcgtactactactactactactactactagtactactactactactactactactgtatactactactactactactaccactactaccactactactactactactactactgctcctactgctcctactgctgctactgctactactactactactactactactactactactgctacgactactactactgctaactactactactactgctactactactacaacaactactactactagtactagtactagtactagtactagtactagtactactactactaccactactactactactaccagtactactacgtatagtctcccttgtagttccttttttggtttaaccaaatatgtagtaaggatcctgtaaggtaacccccaaaaggaactacaatggagactacaggtaattacaacttactactgctgctactgctactacttctgctactactgctactactgctgctactactaccgctggtactactcgtactgctatcgctaccgctaccactactgctactaccgacTGTCTCGCTCAGGTTTGGCGATATGGAGGGCGACGCGTTGGCCGACATCGAGCATTTTTGTCAGTGGCTGCAGAAGAGGCAGTCGAGTGCCACGCAGGCCACCAACTTGCAGGCGATCGAGGGCACTGAGGCCAATGCCGGTGAAGACGCGGAGGCCACCAACTTGCAGGCGATCGAGAGCACTGAGGCCTTTGCCGGCGAAGTTACGGAGGCCGCCAACTTGCAGGCGATCCAGAGCACTGAGGCCAATGCCGGTGAAGGGGCAATGCCGGCGAAAGACACGGAGGCCGCCAACTTGCAGGCGGTCCAAAGCACTGAGGCCAATGCCGGCGAAGGGAGAGAGGCTGCGGACAAGCCGGAGATCGAGACTGCGGGCAAGCGGGAGATCCACGACACCGAAGCCAATGCCACggatgtggcagtggcaggggctgCGGGCAAGCAGGCTTTCGAGGGGCAGGTTGCGGAGCTCCAGAAGAAGATGGGAAGTAACCGGCCGGGCGAAGAGCCATTCAGTCCGGGGGTCAAGTTGCCTGATTATGCTGCCCTGCCAGAGGCTGCAGATCTGGAGAAGCTTGCCGAGGTGGCAACACTCCAAGCAGAgctcggagagagagagattgccgCGGGCTCCGTTCTCAGCGAAGCCGAAATCGCCGTTGCCGAGATGCGTCAGAGCCTGTTGAGCCGCAAAGCTGCTGCCGCCCAGGACAGTTGCAAATGCTTGCGTTGTTGGTTGCTGAGCCAAATCTAAGCTGTTCGGTTAGTGATCGGCTGTTGAAGTAACAGTTTGTAGTATTTTGTAGTTTGTAGTACGTAGTTGAGTCAATGTATGTGGCAATGTGTTGCAAACTGCGTGCGAGTGCATCGCTGCAAGGACCCATCGACAGTGCAAGATCCAGCGAAGCAGAAAGCGGCTATTCAAAGCCTTTCCGAGCAGGTGAAGCAGAAATCCGTGCCGGTGAACAACCCAATCCGACCAGGTTCCCTACAGGTGCCGGCACGGGCGTGAGtctagcggttcagggctggctcggtttggtttagggcaggtgTCGTTAAAATTCTAggggaaggtttaaggtttggggcttgtgaaagGGCTAGTGGCATCGTGTGTTACTGTTTCagttgctacttactacttactactaagtttggggtttggggtgttgcgtaATCGTCGCGGGTGCCTTTGCAGGATTACTTGCGGCGTGCAGCAGCACCCACGGGCCAGGGCAGTGCCAGTGCCGCGGAGTcgaaggagaaggacaagaaagAACGTGTGAGTGctaaggcgaaggcgaaggtgaAGGCAGATGAGGGGCCGTAACAGAAAGAACTAGCCTTCGCTCTGCCtgacccagcccctaaaccctaaaccttaatacctTTTCCTGATCGCTACTACCCTGCAGGCCAGTGCATCCAAGCCGAATGAATCATCCCCGGCGAATAAGAGGAAGCGTCAGCCGAAGGCTGAAGCTGTACCCAAAAACGGTGCCGGTGCGTGCAATGCTGCTAAGAAGACCAGAAAGTAGCTGAAAACACAGCTGCTGTGGACGACTGGAatcctctgctgctgcactgccggTTTTTGACTCTTAAGGGCGCAcaagcagacacagacacacagactcaCACTGACACAGCACTGGGTCCGACTTTCCGGCAAAGGCAGCGGGGCTGAACCTTGTGCAAAACGGAGCTCTTGGCTTCCAGCGTAGAGAAAACAAGCGTGGCGGAGTTGAGACGAGGCTTGGAGTGCACAGAGTTCGCATCTTAAGCATCAGGTTGCATTGCTCATTATTTTTGTCGTCGTAACCGTGTTGACTCGTTGCATGAGATGAGCAGCTCCTGCCCACCCTGGGCAAACCACacccgtaaccccgaaacccgcgcAACGGAATCAGCAAGACTTTCttcacaagaaagaagaagaacactgGCGGGTTTGTTGGTCGTACCACGCTTGGTCACAAGACGATCGTCATGGGCtttttggagctgcagctgtctACTCGCAAAGCCACCGGTGCCTGCGTGCTGATTGAAATCCCAAATCGCAAGCAAGCAACCTTAAAGCGAGAGATCCAAAGGCATGTGGCTCCTGGATCGCTCATTTTCACAGACCGTCACAAGTCGTACAACTTNNNNNNNNNNNNNNNNNNNNNNNNNNNNNNNNNNNNNNNNNNACCACAGCCGGGGAGAGTTCTCTCGCACGGAGTGCATCTTTGGAGAAGACGTCGTTGTGACCACCAACTCCGTGGAAGGCTTGTTTGGCCGGCTCAAGCAATATCTGCGACAACGCAAACATGGCAAGGTCGGGAAGCCAGCTTACGGCGAATTGCTGGCAGAGTTCATGTGGCGCCAAAGGTGTTCAGCTTTCAGGACAGAGCCTTTACGGAATCTTTCGGGGAGATCCAGGCTTGGCAGAACCAGCATCCACGACGTCCTGAGGCACCCAGGTATCGGTTAGTACTTCATCCAACTGATTGTAGGGCTGTTGACAGGTTGTTCTGTCGGATTTNNNNNNNNNNNNNNNNNNNNNNNNNNNNNNNNTGAGTAATTAAGCTGGCAATCCCAAGTAAGCCTAGTTCGTTTCGTTCTGCGAGAACAACACTTTCTGGCCAAGGTACCGAACCCTTTCTCAGTCGACGACATTCCTGCGGACATCCTGACTGACTTTCAAAGCCTTTTGGACGACCCAGAAGATGTTCCTGCTGATCGCGGTGATGGTGTAAGCCCTTCAGAAAATGTTCCTGCTCGTGATGGTCGAGATGCAAGCCCGAAGAGACCGGCGCCGCCTttgatgcaagctgcagccgagcCTTCTCAACCTCCTGCATTCAGGCCACCCTCACCTTCCATCCCCTGTAACGTGAAAGCAGAGGCAAGTAGTGACTCCGACNNNNNNNNNNNNNNNNNNNNNNNNNNNNNNNNNNNNNNNNNNNNNNNNNNNNNNNNNNNNNNNNNNNNNNNNNNNNNNNNNNNNNNNNNNNNNNNNNNNNNNNNNNNNNNNNNNNNNNNNNNNNNNNNNNNNNNNNNNNNNNNNNNNNNNNNNNNNNNNNNNNNNNNNNNNNNNNNNNNNNNNNNNNNNNNNNNNNNNNNNNNNNNNNNNNNNNNNNNNNNNNNNNNNNNNNNNNNNNNNNNNNNNNNNNNNNNNNNNNNNNNNNNNNNNNNNNNNNNNNNNNNNNNNNNNNNNNNNNNNNNNNNNNNNNNNNNNNNNNNNNNNNNNNNNNNNNNNNNNNNNNNNNNNNNNNNNNNNNNNNNNNNNNNNNNNNNNNNNNNNNNNNNNNNNNNNNNNNNNNNNNNNNNNNNNNNNNNNNNNNNNNNNNNNNNNNNNNNNNNNNNNNNNNNNNNNNNNNNNNNNNNNNNNNNNNNNNNNNNNNNNNNNNNNNNNNNNNNNNNNNNNNNNNNNNNNNNNNNNNNNNNNNNNNNNNNNNNNNNNNNNNNNNNNNNNNNNNNNNNNNNNNNNNNNNNNNNNNNNNTATGCAAAAAGACCTGTGTTAGGCACGGTCGGGTGCAGTGCGAGCATGTATCGAAAGCATGTGATATGTTTTTGATTGTTTTCTTCAGCAGTGTAAGTTTGCTCTGTTCTAATGCTTGCCGAGCTGTGAGGCCTCAAtcgggttgggcttgaggcAGAATGTTGAAGAAAATGTTAAAAAATTCCTGCCCAGTCGGAACTTCTGAACCAGTCCGTGACGTGCAGTCTCAGAACCAGGACNTGTTAAAAAATTCCTGCCCAGTCGGAACTTCTGAACCAGTCCGTGACGTGCAGTCTCAGAACCAGGACACACCAAGCCGTGCAAAGGAAAAAGTGCTCGACATGAAACTAGGAACACTTCGTGCAGCCTGTTTTTCAGCATAACAGCCAAAGAAGAAGCGTGCGACACGCTGAGCTGCTGGCAGTACGGGCTAGAGGCTAGAGTTTCCTCCCAGAGGCCGTTTCTCACTGGTGGCGGTTTCCTTGTGCTGGTCATTTCTTGCGGAAGAGATGCCGCAAAATTGTTTCAGCAGTTTCCTGGTGCAGGCTGTTTCCTACCGCTGGCCGTTTCCTACAGAAGGCCGTTTCCTGTGGCAGGCCGTTTCCTACGCCTGGCCCACCACCCGGCACAGGGTCTTCAGGACCTGAGACAACCGTGCTCAGGTATCCCGAAAGAACATGAACCATCAAGAGAAAGCGAACATTACGCCCGAAAAAGCCAAAATCCACCTGTAACTCACCTGGGGCATAGTGGCTCTTCATGTTCNAGACAACCGTGCTCAGGTATCCCGAAAGAACATGAACCATCAAGAGAAAGCGAACATTACGCCCGAAAAAGCCAAAATCCACCTGTAACTCACCTGGGGCATAGTGGCTCTTCATGTTCTGCCGGCGTGCTGGCACCCGGCCGCGTGCCGACTGGCACGTATCACAGAAACTCAGGTGGGGCTGATGCCCCTTGTTCCGGTGCGCTCGCAGACGCTCCGAAGTGATGTATACTGGAACCTCAAGGTCCTCGGGCGGAGACAAACCTGAAGGACTCGGGCGAGGATCAGGGTCTTCAGNGCCCCTTGTTCCGGTGCGCTCGCAGACGCTCCGAAGTGATGTATACTGGAACCTCAAGGTCCTCGGGCGGAGACAAACCTGAAGGACTCGGGCGAGgatcagggtcttcagggttcaggagcttgggttttgttcagggtccgGCAACAACTCATCTTCAGACTCAACACTGATTTCAACAGGAGTCTGCAAGCATCCGAGACCTATGCACAACACGCTCCGCCTCAAGACCACTGTACTTCCGCTTTACACCGCACTCGAGGTGCAGGGAACTTTTCAAGCACTTTGCGGACCAAGCACAACACTTTCATCATCGGCCTCCATGAATGCTTTCGTTTCACAGGCAAGGAATGACGTCCCACCCGCAGGTCATATGGAAGTTTAAGTCCCtttgaagctttaaacctcCTTTAAGCTTCTCTTTGAAGTTTTTCAAGCGCTTTCGAAGGCTtgaaagggggcttaaagggagcttTGTGAaggaggcttcaaaggggcttaaaggggactCTTCAAGCTCCTTtaaacccccttgaagctcccttcAAGTCTCCTTTAAAGCCTCTCTTTAACAgtaagctccccaaaccccc
>BGNK01001260.1_114024_120395
ACATTACCGGAACATCACCGTTCTAGTTGCTAAACTCGTTCTTGGTGTGAGAATTCCCTttggcagaaagtgtccggCCTTGCTTTTCCACATGGCCAATGGACTCCCTGGCAGAAAGTGTCTGGAACCTCGTTTTTTCAGATGACGCAAAAAACCTCGTTTTTTCATATGGCCCCAATGGATTCCTGATGACCTGTCCCATGGCCTTACCTTGCCCGACCGACCTTACACACCTTCCCCATGACTTGATCATTTCCGTGTGGGAAGTCTAAGATCGTGATATTATTGGTTGGTGCAGGTCACGTGTGAGTGGGCACCGTGGAGGTTTGATGCATGCTGAGGCTTCTCACCTGAAAAGAAACCTCTCTGTTGCGTCGTGGTAACGCACGACCGACAAGTGCGAACTCTGACGCTTCTGTCCTTTGTTGTTTCTGTCATCGCACTTGCAATCGAAAAATCTGGCACGGATACGACTCTCCAACTTCAATGTTCACACAGAGGCGGCCTGACTTGTAGAAGCACCAGAACGCTGGTGTTTTGGCCGCACTGAGTCGATGGGAGATCCTGTGATGCGCCAGAGGACGCTGGTGCAGGCGTGAGAACGCAGCACAACAGAAAGTGTGTGGTCGACTTGCGATTTCGATGGTGTCCGCGTGTGTAGCACCCGCCACGACAATCGAGATGTCGGCGCCCATCCGCCATCTCCAGATAAAGATGACACAAAACAGAAAGACTAAATGCCTCCGAAAAGACAAAAGACCCCGATATCCGGAATGCATCCTCTGCGAAGGGAGCGTCTGAAGGGGAATTGACGTTACTCCGCGCGAGTGCAAAAATGTCTCTTAAGAGACTTCCAGGCCCGGCAAGACCACTAGTTCTTCAAATCTTCAAAAAATGAAAGATCCGGTGTGGAGTTTACCCTATGTTTCTGACAATttcggtttgctactctgtctCTGTTACTGTGGGGGTGTTGCATAGAGCaaactcatgtgggagtttctagAGTTTTCCGGACCTTGTTTCAACTTTCATTTTGACAGATTTGGGGTGGTGGGCCAGGCGTAGGAAACGGCCTGCCACAGGAAACGGCCTTCTGTAGGAAACGGCCAGCGGTAGGAAACAGCCTGTACCAGGAAACTGCGGAAACAATTTTGCGGCATCTCTTCCGCAAGAAATGACCAGCACAAGGAAACCGCCACCAGTGAGAAACGGCCTCTGGGAGGAAACTCTAGCCCGTACGGCCAGCAGCTCAGCGTGTCGCACGCTTCTTCTTTGGCTGTTCTGCTGAAAAACAGGCTGCACTAAGTGTTCCTAGTTTCATGTCGAGCACTTTTTCCTTTGCACGGCTTGGTGTGTCCTNNNNNNNNNNNNNNNNNNNNNNNNNNNNNNNNNNNNNNNNNNNNNNNNNNNNNNNNNNNNNNNNNNNNNNNNNNNNNNNNNNNNNNNNNNNNNNNNNNNNNNNNNNNNNNNNNNNNNNNNNNNNNNNNNNNNNNNNNNNNNNNNNNNNNNNNNNNNNNNNNNNAACACAGGTCTTTTTGCATAATATGCCAAAACAAGGGCGCGCAATCGCATAGGAATCTTCCCAGGAGGGTCTACCTTCTAGattctggtgcttctgctgctcaaacTGGTAAGCTTGAGCGGTTGCAAAACTTAACTTGAAAGCTTCAGCCGTGGTCTGCTTCCTGCAAAGCTAACATCCACGCACATCGAGGAAACATAAACCACTTGCCCTCCATTCTTCTGGTCACTCAAGCTAGCAGGATCGTGTGTAGGGGTTTGACGTGCTGACTTTGTGGGTAGGAGGAAAACACCAGAACCGCATTCCGATGCCCTCAGAAACCACCTGAAGCTCAAAAAAAGCCCACCCCCTGTCAGACTCATAGATTAGCAGAAGGTCTTGCACTTTTTCTTTTCTTTGACGCATCTTTTCGACGTCGGTTCTGCAGATGCCACCTCCACCTGTTTGGCGACGAGACAACATCGCaggcaaaatccaaaactcagcTGCGCACCCGGCGCTTTCCAGCGGCTTAGTCTGCGCACAAGCAAAGCAGTAGTCCCCAGTTTACAAACATTACACCTGTTGTAGATCACCCACGATTTGAGAACCACATACATCACAGCTGACATTAAAGTACGCGTGCTCGCTTCGGTTCAGGATAACATTTGCAGGCGGCGGAACCAACTTCAGGTCATGACCTTGCTGACAGAAGACCTTGAAATCTTGACTCCCGGTCCCCTGCTCGAAGCAGCCAGTGGGCAGCTGCACATCGACTTATGTCCTCCTCTAACTTCACCGGCACCACGGGGACAGAAGAACGTCTTGGTCGTTTGGGCGTAGgtttaatttagagaacttccaAGTTGGAGTCACTACTTGCCTCTGCTTTCACGTTTCAGGGGATGGAAGGTGAGGGTGGCCTGAATGCAGGAGGTTGAGAAGgctcggctgcagcttgcatcaaAGGCGGCGCCGGTCTCTGCGGGCTTGCATCTCGACCATCACGAGGAACATTTTCTGAAGGGCTTGCACCATCACTGCGATCAGCAGGAACATCTTCTGCGTCGTGCAAAAGGATGTCCGCAGGAATGTCGTCGACTGAGAAAGGGTTCGGTACCTTGGCCAGAAAGTGTTGTTCTCGCAGAACGAAACGAACTAGGCTTACTTGGGATCGGCGCGATCACGGATTCTTCCATTTCTCTTTGCCATGTTCGCTGACACCGTTGAAATACTTGCGAGTCTTGTATTGGTTTTGCTTAGATGCGCCTCAAAAGCAGATCCTGAAAGAGACAGGCTTGAAAGTCAAGGTGTGGGTGAAGATTCGGAATGTCCTTCGCTCTCTCTTGTGGCTTGAAACACATGCTGGACGTGTGCAGCTAGGTGGGCAGACAGATCGTGTTGTGGTGGTTGATGAGACTTTCTTcacgaaaaagaagaagaacactgGCGGGTTTGTTGGTCGCACCACGCTTGGTCACAAGACGATCGTCATGGCtttctggagctgcagctgtctACTCGCAAAGTCACTGGTGCCTGCGTGCTGGTTGAAATCTCAAATCGCAAGCAAGCAACCTTAAAGCGAGAGATCCAAAGGCATGTGGCTCCTGGATCGCTCATTTTCACAGACCGTCACAAGTCGTACAACTTTCTGTCTTGTCCGAACAGTGGCTTTGTACATCGGGCTGTGACCACAGCCGGGGAGAGTTCTCTCGCACGGAGTGCATCTTTGGAGAAGACGTCGTTGTGACCACCAACTCCGTGGAAGGCTTGTTTGGCGCTCAAGCAATATCTGCGACAACGCAAACATGGCAAGGTGGAGAAGCCAGCTTACGGCGAATTGCTGGCAGAGTTCACGTGGCGCCAAAGGTGTTCAGCTTTCAGGACAGAGCCTTTACGGAATCTTGTGGGGAGATCCAGGCTTGGCAGAACCAGCATCCACGACGTTCTGAGGCACCCACCAGGTATCGGTTAGTACTTCATCCAACTGATTGTAGGGCTGTTGACAGGTTGTTCTGTCGGATTTCAAATTCGTTGGTTGGCCGAGTAAGTGAGCAATTAAGCTGGCAATAGTTACACCGCTTGTAAACGGGCGCTTTCTCTTGATCCAGCACTGCTCCtacagcacgcctgtgcctgaggagatggacttcgacttgttcggacgTCAGTGGTCTTCCACGAAGTGTTTTCTTAATTGTGGAAGGATTGAAGAATGCATGGCTTGAGTTTACACAATCNTGCACAAGCTTCCAAACAGTTCAGTATCAAAAGCATCGCAGCCGCCATGGATGCGAATTCTGAAGAGTATGCGACGAAGGTTTGGTGCTCCAACAACCGTGCTCTTTGGTTTCTCATTTTGCTTGGATTGCTTTGCCTTCCGAAGCAATGTTCCCGAGGTCATAACTGGAAGTTCAGCAACAACCAAGACGGTGCATATTGCGACTTGCACTGCACAGCAAAGCTGGACGAGGTGTATCCGGTTTCGGACGAGGAAGCTGAGGAACCGAAAGGAAACCGTGAGGACCCTGAAAGACCCATCAAGTTTGATGTGCCCTTGGATGcacctcagcctcctcctgaCCCTCCAGCGTTGCCTGATGGTAGTCTTGAGTTTCCTATGGGACAATCAGAAGAGCCCGGAGCTCCTGATGCGATGGAGGATGATGACCTTGCTAATTATTCTCCTTCTCTGCCTGACGATGATGGGATGGATGTTGAACCTCACGGCGGTGGTGTTcttgacggtgacgatgatgtctCCATGGATGTTGGAGAAGACACTGCCATGGAAGAGGGGCTTGCTTGGCTCTATGAGAATGGCCTGCGCCAGCTCTTTGATGGGCCAGACTTGCATGTTGTCAACAAGCTTAAACCTGTGTGCTTGGCGAAGCTGAGGCCCGGAAGAAGGCTGTGCGCCGAATGCATTCGACCCGTTGGGTGCTGACGGAGAAACCCTCGGTGTCAAACCTGACCGGGTTCGAGCTCGCCTGGTCTTCCGCGACTCTGCGCTGGGCTCGAGTCCTCTCGCGGAGGGGATTTATTCCCCAACGACCTCCTTAGAGGCCTTGAGAGGCGTACCTTGCAATACGCAGTTCGAGGTGGAACGCTGTTGGCGGCCGACGTCTCGGTGGCGTTTATGCAGGCGCCGGTCCAAGGCGTCGAAGTCATACGCTTTCCTAGCGGCATGACAAACGAGGAGGGCAAACCGCTCTTCGCCCAGTTGCATAAAGCGATGAACGGCTTGCGGGTTGGGCCGTTGAGTTGGTACTTGGANGGATGGGTCGTTGACGTTGGTGTTGGTGTACGTTGATGACTTGATCATCTTCTCCCAGAACCCGCAGATTGCCAAGGAGCTGTATGCTAAGATTGCTAAGATCTATAAGATGAAGCAAACCGGGATCTTGGAGCCTGGCAAGAAAGGGCAGCTTGAATTCTTGGGAAGAGTGATTGTCCGTGTGACGGATGATGGGCCTGTGTTGTTNAGATGAAGCAAACCGGGATCTTGGAGCCTGGCAAGAAAGGGCAGCTTGAATTCTTGGGAAGAGTGATTGTCCGTGTGACGGATGATGGGCCTGTGTTGTTTGGCTTGAAACCGGGCTACGTCGCTTGGTGAAGAGTTCGGGATCAGTGGCAAGGGAGTGAAGCCTGTTTTGGGAAACCTTGAGCGGGAGTACCGGAAGAAGGACCCTGGAGGTCCAATCAGCACTGAGTCGTACGAAANACGTGTGCTTGGGAAGCTCATGTGGGCTAGCCTCACGCTTCCGCACCTAGCTTATCCTGTTGGGTTTCTAGGGCGTTATCAGAGTGATCCTGACAGCCAAGCTGAAGCCTGTTTGAGAAAAGTTGTGCGTTGGGTGATGGCTCTGCCGGAGTACCTTCAGCGCTTCTCAGCCTTCGGCTGGGTCGACGAGTTTTGAGTCAGAGACCTTGCTCTCGGGGTACGTGGATGCTTCGTGGAACGTGTGTTCCGTGTCGGGAGCCATTGTCCTTTGGCATGGGATGATGGTCAAGTGCTTCTCAAGAAAACAGTCGGTGACTGCCTTAAGCTCGGCGGAAGCCGAGCTGGCCGCNNNNNNNNNNNNNNNNNNNNNNNNNNNNNNNNNNNNNNNNNNNNNNNNNNNNNNNNNNNNNNNNNNNNNNNNNNNNNNNNNNNNNNNNNNNNNNNNNNNNNNNNNNNNNNNNNNNNNNNNNNNNNNNNNNNNNNNNNNNNNNNNNNNNNNNNNNNNNNNNNNNNNNNNNNNNNNNNNNNNNNNNNNNNNNNNNNNNNNNNNNNNNNNNNNNNNNNNNNNNNNNNNNNNNNNNNNNNNNNNNNNNNNNNNNNNNNNNNNNNNNNNNNNNNNNNNNNNNNNNNNNNNNNNNNNNNNNNNNNNNNNNNNNNNNNNNNNNNNNNNNNNNNNNNNNNNNNNNNNNNNNNNNNNNNNNCCTCCCAGAGGCCGTTTCTCACTGGTGGCGGTTTCCTTGTGCTGGTCATTTCTTGCGGAAGAGATGCCGCAAAATTGTTTCCGCAGTTTCCTGGTACAGGCTGTTTCCTACCGCTGGCCATTTCCTACAGAAGGCCGTTTCCTGTGGCAGGCCGTTTCCTACGCCTGGCCCACCACCCCCTTGCTTCTCTACACACAAGGAGGAGAGGCGTTTCACTTGTCTAaattgttttcatcgcttttaacccccctgaagcatttcgtgtggctttctcattgttgtgtgtgaagaaaacgttttttattcttgttgtctgttgcatgtggctttctgcttcttgtgtgtggagaagcaaggcgttttacttgttttgagaaggggcttcaagcttcctNgttgcatgtggctttctgcttcttgtgtgtggagaagcaaggcg
>BGNK01001260.1_113908_120105
TTCCAGCCTGGACTTGCATGGCTTTTGGAACTGGGCGAGTGTCTGCGATTTTGGTAAACACAGAACAAATGTTGTAGCCAAGTCACACGTGTGCTCTTCGTTCAAAAACAACTCAAACATTACCGGAACATCACCGTTCTAGTTGCTAAACTCGTTCTTGGTGTGAGAATTCCCTttggcagaaagtgtccggCCTTGCTTTTCCACATGGCCAATGGACTCCCTGGCAGAAAGTGTCTGGAACCTCGTTTTTTCAGATGACGCAAAAAACCTCGTTTTTTCATATGGCCCCAATGGATTCCTGATGACCTGTCCCATGGCCTTACCTTGCCCGACCGACCTTACACACCTTCCCCATGACTTGATCATTTCCGTGTGGGAAGTCTAAGATCGTGATATTATTGGTTGGTGCAGGTCACGTGTGAGTGGGCACCGTGGAGGTTTGATGCATGCTGAGGCTTCTCACCTGAAAAGAAACCTCTCTGTTGCGTCGTGGTAACGCACGACCGACAAGTGCGAACTCTGACGCTTCTGTCCTTTGTTGTTTCTGTCATCGCACTTGCAATCGAAAAATCTGGCACGGATACGACTCTCCAACTTCAATGTTCACACAGAGGCGGCCTGACTTGTAGAAGCACCAGAACGCTGGTGTTTTGGCCGCACTGAGTCGATGGGAGATCCTGTGATGCGCCAGAGGACGCTGGTGCAGGCGTGAGAACGCAGCACAACAGAAAGTGTGTGGTCGACTTGCGATTTCGATGGTGTCCGCGTGTGTAGCACCCGCCACGACAATCGAGATGTCGGCGCCCATCCGCCATCTCCAGATAAAGATGACACAAAACAGAAAGACTAAATGCCTCCGAAAAGACAAAAGACCCCGATATCCGGAATGCATCCTCTGCGAAGGGAGCGTCTGAAGGGGAATTGACGTTACTCCGCGCGAGTGCAAAAATGTCTCTTAAGAGACTTCCAGGCCCGGCAAGACCACTAGTTCTTCAAATCTTCAAAAAATGAAAGATCCGGTGTGGAGTTTACCCTATGTTTCTGACAATttcggtttgctactctgtctCTGTTACTGTGGGGGTGTTGCATAGAGCaaactcatgtgggagtttctagAGTTTTCCGGACCTTGTTTCAACTTTCATTTTGACAGATTTGGGGTGGTGGGCCAGGCGTAGGAAACGGCCTGCCACAGGAAACGGCCTTCTGTAGGAAACGGCCAGCGGTAGGAAACAGCCTGTACCAGGAAACTGCGGAAACAATTTTGCGGCATCTCTTCCGCAAGAAATGACCAGCACAAGGAAACCGCCACCAGTGAGAAACGGCCTCTGGGAGGAAACTCTAGCCCGTACGGCCAGCAGCTCAGCGTGTCGCACGCTTCTTCTTTGGCTGTTCTGCTGAAAAACAGGCTGCACTAAGTGTTCCTAGTTTCATGTCGAGCACTTTTTCCTTTGCACGGCTTGGTGTGTCCTNNNNNNNNNNNNNNNNNNNNNNNNNNNNNNNNNNNNNNNNNNNNNNNNNNNNNNNNNNNNNNNNNNNNNNNNNNNNNNNNNNNNNNNNNNNNNNNNNNNNNNNNNNNNNNNNNNNNNNNNNNNNNNNNNNNNNNNNNNNNNNNNNNNNNNNNNNNNNNNNNNNAACACAGGTCTTTTTGCATAATATGCCAAAACAAGGGCGCGCAATCGCATAGGAATCTTCCCAGGAGGGTCTACCTTCTAGattctggtgcttctgctgctcaaacTGGTAAGCTTGAGCGGTTGCAAAACTTAACTTGAAAGCTTCAGCCGTGGTCTGCTTCCTGCAAAGCTAACATCCACGCACATCGAGGAAACATAAACCACTTGCCCTCCATTCTTCTGGTCACTCAAGCTAGCAGGATCGTGTGTAGGGGTTTGACGTGCTGACTTTGTGGGTAGGAGGAAAACACCAGAACCGCATTCCGATGCCCTCAGAAACCACCTGAAGCTCAAAAAAAGCCCACCCCCTGTCAGACTCATAGATTAGCAGAAGGTCTTGCACTTTTTCTTTTCTTTGACGCATCTTTTCGACGTCGGTTCTGCAGATGCCACCTCCACCTGTTTGGCGACGAGACAACATCGCaggcaaaatccaaaactcagcTGCGCACCCGGCGCTTTCCAGCGGCTTAGTCTGCGCACAAGCAAAGCAGTAGTCCCCAGTTTACAAACATTACACCTGTTGTAGATCACCCACGATTTGAGAACCACATACATCACAGCTGACATTAAAGTACGCGTGCTCGCTTCGGTTCAGGATAACATTTGCAGGCGGCGGAACCAACTTCAGGTCATGACCTTGCTGACAGAAGACCTTGAAATCTTGACTCCCGGTCCCCTGCTCGAAGCAGCCAGTGGGCAGCTGCACATCGACTTATGTCCTCCTCTAACTTCACCGGCACCACGGGGACAGAAGAACGTCTTGGTCGTTTGGGCGTAGgtttaatttagagaacttccaAGTTGGAGTCACTACTTGCCTCTGCTTTCACGTTTCAGGGGATGGAAGGTGAGGGTGGCCTGAATGCAGGAGGTTGAGAAGgctcggctgcagcttgcatcaaAGGCGGCGCCGGTCTCTGCGGGCTTGCATCTCGACCATCACGAGGAACATTTTCTGAAGGGCTTGCACCATCACTGCGATCAGCAGGAACATCTTCTGCGTCGTGCAAAAGGATGTCCGCAGGAATGTCGTCGACTGAGAAAGGGTTCGGTACCTTGGCCAGAAAGTGTTGTTCTCGCAGAACGAAACGAACTAGGCTTACTTGGGATCGGCGCGATCACGGATTCTTCCATTTCTCTTTGCCATGTTCGCTGACACCGTTGAAATACTTGCGAGTCTTGTATTGGTTTTGCTTAGATGCGCCTCAAAAGCAGATCCTGAAAGAGACAGGCTTGAAAGTCAAGGTGTGGGTGAAGATTCGGAATGTCCTTCGCTCTCTCTTGTGGCTTGAAACACATGCTGGACGTGTGCAGCTAGGTGGGCAGACAGATCGTGTTGTGGTGGTTGATGAGACTTTCTTcacgaaaaagaagaagaacactgGCGGGTTTGTTGGTCGCACCACGCTTGGTCACAAGACGATCGTCATGGCtttctggagctgcagctgtctACTCGCAAAGTCACTGGTGCCTGCGTGCTGGTTGAAATCTCAAATCGCAAGCAAGCAACCTTAAAGCGAGAGATCCAAAGGCATGTGGCTCCTGGATCGCTCATTTTCACAGACCGTCACAAGTCGTACAACTTTCTGTCTTGTCCGAACAGTGGCTTTGTACATCGGGCTGTGACCACAGCCGGGGAGAGTTCTCTCGCACGGAGTGCATCTTTGGAGAAGACGTCGTTGTGACCACCAACTCCGTGGAAGGCTTGTTTGGCGCTCAAGCAATATCTGCGACAACGCAAACATGGCAAGGTGGAGAAGCCAGCTTACGGCGAATTGCTGGCAGAGTTCACGTGGCGCCAAAGGTGTTCAGCTTTCAGGACAGAGCCTTTACGGAATCTTGTGGGGAGATCCAGGCTTGGCAGAACCAGCATCCACGACGTTCTGAGGCACCCACCAGGTATCGGTTAGTACTTCATCCAACTGATTGTAGGGCTGTTGACAGGTTGTTCTGTCGGATTTCAAATTCGTTGGTTGGCCGAGTAAGTGAGCAATTAAGCTGGCAATAGTTACACCGCTTGTAAACGGGCGCTTTCTCTTGATCCAGCACTGCTCCtacagcacgcctgtgcctgaggagatggacttcgacttgttcggacgTCAGTGGTCTTCCACGAAGTGTTTTCTTAATTGTGGAAGGATTGAAGAATGCATGGCTTGAGTTTACACAATCNTGCACAAGCTTCCAAACAGTTCAGTATCAAAAGCATCGCAGCCGCCATGGATGCGAATTCTGAAGAGTATGCGACGAAGGTTTGGTGCTCCAACAACCGTGCTCTTTGGTTTCTCATTTTGCTTGGATTGCTTTGCCTTCCGAAGCAATGTTCCCGAGGTCATAACTGGAAGTTCAGCAACAACCAAGACGGTGCATATTGCGACTTGCACTGCACAGCAAAGCTGGACGAGGTGTATCCGGTTTCGGACGAGGAAGCTGAGGAACCGAAAGGAAACCGTGAGGACCCTGAAAGACCCATCAAGTTTGATGTGCCCTTGGATGcacctcagcctcctcctgaCCCTCCAGCGTTGCCTGATGGTAGTCTTGAGTTTCCTATGGGACAATCAGAAGAGCCCGGAGCTCCTGATGCGATGGAGGATGATGACCTTGCTAATTATTCTCCTTCTCTGCCTGACGATGATGGGATGGATGTTGAACCTCACGGCGGTGGTGTTcttgacggtgacgatgatgtctCCATGGATGTTGGAGAAGACACTGCCATGGAAGAGGGGCTTGCTTGGCTCTATGAGAATGGCCTGCGCCAGCTCTTTGATGGGCCAGACTTGCATGTTGTCAACAAGCTTAAACCTGTGTGCTTGGCGAAGCTGAGGCCCGGAAGAAGGCTGTGCGCCGAATGCATTCGACCCGTTGGGTGCTGACGGAGAAACCCTCGGTGTCAAACCTGACCGGGTTCGAGCTCGCCTGGTCTTCCGCGACTCTGCGCTGGGCTCGAGTCCTCTCGCGGAGGGGATTTATTCCCCAACGACCTCCTTAGAGGCCTTGAGAGGCGTACCTTGCAATACGCAGTTCGAGGTGGAACGCTGTTGGCGGCCGACGTCTCGGTGGCGTTTATGCAGGCGCCGGTCCAAGGCGTCGAAGTCATACGCTTTCCTAGCGGCATGACAAACGAGGAGGGCAAACCGCTCTTCGCCCAGTTGCATAAAGCGATGAACGGCTTGCGGGTTGGGCCGTTGAGTTGGTACTTGGANGGATGGGTCGTTGACGTTGGTGTTGGTGTACGTTGATGACTTGATCATCTTCTCCCAGAACCCGCAGATTGCCAAGGAGCTGTATGCTAAGATTGCTAAGATCTATAAGATGAAGCAAACCGGGATCTTGGAGCCTGGCAAGAAAGGGCAGCTTGAATTCTTGGGAAGAGTGATTGTCCGTGTGACGGATGATGGGCCTGTGTTGTTNAGATGAAGCAAACCGGGATCTTGGAGCCTGGCAAGAAAGGGCAGCTTGAATTCTTGGGAAGAGTGATTGTCCGTGTGACGGATGATGGGCCTGTGTTGTTTGGCTTGAAACCGGGCTACGTCGCTTGGTGAAGAGTTCGGGATCAGTGGCAAGGGAGTGAAGCCTGTTTTGGGAAACCTTGAGCGGGAGTACCGGAAGAAGGACCCTGGAGGTCCAATCAGCACTGAGTCGTACGAAANACGTGTGCTTGGGAAGCTCATGTGGGCTAGCCTCACGCTTCCGCACCTAGCTTATCCTGTTGGGTTTCTAGGGCGTTATCAGAGTGATCCTGACAGCCAAGCTGAAGCCTGTTTGAGAAAAGTTGTGCGTTGGGTGATGGCTCTGCCGGAGTACCTTCAGCGCTTCTCAGCCTTCGGCTGGGTCGACGAGTTTTGAGTCAGAGACCTTGCTCTCGGGGTACGTGGATGCTTCGTGGAACGTGTGTTCCGTGTCGGGAGCCATTGTCCTTTGGCATGGGATGATGGTCAAGTGCTTCTCAAGAAAACAGTCGGTGACTGCCTTAAGCTCGGCGGAAGCCGAGCTGGCCGCNNNNNNNNNNNNNNNNNNNNNNNNNNNNNNNNNNNNNNNNNNNNNNNNNNNNNNNNNNNNNNNNNNNNNNNNNNNNNNNNNNNNNNNNNNNNNNNNNNNNNNNNNNNNNNNNNNNNNNNNNNNNNNNNNNNNNNNNNNNNNNNNNNNNNNNNNNNNNNNNNNNNNNNNNNNNNNNNNNNNNNNNNNNNNNNNNNNNNNNNNNNNNNNNNNNNNNNNNNNNNNNNNNNNNNNNNNNNNNNNNNNNNNNNNNNNNNNNNNNNNNNNNNNNNNNNNNNNNNNNNNNNNNNNNNNNNNNNNNNNNNNNNNNNNNNNNNNNNNNNNNNNNNNNNNNNNNNNNNNNNNNNNNNNNNNNCCTCCCAGAGGCCGTTTCTCACTGGTGGCGGTTTCCTTGTGCTGGTCATTTCTTGCGGAAGAGATGCCGCAAAATTGTTTCCGCAGTTTCCTGGTACAGGCTGTTTCCTACCGCTGGCCATTTCCTACAGAAGGCCGTTTCCTGTGGCA
>BGNK01000012.1_525662_531997
gctacgtgtgagtggaatgcacaacttgtgagagtacattccaagattgatttttatattattactttgatgttatattatttgggccacctcgtttttgaggaaataatctttttaggagaaggaggtttcgtgcgccacgacgacactttctccataaaaagtttttccctcatcttttcacattttagtgccccgtgggcgttgctaaaatgtgaggtggtggttccctggcgttgcagaaaaatttttgtgtcaggttctcaacatgaacatgcattatgctttctcatgcggcagatgtgcaatctgtgtaggcatgatatctcaaggcttgagaaaacttttcgtctcccgcccgcccgtcccaaagagggggtgagggtgcgcccaaggccgtcgatgttggactcaatccgttaacatcggcctgttgtgggcattcaagtatgtggcgcttagagggggcggaaacgtacttttttcttctgtcttcgctacgtgtgagtggaatgcacaacttgtgagagtacattccaagattgatttttatattattcctttgatgttatattatttgggccacctcgtttttgaggaaataatctttttaggagaagacttctttcttgccactgcactaaggctttcttgcctggtccaatcctgtggcttcgtgtttggcctatgcagactcatggcgaatgcggtctgagtgtaaagctcctgacgcgagcagcctttcaggtcggagtaaactaatttagcactctttcatgataggggctgttgaggttgattcttgcaggcctgggaggctactggtggctactagttgtttaactcaattgtacagcttgctgcagcctggggaaagatgtacagcttgctgcagactggggaaagggcttcagaccatgacaaagacaatggtcggatgatgacggcacagtagtcgtatcatttgagaNtgcaaattgccagcggtcctccaaaatgtcagatgctgcttttgtgcctgcattgcttcaaactgttgattctgattctagcttctggccagaggtttgccgtacatttgtaatcaggcgttcaatgattcagggctacgagggttgtaatagcagcttagtagcgaggcatagggcgtcaatagaatcagtgtcagtcaaaggactaacgccgcaataacccatccatgtgcgtttcaatccccaaaccctgtcaagctgtttgatttgagatgtccgacacctcaagtaagtaccttggcattggtgatagccaggcaggatagaaatcaaaccccaacaacgtcttgtcccgaacgtcccttatctccaggttggaggtttgcaggcaatcccaatccttgcatgcatcccgaagcccatgattcaccttttcaaccttgcctttggttataaattttagtttggggtcgattacctaaaaccaagcccattcgagaatcagaacctcgaagggttgtacaatgccaggtcggaggcaaaacttcttgctggtttacctggaagctgggacaagccggttggaggctggggccgcaatccattgagactgttcaagcacttcgcgtgtttggaggcgtcttcagaactgaggcagtgagtgcttttgcagcacaggtttgggcgacaagcagagtttcgagcagtcgcatagtaatgtaggggcctttacgaaacaaattacctacactatttgggggtttccttattatattatattgggtaccaaaaccctattaactattctaattaaggcccctatattatgcgacacagttttcttttttgcacatgcgacatgttgtaaagagattcgagcgtcgcacatgcgacaagttttgaaatcgactctggggaagctgacaggtctgacacgatacacgcacacaaacacacacacacacacacccgcacacacacacatgtatacatacacacacgtgcatacatatgcattgcttggggcctagaagcaccactagttttgttctgaggttatctttctgtgatgatgatacgatgtatagaagtacttagtccatgtcaggtcagagctgataagcagtgctcctgttctgcaggttcgaggcaccgttgctgcaacaccttggccaataatgtctgacacgaggggcctcgaatgtgcatggctgcacatgctgctgcaggtctgaagaaaaaggagctgtggtggaagcttgtgcacatgtcatcagtggatcctctcgccttcatagcagcaacagattccagacccaaacccactNggagctgtggtggaagcttgtgcacatgtcatcagtggatcctctcgccttcatagcagcaacagattccagacccaaacccactaagttttttcaacgtggtccaaagagccacctagttgtgttttgtttgatttggttcgtttgttattccgttttgtttgtgtaagttggtgttgtcttcactagaagcaggtcaaatcagagtttgctgtgcgaacttgacaagcgaagtttttggcacaagttgcaacgtgactcactcgcttctggccatgccgaattctgaggaatgctctgcaaagttgtggagtggaaacaacagagctctttggtttttgatttggctacagctcctgattgttccacgatgctgcagccgcggtcatgaatggaagttttcaaacggaaacgacaaggaaaatggtcctgctagtgaggaggacgacgagaaagcaccaaagcacaagcgttgcaattacaagaagtcgtggcgagaccatggtgacttgcctttctacatgcccgcttcaatgacaccttcgcagtaccttcggacgttgtactggttttcttcggatgcaccccagaagcaggttctcaaagaaaccggccttgctgagaaaacatgggccaagatccgcgacaagatccgagatctgctttggcttgttattcaacagcaattcaatcgtgtgcaacttggtggtcctcgccgtgtggtggtcatcgatgaaacctttttcaccaagaagaaagtaaatgcaggaggttttgttggaaggcgcaccatgggtaacaagaccattgttatgggcttcttgcaacaggtgcatgtgtcttgattaccattccgaacaggaaaatgtcaactttgaggcgggagattgagacacacgtggtaccgggttccttcatcttcacggaccgacacaagtcgtaccacttcttgggacgcagaggaagccagcatgtgcaccgatctgtcaaccgcaaggctggtgagttctcccgcatgaaacgcatatttggtcaggacgtcaattaatgttacgacaaatgcggtggaaggtctgttagccgccacagctcagactctttggaagtttcgcggtggcttccgaacaggctccgggcttcaaccttcgtttctagaggccccgaccaggctccttttccgaacgactacgggttttccttgtccactgccgagccatgtgccaccgagcgtcgtgaagacggctgagcagccaggtccctattcctggacccagtccctgtttaagacacgggcccactgggcaggcggtagggtttccactttccgcacagtggaaggagtcacttagcttgctttgtgacgaaatagtggatggcgctgctaccagtgcactcacaaagttattctcagattagaaagaaatccttcaagcatgcttgcaagaaggtcgctgtcagtcagcgcacagtttcatataggggtcagcctttgactccgactatgctgaggcggatggggaattgcccaacgctggcccgcactaaggttgcctcgccccgcgcgcatgcgcaggtcgggccactcaggctttatgcgtcctttcctggaatgccggccacctgggccagcagcaatggtcggaagtaaagtcctgactctcgactgactgcctgcctcaggctggtactgcgtttcgtctgcatctccagacgacacactcaatgccaaaaagaccaagaagggacgcgggggcacggcccggcccgttaaggaagcggaggcacggcctgagagtagtcaggatcagacgccgtcaggcccctccgtggccagggctgatggagctatggttctcatgtctccacgcatagcagccaagagcgtccggtggcaagaacatgccgtcggccgggccttggaagtccgcttcgactggcaaggcgctcgggtcactgtagttgcagtttatcagcatgtttggtcgccgcccaagactgtgcacaacaacaggcaggatcgtgccatctactggaggcgatgggccgctgcatcaaacgtgtcccacaccggcacaccttgatcctggcaggtgactacaacagctcagtaaccaaacagcccaggctggttggaccggcagccacctttccccgcgggccacgaccggatgagcctgagcttagcaacctcctaggtcaacaccggctcgttgcgctaaccacctggcagcccctctctccccacactttcgtacaaggagacgcccgcacccagatagacttcattttaaccagagagatctcggcaggaaggcaggccaagcaggcgtcacctttgcttgacttccgtctgggaagttggaaaaaggggcatcaacgcaaaaaaaagggggccgtttccacttgattgcggtttccagccacaggccgtttccagtagcagcctggttccttccagagggggtttccggcttgaagagtcagggtttcgggttcagggcgtgattagagaaaccctaaaccctgaaccctcaatacccaaagccgcacttcggcgaagccgagcttcaaactccgaccctggcaggccgcactacggcccaaaagattttgcatggactgtgcagccactttcgccctgagccttccaggccgcgttctggcgagtctggccggatcggggagaaggacttatccaaccaacgaaacagccagagacaaccctgccagcttcatcttacacggaaaaacgtggggagggtgttgatgttccagcgttcataaaatcttcgctccactgcatcatctgtggtctcactgtcccataaaggtgggccgccattttcgatccagttcagccaagcctgtgccggtccatggaggcgagcgtgtaaagcagccgccgcggttgtgcacaatgtggggaggctgcaacacaatcggtgttccataacatagcgaacggcggccggagtccgcctccatcccactgcattagctggagcgacggcttcttcctttacggcttaaaccacagccaaatattcttggagtccgtatccagtgcacaaaaggtcgaaactttccgacatcgtgtttccgcgccagcagccttattagcagcagattgcagctgcagctgcagcttttgaccgtctgtttcccaggtaggtctttcctttccaagttccagggtttctgcgttggaggagtccaaaaatcgaacatggaaatcgtggcttctagacatcaaaacgggatcgaagacgcagagtccccaacacgacaacatggacaggacggaaaaaactttccgctatctctggaaagggtgttccagcgttccactctgtattagccgcgagccttgtttcgaaacatgcgcgagaacttggcacttggaaaggctgtcgatgctgcgggctggaggccgtaggcaatctttaggacttttaaagatagggtaggctgcaaaaagcatcgaatgtagatgcggaatctgctgtaaagcgccagttaagcaatgtttcctctaaagattgccgtttttgtaagtttgatgcgatcggcgatgacttggatccgtagtaccgacggctgcccaattagtttccgctgggcaccaagcacagctccacaaggattcgacagcccatggacgacgccaaaccactgctgtttgagccagtggccagagtcaaagctgcgaaatttgtgcagaccgtcagcaaaagcaagcaaaaggagttcttgctgcccttcggacaacaatgatcgacctgacagcttggcagcgcagcgtgcggcacgaaccaacaccacaatgccgctggcgtagttctggacttcgccaatcacccatggtctttgcgcctttgcagcttctcaattgcagcgtggtcgggcctcattgaactcggtcctcaaagaaacccgctgaatcaacacaaaccaacaaaacggcggtaaatgtgcaatgcaagccggacaaaaagggcagctagggaaacgtgacttgaacttgcgcaatgggcaa
>BGNK01008903.1_1_4517
gctccaaaagctgatgcataggaacattgcttgaaatgtaggagagtcgagagggctttctctgaatttgttacgccatctgtccgtcccatgcagggagaatgcagtgaacgagccagtatttgtgaggaattctgacatgcagtcgcgtggagtagaataacagcaacccgtgcttttagtctaaaccacagaggagagtaccgaaaaatgacttgccttggggtagcggctggtgtctttccgtgtttttccgaatttcgtcctctcctcgacccctgtttcgaacataaaaaaagctgagtctgacttgagctactcattcatgcaggttgctggagtttgggtttgcttaaagggaagctgaaggggaagcaaaaaggctcgactctttgctccctgggagactccttcaaaggggctttcaagagggcttaagtggacttaaggtcagtcccgtttggtggcaaccttggtcaaaggtattctccaccaacaaacaattgtcaatggtcaccttctagtttgagtgtatgactgcaatctgattactgtgactctcgaccctagcacatctgccagcttatggccactgggaaggtgcgcggacccaaaaggctaaaagtgcaatgagttcatcatcggcagcttctcgatgtggcacacatgtactcatcggtgccttctctgttcctcatactgtgccactgtgcaaacgtccgtgtgttccacacttttcgtgattttctagggagccttgtagatcgaaggtccaaactggaaacaccagctcgaagagcgtctaacacatcacttggagagtcgcagtggttagtaaaggaaaagactagttgttgcgatgtgcaagtacctttcgatgttgtgtaagtggagttaacaaataggccaagtagtgtaagtgcaggaagctatgctggataagcggtgacatgatttactatgtggataaatttcaattacttgcggtgttaaacggttgtgctagaaacttaagtgttagttatttacttgcagcatatggcgaaggaaacaaatcagagagccaaaaaaataggcaaacacatgcacacacgaaatgtgactgctgtttcgaaagcgacttttgctatagtgtttagaactttttcaagcatatagactcgaagccagcctcttctctccttcgcttggtgcctcgccgaatctgcagcgtctgcctacttgaagaggccggctcttttccgaagagctgtagggttcgttgtggtgccgggtttgtataaggtgtggtcgtgcagtttcgggtgggaggacgtgtctttttgaggcacaaagaataaatggcttgtttgtgttgcagtggctgtatttcatttcagtggcacgtttcgagctgctgtgctgacttgggggcttgagaagaggcttcaaggggggcttgagaagggtgcagctagaattctcgaagggtttcaaccctcttctcaattcctcgaagcagagtccagctagaattttcgaagaggtttcagccactacagcaagcattccaaaaccacgtcagctgttcttgcgttgcgtgaagaccagccagaacgacgtctgctgtgatgatgtggcagtacgtccccaaaaccacgtttgatccattcagccactgggaaaaccgaagtaatccagcacttgaagggcgcttggacctcttagaaaccattagagtctcccgttcagagcctcctttttgagagatgagatgacattcggccttcgaaaacaaatacaccagcgatacagttttctcgcacttgtgcaagcacgccttccctctcacgtgtctaagacgagcagtaagcagttcagcactttcgagacttggcaatttttgcatcaactgcaaagattattccctccagggcctcaacatgtcaaacacaacaaaaaaagagctggttaggaccgcacaagacagagcacgtggacccaattttggtgctcgaaaacgacaagaaacgtagaacacgccatgtgaccttcacactgcagtccgcttctttagtgttggtccatgtgcgacagaagcttttcagcaccctcgcatggttgcatttcgcgcaagttcgccagttttttgcgcattttgcgcagttcatcttttgctacgtttacactgccttctgttgttgctggtttgctttggtttctcgttttttctgttgattgtttgttgtcttgttttgtgttgttggtttgctgttttttgtattgtttgttgtctggttgttgtttttgttgcttgcttggttggttgtttgtttgtttgtttgtttgttgttgcttgttgttgttttgttgcttctgtgcatgatggaagtgactcttggattccggctcaagaattcgagtcttcagcaactcctgtgcgtaaagcccttgttgcaaggtagattccgaattcttgacatcagctcagcatcacagaagctgtggccttctaaccgacagacatgttggtttcttgtctggtacggcctgctcgtcatgttctactgcgcagcgggacaccagtggaagtcatccaacagcaattctgagaaagagaacttgttcttgcattgtactgagcgcatcccaaatccagatcatcacagcgacgacgaggatggacgaggttcccaaaagaaggtgtgcaataaaaagctcacgtggcggcgtcctagcacgcttcccaactacgttgcgaacaacttcttgcctgcacagtatctagcgtcgctttactggtttgcctcagagtccttacaaaacggctcacaaacaagccggcgtaagtaccaagaactggtatggctttcttggacgtgtcagaaatatcttgtggctttctgttgctcgtttgggttcttcgcagcttggcggagacgggaaaatcgtctgtttggacgaaacttttctcacgaaaaaaaattgcaaaggtggcttcaggggctgtgcaactgcaggcacgaaaaaatcgtgcttgggatgcttgaactggatttaaagactcgcaaagccaccgggcgctgtttgttgatcgagattccggatagaaccgctcggactttgagagctttcatccaaaggcacatcgttcctggtagtttggtcttcactgacagatttaggagttacgcgtggatgtccaagccaaactcggggttcgtccaccgtgctgtcaaccaccgccagagagaattctctaaaagagaaaccatatttggcaaagaaattcttgtgtccactaacgcagctgagggccttttcggccgactcaaaacatggatgcgcgcgaaagccgcgaaaaaagtgagcaaagagtcttacggcggtttgcttgttgaattcttgtggactgcaaattgttcggcccgtaaggcagatccttttgctatttacttcagcagatcttgttctggcaagaacaacaccctaaccaggagatgcatggtccatctttgaaggattcgatcccggctaaagttttgcaggactttttgagtgtgtgcgaagcaccggcagagcaagcttcagagcctcctgaagaagctccagccgcgcaacaagctcctgtccctgcaccgacagagcaagcttcagagcctcctgaagaaactccagccgcgcaagctcctgtccctcccaatcaggctgctttgccaccgtgagactcagagctgtgacagcgggagtgatatcgagcttattctagtgcgacctgcaaagcgggtccgtagtgccatcaaagttgagccgttgcttcagggcgtgttgccggtgaagcaagattctgtcaagcaacaacttgttaagcaagaacttgtaaagcaggaagtttgcaaaaacttttgcccgcaaggtcatgaactgatttggaaggcattgggcacttccacctcctctagaaaggtgggtagcaaggaagcctctctggttcattcggacagaatgacctgcgatttgtgtggagttgttgaagagggacagaacacatggagatgtgatctgtgcaactgggatgtctgccaatcctgcgcatcccttgggctgtcggtgtccgtacttttgtgaaattgggctattatcagtctggtaacttcgcaagtgacgtgtttgcacactgcagctccagttttgagtacaagcacttgcagggcagtctcagctgttatccttgcgagttcatccactctttgtacagcttgataagacaagcacagacctcgattgcatgagaaagaaaatagaaactttttcgtttgtgctgaatttccgacatgtggtcacagctgcatgcctttgtgccttgatgttgcttttcagggctacgcccaaatgccgcgcccctgcgtgggcccctaggacggggttggcccccatcgttccccagccctatcatgtacatccgtaaaactgacttgttttcgttaaatcggtttagggtgggcttagggttttaatgtttcagtccaaggtaagc
>BGNK01000703.1_66672_72839
caagagccattggaaggcttatgctgctgcagccaaggcaaagtgctggggatcgtcgattccggtttggggtttagggtttagtatttaggtttaggggtttgtacttatgtgcggttttatttggggtttggtgtttagggttttgaggtctagagttttcgggttgggggtgtggggttgggtttctagtgttttagggtttggggcttggcagggcccatgtgcccaaatacaaagggttttaggccctaaatactatacttcgaatggcacccggtgcgtcccagcttgtgggcatttggaccccacattagggctggcttctagagaatgtgaggctacggacttaagttccgggtcatgtgcagatgccgtgctccacgaagtgtgcgactgccggttgggcacggcgcaatcaccctaaaccctagagaccccgaaccctaaaccctaaaccctgaacccccagaggctccttcccgctgccactcatgccgcggggggagaatcggcgaactcttgtccgaagtgtccgtaataaaccctgaacccccacaaggctgtttaagcctgggtggccagaggcctagtctgagggcagggcttcggcgcctccatcggccccaaggactccatcacggactgttgctccgcgacagctgtgctgaaaaacctatatatatatatgtacatacatatgtatatatatatcatatatatatagagacatattcttctcatctacggtgcacagcggttcatcgcctaagaacggcaggaagcgctcttggcagcgcttggaggttgctttcggaaccgttcctggccatgcgcaggcgacttaaactaaaaggagtaaggttggagatgcggcgcgcatctgcgtgcctcactcgcaggctgacatggagatcggtgaggaggtgctggacacgtacttggcactcttgacatcaaagacgcccgagtgcagcaacgaagtcatggcccgagccgagcctaaattacatacctttacaatcaaagcgcatcctcacaccccaggaaaggcccgtatcttaatcatacagtatcattgctcttgttcagagcccccctcgatcgtaaaccctaagtaaagccctgatcttgttcatacagtatcaaggcccctatttggcttagagtcttagagcctaaaccctgaagcttgacagaacccgaaaccctaaactgccctaaacccatatagaacggtaaaccccaaaccctcaaaggaacctttaagataccacttaaccagccctcaaccctgaaagctcaaaaccctgaatccttgtaataccgggtccttaacaattacctatgctattgtggggggttccttattatatttatagtatagtatagtgggccccaaaactctattctaatcatcaaggcccctatattagaaccctgcataaaccctcaatcctgaacccagccatcctaagcccccgaaccctcttttgcaccctatacatagaacccaacgccctgagggcccttctcttgagccctgctccggcgaatttaaaagtgtagcagaatacagcactccgcagagccctgttcttgaatcgttaatcgttaaggcaacaaaaccctataaatcttaaacccccaaacccttcacccttataccctacaccccaaaccactaaaccctacaccctagactccataagcctaaaaccctgagccctacacccttcacacaaattctggtagcaggtttaggtaccgaaacggttcagaatggagtgttcggtgcccgaacgcgcgctctcttagccgcaacttcctttgaaaaaggccattcaaggctttatcggactcaacccctgattcaacaagctcaaacccccaagagccccgaagacacgaaaagcccaaaacaccagacaccctaagccctataagccctgtgccctgatgggatccgtaggttttttttttttttttttctggggtcctttacgggatctacaggggttcctttaactgcgttttggagtaccatactttaatactttttcttaaaggaaccattatgaaatataagtgtatacttttttctcccttgttacttaaaagcccagttaaggagcccttatcgaagtctctaaaagaactcccccgctaggcgaagcaggccctcgagccggagaagaagctcctttggctgctcttagagctttgagggttctgttaagggggaccttattgtagaacccgagaagtaccccatagtaccctttaaaggggaccttattatagaaccctatagtatccttgaaacgggacctcattattctcatgatggaaccctatagtactatcgtatcccttaaaggagaacttagggctttaagggttccttttgggtttctttaagggttcctttgacggtactctagggtttcaggcttttggggttttaggggcttattttaggggctcttggggcggaaaaatctacgggttcctttaagagttccttcaagggttcctttaaggcttcccttagggctttagggctttcggcggtttggggctttagggtttgggtgctttgggtttggcttatatagggtttgttgagattttatggtttagagtgccagaagtggtggagctattggcaccaaggttttatgcgattcttgtcgggtgctcttgggctccaacagtggcagttttttcagattttgttcgtttaattttggcgtattacgggtttaagcttccatgaaccgggcaaaccgggtcacaatgatcttggaagtgtttggcatgattgcaagggcaactgaagccgggcgcggtgttttctggaggaagatgcggatgaggagaaaacaccggtccacaaacggtgcaactacggaaaatggtggtttctccactacttaccatcttctcttacaccatttggatgactcacgaggaagaaagcaatgttggcggccttgtattggtcgttctgctctgggtaacaaagccaacgtaatggctttcctggagctgcagctgtctgcgggggcttgcgtgttgattgaaatcccaaatcgcaagcaggggacgttgaggcgtgagatccaaaggcatgtggcccctgggtcactcatcttcaccgatcgtctatcctgtccatgattgtctcgtccgaacagcggctttgtgcgtgttcggaagcttttgcggttagactctgaaggttcaggctcagggtctaatttaggctttggggagctgcctgaagccctgcccacccgtttttagtacgcgctttatgcggattaagaaggaccccctgcaagtgtgaggtcgggtgtgtgttggaaggtgcaggccgtgcgcccatactctttgactctttgggtttcgggttgaatgtgtagtgaggagagggtttagggcttaggggttgtgctctctagagtctagagtacgccaaaacattccaaaaccttgctgcaaatactgaggccccctatactatactagggcgttcggctaaaccctgaaccccaaaatgggttttgcgcttagaagggccctaaagccattatggaatcgctgagaaagcttcatacagacctgataagccttcagagtgcccctataagactttacaacacccaaaaccactccccccctccctcgcttctccttcaaaaaagcaacaaacctacaagacccatattggtggttgtcaaaattatggtccctttttgggtccctattataatacggcacctattgtttggggtacccaaaaagggaccataattttgacagctacccatatagcagggagtatctgccgaggaagccgggtgcaccgccggcgccaaaagcggccgctgcgccccaggatgcgatttctgtcggttttctgtagagccaatcgggctttagttgcaaaacttttcacttacagtgcttttgtagatttctgtaaggttttatggggcttgtactgggctgtattagggatttatgtgggttgatagggcttgatctattttagggccttaaggatgtcactgttttgtgtttagcgtttgtggtcttcagggtttcaggcttagggttaagaaccccgggagggctatatggcattaacttgggctgggtttagggtttaggggtttaggggtttcggggtttaggggtttaggggtttaggggtttaggggtctaggggtttagggtttagggtttagggtttaggggtttagggttgagggcttaggggttttaggggtttagggtttagggagtgtgttgtttaattcaggcttgatggggtcacgggagactgaaagagccggaaacgttctatgggcttaggggcttccgaagttcagtgtacacgctttcgttgggtgtcctcaggtacttcatgagtcctggaagagctttagtagactccccttccagaaacctaagccctaaatcgcccgggcctccaatgattcgtacatatgagaaataattacggttccttatgcccaatttcaggcgccccgagctgaattccaaagctgaagcttgatcacccgatgcgtaatcgtaaccctacaccctaagccctaagccgtaaacccctaaaccctaaacccttataaaaacccgaatcccaaaacgcctggaagtcgaaacccagacttcagaccagcagcacctctaaacccggaagccaaacattaaacgctacacccggacccatacactctgaaccattacatgagccaaatccctaaagcccaagccccgcaatcccccaaccttcctaaaccccaaaccccccaaatcctaaaccctcttagcctaaccttcaatcagaaggagcaggagcagcgtgcggccagctcctccgaaatggcgcgtgtggtgtgcctcggcgggggaatgcagggcatcggccgccgaggagtttgtgtagggctttagagtacgggctttataggatttcaggggattctgtatggcacagggtactataagagaccttgagggactataagggacgaaaaagggactatgagggaccttaatctatcattatgatccactcccccattcgctactaagaagcagagagaagagttttcggatcctcgaaaaccaagtcaaagccccaccacaaaacgggtatcaacccctgtacagccttaattaaccctaaacttttgaagcgccaagctgcagccgttaattccttaaaagaccatgaagcattgtaaaagcttccggagtcttcgacaaaacccgtgtaaacgcattgtaaaccttcacaaaaccccgccctataacctcagagccttaaatcgtaaagcatgtcatagactcctctgtgcaatgtgcatgtatgtatatgtatatatgtatatgtatatatatatgcacatcatatgtttatgcgttatacatgtatagacatatacaacatacagagagcgagcgagagagagagagagagagagagagagggagagagatggagaacctcaaagcaaatggagaactatgaggcactatgaagcagtatcaagactctaagaccctgcagagaatgttagaaacaacaagaaagtaaagcactgaagacacgcttgcagcagatattcaaaacctcggggccctgagaaacttacataattctttgtactaacgcttcaacccttagccccatactcttgaaccctacacccttataagccccatactcttgaagcccaaaccccagaaccctgaactctctacccagatctctgaaaccctcatccaggaccgagacctcgtttagggtttggggtttagggaccctgacaacccaaatccgaagcttaaggcccaagaagaacagcagaacgaaagcaccgcaaacaagcgaagccaagcacaataaggaccccgaaacaccgaacccaaaattccaaaacccctcaacccctcaagcctaagaccacagcttaagacccgaaactcccaagccccaaaccccctaatccacaagccgcacccgaacctaaaccctaaactctaagtccgaaaagccctaattgtgaacggcctgaaaacgcacccctaagccctaaaccccaagagcccccaaatcttcaagcaggaga
>BGNK01004231.1_51744_58133
gcttcgattcgggatcaacctgtgctttcgaggcagctgatctttcttgcatcccacggaaaatgagagatctcttgtgtctgctattttccgttctcgggtttagtggtttaggatttcggtttagggcaaggctttttctaggagcagaacagtggtgaggatacggaggacacgggtgaggagaggcgggggcgcgacgacgaccagccgaccgggatgagaaccgcgggtgaggatagtggtgaggggtgaggatagaggcggggggcgcgacggcgactgagaactgcgggtgaggacagtggtgaggacagaggcaggggcgcgacgacgaccagccgacaacgggatgagaaccgcgggcgcgacgatgaccacgactgacgcgggtggtgagaatcgcgggtgaggacagtggttgaggatagtggtgaggatacgggtgaggatagaggcggggacgacgaccagccgacgaccctgtgagaactgcgggtgaggatagtagtgaggatagtgtgaggatagggtgaggatggaggcggggcacgaacaaacagtggccacaaacagtgccacaaacacaaacagtcccaaacagtagccactccgctcactcgctcgctccgctccctcgctggctccgttctccgtgagctcgctcctcactctcacgtgcctttcttctttgtaccacatggtagcggctgttttctgttattgatgtgtctgtgctcgagttgaatcaaaaagaagaaccaattttctgtctcagattcgatccgaaaaaaccagacttctggattgcaaaaacctgcttggacaatggattcagacgactggactcggacgacccggtataaaacttttttgctctctccgctcgtcgtcgctccgctcgctcgttcgctccgctcgctccgttcgctcgttcgctccgcttgtacgcttccataatgagctccgattgtgaggaaaattttggctaaaaggccgatgatcgttgcgtctcttgcgcttgagcccactgcactactggggacgacagtcaaattgtgcgtgaaacggtgcggatgattgccgtcatcatgtagccttgaaaaggacactgcaggccgctcggaacgccgccgctctggatgcaaactcagtgttcctgatggctgtgcagttagaaatagcattcttcccactctcctggtggtttaaccggactgctggcgtctcggcgagcttttttgaatactttggccagatgaaggtgcggcaagatccagctgtgcacaaagtctgaaacagctcgagtcagagcagacattgtcctctgagtccagtgccgcggagtgcacgtccgctgtgaacagttccattaaggctctgtctcttctgggtccggatgagattcttgaatgcgaggcagtcttccaggagagagaagcggtatttggcttcagtagacccattagaggatatcacagaacccatgcatgaccaacgtctcattgcagcacttccacactctcatcatgtttcggcaacacagcaatctcgccttcatggcccagacttcacggaggagagataagtgcggcacacagatttgctgacgccacattctggacgaagtctgggcctttcggtgcaacacacgtgcacacggtgccttgaaagtcgaagttgcagaacagctggccaagcatatcctgatgggcaactgtcatatcccaccgattgacggaagtctgcactgcggaattccctttcttcttgcacgtttcagagactttgagcatgcgtgtatgtgtttgaagctgttattgccagactttgccacaacgagcatgagttcgcaggttgaatggacagcttcagacaaaacaagtttgtttttcgtttgtgttgctgcttccgactgtgtgtgtgttctgttaacagctttttgtgcatcaagctggcaacgcgaagatgaatggatacaacttggcaaaattcaacttttttttttgttgcgttgttttgctccgctcgtgtctgtccttgtctgtgtgttttttgtgcacctgtcacttcttgtttgtctgtgtgtgtgtaattgaagggacacagcttggcgatttgtgtgtgtgtgtgtttgtttttgcttgtgtttgtttctgtctgtgtctgtgtgtgtatgtgtgtgcgtgctgtgtgttcgtgtgtacaaaagtgaaagtgcttcgcgcattgacattgaagcattttgagatcaaagttctgggctgcatcgcttttccctttgttccaagaatggcggaacaagaccaagagtttttgacggctgaggaagcatctcgagtgctttggccgtctgctcggcagtccttgtggttcatggtctggttggggctcttgttgcttcccacattgttgtgccaacggacatcagtggcaaaatttcaatcggaaccaagatatgggaaattattttctgcattgcacaattcgagagactgttgtgtcacagcactccgacgacaccgatgagaattctgattctccttctaccaagactaagatgtgcaacaggaagctcacttggaggcgcccaggcacggtgcccatctattgttgtcgcactatggctcccgacacatatttgcggtgtttgtattggttctgtgatgattgttcttacaacactgcactgcacgaaagcaggctcgtgccaccacaaagatgtggagcaagcttgttcatcgcttgcgctcgattttgcaattggcaatgtgtcgcttgcaagactcacaaggcaagcttggtggccctggcaatctcgtcgccattgacgagacgtggaNgcaagcttgttcatcgcttgcgctcgattttgcaattggcaatgtgtcgcttgcaagactcacaaggcaagcttggtggccctggcaatctcgtcgccattgacgagacgtggatgacggcaaaaaacgggttcgcggaagttttcgtggcagacaaaccgcgggcaccaaaacttcagtcctgggcatggtggaagttaatctggcaagtcgacgctgcactggcagatgtttgctgctggagattccaggcaggaaggcgaagactttgcaaacacatgtgcggaatcgtgtcttacccggctctttggttttcactgatgcttacactggatactgatggcttgccaagaaagactccggctacgtgcacaggtgcgtcaatcacaaacagaaagaattttctcgcaccgaggagatctttggggtgcgccaagtcgtcacaagcaacgctgcagagggtttgtttggtcgcttggttttcggactttgcgacaacagcagaagtggtctttgccagcttttcatggcagcagcccattgcgcaggaaagtgcatgcagcaggtgtggttttgggagcttgctagttcaaaattacacagcagctttgttttggcagtgataggtgctgaaaagtgtgtgcagtggacgtatgtggttttcagcagctttttcagagtgaaaccaaaagatattgcttcagacaagacgtgcaagcagcagacatggttgttggaatccttgcttcaaagtgaagcaaatggcaaaagagtgtggtctttcttgttagaggctggttttgggaagcttgcttccaaggtggttcttcctcaaggggcagaggtagtcatgaagcaccttgaaagcttgcttcataatttttgcagcagacgtggttttggaccttcctcattcgtagaggtagcttactttgcttaaaagttattgtagcaaaaaaatgttggactttcttcaaagggcagaggtactcttgaagaccttgggaagcttgcttgaaaatttctgcagccgacgtggttttggacctccctcaagaagtgatagctgcgtaaaagtgtgtgcggtggacgtacgtggttttcagcaactttttcagagtgaagccaaaagatgttgttttagacaagacgtgcaaacagcagacatggtttttggaaccttgcttcaaagtgaagcagcagagtgtggtccttcctttttagaggctggttttgggaagcttgcttccaaagtggatcttccccaaggggcaggtagtcgtgaagcaccttggagagcctagttcaaaatttttgcagcagacgtggttttggaccttcttcaaggcgcagaggcagctttcgagtactttgcttcaaagttactgtagcaaaaactaatgttgaactttcctcacgggacagaggtagttttgaagactttgggaagcttgcttcgaaatttctgcagccgacgtggttttggacatcctcaagaatgatagctgcttaaaagtgtgtgcggtggacgtacgtggtttgcagcaacttttcagagcgaaaccaaaagatgttgttttagacaagacgtgcaagcagcatacatggtttttggaaccttgcttcaaagagtgtggtacttcttgttagaggctggttttgagaagcttgctttaaattttttgcagcagacgtggttttggaccttcctcaaagtgcagaggtcgctttcgagtactttgcttcaaaatgactgcagcaaaaaaatggactttcttcaaggggcagaggtagtcctgaagcaccttgggaagcttgctacaaaatttctgccgcagacgtggttttagaccttcctcaaggggaagaggtagccaaaacttctgtaagagcagatatgtcgaaagcatgaaggcttctggaaacctgagtatccagccaggggctgtttccagccaggggtctgttccagccaggggtctgttccagccaggggtctgttccagccaggggttgtatccaggccagggcttcttccaagccggaggtggttccaggcgaagggtttttccagtcagggcagggtgtttttttgttgagggttgttccagccgggagcttgttccagccaggggcttgtgccagcgagggttttgttccagccacgggttggttccagccaagggagtttcacccaagagttttccgtggggtgattttatactccacaaagtttccaagccaagtcggaactaagtttgtactctaaaaaagcatccaagccaggccgctagacgagagtttccgcgtatgagtttgtactccaaaagagcagtttccaaaccaggccgtcagaaaagttttccgcgcggagctgtgctgcgtatatatgagagcgctgtgacgctgtgtggatgcgtttagttggcgtttacagattccggggcccggacgttcccagccaggccgctggaagagctttccgcatactttgtccagtttccaagccaagccgccagaagaactttcagcgtacagcgttccgtggcgtttacagtcttgcgcagctgtgctgttacgcacagcagcacgccggaaacagcgcgtactaagttgaaactccaaaacagcagtttcccagccaagccgctagaagagctttccgcgtactaagtttgcaccaaaagagcagtttgcccaacccgctagaagagctttccgcgttgcactccgaaagagcagtttccaagccaagccttgacttgcattgctgccacgggacttgctattggctcaagctcctgcagcctttcacggctcagcaaagtgagaccattgctgtcatggcatgatttcagctttcaacattggatctaaatcagcacttcgttggggttgtctccaaataccaaaacagatctactggagtctatttagttactagttgtcgtgccgactggcctgcggcgtgaggccgcacttgcccttcttgtttgcagtttgcaggatcaggttccgtggtacaggcagcgagtgatgttgcatcgtccacatatcatgtcgcagtgagtaatctcacttgttttgtcatttcgacatgcccccgttgcaacatccatgcttcaatgcccaagccacgacgcaaagtggccatcagaagtcaatgctgaaaaaaatgacacctgtgtcaggtatacacatccaagatggtgtacaaggcacacatccgtagacggcatgaaggttttgccactcgaattgttgcctacgtcaggtggtttgtaatgcctcgaagattttctgagttgtgtatcaagaactgcccgatcctcacgttgcatcgac
>BGNK01005023.1_27606_33686
NNNNNNNNNNNNNNgccgtcagaagctgctacgcggaacgtgggttgacatgcatgacaagcccgtttcgttcaatgctcggaaatatcacatgcttgagaagcatcgcggaaacatgtgggctcttgccgcacacacgcctcaagcatacaaacatgctcgtgaatcacatgtcactgaactgatggaactcggctttccagttccacctctctaacgactaacaaccacattcgaaatgaaacagttttgcNagcatacaaacatgctcgtgaatcacatgtcactgaactgatggaactcggctttccagttccacctctctaacgactaacaaccacattcgaaatgaaacagttttgcagcattgcgtggtgaccgcgtagtgaccgcgtagtgaccgcgtagtgaccgtgtagtgaccgcgtagtgaccgcgttgaatctttgatcaacattgcagcattataacgtcattattgtgacaatattgaNgtgaccgcgtagtgaccgcgtagtgaccgtgtagtgaccgcgtagtgaccgcgttgaatctttgatcaacattgcagcattataacgtcattattgtgacaatattgagtcattatagcatcattattgtgacaatattgactcattaaagagtcaacattgaatcgtttttgagcaaagaggctgctttggagcgaaattgggcgatttttcagcctcgaacatgcagctgttatttctctctggatcgaagacgctgctNNNNNNNNNNNNNNNNNNNNNNNNagagcgaaattgagcgaatttcagcttcgaacatgcagctgttgtttctctctggatcgaagacgctgctttggagcgaaattcagcgattttcagcctcgaacatgcagctgtttttttctctctggatcgaagaggctgctttggagcgaagttaaacgatttttcagcctcgaacatgcagctgtttttttttctctgatcgaagaggctgctttggagcgaaattgagcgatttttcagcctcgaacatgccgctgttatttcgctctggatcgaggctgctttggagcgaaattgagcgatttttcggcctcgaacatgcagctgttatttctctctggatcgaagaggtcgttttagagcgaaattcagcgatttttcagcctggatcgaagaggctgctttggagagaaattgtgcgatttttgcaccctcgaacatgcagcttgttttttctctttcgcgaagaggctgctttttggagcgatttttgacttattttgctccttgctccaataacccctttctcccatatatttgtccgacccaaaaaaaaaagtctcaaaaacctcgctggcaacccttcaaactttccaagaacaagcggcgctttgaaagattttggcgggttcgagtgcatggaatgacccacgaagcatgaagacaagattgcggagacaaagacagcctagaaacccttcagaaagtggcgtggatgtgagattgcgctacatggcctctgtgacaataaagacgttcgtcttggcacaggcttgcaattccagttcatatcaattgcatccatacaatctgtgcttgagaacatgcttgacacaccagtacccattggaaggcagttacaagaactatggttgaaatccaatgtcacaatctcattcacagaagctagtgcacagtcgacaaagtggagatgatagccagaagctagtctcggcttcaagtcaaggtgtacggctcaacaagtgttctgccacgtaaagagagtgatttcaggccgtagccaccgtacgacactaccgcacgactctgcctgcaagcgcgtcctagaaatgccagatggacacttaagcaaaaaccaagtgggtctgtgtgagacagtcttcagaagctggaggctgtcaaaagttccttgttctttgcaatttttgttgcttttggtgtggtgttggttgttggagtttgttgtagctgctgttctgtttttgttgcgtgctgtgttgttggttgttgtctgctgttgctgcttgttatctctgtttcgtttttttggtttgcgttttgaagtcgaagtttatgttttgttcaaattttcaatggtcttcgcttccgaaccagtggaaagattgaaacattgcatggcttgagtttgcatgatcttgcacttgagttttcattgcttgcagttttgcacaaacttccaacagttcagtgacaaaatcattgcaaccgccatggatgcgaactctgaagaatatgcgacgaaggtttggcgctccaacagccgtgctctttggtttctcatttggcttggattggaagctttgtcaggcttttcttgtgcatgattggaaaactacttgtgcgtgaccatgctttttctttttgttgggttgattctctgtccactcttgctcgttgtcacagataaggcgcaaatcttgacttaaggttctcagttgagcaagcagacatgcatcgtttcaacctcgcaccatgagttggcacagttcattgcagcgttgctgttggtacggcatttaggtcaatccgtgcatgtatgcagggcctgcaacggtgccagccgatgctgtttcaccaatgagaacagagaaaaaagtgtgcgtgactcggcaaaattgtcaaagacggtgcatattgccatttacactgcacagcaatgctggacgaggtgtacccggtttcgaacgaggagactgcggaagagaaagcaccggtttgcaaacggtgtaattctcggaagttctggcgcgatcatgggttcttccattaccatttgccatgttcacttacaccgtccaaatacttgcaagccttgtattggtttttttgctcagacgcgcgtcaaagacaaatctggaaagaaacgggcttgaaaatcaaagtatgggcgcagattcggaatcgcctttgcgctttcttgtggcttgtcatgcaaacgcatgctggacgtgtgcagctaggtgggcaggtagatcgtgttgttgttgatgagacttttttcacgaagaagaagacgaatgctggcgggtttgttggtctactcgcaaagccactggtgcctgcatgctgattgaaatcccaaatcgcaagcaaccttgaagcaagagatccaaaggcatgtggctcctagatcgctcattttccgtcacaagtcgtaccactttctgtctcgtccgaacagtggctttgtgcatcgggctgtgaaccaccgccagggagagttcttccgcacggagcgcatctttggagaagacgtcctggtgaccaccaactccgtggcttgtttggccggctcaagcaatatctgcgacaacgcaaatatggcaaggtcgggaagccagcttacggcgaattgctggcagagttcatgtggcgccaaaggtgttcagctttcggagcagagcctttacggaaccttttcggtgagatccaagcttggcagaaccagcatccacgacgtcctgaggcacctaggtatcggtttagtacttcatccaactgattgtagcgctgggctgttgacatattgttctgtcggatttcggatttctcaaattcgctggttggcagagtgagtgagaagctggcagtcccaagtaagcctagttactagttcgttgaattttgcgagaacaagactttctggccaaggttcagaaccctttctcagtcgacgacattgctacggtacatcgtgaatgactttcaaagccttctggacgacccagaagatgttcctgctgatcgcggtgatggtgtaactccttcagcaaacgttcctgctcatgatagtctagagctgcagccgagccttctcaaccttctgccttcaggccacccccggtaacgtgaaagctgaggcaagcagcgactccgacttggaagtaatctacattaaacctgcgcccaaacgaccaagacgttcttctgtccccgtggtgccggtgaagttagaggaggatgcaagtcgatgtgcgcagctgccgctggctatttcggggaccgggagtaaagatttcaaggccttctgtcaggaaggtcatgacctgaagttggttccgccgcctgcaaatgttatcctgaaccgaagcgagtacgcgtactttaatgtcagctgtgatatttgtggtactcaaatcgcgggtgatttctacaggtgtgatgtttgtaaactggactattgttttgcttgtgcgaagactaagccggctgaaaagcgccgggtgcgcagctgagttgggattttgcctgcgatgttatctcgtcgccaaacaggtggaggtggcatctgcagaaccgacgtcgacaagatgcgtcagagaaagaagtgcaagagcttctatccacgagtctgagttccagtgttttcttcgatgggtgttctgaaaccactcttttgagtttgtcggtcggttggtcggtcggtcggtcggtccgcctgtcggtcgtaccgcccggacctcagagtgagcgttgtggacgttcacagtgttgtccgatctgtaacagaacagcaaacagaaaaactgtgagacacgctgagctgtggctgtacgggctggacagtttccttccagaggccgtttctcactgatcggggtttccttgtgctggtcaattcccttccgcatcttttgcNgagctgtggctgtacgggctggacagtttccttccagaggccgtttctcactgatcggggtttccttgtgctggtcaattcccttccgcatcttttgcctgctgcacagtctttcttgcaggaaggatgctgcaaaagtgtttcgacggtttcccagtgcaggctgtttcctaccgatggccgtttcctacaaaaggccgtttcctaggcctggcgcaatccccatgccggccagttgtccccatcaggttgctgatcagattgcggccgacatgattgcaagcgaccaagtcaggatgcaaatgtgggaattgccatgcgacattctccctaatggagatcctcgcagagaggcctgtacagatcattccggcagcatgtgtttcatgagtggagcctactcgcaaggcccactatatggactacgcaagaacatcactttgctaccctgggtatcactcttggtctgcaagtacatccgttcgtgcacgagtgtgcccttcacgagcttcgtgctccaacgcaatactctgatgcgggctcacagagacctcaacaatgctccggacagcagcaatgtggtactaccttgctcatcctttgcaggaggaggcctctggctgaaatccacctcaggccctggatggcactatgcaaggatctgtgagaaatctcacactgccgcgaatcaccttcgacccacaccaatggcatgaaacacgcccatggcgagggcactgtatcaccatcgccatctataccatcaaggccgtggctgatctcagctccgaacacacagacatactgagacgcctggagtttgctctaccggccacaacccagtaaagtgtgccctccggggccacttgtacagagctgcacctgcctgtacagtgtacacagtacaccaattcacctcgtacagacaagcgcgatgatggctggcgaattatgccacattgatccaactttttacgttctggttcttgcccggcacttcgtgctgcgctaaggactaccagtgcaatcatgcacaatctcttgacaagttgagtaggtcgcaacaaacgtcgataagcatcgccctgaacgggtacaccaagatcacgagttgaagcaccggtgcaaagcactgccatgtacctgacgccaagctgagcgaccggctgcgattggaatgaaaaatagtagtagtggtgtagtagtagttctagttgtagtgcgcgtagcagtaatagtagtaaaagtagtgctatttcttgctttggcatgattttctttcgtttttttaatggttttttggtttttgcagtagtagtagtagtagcagtagtagtagtagtagtagtggtagtggcggtagtagtagtagtagtagtggcagcagtagtggtggt
>BGNK01007764.1_5363_11968
acccgcttcaatctcctccaaggatttccttataacctcggcgtcaacatcaccctgggcacgaacagctccaagaatggctgacctggtggcagcagcgttcttgatgacttcctcgggtgaagctttagctggcttaacggtttgagggtatagccctgtaaggggaacttgtcctaggaggttggtctcttccactacttcatcgaatacacccatgtcctgatgcccgaggtcagataacattcctttccaaagcaacagtcgtttgggcttcaatatatcgcaaaggtgtttgagggtaaagctctgtaagggggaacttgtcctaggaggttggtcccttccactacttcatcgaatacacccatgtccttgtgtccgaggtcagataacattcctttccaacgcaacagtcgtttgggcttcaatatatcgcgaaggcgctcaggcatacaactgttgaattctgattcatcaggttcaaattgcttggcacgtgcctcccatttctcagaccatttgtgtctaaagacttccaatccctgagctccaactgtttatttaggtttactgcacgttgaagaggttcgggaagagggagcttcagggtctgggtgtcctgcttcactgcagctgccacgaaagccttcgggctatgtgggacaccccaggccaactcaacgacttgggcattctcaaagcggggtagtggagttggtgccttgcctcagccctcaaccttgctcgccgcgtgccgtgccatggccaatgaagcctccaagttcccagctttcgtgccagaacattgtgcagtcatcctggttagaggcccaagccagccatgcgcgccttaaggcgccctggcccattcggcgaattgcttttgcaccatcagctccatccctgcggatgctcaggagcaaaaccatctgtggacacactcccggtgtgtgtgagtctgagaatcaccaggcagcttttgctcaagaaagaaaaacagtccaggaaggatgcaatcgtggttgttgggacgatggccgccgaaggcacagtgattaaaagtgacctgaaagagcaaagatgcgctgtgccctgaaagaaggatgtgtctagaaccagagtcgatgcgggtttttcacactcgaaggaaactgcttggctatggcacaaggctgcaacctgggccaggaaggcgtaagtgcggttggcagagataacacgttgctggccgactccttgcaaggatgggaccgtcagggtgcagtgcatctcgcaccggctgacctaagatccttggagtccagaacgatgcaagctgctggtcttcctcagtggtcaaatcggcaatcagcggactagaggtacctctgggtaggataatatggtctataccatgcgctgcatgaaggcccaactgcggacaggctgcaacgcgacccgatccgcggcatagttgaaagacaacaggcacagttggggccatgaaccgtgttttatcaaagcgcagtggtctgaggagtcaacagcaactctttatgataaaaccggctgtgatggcgtgtggtccaccaaggcattgttgcatgacgtgcgcatgcaaaggctcaggagctgcaccgctatgacgctctgcccaccgcggatgttggacgcctctcaatgctgaaggaatgaagagaagaaaaagtacgtccgtcagggccttcgtggaagcaagaaaagctgaagtccaaagaaacttcaacacattgagcgcgcgcacggttatgtttactgtgtgcggctgcaattttgtagcaacaattgcacagtcactctgtgacttgagcattcacacactgtttatccgcttccagatcacgaagagggcaatagaggtaaacagcatgtcaccaactctgtttgtagcagagctagtcgaaacctgagtggaagtgggaagcttcgggtttacctctaagacccaaaataccatctcgcaaagcgcttagggaaggaaaaaatggtgacagtcgattattaggggattgaggcgctctagctagtctttgggcaaagtccaaggcgagcgaaaaaagaggtccgacggcatgcgaacccgaggaggcgtggtgccaccctgcggtgcccgcatattgatgtgcctggagctgttgtttgcaggtgcaaaatgctcatgtgtttgtgtatgtgtgtcagctatttttgctggagtctcatgtttgtgtgtgtgtgtgtgtgtgtgtctgttcttgtctgtgtttttatgtgcccgtctctgtgtgtgtgtgcttgaagctgcattgccagtctggcacgacggacattcagtttcgaagttgaagggacacagcttagcaatttgtgtgtgtgtgttgtgtgtgttctgtttttgcttgtgtttgtttctgtctgtgtctgtgtgtgtatgtgtgtgtgcgtgctgtgtgttcgtgtgtcaaaagtgaaagtgcttcgcgcattgacatcgaagcattttgagatcaaaagttctgggcggttgaggaagcatctcgagtgctttggccgtctgctcggcagtccttgtggttcatggtctggtgggggctcttgttgcttccacattgttgtgccaacggacatcagtggcaaaatttcaattggaaccaagatcggggaaactattttctgcattgcacaactcgagagactgttgtgtcacagcgttccgacgacaccgatgagaattctgattctccttctaccaagactaagaagaagatgtgcaacaggaagctcacttggaggcgcccaggcacggtgcccatctattgttgtcgcacctaacactatggctcccgacatttgcggtgtttgtattggttctgtgatgattgttcttacaacactgcacgaaagcaggctcgtgccaccacaaagtggagcaagcttgttcatcgcttgcgctcgattttgcaattggcaatgtgtcgcttgcaagactcacaaggcaagcttggtggccctggcaatctcgtcgccattgacgagacgtggaNgcaagcttgttcatcgcttgcgctcgattttgcaattggcaatgtgtcgcttgcaagactcacaaggcaagcttggtggccctggcaatctcgtcgccattgacgagacgtggatgacgacaaaaaaagggttcgtggaggctttcgtggcagacaaaccgcgggcaccaaaacctcagtcctgggcatggttgacgttaatctggcaagtcgccgctgcactggcagatgtgtgctgctggagattccagacaggaaggcgaagactcgaagactttgcaaacacatgtgcggaatcatgtcttacccggctctttggttttcactgatgcacactggataccgatggcttgccaagaaagactccggctacgtgcacaggtgcgtcaatcacaaacagaaggaattttctcgcaccgaggagatctttggggtgcgccaagtcgtcacaagcaacgctgcagagggtttgtttggtcgcttgaaaacttggcttcggaagaaaggcgtgaagaaggttggaaagaacacgtgtggacacttgctggctgagttcctatggtggcagcattgcggagcaggagacatcgaccttttctctgaccttctatgccgtattcgagattggcaggatgcgcatccacaccgtatacctgaaccacagtctttgcgacgatccttacccgaagaattgcagcgacaatttcagagcatcttgcggcctgaagagaatgtccgacctgcagtccatccaaatgcaccgattgaaccacttcacccactttccgcgccagttgtgcctgatgttgcagctcctcccagagtcgtgcctgatgttgcagcaccttggggagcttgctccaaaatttctgccgcagacgtggttttagacctttttcaaggggaagaggtagcttcaagctagcggtcaacgggccattttggctcaagtgtgggactcaaggagaaatttttctctgcagtcaaatttactaggcacactcttggcatgacttcttcgggaaacttttgaaggcttttaggagccttgcagccatgggtgccttctgctgtcgcgcccgccgggcgtatgagccagactccgacgaggagctgctgtcctgggaatgtNacttcttcgggaaacttttgaaggcttttaggagccttgcagccatgggtgccttctgctgtcgcgcccgccgggcgtatgagccagactccgacgaggagctgctgtcctgggaatgtcacggttgcggacatcagtgcctcaactgcggtgagcgcccttgcatccgcgcaagggagggacaccggggccactggtgtgccccttgcattgtgcgttggtacctggaccggtacgactcttgaacatgcgcaagcgttggcagcagcaggctagccgcctggccaaaagccccagaccggacaagaaggggagtgctagtgccgacagtgctgaggcattggtgggtgaggctggcgacagagcgagcgagccacccttggaggtgagtgccccttatagcgcggcgcaggtgcttgagggctctcgtgacaaaggtgacattgctgatgtcggtgcaaacaaggctcccttggaggttagagctagggacgcagtgagtgagcctgagggctctcgtggcaaaggtgacattgccgatgtcggtgcaaacaagacccccctgggggttagagctagggacgcagtgagtgagccatccttagagattggcaacccttccagtgcagcacgggtgctagaggcctcttgtgcatcggggttttttggggtatcctcctcccccacacctgtgtcaacgactgatcatgcattcggttcgcctatgaccgacctccctgtggatacccttgctgatgccgacaatcacaaggtcccagaggcatctcttcgtgaatgcagtgtcttggctgtgtccgaggctgaacaccgtggtagcccacctgagggtttctgctcgggcggcctccgcatcagtaccaaggtcaaacatgctctcgaggcctcacatagcaagtcgagtaattttggagatcccgcctcttctgctgtcatgtcaaaggcagggcaggtcgtcaagccgccaggggttacttctacaagtgcccctcatgtcgtcttgactgaggctccattcaaaagccaaggcaccccagtgtcgcattctgagggtgttaactctgatgtgttgccctcaggcaggccggcaccgcccaagccacctccagctagaaggactcgaagaagttgtgaccgggagtctagcagcagcggagtgcctgaagaggatgctcaggctttgcttgatatgctgtatgaccgagaagagtgccccatgggtcaccctttggttcgcttcgggaccgaccagcccggctggtcttgctccggttgcaaggtctccttctctcaaaagaagctcatgtggggctgtcgcacctgcgactttgatctgtgctcggaatgccttttgaaaagtaagcatgaccccgtggcgcatgggtcgaagagggagccgtggccttaggtactaaagttccaccacgtacggtgagctgcaaatgaggaaggccgtctcatccctcgcagcttcaaggcaaggttgctttggaacggatgctccaggtttgttcgtttcgagtgcccgagtgagtcatttgttggagggtggcgtaccgtcttcctgttgcatccggatggctttgatttgcctgctgaagccctctgtctggtcgcaaaagttgccaagtcgcgcgaggatcagttacaagaggagacttgtgcggNgtggcgtaccgtcttcctgttgcatccggatggctttgatttgcctgctgaagccctctgtctggtcgcaaaagttgccaagtcgcgcgaggatcagttacaagaggagacttgtgcggtgcaatgcccttccgtgttttgcgaagtcttcgctgccacccgggttggctcaagatttcgtggcttccggcgttcagtgtcgatcggaggcgagcctgtggctatcgtcgcttgtctccttcgatcggcgctctggggggccgggctggtagaagggagttggtctcaatgtgtcattccccagtctgtcagggggtgggggagctgcgggggtgtgtcatggatgtttttcgaagatatgttgccacagtattcttgttcgattcaccgacctttgcagtaccagtttttgccagagtggttttgcgtggcttgccttgaagttttttccccgccgagcctttcacaggattgagccctagatctgtggcaccgcagttttttgtttgttttcgttcgggggcgagggggcaagggcttttcctttgaactggaaggcgctcccaacNNNNNNNNNNNNNNgattgtctggacctcggcttggcagtctgcaggagtttcagggttgctgctgtgttgttaagggttctagttgcctctgcccaggtgcccgcgacttcttcgacttcttgtgccggtgcttctgttctgcggcttcagctgtcttggtgttgttgctgatc
>BGNK01001668.1_77600_83725
ttgtgtatcatcgcccggttggcaacctcagtctcgccacattggaattctgggctttggagtaccatactttaatactttttctcttaaaggaaccattataaaataaatgtttatactttgttctccctggttacttaaaagcccaggaaagtggatcagggtttaaggggtcacaggttgagagttgagacagctccctgcaccaaacggcgccctgctggagacagtgcctgccaatccgctggaagtgatactagcggttctcatgggtttaggttttagggatgagtggcgatggtggagaaagcggacaacagctgggtcctccgagctacgccggggtgcaaagtttacgcttttgggattatgaattcagcaactaaggttgttcattcacgccaaccctacatgaatgacgtagcttcagaccaaaagccacgcgaaccctaaaccctaaaccttgcaaacctcaatccctgaaccaggcttgaaaatccgagctaatgttctaattcttgtctctgccttccgcacctcgatttagggttgctctaggtgttaaaatggggcggccttagtagtgagaacagggctttggggtaggttgagcgtacagtagaagccagaaagttggaacatagttgtcctcatacccttaaggtaaagtataagggatcctagcacgaatcctcctaaagccatgttccaactttctgggttctactataagtagtttctggaactctcagtttatgttggtgtttaagggtaacttactctaagggtccaagtacctaattatcatatactctccaaaatagtgacctacataactactatcctcaagccggctacctatgtattgggtcctttggaccctaagctcacccctccgaagccctaaacccaaaccctaagctgggaggttgtttacgccgcgaagcgcgcgggtgcgacgaagattctgaaagccggtggggcccaagccatcgcgagcgacttaccaattttccggggtttagggtttagggggcccgcataattccgtgcgaccttcggtcaaagccttccgccttcagcatgagcctttaagcgcctaagggtccatgagcccaaatagtgtacactttggccccgaagtacctatgtagagactacgtaatggccgaagtatatgctatttaatatttgggcacatggacccttaggagaaggccttaaggctcagggttgggggtttgagggctgtgatttggctccatgtagtcatatcaccgcagcctcttcacccagttaacaggtttggggtttaggctttcctcttcagttgctgggcttctagtctgggttgtgtgaggaatttgatggcttgttccgcagttgaggtggggtttctcgcagaagcatgcacttcttgctgttcccgacagcaagcctaaacccttagccccaatccctaaacccgaaattccaaccccaaagcaaaaccgcgatccgtaaaccctgaacgcatcaatgctgcatcattttttcccgaagtcccctcaaccctgaaacgcaagctctaatcccttcacccaaattcccaaaccctatatcccaaagtctcaaggcccttaaccctaaaccccaaaccctaaaccctcttcttcggcagccttacttcgatgcctgaggctgcgctagcatttggtacggagacgtgccccaaggccaggatatggccccaaaaagtctcggttcctttcaagggttcttataaagaggtgtataagggctactataggggtttagtataggggccttaacaagtggaatagggttttggggcccattatacgtacgacaactagaataaggaacccccgaaatggtatattttctcttatggggcttaacaggatcttatttactaatattttgcgaaagctttaaaagccccacctagtaatgtagttcaaggtaaacctttcaggagagcacccgaaacccgaaaccccaaacccgaagccctgacattagacgcgaaacccgaaacagtagaccctaagccctaaacgttagaccctacacgctgaccctcaactagaaccacatctcttcctgaaaaagctcgactgctcggcacccagaacttcttttacaagccgtttctacaacgctacttcaacctaccataacctatttttggcaagatgctaacagatacctctcatatagaattgtagagaattcgtagcaatcctacagaataggttcggtactcgttggttagcacggaacagtgtagttccttggttgagttaccggtgaccttctgtcttcttaagccaagatatgatcagcttttggcaagccaaggggcacctaaatccaccccagccttgaagtgcagtaatatgggaagtgggctcaacacttgtaacagtaaccctgtatggtctttacctgagccctacagtacctacttgtttacggttccttgctctgagttgtttgtatgatatgagacctgaacacggtagaggtttttggtatttacggtataccgtatacccccaaagccatcggctttggagatcccctcaactccccacagccccgcctcaagtaagccccctacatccgaaatctagcagctcctcctcgacttcgcagagagccctgcttataatctccagtgtagttccttttgttgctttttttgttcttatagcataggaccctcaccctgaaaccctcaacccctaaaccccaaaccctaaaatcctaaaccctaaatcccaaaccctaaagcctaaataccaaatcctaaaccctaaaaccctaaatcctgtccaaaaaagagccgtcaacccgcaagccctcaactgttgacagggagtatattaggatcctgctgagaagtaggttatagtaggtaaaggagacgatcaggccacctcggccgtcgctctagtcccgtcttacatcaatcaaccacccagagaccgttctcttctgtcgagcacaccaaagtccactgaaatccacaagtcgtactcttgggacgcagaggaagccagtatgtgcaccgaactgtcaaccagaaggctggtgcgttctcccgcatggaacgcatacgacgcatatgggagtttccgacaattgggggtaccttattttggggtccttatgataagaattctactatttagggtactatattagggacccctattttcggaaactcccatttggtcaggacatcaatgttacgacagatgcggtggaaggtctgtttggacgcttggagaagtacttgcgagaacgtgaaatggtccggtttggcaagcggtcgagcctgccccaccagctttgctgggagaagaggaacatgaggaagaggatcagacaggcaaggcaccgttgcatgtacagcatcccggtaacacaaacctttagccaaaagagccacagccacggggctgtaaagtggtattcaacttgaccttcttgcaaataagaacattaaaacttggatgttttcggttaagtattgattgcaacgcaacatcaatgtttgaccttttgtttgctgttttgtgatcttgcagcaaaatcaaccgatttctgtactcatacgtactcatgatgttcggggccacacagcttaaataacaattcaatcttggggttctgttgcccaaaagcaagctcgacacttttgaacctcatggaacctcttactcgtcaaaacaatgtttccggcaaaccaacacatgcgacccattgagacaaattgcccaagaggccttgcatcgcatggcctttctggcaatttgttgagttgcgttttgggcaccaaaagcatcagcaaaggggtctttagagcttttcagggttaagccgtaaatccagcaaatatcgatccaccctaaactcgaaaccctaaacacccaaatctgtgttggccaggtgcacaagatcaccggcccggggaatcagtgcctcgaggattttggagttttatggtgtggggtttcggctttcggcttaagcttagtagctgagtggatacactttacatttgtgggataagattacccacgatacaactaaaagtgtatactatttggggcttatgaactcagcaactaagtaagggtccagtaacgtttgggcttcaggcttcctacctttttagggttccttattatgatttccttatatacgttcttaaaaaggtaggttcttcagggttaggtattaggtttcgtgatgatcgtggaaaaacaggtatgtgaccgcggcgaagatgatgctgcaggcgaacgaggaggcggatagatgcaatgcggctgtagagtctgtagagtttcgtgggactcagtaaggcctggcaactttatattattcgggtccaccacaccaatcgcgcggcgagggttgcctaaacgttacagttacctggcttgcagctcatcgtgtccttcgccgagctttaaaacccgtcactctaggacccatatttcaacaagacaaggtaggttcttcagggttcgtgtaaactctaaacctagattctaaagttcagcctcagctttgcagaagggtcgttccctgttgcatcatatccctggtacccttgagtgcagagccctgtaccatcaacaccacgcctaactagatccgaagaaattctaaacttcagcctccaactctcaaaccctcagcattatatatatatatatctatctatctatctatctctctctctctctctccaaacatatatatatatatataacatacacattaacatacaccctaagcaatggcaagttcggaacctcggacgtttccagcaggcggcggtgtccattgacatgcccgccgggccctccgaacagctttgcctgggccccaaagtcagctgtcccgaggctccttcataatacggaggccggattgattatctaaaccctaaaccctaaacccctaaacccctaaaccctaaaccccttaacactgtccccttgtagtcctcacattatagtatactgtaatatgccttaaagccggctctgataattaatgcccacatcaaggatcctcagtgtgcacgtcgacagctgcattcctcaaatcacggattgtcgtgtatttgtgagttgtgctgctacatccgtttgcgtcgtcagaggttggaaggacttcgcagtttccggttcgtcttttaggactgcagcggttagcttttctcctccagtacatacaatacaagaaatcagcgaatctttccgcctgtttgtggatgcttggattttaggggcgatgccggtgttccaagtttctggctccttctagatgcctcccgccctaattccgaaaccgaagccccaaccccagaagatttagtgcttgggcttcagggtgttcgaactacccagaccttccaatatcccttaatcattcaaggaatgcatccatacatatatatatatatggatatctctgacatcatttttttggatcctactaccttttcggtatgttcctctttctaaagatattgcaaggtctgggtatttgtccgggaagctcttttgaggcatcttcgacatgacgagcgatgccgccttcgtcgttgcggacctcttaagccaggcgggcggtcggttcgaagtttgagggtttggggtttagggaagtttagggtttggggtttagggtttagggtttagggttggtggtttagggtttggagtttagggttcagggtttagggcggtcggttcgaagcttcgggactcgccggtttagggtttagggaccggccgtgtgttgggtccctgaacaggtctatgcgaagctagggcttactttataaacagcggttctaggaggttcgggcagggagaccctctcacccaactgggagtttccgaaaatagggggtaccttattccttatattaaggatcctactatttagggtactctattagggtcccctattttcgggaacccccaaattaccccaaatttcggggtccccaaactgagggcttcacggtctgaaaccatttttcagcatcttgaaataccttatatgtaggtattttcctttgcctcggattt
>BGNK01005416.1_24628_30900
CTGATGAAGGAGCTCTCCGCAGCCAAGCATGCACAAAAGTGTGCGAAACCTACGGTACAGTTACGGGTGCCAGGGGCTTTActgtttggtgttcaggctttagggttgaagacttgcGTAGGATTTTGAAATTTGGGGCGGCGATTCTGAGTAGATACAGACCGTATCCCGTTAGAGTCTCTATGCAGTTCTGCTGTAGGCAGCCCCAGCCCTTTTCTTTTCTAAGTATTTACggaaacccctgccctaaaccctaaacttccctaaacccctaccaggACGCCCCaagtatcctttaaagggctctaatatttctcactaagaggtaattagggactaattactataaagggtagttgggggtcgaGGTATGTTCCTTGATTCCGGATCTTTGCTCTGAAGCatcggggctttcaggttgaaggtgCAGACTTTTCTTAGGTCGCCGGCCAAGGTtcagggcggggtttagggtgtttagggtataggtttagggtttagggtgtttatggtataaggtttaggaccttaaggtttatggtttaggtttcagggttttgaggcttaggctcaACTGTGTTATGCCCTGTAGCCCTCGCGACTCCGGCCCTAGTAGCCACCGACAAGTATCCACCATGATGTCCTTACGTAGACAACGCCATCGTTTATCATTTCCGGATGTAAAGCACACGTCCATTCCGGAGATTTGTGAGGGGCTTGACAATTACATGATACAGCTTGATAGAGTGTAAAACACTGCCAGTCAGGTCTTTGTCGGTCAACCACTCACAGGTTTAGCTCAGTTGCCTTCACCGGGTGTTTTGCTTTCCGTGCCGGTGCTTTGATCGTGGAGACTTCCAAAGCATTTTGTCAAGTCGCCAAAATTTGGTGAACGGAGGTTCCTCACAAGGGGTCGTTCAAATTTGGCATATCCCTGTAAAACGTGGTACTTACATAGCCAGCAagtcctgaacacgaaacccaaattcctaaactccgaacctgaaactcgaacccgtaaactctggaccccaatcccgaaaccctaatcccagaactTTCAAGACGAGCAGAGGCGGGAAGCGCATAAGTAGGCTACAGGGGACGCTAATTTCGACCTACCCTTCGCCACAGTGCTTTGCCAGACACAGGCGCGACTAGCTCAGTCCAATGCATGGAAAACAGCGCGTTGCAAATGGTGGCTTTGGtcttaagaaaccccgggcctataactcccaaatagtatgattcatataaaaagccctaataaaggcccaaggtttcttaatcaggttcctacattaaagtcATTAAAggaccctggaaaccccaaactcttcagacccaaaacccttcaaacaccaGATCATCATCCGAATACCCTGATATAGAAAATTCTAactcatggccctaaaccctacccctaaaccctaaagcctaaagcctaaaccccacccctaaaccctaaaccccttttcggCTCTTATCCTCCAAGCATCACTAACCgttgatattggaggagctaaggagccagggatgatgataatccctctTCAATAAGGAGCTgcagagccaagggaaccccccaaaaccggtgGCTAGTTCTTTTTGCAATCTGCAGTACTGTagcctagtagctgagtaggtaacctttaacctttgggggtttatatctTCCTACCATGactgaaaaggttaacttttgtttgggctagggtactcagcccctaggaaAAAGCCTGAATGACTAGGTGCTGTTATTTCCTAGAACTCCTTCTTGGAGTCATCATTTATCACCCTGAGGCTCAAAGGGCTCATATCTTAAGGctctctgggcccaaagaccacactagtttagggcatagggcttggggtgtaaagtCAGTTTAGAGctaagtttagggcctcagggtaaAACCCCAGAGGATCCTACTGTgacttgcccagagagcccaataccccttaattaaggaatataccttgaattattaggggcttcatatgatgatttatgctatattccttaattaagggatattgggctctctgggtgtgtcGGCCCCTATACGATCTCAACAACCTACTTCGTGTATCCGCAGCCGGTCGCCCAAAGCCAAACGTTTTGGAATTCTGGGTTCTGGAGAACCATACTTTATTGTTtctttggacctgttccttgaaggagcAATTATGATGTCAATGTTTAtattgtttctccctggttgcttcacagcccaggatttagggtttgccttagcGGGTTTGACAGGATTTTACATGGTGTTTCTCTGATAGAATAAGGATCTTTCTTCCTACTAGGGTTTTCAGGCGCTCCGAAACCATAGTCCGCACACTCTATTGTGAATTCTGAGGCCCCGTTTGAGCCCTAGACAGTTCGTCTAACAAGACAAACGTGCTCCAAACAGCgctaaaactccaagccccatgctcttaaccctaagccctaaaccctgaaccctaaacccaatcatccACAATCCCGACACCTTCAGGTTACATTCCTACTGCGGGAGCCCTGAAATGGCCCGATCCCCTAAGTGCagagaaggggagggaggggatgTCAAGGTTTTGCAGTATCTTCTAGAGTTTCATAGGATTTCTTGAAGCTTGGTACGGGTTACAAaggcgaaactccaaaccctaaaccctaaaccgcctacagCCGAAAACCCAGGTTCCGCGTCTTGCAGGGTTGGCTCAATGCAGTGAGGCTTGAGGTGTATTTGTTGTGGCAGGGCTTcgttcctacaccctacattgAACTACCAACACGTTCCTTACAATATTTCTTTGCTAGGGtagtttatcctaaacccaaaaatgaaTTGGACACGGCCGAGGAGCTAGAGTGATCCGCTTGTGGTTTTCAAAAGGCGGCGGCCTATACTGGCTGCGATAGGGGACGGTAGACAGGATCTACAATATCATCCGGTCCTACCTCGTTGCCTTCTTTACAGAAGCAGAACGCCCAGCTGTTGGGCAGCCATCGACACATTTGTTGTGTGGATGAGTGTTTCCTAGCCAAGCGTAAACCGTCCAAGCAATTTCGGGGCCGTACCACATGCCCCATGCGCATGTTGGTGGTCGGCATTGTGGAAGTGGATCGTGAAACTAGAAAGGAAACATGTCGGGTGGTTCCACGACTCGTGCGGAACAGGTCGAGCCGGACGTTGACGAGATTGGTCCGCAGCATTGTCCGGCCTGGCACTACCGTTGTCACAGACGAATGGCGTGGCTATAACGGGCTCAGCAAGGCAGGATACAAACACGACCATCGTAAGAACCAGAAGGTCAATGCAGAAGGTTTGGGAACCAATCCCGTGGAAGGCCTTGTTTTCCAGGGTTCGGCGATTCTTGCGCCAGCACTATGTCAGCGTGCCTTCGTGCAAGAAATATGGATTGCTGCTTGCGGAGTGTTTTCTGGCGACGCGGCGTGCAGCTGCAGATCAACACTTATGCATATGAAGCCTCGGCCCAGAGACGTCTCACTGACGCAGCGTGACCCTTCCCTCGTCCCAGCCATGTCCGCCATGGAGTTGGGCAGCAAGAAGAAGCTCCTCCTCGACGAGGATGCGGAGTCCACGCGGTTGCCCAGCAACCCGGACGGCGACTCGGACATGGAGACGATGTGCTCATCGACGAGGTCGTCGAGCAAGCCCGAGGCGAGCCGGGGGCCAGGTCGCCGTGCTGCCAAGGTCTTGCGGACCTTGCTCTACAAGGGTCTTGGAGGAGCAGACGTTGCCCCCTAGCCGTTGGCCGAAAGCAGCTTTCTGGCGTTTATTGGCGACCATGAAGGAGGTAGTTCCGCGTGATTACTTGGTGAGACGAGCTTCCTAATTACCAGCAAGAGGCCGGATGTCCAGATTCGTCAGGGTTGCTATTTTTGAAGCATTCACAGGAGCGTGAGAGCGGTCTGATCTGACTTGCGGAAAACGCATGGGTTCCGTCAGATACATTCAATCCTTAGCCCTCCGCATGATATTGAAGTTCGTTCATCACCAGCCAATTTGTTGCACAACGCCATTAAATCCCTTAGAGAAACCTGTCTTGGAACTCCtagaggaacctttaaagaaccctaaaggaagcccttaaggagccccaaaggaaCTTTTGAGGAGCTCTATTGAGGACACGAAGGAGCGCCTGAGGAACTTTCTCATGTGCCGGActaaacagccccaaaacctaaggtgTACCTTGACCCCCCAATTACCCTCTATTCTGTCCCAAATACCCACTGagagcccccaactaccctccattatGTCCCAACTACCCACTAATGAAGTGACTTATTAGAGGCCCCTCGGAAGATCCtagtagggctgtaggggttgagggtttagggacccttatttCACTCTAAGGTGCCCGCGTTCGTGAAGCTGAACTGTTTCTTCTCTTTTTCGGCGCCAGGGTCTCGGCTTTTGGGATGGcgtggggtgtttagggttctgattatGCCTCTGGAAATTTCGCTAGAGTATCGAAGGACCCTCAATGACACCAGATCCCAAGCCCACAATCCGATACATACCATACCTGCTTTACAAGCTTTCATGCTAAACGCTTTGGGATCTTAAATCTagtccccaaacctgcagccctgaaacctatccGGCACCCCCCTCCGGCACCCCCCTCGTTCGCGCCAAAACGCCAAAAACGCGAGGTCGATCTTGCACATCGGAAAGCACCAAGCGGCACTGAAGGTTGTACCTGAGgcctgcagggtgtagggtctagggcttagggtttcgggttcaaggtgtctCCGAAGTTGTGAAGAAACgggcagaaagggtttagggttgcggggcctGGATAAGTACCAATACTGTAAAATTTCTCATGATATGTACGTATACTGATCTTATTCGCGAGCATCTTTCTGGTCAGTTCTTGAGGTGTTTTGTGTATAggcatggcttgggctttagtggcttagtgcttatgggtttaagcttttggggtttgggctgtggggtcaGGACATGCGGGTTATGAAAATCATCAAATCAAGCTGTGTGTCTTTGGCGGTCTCTATACttgaatcaggatcctactgttaGGCTCTGGACAATGGTCCTGTTTTTTGTTCTGCCCACTCCTTTTTCTGTGGGTTGGCTTCATGAGATTATCCTGTTCCAACCTTCTGATAAGGACCAGGGCCATTTTGACTTTGTTGATGATTTTTTGTCAGTTTATGAGTACAAAGTATAACAACGAAAGGACTTTATAAGGACAAAGTACCATGACCTGGATGGTGTTGGCCAAAGTTTGGTCTGGAAAATGAACACTTTCTATGCAAAAAGAGCAGCCTGAAAATGGTAGGCTTTGCACtcttttggtgttgaggctcCATGAGATCATTGCCACACGTGCCTTAAAGGCAGTGTGTATTAATATTATGCTGGCTCatcgagatcctaaaccttaaaccccaaactctcaactaaaaccctataaccctaaaccctaaacacggaaccTTGAACTTTGTACCCCAacccgtataaccctaaactctaaaccctaaatgagcctGGAAGGTTCAGAAGCTGGCCGTCAAGCCCTgcttcccgaaactccaaaacccctagactctagaccctaatctcttctgaatcctaaatcctaagccctgcaccctagaccctaagcctacacccgagacccttcaccctgaccatccctgaaccgtaaagccccaagccccaccagaTTTCCGATTTTCCCCAACCTTGGCGTCCCGTAAAACAGCCAGAGTTGAACAACTTATCATTGTCCTCCGAAGTGACCCTCAGGATAGCTAGAGGGCCCCTCCCTGTCCGACCTGTCCATCCTTTGCAAGCCATGCCATGGCAATTGGACGCATTGCCCGGGGTGGTCGGAGCGCAGCCTCACCGCGTACGGGCTGATAGATTGTCTGTTTAATCAGACCCCAATGGAATTCAGCTGGGAGGAAAGGAATGGATGCGCGCCTTGGGGACGACGAGAATGACAACACCATTCTCCACAATGGGCCTCTCCTTAAGGTTCCATGGAACATCCTGCATGCTGGCCGTGGGCATCTTGAAAAGATTGGGCCAAATGAGCCAAAGAGAAAaccgctcggtttagggttcatcagggtttaggatatagggtttagggtctaaggttgcagagtttaggctaCAAAAGCCACAAACCGTAAGACTTAAacgcgacggtttagggtttagggccctgcacCCTCGAGC
>BGNK01002913.1_43178_49273
AAGCCGATGATGCTCCGCACTGCCACAatccgatatatatatatatatgtgtgtatgtatgtacgtaggtatttatttatgtatttatgcatttatgtatgtacgtatgcatgcatgtatgtttatatgtatgtataattgcGAGTCAGGCCCCACGGACCCTGTTTGACTAAATGAGTTCATGTGGACCAAGCTTACAAGACACAAGATCCCACATGATGCTTTCTAAGCGTCTTAAATCCctaactaggacccagagtaataaggaatacctagagttagggctcctttaaaggggtctataagcgatctttttattcctaggttactcttaggtctagtttCTAATCGtcttgaatccttaaaccctaaacccttaaaccctcgtttGCTTTGTCCGAGTGATCTCCCGAAGTGTCCGTCCGAcatcttgcataaaccccttaacccttaacctctaagcccttaaaccctaaactttcaacccataaaccctgaaccctcaaccctcaaccctaagacccttagaccctaagaccctgagaccctcgaGCCTAAGGCCATCCAAGCCAATCAAAGTTTTTGGCATCCACGTGGAAGAAGACCCCTGGTCTCTGCCCaagcagtgttttggggtttaggtgttcagttAGGGTctaccatgtagggtttaggggtttagattaggggtttacagggctcaggggtgtagggatttagggtgagggtaACCCTGACTAATGCCTAAATCTCCGGAGGCCTAATGCTTAGAAGCCTCCactgcctcgaaccctaaataaacataAAATGCGTTTGCACCCCCAGAGACATAGCCACCAACCCCATATGCTcataaatcccctaagcccgaaaaccgaatTCTCACGATCCCGGATGCTTGTGATCCTtctggccctgagccccaattccGGTACCCACCAATACCCCTTGACTCATTGATTCGGGAAGAACCTTAAatttcaggggcctcaagagtatggtttaaggtacattcctttacgcaaggggtatcgggctctttgggtagtACATGGGGTTGTAAAGTAAGGTGGTTATATTCACATGTAGTTTTCACCCAATGAAGGTACAATGCCACGTATCACTGcccgtgaaccttcaagtggTGCAAAAGCCTAACACAACTTTTGACTACTGTTCCCGCTCGTCCTTACATATTATATTTGAATATACACCAAGACCATATTCAAATTATTACTGAGGCCCTTGCATGAAGACGTTATAATCGCCCTTGGTGAGGGCTGGCCAACCGCTGCCTCCGGGGGCAGCGATTCCTGACAAGCCGCTGGTCAACGAGGACCAGTGGCGAAGGGCTTTATGGAGTTGTATATGGGGGTCGCAAttatttgaatagggttccttgagagaGGGATCTGTAGGATTCCCATGAAGGGTCTGTACGTTTTTATCGGgatttgatataggggccgtatcGTATGATGaattattccggcttctatgttTCACGGTTTGATAGGACTTGTCTTGGCATTCATGTCTGACATAGAatccgaaataattaccaatattattccttagggttccttatcatactggTACTATAAAAtctataaaggggcccaaagccgtattctaattattaaggcccctacattacttccaTGTCAAAGCCGGCCTCTGGCCCAGCCTCCCCAAGAGGCCCCTTAAGGGACATGCCTTAgattacaggggcctaaatctccctaaacccgaaacccaaaaccctattctaattattaaatttCCCTACATTATGCAAAAACGGTTCAAGGATTGGGAATCAGACATGTTAGGGCGGCAATTTTCCCTATGCGTCGGACTTACCTTGGAGGTTGCAGCTGGCATTGATTGGAGTGCGGGAAATAAGTATGCCTGCATAGCTGTGCGTGCGACCGCAACTTGCACGTTGACAGCAGCTATGACCTGGAAACGCACCCCACCCTCCGCGTGCTGGAAGTAGGGAAGGAGTCGATGCAGTCGCCGCAATTCCAAGAATTGGAGACACTCTTGTCTTGCTTCCGTGTTCCGTGTACCCAATAGAGAGCTGCTGCCATGGATGGAGGCATTTGTTTCAACACCGAAAATGGCTTCTGACTGGAAATTTCCCTTGCGCTCACAGTGCTGCCTCTGGAGCAAAACCACAGTGGGAACATTGATTTTCCAAGCATTTTTCGCTTGAAATTTCTGTCCCACCATTGGAAAGAACCACAGCTGGCTTCTGGCTATCATTGGAATGAACCATTGCTAGATTTTGCTATCATTGGAATGAACCACTGCTGGATTCTGGCTCCCTCCTCCGAGCGTGCGGACCTCCGCTTCTACTGCGGGGAGTGCTGGCGCTCCTACGGCCGCATGAGCTGCGGCGCCGCCGGCGGCGCTGCCAGGGAGCCTACGTCCTTCCCGCTGCCGTGGATGCAGCCCACCTCGGAGCTGGCCGTGCGTATGGTGGCCCTGGCAAGTGTCCCACCGCTGCTCGCCCGACGCGTTCAATACGTTCAGATTTACGCCCCTTCGCAGGCGCTCTAGCAAACATGGGCGGGGAGTTTCTCACGTCAGCGCAAGCTTCCCAGAAGCTGTGGCCCTCCAGTCTGCAAGCTTGCTGGCTCCTTGTTTGGTATGGCTTGCTGGTAGTGTCACTGCGCTGTGCCGCAGGACACCAGTGGAGGTCTTTCAAAGGCAACCTGTTCTTGCACTGCACGGAGCGCATTCCGAATCCAGACTTTCACagtgacgatgaggatgacgggATTTCCAGAAAGAAGTTGCGCAACAAAAGCTGACGTGGCGTCGTCCTGGCACGATTCTAAACTGTCTTGGAAACAACTTCTTGCCTGCACAGTTACTGGTTTGCCTTAGACTCTTCCTACAACACTGTCCGAAAGCAAGAAGGGGTGAGCACTAAGAACTGGAGAGACTTTCTTAGCCGGATCAGAAACATCTTGCGGTTGTCTGCTGCGCAGCTCGGTGGTGATGGGAGAAGTGTTCGTGTGGACGAAACGTTTTTGACAAAAAGGAAGCACTGCAAAGGTGGCTTCAGGGGCCGTGCAACTGCAGGCAGATCGTGCTCGGAATGCTTTAATTGGATTTAAGCACCCGCAAAGCCACAGCAGGATGCTGTTTCTGGGTCGAAATTCCCGACAAAACAGCTCGAACCTTGAAGACTTTGCCCATAGGCGCATTGTTGCCGGTAGCTTGGTGTTCACTGACAAGTTCAAACGTTATGCTTGGATGTCCAAGCCTAACTCGGGCTTTGTCCACGGTGGTGTCGACCACAAGCAGagacaggtttgggtttaggggtcaacatttgggttttttggattaggggttacggtttaggctctaaggtttagggttttggggttaggggttagggtttgggtttggggtttagggttcaaggtgatgTTTGCATGATTTGATCGGGTGATCGTACCGGGCTTGgatgtagttctctaaattctaaatttgggtgttgggttaatCTGAGATATTTTCCGTTGTCGTCTTTGGCCCACTCGCAATTGCACAGAAACCCTCACGTAATCCGAAGCCTTAGACCtgactgaaccctcaaaccctaaacccataaacctttgaacccttaaacccctaaaccttaaaccctaaatcctaaagccctttacaCCAATAaaccagccctgagcccaatgGATTTTGGGACTCGACGTCCTTTTCCGATGCAACCACTGGCAGTACGAAAGCACAGAACATCTGGGTAggtctctatattagggtcccctttttaggctgccgtaagggttcctacagtttttctataagggtactatatgggtagttctttatattagggtcccttttagggtccgtttttaaGGGtgctctactattttgggacctCGTATTTCCATCATGAACAACAGCCACAAGATACTTGTCGTGGTAGTTGGCCTGTTGGTTCTTGTAGGCGCAACCAATGCATAGTTCTCACGAAGGATGGTGCTCGTTTCAATGGTTATTCCCGTTTGCAGTCAATTCACAAATTAGTTCACACACCTGAAGCATtacaccttgaatcctaaaaccttaaacctccaatattttcagccctaaacctgacatcaAGAGGtattgaaacccttaaaagcctaaaacccaaagcctgccatCCTGCAGTCTTTATAGCCGAATTCTAGGATCTTAAACCACTTATTCTGTCCTTTTTCGAAGAGCTTTCTCTGCATTCTCTTGGCATCCCGACCTTCGACCTTGAACCcccgagctgcagctccaacagtGGAGTTTTAGTTCCCCGAATATTGGTCATAGTTAGAGttgggggtacttagaaataccTGTTTACTTTTGGGTGTTTACATTCCCTAAGACAGATAAAACCGTAATTTTTGTTAGGGTCCCAAGTTCAGTTTAGAATATGGGTCATTGTTAGAGTTCGCCTACATATAGCCGTATTTGAAACAactcatgaacctcccagtaccttgacactaaaccttaaactttaaaccttcaacttgaagGCGTATGGGACTTTGCTACCATGGTTAGACATCAGGTTACCATTGGAAATTCGCATCATGTACACTATAGCATACCCCCGGagcccctattctagttcttatgGCCCCTGAATTCCCTGTCACGGCGTAGagtccctgagcctgaaaccctacctaaactaaaccgaaaagcttaaaaacttaaaccctaagcctgcagccTGTGCCAGGACAAGCAGTGCGCATTGCAGTAGTTCGCCTTTTCTTCGGGGACCCCCTGTGCCCTGCGGCTCCCTGAGCGAAGGtatcggatagggtttagggtttagtagcatGTAAAAGGGTGGGGGTCAATTGAGACCCCTAGATTGGTAGGACTTGTGAGTCtgaggttaaggcttcaggattttgcgcTTTAGGAGAAGACGCTGGCGATGTCGGAGTTATTGTTAGAAATCAGGATTGTTCGGAAGGTAcctgaggttcatgggtagttataagtcgggttataagcaGGTTAACCACTacaacccatatcaggggacttatatcctTGCGTAGTTAAAGTAGAGTGGGCCCTGAAGAATCGGTGCACCCTTTCATCACACGGGTTCTGGTTGGTGTCGACGTCGGCCGGATCGACAGAGACGAAGACAATGCGAAACCGTCTCGAAGCCTTGGAACAGTTTCTCCAAAACTCTTAAATGAAGAGCTAATCTAAAGTTTACACCGTTCCCTGGCCGTAGGAACTGCAGGCACAGTGTTTGAggtcttgcctttgccaccctgCGATGCCTCGACGCCTTGACGCCCGTCTTGTCTTGAAGTAGAGctgctagggttcggggtttaggatttaaggccccgatagtagggtttcgggtttactgcgGTGACTCACCTCGAGGGTTTTGTGGCCGCACTGGTAGCGCCTAAAGCTCGTATACTGgggtgaggctttcgggccctaaaccctaaaccctaatactgcgatgagggtttcggggatttgtgGCTCCAAGGCCTatgccttaaaccgtaaaccctacactttacacCATAAACCATAAAGATTGTGAGAAAATGTCTGCCACTGGTGCGCCAAGGCAGAGGCATTGAGCGAGACTTAGCTTTCCAACCCGGGCAAAAATCAAGATCAGGGCTCTTCCATGAAATCCCAAGCACCAGAACtaaaaaccaccctaaaccctaaaccccaagccaggagcccaccctaaaccccaaatcctaaaccataaagcctactTGGACAAGTAataatacccccccaaaccctgttctaattatcaatgTCCCTACATTCCTCCCTttatccgaaaataggggaccctaatatagtaccctaaatagtaggatccttattgtagccTTCTCATCCCCGTGGCTCCTCTTCGGCGATActacttgcctttggttagcagggaatggaggaatggggtacaattataactcctattaccaccattcttccattccctactaaccaaaggtaggactaaGAGCGCACGAAAAATGCTATGGAGCTGTCATGAA
>BGNK01002913.1_43270_49377
ttatgtatgtacgtatgcatgcatgtatgtttatatgtatgtataattgcGAGTCAGGCCCCACGGACCCTGTTTGACTAAATGAGTTCATGTGGACCAAGCTTACAAGACACAAGATCCCACATGATGCTTTCTAAGCGTCTTAAATCCctaactaggacccagagtaataaggaatacctagagttagggctcctttaaaggggtctataagcgatctttttattcctaggttactcttaggtctagtttCTAATCGtcttgaatccttaaaccctaaacccttaaaccctcgtttGCTTTGTCCGAGTGATCTCCCGAAGTGTCCGTCCGAcatcttgcataaaccccttaacccttaacctctaagcccttaaaccctaaactttcaacccataaaccctgaaccctcaaccctcaaccctaagacccttagaccctaagaccctgagaccctcgaGCCTAAGGCCATCCAAGCCAATCAAAGTTTTTGGCATCCACGTGGAAGAAGACCCCTGGTCTCTGCCCaagcagtgttttggggtttaggtgttcagttAGGGTctaccatgtagggtttaggggtttagattaggggtttacagggctcaggggtgtagggatttagggtgagggtaACCCTGACTAATGCCTAAATCTCCGGAGGCCTAATGCTTAGAAGCCTCCactgcctcgaaccctaaataaacataAAATGCGTTTGCACCCCCAGAGACATAGCCACCAACCCCATATGCTcataaatcccctaagcccgaaaaccgaatTCTCACGATCCCGGATGCTTGTGATCCTtctggccctgagccccaattccGGTACCCACCAATACCCCTTGACTCATTGATTCGGGAAGAACCTTAAatttcaggggcctcaagagtatggtttaaggtacattcctttacgcaaggggtatcgggctctttgggtagtACATGGGGTTGTAAAGTAAGGTGGTTATATTCACATGTAGTTTTCACCCAATGAAGGTACAATGCCACGTATCACTGcccgtgaaccttcaagtggTGCAAAAGCCTAACACAACTTTTGACTACTGTTCCCGCTCGTCCTTACATATTATATTTGAATATACACCAAGACCATATTCAAATTATTACTGAGGCCCTTGCATGAAGACGTTATAATCGCCCTTGGTGAGGGCTGGCCAACCGCTGCCTCCGGGGGCAGCGATTCCTGACAAGCCGCTGGTCAACGAGGACCAGTGGCGAAGGGCTTTATGGAGTTGTATATGGGGGTCGCAAttatttgaatagggttccttgagagaGGGATCTGTAGGATTCCCATGAAGGGTCTGTACGTTTTTATCGGgatttgatataggggccgtatcGTATGATGaattattccggcttctatgttTCACGGTTTGATAGGACTTGTCTTGGCATTCATGTCTGACATAGAatccgaaataattaccaatattattccttagggttccttatcatactggTACTATAAAAtctataaaggggcccaaagccgtattctaattattaaggcccctacattacttccaTGTCAAAGCCGGCCTCTGGCCCAGCCTCCCCAAGAGGCCCCTTAAGGGACATGCCTTAgattacaggggcctaaatctccctaaacccgaaacccaaaaccctattctaattattaaatttCCCTACATTATGCAAAAACGGTTCAAGGATTGGGAATCAGACATGTTAGGGCGGCAATTTTCCCTATGCGTCGGACTTACCTTGGAGGTTGCAGCTGGCATTGATTGGAGTGCGGGAAATAAGTATGCCTGCATAGCTGTGCGTGCGACCGCAACTTGCACGTTGACAGCAGCTATGACCTGGAAACGCACCCCACCCTCCGCGTGCTGGAAGTAGGGAAGGAGTCGATGCAGTCGCCGCAATTCCAAGAATTGGAGACACTCTTGTCTTGCTTCCGTGTTCCGTGTACCCAATAGAGAGCTGCTGCCATGGATGGAGGCATTTGTTTCAACACCGAAAATGGCTTCTGACTGGAAATTTCCCTTGCGCTCACAGTGCTGCCTCTGGAGCAAAACCACAGTGGGAACATTGATTTTCCAAGCATTTTTCGCTTGAAATTTCTGTCCCACCATTGGAAAGAACCACAGCTGGCTTCTGGCTATCATTGGAATGAACCATTGCTAGATTTTGCTATCATTGGAATGAACCACTGCTGGATTCTGGCTCCCTCCTCCGAGCGTGCGGACCTCCGCTTCTACTGCGGGGAGTGCTGGCGCTCCTACGGCCGCATGAGCTGCGGCGCCGCCGGCGGCGCTGCCAGGGAGCCTACGTCCTTCCCGCTGCCGTGGATGCAGCCCACCTCGGAGCTGGCCGTGCGTATGGTGGCCCTGGCAAGTGTCCCACCGCTGCTCGCCCGACGCGTTCAATACGTTCAGATTTACGCCCCTTCGCAGGCGCTCTAGCAAACATGGGCGGGGAGTTTCTCACGTCAGCGCAAGCTTCCCAGAAGCTGTGGCCCTCCAGTCTGCAAGCTTGCTGGCTCCTTGTTTGGTATGGCTTGCTGGTAGTGTCACTGCGCTGTGCCGCAGGACACCAGTGGAGGTCTTTCAAAGGCAACCTGTTCTTGCACTGCACGGAGCGCATTCCGAATCCAGACTTTCACagtgacgatgaggatgacgggATTTCCAGAAAGAAGTTGCGCAACAAAAGCTGACGTGGCGTCGTCCTGGCACGATTCTAAACTGTCTTGGAAACAACTTCTTGCCTGCACAGTTACTGGTTTGCCTTAGACTCTTCCTACAACACTGTCCGAAAGCAAGAAGGGGTGAGCACTAAGAACTGGAGAGACTTTCTTAGCCGGATCAGAAACATCTTGCGGTTGTCTGCTGCGCAGCTCGGTGGTGATGGGAGAAGTGTTCGTGTGGACGAAACGTTTTTGACAAAAAGGAAGCACTGCAAAGGTGGCTTCAGGGGCCGTGCAACTGCAGGCAGATCGTGCTCGGAATGCTTTAATTGGATTTAAGCACCCGCAAAGCCACAGCAGGATGCTGTTTCTGGGTCGAAATTCCCGACAAAACAGCTCGAACCTTGAAGACTTTGCCCATAGGCGCATTGTTGCCGGTAGCTTGGTGTTCACTGACAAGTTCAAACGTTATGCTTGGATGTCCAAGCCTAACTCGGGCTTTGTCCACGGTGGTGTCGACCACAAGCAGagacaggtttgggtttaggggtcaacatttgggttttttggattaggggttacggtttaggctctaaggtttagggttttggggttaggggttagggtttgggtttggggtttagggttcaaggtgatgTTTGCATGATTTGATCGGGTGATCGTACCGGGCTTGgatgtagttctctaaattctaaatttgggtgttgggttaatCTGAGATATTTTCCGTTGTCGTCTTTGGCCCACTCGCAATTGCACAGAAACCCTCACGTAATCCGAAGCCTTAGACCtgactgaaccctcaaaccctaaacccataaacctttgaacccttaaacccctaaaccttaaaccctaaatcctaaagccctttacaCCAATAaaccagccctgagcccaatgGATTTTGGGACTCGACGTCCTTTTCCGATGCAACCACTGGCAGTACGAAAGCACAGAACATCTGGGTAggtctctatattagggtcccctttttaggctgccgtaagggttcctacagtttttctataagggtactatatgggtagttctttatattagggtcccttttagggtccgtttttaaGGGtgctctactattttgggacctCGTATTTCCATCATGAACAACAGCCACAAGATACTTGTCGTGGTAGTTGGCCTGTTGGTTCTTGTAGGCGCAACCAATGCATAGTTCTCACGAAGGATGGTGCTCGTTTCAATGGTTATTCCCGTTTGCAGTCAATTCACAAATTAGTTCACACACCTGAAGCATtacaccttgaatcctaaaaccttaaacctccaatattttcagccctaaacctgacatcaAGAGGtattgaaacccttaaaagcctaaaacccaaagcctgccatCCTGCAGTCTTTATAGCCGAATTCTAGGATCTTAAACCACTTATTCTGTCCTTTTTCGAAGAGCTTTCTCTGCATTCTCTTGGCATCCCGACCTTCGACCTTGAACCcccgagctgcagctccaacagtGGAGTTTTAGTTCCCCGAATATTGGTCATAGTTAGAGttgggggtacttagaaataccTGTTTACTTTTGGGTGTTTACATTCCCTAAGACAGATAAAACCGTAATTTTTGTTAGGGTCCCAAGTTCAGTTTAGAATATGGGTCATTGTTAGAGTTCGCCTACATATAGCCGTATTTGAAACAactcatgaacctcccagtaccttgacactaaaccttaaactttaaaccttcaacttgaagGCGTATGGGACTTTGCTACCATGGTTAGACATCAGGTTACCATTGGAAATTCGCATCATGTACACTATAGCATACCCCCGGagcccctattctagttcttatgGCCCCTGAATTCCCTGTCACGGCGTAGagtccctgagcctgaaaccctacctaaactaaaccgaaaagcttaaaaacttaaaccctaagcctgcagccTGTGCCAGGACAAGCAGTGCGCATTGCAGTAGTTCGCCTTTTCTTCGGGGACCCCCTGTGCCCTGCGGCTCCCTGAGCGAAGGtatcggatagggtttagggtttagtagcatGTAAAAGGGTGGGGGTCAATTGAGACCCCTAGATTGGTAGGACTTGTGAGTCtgaggttaaggcttcaggattttgcgcTTTAGGAGAAGACGCTGGCGATGTCGGAGTTATTGTTAGAAATCAGGATTGTTCGGAAGGTAcctgaggttcatgggtagttataagtcgggttataagcaGGTTAACCACTacaacccatatcaggggacttatatcctTGCGTAGTTAAAGTAGAGTGGGCCCTGAAGAATCGGTGCACCCTTTCATCACACGGGTTCTGGTTGGTGTCGACGTCGGCCGGATCGACAGAGACGAAGACAATGCGAAACCGTCTCGAAGCCTTGGAACAGTTTCTCCAAAACTCTTAAATGAAGAGCTAATCTAAAGTTTACACCGTTCCCTGGCCGTAGGAACTGCAGGCACAGTGTTTGAggtcttgcctttgccaccctgCGATGCCTCGACGCCTTGACGCCCGTCTTGTCTTGAAGTAGAGctgctagggttcggggtttaggatttaaggccccgatagtagggtttcgggtttactgcgGTGACTCACCTCGAGGGTTTTGTGGCCGCACTGGTAGCGCCTAAAGCTCGTATACTGgggtgaggctttcgggccctaaaccctaaaccctaatactgcgatgagggtttcggggatttgtgGCTCCAAGGCCTatgccttaaaccgtaaaccctacactttacacCATAAACCATAAAGATTGTGAGAAAATGTCTGCCACTGGTGCGCCAAGGCAGAGGCATTGAGCGAGACTTAGCTTTCCAACCCGGGCAAAAATCAAGATCAGGGCTCTTCCATGAAATCCCAAGCACCAGAACtaaaaaccaccctaaaccctaaaccccaagccaggagcccaccctaaaccccaaatcctaaaccataaagcctactTGGACAAGTAataatacccccccaaaccctgttctaattatcaatgTCCCTACATTCCTCCCTttatccgaaaataggggaccctaatatagtaccctaaatagtaggatccttattgtagccTTCTCATCCCCGTGGCTCCTCTTCGGCGATActacttgcctttggttagcagggaatggaggaatggggtacaattataactcctattaccaccattcttccattccctactaaccaaaggtaggactaaGAGCGCACGAAAAATGCTATGGAGCTGTCATGAACTCTGATCCAAGGGACCCCTCAATAGTAGAGAACTTAAGGCTCCTGTCTTACCTACGAGGCATCGAGCCTTCACTGTCCGGTCCATTCGTCGTAGTCATAGAGG
>BGNK01014204.1_1_4205
AGGATGTCCCGCCCCTTGGGCAGGTCccggaccaaacaaggcttcttcttcctctgccgtcgTCGCGGGGACAGGCActtcggccatggctttacttGGAACGCACTCAGCGCTCCGCAACtatgtgaaaacgcagagcttttgcactcttttcttgctccacgcttgagccaaacaccgaagtgtccagcaaagtctcgcagagtcttgcgcttgtgaattccgtctcaactttgctaaacaaaggaggaatcgcatgcagacgtcctacggcttctcaggacttctgtgcttcagcaaaacaaacacagactctcacagccactctgctccagccttgtacttcacgacacgagcggaagcgagggtcggcggtaacagctgcaggcaaagcttcagagcaacacgcacttcttcatggatgctcgaaNNNNNNNNNNNNNNNNNNNNNNNNNNNNNNNNNNNNNNNNNNNNNNNNNNCAAAACtgtaaaggtttgtgaaaaactccgttcacgcaaaagtttcctcaaggaagtaagcaactagactgttgctcgagagagcctaagggcaaacaaaaggagtcctacttttcacagTGCCCAAGCAACGCGGCCATTCTAACGATTCGAACGTCGTACAAGGACTGTCTCTCAACAGCCGAGTAGAAAAGATTGAACAGGTTCGACTTCCCTCACTCCGGCTGTTAATGGAACTTTAACCGTCTCAAGAATGAGCTGCTTCCTCTCTTTCCTTTCTGTGTTGGATTTGGGAAAGACGGTGAAAGTCTCAACCACAATAGGATCTGTCTGCCACCTAGCTGCACGCGTCCAGCATGAGTTTGCATGACAAGCCACAGTGCAAAGACGATCCAAAGCGTCCACTTTTTTTTTTTCAAGTCCGTTTTTCTTTCAAGAGAGGCGACGCATCTGACCTGGTTAGGAGGATGCTCCAGCAAAGTTCGAGAAGCCGACCGAAGGGCAAGGGGGCTTCTCACAAAACAGCACTTGCGGAAGCGTCGAAAGGTTTCCACGTTTTTCAACCACATGACGCTGGTTTGTTGGTGGCACCACGCTTGGTCACAAAACGATCGTCAGGGCTTTCTAGAGCTGCGGTCCCAATGCCACTGGTGCCTGCGTGCTGATTACCTTGAAGCGAGAGATCCAAAGGCATGTGGCTCCTGGGTCGCTCATTTTCACTGAAGTCGCACCACTTTCTGTCTCGTCCGCACAGCTTTGTGCATCGGGCGTGAACCACAAGCGGCGAATTGCTGGCAGTCGTGTGCCGGTGTTCAGCTTTGGAAGCAGAGCTTTTGCGGAATCTTTTCAGTGAGATCCAAGCTTGGCAGAACCCAGCATCTACGACGTTCTGAGGCACCTGGATATCGTTTTAGCACTTCATCCAACGAATTGTAGCGCTGTTGTTCTGTCAATTTCCGGATTTTTTCAAATTCGCTGGTTGGCAGAGTgactactggggaggccaccccccgcggaccccaaaccatcccaatttttcggacccaaaaccaggggacacgttccagcttaatgaaaacaacaagtgcacgacaaaaagctcttgc
>BGNK01003183.1_70208_76591
TTTATGGCCTGGTCTTTCATATCTTTTAGCTATTCCGTTCATATCTTGCCTAGCCCTTTATATCTCGTATATATTCTTTGAATCCCTTGCCTAATCTTTCTTATCTGCTATCTATATCTGTTTATTTCTTGTCTATTCTTGCTTCGNAGCTATTCCGTTCATATCTTGCCTAGCCCTTTATATCTCGTATATATTCTTTGAATCCCTTGCCTAATCTTTCTTATCTGCTATCTATATCTGTTTATTTCTTGTCTATTCTTGCTTCGCCCTTGCCTATTCGTCTTTGTCTCTTCTTATTCTTTCTGGTCCCTTGACTATTCTTTATTATCTCTTTTTATTCTTATTTATGTTTGCCTATTCTTTTTGAATTTTTGCCTATTAATTCTTATTGCTTACCtagttattcttattcttgctcAGTGCTAGCCTATtcttttttttattttttgtgtATTCTTATTTATTACTTATCCCTTCTTTCTTATCTCTTGCctatttttttgttttatttGCCTATTCTTTTCTAATTCTCGAACGGCCAAATGACCTTTCAGAGCTGTCATAGTAGTACCCGTCACCCCTTGGAAGCACGTATCTCACCTTCCNaccactgttactactactttgactaattctacttttatcactattagcacaaatagtactactacctctactctTGCTTATCTTTTGTTTATCAAATTATTCTTTCTTATtccttttttatttttatttatcCCTTAGCGATTCTTTCTTATTTCTTGCTTATATTTCCTTTTTTCTTGCCCACACTTCCGAATTCCTTAATAATTCTCTCTAATTTCTTACTTATTCTTTCTTATTACCTAATTATCActattatttatattattatgactattactattattactattactattagtattattatcacTATTCCTCTacctattactattattattatcattacgaatcctattattagtactattcctattcctattcctattcttattcctattcctacctatttctgttactattactctgactctgactctggctctggctctggctctggctcttgctcttactcttgctcttgctcttactcttactcttactactcctattactactcctattactattactattactattactagtactagtactactagtactagtactagtactactactactaatactagtactagtactactactgtagtagtactagtactagtactagtattagtactagtactagtactaatactagtactagtactagNgtactagtactagtattagtactagtactagtactaatactagtactagtactagtggtagtactactactagcactagtactagtactagtattagtactagtactagtactaatactagtgctagtactactagtactagtactagtactagtgctagtactactagtactagtactagtactagtactagtactagcactagcactagtactagtacagtactagtgctagtgctagtgctagtgctagtgctagtactagtactagtactagtactagtactagtactagtactagtactagcactagcactagtactagtactagtactagtactgtactagtggactagtgctagtactagtactagtgctagtagtagtactagtactagtacctagtactagtactagtccactagtactagtccactagtactagtactagtactagtactagtactagtactagtactagtactagcactactactactactactactactacttcaactacaactacaactacagctacagctacagctacagctacacctacagctacagctacagctacagctacacctactcctactcctactcctactcctactcctactcccactcccactcccactcccactcccactcccactcccactcccactcccactcccactcccactcccactcctgctcctgctcctactcctactcctcctcctcctcctcctcctactcctactcctactcctactcctactcctcctcctcctcttcctactcctcctcctcctactcctcctcctactcttactcctactcctactcctactcctactccaactcctactactcctactactactagtactattactaatgTTACTACTCCTCTTAGTACTACTCCtaatactactggtactactactactactacaactacaactactactactactactactagtactactactagaactgctactactactacgactactactagcactattactagtactactattaatacAAATGTCAATACTACTCTTTCTCTTGTTACTActccttcttctactactactactactactattactactactattactactagtacgacgacgacgactactactactactgattctATTAGATGTTAGTATAGCTACTTGAACTGCCAATAATACGAAACATATTAACATATTCACAATCTTTGTCTTTCGTGTCACAGCACATCATGTTCTATTATTCTTCAAGCCGCAAGAAATCATTCCAACACTGTCCAACACAGCAATTTTTCGTCCTTTCCAGACTTCCAAACAAATTAGATTTCGCATCTTGAAGGCTAAGCAAAAATATTNNNNTGTTCTGCACTGGTTCTGCAATTGCACTTTCCCTCTGGATGAAACGATTGCTGCGAAGGAGTCCTATCAAGGCCGGACCAGCAAATCAAAATGATTGCCGGTTCGCAGCAAGCAAATGGAGCCTGCCGCTGCATCGTCCGCATTGGCCCTTTCTTGCCAAATGCAAACTTTCCGACCAGCTATTGCGCAGCCCACGGCACATTTTTTGCGCGGATGAATGTTTCCTTGCCAAACGTAAGCCGTCCAAACAACTCCGGACCCGTAGCACCCGCCCCATGCGCATGCTAGTGGTCGGCATCGTGGAATTGGACCATGAAACTAAGAAGGAAANCCGGACCCGTAGCACCCGCCCCATGCGCATGCTAGTGGTCGGCATCGTGGAATTGGACCATGAAACTAAGAAGGAAACAGGTCGGGTGGTGCTACGGTTGGTGCGGAACAGGTCGAGCCCGAATTTGGTCCGCAGTATTGTCCGGCCTGGCACTACCGTTGTCACAGACGAATGGCGTGGATATAACGGGCTCAGCAAGGCAGGATACAAACACCAGAAGGTCAACCATAGCAAGAACGAGAAGGTGAGTGCAGAAGGTTTGGGAACCAATCCTGTGGAAGGCCTGTTTTCCAGGGTTCGGCGATTCTTACGCCAGAACTACGTCAGGATGCCTTCGCGCAAAAACTATGGACTGCTGCTTGCGGAGTNTTGGGAACCAATCCTGTGGAAGGCCTGTTTTCCAGGGTTCGGCGATTCTTACGCCAGAACTACGTCAGGATGCCTTCGCGCAAAAACTATGGACTGCTGCTTGCGGAGTATTGCTGGCGGCGCAGTGCGTTGGGGGAGCAGACCTTGCCCCCCAGACAATGGCCGAAAGCAGCTTTCTGGCGTTTGTTGGCGACCATGAAGGAGGTTGTGCCGCGCGAGTACTTGGTGAGGCGAGCTTCCTACAAGCAAGAGGCCGGATGTCCAGATTCGTAGGTTGCTTGTTGCTGAAGCATTCGCAGGAGCATGAGAGCGGTTTAAGAGACACTAAGACAGATGAGGGTCAAGCAGAGCACGCATCGTGCTAGGAATTGGTTTTGGGCGCATCCTCTGTCGGGATATGAAGTCTAGATTTCAGAATCAAATATCCACGGCCGCGTATTCCACAGGACGGATCCTTGCTGACGGAGGAGCCCTGGGAGGGCACGGGCAGAGAGTCCGACCGGATGGATATCGGTAAATTCATACCGACAGATGTCCGGCGGACCGGGCACGACATGGGAATGACACCAGAAAACGTTTACTGCGCCCCATATTATCGCAGTAACGTCGAGTGGTCTGTGGCGGAGGAGGAGTCGGCCCAAGCTGGGTTTGCCCGGATTTTGCCCATGGAGGATCCAGACCCCATTCTCGATTAGGGCTACGAGCCCACTGGCCAACCCGGGCGACCTCCATCAAGGCAAgggagggggcggggtgggATGCGCGGGGGCCGTCGATGGTCCCGACCACTCAAGGGGCAAGCATCTGGCAGATGGTCGCGACCACTTGGGGGGGAAGCGTCTGGCAAGATTGGGCCAGTGCTGCCCTTAGATTTGGAATCCGAGACGGAGAGTGAGCTTGGGAAGCGAAAGAAAAGGATGGAAGGCGAGGCCGCAGTTCTTTTGGATCTTGACTTCGAGGATGCCTTCGCCGATTTCTTTGAGCCCGAGAAGCCAGAGAAGCACCAAGCCGGAAATACGGATTTCGCGGTCCTTNCTTCGCCGATTTCTTTGAGCCCGAGAAGCCAGAGAAGCACCAAGCCGGAAATACGGATTTCGCGGTCCTTCCCGTAACCGGCGATGGTGCTTGCCTTTACCGCGCTCTTCTCCTCGGCACGCAACTCCGTTCTGGAGTACCACgtggcaggcttcaggcttggtgttAAGAAATTTCGAGTTGGATAAGGAAGCATACCTTCGTACACCGGCCTCTTGGGCGTACACATCTACGGAAATGTCGCGCATGCGGCGGAAGGAGGAGATATTGGCAAAGGTCCCGTGTGTACCGGGTTTCTTTGCCCAGGACCAATATTCATGCCAGGAGAAATGTTGCCCATAAGTCTCCACCCAAGCAGGGTCGTCCTGCATTTCCTTAGCTTGCTGCGCATGCGTTTGTATTGTTAGCTGCAAACATGTCGAGATGCGAAAACAAGCCCCTGCACGTGCAAATCATCCTGATGGGCGTCCCACGCCAAGGATTGCGTGACCTGGTTGAACCGCTCTTGGGGGAGGGAGTCTGTCCAGCTGCGCATCGCGTCGCAGACATCCTCCCTGAGCTCTTGCACCGCGGTTCTGCTTCTGCANGGTCCCCCTGTCGCAGCCGGTGTAGGCCGCAGCCTTTTGAATGCCCGTCAACTGGCTGAACCAGTATAAAAGTGCCACCAGCTTCTGGGGCCCAATACTATCTGGTAGCAAGTCTGCCAATAAAAGTGCTGATAATTATACGGGATAAGATATGACAAGATAAAAAAAATATCAAGGCAATTTAAAATAAGACGTGATAAGATAAATCAGAATTGATAAGAAAGATCTGCCAAGAAAGATCTGATTTAATGAGGCAATCTCCAAGTCTGACAAGATAGTTATAAGATAGGTTTGGCAGGATAAATTAAAGCAAGAAGACAAATCTTGCAAGCAAGATAGACTTATAGAGACCTAACAAGAAAACCAGTTCTGGCAAGAAAGACTGGCATGAAAGATAGATCTGATCGAATAGATATGATAGGAGATCTAATAAGATTGTCAGGATAgtactagaatctagaaggatTTGATAATCCTGAAAAAAAGGTATCATAGACTATCTTGACAAGGAGACCTAGTGAATTATACCAATTAAATTTAGTAGGAGAGACCTAGCAGGCTTAATAAATCTAATATCATAAGTCGAGAAGAGCAAGTAATAGATCTTATAAAAATAGGCGCAAAGTAATTAGAATCTATGGCCGAATCTATATAAAATTGAGGGTTTATTCATAGATCCAACAATAAATAAGAAAAACTCAAATATTGGAAAATTTACCCAAATTCGGCAAAAAAATTGGAAAACCTCGCACGGAGGGCTCTGAGCTTTTCTAAATTAAGTATTAGAAAAGCTATAATCATCCAAAGCCATATCTATGATATAATCATACCAATGATCATGATTTAATCTATTATGAAATACATAATTTTTTCTAAATCTGTATAATAGCTATAATTTAATCTATTCTGAAAAGGGAACATCATCTATAAATATCTTTAATCTCATTCTTTCTGAAAAAGAAAATATATAACGTCCATAAATTAATCTATTTTGAGAAGAGCATAAATCATCTCCATGACCTAGTCCCTTCTGAGCAAAGAGCATCTATAATATCTACAATCTCATATATTCTACAAGAGAGCATTTATATTAGAGTCCTAATAATATATATGCTCTCATCTATTCTGAGAAGATAGCAattatattctaattatgataATGCGCATATTCTATTTTATATATGACCTCAAATGGAAAAGATCGTCATAATATCTAATTGTTATTTGCGATGAATTCCCGATTTAGAAAATATCATATGTCGTAATATTTTCCTGGATTCCAAGATGCCGAATAGGGCTTGCGTTTCGCGAAAATGATGTATTTCATATCATCTTCATGGCGAGCTTCACACGCGCGGACGTGGCGTCGATANCATATGTCGTAATATTTTCCTGGATTC
>BGNK01000246.1_135757_141996
tccggtggtggaaacgcgcgagtttccgtgagctacttttttttaagttgcaagggggctgcaaacaacgagaccctcgccaaatttttcgaagctcaaacattttgctccaaagcacaagtcgtgagccacaatttatggggtttaggatgtaccggacacggcgtccagtaggacacgtggtgtaacccctgcatagaaaaatgtgccggatttcatgtggcagcgatttgctacaagccggaaattctgtgagcaggtttttcttaaccccNacgtggtgtaacccctgcatagaaaaatgtgccggatttcatgtggcagcgatttgctacaagccggaaattctgtgagcaggtttttcttaacccctgtgcgtgcgcaagcaagacagacctgatgtggagcttgtgggcattcgcgtgcattcgctgagacacgggcgttctatgctcgcaatcgcatagggatgtttgtgcggaagggcaatcaaaacggaagggcactcaaagctgacaaaaaaacaattattgctggaagcctggtgtttcgtgtttcaagagccgtgaacattgtatatgaggctaagtccaaccttgatatgatcgacatgtgcgtatgtgctgcttgcagtaaactgtgagaagctatgacaaggtgaggttaaaggttcaccgtgccccgcacgccagccgcgcagcggcgtctgccggttgggcgaggcggtgNcatgtgcgtatgtgctgcttgcagtaaactgtgagaagctatgacaaggtgaggttaaaggttcaccgtgccccgcacgccagccgcgcagcggcgtctgccggttgggcgaggcggtggtggggcatgttgtccgtggcgttgcagcaggccgtcgctagccaataggttggaaggtccttggttgcaccccttgcagcctcattgctacgacggcccgccgctggacgccctgctccaccacgagtctcctcgccggccacagccgtctaccgttgcagctctccgacggggcttttgcgcagccccttagtccgttaggtacaccactcagctgcggccgcgcctggtacatttttcgttgggcagttcgaaaagttcgttagcaaaaaagaaggcggctagatccNggggcttttgcgcagccccttagtccgttaggtacaccactcagctgcggccgcgcctggtacatttttcgttgggcagttcgaaaagttcgttagcaaaaaagaaggcggctagatcccaaacggggggttacattcagcaaggaagcaccggactcaaccagcaagaaatcatgcaaggcaacatgcacggagtgcttcttggtgaggtccgNgcaaaaaagaaggcggctagatcccaaacggggggttacattcagcaaggaagcaccggactcaaccagcaagaaatcatgcaaggcaacatgcacggagtgcttcttggtgaggtccggcacgagagtgtgcgctggctcgttccaaaacaacgagcttttgcggtccgccgcgggaaagctttgcatgggtagcacgcttgtggcgctagggccaccgtcagtgcggcgccttcgaccaccgctgcacacggttgtgggtgtttgatgtattcgaagcacgcaaaacgttgtagtacgtggacgttctgcgaaagctccgttccaagtcatgctgttcctccggtccggggaacccttagtNggaacccttagttccgcgaaaagaagtacaactaaacaaactgctcacgattttttctggaaaggaacagaacagaatgcacggcagctttgtccaccaggtaattgttgactgtcgttgaccgggtatgaagatggatggatggatggatggagggagggatggagggatggagggatggagggatggagggatggagggatggatggatggatggaaggatggatggatagcttgctNaccgggtatgaagatggatggatggatggatggagggagggatggagggatggagggatggagggatggagggatggagggatggatggatggatggaaggatggatggatagcttgcttgcttgcttgcttggcttgcttgcttgcttgcttcttatgcatacttcaaactgtcatcggcccatcgaatgagcttatgctgttgtccgcgtgagaatcttcaagcgaagcacatcgcaggagtcatcgtagccggagcattctatcgggatgttgcctgagcagttggccgcagtgacaagttcggctttggtcgcgttgcagttcttgatttggtgcgggctggcacgctgccccgggtactgcaaagacggtcacaaatggaatgccattgtgcaaggtagcaccaccaaggcgaagacggcagaggacagttcggaagagaggcagggaaagcgaaagcgcaaatcatttcaagagcctcgacagagtcaacatcccctctttcgatgttactaccgcccggcttctccaaagaagcgcggacgcccgagcaaggctagtctagcagagctcgcggggaaagaccccgtatgtaaaggcgtgcaatgccggcaagccgcttcatggcgcaagttctgtccggtggcagacttgctaccagatagtattgggccccagaagctggtggcacttttatactggttcagccagttgacgggcattcaaaaggctgcggcctacaccggctgcgacagggggaccNgtggcacttttatactggttcagccagttgacgggcattcaaaaggctgcggcctacaccggctgcgacagggggaccgttggcaagatctacaacatcatccggtcctacctcgtcgcgtttttgcagaagcagaacacccagttattgggcagcccacggcacatttgttgcgtggatgaatgtttccttgccaaacgtaagccctccaaacaactccggggccgtagcacacgccccatgcgcatgctagtggtcggcatcgtggagttNagcccacggcacatttgttgcgtggatgaatgtttccttgccaaacgtaagccctccaaacaactccggggccgtagcacacgccccatgcgcatgctagtggtcggcatcgtggagttggaccatgaaactaagaaggaaacaggtcgggtggtgctacggttggtgcggaacaggtcgagccggacattgacgaatttggtccgcagcattgtccggcctggcacNatcgtggagttggaccatgaaactaagaaggaaacaggtcgggtggtgctacggttggtgcggaacaggtcgagccggacattgacgaatttggtccgcagcattgtccggcctggcaccaccgttgtcacagacgagtggcgtggttataacgggctcagcaaggcaggatacaagcaccagaaggtcaaccatagcaagaacgagaaggtgaatgcagaaggtttgggaaccaatcctgtggaaggcctgttttcNagcccacggcacatttgttgcgtggatgaatgtttccttgccaaacgtaagccctccaaacaactccggggccgtagcacacgccccatgcgcatgctagtggtcggcatcgtggagtttgaccatgaaactaagaaggaaacaggtcgggtggtgctacggttggtgcggaacaggtcgagccggacattgacgaatttggtccgcagcattgtccggcctggcactaccgttgtcacNgtgcggaacaggtcgagccggacattgacgaatttggtccgcagcattgtccggcctggcactaccgttgtcacagacgaatggcgtggttataacgggctcagcaaggcaggatacaagcaccagaaggtcaaccatagcaagaacgagaaggtgaatgcagaaggtttgggaaccaatcctgtggaaggcctgttttcNNNNNNNNNNNNNNNNNNNNNNNNNNNNNNNNNNNNNNNNNNNNNNNNNNNNNNNNNNNNNNNNNNNNNNNNNNNNNNNNNNNNNNNNNNNNNNNNNNNNNNNNNNNNNNNNNNNNNNNNNNNNNNNNNNNNNNNNNNNNNNNNNNNNNNNNNNNNNNNNNNNNNNNNNNNNNNNNNNNNNNNNNNNNNNNNNNNNNNNNNNNNNNNNNNNNNNNNNNNNNNNNNNNNNNNNNNNNNNNNNNNNNNNNNNNNNNNNNNNNNNNNNNNNNNNNNNNNNNNNNNNNNNNNNNNNNNNNNNNNNNNNNNNNNNNNNNNNNNNNNNNNNNNNNNNNNNNNNNNNNNNNNNNNNNNNNNNNNNNNNNNNNNNNNNNNNNNNNNNNNNNNNNNNNNNNNNNNNNNNNNNNNNNNNNNNNNNNNNNNNNNNNNNNNNNNNNNNNNNNNNNNNNNNNNNNNNNNNNNNNNNNNNNNNNNNNNNNNNNNNNNNNNNNNNNNNNNNNNNNNNNNNNNNNNNNNNNNNNNNNNNNNNNNNNNNNNNNNNNNNNNNNNNNNNNNNNNNNNNNNNNNNNNNNNNNNNNNNNNNNNNNNNNNNNNNNNNNNNNNNNNNNNNNNNNNNNNNNNNNNNNNNNNNNNNNNNNNNNNNNNNNNNNNNNNNNNNNNNNNNNNNNNNNNNNNNNNNNNNNNNNNNNNNNNNNNNNNNNNNNNNNNNNNNNNNNNNNNNNNgaggatgccttcgccgatttctttgagcccgagaagccagagaagcaccaagccggaaatacggatttcgcggtccttcccataaccggcgatggtgcttgcctttaccgcgctcttcttctcggcatgcaactccgttctggagtaccacgtggcaggcttcaggcttggtgttaagaaatttcgagttggataaggaagcataccttcgtacactatataacagtgagaggaccctaNNNNNNNNNNNNNNNNNNNNNNNNNNNNNNNNNNNNNNNNNNNNNNNNNNNNNNNNNNNNNNNNNNNNgcagctggacagactccctcccccaagagcggttcaaccaggtcacgcaatccttggcgtgggacgcccatcaggataatttgcacgtgcaggggcttgttttcgcatctcgacacattcgcagctaacactacatacgcatgcacagcaagctaaggaaatgcaggacgaccctgcttgggtggagacttatgggcaacatttctcctggcatgaatattggtcctgggcaaagaaacccggtacatacgggacctttgccaatatctcctccttctgccgcatgcgcgacatttccgtagatgtgtacgctcaagaggccggtcggaaagtttgcatttggcaagaaagggccaatgcggacgatgcagcggcaggccccatttgcttgctgcgaaccggcaatcattttgatttgctggtccggccttgNNNNNNNNNNNNNNNNNNNNNNNNNNNNNNNNNNNNNNNNNNNNNNNNNNNNNNNNNNNNNNNNNNNNNNNNNNNNNNNNNNNNNNNNNNNNNNNNNNNNNNNNNNNNNNNNNNNNNNNNNNNNNNNNNNNNNNNNNNNNNNNNNNNNNNNNNNNNNNNNNNNNNNNNNNNNNNNNNNNNNNNNNNNNNNNNNNNNNNNNNNNNNNNNNNNNNNNNNNNNNNNNNNNNNNNNNNNNNNNNNNNNNNNNNNNNNNNNNNNNNNNNNNNNNNNNNNNNNNNNNNNNNNNNNNNNNNNNNNNNNNNNNNNNNNNNNNNNNNNNNNNNNNNNNNNNNNNNNNNNNNNNNNNNNNNNNNNNNNNNNNNNNNNNNNNNNNNNNNNNNNNNNNNNNNNNNNNNNNNNNNNNNNNNNNNNNNNNNNNNNNNNNNNNNNNNNNNNNNNNNNNNNNNNNNNNNNNNNNNNNNNNNNNNNNNNNNNNNNNNNaatatgatgtactatgacacgaaagacaaagattgttaatatgcttcgtattattggtagttcaagtagctatactaatatctaataaaatcagtagtagtagtagtagtcgtcgtcgtactagtagtaatagtagcagtagtggtagtagtagtaatagtagtattaggagtagtaataagagaaatagtactaatagtagtcgtagtaatagtagtagtagtgcagcaatagtcgttctagtaagaatcgttgtagtaggagtagaagtagtagtagtagtagtagtagttctagtagtagtaatactagtagtagtagtagtactagtagtattaggagtagtaataagaggagtagtaacataagtaatagt
>BGNK01002255.1_99314_105532
TCGCCGGGAAGATCGAGGGGCAGCTGCCATTCCTTCGCCCCTGGAGGAACCTGTGCAGGGCCATACTTCATGCATATCCCGTCGACTGGTGTGCAAAAACATGCTGGCGGCCAGTGGTGCCTGCAACATAAGTTCCGGCTTCAAAGGCTCGAAAACGGAGCACTCGTGGCGTCTTGAAGCGAATAGGCAGCGAGTCCTCAGTAAGTACTGGCTATCTGCATACCTTCCAGCGAAACAACGAAGGAGCACAGCACAGCTCTTGCGAAAGAGCTGCCCCATCGCTGTGTTGTTCCCCGTGACATCGAGCCAAGCCGACGGCAATCGATTGAACAGGGCCTTGCCTGATTCCAGCAAGGGTATCTCAGCTTCGAGGAGAGGCACAGCATCCAGAAGTTGCCGAAGGCCAACTGGTGCCGTGAGGATCAGGCGCTCCTCAGTCCAGGCCATGCCATTACGAAAGAGAACATCCCGAATAAGCAAGATCTACGTGACCTGTCCACAGCTAAGGCTGCTTCGAGTCTGTCCGTGCTTTCCTCGGATGCGAATCGCCGCAATGGTGGGGCTATTCCTTCCTCGGAAACCTGCAACAAGGATTCATGCAGAAGGGCTCGGCGTCGGCAAACGTGCAAGTGCATGTCCAGCCTGCTGAACAGAGCTTACTCTGATCTTCAGAGCACTCAGGACCAAATTTCCGGACTGGCCAGATGCCAGTGCTCGCGCGGGGCTTGGCAATGGAACGCCGCCACTGGGCTGAGAAAACTCGTTCACGTCGACAACATCGTTCGTGGGCCTGTCAGTTAAACGACACAAGCTCGGCAGCATGGCAAGGCTGGCAGCTTCGATCCAAGGTTTCCACCGTTTCTCGCCAGCTTCGAACATCTTCTTCAGATCATGGCAAGGTACCGGTTTCCTCGCTCTTGTCTTTTTGACTTTGGGAGCTTCGATCCCCTGTCCATCATCGTGAAGCTCCTTGCATCGAACTCTCGCGACGAGCCCACAAGTGATTTCACCGTCTTTCACGCCCTAGATCAGCGATATCTCAACAAGGGAGAACATGCTTTTGTCCTCTGCATGATCCTCGTCAGCGTGTTCATCCTGCTCAGGCTGCATGGCAGCCTGCCAATTTTTGCTTTTGCACATCAAACACATCAAATATGTCAGACACGCTCAGTGTAGGAATTGGGACGGGCTCATGCAGACTCTTTCAAAGGCAAGGCAGCTCCATCAGCtccaggcagcggcagcaaacaTCAAAAAATATGGTGACGTCATCCGCTCCTCCACAGCTTCGGCAGATTGCATCATCGCGACGAAGCTCATGTTGTACGAAAAACCTCGAATAagagactgctgctgcttgtgcgaGTGCATCATCTTCTTGTAGGCGCTGGAACTATGCATGCGCATGAAACACGTTGAAGCTCTTGTTTTGCGGTTGCCTGGCTTAATGTGAACACATGGACGCCCAAGTGCATGTAATCAGTCATGCAACAGCATGCTTCGCCACAAAGGCTCGCATGATCGGCGACACTGAAATCAATTGCTGGGCAACTTGAATGCGAAGATGCAAAATCACACATTCCACTATCGCAGCCATCCGGTGCCTGATTCACATCCACCACTTTGTGTGTAAGTCGTCAATCCTTTTTGCACTCACCAAGGCCTCGTCGTACCCTCACACATATCAACACGGGAACGAGACAATCATCCTCTAAAGCACGTATTCTAAAGCACATATCTCTTGTAAGCTTCCTGCAGAAGACTATTCCCAAGTTGGAGAAAACACAATTGGCAGGAAACGAAGTGCACACACGCCGCTAATGTTTGCCTGTTTGCCTCAAGTTGCTGCCTCAAGCGTCGCCCCCCTGATTACCGCCGTCGAGTCACGatccttaaggctttaaggccacTTGTTGTCTCGTTTTTGGCATGCATGCTGTGCGGCGAAACAGCCAGTCTGTAAACTGCCGGACGACGGGCATTCAATTCTCTAAATTGGAAGGGAGCTGTGACAAGAAAATTGCCGTCAGGAAAAATCAAACACAAAGTTGTCAAAATCATTTGACTGCTGTCTTTGATTTCTATTTTTTGCTGGTCTGCTCAGTGGCCATTTTTTTCGTCCACTCTTCCTGTCTGTGCTGTTCCTTTGAGTGTCTGGTTCCTTTGAGTGtctggtgtgtctgtgtgtctctgttgTCTTGTGGTtcctgcttgtgtgtgtgtccttgTCGTGGTTTCTGTGtggctgtctgtgtgtctttgtgtctgtgtgtgtgtgttgtttctgtgcgtctgtgtgtttgtttttgtctgtgtttgtttctgtctgtgtctgtgtgtgcgtgtttctgtgtgctgtgtgtgtgtgtgcaaaagTGAAGGTGCTTCGTGCGTCGTGAATCATTGACATCGAAGCATTTGAGATCAAAGTTCTGGGCTGCATCGCTTTTCCCTTTGTTCCAAGAACGGCGGAACAAGACCAAGAGTTTTTGACGGCTGAGGAAGCATCTCGAGTGCTTTGGCCGTCTACTCGGCAGTCCTTGTGGTTCATGGTCTGGTGGGGGCTCTTGTTGCTTCCACATTGTTGTGCCAACGGACATCAGTGGCAAAATTTCAATCGGAACCAAGATCGGGGAAACTATTTTCTGCATTGCACAACTCGAGAGACTGTTGCGTCACAGCGCTCCGACGACACCGATGAGAATTCTGATTCTCCTTCTACCAAGAAGAAGGTGTGCAACAGGAAGCTCACTTGGACCCAGGCACGGTGCCCATCTATTGTTGTCGCACTATATATGGCTCCCGACACATATTTGCGGTGTTTGTATTGGTTCTGTGATGACTGTTCACAACACTGCACGAAAGCAGGCTCGTGCCACCACAAAGATGTGGAGCAAGTTTGTTCATCGCTTGCGCTCGATTTTGCAATTGGCAATGTGTCGCTTGCAAGACTTGCAAGGCAAGCTTGGTGGCGCTGGCAATCTCGTCGCCATTGACGAGTCGTGGATGATGACAAAAAACGGGTTCGCGGAGGCTTTCGTGGAAGACAAGCCGCGGGCACCAAAACCTCAGTCCAGGGCATGGTGGAAGTTAATCTGGCAGATGTTTGCTGCTGGAGATTCCAGACAAGATGGCGAAGACTTTGCAAACACATGCGGAATCATGTCTTACCCGGCTCTTTGGTTTTCACTGATGCTTACACTGGATACCGATGGCTTGCCAAGAAAGACTCCGGCTACGTGCACAGGTGCGTCAATCACAAACAGAAGGAGTTTTCTCGCGCCGAAGAGATCTTTGGGGTGCGCCAAGTCGTCACAAGCAACACTGCAGTTCTAGATAGGCTCGCACTGCTCCAGCACATCCGCTCTCTGTTTTGaccgtgttggatctgtaggctatgCGGCTAGCCGGAGGGTGCCTTGTCTCCTGGACGCAAGAGGCAAAAATGAAACCCCCTCCCGGGCTAGACTTTGTGGAAAAAGGCGGATGAAAACATGATGCAATCGTTGCGAATTTTTGGCAACATGTACAAGCGGCAGTCTATTTTGCTAGAGTGGGGCAGGCTGCGCGGCTGTCTGTCGAGAGTTCAGGCTGCTGAACGTGGCTAGTGTTAGTCCAGCCCTGCGGCGTGCGGGCAAAGGTGTGCTGGTGATCCGAGGCGGGCACCAGGGCTGTGAGACTCTGCTAAACGAGGCTGTGAGAAGTCACTGCTGCATCAGTGGGAGATGTCCAGGTGAGGCGAGGAACTCAGGTACCTGGGCGAGGGGGGTTAGGGCGGGGCAACCCAAAGGGGGCTCGGGCCTAGGGCAGAACGCAATGGGCAAGATCGGCTTGTGATACCTGTAGTCAGCATGAAAGGGGAGGCCAAAGGCCGGCGTTTGACAAAGCATCTGAGTGCCCAGCTAAGTCCAACGGCTGATACCTGAGGCAGGCACGGTGGACTGGGCGTCGTCTGGCGTCGGCTTTGCGACGGCGATGGCAGAGTCAGGGAGAAAGCGTTCTTTTGGGCGCGTGAAGGCTGACGGCTTCTGACGACCTGTCGGTGCGAGAGGTCCTGAAGCCAGGCTAACAAGCATGGGCCAAGTGATCAGGTCCGACGGCCTCCGTAGGCGGAAGGCTCGTTGAGACCTGCTTCTCGGAGGTGTACCTCAATCCAGGCGGAAATAGGTGTGGGCGGGCGGGGCTTTTCGAGAGAGACTGAAGTGCTAGAGCCAAGCTACACACAGgcaggcatgtaggcatgttaGGTGTGTAGAGATTCACAGCCTCCTAAAACATTCCTGAAACAGAACAGGTAACGTTCTAGATAGGCTCGCACTGCTCTAGCACATCAGCTCTCTGTTTTGGCCGTGTTGGAACTGTAGGCTATGCGGCTAGCCGGAGGGTGCCTTGTCTCCTGGAGGCAAGAGGCATAGGCAAAAATGAAAAATGAAACCTCCACTTCAGGGACAGCAAACCGGTAATAGGCACACTCCCCCACCGCGGGCGGTGCGAGATGGACCTGAGCTGAATGCAGCGTGCAGGGTCTGCCGTTTGGAGGCTTGATCAGCCGAATTCTTGGGGAGCAGGTGCACTTGGGCAAGTTTTTCTCCGCTGCGATGCGGAGCCTCGTCCCCGAAGGCTCAGCTCTTGAGTACTTCAAGAGGGGCTGGCGAGTCTGCGACGTGGCTTGACCAGGACGCCGAAGAGGCTGCGGAGGCGAGACGCTCCAACGGAATGCGAACCCGCTCCTGGGGTCGGTGCTGGAAGGCTTGCAGCCTGCCGCGGCTGAGGTTGTCCGCCCACTGGTTATCGGCTCCGGCGACATGTGAGACACCTGGAGCTCGACGGCGTGACTGGACGACCAAGAGGCTAGTAGGCCAAGGAATTCTGAAAAAGCCAGCTGGGTAAACAGCTTGTTTCTCCACCTTCCTAGGCTGTTGTCGCTTTGGGCTGGGAGGCATAGGCTGAGGTGCGACGTGGCGTGCCTTTCCTTGGCTGACATGGCTCAGGCTAGCTGCGGCTAGCTGTGCCAAGGTTTCAAAGCAGGCTATATATTTCTGTGCGTCCTTGGTGAGGAAGGGCATTCTGGCGCGCGGTGAGCTGTGCATCAACTGCAGGCCAAGTGGGCAATCGCATGGAGGCTAGGACGGATGTTGTCGGAGCCGGGCTCGTCACACAGGAACTGACCGCTGCGTGGACAGTTTCGCAGAAGGCGTCGGCCTGCCAAAGAAAGTGGTTTCTGGGCAGGGTGAGTAGGAATGAGGTACCTGAGGACCTGGCGGCCGAGGATTGCTCGATGCCATCTGCAGGAGAGGCAGGTCCCCCGCTAAGGCCGCTAAGGCAGGCACCACGCGGGCCCAGACGGCTTGAAGGAGATGGTCTGGCATCTCCCAGGCTGGCTCTTGAAGTAAATTCACGACTGGCAGCGCGGTGTTCGAGGCAAGCAGCAGGCACTTGTCAAAGAGAGGCGATCCCGGCAGGACGGCAACTGCTGCGGGTCGGACTGCTTGATGGCAGGCTTCTTTGCGTAAGGTCGAGCTCTGTTGGCGAAGCGCCTGGTCGGTCTGGTGTTTGTCTGAGATGCTGGTGGCGTAGAGATGCGCATCCCCCAGGGCTCGGGCTTGTCGCTGGATTCCTGGGAGGCTTGGGGAGGCGGCTGTTGCCTCGGACGTCTTCGCTGCTCGGCTTGGAGCCTTAGTCAAGAAGACTTTTTGTCGTGGTCTATGGCGCAGGCAGTGCTCCCTGAGCAGCTGCGGACCGCACACAGATACGCAAACTTGCAGGAGGCTAGTTGGCAGAGGTTGCGCCGGTACCTCTTGCAAATACCTTGCCTTTGGCTTTCAGGACCCAATTGGCTGGCCAGTCCTCGGTTTTTGCTTGTTGCCGGGCGCCCTTACCTCCTTTGCTGCCGCGTCCTGGGGCAGGGGTGTGTTAGGACGCTCCCGCTTCCCCGGGCCTAACTGCAACTGAGGGCCTGGGCTGAGGGAGGTTGGCTAGATGCGGCTAGATCGCTCCGGATGCTGGTTACCTCGTAAAGGGCTTCATCACGGCTCCAACCCGTGGAGACCAGGCTGGAAAGTGTGTTCCAGACCTTTCTGTCGGCTGCTAGGAGCTCTTGTGTGGTGGGTTCTCGGAGAGAGGCGGCGGCTAGGTCTGGGAagactagggctagggtctcTACCCTTTTAtcaaaggctttaaggttgttaAGGTGAGCGGCTCCGCACAATGCCCAT
>BGNK01000246.1_135568_141750
attctgtgagcaggtttttcttaaccccNacgtggtgtaacccctgcatagaaaaatgtgccggatttcatgtggcagcgatttgctacaagccggaaattctgtgagcaggtttttcttaacccctgtgcgtgcgcaagcaagacagacctgatgtggagcttgtgggcattcgcgtgcattcgctgagacacgggcgttctatgctcgcaatcgcatagggatgtttgtgcggaagggcaatcaaaacggaagggcactcaaagctgacaaaaaaacaattattgctggaagcctggtgtttcgtgtttcaagagccgtgaacattgtatatgaggctaagtccaaccttgatatgatcgacatgtgcgtatgtgctgcttgcagtaaactgtgagaagctatgacaaggtgaggttaaaggttcaccgtgccccgcacgccagccgcgcagcggcgtctgccggttgggcgaggcggtgNcatgtgcgtatgtgctgcttgcagtaaactgtgagaagctatgacaaggtgaggttaaaggttcaccgtgccccgcacgccagccgcgcagcggcgtctgccggttgggcgaggcggtggtggggcatgttgtccgtggcgttgcagcaggccgtcgctagccaataggttggaaggtccttggttgcaccccttgcagcctcattgctacgacggcccgccgctggacgccctgctccaccacgagtctcctcgccggccacagccgtctaccgttgcagctctccgacggggcttttgcgcagccccttagtccgttaggtacaccactcagctgcggccgcgcctggtacatttttcgttgggcagttcgaaaagttcgttagcaaaaaagaaggcggctagatccNggggcttttgcgcagccccttagtccgttaggtacaccactcagctgcggccgcgcctggtacatttttcgttgggcagttcgaaaagttcgttagcaaaaaagaaggcggctagatcccaaacggggggttacattcagcaaggaagcaccggactcaaccagcaagaaatcatgcaaggcaacatgcacggagtgcttcttggtgaggtccgNgcaaaaaagaaggcggctagatcccaaacggggggttacattcagcaaggaagcaccggactcaaccagcaagaaatcatgcaaggcaacatgcacggagtgcttcttggtgaggtccggcacgagagtgtgcgctggctcgttccaaaacaacgagcttttgcggtccgccgcgggaaagctttgcatgggtagcacgcttgtggcgctagggccaccgtcagtgcggcgccttcgaccaccgctgcacacggttgtgggtgtttgatgtattcgaagcacgcaaaacgttgtagtacgtggacgttctgcgaaagctccgttccaagtcatgctgttcctccggtccggggaacccttagtNggaacccttagttccgcgaaaagaagtacaactaaacaaactgctcacgattttttctggaaaggaacagaacagaatgcacggcagctttgtccaccaggtaattgttgactgtcgttgaccgggtatgaagatggatggatggatggatggagggagggatggagggatggagggatggagggatggagggatggagggatggatggatggatggaaggatggatggatagcttgctNaccgggtatgaagatggatggatggatggatggagggagggatggagggatggagggatggagggatggagggatggagggatggatggatggatggaaggatggatggatagcttgcttgcttgcttgcttggcttgcttgcttgcttgcttcttatgcatacttcaaactgtcatcggcccatcgaatgagcttatgctgttgtccgcgtgagaatcttcaagcgaagcacatcgcaggagtcatcgtagccggagcattctatcgggatgttgcctgagcagttggccgcagtgacaagttcggctttggtcgcgttgcagttcttgatttggtgcgggctggcacgctgccccgggtactgcaaagacggtcacaaatggaatgccattgtgcaaggtagcaccaccaaggcgaagacggcagaggacagttcggaagagaggcagggaaagcgaaagcgcaaatcatttcaagagcctcgacagagtcaacatcccctctttcgatgttactaccgcccggcttctccaaagaagcgcggacgcccgagcaaggctagtctagcagagctcgcggggaaagaccccgtatgtaaaggcgtgcaatgccggcaagccgcttcatggcgcaagttctgtccggtggcagacttgctaccagatagtattgggccccagaagctggtggcacttttatactggttcagccagttgacgggcattcaaaaggctgcggcctacaccggctgcgacagggggaccNgtggcacttttatactggttcagccagttgacgggcattcaaaaggctgcggcctacaccggctgcgacagggggaccgttggcaagatctacaacatcatccggtcctacctcgtcgcgtttttgcagaagcagaacacccagttattgggcagcccacggcacatttgttgcgtggatgaatgtttccttgccaaacgtaagccctccaaacaactccggggccgtagcacacgccccatgcgcatgctagtggtcggcatcgtggagttNagcccacggcacatttgttgcgtggatgaatgtttccttgccaaacgtaagccctccaaacaactccggggccgtagcacacgccccatgcgcatgctagtggtcggcatcgtggagttggaccatgaaactaagaaggaaacaggtcgggtggtgctacggttggtgcggaacaggtcgagccggacattgacgaatttggtccgcagcattgtccggcctggcacNatcgtggagttggaccatgaaactaagaaggaaacaggtcgggtggtgctacggttggtgcggaacaggtcgagccggacattgacgaatttggtccgcagcattgtccggcctggcaccaccgttgtcacagacgagtggcgtggttataacgggctcagcaaggcaggatacaagcaccagaaggtcaaccatagcaagaacgagaaggtgaatgcagaaggtttgggaaccaatcctgtggaaggcctgttttcNagcccacggcacatttgttgcgtggatgaatgtttccttgccaaacgtaagccctccaaacaactccggggccgtagcacacgccccatgcgcatgctagtggtcggcatcgtggagtttgaccatgaaactaagaaggaaacaggtcgggtggtgctacggttggtgcggaacaggtcgagccggacattgacgaatttggtccgcagcattgtccggcctggcactaccgttgtcacNgtgcggaacaggtcgagccggacattgacgaatttggtccgcagcattgtccggcctggcactaccgttgtcacagacgaatggcgtggttataacgggctcagcaaggcaggatacaagcaccagaaggtcaaccatagcaagaacgagaaggtgaatgcagaaggtttgggaaccaatcctgtggaaggcctgttttcNNNNNNNNNNNNNNNNNNNNNNNNNNNNNNNNNNNNNNNNNNNNNNNNNNNNNNNNNNNNNNNNNNNNNNNNNNNNNNNNNNNNNNNNNNNNNNNNNNNNNNNNNNNNNNNNNNNNNNNNNNNNNNNNNNNNNNNNNNNNNNNNNNNNNNNNNNNNNNNNNNNNNNNNNNNNNNNNNNNNNNNNNNNNNNNNNNNNNNNNNNNNNNNNNNNNNNNNNNNNNNNNNNNNNNNNNNNNNNNNNNNNNNNNNNNNNNNNNNNNNNNNNNNNNNNNNNNNNNNNNNNNNNNNNNNNNNNNNNNNNNNNNNNNNNNNNNNNNNNNNNNNNNNNNNNNNNNNNNNNNNNNNNNNNNNNNNNNNNNNNNNNNNNNNNNNNNNNNNNNNNNNNNNNNNNNNNNNNNNNNNNNNNNNNNNNNNNNNNNNNNNNNNNNNNNNNNNNNNNNNNNNNNNNNNNNNNNNNNNNNNNNNNNNNNNNNNNNNNNNNNNNNNNNNNNNNNNNNNNNNNNNNNNNNNNNNNNNNNNNNNNNNNNNNNNNNNNNNNNNNNNNNNNNNNNNNNNNNNNNNNNNNNNNNNNNNNNNNNNNNNNNNNNNNNNNNNNNNNNNNNNNNNNNNNNNNNNNNNNNNNNNNNNNNNNNNNNNNNNNNNNNNNNNNNNNNNNNNNNNNNNNNNNNNNNNNNNNNNNNNNNNNNNNNNNNNNNNNNNNNNNNNNNNNNNNNNNNNNNNgaggatgccttcgccgatttctttgagcccgagaagccagagaagcaccaagccggaaatacggatttcgcggtccttcccataaccggcgatggtgcttgcctttaccgcgctcttcttctcggcatgcaactccgttctggagtaccacgtggcaggcttcaggcttggtgttaagaaatttcgagttggataaggaagcataccttcgtacactatataacagtgagaggaccctaNNNNNNNNNNNNNNNNNNNNNNNNNNNNNNNNNNNNNNNNNNNNNNNNNNNNNNNNNNNNNNNNNNNNgcagctggacagactccctcccccaagagcggttcaaccaggtcacgcaatccttggcgtgggacgcccatcaggataatttgcacgtgcaggggcttgttttcgcatctcgacacattcgcagctaacactacatacgcatgcacagcaagctaaggaaatgcaggacgaccctgcttgggtggagacttatgggcaacatttctcctggcatgaatattggtcctgggcaaagaaacccggtacatacgggacctttgccaatatctcctccttctgccgcatgcgcgacatttccgtagatgtgtacgctcaagaggccggtcggaaagtttgcatttggcaagaaagggccaatgcggacgatgcagcggcaggccccatttgcttgctgcgaaccggcaatcattttgatttgctggtccggccttgNNNNNNNNNNNNNNNNNNNNNNNNNNNNNNNNNNNNNNNNNNNNNNNNNNNNNNNNNNNNNNNNNNNNNNNNNNNNNNNNNNNNNNNNNNNNNNNNNNNNNNNNNNNNNNNNNNNNNNNNNNNNNNNNNNNNNNNNNNNNNNNNNNNNNNNNNNNNNNNNNNNNNNNNNNNNNNNNNNNNNNNNNNNNNNNNNNNNNNNNNNNNNNNNNNNNNNNNNNNNNNNNNNNNNNNNNNNNNNNNNNNNNNNNNNNNNNNNNNNNNNNNNNNNNNNNNNNNNNNNNNNNNNNNNNNNNNNNNNNNNNNNNNNNNNNNNNNNNNNNNNNNNNNNNNNNNNNNNNNNNNNNNNNNNNNNNNNNNNNNNNNNNNNNNNNNNNNNNNNNNNNNNNNNNNNNNNNNNNNNNNNNNNNNNNNNNNNNNNNNNNNNNNNNNNNNNNNNNNNNNNNNNNNNNNNNNNNNNNNNNNNNNNNNNNNNNNNNNNNNNaatatgatgtactatgacacgaaagacaaagattgttaatatgcttcgtattattggtagttcaagtagctatactaatatctaataaaatcagtagtagtagtagtagtcgtcgtcgtactagtagtaatagtagcagtagtggtagtagtagtaatagtagtattaggagtagtaataagagaaatagtactaatagtagtcgtagtaatagtagtagtagtgcagcaatagtcgttctagtaagaatcgttgtagtaggagtagaagtagtagtagtagtagtagtagttctagtagtagtaatactagtagtagtagtagtactagtagtattaggagtagtaataagaggagtagtaacataagtaatagtactagttggagtaggaataggaataggagtaggagtaggagtaggagtccgactagtagtagtagtagtaatagcaatagtaatggtaatacgaatgataatgatctgaccggcttataggtctggagggataggtcttatagatctaccaggataagcctatcaaattagaNgtagtagtaatagcaa
>BGNK01000071.1_372658_378924
gggtcggtcgtgacttggggtcatggtggggttagatgtgtgcgctagtatcgacaaaggcccatcattgaagtgctgaaggggggggggcggaagcagtgaggggcggtgcgggttttgttggtcctagattctcggtccacttattcagatttattcacaggtttcgtagtatgagcaagccggattgtagaattgcctatcaacctacataagtgctaatttcccaaacattctaaatctcagcatccgtttctttacgctttcgggttaaaggatttagcattagggtttgcggctcgaaggcttgggagatttgggtttaaaggccttaggccttagggcgtagctttgggctgtagggttggtctagcccttaaccttactccctaaaccctaaactcctttcctagtactaagagatactatcataatcctcttgtgggttctggtaaacctaaacccctaaacctttaaaccctaaaccctaaacccgaaaacctgtaaaccctaaaccctaaaccctaaacccctaaacctttaaaccctaaaccttcaaccctaaacccctaaacctttaaaccccaaaccctaaaccctaaaccctcaacacctaaacccctaaacctttaaaccctaaaccctaaatcctaaatcctaaacctcaacccctaaacccctacacccctaaacctaaacgcttatgaatccgtttcaacctctaaacccccaaatcgtaaaccccaaatcgttattgagcctagggttcccaggctgggaaggatccaaaacgtagatcccgaacttcgggatctacgtgaaccccagaaagttggaatatgggtttagggggatttgtgctgggatcccctatactctaccttaagggcatgaggatattgatgttccaactttctggcttctactatatactaccggagggtactttgtaggaaccgtaaaccctatacccaaaaccctaagccctaaaccggaatcccccttaaaggggctctactttttggatcttccggtggcttctgaattaaaaacccaaaaccctaaatcctaaatctctaaacccttgcagtccccatgaaggaaccctttacttggagggtcgggggatttagtaactaggtaagaagtagagtaatgagtgccctagcggggttcctagtttgggttacggtacttataagggtagttgtcaaaattagggtccccttttgggtaccctaaatagtaggtgccgtactataataggtaccccaaaagggaccatgtttttgacaaccacccataagtctagaaaataaagctacttaccaagtcacccgaccctccaggtacaggaagccttgaggctcctctagaacccggcctaaactctataggtttcgggtttagggtttagggttgagggttagggatccctgaaggaaccctaggtagattccaagcaggcgggtacggcggagcatcttgaggccaagatcgcgagttcaggcgttgcaaggggccggcgggggtcgattttcagaacttttagggttcctttagaggagttctataagggatgtttagggtttagggtttagggtttgatgctggtatttgtttatacaggttgttttgctgtttttgaggatttgttttgggttcctttgggttcttgaaggagtttcatatggtctaaatactttgggtggctttcagggctttcatggacttgtatcgggttttatgtattttaggttttagggctttcacggatccagggttcagtgtcaagggtttagaggtgaattgcctgaggccttatgtgatacaatttttcgtggttttacggtgttcaagcggtttgcattttgcttctttcggacttacaaaccctaaaaaccctaaaccctaaacctaaaccctaaaccctaaacccctgaagccctatttaaacagcggtctcgaggctaggggttgaggcctttagattttgggtttaacggtttagggtttagggtttaggggtttagggtttaggggtttagggtttaggggttgaggcctttagattttgggtttaacggctttagatgaaggttggcttggggcatgggggtttagggtttagggtgtagggccgtgtagggtttggggttcagggttttgggtccagagataaaagtttagggttcaggggattcagggtttagggattgcggaggagagtttcggagttctgggtttgggcttcaggggggattgtcagggttgagtggggcctgggagaagggtgagatcgcgtatcccacaaccatagtatcctcttatcatccgttcatagccatgctagaaaatacacgaaaaacctactctaattgttgaggcccttgtatgaaattgcagcggcagtaacttgtgattaacagcttacactaagttgcgcagcccccaccacaccgagccccttgggccttgatccacaaccaaaggctgcggtcaaaaacgaaccgtagagtctaaagtttagggtttaggggttagggttgagggtaaaccctaaattctctattacccgaaagccctagacgataaaactccgaaaccccaaaccctcaatcaataaacccagcaggcccgagtgagtacttcctagccaagcgtaaaccgtccaagcgacttcgggtccgtaccacaagcctcatgcccatgttagtggtcttagggacccaaaaagcacatgagcataagcactttatggggatatccctaccttattgggcttctttataagggggtttatatgggatatccctatccttattttcgcttatgtgccttttttggggccctctggtcggcattgtggaatttgaccgtgacactacccagagggtcccacatacactaccattatggaattaggtccccaaaaccaaaatagggatggtttttttggggcctaattccatagttagggtatatggaccctcttggctagaaacggaaacaggtcgggtggttttacgactggtgcggaaaaggtgcagccggacattgacgagtttggtctccagcattgtccggcctggcactaccgttgccacagacgaatggcgtgcctatcacgggctcagcaaggcagcatacaaacacgagaaggtcaaccatagtaagaaccggaaggtcaatgcaggaggtttgggaaccagtcctgttgtggaaggcctgttttccatggttcggcgattcttgccccagaactatgtctgaatgccttcgcgcaagaatcgaattattgaattatggagtgctgcttgcggagtgatgctggctggggagatccttcgagaaggggccttcatgcctaaaccctggcccaaaccctggctgcccaagttaaggcttgtacaaggttcttataacataacgaaatatatgggttttttttaagggtcttaagaaggctttttcggattcaataaggctaataagggtgttggaagtttctaagctcgaaaccctgaacgcccaaccggtgttggaaggttctgaatccgaaaccctgaacgcccaacttttttaaggaaccttcagaggaaccttaaaggaatcctaaaaccctaagcccggctcagggcgtcagctgaagatggctttccgaaggccgcagctcagggaaatctccatgcggcgcaccggcagccgctgggaactgctatggtttagggcatggttctgaatccggttaagagattgttcattccggacttggggtttgcgaatagggcacggttatgaatccggttaacgattaagagtttcgggtttagtgttgggggtttacggtttagtgtttggggtttagggcctgtgcaatttgcaacagtgtccctcatggttcttacacagttttactacattacttcgaaatcctaggatataccttagtctgaagctatgcaaattgttatcattgcaagaccaattgtacgatttgggatctcgggcttaaggtctattcactaataactcgtcgtcatcgaactgctatgattgctagcattgttgcagtgcttcttgttctcagcatgattgtgaccgccatggaccacgaacatcatcaacatcatccgcaccatcaggctatcatcaggttatcaacagcataaacgtctttgctgttgccagcagttcttgatactacatcgtcataaccgtcatcatggtcgccaccacataacgaaccccacccgaaccccaacctgaacaacatcaccatcttcgtttaggttcagggagaggggtttagggtttagggccttgatagcgatcagcttggagcccccatctaaacaccccgccctggaccgtcgatgggagttgccctccgtgccctcgttgaaagctccccgcaaggaaatacaatgccaaccataagaccctaatgaaacataccacgtagttatgcctaaaagagcaccaactaagaagggaccttgataacaaattcgaactagtaggatcctcattattgttaactactgaccctgaactaaaaatttcatatgccctcaaacatctaaacccgacctcctcaacctataggcccggatccgtactcttcagcgctgaacttcaagccctaaacgctgaaccgtagtccttcacggttcagggtgtcgcgtttagggtttagagtttaaattaaggttgacgattaagttcaggctaagggtttaggatttagggcttagggttaaaacccttcgacaaaaccttcacaaaattcgactgaaaacctataggaaacaccaactaaccgtataagactcaccaaaatccccgtagccctcaatcctaaaccgtgggacctaagaccctctgaagccctaacacacatataccttaattaaggcatatacattagattgtagtaggatccctaatatgatttaaggtatattccttaatacaaggattttggagtctctgggtatcccttatagatcccacccctaaaccctaaaccctaaatcctacaccctaaaccctaaatcctaaatcctaaatcctaaaggcgttcgccgtcgggctatattatggcccgacgctacgacccctacgtccaggtggatgtatggcatcgcacatacaatacgcctgtacagcaattatactgtgccaccaagctttcagtcgtgtcatcgctatacagtgggtctatatccacagtactgttgtatgtacatacatattaactatatacaccaaaacctgcgcgggagggtggcaaaactatgctgtacagcgtttagggcttcctaaactatgttgtacagcgtttcagtacatagtttggggctttagatagtttcgcacgaaacggttctgtcatgctaaacgctgtacgtatagagtttgggccatgttgtatatagtttaggctacagagtttcgtgtatagagtttcgcgtacagcgtttggggtctaaactgtgtacgtacagcgtttcggaatcgtatagagtttcgcctaaacgctgttgtgtagagtttagggctgtatagagtttagcgtacagcgtttagcaagagcaggtgcctaaacactgtagctatagagtttggggatgtatatagagtttagcgtacagtgtttagggagcttggctgcgaagcgaaattctgggatttcgggggacgaattttgggtgacaagttcttttcgtaaaaatgcgattttaaccagggccgatggccgatgtcggggttctgcccatttgggcgtctaaactctgtacgtttagggtttggctggtcctaaactctgtagtatagagttacagcgtttagcaagagcgggtcacgctaaacgctgtacgtatagagtttgggccatgttgtatatagtttaggctacagagtttcgtgtatagagtttcgcgtacagcgtttgcggtctaaactgtgtacgtatagcgtttcggaatcgtatagagtttcgcctaaacgctgtNgtatatagtttaggctacagagtttcgtgtatagagtttcgcgtacagcgtttgcggtctaaactgtgtacgtatagcgtttcggaatcgtatagagtttcgcctaaacgctgttgtattgagtttagggctgtatagagtttagcgtacagcgtttagcaagagcaggtgcctaaacactgtagctatagagtttggggatgtatagagtttagcgtacagtgtttagggagcttggctgcgaag
>BGNK01004231.1_51642_57884
gcatcccacggaaaatgagagatctcttgtgtctgctattttccgttctcgggtttagtggtttaggatttcggtttagggcaaggctttttctaggagcagaacagtggtgaggatacggaggacacgggtgaggagaggcgggggcgcgacgacgaccagccgaccgggatgagaaccgcgggtgaggatagtggtgaggggtgaggatagaggcggggggcgcgacggcgactgagaactgcgggtgaggacagtggtgaggacagaggcaggggcgcgacgacgaccagccgacaacgggatgagaaccgcgggcgcgacgatgaccacgactgacgcgggtggtgagaatcgcgggtgaggacagtggttgaggatagtggtgaggatacgggtgaggatagaggcggggacgacgaccagccgacgaccctgtgagaactgcgggtgaggatagtagtgaggatagtgtgaggatagggtgaggatggaggcggggcacgaacaaacagtggccacaaacagtgccacaaacacaaacagtcccaaacagtagccactccgctcactcgctcgctccgctccctcgctggctccgttctccgtgagctcgctcctcactctcacgtgcctttcttctttgtaccacatggtagcggctgttttctgttattgatgtgtctgtgctcgagttgaatcaaaaagaagaaccaattttctgtctcagattcgatccgaaaaaaccagacttctggattgcaaaaacctgcttggacaatggattcagacgactggactcggacgacccggtataaaacttttttgctctctccgctcgtcgtcgctccgctcgctcgttcgctccgctcgctccgttcgctcgttcgctccgcttgtacgcttccataatgagctccgattgtgaggaaaattttggctaaaaggccgatgatcgttgcgtctcttgcgcttgagcccactgcactactggggacgacagtcaaattgtgcgtgaaacggtgcggatgattgccgtcatcatgtagccttgaaaaggacactgcaggccgctcggaacgccgccgctctggatgcaaactcagtgttcctgatggctgtgcagttagaaatagcattcttcccactctcctggtggtttaaccggactgctggcgtctcggcgagcttttttgaatactttggccagatgaaggtgcggcaagatccagctgtgcacaaagtctgaaacagctcgagtcagagcagacattgtcctctgagtccagtgccgcggagtgcacgtccgctgtgaacagttccattaaggctctgtctcttctgggtccggatgagattcttgaatgcgaggcagtcttccaggagagagaagcggtatttggcttcagtagacccattagaggatatcacagaacccatgcatgaccaacgtctcattgcagcacttccacactctcatcatgtttcggcaacacagcaatctcgccttcatggcccagacttcacggaggagagataagtgcggcacacagatttgctgacgccacattctggacgaagtctgggcctttcggtgcaacacacgtgcacacggtgccttgaaagtcgaagttgcagaacagctggccaagcatatcctgatgggcaactgtcatatcccaccgattgacggaagtctgcactgcggaattccctttcttcttgcacgtttcagagactttgagcatgcgtgtatgtgtttgaagctgttattgccagactttgccacaacgagcatgagttcgcaggttgaatggacagcttcagacaaaacaagtttgtttttcgtttgtgttgctgcttccgactgtgtgtgtgttctgttaacagctttttgtgcatcaagctggcaacgcgaagatgaatggatacaacttggcaaaattcaacttttttttttgttgcgttgttttgctccgctcgtgtctgtccttgtctgtgtgttttttgtgcacctgtcacttcttgtttgtctgtgtgtgtgtaattgaagggacacagcttggcgatttgtgtgtgtgtgtgtttgtttttgcttgtgtttgtttctgtctgtgtctgtgtgtgtatgtgtgtgcgtgctgtgtgttcgtgtgtacaaaagtgaaagtgcttcgcgcattgacattgaagcattttgagatcaaagttctgggctgcatcgcttttccctttgttccaagaatggcggaacaagaccaagagtttttgacggctgaggaagcatctcgagtgctttggccgtctgctcggcagtccttgtggttcatggtctggttggggctcttgttgcttcccacattgttgtgccaacggacatcagtggcaaaatttcaatcggaaccaagatatgggaaattattttctgcattgcacaattcgagagactgttgtgtcacagcactccgacgacaccgatgagaattctgattctccttctaccaagactaagatgtgcaacaggaagctcacttggaggcgcccaggcacggtgcccatctattgttgtcgcactatggctcccgacacatatttgcggtgtttgtattggttctgtgatgattgttcttacaacactgcactgcacgaaagcaggctcgtgccaccacaaagatgtggagcaagcttgttcatcgcttgcgctcgattttgcaattggcaatgtgtcgcttgcaagactcacaaggcaagcttggtggccctggcaatctcgtcgccattgacgagacgtggaNgcaagcttgttcatcgcttgcgctcgattttgcaattggcaatgtgtcgcttgcaagactcacaaggcaagcttggtggccctggcaatctcgtcgccattgacgagacgtggatgacggcaaaaaacgggttcgcggaagttttcgtggcagacaaaccgcgggcaccaaaacttcagtcctgggcatggtggaagttaatctggcaagtcgacgctgcactggcagatgtttgctgctggagattccaggcaggaaggcgaagactttgcaaacacatgtgcggaatcgtgtcttacccggctctttggttttcactgatgcttacactggatactgatggcttgccaagaaagactccggctacgtgcacaggtgcgtcaatcacaaacagaaagaattttctcgcaccgaggagatctttggggtgcgccaagtcgtcacaagcaacgctgcagagggtttgtttggtcgcttggttttcggactttgcgacaacagcagaagtggtctttgccagcttttcatggcagcagcccattgcgcaggaaagtgcatgcagcaggtgtggttttgggagcttgctagttcaaaattacacagcagctttgttttggcagtgataggtgctgaaaagtgtgtgcagtggacgtatgtggttttcagcagctttttcagagtgaaaccaaaagatattgcttcagacaagacgtgcaagcagcagacatggttgttggaatccttgcttcaaagtgaagcaaatggcaaaagagtgtggtctttcttgttagaggctggttttgggaagcttgcttccaaggtggttcttcctcaaggggcagaggtagtcatgaagcaccttgaaagcttgcttcataatttttgcagcagacgtggttttggaccttcctcattcgtagaggtagcttactttgcttaaaagttattgtagcaaaaaaatgttggactttcttcaaagggcagaggtactcttgaagaccttgggaagcttgcttgaaaatttctgcagccgacgtggttttggacctccctcaagaagtgatagctgcgtaaaagtgtgtgcggtggacgtacgtggttttcagcaactttttcagagtgaagccaaaagatgttgttttagacaagacgtgcaaacagcagacatggtttttggaaccttgcttcaaagtgaagcagcagagtgtggtccttcctttttagaggctggttttgggaagcttgcttccaaagtggatcttccccaaggggcaggtagtcgtgaagcaccttggagagcctagttcaaaatttttgcagcagacgtggttttggaccttcttcaaggcgcagaggcagctttcgagtactttgcttcaaagttactgtagcaaaaactaatgttgaactttcctcacgggacagaggtagttttgaagactttgggaagcttgcttcgaaatttctgcagccgacgtggttttggacatcctcaagaatgatagctgcttaaaagtgtgtgcggtggacgtacgtggtttgcagcaacttttcagagcgaaaccaaaagatgttgttttagacaagacgtgcaagcagcatacatggtttttggaaccttgcttcaaagagtgtggtacttcttgttagaggctggttttgagaagcttgctttaaattttttgcagcagacgtggttttggaccttcctcaaagtgcagaggtcgctttcgagtactttgcttcaaaatgactgcagcaaaaaaatggactttcttcaaggggcagaggtagtcctgaagcaccttgggaagcttgctacaaaatttctgccgcagacgtggttttagaccttcctcaaggggaagaggtagccaaaacttctgtaagagcagatatgtcgaaagcatgaaggcttctggaaacctgagtatccagccaggggctgtttccagccaggggtctgttccagccaggggtctgttccagccaggggtctgttccagccaggggttgtatccaggccagggcttcttccaagccggaggtggttccaggcgaagggtttttccagtcagggcagggtgtttttttgttgagggttgttccagccgggagcttgttccagccaggggcttgtgccagcgagggttttgttccagccacgggttggttccagccaagggagtttcacccaagagttttccgtggggtgattttatactccacaaagtttccaagccaagtcggaactaagtttgtactctaaaaaagcatccaagccaggccgctagacgagagtttccgcgtatgagtttgtactccaaaagagcagtttccaaaccaggccgtcagaaaagttttccgcgcggagctgtgctgcgtatatatgagagcgctgtgacgctgtgtggatgcgtttagttggcgtttacagattccggggcccggacgttcccagccaggccgctggaagagctttccgcatactttgtccagtttccaagccaagccgccagaagaactttcagcgtacagcgttccgtggcgtttacagtcttgcgcagctgtgctgttacgcacagcagcacgccggaaacagcgcgtactaagttgaaactccaaaacagcagtttcccagccaagccgctagaagagctttccgcgtactaagtttgcaccaaaagagcagtttgcccaacccgctagaagagctttccgcgttgcactccgaaagagcagtttccaagccaagccttgacttgcattgctgccacgggacttgctattggctcaagctcctgcagcctttcacggctcagcaaagtgagaccattgctgtcatggcatgatttcagctttcaacattggatctaaatcagcacttcgttggggttgtctccaaataccaaaacagatctactggagtctatttagttactagttgtcgtgccgactggcctgcggcgtgaggccgcacttgcccttcttgtttgcagtttgcaggatcaggttccgtggtacaggcagcgagtgatgttgcatcgtccacatatcatgtcgcagtgagtaatctcacttgttttgtcatttcgacatgcccccgttgcaacatccatgcttcaatgcccaagccacgacgcaaagtggccatcagaagtcaatgctgaaaaaaatgacacctgtgtcaggtatacacatccaagatggtgtacaaggcacacatccgtagacggcatgaaggttttgccactcgaattgttgcctacgtcaggtggtttgtaatgcctcgaagattttctgagttgtgtatcaagaactgcccgatcctcacgttgcatcgaccactccaaagaattgacttcgatatgatgctcgcaggtgtcgcaaatactgggaccatcagcaggccgcaccgctaagcgtgcttggctttcgtacctgttt
>BGNK01004010.1_800_7003
tagtagtactagtagtactagtagtactagtagtactagtaggactagtaggactagtaggactcgtagtactcgtagtactcgtagtactggtagtactcgtagtactggtagtactggtagtactggtagtactggtagtactggtagtactggtagtactagtagtactggtagtactcgtagtactcgtagtactcgtagtactcgtagtactggtagtactggtagtactagtagtactagtagtactagtagtactagtagtactagtagtactagttagtactagttagtagtagttagtactagttagtactagttagtactagttagtactagttagtactagtactactactactactactactactagtactactactagtactactactagtactactactagtactactactagtactagtactaagtactagtactagtactagtactactagtactagtactagtactagtactagtactactagtactagtactactagtactagtactagtactagtgtactagtactagtactagtactagtactagtactagtagtactagtactactaatactagtactactaatactagtactactagtactagtactagtactagtagtagtactagtactagtactactagtactagtactagtactagtgtactagtagtagtactagtactagtactagtactagtactagtactagtagtaatagtagtactagtactagtactagtactagtactagtactagtacgagtactactacgaatactagtactagtacttgtacttagtacttagtacttagtacttagtacttagtacctagtactagttactagtactagtactagtactagtactagttactagtactacagctacagctacagctacagctacagctacagctacaactactcctactcctactcctactcctactcccactcccgctcccgctcccgctcccgctcccgctaaTGTTCCCTTAGAGTCCCCTAAGGATTCCTNtcccgctcccactcccactcccactcccactcccactcccactcccactcccactcctcctcctcctcctcctgctcctgctccagctccagctcctgctcctgctcctactcctactcctactcctactcctcctcctcctcctcctcttactcctactcctactcctactcctactcctacttctactcctactcctactcctactcctactcctactcctactccaactcctactactcctactactcctactactactagtactattactaatgTTACTACTCCTCTTAGTGCTactcctaatactactactactattactactactactactattactactagtacgacgacgactactactactactgattctATTAGATGTTAGTATAGCTACTTGAACTACCAATAATACGAAACATATTAACATATTCACAATCTTTGTCTTTCGTGTCACAGCACATCATGTTCTATTATTCTTCAAGCCGCAAGAAATCATTCCAACACTGTCCAACACATCAAATTCGTCCTTTCCAGACTTCCAAACAAATTAGATTTCGCATCTTGAAGGCTAAGCAAAAATATTCATAAAATCATAACACAATTAGTCAAAAAACTAAACCATTATCAAGTATAGTTTCTCAAAATATTTGCAAAATCCCATATCCTTTTTATTCTCTGTATAAAATTTCACTTCCCCACCCATTCGCCGAACTCTTCTTATCTAATCTGCGCGCCGCTATCCCCAAGATTAAAAAGTTGGAGAACCATATGGGCCATCATTGAATAGTGTGAAAAATGGAAGGTTCCATTTATTTCTCGGTCGCAGAGCACAGGGCAACCGACTGAGTTTCCGGACACAGCAAGCAAGGCGAAGCGGTGGCAGGGCAACGCAAAAGGTACGACGAGCCGAGTTCCTGCTGGAACTTTGCAGGGTGCAGGTGTTGAGCACTGAAGCTGCAGCGTGAAACAAAGCTGGCGTGACACACAAGAAGCTGGCAGGTACTACATGTGGACATGTCGAAGCGAATCAAAAATAGGTTGCCACCTCCTCTGTATGTACTTGGACTATAATCGACAAAAAAATGTTTTCCTTCAACCTCCTTGTTACATCTTGTTACCATATTCTATGAAACTGCTCTGTTTTTGTCTGGTACATGAGAGTTCGGTATCGATGATACGATTATGTTGTGGTTGCCTCGTAGATCGTGGTACTCGTGGTTGCCAACTGTATACCCTCTCGCTCACTCCGTTCCAATGCAGGCATGCTGGCAGAAACTTGTTTTGCTCGCGCCAGCTCAGCATGTGGGTGTGCAAGGGGAATGGCTCAAGTCTCCTTGAGTCGAAAGCAGGAACAGCTTTTAGCTATATGGCACGACGAGCGTGAGCTTGATTCTTATGGAAAAAGGTAGCGTTGGAGGCGGAGCACAATGTACGTACAAATAGTACAGTCCGCAAAGCGGCCCCACACGGTACGGTATGATCCACAAAGTGGGCCCATACTCTATGTATTTGGGCTAACCACGACATTGTGCTCATAGCTCTTATTGCGACACCTATCGAATTGGTCTAGGCATCGAAATCCGTTCCCATCTGCTATATCGCTTTTGTACGAAGTAGCACTCGAATTTCAAATTGGTCGCTGTGATCAATCATTCAATGTGTTCTGCACTGGTTCTGCAATTGCACTTTCCCTCTGGATGAAACGATTGCTGCGAAGGAGTCCTATCAAGGCCGGACCAGCAAATCAAAATGATTGCCGGTTCGCAGCAAGCAAATGGGGCCTGCCGCTGCATCGTCCGCATTGGCCCTTTCTTGCCAAATGCAAACTTTCCGACCAGCTATTGCGCAGCCCACGGCACATTTGTTGCGTGGATGAATGTTTCCTTGCCAAACGTAAGCCGTCCAAACAACTCCGGACCCGTAGCACCCGCCCCATGCGCATGCTAGTGGTCGGCATCGTGGAATTGGACCATGAAACTAAGAAGGAAANNNNNNNNNNNNNNNNNNNNNGTGCGGAACAGGTCGAGCCGGACATTGACGAATTTGGTCCGCAGCATTGTCCGGCCTGGCACTACCGTTGTCACAGACGAATGGCGTGGTTATAACGGGCTCAGCAAGGCAGGATACAAACACCAGAAGGTCAACCATAGCAAGAACGAGAAGGTGAATGCAGAAGGTTTGGGAACCAATCCTGTGGAAGGCCTGTTTTCCAGGGTTCGGCGATTCTTACGCCAGAACTACGTCAGGATNTTGGGAACCAATCCTGTGGAAGGCCTGTTTTCCAGGGTTCGGCGATTCTTACGCCAGAACTACGTCAGGATGCCTTCGCGCAAAAACTATGGACTGCTGCTTGCGGAGTATTGCTGGCGACGCAGTGTCTTGGGGGAGCAGACCTTGCCCCCCAGACAATGGCCGAAAGCAGCGTTCTGGCGCTTGTTGGCGACCATGAAGGAGGTTGTGCCGCGAGAGTACTTGGTGAGGCGAGCTTCCTACAAGCAAGAGGCCGGATGTCCAGGTTCGTAGGTTGCTTTTTGCTGCTGCATTCGCAGGAGCGTGAGAGCGGTTTAGGAGACACTAAGACAGATGAGGGTGAAGCAGAGCACGCATCGTGCTAGGAATTGGTTTTGGGCGCATCCTCTGTCGGGATATGAAGTCTAGATTTCAGAATCAAATAGCCACGGGCGCGTATTCCACAGGACGGATCCTTGCTGACGGAGGAGCCTTGGGAGGGCACGGGCAGAGAGTCCGACCGGATGGATTTCGGGAAATTCATACCGAAAGATGTCCGGCGGACCGGGCACGACATGGCAATGACACCAGAAGACGTTTACTGCGCCCCATATTATCGCAGTAACGTCGAGTGGTCTTTGGCGGAGGAGGAGTCGGCCCAAGCTGGGTTTGCCCGAGTTTTGCCCATGGAGGATCCAGACCCCATTTTCGATGAGGGCTATGAGCCCACTGGCCAACCCGGGCGACCCCCATCAAGGCAAGGCAGGGGGCGGGGTGGGATGCGCGGGGGCCGTCGATGGTCCCGACCACTCAAGGGGCAAACATTTGGCCGATGGTCGCGACCACTTGGGGGGGAAGCGTCTGGCAAGATTGGGCCAGTGCTGCCCTTAGATTTGGAATCCGACACGGAGAGTGAGCTTGGGAAGGGAAAGAAAGGGATGGAAGGCGAGGCCGCAGTTCTTTTGGATCTTGACTTCGAGGATGCCTTCGCCGATTTCTTTGAGCCCNTAGATTTGGAATCCGACACGGAGAGTGAGCTTGGGAAGGGAAAGAAAGGGATGGAAGGCGAGGCCGCAGTTCTTTTGGATCTTGACTTCGAGGATGCCTTCGCCGATTTCTTTGAGCCCAAGAAGCCAGAGAAGCACCAAGCCGGAAATACGGATTTCGCGGTCCTTCCCATAACCGGCGATGGTGCTTGCCTTTACCGCGCTTTTCTCCTCGGCATGCAACTCCGTTCTGGAGTACCACgtggcaggcttcaggcttggtgttAAGAAATTTCGAGTTGGATAAGGAAGCATACCTTCGTACACTATATAACAGTGAGAGGANCTCGGCATGCAACTCCGTTCTGGAGTACCACgtggcaggcttcaggcttggtgttAAGAAATTTCGAGTTGGATAAGGAAGCATACCTTCGTACACTATATAACAGTGAGAGGACCCTATGCCCGCGGTGCAAGAGCTCAGGGAGGATGTCTGTGACGCGATGCGCAGCTGGACAGACTCCCTCCCCCAAGAGCGGTTCAACCAGGTCACGCAATCCTTGGCGTGGGACGCCCATCAGGATAATTTGCACGTGCAGGGGCTTGTTTTCGCATCNCCAGGTCACGCAATCCTTGGCGTGGGACGCCCATCAGGATAATTTGCACGTGCAGGGGCTTGTTTTCGCATCTCGACACATTTGCAGCTAACACTACAAACGCATGCGCAGCAAGCTAAGGAAATGCAGGACGACCCTGCTTGGGTGGAGACTTATGGGCAACATTTCTCCTGGCATGAATATTGGTCCTGGGCAAAGAAACCCGGTACATACGGGACCTTTGCCAANNNNNNNNNNNNNNNNNNNNNNNNNNNNNNNNNNNCAAGAGGCCGGTCGGAAAGTTTGCATTTGGCAAGAAAGGGCCAATGCGGACGATGCAGCGGCAGGCCCCATTTGCTTGCTGCGAACCGGCAATCATTTTGATTTGCTGGTCCGGCCTTGCTAGGACTCCTTCGCAGCAATCGTTTCATCCAGAGAGAAAGTGCAATTGCAGGACCAGTGCAGAACACATTGAATGTTGACCACAGCGACCAATTGAAATTCGAGTGCTACTTCGTAAAAATGCGATATAACAGATAGGAACGGATTTCGATGCCTAGACCAATTCGATAGGNACGGAGTGAGCGAGAGGGTATACAGTTGGCAACCACGAGTACCACGATCTACGAGGCAACCACAACATAATTAACTTCGGTGAGGTGAGCGTCAAATATCGTATCATagataccaaaccctcatgcaCCAGACAAAAACAGAGCAGTGTCATAGAATATGGTAACAAGGAGGTTGAAGGAAGAAAAAGTTTGGTCGATTAGTCCAAGTACATACAGAGGAGGCGGCANAGGAGGTTGAAGGAAGAAAAAGTTTGGTCGATTAGTCCAAGTACATACAGAGGAGGCGGCAACCTATTTTTGATTCGCTTCGACATGTCCACATGTAGTACCTGCCAGCTTTTTGTGTCGCACCAGCTTTGTTTCACGCTGCAGCTTCAGTGCTGAACACTTGCACCCTGCAAAGTTCCAGCAGGAACTCGGCTCGTCGTACCTTTTGCGTTGCCCTGCCACCgctttgccttgcttgctgtGTCCGGATACTCAGTNTCGGCTCGTCGTACCTTTTGCGTTGCCCTGCCACCgctttgccttgcttgctgtGTCCGGATACTCAGTCGGTTGCTCTGTGCTCTGCGACCGAGAAATAAATGGAACCTTCCATTTTTCACACTATTCAATGATGGCCCATATGATTCTCCAACTGTTGAATCTTCGGGGATAGCGGCGCGCAGATTAGATAAGAAGAGTTCGGCGAATGGGTGAGAAAGTGAATTATATAGAGAATAAAAAAGATATGGGATTTTGCAAATATTTTGAGAAACTATA
>BGNK01005416.1_24655_30933
CATGCACAAAAGTGTGCGAAACCTACGGTACAGTTACGGGTGCCAGGGGCTTTActgtttggtgttcaggctttagggttgaagacttgcGTAGGATTTTGAAATTTGGGGCGGCGATTCTGAGTAGATACAGACCGTATCCCGTTAGAGTCTCTATGCAGTTCTGCTGTAGGCAGCCCCAGCCCTTTTCTTTTCTAAGTATTTACggaaacccctgccctaaaccctaaacttccctaaacccctaccaggACGCCCCaagtatcctttaaagggctctaatatttctcactaagaggtaattagggactaattactataaagggtagttgggggtcgaGGTATGTTCCTTGATTCCGGATCTTTGCTCTGAAGCatcggggctttcaggttgaaggtgCAGACTTTTCTTAGGTCGCCGGCCAAGGTtcagggcggggtttagggtgtttagggtataggtttagggtttagggtgtttatggtataaggtttaggaccttaaggtttatggtttaggtttcagggttttgaggcttaggctcaACTGTGTTATGCCCTGTAGCCCTCGCGACTCCGGCCCTAGTAGCCACCGACAAGTATCCACCATGATGTCCTTACGTAGACAACGCCATCGTTTATCATTTCCGGATGTAAAGCACACGTCCATTCCGGAGATTTGTGAGGGGCTTGACAATTACATGATACAGCTTGATAGAGTGTAAAACACTGCCAGTCAGGTCTTTGTCGGTCAACCACTCACAGGTTTAGCTCAGTTGCCTTCACCGGGTGTTTTGCTTTCCGTGCCGGTGCTTTGATCGTGGAGACTTCCAAAGCATTTTGTCAAGTCGCCAAAATTTGGTGAACGGAGGTTCCTCACAAGGGGTCGTTCAAATTTGGCATATCCCTGTAAAACGTGGTACTTACATAGCCAGCAagtcctgaacacgaaacccaaattcctaaactccgaacctgaaactcgaacccgtaaactctggaccccaatcccgaaaccctaatcccagaactTTCAAGACGAGCAGAGGCGGGAAGCGCATAAGTAGGCTACAGGGGACGCTAATTTCGACCTACCCTTCGCCACAGTGCTTTGCCAGACACAGGCGCGACTAGCTCAGTCCAATGCATGGAAAACAGCGCGTTGCAAATGGTGGCTTTGGtcttaagaaaccccgggcctataactcccaaatagtatgattcatataaaaagccctaataaaggcccaaggtttcttaatcaggttcctacattaaagtcATTAAAggaccctggaaaccccaaactcttcagacccaaaacccttcaaacaccaGATCATCATCCGAATACCCTGATATAGAAAATTCTAactcatggccctaaaccctacccctaaaccctaaagcctaaagcctaaaccccacccctaaaccctaaaccccttttcggCTCTTATCCTCCAAGCATCACTAACCgttgatattggaggagctaaggagccagggatgatgataatccctctTCAATAAGGAGCTgcagagccaagggaaccccccaaaaccggtgGCTAGTTCTTTTTGCAATCTGCAGTACTGTagcctagtagctgagtaggtaacctttaacctttgggggtttatatctTCCTACCATGactgaaaaggttaacttttgtttgggctagggtactcagcccctaggaaAAAGCCTGAATGACTAGGTGCTGTTATTTCCTAGAACTCCTTCTTGGAGTCATCATTTATCACCCTGAGGCTCAAAGGGCTCATATCTTAAGGctctctgggcccaaagaccacactagtttagggcatagggcttggggtgtaaagtCAGTTTAGAGctaagtttagggcctcagggtaaAACCCCAGAGGATCCTACTGTgacttgcccagagagcccaataccccttaattaaggaatataccttgaattattaggggcttcatatgatgatttatgctatattccttaattaagggatattgggctctctgggtgtgtcGGCCCCTATACGATCTCAACAACCTACTTCGTGTATCCGCAGCCGGTCGCCCAAAGCCAAACGTTTTGGAATTCTGGGTTCTGGAGAACCATACTTTATTGTTtctttggacctgttccttgaaggagcAATTATGATGTCAATGTTTAtattgtttctccctggttgcttcacagcccaggatttagggtttgccttagcGGGTTTGACAGGATTTTACATGGTGTTTCTCTGATAGAATAAGGATCTTTCTTCCTACTAGGGTTTTCAGGCGCTCCGAAACCATAGTCCGCACACTCTATTGTGAATTCTGAGGCCCCGTTTGAGCCCTAGACAGTTCGTCTAACAAGACAAACGTGCTCCAAACAGCgctaaaactccaagccccatgctcttaaccctaagccctaaaccctgaaccctaaacccaatcatccACAATCCCGACACCTTCAGGTTACATTCCTACTGCGGGAGCCCTGAAATGGCCCGATCCCCTAAGTGCagagaaggggagggaggggatgTCAAGGTTTTGCAGTATCTTCTAGAGTTTCATAGGATTTCTTGAAGCTTGGTACGGGTTACAAaggcgaaactccaaaccctaaaccctaaaccgcctacagCCGAAAACCCAGGTTCCGCGTCTTGCAGGGTTGGCTCAATGCAGTGAGGCTTGAGGTGTATTTGTTGTGGCAGGGCTTcgttcctacaccctacattgAACTACCAACACGTTCCTTACAATATTTCTTTGCTAGGGtagtttatcctaaacccaaaaatgaaTTGGACACGGCCGAGGAGCTAGAGTGATCCGCTTGTGGTTTTCAAAAGGCGGCGGCCTATACTGGCTGCGATAGGGGACGGTAGACAGGATCTACAATATCATCCGGTCCTACCTCGTTGCCTTCTTTACAGAAGCAGAACGCCCAGCTGTTGGGCAGCCATCGACACATTTGTTGTGTGGATGAGTGTTTCCTAGCCAAGCGTAAACCGTCCAAGCAATTTCGGGGCCGTACCACATGCCCCATGCGCATGTTGGTGGTCGGCATTGTGGAAGTGGATCGTGAAACTAGAAAGGAAACATGTCGGGTGGTTCCACGACTCGTGCGGAACAGGTCGAGCCGGACGTTGACGAGATTGGTCCGCAGCATTGTCCGGCCTGGCACTACCGTTGTCACAGACGAATGGCGTGGCTATAACGGGCTCAGCAAGGCAGGATACAAACACGACCATCGTAAGAACCAGAAGGTCAATGCAGAAGGTTTGGGAACCAATCCCGTGGAAGGCCTTGTTTTCCAGGGTTCGGCGATTCTTGCGCCAGCACTATGTCAGCGTGCCTTCGTGCAAGAAATATGGATTGCTGCTTGCGGAGTGTTTTCTGGCGACGCGGCGTGCAGCTGCAGATCAACACTTATGCATATGAAGCCTCGGCCCAGAGACGTCTCACTGACGCAGCGTGACCCTTCCCTCGTCCCAGCCATGTCCGCCATGGAGTTGGGCAGCAAGAAGAAGCTCCTCCTCGACGAGGATGCGGAGTCCACGCGGTTGCCCAGCAACCCGGACGGCGACTCGGACATGGAGACGATGTGCTCATCGACGAGGTCGTCGAGCAAGCCCGAGGCGAGCCGGGGGCCAGGTCGCCGTGCTGCCAAGGTCTTGCGGACCTTGCTCTACAAGGGTCTTGGAGGAGCAGACGTTGCCCCCTAGCCGTTGGCCGAAAGCAGCTTTCTGGCGTTTATTGGCGACCATGAAGGAGGTAGTTCCGCGTGATTACTTGGTGAGACGAGCTTCCTAATTACCAGCAAGAGGCCGGATGTCCAGATTCGTCAGGGTTGCTATTTTTGAAGCATTCACAGGAGCGTGAGAGCGGTCTGATCTGACTTGCGGAAAACGCATGGGTTCCGTCAGATACATTCAATCCTTAGCCCTCCGCATGATATTGAAGTTCGTTCATCACCAGCCAATTTGTTGCACAACGCCATTAAATCCCTTAGAGAAACCTGTCTTGGAACTCCtagaggaacctttaaagaaccctaaaggaagcccttaaggagccccaaaggaaCTTTTGAGGAGCTCTATTGAGGACACGAAGGAGCGCCTGAGGAACTTTCTCATGTGCCGGActaaacagccccaaaacctaaggtgTACCTTGACCCCCCAATTACCCTCTATTCTGTCCCAAATACCCACTGagagcccccaactaccctccattatGTCCCAACTACCCACTAATGAAGTGACTTATTAGAGGCCCCTCGGAAGATCCtagtagggctgtaggggttgagggtttagggacccttatttCACTCTAAGGTGCCCGCGTTCGTGAAGCTGAACTGTTTCTTCTCTTTTTCGGCGCCAGGGTCTCGGCTTTTGGGATGGcgtggggtgtttagggttctgattatGCCTCTGGAAATTTCGCTAGAGTATCGAAGGACCCTCAATGACACCAGATCCCAAGCCCACAATCCGATACATACCATACCTGCTTTACAAGCTTTCATGCTAAACGCTTTGGGATCTTAAATCTagtccccaaacctgcagccctgaaacctatccGGCACCCCCCTCCGGCACCCCCCTCGTTCGCGCCAAAACGCCAAAAACGCGAGGTCGATCTTGCACATCGGAAAGCACCAAGCGGCACTGAAGGTTGTACCTGAGgcctgcagggtgtagggtctagggcttagggtttcgggttcaaggtgtctCCGAAGTTGTGAAGAAACgggcagaaagggtttagggttgcggggcctGGATAAGTACCAATACTGTAAAATTTCTCATGATATGTACGTATACTGATCTTATTCGCGAGCATCTTTCTGGTCAGTTCTTGAGGTGTTTTGTGTATAggcatggcttgggctttagtggcttagtgcttatgggtttaagcttttggggtttgggctgtggggtcaGGACATGCGGGTTATGAAAATCATCAAATCAAGCTGTGTGTCTTTGGCGGTCTCTATACttgaatcaggatcctactgttaGGCTCTGGACAATGGTCCTGTTTTTTGTTCTGCCCACTCCTTTTTCTGTGGGTTGGCTTCATGAGATTATCCTGTTCCAACCTTCTGATAAGGACCAGGGCCATTTTGACTTTGTTGATGATTTTTTGTCAGTTTATGAGTACAAAGTATAACAACGAAAGGACTTTATAAGGACAAAGTACCATGACCTGGATGGTGTTGGCCAAAGTTTGGTCTGGAAAATGAACACTTTCTATGCAAAAAGAGCAGCCTGAAAATGGTAGGCTTTGCACtcttttggtgttgaggctcCATGAGATCATTGCCACACGTGCCTTAAAGGCAGTGTGTATTAATATTATGCTGGCTCatcgagatcctaaaccttaaaccccaaactctcaactaaaaccctataaccctaaaccctaaacacggaaccTTGAACTTTGTACCCCAacccgtataaccctaaactctaaaccctaaatgagcctGGAAGGTTCAGAAGCTGGCCGTCAAGCCCTgcttcccgaaactccaaaacccctagactctagaccctaatctcttctgaatcctaaatcctaagccctgcaccctagaccctaagcctacacccgagacccttcaccctgaccatccctgaaccgtaaagccccaagccccaccagaTTTCCGATTTTCCCCAACCTTGGCGTCCCGTAAAACAGCCAGAGTTGAACAACTTATCATTGTCCTCCGAAGTGACCCTCAGGATAGCTAGAGGGCCCCTCCCTGTCCGACCTGTCCATCCTTTGCAAGCCATGCCATGGCAATTGGACGCATTGCCCGGGGTGGTCGGAGCGCAGCCTCACCGCGTACGGGCTGATAGATTGTCTGTTTAATCAGACCCCAATGGAATTCAGCTGGGAGGAAAGGAATGGATGCGCGCCTTGGGGACGACGAGAATGACAACACCATTCTCCACAATGGGCCTCTCCTTAAGGTTCCATGGAACATCCTGCATGCTGGCCGTGGGCATCTTGAAAAGATTGGGCCAAATGAGCCAAAGAGAAAaccgctcggtttagggttcatcagggtttaggatatagggtttagggtctaaggttgcagagtttaggctaCAAAAGCCACAAACCGTAAGACTTAAacgcgacggtttagggtttagggccctgcacCCTCGAGCCCAAAATCTTCCAACACCCTGTAACACTCCACA
>BGNK01004010.1_809_7222
tagtagtactagtagtactagtagtactagtaggactagtaggactagtaggactcgtagtactcgtagtactcgtagtactggtagtactcgtagtactggtagtactggtagtactggtagtactggtagtactggtagtactggtagtactagtagtactggtagtactcgtagtactcgtagtactcgtagtactcgtagtactggtagtactggtagtactagtagtactagtagtactagtagtactagtagtactagtagtactagttagtactagttagtagtagttagtactagttagtactagttagtactagttagtactagttagtactagtactactactactactactactactagtactactactagtactactactagtactactactagtactactactagtactagtactaagtactagtactagtactagtactactagtactagtactagtactagtactagtactactagtactagtactactagtactagtactagtactagtgtactagtactagtactagtactagtactagtactagtagtactagtactactaatactagtactactaatactagtactactagtactagtactagtactagtagtagtactagtactagtactactagtactagtactagtactagtgtactagtagtagtactagtactagtactagtactagtactagtactagtagtaatagtagtactagtactagtactagtactagtactagtactagtacgagtactactacgaatactagtactagtacttgtacttagtacttagtacttagtacttagtacttagtacctagtactagttactagtactagtactagtactagtactagttactagtactacagctacagctacagctacagctacagctacagctacaactactcctactcctactcctactcctactcccactcccgctcccgctcccgctcccgctcccgctaaTGTTCCCTTAGAGTCCCCTAAGGATTCCTNtcccgctcccactcccactcccactcccactcccactcccactcccactcccactcctcctcctcctcctcctgctcctgctccagctccagctcctgctcctgctcctactcctactcctactcctactcctcctcctcctcctcctcttactcctactcctactcctactcctactcctacttctactcctactcctactcctactcctactcctactcctactccaactcctactactcctactactcctactactactagtactattactaatgTTACTACTCCTCTTAGTGCTactcctaatactactactactattactactactactactattactactagtacgacgacgactactactactactgattctATTAGATGTTAGTATAGCTACTTGAACTACCAATAATACGAAACATATTAACATATTCACAATCTTTGTCTTTCGTGTCACAGCACATCATGTTCTATTATTCTTCAAGCCGCAAGAAATCATTCCAACACTGTCCAACACATCAAATTCGTCCTTTCCAGACTTCCAAACAAATTAGATTTCGCATCTTGAAGGCTAAGCAAAAATATTCATAAAATCATAACACAATTAGTCAAAAAACTAAACCATTATCAAGTATAGTTTCTCAAAATATTTGCAAAATCCCATATCCTTTTTATTCTCTGTATAAAATTTCACTTCCCCACCCATTCGCCGAACTCTTCTTATCTAATCTGCGCGCCGCTATCCCCAAGATTAAAAAGTTGGAGAACCATATGGGCCATCATTGAATAGTGTGAAAAATGGAAGGTTCCATTTATTTCTCGGTCGCAGAGCACAGGGCAACCGACTGAGTTTCCGGACACAGCAAGCAAGGCGAAGCGGTGGCAGGGCAACGCAAAAGGTACGACGAGCCGAGTTCCTGCTGGAACTTTGCAGGGTGCAGGTGTTGAGCACTGAAGCTGCAGCGTGAAACAAAGCTGGCGTGACACACAAGAAGCTGGCAGGTACTACATGTGGACATGTCGAAGCGAATCAAAAATAGGTTGCCACCTCCTCTGTATGTACTTGGACTATAATCGACAAAAAAATGTTTTCCTTCAACCTCCTTGTTACATCTTGTTACCATATTCTATGAAACTGCTCTGTTTTTGTCTGGTACATGAGAGTTCGGTATCGATGATACGATTATGTTGTGGTTGCCTCGTAGATCGTGGTACTCGTGGTTGCCAACTGTATACCCTCTCGCTCACTCCGTTCCAATGCAGGCATGCTGGCAGAAACTTGTTTTGCTCGCGCCAGCTCAGCATGTGGGTGTGCAAGGGGAATGGCTCAAGTCTCCTTGAGTCGAAAGCAGGAACAGCTTTTAGCTATATGGCACGACGAGCGTGAGCTTGATTCTTATGGAAAAAGGTAGCGTTGGAGGCGGAGCACAATGTACGTACAAATAGTACAGTCCGCAAAGCGGCCCCACACGGTACGGTATGATCCACAAAGTGGGCCCATACTCTATGTATTTGGGCTAACCACGACATTGTGCTCATAGCTCTTATTGCGACACCTATCGAATTGGTCTAGGCATCGAAATCCGTTCCCATCTGCTATATCGCTTTTGTACGAAGTAGCACTCGAATTTCAAATTGGTCGCTGTGATCAATCATTCAATGTGTTCTGCACTGGTTCTGCAATTGCACTTTCCCTCTGGATGAAACGATTGCTGCGAAGGAGTCCTATCAAGGCCGGACCAGCAAATCAAAATGATTGCCGGTTCGCAGCAAGCAAATGGGGCCTGCCGCTGCATCGTCCGCATTGGCCCTTTCTTGCCAAATGCAAACTTTCCGACCAGCTATTGCGCAGCCCACGGCACATTTGTTGCGTGGATGAATGTTTCCTTGCCAAACGTAAGCCGTCCAAACAACTCCGGACCCGTAGCACCCGCCCCATGCGCATGCTAGTGGTCGGCATCGTGGAATTGGACCATGAAACTAAGAAGGAAANNNNNNNNNNNNNNNNNNNNNGTGCGGAACAGGTCGAGCCGGACATTGACGAATTTGGTCCGCAGCATTGTCCGGCCTGGCACTACCGTTGTCACAGACGAATGGCGTGGTTATAACGGGCTCAGCAAGGCAGGATACAAACACCAGAAGGTCAACCATAGCAAGAACGAGAAGGTGAATGCAGAAGGTTTGGGAACCAATCCTGTGGAAGGCCTGTTTTCCAGGGTTCGGCGATTCTTACGCCAGAACTACGTCAGGATNTTGGGAACCAATCCTGTGGAAGGCCTGTTTTCCAGGGTTCGGCGATTCTTACGCCAGAACTACGTCAGGATGCCTTCGCGCAAAAACTATGGACTGCTGCTTGCGGAGTATTGCTGGCGACGCAGTGTCTTGGGGGAGCAGACCTTGCCCCCCAGACAATGGCCGAAAGCAGCGTTCTGGCGCTTGTTGGCGACCATGAAGGAGGTTGTGCCGCGAGAGTACTTGGTGAGGCGAGCTTCCTACAAGCAAGAGGCCGGATGTCCAGGTTCGTAGGTTGCTTTTTGCTGCTGCATTCGCAGGAGCGTGAGAGCGGTTTAGGAGACACTAAGACAGATGAGGGTGAAGCAGAGCACGCATCGTGCTAGGAATTGGTTTTGGGCGCATCCTCTGTCGGGATATGAAGTCTAGATTTCAGAATCAAATAGCCACGGGCGCGTATTCCACAGGACGGATCCTTGCTGACGGAGGAGCCTTGGGAGGGCACGGGCAGAGAGTCCGACCGGATGGATTTCGGGAAATTCATACCGAAAGATGTCCGGCGGACCGGGCACGACATGGCAATGACACCAGAAGACGTTTACTGCGCCCCATATTATCGCAGTAACGTCGAGTGGTCTTTGGCGGAGGAGGAGTCGGCCCAAGCTGGGTTTGCCCGAGTTTTGCCCATGGAGGATCCAGACCCCATTTTCGATGAGGGCTATGAGCCCACTGGCCAACCCGGGCGACCCCCATCAAGGCAAGGCAGGGGGCGGGGTGGGATGCGCGGGGGCCGTCGATGGTCCCGACCACTCAAGGGGCAAACATTTGGCCGATGGTCGCGACCACTTGGGGGGGAAGCGTCTGGCAAGATTGGGCCAGTGCTGCCCTTAGATTTGGAATCCGACACGGAGAGTGAGCTTGGGAAGGGAAAGAAAGGGATGGAAGGCGAGGCCGCAGTTCTTTTGGATCTTGACTTCGAGGATGCCTTCGCCGATTTCTTTGAGCCCNTAGATTTGGAATCCGACACGGAGAGTGAGCTTGGGAAGGGAAAGAAAGGGATGGAAGGCGAGGCCGCAGTTCTTTTGGATCTTGACTTCGAGGATGCCTTCGCCGATTTCTTTGAGCCCAAGAAGCCAGAGAAGCACCAAGCCGGAAATACGGATTTCGCGGTCCTTCCCATAACCGGCGATGGTGCTTGCCTTTACCGCGCTTTTCTCCTCGGCATGCAACTCCGTTCTGGAGTACCACgtggcaggcttcaggcttggtgttAAGAAATTTCGAGTTGGATAAGGAAGCATACCTTCGTACACTATATAACAGTGAGAGGANCTCGGCATGCAACTCCGTTCTGGAGTACCACgtggcaggcttcaggcttggtgttAAGAAATTTCGAGTTGGATAAGGAAGCATACCTTCGTACACTATATAACAGTGAGAGGACCCTATGCCCGCGGTGCAAGAGCTCAGGGAGGATGTCTGTGACGCGATGCGCAGCTGGACAGACTCCCTCCCCCAAGAGCGGTTCAACCAGGTCACGCAATCCTTGGCGTGGGACGCCCATCAGGATAATTTGCACGTGCAGGGGCTTGTTTTCGCATCNCCAGGTCACGCAATCCTTGGCGTGGGACGCCCATCAGGATAATTTGCACGTGCAGGGGCTTGTTTTCGCATCTCGACACATTTGCAGCTAACACTACAAACGCATGCGCAGCAAGCTAAGGAAATGCAGGACGACCCTGCTTGGGTGGAGACTTATGGGCAACATTTCTCCTGGCATGAATATTGGTCCTGGGCAAAGAAACCCGGTACATACGGGACCTTTGCCAANNNNNNNNNNNNNNNNNNNNNNNNNNNNNNNNNNNCAAGAGGCCGGTCGGAAAGTTTGCATTTGGCAAGAAAGGGCCAATGCGGACGATGCAGCGGCAGGCCCCATTTGCTTGCTGCGAACCGGCAATCATTTTGATTTGCTGGTCCGGCCTTGCTAGGACTCCTTCGCAGCAATCGTTTCATCCAGAGAGAAAGTGCAATTGCAGGACCAGTGCAGAACACATTGAATGTTGACCACAGCGACCAATTGAAATTCGAGTGCTACTTCGTAAAAATGCGATATAACAGATAGGAACGGATTTCGATGCCTAGACCAATTCGATAGGNACGGAGTGAGCGAGAGGGTATACAGTTGGCAACCACGAGTACCACGATCTACGAGGCAACCACAACATAATTAACTTCGGTGAGGTGAGCGTCAAATATCGTATCATagataccaaaccctcatgcaCCAGACAAAAACAGAGCAGTGTCATAGAATATGGTAACAAGGAGGTTGAAGGAAGAAAAAGTTTGGTCGATTAGTCCAAGTACATACAGAGGAGGCGGCANAGGAGGTTGAAGGAAGAAAAAGTTTGGTCGATTAGTCCAAGTACATACAGAGGAGGCGGCAACCTATTTTTGATTCGCTTCGACATGTCCACATGTAGTACCTGCCAGCTTTTTGTGTCGCACCAGCTTTGTTTCACGCTGCAGCTTCAGTGCTGAACACTTGCACCCTGCAAAGTTCCAGCAGGAACTCGGCTCGTCGTACCTTTTGCGTTGCCCTGCCACCgctttgccttgcttgctgtGTCCGGATACTCAGTNTCGGCTCGTCGTACCTTTTGCGTTGCCCTGCCACCgctttgccttgcttgctgtGTCCGGATACTCAGTCGGTTGCTCTGTGCTCTGCGACCGAGAAATAAATGGAACCTTCCATTTTTCACACTATTCAATGATGGCCCATATGATTCTCCAACTGTTGAATCTTCGGGGATAGCGGCGCGCAGATTAGATAAGAAGAGTTCGGCGAATGGGTGAGAAAGTGAATTATATAGAGAATAAAAAAGATATGGGATTTTGCAAATATTTTGAGAAACTATATTTGATAATGGTTTAGTTTTTTGACTAATTGTGTTATGATCTTATGAATATTTTTGCTTAGTCTTCAAGATGCGAAATCCAATTTGTTTGGAAGTCTGGAAAGGGCGANGAGAAACTATATTTGATAATGGTTTAGTTTTTTGACTAATTGTGTTATGATCTTATGAATATTTTTGCTTAGTCTTCAAGATGCGAAATCCAATTTGTTTGGAAGTCTGG
>BGNK01000246.1_135478_141714
gtaacccctgcatagaaaaatgtgccggatttcatgtggcagcgatttgctacaagccggaaattctgtgagcaggtttttcttaacccctgtgcgtgcgcaagcaagacagacctgatgtggagcttgtgggcattcgcgtgcattcgctgagacacgggcgttctatgctcgcaatcgcatagggatgtttgtgcggaagggcaatcaaaacggaagggcactcaaagctgacaaaaaaacaattattgctggaagcctggtgtttcgtgtttcaagagccgtgaacattgtatatgaggctaagtccaaccttgatatgatcgacatgtgcgtatgtgctgcttgcagtaaactgtgagaagctatgacaaggtgaggttaaaggttcaccgtgccccgcacgccagccgcgcagcggcgtctgccggttgggcgaggcggtgNcatgtgcgtatgtgctgcttgcagtaaactgtgagaagctatgacaaggtgaggttaaaggttcaccgtgccccgcacgccagccgcgcagcggcgtctgccggttgggcgaggcggtggtggggcatgttgtccgtggcgttgcagcaggccgtcgctagccaataggttggaaggtccttggttgcaccccttgcagcctcattgctacgacggcccgccgctggacgccctgctccaccacgagtctcctcgccggccacagccgtctaccgttgcagctctccgacggggcttttgcgcagccccttagtccgttaggtacaccactcagctgcggccgcgcctggtacatttttcgttgggcagttcgaaaagttcgttagcaaaaaagaaggcggctagatccNggggcttttgcgcagccccttagtccgttaggtacaccactcagctgcggccgcgcctggtacatttttcgttgggcagttcgaaaagttcgttagcaaaaaagaaggcggctagatcccaaacggggggttacattcagcaaggaagcaccggactcaaccagcaagaaatcatgcaaggcaacatgcacggagtgcttcttggtgaggtccgNgcaaaaaagaaggcggctagatcccaaacggggggttacattcagcaaggaagcaccggactcaaccagcaagaaatcatgcaaggcaacatgcacggagtgcttcttggtgaggtccggcacgagagtgtgcgctggctcgttccaaaacaacgagcttttgcggtccgccgcgggaaagctttgcatgggtagcacgcttgtggcgctagggccaccgtcagtgcggcgccttcgaccaccgctgcacacggttgtgggtgtttgatgtattcgaagcacgcaaaacgttgtagtacgtggacgttctgcgaaagctccgttccaagtcatgctgttcctccggtccggggaacccttagtNggaacccttagttccgcgaaaagaagtacaactaaacaaactgctcacgattttttctggaaaggaacagaacagaatgcacggcagctttgtccaccaggtaattgttgactgtcgttgaccgggtatgaagatggatggatggatggatggagggagggatggagggatggagggatggagggatggagggatggagggatggatggatggatggaaggatggatggatagcttgctNaccgggtatgaagatggatggatggatggatggagggagggatggagggatggagggatggagggatggagggatggagggatggatggatggatggaaggatggatggatagcttgcttgcttgcttgcttggcttgcttgcttgcttgcttcttatgcatacttcaaactgtcatcggcccatcgaatgagcttatgctgttgtccgcgtgagaatcttcaagcgaagcacatcgcaggagtcatcgtagccggagcattctatcgggatgttgcctgagcagttggccgcagtgacaagttcggctttggtcgcgttgcagttcttgatttggtgcgggctggcacgctgccccgggtactgcaaagacggtcacaaatggaatgccattgtgcaaggtagcaccaccaaggcgaagacggcagaggacagttcggaagagaggcagggaaagcgaaagcgcaaatcatttcaagagcctcgacagagtcaacatcccctctttcgatgttactaccgcccggcttctccaaagaagcgcggacgcccgagcaaggctagtctagcagagctcgcggggaaagaccccgtatgtaaaggcgtgcaatgccggcaagccgcttcatggcgcaagttctgtccggtggcagacttgctaccagatagtattgggccccagaagctggtggcacttttatactggttcagccagttgacgggcattcaaaaggctgcggcctacaccggctgcgacagggggaccNgtggcacttttatactggttcagccagttgacgggcattcaaaaggctgcggcctacaccggctgcgacagggggaccgttggcaagatctacaacatcatccggtcctacctcgtcgcgtttttgcagaagcagaacacccagttattgggcagcccacggcacatttgttgcgtggatgaatgtttccttgccaaacgtaagccctccaaacaactccggggccgtagcacacgccccatgcgcatgctagtggtcggcatcgtggagttNagcccacggcacatttgttgcgtggatgaatgtttccttgccaaacgtaagccctccaaacaactccggggccgtagcacacgccccatgcgcatgctagtggtcggcatcgtggagttggaccatgaaactaagaaggaaacaggtcgggtggtgctacggttggtgcggaacaggtcgagccggacattgacgaatttggtccgcagcattgtccggcctggcacNatcgtggagttggaccatgaaactaagaaggaaacaggtcgggtggtgctacggttggtgcggaacaggtcgagccggacattgacgaatttggtccgcagcattgtccggcctggcaccaccgttgtcacagacgagtggcgtggttataacgggctcagcaaggcaggatacaagcaccagaaggtcaaccatagcaagaacgagaaggtgaatgcagaaggtttgggaaccaatcctgtggaaggcctgttttcNagcccacggcacatttgttgcgtggatgaatgtttccttgccaaacgtaagccctccaaacaactccggggccgtagcacacgccccatgcgcatgctagtggtcggcatcgtggagtttgaccatgaaactaagaaggaaacaggtcgggtggtgctacggttggtgcggaacaggtcgagccggacattgacgaatttggtccgcagcattgtccggcctggcactaccgttgtcacNgtgcggaacaggtcgagccggacattgacgaatttggtccgcagcattgtccggcctggcactaccgttgtcacagacgaatggcgtggttataacgggctcagcaaggcaggatacaagcaccagaaggtcaaccatagcaagaacgagaaggtgaatgcagaaggtttgggaaccaatcctgtggaaggcctgttttcNNNNNNNNNNNNNNNNNNNNNNNNNNNNNNNNNNNNNNNNNNNNNNNNNNNNNNNNNNNNNNNNNNNNNNNNNNNNNNNNNNNNNNNNNNNNNNNNNNNNNNNNNNNNNNNNNNNNNNNNNNNNNNNNNNNNNNNNNNNNNNNNNNNNNNNNNNNNNNNNNNNNNNNNNNNNNNNNNNNNNNNNNNNNNNNNNNNNNNNNNNNNNNNNNNNNNNNNNNNNNNNNNNNNNNNNNNNNNNNNNNNNNNNNNNNNNNNNNNNNNNNNNNNNNNNNNNNNNNNNNNNNNNNNNNNNNNNNNNNNNNNNNNNNNNNNNNNNNNNNNNNNNNNNNNNNNNNNNNNNNNNNNNNNNNNNNNNNNNNNNNNNNNNNNNNNNNNNNNNNNNNNNNNNNNNNNNNNNNNNNNNNNNNNNNNNNNNNNNNNNNNNNNNNNNNNNNNNNNNNNNNNNNNNNNNNNNNNNNNNNNNNNNNNNNNNNNNNNNNNNNNNNNNNNNNNNNNNNNNNNNNNNNNNNNNNNNNNNNNNNNNNNNNNNNNNNNNNNNNNNNNNNNNNNNNNNNNNNNNNNNNNNNNNNNNNNNNNNNNNNNNNNNNNNNNNNNNNNNNNNNNNNNNNNNNNNNNNNNNNNNNNNNNNNNNNNNNNNNNNNNNNNNNNNNNNNNNNNNNNNNNNNNNNNNNNNNNNNNNNNNNNNNNNNNNNNNNNNNNNNNNNNNNNNNNNNNNNNNNNgaggatgccttcgccgatttctttgagcccgagaagccagagaagcaccaagccggaaatacggatttcgcggtccttcccataaccggcgatggtgcttgcctttaccgcgctcttcttctcggcatgcaactccgttctggagtaccacgtggcaggcttcaggcttggtgttaagaaatttcgagttggataaggaagcataccttcgtacactatataacagtgagaggaccctaNNNNNNNNNNNNNNNNNNNNNNNNNNNNNNNNNNNNNNNNNNNNNNNNNNNNNNNNNNNNNNNNNNNNgcagctggacagactccctcccccaagagcggttcaaccaggtcacgcaatccttggcgtgggacgcccatcaggataatttgcacgtgcaggggcttgttttcgcatctcgacacattcgcagctaacactacatacgcatgcacagcaagctaaggaaatgcaggacgaccctgcttgggtggagacttatgggcaacatttctcctggcatgaatattggtcctgggcaaagaaacccggtacatacgggacctttgccaatatctcctccttctgccgcatgcgcgacatttccgtagatgtgtacgctcaagaggccggtcggaaagtttgcatttggcaagaaagggccaatgcggacgatgcagcggcaggccccatttgcttgctgcgaaccggcaatcattttgatttgctggtccggccttgNNNNNNNNNNNNNNNNNNNNNNNNNNNNNNNNNNNNNNNNNNNNNNNNNNNNNNNNNNNNNNNNNNNNNNNNNNNNNNNNNNNNNNNNNNNNNNNNNNNNNNNNNNNNNNNNNNNNNNNNNNNNNNNNNNNNNNNNNNNNNNNNNNNNNNNNNNNNNNNNNNNNNNNNNNNNNNNNNNNNNNNNNNNNNNNNNNNNNNNNNNNNNNNNNNNNNNNNNNNNNNNNNNNNNNNNNNNNNNNNNNNNNNNNNNNNNNNNNNNNNNNNNNNNNNNNNNNNNNNNNNNNNNNNNNNNNNNNNNNNNNNNNNNNNNNNNNNNNNNNNNNNNNNNNNNNNNNNNNNNNNNNNNNNNNNNNNNNNNNNNNNNNNNNNNNNNNNNNNNNNNNNNNNNNNNNNNNNNNNNNNNNNNNNNNNNNNNNNNNNNNNNNNNNNNNNNNNNNNNNNNNNNNNNNNNNNNNNNNNNNNNNNNNNNNNNNNNNNNNNNaatatgatgtactatgacacgaaagacaaagattgttaatatgcttcgtattattggtagttcaagtagctatactaatatctaataaaatcagtagtagtagtagtagtcgtcgtcgtactagtagtaatagtagcagtagtggtagtagtagtaatagtagtattaggagtagtaataagagaaatagtactaatagtagtcgtagtaatagtagtagtagtgcagcaatagtcgttctagtaagaatcgttgtagtaggagtagaagtagtagtagtagtagtagtagttctagtagtagtaatactagtagtagtagtagtactagtagtattaggagtagtaataagaggagtagtaacataagtaatagtactagttggagtaggaataggaataggagtaggagtaggagtaggagtccgactagtagtagtagtagtaatagcaatagtaatggtaatacgaatgataatgatctgaccggcttataggtctggagggataggtcttatagatctaccaggataagcctatcaaattagaNgtagtagtaatagcaatagtaatggtaatacgaatgataatgatctgaccggcttataggtctggagggataggtcttatagatctaccaggataagcctatcaaa
>BGNK01005416.1_24799_31050
TTAGAGTCTCTATGCAGTTCTGCTGTAGGCAGCCCCAGCCCTTTTCTTTTCTAAGTATTTACggaaacccctgccctaaaccctaaacttccctaaacccctaccaggACGCCCCaagtatcctttaaagggctctaatatttctcactaagaggtaattagggactaattactataaagggtagttgggggtcgaGGTATGTTCCTTGATTCCGGATCTTTGCTCTGAAGCatcggggctttcaggttgaaggtgCAGACTTTTCTTAGGTCGCCGGCCAAGGTtcagggcggggtttagggtgtttagggtataggtttagggtttagggtgtttatggtataaggtttaggaccttaaggtttatggtttaggtttcagggttttgaggcttaggctcaACTGTGTTATGCCCTGTAGCCCTCGCGACTCCGGCCCTAGTAGCCACCGACAAGTATCCACCATGATGTCCTTACGTAGACAACGCCATCGTTTATCATTTCCGGATGTAAAGCACACGTCCATTCCGGAGATTTGTGAGGGGCTTGACAATTACATGATACAGCTTGATAGAGTGTAAAACACTGCCAGTCAGGTCTTTGTCGGTCAACCACTCACAGGTTTAGCTCAGTTGCCTTCACCGGGTGTTTTGCTTTCCGTGCCGGTGCTTTGATCGTGGAGACTTCCAAAGCATTTTGTCAAGTCGCCAAAATTTGGTGAACGGAGGTTCCTCACAAGGGGTCGTTCAAATTTGGCATATCCCTGTAAAACGTGGTACTTACATAGCCAGCAagtcctgaacacgaaacccaaattcctaaactccgaacctgaaactcgaacccgtaaactctggaccccaatcccgaaaccctaatcccagaactTTCAAGACGAGCAGAGGCGGGAAGCGCATAAGTAGGCTACAGGGGACGCTAATTTCGACCTACCCTTCGCCACAGTGCTTTGCCAGACACAGGCGCGACTAGCTCAGTCCAATGCATGGAAAACAGCGCGTTGCAAATGGTGGCTTTGGtcttaagaaaccccgggcctataactcccaaatagtatgattcatataaaaagccctaataaaggcccaaggtttcttaatcaggttcctacattaaagtcATTAAAggaccctggaaaccccaaactcttcagacccaaaacccttcaaacaccaGATCATCATCCGAATACCCTGATATAGAAAATTCTAactcatggccctaaaccctacccctaaaccctaaagcctaaagcctaaaccccacccctaaaccctaaaccccttttcggCTCTTATCCTCCAAGCATCACTAACCgttgatattggaggagctaaggagccagggatgatgataatccctctTCAATAAGGAGCTgcagagccaagggaaccccccaaaaccggtgGCTAGTTCTTTTTGCAATCTGCAGTACTGTagcctagtagctgagtaggtaacctttaacctttgggggtttatatctTCCTACCATGactgaaaaggttaacttttgtttgggctagggtactcagcccctaggaaAAAGCCTGAATGACTAGGTGCTGTTATTTCCTAGAACTCCTTCTTGGAGTCATCATTTATCACCCTGAGGCTCAAAGGGCTCATATCTTAAGGctctctgggcccaaagaccacactagtttagggcatagggcttggggtgtaaagtCAGTTTAGAGctaagtttagggcctcagggtaaAACCCCAGAGGATCCTACTGTgacttgcccagagagcccaataccccttaattaaggaatataccttgaattattaggggcttcatatgatgatttatgctatattccttaattaagggatattgggctctctgggtgtgtcGGCCCCTATACGATCTCAACAACCTACTTCGTGTATCCGCAGCCGGTCGCCCAAAGCCAAACGTTTTGGAATTCTGGGTTCTGGAGAACCATACTTTATTGTTtctttggacctgttccttgaaggagcAATTATGATGTCAATGTTTAtattgtttctccctggttgcttcacagcccaggatttagggtttgccttagcGGGTTTGACAGGATTTTACATGGTGTTTCTCTGATAGAATAAGGATCTTTCTTCCTACTAGGGTTTTCAGGCGCTCCGAAACCATAGTCCGCACACTCTATTGTGAATTCTGAGGCCCCGTTTGAGCCCTAGACAGTTCGTCTAACAAGACAAACGTGCTCCAAACAGCgctaaaactccaagccccatgctcttaaccctaagccctaaaccctgaaccctaaacccaatcatccACAATCCCGACACCTTCAGGTTACATTCCTACTGCGGGAGCCCTGAAATGGCCCGATCCCCTAAGTGCagagaaggggagggaggggatgTCAAGGTTTTGCAGTATCTTCTAGAGTTTCATAGGATTTCTTGAAGCTTGGTACGGGTTACAAaggcgaaactccaaaccctaaaccctaaaccgcctacagCCGAAAACCCAGGTTCCGCGTCTTGCAGGGTTGGCTCAATGCAGTGAGGCTTGAGGTGTATTTGTTGTGGCAGGGCTTcgttcctacaccctacattgAACTACCAACACGTTCCTTACAATATTTCTTTGCTAGGGtagtttatcctaaacccaaaaatgaaTTGGACACGGCCGAGGAGCTAGAGTGATCCGCTTGTGGTTTTCAAAAGGCGGCGGCCTATACTGGCTGCGATAGGGGACGGTAGACAGGATCTACAATATCATCCGGTCCTACCTCGTTGCCTTCTTTACAGAAGCAGAACGCCCAGCTGTTGGGCAGCCATCGACACATTTGTTGTGTGGATGAGTGTTTCCTAGCCAAGCGTAAACCGTCCAAGCAATTTCGGGGCCGTACCACATGCCCCATGCGCATGTTGGTGGTCGGCATTGTGGAAGTGGATCGTGAAACTAGAAAGGAAACATGTCGGGTGGTTCCACGACTCGTGCGGAACAGGTCGAGCCGGACGTTGACGAGATTGGTCCGCAGCATTGTCCGGCCTGGCACTACCGTTGTCACAGACGAATGGCGTGGCTATAACGGGCTCAGCAAGGCAGGATACAAACACGACCATCGTAAGAACCAGAAGGTCAATGCAGAAGGTTTGGGAACCAATCCCGTGGAAGGCCTTGTTTTCCAGGGTTCGGCGATTCTTGCGCCAGCACTATGTCAGCGTGCCTTCGTGCAAGAAATATGGATTGCTGCTTGCGGAGTGTTTTCTGGCGACGCGGCGTGCAGCTGCAGATCAACACTTATGCATATGAAGCCTCGGCCCAGAGACGTCTCACTGACGCAGCGTGACCCTTCCCTCGTCCCAGCCATGTCCGCCATGGAGTTGGGCAGCAAGAAGAAGCTCCTCCTCGACGAGGATGCGGAGTCCACGCGGTTGCCCAGCAACCCGGACGGCGACTCGGACATGGAGACGATGTGCTCATCGACGAGGTCGTCGAGCAAGCCCGAGGCGAGCCGGGGGCCAGGTCGCCGTGCTGCCAAGGTCTTGCGGACCTTGCTCTACAAGGGTCTTGGAGGAGCAGACGTTGCCCCCTAGCCGTTGGCCGAAAGCAGCTTTCTGGCGTTTATTGGCGACCATGAAGGAGGTAGTTCCGCGTGATTACTTGGTGAGACGAGCTTCCTAATTACCAGCAAGAGGCCGGATGTCCAGATTCGTCAGGGTTGCTATTTTTGAAGCATTCACAGGAGCGTGAGAGCGGTCTGATCTGACTTGCGGAAAACGCATGGGTTCCGTCAGATACATTCAATCCTTAGCCCTCCGCATGATATTGAAGTTCGTTCATCACCAGCCAATTTGTTGCACAACGCCATTAAATCCCTTAGAGAAACCTGTCTTGGAACTCCtagaggaacctttaaagaaccctaaaggaagcccttaaggagccccaaaggaaCTTTTGAGGAGCTCTATTGAGGACACGAAGGAGCGCCTGAGGAACTTTCTCATGTGCCGGActaaacagccccaaaacctaaggtgTACCTTGACCCCCCAATTACCCTCTATTCTGTCCCAAATACCCACTGagagcccccaactaccctccattatGTCCCAACTACCCACTAATGAAGTGACTTATTAGAGGCCCCTCGGAAGATCCtagtagggctgtaggggttgagggtttagggacccttatttCACTCTAAGGTGCCCGCGTTCGTGAAGCTGAACTGTTTCTTCTCTTTTTCGGCGCCAGGGTCTCGGCTTTTGGGATGGcgtggggtgtttagggttctgattatGCCTCTGGAAATTTCGCTAGAGTATCGAAGGACCCTCAATGACACCAGATCCCAAGCCCACAATCCGATACATACCATACCTGCTTTACAAGCTTTCATGCTAAACGCTTTGGGATCTTAAATCTagtccccaaacctgcagccctgaaacctatccGGCACCCCCCTCCGGCACCCCCCTCGTTCGCGCCAAAACGCCAAAAACGCGAGGTCGATCTTGCACATCGGAAAGCACCAAGCGGCACTGAAGGTTGTACCTGAGgcctgcagggtgtagggtctagggcttagggtttcgggttcaaggtgtctCCGAAGTTGTGAAGAAACgggcagaaagggtttagggttgcggggcctGGATAAGTACCAATACTGTAAAATTTCTCATGATATGTACGTATACTGATCTTATTCGCGAGCATCTTTCTGGTCAGTTCTTGAGGTGTTTTGTGTATAggcatggcttgggctttagtggcttagtgcttatgggtttaagcttttggggtttgggctgtggggtcaGGACATGCGGGTTATGAAAATCATCAAATCAAGCTGTGTGTCTTTGGCGGTCTCTATACttgaatcaggatcctactgttaGGCTCTGGACAATGGTCCTGTTTTTTGTTCTGCCCACTCCTTTTTCTGTGGGTTGGCTTCATGAGATTATCCTGTTCCAACCTTCTGATAAGGACCAGGGCCATTTTGACTTTGTTGATGATTTTTTGTCAGTTTATGAGTACAAAGTATAACAACGAAAGGACTTTATAAGGACAAAGTACCATGACCTGGATGGTGTTGGCCAAAGTTTGGTCTGGAAAATGAACACTTTCTATGCAAAAAGAGCAGCCTGAAAATGGTAGGCTTTGCACtcttttggtgttgaggctcCATGAGATCATTGCCACACGTGCCTTAAAGGCAGTGTGTATTAATATTATGCTGGCTCatcgagatcctaaaccttaaaccccaaactctcaactaaaaccctataaccctaaaccctaaacacggaaccTTGAACTTTGTACCCCAacccgtataaccctaaactctaaaccctaaatgagcctGGAAGGTTCAGAAGCTGGCCGTCAAGCCCTgcttcccgaaactccaaaacccctagactctagaccctaatctcttctgaatcctaaatcctaagccctgcaccctagaccctaagcctacacccgagacccttcaccctgaccatccctgaaccgtaaagccccaagccccaccagaTTTCCGATTTTCCCCAACCTTGGCGTCCCGTAAAACAGCCAGAGTTGAACAACTTATCATTGTCCTCCGAAGTGACCCTCAGGATAGCTAGAGGGCCCCTCCCTGTCCGACCTGTCCATCCTTTGCAAGCCATGCCATGGCAATTGGACGCATTGCCCGGGGTGGTCGGAGCGCAGCCTCACCGCGTACGGGCTGATAGATTGTCTGTTTAATCAGACCCCAATGGAATTCAGCTGGGAGGAAAGGAATGGATGCGCGCCTTGGGGACGACGAGAATGACAACACCATTCTCCACAATGGGCCTCTCCTTAAGGTTCCATGGAACATCCTGCATGCTGGCCGTGGGCATCTTGAAAAGATTGGGCCAAATGAGCCAAAGAGAAAaccgctcggtttagggttcatcagggtttaggatatagggtttagggtctaaggttgcagagtttaggctaCAAAAGCCACAAACCGTAAGACTTAAacgcgacggtttagggtttagggccctgcacCCTCGAGCCCAAAATCTTCCAACACCCTGTAACACTCCACAAGAACCtttagaacccctaagcccagtagAAAACCTGACGCCCCAGACcccactttgggtttagggtttatagggttaaaccccaaaactcggagTTAGATCAGGACCACCTGCTTG
>BGNK01007266.1_1_5797
GACGTGGGGAGAAGGCGCGCGAGGCCAAGAAGCGCAAGAGGATTGATTCCAAGCAGCCAGACGAGGATTGAGAGCCAACTCATCTATTGCAGCGTAGCTCCCAACTCTTactgtcattattattattcaCACTTATTAaaattattgctattgttattgctactactattataattatgattgttattactattattgttattattatgatgattagtattattagtattattagtattattagtattattagtattattagtattattagtattattagtattattagtattattagtattattagtattattagtattatNNNNNNNNNNNNNNNNNNNNNNNNNNNNNNNNNNNNNNNNNNNNNNNNNNNNNNNNNNNNNNTTAGTATTATTaggtattattagtattattagtattattagtattattagtattattagtattattagcattattagcattattagcAGTATTAGTCTTATTAGTCTTATTAGtcttattagtattattagtagtattagtcttattagtagtattagtattattagtagtattagtattattagtatttttagtatcattagtattactagtcttactagtatgattattgttattattatgattattattgctattattattgttatcattattgctattattattgttataattattgttataattattgttattaacaGGATATTAATCCTCGTATATTCTGATTATAGAAGCCTTTCGTGTCAAGAGACACGTGCGTGCAGATGCATGCCTCTTGCCAattcaaagctgcagctgcaggtgtctGTGTGTCCTACGCCGCtttggactgagggtttaggccttaataGACTCTAGGCTTTCTAGGTTTGTGGCGGGAGATAGCTTGCAAGCTTTAGACACACGGCATAAGCTCAGTCCCGTTCTTTTACTATTCTGCTCGTTCGCGCCGTACGCCCCTGACGTCCAGAACCAGAAAAGTGGTTCCTGCACATGTCTTGCACAAGCTCAGCGCTCAAGTTTCTGATATCAGGGTTCCGCNGTTCTTTTACTATTCTGCTCGTTCGCGCCGTACGCCCCTGACGTCCAGAACCAGAAAAGTGGTTCCTGCACATGTCTTGCACAAGCTCAGCGCTCAAGTTTCTGATATCAGGGTTCCGCAAGCTGGCCTATCCTCCAAGCACCTCCCTGTCAGCTGCCATTCCGGCTCCAGAGGAGTCTCCCCAGTTAGTCGACCAGTGTAAAGCTTGTCATGCCCTCAGCGACTGTGAGGCCGCACCAACGCGCAGCCCGTCCTGAGGCGAGGCTAGCAGGCACGTTGACCCCCGAGCAGTTCGCGGCGCAGTTTCACAGACAGCAGCAGACCGACACAGACAGCTCCTTCGTGCAAATGCTTCAGCAGCCTGTAAGTTGGCCCCACGGCTTCACCGACAGCTTCTTTCTGCGAGCCGCAATGATCCTCTACAGCTTCGGCCTGCTCAGCTGGCAGACTTCCTGCACCCNCGTGCAAATGCTTCAGCAGCCTGTAAGTTGGCCCCACGGCTTCACCGACAGCTTCTTTCTGCGAGCCGCAATGATCCTCTACAGCTTCGGCCTGCTCAGCTGGCAGACTTCCTGCACCCGAGCACGTTGTGGAGGGAAAGTCCTGTTCGAAGAGACAGTGCGCAACGATTGGGCAGACACTAAGTGTCGCTACCACTTCCGCTGTGTGCGCTGTGGCACGCGCACCAGCCCCGAGGCAAGCGGAGCTCTACATGGAGTACGATCTCGCCTGTGGATGGCTTGGATTCATTTCACCGCCTTATGCGCCCACAATCTGCCCTGGAGTCAAATCATGAGTACAATGCGAAGTCAGTATGGCATCAGCTCACCTTACCACACCCTCGGAGCTTGGCTCGAAAGGGTGCAGCAAGCCATGGGAGGCTACATTCAAGCCAAGAAGATGGATGTCATTGGCGGCAAAGGATGCGTGGTGGCCTGGGACGAGACAGCTTGGGGACGACAGCGTGCAGGCATCATGAAAAAGCCCGCACAGCAGCGAGGGCGAAGCGTCCACACCATGAAGAGGTTGCCTGGCCGGACCATTTGGAAAAAACCCGCTGTCCAGACAAGTGCAAGCAGTGAGAAAGGCGAGACAAGGTGNAAGCCCGCACAGCAGCGAGGGCGAAGCGTCCACACCATGAAGAGGTTGCCTGGCCGGACCATTTGGAAAAAACCCGCTGTCCAGACAAGTGCAAGCAGTGAGAAAGGCGAGACAAGGTGGATCTGGATGGCTGTTGTCTGTGGAAGACTAGCTTCCGCAGGAAGGCCTGCAGAGGTCTTCACGCACGGGAGTCAGACCAAGCGCGTGGCTGCCGTGCTTTTGCCTGCCAGTCGCAACGCCCTTNTGGAAGACTAGCTTCCGCAGGAAGGCCTGCAGAGGTCTTCACGCACGGGAGTCAGACCAAGCGCGTGGCTGCCGTGCTTTTGCCTGCCAGTCGCAACGCCCTTCAAGGCAAGCCTCGAGGCACCCAGCAGCTCAAGAAGGTGATTAAGCATCACATCAAGCCTGGGACGAAGCCCGTCACTGATGGTTGGGCTCCTTCGGCCAGCGTTGTTAACTCCTTAGGCCATTTCGATGAGCACGCCGTGGTGAACCATTCCAAGGAATGGCGTCACGAGGACGGCTATCACACCAATGACATCGAGTCCGAGAACAATCGTCTCAAGACATGGGCCCGCCGACGATGGGGACGCTTGCCGCCCAAGTGTACGGACGAGATGCTGATGGAGTATGTCTTCCGTGTCAACGTCGGTTCGTCCTTCAAGTGCGTGCTCACAGCCGTGCAGCATGCANGATGGGGACGCTTGCCGCCCAAGTGTACGGACGAGATGCTGATGGAGTATGTCTTCCGTGTCAACGTCGGTTCGTCCTTCAAGTGCGTGCTCACAGCCGTGCAGCATGCAGCCGGTGTCCGGAGTCCCTCAAAAGCCGTGCCAATCCAGTTTTGTTAGCTACCTTTGCTTGTTTCCCGCAAAATTAAGCAGCTTGGCCGGAATATCCCCAGGCTGCCCTGCAAGTTAAACTGCAAGGCCGTGGTAACTTCTCACTGCGCGTACTCTACCTCGCAAGCCTCGCGTGAAAACAATGTCCCAGAGACTTGCACAGCGGCAGTTCCCTGTAAAACACAGCTATCTTCACTCATAACGCATCCTGCGCGCTCAGGTGCACTTGCTCCGGAACGAGACGCTTCTGCAGCCAAGGGCCGCCAATTACTATCATTGTTTTCAttcttactatcattattatcgtTCTTANCATCCTGCGCGCTCAGGTGCACTTGCTCCGGAACGAGACGCTTCTGCAGCCAAGGGCCGCCAATTACTATCATTGTTTTCAttcttactatcattattatcgtTCTTAGTACAAGTattctcattatcattattgtcactATTATTTACTTTACTgttgttcttattatgattgttaaaAACAGCCTTATGCCTATTATcatccttcttcttgttgtccgCATTCCTACTCGTCTTAATAGTCTTGTCATTCTTACGAAGAGCCGTCATCAGCGcatcatacacatacatcccAGCCAACGACCAAGAAGCAGGGCAGCACGAAACACAGCAGAAAATCCCAAGGCACCCGAAACGCAGCGAAGACATTCCCACGCACCTGAAACGCAACTAGCGCCCTGAACCATCCTTCCCCCTGCTCAGTTGGAAAAGATAGAAGCTCCATTAGATCCTCATCATTGGGTCCTCTTCGGCTCGAGAGGAAGGTTTGCATCAGCGCATGTGCCGTGGCCGTTGTCGCCGCCTCCACCACTGCCAATCCTGACTGAAGCGCCTGCATGACCACCACCGAGATTCGATGCTCATTCAGATCCTGAAAGCTACCGGCGCACCCAGGGTCTTGGTGTGGAAAACCCGTATATCCCATCGCTTGTAACGACGTCCGAGCAGCTTCATATCGGGCCTGGCGAGAAGAGACTGATACATCAGTAGAGGGAGAGTCTCCGCTCTTTGCTTTAACGGTAGGGGGAGCAACTCCTCCATCTTCATTTCCCGTTTGCCTCTTTCGTGagggtggaggaggtggtgggggagtaactccacccNGTAGAGGGAGAGTCTCCGCTCTTTGCTTTAACGGTAGGGGGAGCAACTCCTCCATCTTCATTTCCCGTTTGCCTCTTTCGTGagggtggaggaggtggtgggggagtaactccacccgaACCTTTCCCTCCTTCCCTTTCTCTTTGTCCAGCGGCTCCCTTTGAATGTCCCTTATCAGACGGAACATCCTCACCATGTGCTCTGGCCGACCTCCGCCACTGTCGCAAAAAGCTGCGGTACGTCACATAGGGGAGCTGAGCTTGCTCTCTGTTTTGGCAGAAAGCTTCATATTCAGCTTGGTAGCTGGGATCTTGCACAGAACGCCGGGACATGGCTCGTCTTCAATATTCTTAAGTGCCTTGAGCTGCCAGTGAGCTGCATTAGGAAGTGTTGAGTTCCAACAAAGTAAATGCTCTGGATCCCTGTAGGTCCCCGACAACGCTGGGCCAATGAACCCATTTGGTAGGGAGGTCCTGGTAAGACCTAAATGTGTAGCTTTGGCCAATTGCAGTCAGGTGTTCAGAACTTTGAGCGAAGACGACCATGACTAGGCCCCCGGCTGCGGAGCAACCGCTTCCATTCTCATGAATCTATTGCGGGCACTCTTACATGCGCCAGAATCGATTTTATCAGCGCTCGGCAGCAATCTTCAAAAATTCTACAAAAAGACGCAGGGGAGTGACTCCTGGGGAGGAACTCCACCTGTATAACCTTAGGCTGGTTCTCAGGGGGAGGATCTCCACCCTGGGGAGCAACTCCACCTTACATGCCCGCCTTACATACCCGCCGGGGCGTCCTCAGTGGAAGGTTGAAGGCGTGCATGGGTCAGCTCCCATTGTGAGGCTGCCAAATTGAGAGTGCTGTCCTCACTGTAGAACGTGGCTCGAAACCGCTCGACCTCCTCCAAGAACCTAGTCCTCAGCGGATCTGACAGGTAGCGGCAGGCATAGGAGACAAGGTGAGTCTCCCTTTCCAAGCTGTCGAGATCGATCCGGTGAAGATTCAGCGCCTCTGCCACAAAGCTGCCGCTTCCCAGCCTTGCTGTTGTGAGATAGGCCATGATCAGGTCCCCAATCGCCCTGCGACGTCGGTGCCTGATTTGGTCCCATTCCTGGAACCCTACCAGCACTCCCAGATGGCTCATGAGTTCTCGAACTCTGGctggggggagtaactccaccgcCAGATTCATGATCTGGTCCTTCGTGATCAGCTGAAGCGCACCAATCCGGCCAATAAGCTCGCTCATTGCGCCACCAGGGAGCATCTCCCCTCCATTCGCCCTCCGCTCTTCAGTCAACAACGCTGCAAAGGTTGGCAGGAGAGCCAGGGCGAGATTAGTCAGCGAACGTTCATAGTACATGTTGCGCAAGAAAGCTGAAGCCTACCTCCAAAGAGCTCGAGCCCCCAAATCTGAGGTCAGGTCAGATTACATAACATGACTCCAGGTGGACGAGGCTCAAAAGTTCGACAAGCCCAGGCAAATATCGGGAGTGCCTCCTCGAGATGTTGTCAGTCCTGGAGCGGAGGTACTCCTGCGGATGCCCGAAGTTGCAAAGTTGCAGCTGAAAATATGCTATGCTGAACATGTTTCGGNCTGCGGATGCCCGAAGTTGCAAAGTTGCAGCTGAAAATATGCTATGCTGAACATGTTTCGGCTGCAAGAAT
>BGNK01002692.1_17843_23935
AGACGGATTATGCAGAAGGCCGTGCTTGACAGGTCTCGTTCCCTTCAAAAGGATGCAGACCAGTGTTTCGCAACAAGTTCTCGCTGCACCTGGGGTCTCTTCTCCGCCAAGGAGCAGGCCAGGATGAGGCAAAAGCTTTGCGTCGGAGATTTTCGTCTTGTGGCCAAGGCCGTGCCGGAGGAGATCGGTGAGTTCGTGTGGGGAACCGATAGCTTGCACTTCAAGCTGCCTCGTGCACAGGACATCTCCGAGGAGGACCCCATTCACGATGCTCTGAAGAACTTCGCCAACATCACCCTTGACGCGTTGTGGATGGACCTCTCCGCCAAGCAGGCCGATGTAACCAAGGAAAGACGTGGNGACATCTCCGAGGAGGACCCCATTCACGATGCTCTGAAGAACTTCGCCAACATCACCCTTGACGCGTTGTGGATGGACCTCTCCGCCAAGCAGGCCGATGTAACCAAGGAAAGACGTGGAGAGAAGGCGCGCGAGGCCAAGAAGCGCAAGAAGATTGATTCCAAGCAGCCAGACGAGGATTGAGAGCCAACTCATCTATTGCAGCGTAGCTCCCAACTCTTACTTTCATTATTATTATTCACACTTATTGaaattattgctattgttattgctactactattataattatgatcattattattatgattgttattactattattgttattattatgattattattaataatattattgctattattattgtttttattattaatattattagtattattagtattattagtattattagtattattagtattattagtcttattagtattattagtagtattagtattatcagtagtattagtactattagtattattaatattattagtattattagtattattattattataactagtattactagtatgataattgttatgattatgatgaatattgttattattattgttataattattgttattgATAGGATATTAATCCTCTTATATTTTGATTATAGAAGCCTTTCGTGTCAGGAGACATGTGCGTGCAGATGCATGCCTCTTGCCAattcaaagctgcagctgcaggtgtctGTGTGTCCTAGGCCGCTttagactgagggtttaggccttaatgATTTTGCATTTCATTCTCTAGGCTTTCTAGGTTTGTGGCGGGAGACAGCTTGCAAGCTTTAGACAGTAGACACACGGCATAAGCTCAGTCCAGTTCTTTTACTATTCTGCTCGTTCGCGCCGTACGCCCCTGACGTCCAGAACCAGAAAAGTGGTTCTAGACAGTAGACACACGGCATAAGCTCAGTCCAGTTCTTTTACTATTCTGCTCGTTCGCGCCGTACGCCCCTGACGTCCAGAACCAGAAAAGTGGTTCCTGCACTTGTCTTGCACAAGCTCAGCGCTCAAGTTTCTGATATCAGGGTTCCGCAAGCTGGCCTATCCTCCAAGCACCTCTCTGTCAGCTGCCATTCCGGCTCCAGAGGGGTCTCCCCAGTTAGTCGACCAGTGTAAAGCCTGTCATGCCCTCAGCGACTGTGAGGCCGCACCAACGCGCAGCCCGTCCTGAGGCGAGGCTACCAGGCACGTTGACCCCCGAGCAGTTCGCGGCGCAGTTTCACAGACAGCAGCAGGCCGACACAGACAGCTCCTTCGTGCAAATGCTTCAGCAGCCTGTAAGTTGGCCCCACGGCTTCACCGACAGCTTCTTTCTGCGAGCCGCGATGATCCTCTGCAGCTTCGGCCTGCTCAGCTGGCAGACTTCCTGCACCCAAGCACGTTGTGGAGGGAAAGTCCTGTTCGAAGAGACAGTGCGAAACGATTGGGCAGACACTAAGTGTCGCTACCACTTCCNCAGCTTCGGCCTGCTCAGCTGGCAGACTTCCTGCACCCAAGCACGTTGTGGAGGGAAAGTCCTGTTCGAAGAGACAGTGCGAAACGATTGGGCAGACACTAAGTGTCGCTACCACTTCCGCTGTGTGCGCTGTGGCACGCGCACCAGCCCCGAGGCAAGCGGAGCTCTACATGGGGTACGATCTCACCTGTGGATGGCTTGGATTCATTTCACCGCCTTATGCGCCCACGATCTGCCCTGGAGTCAAATCATGACTACAATGCGAAGTCAGTATGGCATCAGCTCACCTTACCACACCCTCGGAGATTGGCTCGAAAGGGTGCAGCAAGCCATGGGAGGCTACATTCAAGCCAAGAAGATGGATGTCATTGGCGGCAAAGGATTCGTGGTGGCCTGGGACGAGACAGCTTGGGGACGACAGCGTGCAGGCATCATGAAGAAGCCCGCACAGCAGCGAGGGCGAAGCGTCCACACCATGAAGAGGTTGCCTGGCCNCAAAGGATTCGTGGTGGCCTGGGACGAGACAGCTTGGGGACGACAGCGTGCAGGCATCATGAAGAAGCCCGCACAGCAGCGAGGGCGAAGCGTCCACACCATGAAGAGGTTGCCTGGCCAGACCATTTGGAAAAAACCCGCTGTCCAGACAAGTGCACGCAGTGAGAAAGGCGAGACGAGGTGGATCGGGATGGCTGTTGTCTGTGGAAGACTAGCTTCCGCAGGAAGGCCTGCAGAGGTCTTCACGCACGGGAGTCAGACCAAGCGCGTGGCTGCCGTGCTTTTGCCTGCCAGTCGCAACGCCCTTNTGGAAGACTAGCTTCCGCAGGAAGGCCTGCAGAGGTCTTCACGCACGGGAGTCAGACCAAGCGCGTGGCTGCCGTGCTTTTGCCTGCCAGTCGCAACGCCCTTCAAGGCAAGCCTCGAGACACCCAGCAGCTCAAGGTGATTAAGCATCACATCAAGCCTGGGACGAAGCCCGTCACTGATGGTTGGGCTCCTTCGGCCAGCGTTGTCAACTCCTTGAGCCATTTCGATGAGCACGCCGTGGTGAACCACTCCAAGGAATGGCGTAACGAGGACGGCTATCACACCAATGACATCGAGTCCGAGAACAATCGATGCCGAGCCTCGAGAACGGCTGCTGCGGAATCGTCTCAAGACATGGACCCGCCGACGATGGGGACGCTTGCCGCCCAAGTGTACGGACGAGATGCTGATGGAGTATGTCTTCCGTGTCAACGTCGGTTCGTCCTTCAAGTGCGTGCTCACAGCCGTGCAGCATGCANGATGGGGACGCTTGCCGCCCAAGTGTACGGACGAGATGCTGATGGAGTATGTCTTCCGTGTCAACGTCGGTTCGTCCTTCAAGTGCGTGCTCACAGCCGTGCAGCATGCAGCCGGTGTCAGGAGTCCCTCAAAAGCCGTGCCAATCCAGTTTTGTTAGCTACCTTTGCTTGTTTCCCGCAAAATTAAGCAGCTTGGCCGGAATATCCCCAGGCTGCCCTGCAAGTTAAACTGCAAGGCCNAAGGCCGTGGTAACTTCTCACTGCGCGTACTCTACCTCGCAAGCCTCGCGTGAAAACAATGTCCCAGAGACTTGCACAGCGGCAGTTCCCTGTAAAACACAGCTATCTACACTCATAACACATCCTGAGCGCTCAGGTGCACTTGCTCCGGAACGAGACGCTTCTGCAGCCAAGGGCCGCAAATTGCTATCATTGTTTTCAttcttactatcattattatcgtTCTTAGTACaagtattatcattatcattattgtcactATTATTTACCTTACTgttgttcttattatgattgttgaAAACAGCCTTATGCCTATTATcatccttcttcttgctgtccGCATTCCTACTCGTCTTAATAGTCTTGTCATTCTTTCTAAGAGCCGTCATCAGCGCATCATACACAGAAATCCCAGCCAACGACCAAGAAGCAAGGCAGCACGAAACACACCAGAAAATCCCACGCACCCGAAACGCAGCGAACACATTCCCACGCACCTGAAACGCAAGTAGCGCCCCGTGTGTCCCCTCTCGATGCCAATGGAGCTGCGCGCCGGCATCAGCGGCAGAACCGTGGCGCCGCTCTTCGCCTCGCCCGCAGGGCTGAGGAACGCACCTACCCCGAGCTCCTGCGCTCGCAGAAGTGACGGCTTGTTGTCCTTGCACTTGAGGTTGGAGGCCGCTGGAGTCCCGAGGCTGCCCATTTCGTCCGTTGCGGCCTGCCTTCACCTCTCGATGGTCTGCCTTGCTCGCCTGTTCGGCCGCCAGAGCCTTCGGTGCGAGTCTCCTTGGTTTTTCCCTCGCCGGCATCGCCAATGTTGACGGCGACCAGCTCCTGTTCAGCGAGGTCCTTTCCTCGACTCGAAGCACAGGTTCCTTGTTCCTGTGGCCAGTTTCTTATATACGGATTGGTAAGCGAGGGCTCGTGGTACTTCGAAATCCATGTTGAAAGCGAGAAAAAGGCTTTGCAGTAACTTGGCAGGCTCTGCGATGCGAGGTGGGAGAAGGCGGATGGAGGCGGCATTATGCGGTGGTAGGGTggggggaggaaggaaggatgaCCCAGTGATGACACCGAAAATGGGATGCCACACCCAACCCCGCCAGAGCGACAATTGGACCACCGCCAGAACCGAACCGAAACCAGCACCACCCACGGAATTGGCAGCGGAAGCAGGGCACACGCCGTCGGAGCTTCTGTGCCGCGTGCTGCGCGAAGCCACTGCACACCACGCCTCGCACTTGTGCCTGCCCTGCCACCAAAGCCTCCGCCTCGTGGACGCCCGCGTCGCCCACAGGCAAAATTCCGAAAGCACCCCAATGCGCAACCGCTGCCCCCTCAGAGCCCAAGGGCCCGGCATCGGACCCTGCACGGTTTCTAACTGCGATGCAACGATGCCGCGCCAGACCGAAGCGGTTTATAATGTACAGACAGTGTCATGCACTCGAGCCCAGCCTGCAGGAGCTGAAAAAGCGCGAACCGGTGCCCGCCTTTGTCTCAGGGCGCCCCCGCCGCACCCTTACAACGGTCAGCGAATCGGCGAGGCGACCAACCCAGGCCCGGGAGACGACACCAGAGACGGCACCAGCCAGCGACGCCATCGTGGTCTCCATGCCCTGGCGCAAATGGGCCTTCGTCGGCCAGACACGGGTCCTCCATCCcatgcagagctctgcagcGGAGAGCCACAAGAGCTCGTGGTTCTGGGCTCGGAGGTCGGCGGGCGCTGGAGTGGCGAGGCTGGCCGCTTCGTGCAGCACCTACTCCGCGTCCGAGCTCCGCCAGCTCTCCGCCGCGCGGCCGCCGCGGGCTGGTCGCGCCGTTGGTGGGGCATACTGGCTGTTGCCGTGCAGCAGGCCGGGCTTGGCCAGCGCCGCTCCACTCGTGCCAGAGGGATGAGCCGCCCCTCGAGCGAGTGCTCGAGCTCGCCGGACCAACGAGCCCCAGTCGCTTGCCGCTGCGCTCGTAGCGGTCGGCGATGCGGTTTCCTTGCAAGTAGCGAAAGCGTAGCGTAGCTGCGGGTAGTAGGCATGCCCTTGTGGCGGAGTTGAGGGACAGCCACCTTGCAGGCGGAAAAGAGGCGGGTAAAAAAAAAAGATGTCCGACACGCTCAGCCAACAGACACCGTTCGCGTCGCCTCGTGAGCTGGACCGCGAAGCATCGCCCGGTCTCGGGGGGCAAGCGGCGCCGGGCGAAGCAGGCGATGCCACTCCAGGGTTCACACCACCTGCTTCGCCGACGTTGCTGCCTGGCAGGATGCCCGCCCCCAGCAAGCACCAGGCGAGCCGTGTTCCTGGCTGTTCGCACCACTTCTCCATGCCGGCGCAGGTGCAATGACACAGGCCGCCACACGAACCTTGCAGGACCAAGGCTGGAGCGATTGCCCGACATGGCGTATGCTGCTCGAAGGAGCCCGTCCTGCCCCGCCAGCGGCCCCTGGTGTCGGGGACTGGCCGCACGGCTGGCAGTACCACGCATCGCGGACCCTTGCCGTACACTCTCGCGATTGCGTGCTTCTGCCTTCCTTGCCGCCCAGTTGGCGCGCACTGCTCCGCTGCTAGGCAGCGCTGCATGCCGGAGCGTGGCTCACCGCTGTGCCGTGCGACCAGGCAACCAGCATCCCGCCACAAGCCATGCAAATTGCGTTGAGGCGACGCCTTCGCCTGCCCCTGCCTCTTTGCCCCAGCCGCTGCGGCCCCAGCCCTGGATGTGGT
>BGNK01002692.1_17984_24046
GTCGGAGATTTTCGTCTTGTGGCCAAGGCCGTGCCGGAGGAGATCGGTGAGTTCGTGTGGGGAACCGATAGCTTGCACTTCAAGCTGCCTCGTGCACAGGACATCTCCGAGGAGGACCCCATTCACGATGCTCTGAAGAACTTCGCCAACATCACCCTTGACGCGTTGTGGATGGACCTCTCCGCCAAGCAGGCCGATGTAACCAAGGAAAGACGTGGNGACATCTCCGAGGAGGACCCCATTCACGATGCTCTGAAGAACTTCGCCAACATCACCCTTGACGCGTTGTGGATGGACCTCTCCGCCAAGCAGGCCGATGTAACCAAGGAAAGACGTGGAGAGAAGGCGCGCGAGGCCAAGAAGCGCAAGAAGATTGATTCCAAGCAGCCAGACGAGGATTGAGAGCCAACTCATCTATTGCAGCGTAGCTCCCAACTCTTACTTTCATTATTATTATTCACACTTATTGaaattattgctattgttattgctactactattataattatgatcattattattatgattgttattactattattgttattattatgattattattaataatattattgctattattattgtttttattattaatattattagtattattagtattattagtattattagtattattagtattattagtcttattagtattattagtagtattagtattatcagtagtattagtactattagtattattaatattattagtattattagtattattattattataactagtattactagtatgataattgttatgattatgatgaatattgttattattattgttataattattgttattgATAGGATATTAATCCTCTTATATTTTGATTATAGAAGCCTTTCGTGTCAGGAGACATGTGCGTGCAGATGCATGCCTCTTGCCAattcaaagctgcagctgcaggtgtctGTGTGTCCTAGGCCGCTttagactgagggtttaggccttaatgATTTTGCATTTCATTCTCTAGGCTTTCTAGGTTTGTGGCGGGAGACAGCTTGCAAGCTTTAGACAGTAGACACACGGCATAAGCTCAGTCCAGTTCTTTTACTATTCTGCTCGTTCGCGCCGTACGCCCCTGACGTCCAGAACCAGAAAAGTGGTTCTAGACAGTAGACACACGGCATAAGCTCAGTCCAGTTCTTTTACTATTCTGCTCGTTCGCGCCGTACGCCCCTGACGTCCAGAACCAGAAAAGTGGTTCCTGCACTTGTCTTGCACAAGCTCAGCGCTCAAGTTTCTGATATCAGGGTTCCGCAAGCTGGCCTATCCTCCAAGCACCTCTCTGTCAGCTGCCATTCCGGCTCCAGAGGGGTCTCCCCAGTTAGTCGACCAGTGTAAAGCCTGTCATGCCCTCAGCGACTGTGAGGCCGCACCAACGCGCAGCCCGTCCTGAGGCGAGGCTACCAGGCACGTTGACCCCCGAGCAGTTCGCGGCGCAGTTTCACAGACAGCAGCAGGCCGACACAGACAGCTCCTTCGTGCAAATGCTTCAGCAGCCTGTAAGTTGGCCCCACGGCTTCACCGACAGCTTCTTTCTGCGAGCCGCGATGATCCTCTGCAGCTTCGGCCTGCTCAGCTGGCAGACTTCCTGCACCCAAGCACGTTGTGGAGGGAAAGTCCTGTTCGAAGAGACAGTGCGAAACGATTGGGCAGACACTAAGTGTCGCTACCACTTCCNCAGCTTCGGCCTGCTCAGCTGGCAGACTTCCTGCACCCAAGCACGTTGTGGAGGGAAAGTCCTGTTCGAAGAGACAGTGCGAAACGATTGGGCAGACACTAAGTGTCGCTACCACTTCCGCTGTGTGCGCTGTGGCACGCGCACCAGCCCCGAGGCAAGCGGAGCTCTACATGGGGTACGATCTCACCTGTGGATGGCTTGGATTCATTTCACCGCCTTATGCGCCCACGATCTGCCCTGGAGTCAAATCATGACTACAATGCGAAGTCAGTATGGCATCAGCTCACCTTACCACACCCTCGGAGATTGGCTCGAAAGGGTGCAGCAAGCCATGGGAGGCTACATTCAAGCCAAGAAGATGGATGTCATTGGCGGCAAAGGATTCGTGGTGGCCTGGGACGAGACAGCTTGGGGACGACAGCGTGCAGGCATCATGAAGAAGCCCGCACAGCAGCGAGGGCGAAGCGTCCACACCATGAAGAGGTTGCCTGGCCNCAAAGGATTCGTGGTGGCCTGGGACGAGACAGCTTGGGGACGACAGCGTGCAGGCATCATGAAGAAGCCCGCACAGCAGCGAGGGCGAAGCGTCCACACCATGAAGAGGTTGCCTGGCCAGACCATTTGGAAAAAACCCGCTGTCCAGACAAGTGCACGCAGTGAGAAAGGCGAGACGAGGTGGATCGGGATGGCTGTTGTCTGTGGAAGACTAGCTTCCGCAGGAAGGCCTGCAGAGGTCTTCACGCACGGGAGTCAGACCAAGCGCGTGGCTGCCGTGCTTTTGCCTGCCAGTCGCAACGCCCTTNTGGAAGACTAGCTTCCGCAGGAAGGCCTGCAGAGGTCTTCACGCACGGGAGTCAGACCAAGCGCGTGGCTGCCGTGCTTTTGCCTGCCAGTCGCAACGCCCTTCAAGGCAAGCCTCGAGACACCCAGCAGCTCAAGGTGATTAAGCATCACATCAAGCCTGGGACGAAGCCCGTCACTGATGGTTGGGCTCCTTCGGCCAGCGTTGTCAACTCCTTGAGCCATTTCGATGAGCACGCCGTGGTGAACCACTCCAAGGAATGGCGTAACGAGGACGGCTATCACACCAATGACATCGAGTCCGAGAACAATCGATGCCGAGCCTCGAGAACGGCTGCTGCGGAATCGTCTCAAGACATGGACCCGCCGACGATGGGGACGCTTGCCGCCCAAGTGTACGGACGAGATGCTGATGGAGTATGTCTTCCGTGTCAACGTCGGTTCGTCCTTCAAGTGCGTGCTCACAGCCGTGCAGCATGCANGATGGGGACGCTTGCCGCCCAAGTGTACGGACGAGATGCTGATGGAGTATGTCTTCCGTGTCAACGTCGGTTCGTCCTTCAAGTGCGTGCTCACAGCCGTGCAGCATGCAGCCGGTGTCAGGAGTCCCTCAAAAGCCGTGCCAATCCAGTTTTGTTAGCTACCTTTGCTTGTTTCCCGCAAAATTAAGCAGCTTGGCCGGAATATCCCCAGGCTGCCCTGCAAGTTAAACTGCAAGGCCNAAGGCCGTGGTAACTTCTCACTGCGCGTACTCTACCTCGCAAGCCTCGCGTGAAAACAATGTCCCAGAGACTTGCACAGCGGCAGTTCCCTGTAAAACACAGCTATCTACACTCATAACACATCCTGAGCGCTCAGGTGCACTTGCTCCGGAACGAGACGCTTCTGCAGCCAAGGGCCGCAAATTGCTATCATTGTTTTCAttcttactatcattattatcgtTCTTAGTACaagtattatcattatcattattgtcactATTATTTACCTTACTgttgttcttattatgattgttgaAAACAGCCTTATGCCTATTATcatccttcttcttgctgtccGCATTCCTACTCGTCTTAATAGTCTTGTCATTCTTTCTAAGAGCCGTCATCAGCGCATCATACACAGAAATCCCAGCCAACGACCAAGAAGCAAGGCAGCACGAAACACACCAGAAAATCCCACGCACCCGAAACGCAGCGAACACATTCCCACGCACCTGAAACGCAAGTAGCGCCCCGTGTGTCCCCTCTCGATGCCAATGGAGCTGCGCGCCGGCATCAGCGGCAGAACCGTGGCGCCGCTCTTCGCCTCGCCCGCAGGGCTGAGGAACGCACCTACCCCGAGCTCCTGCGCTCGCAGAAGTGACGGCTTGTTGTCCTTGCACTTGAGGTTGGAGGCCGCTGGAGTCCCGAGGCTGCCCATTTCGTCCGTTGCGGCCTGCCTTCACCTCTCGATGGTCTGCCTTGCTCGCCTGTTCGGCCGCCAGAGCCTTCGGTGCGAGTCTCCTTGGTTTTTCCCTCGCCGGCATCGCCAATGTTGACGGCGACCAGCTCCTGTTCAGCGAGGTCCTTTCCTCGACTCGAAGCACAGGTTCCTTGTTCCTGTGGCCAGTTTCTTATATACGGATTGGTAAGCGAGGGCTCGTGGTACTTCGAAATCCATGTTGAAAGCGAGAAAAAGGCTTTGCAGTAACTTGGCAGGCTCTGCGATGCGAGGTGGGAGAAGGCGGATGGAGGCGGCATTATGCGGTGGTAGGGTggggggaggaaggaaggatgaCCCAGTGATGACACCGAAAATGGGATGCCACACCCAACCCCGCCAGAGCGACAATTGGACCACCGCCAGAACCGAACCGAAACCAGCACCACCCACGGAATTGGCAGCGGAAGCAGGGCACACGCCGTCGGAGCTTCTGTGCCGCGTGCTGCGCGAAGCCACTGCACACCACGCCTCGCACTTGTGCCTGCCCTGCCACCAAAGCCTCCGCCTCGTGGACGCCCGCGTCGCCCACAGGCAAAATTCCGAAAGCACCCCAATGCGCAACCGCTGCCCCCTCAGAGCCCAAGGGCCCGGCATCGGACCCTGCACGGTTTCTAACTGCGATGCAACGATGCCGCGCCAGACCGAAGCGGTTTATAATGTACAGACAGTGTCATGCACTCGAGCCCAGCCTGCAGGAGCTGAAAAAGCGCGAACCGGTGCCCGCCTTTGTCTCAGGGCGCCCCCGCCGCACCCTTACAACGGTCAGCGAATCGGCGAGGCGACCAACCCAGGCCCGGGAGACGACACCAGAGACGGCACCAGCCAGCGACGCCATCGTGGTCTCCATGCCCTGGCGCAAATGGGCCTTCGTCGGCCAGACACGGGTCCTCCATCCcatgcagagctctgcagcGGAGAGCCACAAGAGCTCGTGGTTCTGGGCTCGGAGGTCGGCGGGCGCTGGAGTGGCGAGGCTGGCCGCTTCGTGCAGCACCTACTCCGCGTCCGAGCTCCGCCAGCTCTCCGCCGCGCGGCCGCCGCGGGCTGGTCGCGCCGTTGGTGGGGCATACTGGCTGTTGCCGTGCAGCAGGCCGGGCTTGGCCAGCGCCGCTCCACTCGTGCCAGAGGGATGAGCCGCCCCTCGAGCGAGTGCTCGAGCTCGCCGGACCAACGAGCCCCAGTCGCTTGCCGCTGCGCTCGTAGCGGTCGGCGATGCGGTTTCCTTGCAAGTAGCGAAAGCGTAGCGTAGCTGCGGGTAGTAGGCATGCCCTTGTGGCGGAGTTGAGGGACAGCCACCTTGCAGGCGGAAAAGAGGCGGGTAAAAAAAAAAGATGTCCGACACGCTCAGCCAACAGACACCGTTCGCGTCGCCTCGTGAGCTGGACCGCGAAGCATCGCCCGGTCTCGGGGGGCAAGCGGCGCCGGGCGAAGCAGGCGATGCCACTCCAGGGTTCACACCACCTGCTTCGCCGACGTTGCTGCCTGGCAGGATGCCCGCCCCCAGCAAGCACCAGGCGAGCCGTGTTCCTGGCTGTTCGCACCACTTCTCCATGCCGGCGCAGGTGCAATGACACAGGCCGCCACACGAACCTTGCAGGACCAAGGCTGGAGCGATTGCCCGACATGGCGTATGCTGCTCGAAGGAGCCCGTCCTGCCCCGCCAGCGGCCCCTGGTGTCGGGGACTGGCCGCACGGCTGGCAGTACCACGCATCGCGGACCCTTGCCGTACACTCTCGCGATTGCGTGCTTCTGCCTTCCTTGCCGCCCAGTTGGCGCGCACTGCTCCGCTGCTAGGCAGCGCTGCATGCCGGAGCGTGGCTCACCGCTGTGCCGTGCGACCAGGCAACCAGCATCCCGCCACAAGCCATGCAAATTGCGTTGAGGCGACGCCTTCGCCTGCCCCTGCCTCTTTGCCCCAGCCGCTGCGGCCCCAGCCCTGGATGTGGTGGAGCCATGGACCCTCTAGGCGACCATGCCCTAGCTTGCTCGCGGACGGGCTTGTTGGCCAGACGTGCGAAAGTGGTTGAGCCCGCCTGGGTCCGCGTGGCGCGCGAGGCC
>BGNK01000033.1_447277_453555
TGCCGAACCTTTGGCTATACAACTCATGCTGAAGCAAATGTCGCACTGGTTTGCCCACTTCATGCAAGTGACACCAAAGCCTCCCCAGgagtccaagcccaagcagaacaCCGACGATTTGCAGAGTGGCTTCGCGTACGTCAAGGCCAACGGTCCCAGAACCAACATTGGCAACCAACAGATCGAGTGGGCGGAAATTGAAACCCGGAGGACAGACGGCTCGCTTCACGGTTGGTCAGCTGGGCTGGTAAAGGAATGCCTACGAGGTCACTCGAGTGGGATTGTGTACGCGAAGACCATGAACGACTTCTATTTGACCTGGCACGACCTTGCCGCCTGGTTCTTAGACGAGGTTGTTGTTGAACTTCTTGGGGATCTCAAGTCAAAGACCATTGTCTTTCTCGGCCTGGCCGAAAAAGGAAAGACACCTGCTGCGCAGGCGATCGCCATGGCAATCAGTGAGTACTACATTCTTCGGGACAACAAGGATGAAAGTATCCAGCCGGGTTTCCCCATATGCTCATCCTTAGATCAGCTGCGAGGAGAGTCGGGTGAGAAGTATCGACCAGATATCCTTGACGATCCAGACGTGAACATGGTGCCGATTCCCAAGTTAAAGAGCTTCCTCGACAGTTCCCTTGCAGGATGCCACACGGTAGAGAGATGGACGGCAGTCCAAAATCAACTACGCATACTCTGCGGCAATAAGGTCAATGAGAAAGCAGAGCCTGAGGAAGACAGCGGCATCTCCACAGACTTCGACACCTACGACATGATCAAGCCGGCCTTTCACGAAAAAGCGAACCTGCAGGATGTCAAGGCGTGCTTAAAGAGAGCACACTTTGTTGTCAACATGAACAAGTCGACCTCCATACGCAAGGCCGGGACTAGCAAGGGCCCGGTGATTCGTGTGCCTTACATCGACGGAATGCGGGACTTTCTCAGTGAGGAGGGGAAGTCTGTTATTTGCTATATGCAGGACGGCCACANCATACGCAAGGCCGGGACTAGCAAGGGCCCGGTGATTCGTGTGCCTTACATCGACGGAATGCGGGACTTTCTCAGTGAGGAGGGGAAGTCTGTTATTTGCTATATGCAGGACGGCCACAAATCGCCTCCAAAGGACTGGGTGCAAAAACGCCAATGGTCCCACGACCTCATGACTCTGATCATCGAGAAACAAAAGAAGCCTCCCCGCACGAGAACAATCATCTCATCGAGTACCTTCGCCGATGGGTCTACTATGCGCAAGGAGATCAAGCCCTCGCTGCCGTTTTCCGGTCGTGTTTGCCCCGCCTTCATTGCTCAGGAACAAGGACAGTCTTCAGCTGCGGAAGAGCCTACATCCTCACGAGCACCGGGTACATCTTCAAACCCCATATCCTCANTGCCGTTTTCCGGTCGTGTTTGCCCCGCCTTCATTGCTCAGGAACAAGGACAGTCTTCAGCTGCGGAAGAGCCTACATCCTCACGAGCACCGGGTACATCTTCAAACCCCATATCCTCAGAAGCACCGACTCCATCTTCCAAGCCGTCAGTCGCCCTGGCGGAGGTCAAGGTGGAGCCGGACGAGACCAAGAACTACTTTCGCATGATGATCTCCAACCCGGACTTTAACACCGTTATCGACTTGGATCCTACTCCACCATCTACCCCAGTCAAGCGGCAACGCCTATCTACGACGGCGGGTGAAACTACCAACGATGACCGTATGGATGTGGtagatgaagaagaggaggtgTTGCCTCCTGTCGGCGTGAATCCGGATGATTGATCGCCGATGTCTCAGTTTTGAAGGACGCCTCTGAGTGATCGTGCTTATAATGTAGTTCTGCCACGGAGATATCTTCGTGTCAAGAGGTTTTGATGCTAGGGTATGGTACGATGTCTGCTTTGCGCAGAAGTTCAGCTTGCTCGTGTGGAATTATCCACTCGAGATCTTGGCACATCCGTACTGTAGACTCATTGCAATCGCATTCTGCTGCAAAACAGTTGGGCACTGTGTATCCACCTCTGGAAGCGTCGCAGAAGGAATCACCAACTACTGCTGTGCTCGTGTATGGTCGTCTCAAGCACACCATGGCACTAAAGATGACATGGCGGAACTCATGCTTCAGTACCGACGCGGCATTCCAAAAGCACATCCTGCATCGTCGAGTAGTTGACTGCAGCGGTCATGTGGTATCCTTGCCTTTACGCGCCGTCGGCATTTTCTTGAAATGTGGCATTGCTTTCGGCTTGAAGAAGTGTATCAAGTGCGGCAATCCAGCACGGTTCGAGATCAGAACTTCCAGAGGCTGGACTATGTACGGCTGGACATGTAAACAGGTTGGGCACAAGCATATGGAAACCCAGCTGAACGTCTTCGGTTTCTTGACGGACATTCCAGTGAACAGCTGGCTCCCGTTCTTGCACATGATCAACTTACTACGGTTGGGACGAAGTTTCTCGTCCATCACTGACGAGATCCTTGCTGGGTACGGCAATATTGCGCGACAGACGCTTGCCAAATGGCGGGATGTCTACCCgaaagctttggggtgtgcTCTCACCAACTTGGACGCTCGCATGATCGGCGGCAAACACCACGTCGTCGTTATGGACGAGACGGTGGTGGGTGTGCATGCCGAGGATGGCTGGACTGGTGGCTGGCGTGGTATAAACAAGGCGGGGGCCGAACAAAACCGATCCTCCGAACGCAGAATTCAACAAGATGATTAATTGAATCCGGGGCAATGAAGCGACTACCTGCTCGCACTCTTCATCAGAAGGAGAGGGTTTCTTGCTCGTCGCCTTTCATCGTGAACAAGAGACCCGCCTCATCCTTCACAGCCCATATCATCATGAAGCCCGCCATCAAAAAGCCCGCCATTGCACCGGCCAAGCGCCCCAAAGAGAACAACCTCAAAAAATGGTATGTGGCTATGGCTGGGCATATGCGTCGGGGCTAATACAGACTCTTGCCATCAAACAAAAAAGCCATCAATAATAAGCCCCGCGGTTTCGATGAGATCAAGGCTACCGTTCAGAAGCACGTGGCAAAAGGCTCCTTCCTGGTCTTTGATGGGTGGCGCGCAACGGAAAAGGCTGTCAACTCGCTCGGCTACACCTATGCTCCGCCAGTGAAGCACGAGAAGCACTTTCGTGACCCGTCTACCGGCTTTCACACGAATGACGCGGAAAGTGAGAACAATAGACTGAAGAAGTGGTCTAGAACTCGTTATGGAAAACTCCAACTCAATGCATCCGAAATGGATGAGTATGTTTTCTATGTAAATGTAGGAAGCAGTCTGTGCGATGTGTTCCATGGACTTGCCATGGCTAATGGGGGCGCATGCAGCAATCGACTGCTTGCGATAGAGTGATCTCTGGACACACGCAGCAGGCAACTGCTTGCTGAAGAGGGGTAGCGTGCAGCTGAAAATCGGACTTGTGCAACTGTGTCATCCTTGCCacgtgcgtgtcatccttgatGAATGTCGTGtctgtcatccttgcgcaggggcgtTTTACATCGATGCGTAGTCTCATTTTCGTCCATCTAAGGTGCCTTTTTCTTGCACTACGACTACCAGCtcctgctgttcagggttcagggttgtggggctgtggGAACTTTGaggaggagttgaggatttggagtttgcagaCTTTGTCTAGGTTCATGCTTATTGTGGCATAAAGGTCGGGAAAGGTAGGGGGGGATACTACGCAGcccagatatatatatatatatatatatatgtatgtatatgtgtgtgtatatacctatgtgtatatatatatatatacatacttttttacagaaacacatacatatatgatgccgggcctccaagtagggctgcagggtttcggattgtacGGATANCCCCCCCACTCtgtggtcttgcttgggctACTTGTCTCTTGGCTTCGTTGTCTCCCCCGCTTTGGTGGTGCCTGTGGTGTTCGCCATTTGTTAACGTGTGCAGGAACACAGGCCCTCTCTCTGAGCTTGAGTCTAGGTGCcccagcatgccaccaagcagaaagctgcaatcttggctgacttgtcgcatgctgtgctgttgtaCTTACATTGGATTGGCTGCTGAGCGGATAGCAAATCCGTTGCCGATGGTGCTTCTGTCGCTGTGATATAGCGACGCATTAACACCCGACGCCTCCTCCCGCCTGTGGTTTGCGTGGTGGGTCCTGTTCCGGTGCGCAACCGTGGTTTGCAACCTGCCCCTGCAAAAACGAAGACAATCATGCAAAGCACGGCATCGTGCCAGCTACCGATGCCATGTTCGAGATGGGAAGTTGCCCGGCATGCCGAAAAAATGTCGAAAACTTGCACGAGTCGGGGGAAACGTGACACCAAAAAATTCCAATCCCAGCGACAATTGGCGGTTTGACATCGCGATGTCGATCCCATCCTCCGAAAACGCGGattgtcacgaggatcgtggccccaaCCAGCTcgatccctgtgactgttgtcGCAGACAGCCCTGGGAAGGGGGGGCCCAGGGTGGGCGTACNGGGGGGGGGTAGCAGCCCGGCAcgaaaaatacatatatagggttggcttagggtgcagggttgaggggtggtcTTGTGCCGTTGCCAGGGATGTGTTAATAAGGGTTCCGTTCTTGCAGCGGCCTTACACTGGTGCTTTTGTGAggggtcttcggcttttggaAAAGTGTAGGGATACGGTGTTTTTTATAGGCtctgggtttttttgagggtgccTTTGGTCGTCAGGGTtttagttctttagggtttgtaaggcttttcAGGGATTTCTTTTCCCTGGCCCAAGACGCCAATGAGCTTAGCTCAGGGTCTCTGAGTCTCCCAAGCGCCTATTCCATTCATTTCGGCCCCTCTATGtatactaaactaaacccttatagtatgagTACCGCTTATAATAGCCCTACTAGAGCCCTTTGGAAGggaatggagccctaaaccttaaaccgaaagccagTGACAGGATGACTCAAAGCAGTACTCGAACTACGAAGAACTTGTCGGGCAGCTCAGCCTAGGActgtttgaggattttgggtgatGAGGATGCTCAAAGACTAAAATTTGGCCCACTTTGCCGTAGAGCATCCTTTGCAATGTGTTGTTTTGATGTTGTTgggtgatgaagatgctgaaagGGTCCACCCTGCTGTGGAGCATCCTTTGCAAAGTTAGTTTTTTCTCTTGCATTCCGCTGTGTTTGCACCCCGATCAGCACCTGCTTGATCTGGTCCTTGCAATCCACCCTGGTGTGGAGCATTCAGGCATGCTGGGGCTCTGTATCTGTGACGCCGGCAGCTGCATGTTTCGAGAAACCCCAGGTCTTTGCGTACCCCTTTAGGCCATACTCGAAAGAACCAAGTCAGCCAAACTCGGTGTACCAGACTTGCAAGCATTGGGCCCGCCGTGGTGCACCCTTGAGAATTTTATTTGCGTACCCCTTTAGGCCATACTCGAAAGAACCAAGTCAGCCAAACTCGGTGTACCAGACTTGGAAGCATTGGGCCCGTGTTCACCATGATTAAAGCAAGGCGCTGTACATCCATCCCAATTACCGGCAAATTTGCCTCTCGGAATGCAGTTTTTTGGGTAATGGCAAGGTGTTTTTTCTCAAGAGTTGCAGTTTAAGGCGCGAGTTGTCGCCACCACGTATCTATTAATTCTccctttcaggcttctgtgaGCTTCTGCGCATGTCGTGCTTTGAAGTGGCTTTCGCTGACTCCCAGGTGTCCACAACCAGGGCCACCGCCCTCCAAATATGCAGAAGAATTCCAAGGACGCATTGCAGGTTCAAGGCACACCTGCAAAACGTCCCAGAACCCAAccacttccccctaaaccctgaacccaaaaccctaacccccccccccccccacacaaccccccacccccccccagcGCCCTCATCTCTCTCCTCTCGCGCGCAGGCCNcccccccccccccccccccccaacagacTGTTTCCTCTGCCCAGGGGTTCCGAAGCTTCTTTCCGGGGCCTGGCTGAAGCTGTGTGACCCCGTCACTCCGGGAACGGGCTAGAAGAACCCGACATCGAGATCCAAAATCTTAGGTCCCTGAACCCCGTCGTGAAATCCTGAAGAGCTGCTTTCcagcaaacccagagactccaatttcccttagtttaggaatataccttaatttaaagtagtatccctaatatgatctaaggtatattccttaagtaagggatattggagtctctgggaagagccCCCGGAGGAAT
>BGNK01004265.1_31356_37634
ggtaccttgaagctgatagacttcactcccaacttccgtgccggacctttggctatacaactcatgctgaagcaaatgtcgcactggtttgcccacttcacgcaagtgacaccgaagcctcccaaggaggccaagcccaagcagaacaccgacgatttgcagagtggcttcgcgtacatcaaggccaacggtcccagaaccagatcgagtgggcggaaattgaaaaccggaggacagacggtccacttcacggttggtcagctgggctggtatttataaaggaaaaggaatgcctacgaggtcgctcgtgtgggactgtgtacgcgaagaccatgaacgacttctgtttgaccttgcacgaccttgccgcctggtttttagacggtgttgttgttgaactgttgaacttcttggagatctcaagtcaaagaccattgtctttctcggcctggggccgaaaaaggaaagacgcctgctggatgattgtatccagccgggtttccgcatatgctcatccttagatcagctgtgaggagagtcgggggagaggtgtcgaccagatatccttgacgatccagacgtgagcatggtgccgattcccaagttaaagagcttcctcgacagttcccttgcagaatgccacacggtagagagatggacagcagcaagatttgtccaaaatcaactacgcataatttgcgacaataaggtcaatgagaaagcagagcccgaggaagacagcggcatctccacagacttcgacaccttctacgacatgatcaagccggcctttcacgaaaaagcgaacctgcaggacgtcatggcgtgcttaaagagagcacgctttgttgtcaacatgaacgctgcgaccttcatacgcaaggccgggactcgcaagggcccggcgattcgtgtgccctacattgacggaatgcgggactttctcagtgaggaggggaagtctggttttgcttgttgcaggacggccacaaatcgcctccaaaggactgggtgccaaaacgccaatggtcccacgacctcatgactctgatcatcgagaaacaaaagaagcctccccgcgcgagaacaatcatctcatcgagtaccttcgccgatgggtctacgatgcgcaaggagatcaagccctcgctgccgttttccggtcgtgttcgccccgccttcattgctcaggaacaaggacagtcttcagctgctatggaagagcctacatcctcacgagcaccaggtacatcttcagaccccatatcctcacaagcaccgattccatcttccaagccgtcagtcgccctggcggaggtcaaggaggagccggacgagaccaagaactactttcgcatgatgatctccaacccggactttaacaccgctatcgacttggatcctactccaccatctaccccagcccagcggcaacgcctatctacgacggcggatgaaactaccaacgatgaccgtatggatgtggtagatgaagagtgaatccgaaagattgatcgccgatgtctcagttttgaaggacgcctctgagtgatcatgcttacatgtagttctgccacggagatatcttcgtgtcaagaggttttgatgctagggtacggtacgatgcctgcttcgcgcagaagttcagcttgcctgtgtggaattatccactcgagatcgtggcgcatccgtaccgtagacccattgcaatcgcattctgttgcaaaacagttgggcactgcgtgtgcatctctggaagtgtcgcagaaggaatcaccaactactgctatgctcgtgtatggtcgtctcaagcgcatcatcgcactaaagatgacgttgtggaactcatgggaaggtgtatgtttaggccctgtatgtacttcatgtgattgatgctcagtccgtctatgaaaagctcatttgtgttctataagacatgccaaagcgcgctcgtgaagatggcttgcatgcctccgtgctggcggagtgcagttggcgggcatggcgggaagaactcaatgaggaatgcttcagtaccgatgctgcattccaaaagcacatcctgcatcgtcgagtagttgacggcagcggtcatgtggtatccttgcctttacgcgccgtcggcattttcttgaaatatggcattgctttcggcttgaagaagtgtatcagtgtatcaagtgcggcaaaccagcacggttcgagatgagaacttccagaggctggactgcgtacggctggacatgtaaacaggttgggcacaaggcacaagcatatggaaacccaactgaacgtctttggtttcttgacggacattccagtgaacagctggctcccgttcttgcgaatgatcaacttaccacggttaggaagaagtttctcgtccatcactgacgagatcctggctgggtacggcaatattgcgcgacagacgcttgccaaatggcgggatgtctatcagaaagctttggggtgtgctcgcgcccgcaccaacttggacgctcgcatgatcggcagcaaaacacgaggtcgtcgttatggacgaggcggtggtgggtgtgcttgctgaggatgggtggactggtggctcccgtggtatcaacaaggcgggggccgaacaaaatcgatcctccgaacggaaaactgtcaacaagatgattgaatccggggcaatgaagcgactacctgctcgcactcttcatcacaaggagagagtttcttcctcgtcgcctttcatggtgaacaagagacacgcctcatccttcacagcccatatcatgaagaagcccgccatcatgaagaagcccgccatcatgaaaaagcccgccgttgcaccggccaagctccccaaaagaacaacctcaagtctgacggtatgtggctatggctgggcatatttgtcggggctaagaatgcagtctacacccacagcaacaagaaaaaaaggtcacataccgactcttgccatcaaacaaaaaagccttcaagaataagccccgcggtttcgatgagatcaaggccaccgttcagaagcacgtcacaagaggctccttcctggtctttgatgggtggcgcgcaacggaaaaggctgtcaactcgctcagctacacctatgccccgccagcaaagcacgagaagcactttcgtgacccgtctaccggcttgcacacgaatgacgcggaaagtgagaacaacagactgaagaagtggtctagaactcggtatggaaaactccaactcaatgcatccgaaatggatgagtatgttttctatgtaaatgtaggaagcagtatgtgcgatgtgttccatggacttgccatggctaacacatgcagcaggcaactgctctcgaatggctgaagtggggtagcgtacagctgaaaaccggatgtgtgcaactgtgtcatccttgccacgtgcgtgtcatccttgatgaatgtcgtgtgtgtcatccttgcgcaggggcgttttacatcgatgcgtagtctcactttcgtccatctaaggtgcNaactgtgtcatccttgccacgtgcgtgtcatccttgatgaatgtcgtgtgtgtcatccttgcgcaggggcgttttacatcgatgcgtagtctcactttcgtccatctaaggtgccttttccttgtactacggctaccagctcctgctgttcagggttcagggttgtggggctgagggaactttgaggaggagttgaggatttggaatttgcagactttgtctaggttcacaagcttattgtggcataaaggtagcgaaaggtagggggggatactacgcagcccatatatgatatatatatatatatatgtacgtaaaacctttatgctctatttgacggatgcctttcttgtctacaagactattttccggatttaaaattttaattttttaaaaattttcaataagggaaattttaaaaaacttaaatatttatttttttatttttttaaaattttttNNNNNNNNNNNNNNNNNNNNNNNNNNNNNNNNNNNNNNtacaattttttaaattttaaaattttttaagatttaaatcgttctgaaaactccagatcggactccaggacctcgatctatttttttattttttttaaaattttccttattaaaaaatttacaataaatgaaaaaataaatattcaaaatatttaaattagtagtagtagtagtagtagtagccgtcgtcgtcgtcatagtagtagcagtcgtagccgtcgtcgtcgtcgttgtcgttgtcctagtagtcgtagtagtagcagcagttgctgtcgtcgtaaacgtcgtcgtcctagtagtagtagtagtagtagtagtagtagtagtagtagcagtagtagtagaggtagcagtaccagtagcagtagtcgtagtagtagtagtagtagtagtagtagtagtagtagtagtagtactggtacttgacagacctccagcaccaacaccacaaccaccaccatcaccgtcacttaccatgccaatgtccacatcatcagcatcagcgacgacataaacaccaaaaccaccaccaacaacaacacccaccacaacaatcagaaccaacaccaacagtatttttagaatcatattcaccatcggttattcctaaatcaggtctgcgatgcccttatgtcctgggccgcacgcgccatacactgatgaactcaaagatcgagcttacaatcatgtctgaaacagccggtcatcccttaaaatgcatagcgatgggtatggacagtatggatcattgcatatattgatcttcaacgaggagttcttcgcaagcgcgagtcatcagctcgtgccgattacgtgcctgctctgtgtacacaccgcccgtcgctcctaccgactgagcgattcttcttccctggaccctgagccctataagacctaagccccataagccttgggtatagacggtatagatcNgtgcctgctctgtgtacacaccgcccgtcgctcctaccgactgagcgattcttcttccctggaccctgagccctataagacctaagccccataagccttgggtatagacggtatagatcattgcatatattgatcttcaacgaggagttcttagtaagcgtgagtcatcagctcgtgccgattacgtgcctgctctgtgtacacacttgagagaagctgtgcccgtcatccgcggctgctttgctaatacggtggggggtcgatgcagacggctcaccatggcccgacccttagaacagcaacacagcgaaacaaaagaataacttttgaactagtgcgatttcgcaaggcgtcgcaagttccggccgcctttaatggcggtgtgccagccagcggctcaatcacaactacagcaaatgaagattaaacttgtttccaNataacttttgaactagtgcgatttcgcaaggcgtcgcaagttccggccgcctttaatggcggtgtgccagccagcggctcaatcacaactacagcaaatgaagattaaacttgtttccaatgcaggtgctgtggcacccggggccaccgttgcaggtcggtcacccgttgcgagaggaaacgcgagagattcatgcatactcagtccaataacttctccggcttataaatcagccaatatcttgtttcaatatccatctccggctttatagtgaagccaataacttgtttccattctcacgctggacagagtccagctacgagtccctcggagacggagggcagcagtgatacagtagcagtgtagtagcagtagcagtagtagtagtagtagtagtagtagtagaaatttatggaagcaagtgattaacgacaagacgatgcttgagtgagatcgttgcacggaagcagcggcagcagcagagtacagtaacctcatcagacagttcttcttggcattgcagcagcatgctcaagagactgcgaggtgatatctattacatcgcattctacgagtgaacgagtatttgcaacctcatcagacagttcatcttggcactgcagcagcatgctcaagagactgcggggtgatatgcactacatcgcgtactatgggtgaacgagtatttcgagcctcttcagacagttcttcttggcattgcagcagcatgctcaagagactgcgaggtgacatctactacatcgcagtctacgagtgaaggagtgtttgcaacctcatcaaaaggttcatcttggcactgcagcagcatgctcaagagactacgacgtgatgtgagacgcttcgcatcagatagtatcatgcaaaagagagagagag
>BGNK01000917.1_73104_79382
ttacacaaatcctacaagatgcagattgccatcatgtagtccagtttgacgcactgtgtggcacgaagcagtttatcttcccggagaaaacatccttgcggaatgtgaacgagatcgctcatggaactgtgtacttgttggactacactccaaactatcgcgtgggaccccttgctgtgcagtgtatgttgaagaagatgtcccactggttcgcgcactacacacagctgaatcccaaagtgcccgcaaaggacaccaagcccaagcaagaccagaacgatctacgtgggggcttcgattacatcacagctcagggaccaaagaccaacgtcaatatccaacagactgagtgggcggaagtagagacgcgtcgctctgacggtcccttgaacggttggtccgctggtttggtgaaagaatgtcttcgtagcctcagcacaggtaatgtttatgcgaagccggaccacaagtacctgctgaccctccacgacatagctggctggttcttggacgaggtgctcgtccacatcttgggctacctgcgttccaaaacaattgcgttcgcgggccaggggaaaacaccgcttgcccaggccattgccacgtgtctttcagagtatctcatcttgaaggacggcatggagtccgagtattctcctggtttccgcatatgctcttccttggaccaacttcgtggcgaatctggacttaagtgcagaccacacatcctggacgacgctgattctgcttccatgacggtgacgaagctaaagagtttcctcgactcaagcctcgccgaggctcgtaccgtcgagaggtggactgcagcccgctttgtcaaagggcagcttcgtatactctgcgacaacaaggttgatgaggacgcagagaaaggcacgcccgaggatgcaatgactgtgaacttcaagacgtttatggagatgacggcaccggcttttccggaaacagctagcttgcaagacaaaattgcttgttacaaacggcctgcggggacttcgcaagacgacgttcgtcgcattccctacgtaggcggcgtgacagacttcatccgcccggaaggccacgagatcttgggtcgcttgtacgacggcgtcacagggcctcctgagaactgggtcacaaagccacaatggagcctggatctgatggctatgttgtgtgagtcaacaaagaagcctccctgaacaaaggtcgtatgcagttcgtccggcagttccaatcgtcgggagatcccgcgggagattaaacccaccttaccattttctgagtacgtttcttctggcgttgtcccgaagaccgacacgaataacttctctgacgttgtcccggacattgacaaaaaacaagtcctcatgcccaaagccgaagagtcagtgccgcagaagcttctcattcacagccaaagcttgtccaggtgaagcaggaacttcaagatgtgtctcgtgcctcgctttccgatgcttctctccgcctctgacactatatcaatctggactcaccgtcgcccccgcctcacaaacgccttcgctcacagaacacccaggaacttgccaatgagatggatgtggcggacgaggatgtctgtgcttctgtcggtgataagccggatgagtggtcatcgctgacgtgtcgttctgccacggagatatcttcgtgtcaagaagttttgatgctagggtacgatgtctgctttgcgcaggatttcagctttcacgtgtggaatcatccattcgagaatttggcactatactcaattacaccccgctgcaaagcaaatcggcgctgcgtatgtaactctgcaagcctgcaagtgacggagaaggaatcaccaactactgctatgctcgtgtgtggttgtctcaagcacatcatcgcactaaagatggcatggcggaactcatgggcagttatatgtttagtgctctgtacttaatgcgattgatgcttagggcagtggctgcaggtgtggcccagtaccctttgtgcaatgttttggttttgagaatccgtttatgaaatgctcatttgttttctagaacccatgccaaagcgcgctcgtgaagatggcttgcgcgcctccatgttggcggaatgcagtcggcgagcgtggctggaagaactcaatgaggaatgcttcagtactgatgctgcattccacaagcacatcctgcatcgtcgagtacttgacggcaactgtcaactggtatccatgcctttgcgcgccgtcgggattttcttgacaaatggcattgctttcggcgtgaagaagtgtctcaaatgcggaaaaccagcgcggttcgatatgagaacttccagaggctggactacgtacggctggacatgtaaaccggttgggcgcaaatacatatggaaacccaactgaacgtctttggtttcttgacggacattccagtgaagagctggctcccgttcttgcacatgatctacttgctacggttgggaagaagtttctcgtccatcactgacgagatccttgctgggtacggcaacattgcgcgacagacgcttgcgaagtggcgggatgtctatcagaaagctctggggtgtgctgtcaccaacttggacgctcgcatgatcggcggcaaacaccaggtagtggttatggatgaggcagtggtgggtgtgcatgccgaggacgatcattcgaacgcaagaatgtcaacaagatgatagaatccggggcaatgaagcgactacctgctcgcactcttcatcacaaggagaaggtttgttcctcgtcgcccttcatcgtgaacaagagacctgccccatccttcacagcccgtatcatgaagaagcccgccatcatgagaaagcccgccatcatgaagaagcccgtcatcatgaagaagcccgccattgcaccggccaagcgcccaaaaaagaaaaacctcaagtccaatcgtatgtggctatggctgggaatatgtgtgggggctaagaatgcagtctacacccgggttcgatgagatcaaggcgactgttcagaagcatgtcgcaaaaggttccttcctcgtgttcgatggttggcgtgcaacggaaaaggctgtcaactccctttgctacaagtctgctccacccgtgaaacgcgagaagcactttcgcgatccctcgactggcttccacacgaatgacgccgaatctgagaataacagactgaagcagtggtttagaactcgttatggggaactccaactgaatgcatccgaaatggatgagtacgttttctatgtaaatgtaggaagcagtaagtgtgatgtgttccatggacttgccatggctaatgggggcgcatgcagccatcgactgcttgcgatagagtgaactctgggcatatgcagcaggcaactgctctcgaatggctgaagtggggtagcgtacagctgaaaatcggatttgtgcagctgtgtcatccttgccacgtgcgtgtgtcatctttgatgaatgccgtgtgtgtcatcctcgcgccggggcgttttacatcgatgcgtagtctcactttcgtccatctgaggtgccttttccttgcactgcgactaccagctcctgcagttcagggttcagggttgtggggccgttggaattttgaggaggagttgatggtgtggaatttgcagactttgtctgggttcacatgcttattgtggcagaaaggtaaggaacggtgcgggggggatgctacgcagcccatatttatatgtatatgtattaatattggttttagaattttagaactgttcgtgaaaggaaccgttatgaaatgcaagcgtatacattttctaccggggtccgtcaaaacccagtaaaagaggggcctaaataattaccaatactgtttggggggttccttattacaattatagtacaatgggacccaacaccctattctagttattacagcccctatactagaaggttctgcagagtttttacaaggatgtcgggagactcttgagttcgggtgtcggggttaaaggcttagcttcctacggttgatggtataagtcctacattacccatgataaggaatataccatgattcctacagtctagggtcattaatgcaggattttatatcatcaacggtaggttccccagtagtatttttttttgcacccgtgttttgtttggggctcccttattaaaaccaagcaggaaaaggatggccttcttattggggtgctgctggggaacctagcttcagcaccgaggcaagggcgaagggtcaggattcagagttgggctgcgggtggatatgagttcggctagcccatgatttcgagtatcgtgaccttaaaccctgaactctgaaccttaagccgactctaaaccctaagctttaaacattgaaccttaaaatcttcatgaacgacccttttcttttcccagaaagtccgagtactccgtaatacaggactttagggcccctttaggtatcaaaaaccgtaaaaagacaaccgtaaaccctaaaccctaaaggtttgctttttgtctaaccatcaggtctcccgtagtcgagggatcggtttaatgttcagggctcagggtggtgatgggtttatggtgtagttagggtttcaaggtttagggctttaggatttagaggaattaggggtttaggggttttagggttttagggttgaaggtttagttagggtttgtgctgtctatttctcagccgttggcatccacccagcacttcgcaccccatttcatgagaacccggaaccctgcaatgctagagtacgccctaaagcccacataaaccgtcggccctaaaaactatgttgcgggcttggggatgtaatgcttttcttttgtaggcctcctaagtttcagaattccgaagcgagaaagccgcgaaactcgaacttcaagattccaacaagctgctctcgatggacttgatatgtatacggcattacatgggagtgtccgaagaaaagggacccgaatatagtaccctgaatagtatgatccttattataacgatcccaaaatacggtacccctaatttgcaagaaactcccacattgtcatgagatgcattgttatactgccagagctttcgggttcgccctcactttgcctaccatgtgccatcctcgctctggctgaaattcgtgaacagacctgcagtatcgcgtgctgcagtatcgcgcctccgcgtctcacctcgagaccactcgtttcagaatgtttcagatggagctcccacatgccgtctgggtccagactccttgtgtttcgggtcggtccatgtcaaaggtgatttgaggatttcgtggttggtatgccttcaaagggtcatagaagctactttgaaaaagaaaaattgtaagagtaggttcgcttaatgtctatggccaaacgaaaacaaaccaaacaagtctacatccctcagggccagagaagaatttattcaaaatgattgtaagattataggccctacacagtaaatccctgacccgaaagcctaaactctacaccctacgcccgtgagcccaaagccggtgagggcttcgggttcaagattgaatgcgctctcccagatcggtttcaattctaccctttcgccctttttgttttgggatttacggcctaggatttactagagttctataagggatccttaaagggatccgtaaatggttctagaagggatctagaggggtttagggtctactaggttcctggtagtacgcttttgcactttttttctttttgggatcccttaataaaagcagatagtaggaaaaagggtaccccttatgataaaggggcaaatcaggaacctagtcaaggtttaggacgaactgacaagttgccctgcctatgaacactgccctcagacttcagccctcgagctcttcaagggttctagaagggcttagggtttaggggtctgcaagggttgtatgaggtttgaggcttctgccctagctcttgcaagaatcttcaacaccgaagggcacaaaccgtaaaccttaaaccttatactcttggtccgggtggggtggcaacaattgaatgtcgacacttgaatatctcattaaccaatcccccctacccggaagagattcgagtagggatcgcaatactaagggtttaggggtttagggggcttattaagcagaggtctatattcacagaagtctttgcggcagctccgaagtgaagtgtcattgtttgatctgaagccctgaacgagccctacccagtgaacctttttaaag
>BGNK01002288.1_17583_23831
CATGACTCCGCGTCCTTCTACTCCTGCAATGGCCTCTAATCCTTCCGATTCAGTCCCTGGAGGTATGTCAGCCAGTCCTCTCATCACATCCCCGCCGGCCAAACAAGCCAGGATTGACATGGACGACCCCGATGCCGAGCCATTGTCGCCAGATTACGAGGCCTGATTGGAATAGTTTTGACTTCTCACAGCTCACTGATCGCGGTTCACTCGGAGGAAAACAGTGACAGAGTACATGTTGCATGTGCTTCCACTTTAGGATGCCGAACCTATCTTGCATTGCAGGAACGTAACATGAGCGTAGTATAAGCCTGACAGAGATCCGTAGCACATTCTGTAGAGGGGTGGATCTACAGTCATAAGCACAATGCCAATGAAGCGTCCGTGTTAACAGAATCATGAGGATAGTTTCCTATCTGGTCGCTCCTTTGCAAGTCTCCTGTGTAGAACCTTTGAGTTCACAGGGTAGAGGATCATTATGCCGCTGCTCCCTAGAACTGGTGGCCTGCATGGCAAACCGTTGNAGGGTAGAGGATCATTATGCCGCTGCTCCCTAGAACTGGTGGCCTGCATGGCAAACCGTTGGAGGACATCACTTTCATCGAGTTCCAGAAACGTGTGTGCGAAGAGTGGTTCCAATCAGACACTCAATTCCGTCACTACATGCTTCAACGGCAAGTTCTAGATGAAGATGGACAGAATGTTAGTTTGACTCTCAGATCCATTGCAGTGTTTCTGCGCACTGGCATTATATTGGGAATTCACAAGTGCGCCGAATGCAGTGGCCCAACACGGCTGGAGTGCTCCAAGTCCAGCTCCGACGGCGGTGTCAGATATCGATGGACTTGTCGAACAAGTGGACACAAGCACATGAACCATTCNGAATGCAGTGGCCCAACACGGCTGGAGTGCTCCAAGTCCAGCTCCGACGGCGGTGTCAGATATCGATGGACTTGTCGAACAAGTGGACACAAGCACATGAACCATTCCGTCAACTCGTGTGGATTTCTCAGCAAGGTCAACATTAACAACTGGATGCCCTTCTTGCACATCATGAACATGCTGCGCCTGGGGTTACCATGGGTTCGGATCACCGATGAAATGCGGGCTGGGTATGGCAANGAACCTTTGAGTTCACAGGGTAGAGGATCATTATGCCGCTGCTCCCTAGAACTGGTGGCCTGCATGGCAAACCGTTGGAGGACATCACTTTCATCGAGTTCCAGAAACGTGTGTGCGAACAGTGGTTCCAATCAGACACTCATTTCCGTCACTACATGCTTCAACGGCAAGTTCTAGATGAAGATGGACAGAATGTTAGTTTGACTCTCAGATCCATTGCAGTGTTTCTGCGCACTGGCATTATATTGGGAATGCNACTACATGCTTCAACGGCAAGTTCTAGATGAAGATGGACAGAATGTTAGTTTGACTCTCAGATCCATTGCAGTGTTTCTGCGCACTGGCATTATATTGGGAATGCACAAGTGCGCCGAAAGCAGTGGCCCAACACGGCTGGAGTGCTCCAAGTCCAGCTCCGACGGCGGTGTCAGATATCGATGGACTCGTCGAACAAGTGGACACAAGCACATGAACCATTCCGTCAACTCGTACGGATTTCTCAGCAAGGTCAACATTAACAACTGGATGCCCTTCTTGCACATCATGAACATGCTGCGCCTGGGGTTACCATGGGTTCGGATCACCGATGAAATGCGGGCTGGGTATGGCAANGGATTTCTCAGCAAGGTCAACATTAACAACTGGATGCCCTTCTTGCACATCATGAACATGCTGCGCCTGGGGTTACCATGGGTTCGGATCACCGATGAAATGCGGGCTGGGTATGGCAATGTGAAGGACGACACTATGTTGGGTTGGCGTCGATTGTATCAAGGAAGCTTGGGGAAGGCCCTCATGAACATGAATCAAATGAAGGTTGGAGGCGCCAACCACACGGTCGTCATCGATGAATGTTTGGTCGGGACACATCCGGAGGATGGGTGGTCCTTGGGCAACCGTGGCATCAACAAAAACGGAGCTCATGAACAAGAACGGGCTGATGCACGACATGAAGCTACTTCTATGAAGGTTGCCAAGGGTAGCNACAAAAACGGAGCTCATGAACAAGAACGGGCTGATGCACGACATGAAGCTACTTCTATGAAGGTTGCCAAGGGTAGCATGAAGGTATTCCCAGCTCGCACTATCAAGAAAGGTGAACGCCAAGCGTTGGGGTCATTCGCTTTGATTAAACGCCCTGCGGCATCCTGCTCTTCTCATATGAAGCGTCCGTCGGCATCTGTTTCCATGAAGCGTCCATCAGCGTCTGTTTCCATGAAGCGTCCTTCGGCGTCGGGCTGCATCAATCGTCCTGCCGctcatcgtcgtcctcttcgTGTTCTGAAAAAACCAGCCGCTGACCTCAAGCTAAACGGCAAGTGGTTGTGGCTTGCTGTGTGTGTAGGTCGCGGAAATCAAGTCTTCACGCATGAGAACGGTCTGAAGAAGATAACATACAGACTCCTACCGCGTACTTCCNTGAAGGTATTCCCAGCTCGCACTATCAAGAAAGGTGAACGCAAAGCGTTGGGGTCATTCGCTTTGATTAAACGCCCTGCGGCATCCTTCTCTTCTCATATGAAGCGTCCGTCGGCATCTGTTTCCATGAAGCGTCCATCAGCGTCTGTTTCCATGAAGCGTCCTTCGGCGTCGGGCTGCATCAAACGTCCTGCCGctcatcgtcgtcctcttcgTGTTCTGAAAAAACCAGCCGCTAACCTCAAGCTAAACGGCAAGTGGTTGTGGCTTGCTGTGTGTGTAGGTCGCGGAAATCAAGTCTTCACGCATGAGAANACCTCAAGCTAAACGGCAAGTGGTTGTGGCTTGCTGTGTGTGTAGGTCGCGGAAATCAAGTCTTCACGCATGAGAACGGTCTGAAGAAGATAACATACAGACTCCTACCGCGTACTTCCCAGGCTGTGAATAACAAGCCTCGCGGTTTGTATGAAATTCGTGACACGCTTCACAGCCGGATACACAAAAAGAGTGTACTGGTCTTTGACGGCTGGACAGCTACTACAAAGGCGGCTGATCAGCTAGGGTATGCCCATCCGCCATCNGATACTGGCTTTCATACGAATGACGCTGAATCAGAGAACAATCGCTTGAAGCGATGGTCTCGTCAGCGGCACGGTCGTCTGCATATCGAAGAGTCTGATATGCAAGAGTACATGTTCTACGTCAATGTAGGAGGATCCATGATGTCGGTGCTAGAAGGCTTAGCACAGTCGGGTGAAAGTGGAAAAATGCAGAAATCGCATTGTCACGCTTTGAAGCACACAGGCAATCTCTGCAGTGAGAATGGGGTGAAAAGAACATCATCAGAAGATGACTTAGgaaaagcaagcaaaagcatACACATGTAGCTGAACACATTCCAACACTCTCCTGCTATCCAAGGTGCCTATATTGTCGACATCGTCATCGAGCTCTTCCATATAGATATAATAGGATATAATACTATATTCGATGATGTATACCTGATTATAACCTAGTCGGCTGGTTATAACCTAGTCGGGTGGTTATAACCGAGTCAGATGGCATAACGAAAAACGTAGGGGACCCCAACTAGGGGTGCGcccatataaatatatgtatagggctctgtatgtgtatattctgtgtatatgtatatgtatatgtatatgtatatgtatatgtacacatatatatatatatatacatgtacatacagtgtgtatatacatatatatatgtgtgtgtatatatttatatatgtatgtatgcatacacatgtatgtatatatatatatactaagcTTGGCGAGCcaagccgcaccgaagaaaaacATACAACTGCTGATCCAGGGCGGAAGGGCCCTGcttttcttcggtgcggctcggcttggggttggcttggcttggttcggCCGCCAAACTGCaccaaagaaaaaaagaacTGCAGAGCCAGGGCGGAAGGGCTTTTCTTCTTCGGCGTGGCTCGGATTTggtgcggcttggcttggctcggtttggctttgCTTAGCTGTTTGAGCCACGCCAAGCTGCACCAAAAAACTGCCGAGTCAATATTGTATCGTTCGTGCAGAACGTatgacagatatatatatatatatacatatacatatgtagacataaAAGATATATATTtttagctatatatatatatatgtatgtatgcatgtatgtataaagaTAATACGAAACACACTACAACACAACCGACTACCACATAAAATAGTTTAACATACTAAAAACAGTAATTGCCATAAAAAAGGAGCGAGTaaaatataataccctaaaagCACGATACACGGTAGCATATTGAGGGATAAAACGATGTTTTTAAAtatcatataccataatatCGTAATGTAATATAGCATGAATAATGCAACATAACATAGTACGCACAATGTAATGTGGTGGTGTCTCCACTATCACATAACATAATATTCGGCCGTAATGTATTATCGTATAATGTAAGTTTACAAGAACACGTAACATGATGGAATATTGTGAACTGCATCAAATTCTGTTTTCACATCTTACAAATTCCTGTGGTTAATAAAATATGAAGTGATATTCAGTATTTGTCAAAACCTCGAAATGATACAATATTGCGCAACACCAAAGaggatacatatatgtatatatatccaaacacctgtgtatatatatatatagctataacCCAGAAATATCTACACTGTGGAGCAGCCATAGTGCAGAGCGTAAAAGAGGGAGATCCTAAAAATGGCTCGGCTTGGCGTGGCTCGGCTTAagtggggaggggagggaacaacttgccccctcccccccatgcaCACCTGCCGAGACAGGACCTGCGCCAATCACGAAACAACAAATAATAGCCGCCTTGAGTGCGTGTTACGCACTCTTCGTGCACTCAGCAACGTCTTTGATGGCAATATGCGAGTTCTCATATGTTGTCATCACGCCTGGTAGTAGTGGCCTATCTGCTCCGGATAGCAGCACAAAACACGTCTTCTCGGCACATAGTCTGTGGTGACAAATTATGAACTGGCAGAAATGATCGTCTTGCATAAATGGTCTTGTTGCACTCATCAATGTCTTGGGTGACACTATTCGTGTTCTCACACGTTCCATCACGCGTGCCACTCGTGGCCTTACTAGCTCCGgtcagcaaaaaaaacaccttcTCGGCATACAATCAGTGAGCAGCGATGGTGCAAAGCGTCAAAGGGTGCCTTTTCTTAAGAACGACTCGGCTTGGTTTGGGTAGGCTGCGCTTGGCTtagtggggtgggggtttgggggcagtggGCGACTTGCCCCCTCCCTGGCAGGCAAGCACTGCAACGCCACATTGCAGCGAGTTAGTATATTAAATTAAGATATATGTTATTATGATGTTAGGTTCCATCACAGTGTTACAGTATTGCAGTACGTGATTATAACTACTTTCTTATACTATACATGGTACTATACGAGAAACTTGTTTTGTATAATACAATTTTCCATATGGTATTTCAgaatatatatttatgtaaGCCAAGACCTGTGGTCTCACAACCAGTTTTTGTTTCGTGAGCtctatttatgtacatatataactatatatatatattggtaaccccccccccatgaactaccgaccctcgttttgtatcgtaaataccgtgtcaaaccagcttttccggcaggttcggattctgtatctctcaaagactaccgaaaacaaactcagatttcaagagaacgtgtcagtcaactcattcaagcttgacgtgaggtccggatcctgtctctcaaggactacggaAATNaaagactaccgaaaacaaactcagatttcaagagaacgtgtcagtcaactcattcaagcttgacgtgaggtccggatcctgtctctcaaggactacggaAATCAATCTCACTTTTCAACCGGACGTGtcggtcaactcattcaggttcgacgtgagcacgtaatcaacggcaacactgtgccctccaaATCAacaaccaacttttcctagggaaaaccaaaaaaacaaaaaaaaaaaaacatcttttcagacactatgcggccaacctccaaaaagatggttttttcggttttccctaaggaaaaagatggttttgggaaggaaaaccaactttttcctaggaaaaagatggttttggcttgaaaaaccaactttttcttaggaaaaagatgg
>BGNK01003485.1_8565_14789
caaggatagccccatctgtggtgtcggcaaagcgtgtggcaacagggccaccggtaacagccagtccgaaccggagtacttctttcccctcctcctccgtctaaacttgtcgctcaaggtcgcctgccaccatggttactttctgccgaccttgttgagttttggcttgatcattcttggaaaaccaggcatcggaaagactcctgcagcgatcatcatggtcatggccgtggctcactacctgatacaggcccgcaatatggacggctacttccctggatggcgacgctccaaacagatcgatggatttagagaacgacccggggagattcacatccctgtcatcctggacgatccgctccttccctccatcaatgtcgaagatatcaaatcgttcctggacgtgggcgagaatggtctggtggatgcacgctatcgcgcagctaagtttgtcaggaatcagtgccgggttcttcttaacaatgaatggtcccctgagaaggaaccagagtatgttggcctgcctatgatcacttggNacgctatcgcgcagctaagtttgtcaggaatcagtgccgggttcttcttaacaatgaatggtcccctgagaaggaaccagagtatgttggcctgcctatgatcacttggaagcagttctcggctatgttccagccggctttaaatgattccccgatgcctcacatcatggctactttgaagagggcttctgtgatcattgccggtaacaacgcgatctatgtacggttggcttcggaacaccaaagccaaaagatccattgcatcaacaacagtgggattacggaagNNNNNNNNNNNNNNNNNNNNNNNNNNNNNNNNNNNNNNNNNNNNNNNNNNNNNNNNNNNNNNNNNNNNNNNNNNNNNNNNNNNNNNNNNNNNNNNNNNNNNNNNNNNNNNNNNNNNNNNNNNNNNNNNNNNNNNNNNNNNNNNNNNNNNNNNNNNNNNNNNNNNNNNNNNNNNNNNNNNNNNNNNNNNNNNNNNNNNNttctactcctgcaatggcctctaatccttccgattcagtccctggaggtatgtcagccagtcctctcatcacatccccgccggccaaacaagccaggattgacatggacgaccccgatggcgagccattgtcgccagattacgaggcctgattggaatagttttgacttctcacagctcactgatcgcggttcactcagaggaaaacagtgacagagtacatgttgcatgtgcttccacNNNNNNNNNNNNNNNNNNNNNttctgtagaggggtggatctacagtcataagcacaatgccaatgaagcgtccgtgttaacagaatcatgaggcatagtttcctatctggtcgctcctttgcaagtctcctgtgtagaacgattgagttcacagggtagaggatcattatgccgctgctccctagaactggtggcctgcatggcaaaccgttggaggacatcactttcatcgagttccagaaacgtgtgtgcgaagagtggNagggtagaggatcattatgccgctgctccctagaactggtggcctgcatggcaaaccgttggaggacatcactttcatcgagttccagaaacgtgtgtgcgaagagtggttccaatcaggcactcatttccgtcactacatgcttcaacggcaagttctagatgaagatggacagaatgttagtttgactctcagatccattgcagtgtttctgcgcactggcattatattgggaatgcNactacatgcttcaacggcaagttctagatgaagatggacagaatgttagtttgactctcagatccattgcagtgtttctgcgcactggcattatattgggaatgcacaagtgcgccgaatgcagtggcccaacacggctggagtgctccaagtccagctccgacggcggtgtcagatatcgatggacttgtcgaacaagtggacacaagcacatgaaccattcNgaatgcagtggcccaacacggctggagtgctccaagtccagctccgacggcggtgtcagatatcgatggacttgtcgaacaagtggacacaagcacatgaaccattccgtcaactcgtgcggatttctcagcaaggtcaacattaacaactggatgcccttcttgcacatcatgaacatgctgcgcctgggattacatgcattcaaatcaccgatgaaatgcggcatgggtatggcaatgtgaaggacgacactatttgactatgttgggttggcgtcgattgtatcaaggaagcttggggaaggctctcatgaacatgaatcaaatgaaggttggaggcgccaaccacacggtcgtcatcgatgaatgtttggtcgggacgcatccggaggatgggtggtccttgggcagccgtggcatcaacaaaaacggagctcatgaacaagaacgggctgatgcgcgacatgaagctacttctatgaaggttgccaagggtagcatgaaggtattcccagctcgcactatcaagaaaggtgaacacaaagcgttggggtcattcgctttgattaaacgccctgcggcaaccttctcttctcatatgaagcgtccgtcggcatctgtttccatgaagcgtccatcagcgtctgtttccatgaagcgtctttcggcgtcgggctgcatcaaacgtccttccgctcatcgtcgtcctcttcgtgttctgaaaaaaacccagccgctaacctcaagctaaacggcaagtggttgtggcttgctgtgtgtttaggtcgcggaaatcaagtcttcacgcatgagaacggtctgaagaagataacatacatactcctaccgcgtacttcccaggctgtgaataacaagcctcgcggcttgtatgaaattcgtgacacgcttcacagccggatacacaaaaagagtgtactggtctttgacggctggacagctactacaaaggcggctgatcagctagggtatgcccatccgccatcNttgtatgaaattcgtgacacgcttcacagccggatacacaaaaagagtgtactggtctttgacggctggacagctactacaaaggcggctgatcagctagggtatgcccatccgccatctgtgaagcaccataagtgcttccgggattccgatactggctttcatacgaatgacgctgaatcagagaacaatcgcttgaagcgatggtctcgtcagcggcacggtcgtctgcatatcgaagagtctgatatgcaagagtaNcgggattccgatactggctttcatacgaatgacgctgaatcagagaacaatcgcttgaagcgatggtctcgtcagcggcacggtcgtctgcatatcgaagagtctgatatgcaagagtatacatgttctatgtcaatgtaggaggatccatgatgtcggtgctagaaggcttagcacagtcgggtgaaagtggcaaatgcagaaatcgcattgtcacgctttgaagcacacaggcaatNtacatgttctatgtcaatgtaggaggatccatgatgtcggtgctagaaggcttagcacagtcgggtgaaagtggcaaatgcagaaatcgcattgtcacgctttgaagcacacaggcaatctctgcagtgagaatggggtgaaaagaacatgttcagaagatgacttaggaaaagcaagcaagaacatacacatgtaactgaacacattccaacactctcctgctatccaaggtgcctaattgtcgacatcgtcatcgagctcttccatatagatataatattatattcgatgacgtatacctgattataacctagtcggctggttataacctagtcgggtggttataacagagtcagatggcataacgcaaaacgtaggggaccccaaataggggtgcgcccatatatatatatatatatatatatttaaacataggttattagagcgtagtatagtacaatgagtaaagataagcattgactccataatctagtttcgtgtaatgcagtctagtatagcaaagtacaatgtagtaccgttcaatccaggcgatacagtacagtacactcgagcatagatgacgattatcaagtattgtatagtacagtgtcggctaacatacaatgcaatccaatatcgtctaatacagcatggcacgaaggggcttggNgtattgtatagtacagtgtcggctaacatacaatgcaatccaatatcgtctaatacagcatggcacgaaggggcttggtatattgtggtgtaacttactacattcaaatgtagcctagttctagcaccaacgcaaaagagcataatataggatagtacagtgttgcatagtttcgcaatggtgtaaacaaaaaatggtctattatcgtataacagtggcacacttatcgtctcgtatggtagagtagactatagtatataaattttctgagccctatgatcctgagctcttcagcattaagatcaacagatgtggaaatatggaaagcccaatggagttccacatctccacatttgcacagctctctggctttggacagggccacgcgcccagatttaaagatttaacaaacttaaatctttaaatctgggccccccgtggatccaagatccaagattgcagaaaaagtttcttggatcaatcttggatcctgagggcccggatttaaagatttacaaaacgtaaatctttaaatctccccccccccggatccaagatggatccaagaaacgtttttcNtttctgcaatctgggatcttggatccagccggggcctggatttaacgatgaaaaaaacttaaatctttaaatcttgggccctcctgggaacgcaacccgtgaagaacctcctgggagcacacccgtaaagaacaaacaagcgaaaggcgaaagaacctcctgggaacacacccgtaaagaacaaacaagcgaaagaacctcctgggaacacaacccgtaaagaacaaacaagcgtccacggcgtccccttctgtaaggtttagggtttagggtatcagggtttaggggagccatggttaggggtttaggttaaggtttaggggagccgtggttaggggtttaggttagggtttagggtattagggtttaggggagccatggttaggggtttaggttagggtttaggggagccatggttagggggttaggggtttaggttagggtttaggggagctatggttagggggttagaggtttaggttagggtgtagggtattacctagaggctcataccctaccccttttttaggttacctagttttatggttaagctctgttatcttaaaaagtaggcaccctaaaaaaggggtaaggtatgagcctctaggtagggtttaggggagccatggttaggcttccgttttgggtgtatcggagctacccccttaggtttaggttagggtttagggcatagggtcttgggtttagtggggccacggtcaggtttcctcggcgggctaggggtttagggtatagggcctagggctttgtggagccatggttaggtttcctttatctccttgttgtaaggtgcagggtgaagagtttaggtgatggtttagggtgtagggtctgaggttttagtgtacaggatggtaatgtaggaacctgattaagaaactctgggcctataaaccccaataatactaggattcatataaggaaccctgataaaggccaataaaggcccaaggtttcttaatcaggttcctacatgatggggtttaggtttcaggctggccctcaaaggacagcccgggctgtcgtggagggcttccttctcgagtatccgggttttgacgttcagaaaatgtaagctgcacactccaaactagcaaaccctaccccctaaactcccaaatcctgaaccccaacctcctaaccctaagtcctaagcctctaagcccgaatcccctaaaccctttgatcctggcatgttaccttattgtgttcctgcttgagggaccttgatagctaacaaacaggtttggtgctttgtgtctaggtgtaggatagttagaccacaggtgtgggtggcatgcggtagaattctgagaggcgatgtgggcaactcagctcaaccttttcagtcctccaaagagccggttattcaacatcggggttgaggctgtaatgagccctgagatcaaaaccgatgggtgcgtacgacaccgttgttacgaactacgcagggactata
>BGNK01003485.1_8412_14543
acaggcccgcaatatggacggctacttccctggatggcgacgctccaaacagatcgatggatttagagaacgacccggggagattcacatccctgtcatcctggacgatccgctccttccctccatcaatgtcgaagatatcaaatcgttcctggacgtgggcgagaatggtctggtggatgcacgctatcgcgcagctaagtttgtcaggaatcagtgccgggttcttcttaacaatgaatggtcccctgagaaggaaccagagtatgttggcctgcctatgatcacttggNacgctatcgcgcagctaagtttgtcaggaatcagtgccgggttcttcttaacaatgaatggtcccctgagaaggaaccagagtatgttggcctgcctatgatcacttggaagcagttctcggctatgttccagccggctttaaatgattccccgatgcctcacatcatggctactttgaagagggcttctgtgatcattgccggtaacaacgcgatctatgtacggttggcttcggaacaccaaagccaaaagatccattgcatcaacaacagtgggattacggaagNNNNNNNNNNNNNNNNNNNNNNNNNNNNNNNNNNNNNNNNNNNNNNNNNNNNNNNNNNNNNNNNNNNNNNNNNNNNNNNNNNNNNNNNNNNNNNNNNNNNNNNNNNNNNNNNNNNNNNNNNNNNNNNNNNNNNNNNNNNNNNNNNNNNNNNNNNNNNNNNNNNNNNNNNNNNNNNNNNNNNNNNNNNNNNNNNNNNNNttctactcctgcaatggcctctaatccttccgattcagtccctggaggtatgtcagccagtcctctcatcacatccccgccggccaaacaagccaggattgacatggacgaccccgatggcgagccattgtcgccagattacgaggcctgattggaatagttttgacttctcacagctcactgatcgcggttcactcagaggaaaacagtgacagagtacatgttgcatgtgcttccacNNNNNNNNNNNNNNNNNNNNNttctgtagaggggtggatctacagtcataagcacaatgccaatgaagcgtccgtgttaacagaatcatgaggcatagtttcctatctggtcgctcctttgcaagtctcctgtgtagaacgattgagttcacagggtagaggatcattatgccgctgctccctagaactggtggcctgcatggcaaaccgttggaggacatcactttcatcgagttccagaaacgtgtgtgcgaagagtggNagggtagaggatcattatgccgctgctccctagaactggtggcctgcatggcaaaccgttggaggacatcactttcatcgagttccagaaacgtgtgtgcgaagagtggttccaatcaggcactcatttccgtcactacatgcttcaacggcaagttctagatgaagatggacagaatgttagtttgactctcagatccattgcagtgtttctgcgcactggcattatattgggaatgcNactacatgcttcaacggcaagttctagatgaagatggacagaatgttagtttgactctcagatccattgcagtgtttctgcgcactggcattatattgggaatgcacaagtgcgccgaatgcagtggcccaacacggctggagtgctccaagtccagctccgacggcggtgtcagatatcgatggacttgtcgaacaagtggacacaagcacatgaaccattcNgaatgcagtggcccaacacggctggagtgctccaagtccagctccgacggcggtgtcagatatcgatggacttgtcgaacaagtggacacaagcacatgaaccattccgtcaactcgtgcggatttctcagcaaggtcaacattaacaactggatgcccttcttgcacatcatgaacatgctgcgcctgggattacatgcattcaaatcaccgatgaaatgcggcatgggtatggcaatgtgaaggacgacactatttgactatgttgggttggcgtcgattgtatcaaggaagcttggggaaggctctcatgaacatgaatcaaatgaaggttggaggcgccaaccacacggtcgtcatcgatgaatgtttggtcgggacgcatccggaggatgggtggtccttgggcagccgtggcatcaacaaaaacggagctcatgaacaagaacgggctgatgcgcgacatgaagctacttctatgaaggttgccaagggtagcatgaaggtattcccagctcgcactatcaagaaaggtgaacacaaagcgttggggtcattcgctttgattaaacgccctgcggcaaccttctcttctcatatgaagcgtccgtcggcatctgtttccatgaagcgtccatcagcgtctgtttccatgaagcgtctttcggcgtcgggctgcatcaaacgtccttccgctcatcgtcgtcctcttcgtgttctgaaaaaaacccagccgctaacctcaagctaaacggcaagtggttgtggcttgctgtgtgtttaggtcgcggaaatcaagtcttcacgcatgagaacggtctgaagaagataacatacatactcctaccgcgtacttcccaggctgtgaataacaagcctcgcggcttgtatgaaattcgtgacacgcttcacagccggatacacaaaaagagtgtactggtctttgacggctggacagctactacaaaggcggctgatcagctagggtatgcccatccgccatcNttgtatgaaattcgtgacacgcttcacagccggatacacaaaaagagtgtactggtctttgacggctggacagctactacaaaggcggctgatcagctagggtatgcccatccgccatctgtgaagcaccataagtgcttccgggattccgatactggctttcatacgaatgacgctgaatcagagaacaatcgcttgaagcgatggtctcgtcagcggcacggtcgtctgcatatcgaagagtctgatatgcaagagtaNcgggattccgatactggctttcatacgaatgacgctgaatcagagaacaatcgcttgaagcgatggtctcgtcagcggcacggtcgtctgcatatcgaagagtctgatatgcaagagtatacatgttctatgtcaatgtaggaggatccatgatgtcggtgctagaaggcttagcacagtcgggtgaaagtggcaaatgcagaaatcgcattgtcacgctttgaagcacacaggcaatNtacatgttctatgtcaatgtaggaggatccatgatgtcggtgctagaaggcttagcacagtcgggtgaaagtggcaaatgcagaaatcgcattgtcacgctttgaagcacacaggcaatctctgcagtgagaatggggtgaaaagaacatgttcagaagatgacttaggaaaagcaagcaagaacatacacatgtaactgaacacattccaacactctcctgctatccaaggtgcctaattgtcgacatcgtcatcgagctcttccatatagatataatattatattcgatgacgtatacctgattataacctagtcggctggttataacctagtcgggtggttataacagagtcagatggcataacgcaaaacgtaggggaccccaaataggggtgcgcccatatatatatatatatatatatatttaaacataggttattagagcgtagtatagtacaatgagtaaagataagcattgactccataatctagtttcgtgtaatgcagtctagtatagcaaagtacaatgtagtaccgttcaatccaggcgatacagtacagtacactcgagcatagatgacgattatcaagtattgtatagtacagtgtcggctaacatacaatgcaatccaatatcgtctaatacagcatggcacgaaggggcttggNgtattgtatagtacagtgtcggctaacatacaatgcaatccaatatcgtctaatacagcatggcacgaaggggcttggtatattgtggtgtaacttactacattcaaatgtagcctagttctagcaccaacgcaaaagagcataatataggatagtacagtgttgcatagtttcgcaatggtgtaaacaaaaaatggtctattatcgtataacagtggcacacttatcgtctcgtatggtagagtagactatagtatataaattttctgagccctatgatcctgagctcttcagcattaagatcaacagatgtggaaatatggaaagcccaatggagttccacatctccacatttgcacagctctctggctttggacagggccacgcgcccagatttaaagatttaacaaacttaaatctttaaatctgggccccccgtggatccaagatccaagattgcagaaaaagtttcttggatcaatcttggatcctgagggcccggatttaaagatttacaaaacgtaaatctttaaatctccccccccccggatccaagatggatccaagaaacgtttttcNtttctgcaatctgggatcttggatccagccggggcctggatttaacgatgaaaaaaacttaaatctttaaatcttgggccctcctgggaacgcaacccgtgaagaacctcctgggagcacacccgtaaagaacaaacaagcgaaaggcgaaagaacctcctgggaacacacccgtaaagaacaaacaagcgaaagaacctcctgggaacacaacccgtaaagaacaaacaagcgtccacggcgtccccttctgtaaggtttagggtttagggtatcagggtttaggggagccatggttaggggtttaggttaaggtttaggggagccgtggttaggggtttaggttagggtttagggtattagggtttaggggagccatggttaggggtttaggttagggtttaggggagccatggttagggggttaggggtttaggttagggtttaggggagctatggttagggggttagaggtttaggttagggtgtagggtattacctagaggctcataccctaccccttttttaggttacctagttttatggttaagctctgttatcttaaaaagtaggcaccctaaaaaaggggtaaggtatgagcctctaggtagggtttaggggagccatggttaggcttccgttttgggtgtatcggagctacccccttaggtttaggttagggtttagggcatagggtcttgggtttagtggggccacggtcaggtttcctcggcgggctaggggtttagggtatagggcctagggctttgtggagccatggttaggtttcctttatctccttgttgtaaggtgcagggtgaagagtttaggtgatggtttagggtgtagggtctgaggttttagtgtacaggatggtaatgtaggaacctgattaagaaactctgggcctataaaccccaataatactaggattcatataaggaaccctgataaaggccaataaaggcccaaggtttcttaatcaggttcctacatgatggggtttaggtttcaggctggccctcaaaggacagcccgggctgtcgtggagggcttccttctcgagtatccgggttttgacgttcagaaaatgtaagctgcacactccaaactagcaaaccctaccccctaaactcccaaatcctgaaccccaacctcctaaccctaagtcctaagcctctaagcccgaatcccctaaaccctttgatcctggcatgttaccttattgtgttcctgcttgagggaccttgatagctaacaaacaggtttggtgctttgtgtctaggtgtaggatagttagaccacaggtgtgggtggcatgcggtagaattctgagaggcgatgtgggcaactcagctcaaccttttcagtcctccaaagagccggttattcaacatcggggttgaggctgtaatgagccctgagatcaaaaccgatgggtgcgtacgacaccgttgttacgaactacgcagggactatacaggaataatttgttttgctctgattgtttccctaagggcccaagtacataatagtcatatactctccagaaatttgggctacataactactatcctaaacccaagtacctaattattgggtcctttggaccctcagggtaaaccctaaaccc
>BGNK01005524.1_5733_11852
ttcatcgccatcgtcttcatcgtcttcatcttcgggatctgaggagcagggtgggtcagaggccgctgaatcggacacagactcttcttcttcttcggatcatgagaacgccaaggacattgccaaggatgacgaccagaagccgtctcagaacaatcaggccggtcacttcgacgacgtgtaccagttggagttacaagtggacggatgggacggtgactggttggatgcgtggcgatcggccgcctgcttgttcgacaacaaaccggagagtccgctgataagaaggacatcatggccaatcttcttcgggaggttcacaaggccaagacggcctgggacgccgcgcgattttccgtatcgtgtttcactatagatgccggcggggctctggttgatatgcaaaaagtggagggcttgcatacagagcaccacgtttcaatgacaagactcaggtgatgcatcgacttcatcataaactttgaaaacagcatttggcttcacaagaccgatctttgccttgcaaacagtggtagggctggcataaggggacccatgattcaatgaaaccactttatggatgcatcgacgtcatgataaaagctgaaacaacaatatgggtttataaaccggcaggtggtttataaacttagcggtgttttcccactctgcgaagcaatggcttctgctgcgtacattcgtgccatagaagaaatcaagatctatgacgtcacacaacttgaggtgcccctcttcctgcggcaggacgataccttcggttgtgttgatgatgtccccttgaagcgtctcgcctcgcagacagcggccaaaagctttctagatgtcatcaaaaacattcccttggatggtgtggactttggattgctcgaggagcacatgttgcagaacccgtgtgacaacttgcctttgccctttgctcccaaagtgccattacacaagtcctacaagatgcagattattgccatcatgaaatgcagtatgatgcactgtgtggtgctgaagcagtttatgttcccggagaaaacatccttgcggaatgtgaacgagattgctcatggaactgtgtacttgttggactacactccaaactatcgcgtgggaccccttgctgtgcagtgtatgttggagaagatgtcccactggttcgcacactacactctgctgactcccaaagtgcccgcgaaggacaccaagcccaagcaggaccagaacgatctacgtgtgggcttcgattacatcagagctcaaggaccaaagactaatgtcaataaccagcaaactgagcgggcggaaatcgagacgcatcgcgctgacagtcccttgaacggttggtctgctggtccggcaaaagaatgtcttcgtagcctcagcacaggcaatgtgtatgcgaagccggaccacaagtacccgctgacttccacgacgtagctggctggttcttggacgaggtgctcatccacatcttgggcgacctgcgttccaaaacaattgtgttcatgggcctggcagaaaaggggaaaacaccggttgcccaggccattgccacgtgttattcagagtatctcgttttgaaggatggcgtggagtccgagcattctcctggtttccgcatatgctcttccttggaccaacttcgtgacgaatctggacttaagtacagaccagacatcctggacgacgctgattctgcttccattccggtgacgaagctaaagagtttcctcgactcaagcctcgccgaggctcataccgtcgagaggtggactgcagcccgctttgtcaaagggcagcttcgtatactctgcgacaacaaggttgatgaggacgcagagaaaggcacgccctcgaatgcaatgactgtgaacttcaagacgtttatggagatgacggctccggcttttccggaaaagctagcttgcaagacaaaggccttgttacaagcgggcacactggatcgtgaatatgcctggggctgtttatcttcggcctgcaggggcttcaaaagacgaagttcctcccattccctgcataggtggcgtgacagacttcatcatgggtcgattgtacgacggcgtcacagagcctcctgagaactgggtcacaaagtagtcgcttcattgccccggattcaatcatctagttgacatccttgcgttcggaggatcgattttgctcggcccccgccttgtttataccacgagagtcaccagtccagccatcctcggcatgcacacccaccactgcctcatccataaccactacatggtgtttgccgccgatcatgcgagcgtccaagttggtgagagcacacaccaaagctttctgatagacatcccgccatttgaaatggccatttggcaagcgtctgtcgcgcaatgttgccgtgcccggcaaggatctcgtcagtgatggacgagaaacttcttcccaaccgtagaaagttgatcatttgcaagaacgggagccagctattcactggaatgtccgtcaagaaaccaaagacgttcatttgggtttccatatgcttgtgcccgacctgtttacgtgtccagccgtacgtccgtacgtagtccatcctctggaacttctcacctcgaaccgtgctggctttccgcatttgagacacttcttcacgccgaaagcaatgccgtatttcaaaaaatcccgacggcgcgcaaaggcagggataccagatgactgttgccgtcatgtactcgacgatgcaggatgtgcttttggaatgcagcgtcggtactgaagcattcctcattgagttcttccagccacgctcgccaactgcattccgccagcacggaggcacgcaagccatcttcacgaacgcgctttggcatgagttctagagcacaaacgagcttttcataaacggattctcaaaaccaaaacgatgcacaaagggtactgggccacacctgcgccagtaaagcattactggagaagcactttcgtgacccgtccaccggctttcacacgcatgacgcggaaagtgagaacaatagactgaagaagtggtctagaactcgttatggaaaactccaactcaatgcatccgaaatggatgagtacgttttctatgtaaatgtacgaagcagtatgtgcgatgtgttccatggacttgccatggctaatgggggcacatgcagcaatcgactgcttgcgatagagtgagctctggacatatgcagcaggcaactgctctcgaatggctgaagtggggtaacgtacagctgaaaatcggatttgtgcagctgtgtcatccttgccacgtgcgtgtcatccttcatgaatgccgtgtgtgtcatccttgcgcaggggcgttttgcatcgatgcgccgtctcactttcgtccatctgaggcgccttttgattgcactacgactaccagctcctgctgttcagggttcagggttgtggtgggggggggggagggggggaactttggggcggggttgttggacacaaaattgaccgccagaaaaagcacaatcatcagcaaaacattatcaacaagaaaaagcacaacNgttgaggctcctgttgattgcgcaacgacttccagctcctggtgttcagggttcggggttgtggtgggggggggagggcgggaactttgaggaggtgttgatgagcacaaaattgagcaccagaaaaagcacaatcatcagcacaacattgagcaccagaaaaagcacaatcatgagcacaatcttgagcaccagaaaaagcacaatcttgagcaccagaaaaagcactgtcatgagcacaatctcgagcaccagaaaaaacacaagctttgatataaaactgtaattggccaaaagttgcaaaagtttgactgaggcagtgtaagtaattgaaactagaccaaactggccagggtcctggccggggagctccggcaggcaggcaacttcaacaatgtccctcagcaacgcccctcaacaaagagctgcagtaacaggttgggggcgtcgttactggctaatgcctggatcctgactgaagccgcccaagagcgatgcattctgtaccatatccagcccaatgcaagcaatgctatgacagagatcgggccgatggtttagggcttagggtgggtttcgggtttagggctgaaggcctggggttttcctgagggtttaagacttgggggttgggttcggggttccgcgcgaagtagatgggatgcaacaatgtttcattgattctgttcccgaattgaaggttgtgatcactacctactttttttttgcggttttgctggtgctcttttttgtgcttctgtttgtggtcactgttagtaggccgggtgggattacaaaacttgacataaagaccacggtgcacgtgttattgctgctagatccaaatgctgggcacgcaggcacctcggggaatgaagcagaagtggctgcaggcggatccagggtccaggcttacattcttggaacgtctttatgttagcccttattattgatttcatttatgttatttctagtactattagtactatgagtattggttttattaccactgttataattatgttgattttgggccaatactcatagacggtccaacccctccctgctgaaccccaccccccagatggacatggcttgcttatctgtgtcacatctagaagtccttaactggaattaattcggactagttaaaattgattaatgaataaattatcgggctgtgtggctatcactatcggttcgtccagacaagacttctcagtctgtgagatgggtgctatcattgctgccggacgggtgcaaaaactgacagtccgaaactcatcgcttcggggcattccgttcttaccgcatctgctgagtgcatctgaacaggaacgaccaccaaccctgcagaagagtcagcaggtgtctcgtcgctggagggttattgggctgtggcattctgcagcgaagccaaagcttggattcaacagccttccagctttgcagcaattcaggcgttgtgactggagccgacagctctggggctgacagctgccctttggaaggagcgggaatgtttcgagatcttggaattcgtgattatgaactgttgcaaggattcgggttgccgtcctttgtatctcagtgctactgcggctttgttggcacctgggccccaacaagtctagttcttctgaagcctcacgttgtcgtgaaccgtcaatggactaaggccccgacggagcaggttgcgggcccgatgatggcacggcctgctggtgcaagtgctgctgccatcatgtggcaggtggtgccctttttggcatggagtatcagtagcttcacgggccgtgtagacgaaaagcaagatggagctcggttgaccagcaagcagtcagcggctgtgttgaccgacctcccggtctgcaggatgataggctagctgaggtagctgtcgctatcgcatgacagagatggaggcgatggatgagctctcctcgcatgctgtcggagttgttggttcgcatagagactccagcagttgtcactatctcgacatctcgagcagaggaatcgaccgacggtgccttaaccaaggcttccatcggtgcgatgagcatgggcaccatcgggacaatgctcacagtcctcgtggacatggcctgacatatctgtatagttcttgtagcgttctgagttctaattttctgcttgcagagtgatcggctgagccagagccacccgagcactggtggtggtcacgcgcgtctgcgagcagactcgaacggagctctgttcgagttggtcctctttaactcttagtatgaaagagtctaggagttttgtttgacggcaaacgccgccaatgtgagccaagtgagccgtggagttgcggcaactcagcaaagacgcgcgcgccctccacgactcgcctgggcttcgtttatcgtggccttgtcctcggcgccagaagcttgacttaccggagcgctgcagcgccaaagcgcccaaggaaaaggtttggtttgctacatggatttcggggctgtttcggacagcaaggcgagggtgtaggtgtgtgtgtgtgtgtgtgcgtgcgtgccaggcggc
>BGNK01004544.1_2698_8817
gtctatccaagtcgcaccctctaacattccaagaacaatattgatacaggagtggtttcgtcatcacagagctgacactatctcagtctgtacggagattggcttctacagaagccacatcagtacccaagagcacggatagacttgtcatcccccggcataagagtgatcaccatgtcggcattctcagagaaaagatctctgcatgaagcggtggccaccctcttcccccggagccagatgataccagttttccaatccgtctcaatgtcagtgcaaggttgagggcatNttcccccggagccagatgataccagttttccaatccgtctcaatgtcagtgcaaggttgagggcatagtcgatgaattttctcgacggctttgctcgtgttcctgttcatagctctcttctccacacttttgcttggggaaatccacatcaacgaattattgctcaacttgaagaccttgttgatgcgcgggagcatttcaaagaaccgagattttgcagtcgactctggggcattttgaagaaagcggtgcgccacacgagtacgaggtccgaacactgcatgcctttgcaacccagtgattttgaactccccgaggaaggcctccacgtctttctcaaccacccgcttagaggtgtcaacatcccagcccccaaggataagatgagaccaatctgtatccgcagatggagaagctccaaatccatttgatctataggagcctgctagggaaacaggaggtggaattgatactcccaatctcttaccagcccaaggatcatcccgagcctttggagaagtactccgtgtcggctcaggatttgcctgaagccgaaccaattcatcaactttcttttcgaggttagaaatgcgtgtagcatcagaggtcctcaaagctttaggcccgtcaatttcttcttgcagaaccgcagaattagcagtgacccggtcaatctccgtcgtcatgtggttttgcagctgaagttggagttggtgcacccaagcaggaacatcaggagcaacagcaaggtcaagggagggcgacttgaatggaatgacctgttgcttgtcatcgcccgagctctctcgacctcttttcctctccttgggatcctcgtccatttcagagtcagaaataggcatagcaaccaagcgcctcaactaccttaaatccgagctcttgagcctcagacttgagccaaaatgaatcacttgagccaatggctatacaactcatgctgaagcaaatgtcgcactggtttgcccacttcacgcaagtgacaccaaagcctcccaaggagtccaagcccaagcagaacaccgacgatttgcagagtggcttcgcgtacatcaaggcccagaaccagcattggtaaccaacagatcgagtgggcggaaattgaaacccggaggacagacggtccacttcacggtgggtcagctgggctggtaaaggaatgcctacgaggtcactcgagtgtgattgtgtacgcgaagaccatgaaccacttatttgacctcgcacgaccttgccgcctggttcttagacgaggttgttgttgaacttcttggggatctcaagtcaaagaccattgtctttctcggcctggccggaaaaggaagacacctgctgcgcaggcgatcgcctgcggcaatcagtgagtactacattcttcgggacaacaaggatgatagtatccagccgggtttccgcatatgctcatggttagatcagctgcgaggagagtcgggtgagaagtatcgaccagatatccttcacaatccagacgtgaacatggtgccggttcccaagttaaagagcttcgtcgacagttccctcgcggaatgccacacggtagagagatggacagcagcaagatttgtccaaaatcaactacgcatactctgtgacaataaggtcaatgagaaagcagagcccgaggaagacagcggcatctccacagacttcgacaccttctacgacatgatcaagccggccttctacgacatgatcaagccggcctttcacgaaaaagcgaacctgcaggatgtcatggcgtgcttaaagagagcacactttgttgtcaacatgaacaaggcgaccttcatacgcaaggccgggactagcaagggcccggtgattcgtgtgccttacatcgacggaatgcgggactttctcagtgaggaggggaagtctgttatttgctatatgcaggacggccacaNNNNNNNNNNNNNNNNNNNNNNNNNNNNNNNNNNNNNNNNNNNNNNNNNNNNNNNNNNNNNNNtgccgttttccggtcgtgtttgccccgccttcattgctcaggaacaaggacagtcttcagctgcggaagagcctacatcctcacgagcaccgggtacatcttcaaaccccatatcctcacaagcaccgactccatcttccaagccgtcagtcgccctggcggaggtcaaggaggagccggacgagaccaagaactactttcgcatgatgatctccaacccggactttaacaccgttatcgacttggatcctactccaccatcgactacctgctcgcactcttcatcacaaggaccgggtttcttcctcgtcgcctttcatcgtgaacaagagacccgcctcatccttcacagcccatatcatcaagaagcccgccatcatgaaaaagcccgccatcatgaagaagcccgccatcatgaagaagcctgccatcatgcaaaagcccgccattgcaccggccaagcgccccaaaaagaacaacctcaagtctaatggtatgtggctatggctgggcatatgtgtcggggctaagaatgcaatctacacccacagcaacaagaaaaaaaaggtcacatacagactcttgccatcaaacaaaaaagccatcaagaataagccccgcggtttcgatgagatcaaggccaccgttcagaagcacttcgcaaaaggctccttcctggcactttcgtgacccgtctaccggctttcacacgaatgacgcggaaagtgggaacaataaactgaagaagtggtctagaactcgttatggaaaactccatatcaatgcatccgaaatggatgagtatgttttctatgtaaatgtaggaagcagtatgtgcgatgtgttccatggacttgccatggctaatggggggggcatgcagcaatcgactgcttgcggtagagtgatctctggacacatgcagcaggcaactgctcgctgaagaggggtagcgtacagctgaaaatcggatttgtgcaactgtgtcatccttgccacgtgcgtgtcatccttgatgaatgtcgtgtgtctcatccttgcgcaggggcgttttacatcgatgcgtagtctcactttcgtccatctaaggtgcctttttcttgcactacgactaccagctcctgctgttcagggttgtggggctgtgggaactttgaggagtcgttgaggatttggagtttgcagactttgtctaggttcatgcttattgtggcataaaggtagggaaaggtagggggggatactacgcagcccatatatatatacacacacatacatattcatgtacgtgtgtgtatatatatatatatatatctgtgctcacacagacacgtccgcacattcacactcacccaccttctccacatggatgccacgtgcaatttcgtaggcttcggcagcgagcctgggcttcacgctcgcataggttcggctctttcgttgccctggccccaggacttacaagatcatgcagaacaactgacttgctttgcttttgctttgtaagtgcttgcagtgcgaagcagttgctgctgctttggctcaccaaactcatccaatctccccattcccgaatcagctggggtggagctttggccttgtagcttcacagcaaaagcaagtactggagggtctcacttttaaatctggctgaatcactgaatggagacattaagccaaagccaagggccataagcaaaagctgaactttcccgcaagccctccaataccagtctcatcgctgagcccttcatccagcccacacctttaaagcagttcgattctcacgctcgcagtgcgaggtccaaagctttaccaagaagccgatgcacgctagactgttgatcgctgatcactgccaggagacctatcaaaaggtcgcaggccacaggctcgcagaggctcggggtcgcaagatttggaatgcactccggctctgggccttgggccctaacacaagtctaaactgattggaacggggtggctccccgatcgactctaccaagtccttttctagagactagagagacaggcctatcggaacgtccccagcaacggccatggttgcctcggccacaagatcgttcctgaggcagcaccggtttggctctggcggtgcggactgagcagttctcggcagttcaagcagcacacccacaggtcgcgagcatgccgacagttgcaaaaagccgtcgcaagaacgtatacccaaagcgaaggatagcggcgtagcagtggcatggatgaggagcgacgagcctagatctaagccttctatctgagagctaggcctgcgaaacagagccccgaaacagggtccaaacacgtcgcgctgaaggctctgcaactccgaacacatcaagtcatggccagccgcaccagcgacgatacaacatcgcgcatgtcattcgtgagatactcgactcggccgacatcggaatcctgagcaccgtcgtgtgcaggatcagcccaagcaacacatgacatctgacggctaaccctcccgatgcagcacacccagaaaggcaacccggcaatgcttgcagaactagagcatgacgcagggccccaattgaatcagggcacgggaagatgatccagggcgatggactcctcgaggatcctgtgggacacgtgaatcgaacaccggatgacctccatgtggtccatgtgccttacgcctcaaatgtctcaaagggtgcagggccaagcgtcgatcgaaggttttcccacaaatctgccaaggacaacagcctggcgggcagggcatctttctcttctcgcagccagtgcagttgtcattaatgaataatgaattaatgaacacacagaactaagcggcaggtatgtatgcggcggaagtattgtgggagtcacctggaaacgaggatggagtgaaagtgcctgtgtgagcctcgaaaacgacaagaactaccagtgactccgacatcgatacacaagagtgccacgtaggcacaaagtcacggatcgctccgcaagcagaaaacaagactggcaaagcgcatgcctcagaccctcgagggcatgcagacttttcaattttgtgtgacagcccaccgagcaaagatgcaaattaccaatgcagccctacgatactgcaccgctggcagaagcgccagaacccggagcattcacagaaagttcataccgcggtcgtcctgtgggttgtctagcttggaacgcttggaatatagtcctccccttcgggaaagatcacatctgggatttgggatggcccccttgaggatacaccgtccgcaacgctggtcgcaaggggtgtcgagtctggtcctcgcaacccgtccagggagctttgggttttctgcaaagagtccggaaacagttcgtgctgctgcagtgtattccggcacactcggttcggatctggacaagcttggcaggtttggggttttgaccgaggttccacagcgaagataaactttcgaaggtgtgtgggtgaagttgttcatccttcaggacgtcgtttgacctgaacttggcactgaaatactcttgggtaagcaagctcatcaccggctgcttgattgatgagcactgtcagtgggaacactgaagagctcttaacctaaccaaaacagagttggaaagatgtggaacagcctgcttttgagcaggataaagctgaggcgtaggttctgctgatttgagccttgcgaggtgtggctagcgaggctcggctaatgtgaccaagatgcctcgaaaggatatcccgcgtcggtggcgcgggtatccctttggatttggatccctggatcctggcggctcgaaagcttccct
>BGNK01002169.1_98065_104301
catctgccgctgcctcatacggcagaaaatcacacggggcgcagttgagaggactggccgatctgcgtcccctgcagctttcgattctatcgtttcgtttgcgtagccggtgtgtaaaccaagatgtcttcccttcgctcttgcgagttgcatcacaaccttcagggcaagcttctctacgagcgtgggctacatgtggacagttgcggtttgcttgccggataccggacgactgtgactgcttcttacgtgtgagagttgcaatgcagagtcttcaattctcagagcctccagcctgccaagactcaagcgactgcagtgtcatgctaagcgtgttttcgggacccggcaaagtctgcagggtgtatcctgcatgaaggcaatgatgtcgcgaatgccttcccggcacaaagatgccccaatgagggcaacagggcaactcctgccttgtggcgtgatctgggcttcgcccagcaagagctcctcacaaccgccttcggcggcggcctccaaggaacgaacggccgaaagtccgaaagtctgggccattggtccgcctcccagcccgcctcaaggatctcgcggaggtcctcatcgaaggcggccgtcttctgatagagagcaggataattcgagaagtccgcgacgccctgagcggagcggcgcaaagcacaggacctcgagtcccaccaccgacttttcggcaaccacgtgcctctggagtcccacccagtcttgtcagctccagccgttgccggaactttgcgtactgcagtctcgtcctgcccagcggtgcatctgggctcaagcaaacagattgtcttagaaaaattcccataagggtcagttgtggtggttgcaacagtcaacggcagggtaccttgccaaccccaccccgccgtcaaacatgcaacccgccccgccacatcatacgcagcagggtcttgtaccctcaccgtggactggcacaatgagcagattggtatgcaagtatggagttatgcagtcccccaaggcatggtttggtttggtgtcttgcctggcgggagcaaatctccttcacaacacaacacggctgaaacctcgaatcttgcaggcaaacatagcatatacgggtaatcaccgaagtaatgacaaaaaaggtgggcgagcctttccccccatgtaattgcgcgtcacgacaaaaaacggaagtcataacaaaaccgtttcccaccagtcggctaaccataagacataagagaatcgtcaggtcgtggtcgtcgtcgtcgtcgtcgtaatgccagtagtagtgagtgatcagtacagtaataatcgaagtctccgctaaaacatcagatgtgcgtggcgaactacattctcccagttgtcagctgtgcaggtacgtagcattgtgatttttgggggctacgccgccacgcgtgagatccacataccgcgcgttgcgggcaggaacccgtgttttttggtttgtgtgttttttgctgttggtgctctccgggcggcgggcagcgagtgagtgagtgagtaagtgagctcgcgcacccgcagcaaaagaataaacgcgccgcggaccctggatgtctttctgcagtggatgctcggaggcggccggcagcaagtgaacttgccgcgcacccacagcaaagcaaaaacgcgccgcacacccgcagcaaaaaagtaaacgtacctactacagcaggcggctgcggcaaccttgaacccaaccttacatctgtagccgaagctgaacttctgttaNNNNNNNNNNNNNNNNNNNNNNNNNNNNNNNNNNNNNNNNNNNNNNNNNNNNNNNNNNNNNNNNNNNNNNNNNNNNNNNNNNNNNNNNNNNNNNNNNNNNNNNNNNNNNNNNNNNNNNNNNNNNNNNNNNNNNNNNNNNNNNNNNNNNNNNNNNNNNNNNNNNNNNNNNNNNNNNNNNNNNNNNNNNNNNNNNNNNNNNNNNNNNNNNNNNNNNNNNNNNNNNNNNNNNNNcccccccccacggccccggacggcccgggagaccaattggattccccatgcctggtcctcaggcgaaggcagggctaagggtcaacctgcaagcccagcacgcccgcccgccctggctgcaatgcccagccaggagacacgctccccttcaccctttctgtttagccggtttcacgggctcgggttgaaggtctttggaacttcagggtttggcttcactgtccgatcactgtctatatatacatatatatatatattgagatccttcttaattgtaattattcttgttcttatcatttttatgcttattatactatgtatctatatatatgggtatagtatctttaagagttctttgtcggacatacataacttggtcggtgtatatgtatgtttatatatatatatatgtatatgtacatacaagtacatgctcgaagagatgcagccgctggctggagaccccgctctcctccctttgttggtaggtttcacaccatggacctggatagctttaggaaaggcatcaaggaagagttcttccagtctagttcatcttttcaagcccatattcagcacaaggcattggatacaggaactttggtggattcaccagctttgcgggccatgtgtgtctttatgcactacaagcttgctcggacacaccgatgttctgcatgcaagagcaggtgcattttgattcaaggtaggtctgctgacgagctcaagtggatatgcgacaaaaaccggagccaaacacacttcaagaaggtggtcactatctcggcggcttctttccttcgccccaagagctagatgccattcgtacatttcctcgtgtatatgaaaaacaactacaagatgtccattatcgagaaagcacagctgctgggtgtggtttggtgttgattgtggtgtcaagcagccgaagactcatggcaaaggtaccaagcgcgttgctgcttccggcttagaccacccgagactgcactggaaaagaagcccacaggagcggcaagtatctcgaaggtactttcagagcatgtgaagcctggaagcaagatagcatcggacggttggatttcaacaacgaaggcggccaaagacattggcttgaagatgttaggcacttgtgaccatggtgccaactttcgtaatccgaaaacaggcgtgcatagcaatgatgctgagtccgaggtggcagatacaagaagtggcatcgctccaagtggacgtcggttcggacattgaacacaaaagaccagtcaaagaagcagaagcatatgcaaggcaagatctccgagtacgtgttgcaaacaaacatcggggatgccatgcgagtggacatggcaacaatcatgcaggcattgtccaagctggctggggagcagacttggcagccagtttcactcatgtgacatggggcccgacatgtgcaaaagctgtgtctgtattgcagaagccattaaacattgaaactcttaaagatactatagtatatatatatatgtatatatatatatatatatatatatttgcatcggtattatgtggcttaatgttcactgctcatagctaggcgcgaggctcgagttcggggtacattgtgtaataactacctgaagcttgattaagcgaggggtgacagtgctccccctcccccaaccccaagccaagcctactcggcctcactcggcctacccggccgcactcggccctacccggcctaccaggctccactcggcttcgcgttgctactttcagctagagttttgtggattttagagtaagataatggaatcccaatgcatgcccaacccctccccaaccccactcaaccccactcggcactacctggccccactcggctgcactcggccctaccaaccccactcaaccccactcggccccactcggcttcactcggctccactcggccccactccgccctatccggccccaagccaacccgatccgaccccagcccagccaggccgctgtttttaaccgcttcattgtctggcactgatactgccaagcccaggccaaaccattttttgaacatgaaagtccaccatcgctgttccgcgcacgaaacccattgccacaatatctttatttgacgcagctggcgcccagtcgtgtttgtagccgcagacgctcccatgtacacacagtgccatcgctccacagacacaaacaaaatgccacaaaaattgtacatcgcaaccggatatttgcggtgtgtgcttgggggggagggggcaagccgccccctcccccccaaccccccNNNNNNNNNNNNNNNNNNNNNNNNNNNNNNNNNNNNNNNNNNNNNNNNgtgtgtgcttgggggggagggggcaagctgccccctccccccacccccgctgaaaccaagcgtttaaaggccgccctgtttatctcccaagccacccggctgaatctcccgaattccccaccctctctgtggccaagctaactcgatccgaccccagctgagccaggccgttgtaaccgtttcattgtctggcactgatactgccaagcccttgggcatttttcaacgcgaccatgtatatgaaaatccaccatcgctgttccgcgcacgaaacccattgccacggtatctttatttgacgcagctggtgcccagtcgtgtttgtagccgcaaacgctcccatgcacacacagtgccatcgctccacggacacaaacaaaatgccacaaaagttgtacatcgcagccggctatttgaggtgtgtgcttgggggggagggggcaagctgccccctccccccacccccgctgaaaccaagccaagccaagccagtttcaaggccgccctgtttatctcccaagccacccggctgaatctcccgaattccccaccctctccgtggccaagccaacccgatccgaccccagccgagccaggccgttgttcttaaccgtttcattgtctggcactgatactgccaagcccttgggcatttatttttttcaacgcgaccatgtctatgaaagtccaccatcgctgttccgcgcacgaaacccattgccacggtatctttatttgacgctgctggcgcccagtcgtgtttgtagccgcagacgctcccatgtacagacagtgccatcNNNNNNNNNNNNNNNNNNNNNNNNNNNNNNNNNNNgggggcaagccggcaagccgccccctcacccccaaccccccacccccgctgaaaccaagccaagccaagccaagccagttaaaggccaagccaaccatccgaccccagccgagccaggccgctgttttgaaccgattcattgactgacactgatagtgctactggcagtttttcccagcccagcaagcgaccgagctcactccttccaggaagaacaacgcacccgacaagaaattctgaaagtcgcctggtctccacaaccgatcccgactcttccttaccctatagtgatcctcagggttcccacgtcttgtcatacttcggaagctgctgcagcctcgcaggtttggacatcaagccaagaccagcccaaaccatttttttcaacgcgaccatgtatatgaaagtccaccatcgctgttccgcgcacgaaacccattgccacggtatctttatttgacgcagcaggtgcccagtcgtgtttgtagccgcagacgctcccatgtacacgcagtgcgtgccatcgctccgcagacataaacaaaatgccacaaaagttgcacatcgcagccggctatttgaggtgtgtgcttgggggggaggccccaaccgcccacccccgctgaaaccaagccaagccaagccaagccagtttaaaggccgccctgattatctcccaggccgctgtttttaaccgtttcattgtctggcactgatactgccaagcccttgggcatttatttttttcaacgcgaccatgtatatgaaggtccaccatcgctgttccgcgcacgaaacccattgccacggtatctttatttgacgcagctggtgcccagtcgtgtttgtagccgcagacgctcccatgtacagacagtgccatcgctccacagacacaaacaaaatgcaaaaaaagttgtacatcgcagccggcaatttgaggtgtgtgcttgggggggagggggcaagccgcccccgccccccaaccccccacccccgctaaaccaagccaagccaagcctgtttatctcccaagccccccggctgactcccaaattccccaccctc
>BGNK01000583.1_69708_75986
caaaccctaaaccctaagcctcaaatcttaaaggcaaaccccattcaaaaccaagcggcctacaaagcgcggcaatcgaaagcctattgaatataggggcctagatagttaccaatactatcttggggtataatatgcatccaaaccctaatctggtcattaaggcacccattacagcaacccttcaagagagccctttaacggaagcctgttctaattattaaggcccctatattatactacccttatagatcccttatagtaacccttaacagaaccctttaaaggaaccctattctaattattaaggcccctatggtatgttcttgaggagacgcggcagcgcagccaggaggctcccccagggatagaagtgttgggttgaactgagccaaggaagtataggtttagggtttagggtttagggtagggctttgggagactttatattttcccttattgggcttcagaggatcttatttacgaatatttttcaaaagctttaaaagcaccacctagataggggttttggggtgggtgaggatgtagggctttcggtttaggtctttgatctgtactagctaaggcatcttgcaagatctgggaagttgctcgcctgccgggaattcagagtctcctacaccccttaaattcaaagccccaaaaacctgaactgaaacaaccaacgaaactgcgaagagggcctcgcgtccgttgcagtgcgctgaaggacctagctcgaaaccattgaattccgtggggctcctcgttatttgcatactgtgctctaccccaaaaagcattttttcaatcacggcacatacttgtgcctaagctttccttcgacaagtgaggagtgctgatgttggagttgtgggtgttggggtgttttcggtttgggggtcctttgatttctgctcgcccctgctgtaggccaaaagctggatgaaggaatctagttcctcagcgagtgggattgggtttagggagggtgatgatggctgtgcttgagttgaaaatcggattcgttggggactagaactgaaaggtctttcgcgagattgttcgtctgtgcagggttcgcatgcccctcacggcaactcgctcttgaggtcgcggatcacctgcgatccttgccggcggctcagcgttactgcgacagttcttgcactcgagtcctcaatctccctaaaccctgccctaaaccctaaacccgaaaccctaaacggccccagatcctaaaggcgcccttgaagcaccatcatagaacccctcaaaggagcgtttgaagaagcccttaacctcaccccaaatcctaagccctagagatcccttaagggagcccttaagaagccaaccatcaaaccctaagaagaatacccttacaaagccctgcaaccgcccttatcaacacccagaaaactctagaacaatccatgtggaaaccatgtaaaaccccataaaacccctcgagaaccctttaaaatccaatgacaccctgccaaacccacatgaactctgtaaagccctaaaccctaaacccttaaaacaaccttaaacccgaaactccttacatacagccctaaaccctaaaccctaaaccctaaccttcaagggccacttttttgtcgtagctccgcttgcggaggatctcccgggagtcgacggcgaggctccagaagttcgaggctcactgggaagtggccacggagattaaagcagcacatgtttgtatatatatatatatatatgtatgtatgtatgtatgtatgtatgtatgtgtatatatatatatgggtatagtatctttaagagttctttgtcggacatacataacttggtcggtgtatatgtatacatatatatatatgtatatatgtatatatttatatatgtatatatgtatatatgtatatatgtatatatgtatatatgtatatatgtatatatgtatatatttatatatgtatatatgtatatatgtatatatgtaaatatgtacatatgtatccagccgctggctggagaccccgctctcttccctttgttggtaggtttcacaccatggacctggatagctttaggaaaggcatcaaggaagagttcttccagtaaagttcatcttttcaagcccatattcagcacaaggcattggatacaggaactttggtggatcaccagctttgcgctccttgtgtgtctttatgcactacaagcttgctcggacacaccgatgttctgcatgcaagagcaggtgcattttgattcagggcaggtctgctgacgagctcaagtggatatgcgacaaaaaccggagccaaacacacttcaagaaggtggtcactatctcggcggtttctttccttcgccccaagagctggatgccattcgtacatttcctcgtgtatatgaaaaacaactacaagatgtctattatcgagaaagaacttcacgcaggccatgaaaccccaacaccttgcctctatagatggcagaagcaataccactctgccatacagaagcacgtggatgaagagaagatcaatcgtgtgggtggccctatgcatgtgtgtgcagtggatgaggctcatgtaggcaagctgtggccagtccaagcgcaggaagccgaaagtcaagaagagaggatgccttgtcaaactaagtggcattgcggtgcaaggcatggtaaaacaaagaagcatggcacaagcaaggatacgagaaagcacagccgctgggtgtggtttggtgttggttgtggtgtcaagcagccgaagactcatggcaaaggtaccaagcgcgttgctgcttccgtcttagaccatcccgagactgcactgggaaagaagccgagaggagcggcaagtatctcgaaggtactctcagagcatgtgaagcctggaagcaagatagcatcggacggttggatttcaacaacgaaggcggccaaagacaatggcttgaagatgttaggcacttgtgaccatggtaccaacttNtgtgaagcctggaagcaagatagcatcggacggttggatttcaacaacgaaggcggccaaagacaatggcttgaagatgttaggcacttgtgaccatggtaccaactttcgtaatccgaaaacaggcgtgcatagcaatgatgctgagtccgaggtggcacgatacaagaagtggcatcgctccaagtggacgtcggttcggacattgaacacaaaggaccagtcaaagaagcagaagcatatggaaggcaagatctccgagtacgtgttgcaaacaaacatcggggatgccatgcaagtggaNaagtggacgtcggttcggacattgaacacaaaggaccagtcaaagaagcagaagcatatggaaggcaagatctccgagtacgtgttgcaaacaaacatcggggatgccatgcaagtggacatggcaacaatcatgcaggcattgtccaagctggctggggagcagacttggcagccagtttcactcatgtgacatggggcccgacatgtgcaaaagttgtgtctgtattgcagaagctattaaacattgaaactcttaaaaatactataacgatatatatatacacatatgctaccccccctcaggtacccaggttttcgtctttatgctgatgggcttgcttaagtgggtcgagtggtggggcatttcgcaaacatgagtcaaccttgaattattgatgttgtgtcaaaagtctgtgccgaaagcaacctatgtgttttcttgattatcatgggctggcacgaaggaagtcggacagaaaaggctgcaagtgcacgcgcatggtcgcgataagccgacatatagtactagtagtgagcgagtgggacaaaactgcggggtatggcaaagcaggcctactgaagccacactaagacaaaaaactttgcactgcatgggggtcatactgtagcatccccatggccatgcgcgcagatttcgtatcaaggtggatagtggctatgtttattggctgtcgctatggttttttcagatgcaacaatgtcattgctgtggtgggttttgcagtctcttacatgaattactgtgttcattggttcatacagccatatatggaatgagcttaaagtagtgtcatatagtgtcactatacttgttaaaacatttagtcttcgcagcactgtacaatgattcatgcgtatctgtcaaattagcagtcaatagcgacaacagtattaattcgtgatccactatggtatgtgtatggttcgtcaatactactggaagtgtagtcttcattgccttaggatccgatctccgaatcttttctgtcatgaaactgctacataatctgtgcttctatatcgaactcaaaaaatcaagtgtgggtattacctctcacagtgttgttatcacatcttttcaatttaccattattcctgttaatgtggttgtcatacttcatcaataccaagccatttaacaccacgtacataccggttttttttcaataatttatgcatcaagtcttgctgcgtcaattacggttgtgattattcattcagagtacttcgtatattgtgcaggaagctcgcttagtacttgctgagttctgtattttatacattttgttaagttaagtataaacctaacagagagtaccacgtgaatacatacacctgtgcttgtaaaacttcttggaaggatgatggttaaccaagtgacacatttgcttgttttctacctgctgagagtgggctgttagtgttccaagtcaaacataatctaacacgccgcggctgcgtatgacaccctaggttgtatgttgtggtttgttagtcgagtttgctagttttttcacgccaggacaaaatatccattttattggtcgcagaatcgttttccaaattctgcacttgccaaatgatgacaagttgacaacgatgtatgtcagaattctggtgcacatgacagtcttttgagtaagggctctttgtttttattgtaagcaccagagccacactaaagaatacacaagcacaacgaccagagacccccatgcaaacaccaagcaacataagtaaatgctttataaattcatcttaagaagtgtgtgattacgccagcataagcatgttcgtgcagcaatggctttcctataataagggattttgagtcttagacatggagtatagctttgtacttgacagacagaaagaagcatgaactggtgttcccacagaagcgtcttcacgtggagactattacctagcttcgtgttggatcaactagtgagtttcatcaaggatgaaaataccttaccggcttgtttgcaaaacacctcgcacgagtacgtaagatctgctcaaccgcaagatacggtaacaccgtcttgaaatatgtacctatggacaatgttggtgaaaccaacattttcaaccattcccatgaatctggaagaacttcgggagccggagccatagtttcgggaatcatggaaattgttggaaatgttggtaaaaccaacaacttccatgattccccacaaacaaatcatggaaaatgttgggtttaccaacatttccaacacttttcatgaatttggaaaaacctcggggcccaagccgtagtttcgggaatcatggaaattgttagaaatgttggtaaaaccaactttttccatgattcccaacagcagagagagagagagagagggaatcccccggcaaggggatgggcaccccacgttgtctccgcccccgaaggagttaagactctagttactctagttaagacgcaagtgggacccggagctccgtaaatgtcatggccccgtgtagggcaggcaagcaaccaagcaaagcaagcagcacaatccgccgacctgctttgtcggcgtcaagaaggtggactcgtaccttgcccgccttcaacgacaaaacgcaacggcacttgcttctcccttttccccgcctccgccccaatccctaccccttccctttgcttctccctttcccccgcctcgagctccgcctcggcacaatccctaccctacccctgcccctagccaacccccccctttcaggccgaagcccaaaaaacaaccaattttgttaatttggaggcacgcgttccggctcggcagccggaaaagcaaacttgggagccctgcctgctcgaccctaaaccgccctcgcacttcaagtttcaaattgggatgcgtgcaggggtgacctgcggcacagcctgcaaatatgccgtcgagcagccagccacacgcagcagcacgcgccgaa
>BGNK01002153.1_51221_57433
acttagtagtagagtaggtaacctttaacctttttggggtactataatccctacatgatcccaaaggttaacctttagttcccctaagatactggacaagtaagattaaggtagttcgtgtctcagggtggattttagctccagtaatgatataaaccctaagggtccaagtacctaattatcatatactctccaaaatagtaacctacatagctactatccgaaacctaagtacctaattatggggtcctttggacccttagggtaaatatacattggccctcgggccataaggccttgcagttactatctgcgaaggtctttaaggccgcgcgcaccgtgtggatcatgtcgattcagggttgacagtaagagctgacttggtcgtgccgctttgggtcaaaggccttgtctaaggttatgctttagatcttaatcaagttttcttatgtaagccggtgccagcaaggctcatgacagcccgagcctgtgcaaatgggtaacgtaaaacccccaaagtttatgccccgtccctaaagtctcgacacaaagtcacctaccttaacgaaaactcaaaacacttataacctcgtttccaccttccttgcccctttcaaagcacaggctgaagtacaccctagaccctaaatccaaagtcactgcaacccatgggacctttcatttcagcccgccagtcctttggtgtcatcacagttgaagatttctcaggatatgtcttttgttcggggttcgtcatcgcggcgtaacaagccataatgatttccgttcgggacgctcattgatgaagttagatacggcctgagacttatatggtttccttatttgaaggagaccctacgtctttcagttgcgcacgttgcctggcatccggcaaaagccgtataaggacgcccctacatgcgcgtccttcgttctggggccggaggagttagctagtgcttcatcaacatggaggttgcaataatccattaataaagaatccctcctttaagcagaaaacactagaacatgcacccacaaccctactctaattgttattcaggcccttattggactggatattccaagccctgtgaaggccactgcctcaacttgagacccctaaattctaactcctccctaaatcctaaaccctaaaccctaaatcctaaaccctaaggctcactcccaggagtagcctgccctctggggtggggcttggcagaaccgccgtagtataggggccttcaaagtagggctatggggcccattgtactataaatataataaggaacccccaagatagtattggtaatgatttaggcccctatagtagttgcaagcgaaagggatgtctttctgtagggacctctgctgcaacagacgagcacgatgaagctgaagacgactcctctggttgcaacaactcttgagactagttccacagcttccatgaagcctgcacttgcttgttgagcagctgcgtaacgctcccctctcttctatatttttgggttgctggtctctgtatgggagtcggcatttttcaagtccgaggcaagatgcctacggcacctcctgatgattgctgatgtaccagataattagaaccacagaagggttcaaaatatttcaagagccgtgtttctgtaagctctgaatgttactgccccctcgttctcatggcactatcgctcttcatcgcagtacagtaatcgacatcatcatcctcggggtgttgacccacgtacctttcaccagtagcagtagcagcataatcgtcgtagcaatcttggtgactgcagtcttccaggcagagtgcagtaattaggacccggctgtatgtttgtattttagtatgggttctctcagatagccaataggagagttgagaactttacacttttgggagagagagagatgtatatatatatatatatatatatatatatatatatattctatcggagaaagttcggactttgttgggccttgtgaagaagaggctttttctacaagatgtatatatgtatacatatgggtatagtatctttaagagttctttgtcggacatacctaacttggtcggtgtatgtgtatatatatgtgtatgtacatacaagtaccatgctcgaagagatgcagccgctggctggagaccccgctctcctccctttgttggtaggtttcacaccatggacctggatagctttaggaaaggcatcaaggaagagttcttccagtcNgccgctggctggagaccccgctctcctccctttgttggtaggtttcacaccatggacctggatagctttaggaaaggcatcaaggaagagttcttccagtctagttcatcttttcaagctcatattcagcacaaggcactggatacaggaactttgatggattcaccagctttgcgggccttgtgtgtctttatgcactacaagcttgctcggacacaccgatgttctgcatgcaagagcaggtgcattttgacatttgattcagggtaggtctgctgacgagctcaagtggatatgcgtcgaaaaccggagccaaacacacctcaagaaggtggtcactatcccggcggtttctttccttcgccccaagagctggatgccattcgtacatttcctcgtgtatatgaaaaacaactacaagatgtctattatcgagaaagaaNtggtcactatcccggcggtttctttccttcgccccaagagctggatgccattcgtacatttcctcgtgtatatgaaaaacaactacaagatgtctattatcgagaaagaacttcacgcaagccatgtaccaagcgcgttgctgcttcggtcttagaccatcccgagactgcaccgggaaagaagcccagaggagcggcaagtatctcgaaggtgctctcagagcatgtgaagcctggaagcaagatagcatcggacggttggatttcaacaacgaaggcggccaaagacaatggcttgaagatgttaggcacttgtgaccatggtaccaacttNtgtgaagcctggaagcaagatagcatcggacggttggatttcaacaacgaaggcggccaaagacaatggcttgaagatgttaggcacttgtgaccatggtaccaactttcgtaatccgagaacaggcgtgcatagcaatgatgctgagtccgaggtggcacgatacaagaagtggcatcgctccaagtggacgtcggttcggacattgcacacaaaggaccagtcaaagaagcagaagcatatggaaggcaagatctccgagtacgtgttgcaaacgaacatcggggatgccatgcaagtggacatggcaacaatcatgcaggcattgtccaagctggctagggagcagacttggtcggcagccagtttcactcatgtgacatggggcccgacatgtgcaaaagttgtgtctgtattgcagaagctattacacattgaaactcttaaagatattttacatatatgtatatacatatgtgactgttaattactgtttgttctgacttctacgatacaacaggagcaggtctgagggtaggacttgaggatatttatgcttagggctcagggctaggggattagagtttcgagttcacgctcaccagtataagagttcagggttgtagggtattggagtatagggtttatgcattggatgattgggtatcggggttttggggtgtgcaggcattgaacacccttaggaacctatgcaatcatggaggtgccgagctttttgttttcgcttttggtgcggcgcactgttgcgagaaaacctcggagaagcaatgaccctaagggtccgtgaatccatattcttaagcccactgggcttcgaatataagtactctatgatatcgtatactgtatgggtgacggacttcaaaggtaaggactcagcagtgtgcggttatacacagcttgaggcgtaaatccactaagtggctctaaacgctcccaagccctgttcggcaatctttgtcgaagccaagtcccgaaggccatctgctttctgccggtttaggatatggaggccattaagggttcagggcttaggtctggagagaacaggtatcgagccgattgtacagcgaccctcggcccccaaaccccagaacacatttgttcaagaacacctaccctccaaatggcttgaagtgagtgcgagtgtaggtgtagttaccgtagttcgaacccacgtacccagtccgcagatcctgtaagtacttccccagccttcacaaaagccaggccctttgaaggaacccttgagaatgcccgtaaaaccctagctaagtcccctcatccttgaattacagagttcttgaggaatcaggatttacctgagtccttcttaggatttaaggtttaccggggcctgtttagggttagggtttagggctttagttcgggatgcaatagccaactgcctttaagggtaggttcagggtttagggcttcagcctgttgttgaaagggttggactcaatggggtcataacctacgtaggactccgatctctttggtttcgggtggtttagggggtgcagtgcaggcacattggttcgtgacgcgctcgaacatgctgcaggctcttagcctgtctccctggaacgggtctaatcccgccaaggaggcacataatatacaagatttaacaattacccatactattcctcatggttcctatcatcgttctggcataatataccccacaggcaaaggcgcccgtatggtgggacgacatgcattgccagccgacgcccgacgcaaagctaaccggaacattacacaccacggtgaagaagttctagcgacccactaacgacgatgattctgcgaatatgcaggttttaactagtggtaatgctgcaccctttgcagtccctgcataagtgtgcaaggatctgtaccctcagagacggccagagcagcaaaacagcaacgccaaacccgaagcccgaaaacgcagcgaaccttctaagctttagaagtattcctactgtagaaaccaagctcaacagcgaggggcccgctgccagtcgaacatcataccaccaaagcacatccacgagccatggcgatgtggtcgcatgatggtgagttccaagcgagcttgggtgggcatcatggcacgatcgagctgaaacatggaccctcaaaattcacgcgtaggcttttgggggttcgagttcagggtttgggctgaggtccgaggacaggagggatactaagccgagtttatgtgggatactataaggcgagtttatgtcagggttgtggcgatagcatcttttgtttatatattttatatgtattttagggcctcggttctcctgcaatatgaacgaactttgcaacaatagtcagtctaccaaaacttctgcagatgccatgcttcagggtccaaactgagtatcttggggccccttattattttgtgaagcttaaaccgcaaacgaagggagtctgaagttttctgatcttcaaaccccatgagcttttttgtgaggtctccatgaaacgggagtgtaacttccctactaaacttcgccgtacttgctaaattccctgatgttgcaagtgtccctccaattgtaaactcctatatcctgagcatgcagggtttaggcttgcaagactctagacatgaaggccgaaatcccgaaactcttcagccctaaaccctatcacactaaaccacggtggagggtttagggttaccgttccgcaagggtttcgaatttaaggtttagcctttacccttagccccaaaccgagcttaattagctcaggttcgtctcattggacaacatcaagcagctcggcaaaatgccccagtgtggggtgtggggttgtgcctagagtttcgagcttgtgttgttgatttttgatttgggttttcaacgggctgtttcggatctgtctggcttcgcgttgtccgggtttttcgttttagggtctcgggggctgcggccccagaccacccctaagccctatgactccaagtataacacaaacggtacctacgctgggtgtctaaagtgcagatatctacaaccccggacccccgataaaacccgtcctctttagggtttacggttcacaagcagatttcgttgtatgtgtccttgaacaggtaggtttcttgagcaggctcttgtcctaaggtccataaatggcatgact
>BGNK01002945.1_60779_67042
TCTTTTCCCGCTGCTCCTTCTGTCCGTAGCGTCTTGGCCTGGTAGCtgagagcccttgaagggaaaCGTCTATGTGGTAGCAAACTGCCACAGTAACAGTGATTTGATATAACAGCCCAACATGACGGAAGATAGGTTCCCAACGTTGCAGCTCAGTCCCCAGCGTGATCAAGAAAGCTCGCTGGCCGAATTCACAGTAGTGCCGGCGAAGACTccaaacagtatggacgtaaagataAGAGAGACACATGCTGTAGTACAATATTTGTTATGGCCGTCAGAGGAAAATAAAGCCGCACAAAATATCATGTCTTGCCGCTTTGaagtgttgcttttcttgtttgtccagtgccgccatgcacattgtgaagtaaCACAGCGAATATACTGgaacaccgtgtagaatgcaatcttgacaaatatgacataacatagtgtCTAATAATTCTTCTTCTCATTGTtattatacatacatttatagaAACACGACAACCATGTCGTATGCTATTTCGAGAGAGAAGCCGCAAGCAGAaagaccaagaagcccaaagacgacagacagaagcaatgaCATGTGGGATAACATCGTGGTGCGTTTTTAGAAGcatgacagcctgacatcacatccgaagcgaaagcaatccagcttgcagttggcagcatgaccctccgcatccaagaagtgtgcccgtggtgcaatcttgggcctgcaaatatgtctttattccccgttgcggcatgtgcgctctggaactgagctgttcaagatgaAGCGGGCAGGATAAAGCCGGCAACAGAAGCATATAACTTGTAGAGGTTGTAGACATAGCTCAACGAGCTGGACTCAAGATCAGGCATTGAAgatatcatcagcaactccatgtttgcatgaagtctCGGAGTTACAACCGTATCACTACCCAATGCAGTTCTGATGTCAGAGAAGGAATACCCACAAATTTGTCAGAAAACAGGCGCGATACACCGTTTACTGCTGGAGGTCGGagtgactcaagggccctacagGTTTCAGCCAACGCACCCGCTTAAAACATAATCGGACTGTGGCTTCAGACTGAGCGCACTTGACTGAGTCATGACGACTTGTCCGATGCCTTGGAACCTCTCCCAGGCATTGCATTGCCTTTGCAAGTGATTGCAACTTGCAGAAGACCTGCATGTGCATGAGATTCACGCCTGGCACAAAAGACATTTTGCACCACGTACCCACCTGCAGCTACGGTTCAACCGGCTGCCTTTCCAGTGTGAGAGCCTCGAAGCGACTAGCTCGGCTCACAGAGGAAGCGATAAAGTGCTTTCCTCCTCTCCTAACACGTTTTCGGACCAACAAAAAGTTGCCGTTTTGCTAGTGAGCTTTGAACAGTGTTGCAGCACTCCTGCTGGAACTTTCAATCTCACATTGATTTGGTTGAAGAAGTGATGGCGTGTTAGTTCCGTAAGAGCGATAGTTGTCCACAGCTTGACTGAAAATGCACATGGCTTTCATTGGCTGCATTGTGAAAATTCCCTTCAATCTTGGATGTTCTGATGTGTTGGACATGCTGAAGCTGtcaggagtgcttttgagttaggagagtgactgcacgttcgtttcgtctcgttttggttctgAAGTGctatgcttggagacagacagctgaagttatttcactgtcagttagagcccaaagacgctgacctacgcccgcgtttggctcaagtaaaagaccgagtgctacgcgctctgtttttcactggtagcggagctcctgaggaaagtccaggagctgtaaaGCGCCATGGtctcgcccgagcaaggagagagtgctgcaggttcgcgccacagcacgcctgtgcctgaggagatggacttcgacttgttcggacgTCAGTGGTCTTCCACGAAGTGTCTTCTTAATTGTGGAAGGATTGATTACACAATCTTGCTCTTGATTTTTCCGATTGCTGGCAGTCTTGTGCACAAGCTTCCAAACAGTTCAGTATCAAAAGCATCACAGCCGCCATGGATGCGAATTCTGAAGAGTATGCGACGAAGGTTTGGTGCTCCAACAACCGTGCTCTTTGGTTTCTCATTTGGCTTGGATTGCTTTGCCTTCCGAAGCAATGTTCCCGANGCAACAACCAAGACGGTGCATATTGCCACTTGCACTGCACAGCAAAGCTGGACGAGGTGTATCCGGTTTCGGACGAGGAAGCTGAGGAAGAGAAAGCGCCCGTTTACAAGCGGTGTAACGGAAGTCCTGGCGCGATCACGGGTTCTTCCATTTCTATTTGCCATGTTCGCTTACACCGTCGAAATACTTGCGAGCCTTGTATTGGTTTTGCTCAGATGCGCCTCAAAAGCAGATCCTNGGCGCGATCACGGGTTCTTCCATTTCTATTTGCCATGTTCGCTTACACCGTCGAAATACTTGCGAGCCTTGTATTGGTTTTGCTCAGATGCGCCTCAAAAGCAGATCCTGAAAGAGACAGGCTTGAAAGTCAAGGTGTGGGTGAAGATTCGGAATGTCCTTCGCTCTCTCTTGTGGCTTGTCATGCAAACACATGCTGGACGTGTGCAGCTAGGTGGGCAGACAGATCGTGTTGTGGTGGTTGATGAGACTTTCTNGTGGGTGAAGATTCGGAATGTCCTTCGCTCTCTCTTGTGGCTTGTCATGCAAACACATGCTGGACGTGTGCAGCTAGGTGGGCAGACAGATCGTGTTGTGGTGGTTGATGAGACTTTCTTcacaaaaaagaagaagaacactgGCGGGTTTGTTGGTCGTACCACGCTTGGTCACAAGACGATCGTCATGGGCtttttggagctgcagctgtctACTCGCAAAGCCACTGGTGCCTGCGTGCTGATTGAAATCCCAAATCGCAAGCAAGCAACCTTAAAGCGAGAGATCCAAAGGCATGTGGCTCCTGGATCGCTCATTTTCACAGACCGTCACAAGTCGTACAACTTNGGTGCCTGCGTGCTGATTGAAATCCCAAATCGCAAGCAAGCAACCTTAAAGCGAGAGATCCAAAGGCATGTGGCTCCTGGATCGCTCATTTTCACAGACCGTCACAAGTCGTACAACTTTCTGTCTCGTCCGAACAGTGGCTTTGTACATCGGGCTGTGAACCACAGCCGGGGAGAGTTCTCTCGCACGGAGTGCATCTTTGGAGAAGACGTCGTTGTGACCACCAACTCCGTGGAAGGCTTGTTTGGCCGGCTCAAGCAATATCTGCGACAACGCAAANACCACAGCCGGGGAGAGTTCTCTCGCACGGAGTGCATCTTTGGAGAAGACGTCGTTGTGACCACCAACTCCGTGGAAGGCTTGTTTGGCCGGCTCAAGCAATATCTGCGACAACGCAAATATGGCAAGGTCGGGAAGCCAGCTTACGGCGAATTGCTGGCAGAGTTCATGTGGCGCCAAAGGTGTTCAGCTTTCAGGACAGAGCCTTTACGGAATCTTTTCGGGGAGATCCAGGCTTGGCAGAACCAGCATCCACGACGTCCTGAGGCACCCAGGTATCGGTTAGTACTTCATCCAACTGATTGTAGGGCTGTTGACAGGTTGTTCTGTCGGATTTCAAATTCGTTGGTTGGCCGAGTAAGTGAGTAATTAAGCTGGCAATCCCAAGTAAGCCTAGTTCGTTTCGTTCTGCGAGAACAACACTTTCTGGNTGAGTAATTAAGCTGGCAATCCCAAGTAAGCCTAGTTCGTTTCGTTCTGCGAGAACAACACTTTCTGGCCAAGGTACCGAACCCTTTCTCAGTCGACGACATTCCTGCGGACATCCTGAATGACTTTCAAAGCCTTTTGGACGACCCAGAAGATGTTCCTGCTGATCGCGGTGATGGTGTAAGCCCTTCAGAAAATGTTCCTGCTCGTGATGGTCGAGATGCAAGCCCGCANATCCTGAATGACTTTCAAAGCCTTTTGGACGACCCAGAAGATGTTCCTGCTGATCGCGGTGATGGTGTAAGCCCTTCAGAAAATGTTCCTGCTCGTGATGGTCGAGATGCAAGCCCGCAGAGACCGGCGCCGCCTttgatgcaagctgcagccgagcCTTCTCAACCTCCTGCATTCAGGCCACCCTCACCTTCCATCCCCTGTAACGTGAAAGCAGAGGCAAGTAGTGACTCCGACNTAGTGACTCCGACTTGGAAGTTCTCTATATTAAACCTGCGCCCAAACGACCAAGACGTTCTTCTGTCCCCGTGGTGCCGGTGAAGTTAGAGGAGGACATAAGTCGATGTGCGCAGCTGCCGCTGGCTGCTTCGAGTAGGGGGACCGGGAGTAAAGATTTCAAGGTCTTCTGTCAGCAAGGTCATGACCTGAAGTTGGTTCCGCCGCCTGCAAATGTTATCCTGAACCGAAGCGAGTACGCGTACTTTAATGTCAGCTGTGATGTATGTGGTACTCAAATCGTGGGTGATTTNCAGCAAGGTCATGACCTGAAGTTGGTTCCGCCGCCTGCAAATGTTATCCTGAACCGAAGCGAGTACGCGTACTTTAATGTCAGCTGTGATGTATGTGGTACTCAAATCGTGGGTGATTTCTACAGGTGTGATGTTTGTAAACTGGGGGACTACTGCTTTGCTTGTGCGCAGACTAAGCCGGCTGGAAAGCGCCGGGTGCGCAgctgagttttggattttgcctGCGATGTTATCTCGTCGCCAAACAGGTGGAGGTGGCATCTGCNGGACTACTGCTTTGCTTGTGCGCAGACTAAGCCGGCTGGAAAGCGCCGGGTGCGCAgctgagttttggattttgcctGCGATGTTATCTCGTCGCCAAACAGGTGGAGGTGGCATCTGCAGAACCGACGCCGAAAAGATGCGTCAGAGAAAAGAAAAAGTGCAAGACCTTCTGCTAATCTACGAGTCTGACAGGGGGTGGGCTTTTTTTGAGCTTCAGGTGGTTTCTGAGGGCATCGGAATGCGGTTCTNGCGGTTCTGGTGTTTTCCTCGATGGGTGTTTCAGTCGTGCAGTTTGGGGAtgtgtgctagctgctagcttgagTGACCAGAAGAATGGAGGGCAAGTGGTTTATGTTTCCTCGATGTGCTTGGATGTTAGCTTTGCAGGGAGCAGACCACGGCTGAAGCTTTCAAGTTAAGTTTTGCAACCCCTCAAGCTTACCAgtttgagcagcagaagcaccagaatCTAGAAGGTAGACCCTCCTNNNNNNNNNNNNNNNNNNNNNNNNNNNNGCATATTATGCAAAAAGACCTGTGTTAGGCACGGTCGGGTGCAGTGCGAGCATGTATCGAAAGCATGTGATATGTTTTTGATTGTTTTCTTCAGCAGTGTAAGTTTGCTCTGTTCTAATCTTGCCGCTGCTCAAgcataagggcatgagggttcgTGTGTTCTCTAGAACTTGCGAAGGCGTGTCGGCAAAAGCCGTGGGCAGGAAAAAAAATCAAAGAAGACAGACATCATCTTAGGCTGTGAAAACGCGGCATGTGTGCAAAACAAACACGGTACATGTTTCAAAGTTTTACATACCAACACACCCAAGAGGGGCGCAGGGGTTaaaagaaaacaacaactcGTTTTAAACCTGTATTTTGAAATTGCTGGGTCTTATTGAAAAACTACACCAACTCGCAGGGAAACAGAAGCCNCAGGGGTTaaaagaaaacaacaactcGTTTTAAACCTGTATTTTGAAATTGCTGGGTCTTATTGAAAAACTACACCAACTCGCAGGGAAACAGAAGCCGTTTCGAAATTTGAGCAAACACCCCAGATTGAACAAAGAAGCGACAGCCCGATTTGTTTGCGAATTTGTTGTTGTGCCATAGCAAACGAAACCTTATTGCTCAGGTGTTCTGCAGCATGTCTTTGTTGTTTTCCAAGCTTTNCCCAGATTGAACAAAGAAGCGACAGCCCGATTTGTTTGCGAATTTGTTGTTGTGCCATAGCAAACGAAACCTTATTGCTCAGGTGTTCTGCAGCATGTCTTTGTTGTTTTCCAAGCTTTTCATATCATTGAAATCTCCGAAAGCTTAAAACTTTTGTTTGGGAAGGAATTCCTGGTCATTTGAGCAAACATCAATTTGTTGTTGtcccgcagcagcaacacccgATTCAAGACCTGATTGCTTGAGTGTTTTCCAAAACAAGCGAAACAtgtctttgttgttttttgttctttcACATCATTGAAATCTCCAAAAGCTTAGAACTTGTATTTGGGAAGAAGTTCCTGGTCAACAACACTATCTCTCTATTTAT
>BGNK01000246.1_135514_141744
tgagcaggtttttcttaaccccNacgtggtgtaacccctgcatagaaaaatgtgccggatttcatgtggcagcgatttgctacaagccggaaattctgtgagcaggtttttcttaacccctgtgcgtgcgcaagcaagacagacctgatgtggagcttgtgggcattcgcgtgcattcgctgagacacgggcgttctatgctcgcaatcgcatagggatgtttgtgcggaagggcaatcaaaacggaagggcactcaaagctgacaaaaaaacaattattgctggaagcctggtgtttcgtgtttcaagagccgtgaacattgtatatgaggctaagtccaaccttgatatgatcgacatgtgcgtatgtgctgcttgcagtaaactgtgagaagctatgacaaggtgaggttaaaggttcaccgtgccccgcacgccagccgcgcagcggcgtctgccggttgggcgaggcggtgNcatgtgcgtatgtgctgcttgcagtaaactgtgagaagctatgacaaggtgaggttaaaggttcaccgtgccccgcacgccagccgcgcagcggcgtctgccggttgggcgaggcggtggtggggcatgttgtccgtggcgttgcagcaggccgtcgctagccaataggttggaaggtccttggttgcaccccttgcagcctcattgctacgacggcccgccgctggacgccctgctccaccacgagtctcctcgccggccacagccgtctaccgttgcagctctccgacggggcttttgcgcagccccttagtccgttaggtacaccactcagctgcggccgcgcctggtacatttttcgttgggcagttcgaaaagttcgttagcaaaaaagaaggcggctagatccNggggcttttgcgcagccccttagtccgttaggtacaccactcagctgcggccgcgcctggtacatttttcgttgggcagttcgaaaagttcgttagcaaaaaagaaggcggctagatcccaaacggggggttacattcagcaaggaagcaccggactcaaccagcaagaaatcatgcaaggcaacatgcacggagtgcttcttggtgaggtccgNgcaaaaaagaaggcggctagatcccaaacggggggttacattcagcaaggaagcaccggactcaaccagcaagaaatcatgcaaggcaacatgcacggagtgcttcttggtgaggtccggcacgagagtgtgcgctggctcgttccaaaacaacgagcttttgcggtccgccgcgggaaagctttgcatgggtagcacgcttgtggcgctagggccaccgtcagtgcggcgccttcgaccaccgctgcacacggttgtgggtgtttgatgtattcgaagcacgcaaaacgttgtagtacgtggacgttctgcgaaagctccgttccaagtcatgctgttcctccggtccggggaacccttagtNggaacccttagttccgcgaaaagaagtacaactaaacaaactgctcacgattttttctggaaaggaacagaacagaatgcacggcagctttgtccaccaggtaattgttgactgtcgttgaccgggtatgaagatggatggatggatggatggagggagggatggagggatggagggatggagggatggagggatggagggatggatggatggatggaaggatggatggatagcttgctNaccgggtatgaagatggatggatggatggatggagggagggatggagggatggagggatggagggatggagggatggagggatggatggatggatggaaggatggatggatagcttgcttgcttgcttgcttggcttgcttgcttgcttgcttcttatgcatacttcaaactgtcatcggcccatcgaatgagcttatgctgttgtccgcgtgagaatcttcaagcgaagcacatcgcaggagtcatcgtagccggagcattctatcgggatgttgcctgagcagttggccgcagtgacaagttcggctttggtcgcgttgcagttcttgatttggtgcgggctggcacgctgccccgggtactgcaaagacggtcacaaatggaatgccattgtgcaaggtagcaccaccaaggcgaagacggcagaggacagttcggaagagaggcagggaaagcgaaagcgcaaatcatttcaagagcctcgacagagtcaacatcccctctttcgatgttactaccgcccggcttctccaaagaagcgcggacgcccgagcaaggctagtctagcagagctcgcggggaaagaccccgtatgtaaaggcgtgcaatgccggcaagccgcttcatggcgcaagttctgtccggtggcagacttgctaccagatagtattgggccccagaagctggtggcacttttatactggttcagccagttgacgggcattcaaaaggctgcggcctacaccggctgcgacagggggaccNgtggcacttttatactggttcagccagttgacgggcattcaaaaggctgcggcctacaccggctgcgacagggggaccgttggcaagatctacaacatcatccggtcctacctcgtcgcgtttttgcagaagcagaacacccagttattgggcagcccacggcacatttgttgcgtggatgaatgtttccttgccaaacgtaagccctccaaacaactccggggccgtagcacacgccccatgcgcatgctagtggtcggcatcgtggagttNagcccacggcacatttgttgcgtggatgaatgtttccttgccaaacgtaagccctccaaacaactccggggccgtagcacacgccccatgcgcatgctagtggtcggcatcgtggagttggaccatgaaactaagaaggaaacaggtcgggtggtgctacggttggtgcggaacaggtcgagccggacattgacgaatttggtccgcagcattgtccggcctggcacNatcgtggagttggaccatgaaactaagaaggaaacaggtcgggtggtgctacggttggtgcggaacaggtcgagccggacattgacgaatttggtccgcagcattgtccggcctggcaccaccgttgtcacagacgagtggcgtggttataacgggctcagcaaggcaggatacaagcaccagaaggtcaaccatagcaagaacgagaaggtgaatgcagaaggtttgggaaccaatcctgtggaaggcctgttttcNagcccacggcacatttgttgcgtggatgaatgtttccttgccaaacgtaagccctccaaacaactccggggccgtagcacacgccccatgcgcatgctagtggtcggcatcgtggagtttgaccatgaaactaagaaggaaacaggtcgggtggtgctacggttggtgcggaacaggtcgagccggacattgacgaatttggtccgcagcattgtccggcctggcactaccgttgtcacNgtgcggaacaggtcgagccggacattgacgaatttggtccgcagcattgtccggcctggcactaccgttgtcacagacgaatggcgtggttataacgggctcagcaaggcaggatacaagcaccagaaggtcaaccatagcaagaacgagaaggtgaatgcagaaggtttgggaaccaatcctgtggaaggcctgttttcNNNNNNNNNNNNNNNNNNNNNNNNNNNNNNNNNNNNNNNNNNNNNNNNNNNNNNNNNNNNNNNNNNNNNNNNNNNNNNNNNNNNNNNNNNNNNNNNNNNNNNNNNNNNNNNNNNNNNNNNNNNNNNNNNNNNNNNNNNNNNNNNNNNNNNNNNNNNNNNNNNNNNNNNNNNNNNNNNNNNNNNNNNNNNNNNNNNNNNNNNNNNNNNNNNNNNNNNNNNNNNNNNNNNNNNNNNNNNNNNNNNNNNNNNNNNNNNNNNNNNNNNNNNNNNNNNNNNNNNNNNNNNNNNNNNNNNNNNNNNNNNNNNNNNNNNNNNNNNNNNNNNNNNNNNNNNNNNNNNNNNNNNNNNNNNNNNNNNNNNNNNNNNNNNNNNNNNNNNNNNNNNNNNNNNNNNNNNNNNNNNNNNNNNNNNNNNNNNNNNNNNNNNNNNNNNNNNNNNNNNNNNNNNNNNNNNNNNNNNNNNNNNNNNNNNNNNNNNNNNNNNNNNNNNNNNNNNNNNNNNNNNNNNNNNNNNNNNNNNNNNNNNNNNNNNNNNNNNNNNNNNNNNNNNNNNNNNNNNNNNNNNNNNNNNNNNNNNNNNNNNNNNNNNNNNNNNNNNNNNNNNNNNNNNNNNNNNNNNNNNNNNNNNNNNNNNNNNNNNNNNNNNNNNNNNNNNNNNNNNNNNNNNNNNNNNNNNNNNNNNNNNNNNNNNNNNNNNNNNNNNNNNNNNNNNNNNNNNNNNgaggatgccttcgccgatttctttgagcccgagaagccagagaagcaccaagccggaaatacggatttcgcggtccttcccataaccggcgatggtgcttgcctttaccgcgctcttcttctcggcatgcaactccgttctggagtaccacgtggcaggcttcaggcttggtgttaagaaatttcgagttggataaggaagcataccttcgtacactatataacagtgagaggaccctaNNNNNNNNNNNNNNNNNNNNNNNNNNNNNNNNNNNNNNNNNNNNNNNNNNNNNNNNNNNNNNNNNNNNgcagctggacagactccctcccccaagagcggttcaaccaggtcacgcaatccttggcgtgggacgcccatcaggataatttgcacgtgcaggggcttgttttcgcatctcgacacattcgcagctaacactacatacgcatgcacagcaagctaaggaaatgcaggacgaccctgcttgggtggagacttatgggcaacatttctcctggcatgaatattggtcctgggcaaagaaacccggtacatacgggacctttgccaatatctcctccttctgccgcatgcgcgacatttccgtagatgtgtacgctcaagaggccggtcggaaagtttgcatttggcaagaaagggccaatgcggacgatgcagcggcaggccccatttgcttgctgcgaaccggcaatcattttgatttgctggtccggccttgNNNNNNNNNNNNNNNNNNNNNNNNNNNNNNNNNNNNNNNNNNNNNNNNNNNNNNNNNNNNNNNNNNNNNNNNNNNNNNNNNNNNNNNNNNNNNNNNNNNNNNNNNNNNNNNNNNNNNNNNNNNNNNNNNNNNNNNNNNNNNNNNNNNNNNNNNNNNNNNNNNNNNNNNNNNNNNNNNNNNNNNNNNNNNNNNNNNNNNNNNNNNNNNNNNNNNNNNNNNNNNNNNNNNNNNNNNNNNNNNNNNNNNNNNNNNNNNNNNNNNNNNNNNNNNNNNNNNNNNNNNNNNNNNNNNNNNNNNNNNNNNNNNNNNNNNNNNNNNNNNNNNNNNNNNNNNNNNNNNNNNNNNNNNNNNNNNNNNNNNNNNNNNNNNNNNNNNNNNNNNNNNNNNNNNNNNNNNNNNNNNNNNNNNNNNNNNNNNNNNNNNNNNNNNNNNNNNNNNNNNNNNNNNNNNNNNNNNNNNNNNNNNNNNNNNNNNNNNNNNNaatatgatgtactatgacacgaaagacaaagattgttaatatgcttcgtattattggtagttcaagtagctatactaatatctaataaaatcagtagtagtagtagtagtcgtcgtcgtactagtagtaatagtagcagtagtggtagtagtagtaatagtagtattaggagtagtaataagagaaatagtactaatagtagtcgtagtaatagtagtagtagtgcagcaatagtcgttctagtaagaatcgttgtagtaggagtagaagtagtagtagtagtagtagtagttctagtagtagtaatactagtagtagtagtagtactagtagtattaggagtagtaataagaggagtagtaacataagtaatagtactagttggagtaggaataggaataggagtaggagtaggagtaggagtccgactagtagtagtagtagtaatagcaatagtaatggtaatacgaatgataatgatctgaccggcttataggtctggagggataggtcttatagatctaccaggataagcctatcaaattagaNgtagtagtaatagcaatagtaatggtaatacgaatgataatgatctgaccggcttataggtctggaggga
>BGNK01004265.1_31419_37694
ctccagtacttttccttcgatcagaaagtcaacatacgactggtcaatgacatggcctacggtaccttgaagctgatagacttcactcccaacttccgtgccggacctttggctatacaactcatgctgaagcaaatgtcgcactggtttgcccacttcacgcaagtgacaccgaagcctcccaaggaggccaagcccaagcagaacaccgacgatttgcagagtggcttcgcgtacatcaaggccaacggtcccagaaccagatcgagtgggcggaaattgaaaaccggaggacagacggtccacttcacggttggtcagctgggctggtatttataaaggaaaaggaatgcctacgaggtcgctcgtgtgggactgtgtacgcgaagaccatgaacgacttctgtttgaccttgcacgaccttgccgcctggtttttagacggtgttgttgttgaactgttgaacttcttggagatctcaagtcaaagaccattgtctttctcggcctggggccgaaaaaggaaagacgcctgctggatgattgtatccagccgggtttccgcatatgctcatccttagatcagctgtgaggagagtcgggggagaggtgtcgaccagatatccttgacgatccagacgtgagcatggtgccgattcccaagttaaagagcttcctcgacagttcccttgcagaatgccacacggtagagagatggacagcagcaagatttgtccaaaatcaactacgcataatttgcgacaataaggtcaatgagaaagcagagcccgaggaagacagcggcatctccacagacttcgacaccttctacgacatgatcaagccggcctttcacgaaaaagcgaacctgcaggacgtcatggcgtgcttaaagagagcacgctttgttgtcaacatgaacgctgcgaccttcatacgcaaggccgggactcgcaagggcccggcgattcgtgtgccctacattgacggaatgcgggactttctcagtgaggaggggaagtctggttttgcttgttgcaggacggccacaaatcgcctccaaaggactgggtgccaaaacgccaatggtcccacgacctcatgactctgatcatcgagaaacaaaagaagcctccccgcgcgagaacaatcatctcatcgagtaccttcgccgatgggtctacgatgcgcaaggagatcaagccctcgctgccgttttccggtcgtgttcgccccgccttcattgctcaggaacaaggacagtcttcagctgctatggaagagcctacatcctcacgagcaccaggtacatcttcagaccccatatcctcacaagcaccgattccatcttccaagccgtcagtcgccctggcggaggtcaaggaggagccggacgagaccaagaactactttcgcatgatgatctccaacccggactttaacaccgctatcgacttggatcctactccaccatctaccccagcccagcggcaacgcctatctacgacggcggatgaaactaccaacgatgaccgtatggatgtggtagatgaagagtgaatccgaaagattgatcgccgatgtctcagttttgaaggacgcctctgagtgatcatgcttacatgtagttctgccacggagatatcttcgtgtcaagaggttttgatgctagggtacggtacgatgcctgcttcgcgcagaagttcagcttgcctgtgtggaattatccactcgagatcgtggcgcatccgtaccgtagacccattgcaatcgcattctgttgcaaaacagttgggcactgcgtgtgcatctctggaagtgtcgcagaaggaatcaccaactactgctatgctcgtgtatggtcgtctcaagcgcatcatcgcactaaagatgacgttgtggaactcatgggaaggtgtatgtttaggccctgtatgtacttcatgtgattgatgctcagtccgtctatgaaaagctcatttgtgttctataagacatgccaaagcgcgctcgtgaagatggcttgcatgcctccgtgctggcggagtgcagttggcgggcatggcgggaagaactcaatgaggaatgcttcagtaccgatgctgcattccaaaagcacatcctgcatcgtcgagtagttgacggcagcggtcatgtggtatccttgcctttacgcgccgtcggcattttcttgaaatatggcattgctttcggcttgaagaagtgtatcagtgtatcaagtgcggcaaaccagcacggttcgagatgagaacttccagaggctggactgcgtacggctggacatgtaaacaggttgggcacaaggcacaagcatatggaaacccaactgaacgtctttggtttcttgacggacattccagtgaacagctggctcccgttcttgcgaatgatcaacttaccacggttaggaagaagtttctcgtccatcactgacgagatcctggctgggtacggcaatattgcgcgacagacgcttgccaaatggcgggatgtctatcagaaagctttggggtgtgctcgcgcccgcaccaacttggacgctcgcatgatcggcagcaaaacacgaggtcgtcgttatggacgaggcggtggtgggtgtgcttgctgaggatgggtggactggtggctcccgtggtatcaacaaggcgggggccgaacaaaatcgatcctccgaacggaaaactgtcaacaagatgattgaatccggggcaatgaagcgactacctgctcgcactcttcatcacaaggagagagtttcttcctcgtcgcctttcatggtgaacaagagacacgcctcatccttcacagcccatatcatgaagaagcccgccatcatgaagaagcccgccatcatgaaaaagcccgccgttgcaccggccaagctccccaaaagaacaacctcaagtctgacggtatgtggctatggctgggcatatttgtcggggctaagaatgcagtctacacccacagcaacaagaaaaaaaggtcacataccgactcttgccatcaaacaaaaaagccttcaagaataagccccgcggtttcgatgagatcaaggccaccgttcagaagcacgtcacaagaggctccttcctggtctttgatgggtggcgcgcaacggaaaaggctgtcaactcgctcagctacacctatgccccgccagcaaagcacgagaagcactttcgtgacccgtctaccggcttgcacacgaatgacgcggaaagtgagaacaacagactgaagaagtggtctagaactcggtatggaaaactccaactcaatgcatccgaaatggatgagtatgttttctatgtaaatgtaggaagcagtatgtgcgatgtgttccatggacttgccatggctaacacatgcagcaggcaactgctctcgaatggctgaagtggggtagcgtacagctgaaaaccggatgtgtgcaactgtgtcatccttgccacgtgcgtgtcatccttgatgaatgtcgtgtgtgtcatccttgcgcaggggcgttttacatcgatgcgtagtctcactttcgtccatctaaggtgcNaactgtgtcatccttgccacgtgcgtgtcatccttgatgaatgtcgtgtgtgtcatccttgcgcaggggcgttttacatcgatgcgtagtctcactttcgtccatctaaggtgccttttccttgtactacggctaccagctcctgctgttcagggttcagggttgtggggctgagggaactttgaggaggagttgaggatttggaatttgcagactttgtctaggttcacaagcttattgtggcataaaggtagcgaaaggtagggggggatactacgcagcccatatatgatatatatatatatatatgtacgtaaaacctttatgctctatttgacggatgcctttcttgtctacaagactattttccggatttaaaattttaattttttaaaaattttcaataagggaaattttaaaaaacttaaatatttatttttttatttttttaaaattttttNNNNNNNNNNNNNNNNNNNNNNNNNNNNNNNNNNNNNNtacaattttttaaattttaaaattttttaagatttaaatcgttctgaaaactccagatcggactccaggacctcgatctatttttttattttttttaaaattttccttattaaaaaatttacaataaatgaaaaaataaatattcaaaatatttaaattagtagtagtagtagtagtagtagccgtcgtcgtcgtcatagtagtagcagtcgtagccgtcgtcgtcgtcgttgtcgttgtcctagtagtcgtagtagtagcagcagttgctgtcgtcgtaaacgtcgtcgtcctagtagtagtagtagtagtagtagtagtagtagtagtagcagtagtagtagaggtagcagtaccagtagcagtagtcgtagtagtagtagtagtagtagtagtagtagtagtagtagtagtactggtacttgacagacctccagcaccaacaccacaaccaccaccatcaccgtcacttaccatgccaatgtccacatcatcagcatcagcgacgacataaacaccaaaaccaccaccaacaacaacacccaccacaacaatcagaaccaacaccaacagtatttttagaatcatattcaccatcggttattcctaaatcaggtctgcgatgcccttatgtcctgggccgcacgcgccatacactgatgaactcaaagatcgagcttacaatcatgtctgaaacagccggtcatcccttaaaatgcatagcgatgggtatggacagtatggatcattgcatatattgatcttcaacgaggagttcttcgcaagcgcgagtcatcagctcgtgccgattacgtgcctgctctgtgtacacaccgcccgtcgctcctaccgactgagcgattcttcttccctggaccctgagccctataagacctaagccccataagccttgggtatagacggtatagatcNgtgcctgctctgtgtacacaccgcccgtcgctcctaccgactgagcgattcttcttccctggaccctgagccctataagacctaagccccataagccttgggtatagacggtatagatcattgcatatattgatcttcaacgaggagttcttagtaagcgtgagtcatcagctcgtgccgattacgtgcctgctctgtgtacacacttgagagaagctgtgcccgtcatccgcggctgctttgctaatacggtggggggtcgatgcagacggctcaccatggcccgacccttagaacagcaacacagcgaaacaaaagaataacttttgaactagtgcgatttcgcaaggcgtcgcaagttccggccgcctttaatggcggtgtgccagccagcggctcaatcacaactacagcaaatgaagattaaacttgtttccaNataacttttgaactagtgcgatttcgcaaggcgtcgcaagttccggccgcctttaatggcggtgtgccagccagcggctcaatcacaactacagcaaatgaagattaaacttgtttccaatgcaggtgctgtggcacccggggccaccgttgcaggtcggtcacccgttgcgagaggaaacgcgagagattcatgcatactcagtccaataacttctccggcttataaatcagccaatatcttgtttcaatatccatctccggctttatagtgaagccaataacttgtttccattctcacgctggacagagtccagctacgagtccctcggagacggagggcagcagtgatacagtagcagtgtagtagcagtagcagtagtagtagtagtagtagtagtagtagaaatttatggaagcaagtgattaacgacaagacgatgcttgagtgagatcgttgcacggaagcagcggcagcagcagagtacagtaacctcatcagacagttcttcttggcattgcagcagcatgctcaagagactgcgaggtgatatctattacatcgcattctacgagtgaacgagtatttgcaacctcatcagacagttcatcttggcactgcagcagcatgctcaagagactgcggggtgatatgcactacatcgcgtactatgggtgaacgagtatttcgagcctcttcagacagttcttcttggcattgcagcagcatgctcaagagactgcgaggtgacatctactacatcgcagtctacgagtgaaggagtgtttgcaacctcatcaaaaggttcatcttggcactgcagcagcatgctca
>BGNK01000033.1_447235_453492
CTACGGTACCTTGAAGCTGATAGACTTCACTGCCAACTTCTGTGCCGAACCTTTGGCTATACAACTCATGCTGAAGCAAATGTCGCACTGGTTTGCCCACTTCATGCAAGTGACACCAAAGCCTCCCCAGgagtccaagcccaagcagaacaCCGACGATTTGCAGAGTGGCTTCGCGTACGTCAAGGCCAACGGTCCCAGAACCAACATTGGCAACCAACAGATCGAGTGGGCGGAAATTGAAACCCGGAGGACAGACGGCTCGCTTCACGGTTGGTCAGCTGGGCTGGTAAAGGAATGCCTACGAGGTCACTCGAGTGGGATTGTGTACGCGAAGACCATGAACGACTTCTATTTGACCTGGCACGACCTTGCCGCCTGGTTCTTAGACGAGGTTGTTGTTGAACTTCTTGGGGATCTCAAGTCAAAGACCATTGTCTTTCTCGGCCTGGCCGAAAAAGGAAAGACACCTGCTGCGCAGGCGATCGCCATGGCAATCAGTGAGTACTACATTCTTCGGGACAACAAGGATGAAAGTATCCAGCCGGGTTTCCCCATATGCTCATCCTTAGATCAGCTGCGAGGAGAGTCGGGTGAGAAGTATCGACCAGATATCCTTGACGATCCAGACGTGAACATGGTGCCGATTCCCAAGTTAAAGAGCTTCCTCGACAGTTCCCTTGCAGGATGCCACACGGTAGAGAGATGGACGGCAGTCCAAAATCAACTACGCATACTCTGCGGCAATAAGGTCAATGAGAAAGCAGAGCCTGAGGAAGACAGCGGCATCTCCACAGACTTCGACACCTACGACATGATCAAGCCGGCCTTTCACGAAAAAGCGAACCTGCAGGATGTCAAGGCGTGCTTAAAGAGAGCACACTTTGTTGTCAACATGAACAAGTCGACCTCCATACGCAAGGCCGGGACTAGCAAGGGCCCGGTGATTCGTGTGCCTTACATCGACGGAATGCGGGACTTTCTCAGTGAGGAGGGGAAGTCTGTTATTTGCTATATGCAGGACGGCCACANCATACGCAAGGCCGGGACTAGCAAGGGCCCGGTGATTCGTGTGCCTTACATCGACGGAATGCGGGACTTTCTCAGTGAGGAGGGGAAGTCTGTTATTTGCTATATGCAGGACGGCCACAAATCGCCTCCAAAGGACTGGGTGCAAAAACGCCAATGGTCCCACGACCTCATGACTCTGATCATCGAGAAACAAAAGAAGCCTCCCCGCACGAGAACAATCATCTCATCGAGTACCTTCGCCGATGGGTCTACTATGCGCAAGGAGATCAAGCCCTCGCTGCCGTTTTCCGGTCGTGTTTGCCCCGCCTTCATTGCTCAGGAACAAGGACAGTCTTCAGCTGCGGAAGAGCCTACATCCTCACGAGCACCGGGTACATCTTCAAACCCCATATCCTCANTGCCGTTTTCCGGTCGTGTTTGCCCCGCCTTCATTGCTCAGGAACAAGGACAGTCTTCAGCTGCGGAAGAGCCTACATCCTCACGAGCACCGGGTACATCTTCAAACCCCATATCCTCAGAAGCACCGACTCCATCTTCCAAGCCGTCAGTCGCCCTGGCGGAGGTCAAGGTGGAGCCGGACGAGACCAAGAACTACTTTCGCATGATGATCTCCAACCCGGACTTTAACACCGTTATCGACTTGGATCCTACTCCACCATCTACCCCAGTCAAGCGGCAACGCCTATCTACGACGGCGGGTGAAACTACCAACGATGACCGTATGGATGTGGtagatgaagaagaggaggtgTTGCCTCCTGTCGGCGTGAATCCGGATGATTGATCGCCGATGTCTCAGTTTTGAAGGACGCCTCTGAGTGATCGTGCTTATAATGTAGTTCTGCCACGGAGATATCTTCGTGTCAAGAGGTTTTGATGCTAGGGTATGGTACGATGTCTGCTTTGCGCAGAAGTTCAGCTTGCTCGTGTGGAATTATCCACTCGAGATCTTGGCACATCCGTACTGTAGACTCATTGCAATCGCATTCTGCTGCAAAACAGTTGGGCACTGTGTATCCACCTCTGGAAGCGTCGCAGAAGGAATCACCAACTACTGCTGTGCTCGTGTATGGTCGTCTCAAGCACACCATGGCACTAAAGATGACATGGCGGAACTCATGCTTCAGTACCGACGCGGCATTCCAAAAGCACATCCTGCATCGTCGAGTAGTTGACTGCAGCGGTCATGTGGTATCCTTGCCTTTACGCGCCGTCGGCATTTTCTTGAAATGTGGCATTGCTTTCGGCTTGAAGAAGTGTATCAAGTGCGGCAATCCAGCACGGTTCGAGATCAGAACTTCCAGAGGCTGGACTATGTACGGCTGGACATGTAAACAGGTTGGGCACAAGCATATGGAAACCCAGCTGAACGTCTTCGGTTTCTTGACGGACATTCCAGTGAACAGCTGGCTCCCGTTCTTGCACATGATCAACTTACTACGGTTGGGACGAAGTTTCTCGTCCATCACTGACGAGATCCTTGCTGGGTACGGCAATATTGCGCGACAGACGCTTGCCAAATGGCGGGATGTCTACCCgaaagctttggggtgtgcTCTCACCAACTTGGACGCTCGCATGATCGGCGGCAAACACCACGTCGTCGTTATGGACGAGACGGTGGTGGGTGTGCATGCCGAGGATGGCTGGACTGGTGGCTGGCGTGGTATAAACAAGGCGGGGGCCGAACAAAACCGATCCTCCGAACGCAGAATTCAACAAGATGATTAATTGAATCCGGGGCAATGAAGCGACTACCTGCTCGCACTCTTCATCAGAAGGAGAGGGTTTCTTGCTCGTCGCCTTTCATCGTGAACAAGAGACCCGCCTCATCCTTCACAGCCCATATCATCATGAAGCCCGCCATCAAAAAGCCCGCCATTGCACCGGCCAAGCGCCCCAAAGAGAACAACCTCAAAAAATGGTATGTGGCTATGGCTGGGCATATGCGTCGGGGCTAATACAGACTCTTGCCATCAAACAAAAAAGCCATCAATAATAAGCCCCGCGGTTTCGATGAGATCAAGGCTACCGTTCAGAAGCACGTGGCAAAAGGCTCCTTCCTGGTCTTTGATGGGTGGCGCGCAACGGAAAAGGCTGTCAACTCGCTCGGCTACACCTATGCTCCGCCAGTGAAGCACGAGAAGCACTTTCGTGACCCGTCTACCGGCTTTCACACGAATGACGCGGAAAGTGAGAACAATAGACTGAAGAAGTGGTCTAGAACTCGTTATGGAAAACTCCAACTCAATGCATCCGAAATGGATGAGTATGTTTTCTATGTAAATGTAGGAAGCAGTCTGTGCGATGTGTTCCATGGACTTGCCATGGCTAATGGGGGCGCATGCAGCAATCGACTGCTTGCGATAGAGTGATCTCTGGACACACGCAGCAGGCAACTGCTTGCTGAAGAGGGGTAGCGTGCAGCTGAAAATCGGACTTGTGCAACTGTGTCATCCTTGCCacgtgcgtgtcatccttgatGAATGTCGTGtctgtcatccttgcgcaggggcgtTTTACATCGATGCGTAGTCTCATTTTCGTCCATCTAAGGTGCCTTTTTCTTGCACTACGACTACCAGCtcctgctgttcagggttcagggttgtggggctgtggGAACTTTGaggaggagttgaggatttggagtttgcagaCTTTGTCTAGGTTCATGCTTATTGTGGCATAAAGGTCGGGAAAGGTAGGGGGGGATACTACGCAGcccagatatatatatatatatatatatatgtatgtatatgtgtgtgtatatacctatgtgtatatatatatatatacatacttttttacagaaacacatacatatatgatgccgggcctccaagtagggctgcagggtttcggattgtacGGATANCCCCCCCACTCtgtggtcttgcttgggctACTTGTCTCTTGGCTTCGTTGTCTCCCCCGCTTTGGTGGTGCCTGTGGTGTTCGCCATTTGTTAACGTGTGCAGGAACACAGGCCCTCTCTCTGAGCTTGAGTCTAGGTGCcccagcatgccaccaagcagaaagctgcaatcttggctgacttgtcgcatgctgtgctgttgtaCTTACATTGGATTGGCTGCTGAGCGGATAGCAAATCCGTTGCCGATGGTGCTTCTGTCGCTGTGATATAGCGACGCATTAACACCCGACGCCTCCTCCCGCCTGTGGTTTGCGTGGTGGGTCCTGTTCCGGTGCGCAACCGTGGTTTGCAACCTGCCCCTGCAAAAACGAAGACAATCATGCAAAGCACGGCATCGTGCCAGCTACCGATGCCATGTTCGAGATGGGAAGTTGCCCGGCATGCCGAAAAAATGTCGAAAACTTGCACGAGTCGGGGGAAACGTGACACCAAAAAATTCCAATCCCAGCGACAATTGGCGGTTTGACATCGCGATGTCGATCCCATCCTCCGAAAACGCGGattgtcacgaggatcgtggccccaaCCAGCTcgatccctgtgactgttgtcGCAGACAGCCCTGGGAAGGGGGGGCCCAGGGTGGGCGTACNGGGGGGGGGTAGCAGCCCGGCAcgaaaaatacatatatagggttggcttagggtgcagggttgaggggtggtcTTGTGCCGTTGCCAGGGATGTGTTAATAAGGGTTCCGTTCTTGCAGCGGCCTTACACTGGTGCTTTTGTGAggggtcttcggcttttggaAAAGTGTAGGGATACGGTGTTTTTTATAGGCtctgggtttttttgagggtgccTTTGGTCGTCAGGGTtttagttctttagggtttgtaaggcttttcAGGGATTTCTTTTCCCTGGCCCAAGACGCCAATGAGCTTAGCTCAGGGTCTCTGAGTCTCCCAAGCGCCTATTCCATTCATTTCGGCCCCTCTATGtatactaaactaaacccttatagtatgagTACCGCTTATAATAGCCCTACTAGAGCCCTTTGGAAGggaatggagccctaaaccttaaaccgaaagccagTGACAGGATGACTCAAAGCAGTACTCGAACTACGAAGAACTTGTCGGGCAGCTCAGCCTAGGActgtttgaggattttgggtgatGAGGATGCTCAAAGACTAAAATTTGGCCCACTTTGCCGTAGAGCATCCTTTGCAATGTGTTGTTTTGATGTTGTTgggtgatgaagatgctgaaagGGTCCACCCTGCTGTGGAGCATCCTTTGCAAAGTTAGTTTTTTCTCTTGCATTCCGCTGTGTTTGCACCCCGATCAGCACCTGCTTGATCTGGTCCTTGCAATCCACCCTGGTGTGGAGCATTCAGGCATGCTGGGGCTCTGTATCTGTGACGCCGGCAGCTGCATGTTTCGAGAAACCCCAGGTCTTTGCGTACCCCTTTAGGCCATACTCGAAAGAACCAAGTCAGCCAAACTCGGTGTACCAGACTTGCAAGCATTGGGCCCGCCGTGGTGCACCCTTGAGAATTTTATTTGCGTACCCCTTTAGGCCATACTCGAAAGAACCAAGTCAGCCAAACTCGGTGTACCAGACTTGGAAGCATTGGGCCCGTGTTCACCATGATTAAAGCAAGGCGCTGTACATCCATCCCAATTACCGGCAAATTTGCCTCTCGGAATGCAGTTTTTTGGGTAATGGCAAGGTGTTTTTTCTCAAGAGTTGCAGTTTAAGGCGCGAGTTGTCGCCACCACGTATCTATTAATTCTccctttcaggcttctgtgaGCTTCTGCGCATGTCGTGCTTTGAAGTGGCTTTCGCTGACTCCCAGGTGTCCACAACCAGGGCCACCGCCCTCCAAATATGCAGAAGAATTCCAAGGACGCATTGCAGGTTCAAGGCACACCTGCAAAACGTCCCAGAACCCAAccacttccccctaaaccctgaacccaaaaccctaacccccccccccccccacacaaccccccacccccccccagcGCCCTCATCTCTCTCCTCTCGCGCGCAGGCCNcccccccccccccccccccccaacagacTGTTTCCTCTGCCCAGGGGTTCCGAAGCTTCTTTCCGGGGCCTGGCTGAAGCTGTGTGACCCCGTCACTCCGGGAACGGGCTAGAAGAACCCGACATCGAGATCCAAAATCTTAGGTCCCTGAACCCCGTCGTGAAATCCTGAAGAGCTGCTTTCcagcaaacccagagactccaatttcccttagtttaggaatataccttaatttaaagtagtatccctaatat
>BGNK01007440.1_2694_8909
CCACGGTTCAACGGACATCTGCGCCAGAACCGCTAGGTGATTTCTGTCAGAGCACCGGCCCGGGGGCCGTGCTTGCGCCCCAGCTCGAAGGCCACTTCAACGCTGCCTTGGGGAACCTTCTCCGTGGCCTCCGTGGAATCCGGAACGGCAGCACGGCAACTGCTTTTCGGCGAAAGGGACTCGGACTGCGCTTCGTAAGGGCGGGTCCCGCTCGGCCAGGTTCACGACTTCGCCATCACACCTGCAAACTCGGCCCGGCCCGCTGCGCATCTTAAGAGGTGGGAAGTGGGAAACGTTAAGGGCTTTTTCAACAAAGAAAAGAGTCCGGGCTCTTCGCTCTTCGCGCACGGCTGAGTCCCGGGCCAGCGCTGCGCCGAGTTGGACCAGACCGAGCACCTCCGCCCCAAAAGAAGGCCAGACAAGAAAAGAGCTCATCATTTCTGAGGGGTGTGTTGCACTCGGCACTCGGTCGAGTGTACGCGTGCAGACGGCTGCGACGTGACGTGGTCGTGGCACATCGTGGCACATTGCCGCGCTAGGTGCCCTCTGTGATGCTTGCATCCGCTATGACGCTGTGAGTAACACACGTCGCCTGTCGCCGCGGCGCCAGTCAAGCGGCAGCCTCCCGGGCTCCGGCACCACCACGGCCGCCACGGCCGCTTGCGCTGGGCCCGGAGGCGTCACGGGGGCCTCCTGCGATTCGAGTGGAgctgaagagctgaagcagccgcgccttcgcctttgcccttggagGTCCTCCGCCAAGAGCGCCGCACGTAGCGTCGGCCGGCGTCGCAGCAGAGGTCTGAATCAGCGAGGCGAGAGCGAAAGGTTGCGGgttccagcagctgcaaaagctgtCCGCATGCGCCCGCACTCACATGCTGCATAGCTCTGCAACTTTTTCGCAGTCCGCTGCAGCGGCACGCGGCGGCGCACTGGGCTGGGGCCTCGGGATGCCTTTTGCACCCTGCTCGGCCCGGCTCGGCCCGGCTCGGCCAGGCTCGGTGCCCTGGTGCCCTCTGCTCTGCACACACTATGACACGCTCTGCACACTTGCCACACAATTACACATCGGAGATCTTCCTCAAACttcttccttctctttctccAGAGCGGCACTCATGACCTGCAGACTCCCAGCCGAAGCACTTTTGGTGAGCGCCTCTCGTACGAGCGCCTCTCGTGCGAGGTCCATGAGCTCGTGCCCAGGAATCCGCCCCTGCTcctcgaagcagcagcatgaatcAGCAATTCTTGGATGGGGTCACCGGGCctgtggcttggctttggccttcttcgCCTGAATCCACCCGTCGACCTTTGCCTCGTCTTGCAGGACCTCGAGATCGTGCTGCGACGCGGCTCGGCCAAGCTTATAGAGCTGCGCTTCCAAAACGGGCTCCCGGCGGACTTCAGTGCGATGCACAGCTCGTGCTCGTACTTCTCGGGATCTCAGAGATCGGAGGACGTCAGCTGTGGGCGGATTGGGCGGATTGGCAGCGGGGCGGCGGCGGGAACTGAAGAGGACCAAGGCAAGCAtggcgctgctcctgctctgccatgctctgccGCTCTGCTCTCAGACAGCGGATGCGACGCTTCTCGCCTGCCGGGTACTGGGTCGCAGCCAGCTACTGTGGCGTTGGTGAGGAAGCGAAGGTTGCACAGGCCCAAACCGACGGAGCGGACCTCCAAGGCGAGATGTGTGCCGTTCTATAGTTCTATGAGTTGAGCTTGCATGGATTTCACATCCTTTGCCCGACTGCCTGTGTCCCCCACTGTCTGCACAACACCCGTTACCCGTTAACAACGACGTGAACagatcaaccctaaccctgcaaccaTCTCTCTTCGTGGCTTAAGCGCCTTCCAGCTGCGGCTGCGTTTAAACGCAGCGTTGCCGATTTGGATTTTGGACTTGCACTTCGCTCGCAACGAAACGAAGGCATTGAAACTTGGTCTTGTTACCGACTAGAGGACAGCCAGCCTTCAGCCGGTAACCGGTCTCAAGGGGCGCATCGTGCATACTGTTTAGTGTCCTCCCCTACGTGCCTTTCGCCACTGCCCTCGCAGGGGTGCAGCCCGAGTCCCCATGTAACGcagcatgtacatatatatatatatatatgggtatagtATCTGTAAGAGTTCTTTGTCGGACATACATAACTTGGtcggtgtatatgtatatatatatatatacatatatgtactgCTCGAAGAGATGCAGCCGCTGGCTGGAGACCCCGCTCTCCTCCCTTTGCTGGTAGGTTTCACACCATGGACCTGGATAGCTTTAGGAAAGGCATCCAGGAAGAGTTCTTCCAGTCTAGTTCATCTTTTCAAGCCCATATTCAGCACAAGGCATTGGATACAGGAACTTTGGTGGATTCACAGCTTTGCGGGCCTTGTGTGTCTTTCTGCACTACAAGCTTGCTCGGACACACCGATGTTCTGCATGCAAGAGCAGGTGCATTTTGATTCAGGGTAGGTCTGCTGACGAGCTCAAGTGGATATGCGACAAAAATCGGAGCCAAACACACTTCAAGAAGGTGGTCACTGGTCACTATCCCGGCGGTTTCCTTCGCCCCAAGAGCTGGATGCCATTCGTACATTTCCTCGTGTATATGAAAAACAACTACAAGATGTCTATTATCGAGAACTTCACGCAGgccatggaaccccaaaaccttgcctcTATAGATGGCAGAAGCAATACCACTCTGCCATACAGAAGTACGTGGATGAAGAGAAGATcctatgcatgtgtgtgcagtgGATGAGGCTCATGTAGGCAAGCTGGGCTACATGATGGGGTAAAAAGCTACAAGCGGTGGTCAGTCCAAGCGCAGGAAGCCGAGAGTCAAGAAGAGGATGCCTTGTCAAACTAAGTGGCATTGCGGTGCAAGGCACGGCAAAAAAAAGAAGCATGGCACAAGCAAGGGCCGCTGGGTGTGGATTGTGGTGTCAAGCAGCCGAAGACTCATGGCAAAGGTACCAAGCGCGTTGCTGCTTTCCGTCTTAGACTAGACCATCCCGAGACTGCACTGGAAAAGAAGCCCAGAGGAGCGGCAAGTATCTCGAAGGTACTCTCAGAGCATGTGAAGCCTGGAAGCAAGATAGCATCGGATGGTTGGATTTCAACAACGAAGGCGGCCAAAGACAATGGCTTGAAGATGTTAGGCACTTGTGACCATGGTACCAACTTTCGTAAATCCGAAAACAGGCGTGCATAGCAATGATGCTGAGTCCGAGGTGGCACGATACAAGAAGTGGCATCGCTCCAAGTGGACGTCGGTTCGGACATTGAACACAAAGGACCAGTCAACGAAGCAGAAACATATGAAAGGCAAGATCTCCGAGTACGTGTTGCAAACAAACATCGGGGATGCCATGCAAGTGGACATGGCAACAATCATGCAGGCATTGTCCAAGCTGGCTGGGGAGCAGACTTGGCAGCCAGCTTCATTCATGTGACATGGGGCCCGACATGTGCAAAAGTTGTGTCTGTATTGCAGAAGCTACTAAACATTGAAACTCTTAAagatactctatatatatatatatatatacatacatacatatatacatacatatatgtatatatatatatatatatatgaagatgAACATCTGAATTCGAAACCGCCAAGGAGAAGCATGCGATGCCGCTCTGCCTCGGTCTCGAGTTTATCCATGTCGAAGTCGGGCGCCGCCTCCGCTCTGCGGGACTCTGCTTCGCTCCGCGTCCCAAAGACCAAAGAGAAGAACAGATTCCAAGCGGCCCTAGCTGTTTGCCCGTTTGCCCCTGGCGGCAGCGAAGCGACCCACCTTGCCTGTTGCAGGGCAAGCTTGCAGACTTCGAAGAAGTCGTCCAACTCCTCATCGGTCAGCCGGGCATCCTCACGCAGTTTCTTCTTGGTTTTGCATTCGCATTCTGCCAcctcctgcgactgcgacctCCCGCATAAAACTTTTCACCTCCGGATGTTAACACCTGAACGACGCAACAGTACCTGTATATCGAATTAAACACATCGCTTCTTAGACGACGTGCAGAAAGATCAAGATTCGGAGGGCAAACACATGCTTCACAGCGTGGTATACGTGTCTGCGCAAGACATTGCAACGCCAGTCGGCCAGTCTTATTATAAAGgcctctaggaccctaggaggctccgctaccatgtttCCGTCTTTCAACTCGAGAGCTGAGGTTCAGAAGTGTAACAGCCGAAACTTATATGACACTGAGATATGCGACCGCAAAAATGCAAGTCTTGACGTCCCATAGCGACGCGATAAAGTCACAGAAACGGAGTAAGGTCCGATGCATGACAGATTTAGTTTGACCGTTTTTACTAACCTGCAATCTGAGCGCGAGCCACGTGCGAAGCAGGGAGGGCGAGAGGGCGGGAGAAACGAACAAACTCTGACTCGGAGAGTTCGTCACGTTTGGGCGGCGAAGACAAACTCGGTCTCAGAGAGTTTCTCTTGTTTTTTAACTCCGATGCGTTTGTCGAGAAGAACATGGTTCTGCTAGGGGAGCAAACATGGCAGGCCATGCCTATGGGCTTTCAAGGCACAGGCGGAACACTCAACAACCTACTGAAGCGCTCTGCTGGCTTTGGCCAGGAGAGTTTGTTTCGACGAGCCAGTACAGCTTGGCGGCTCGGACTGTAACGGCAGAGTGCAGTTGGTTGCCGGGCTGCGGTCCCGTTAGGGCTCTTCGGCTCTTCCCTTCAATGTCCAGCGATGGAGGCGGTCCCGGCTGTCGTCTGCGTTCATGAAGGCTTCAAGCATTAGCTGCAGCTGTTCCACCTGGGAGTAAAGCGCTGCTGCAGCCATTGCAGCCATTGCATGCAGCACCCAAGGTCGGCATTTTCCGGGCCCCTGACGCTGCTCACCGCGTGCAGCTCCAGTAGCATCGCCTGCAGCGTCCGGCGTCGGCCGTGGCGGGACCACTCGGTTCGCGCCTCGAAGTGGCCCAGGTCCTGGCCCAGGTGCTCCTTCACTTCCTGCGACGCTCTCAGACGCTCGGAGGCagctctcagtctcagtctcagatCGAGTCTCTCTTTCCTCTTTCCCCCTGTGTcccctcctccagcttcttccgGACGTCGCCGAGTCTCGTTTTGGCAGAGCGGAGGGATTAAGTCGATTGGGGCAATGGGGATTGAGCGCCAGACTCGCTCAGCTGGGCCGCCATCATGGCATTCTTCTCCTTCGAACCGAATTCccgaaaacacaagcaaaggaaTACCGTGTGCAGCGCATTGCAGTAGGCTTGTGGCCTGGAAGAGGCCATTCTGCTTCTTCATTGCAGCGACCTCCTGCTCCAGGCCCTGCAAAGGCCCGCGTGGGCCCGTGGCCCCCGTGGCCCCAGTGGCCCTGCCTCGTGGGCATAGGCGGCGCCCGCGCAGACGAAGCAGGCGAAACAGAGCCTCGGCACAGGCGAATCGCTGTCGAGTGGAAACCGCATCCACTCCGTCGCAGGCCCGTTCGTGGCCATGTAGCCGCATCACTAGAAGCCACTCTGACCAGAGATAATACCTCGTGCAAGGATCCTCATGCCGGGCAAGCCAGCACTCGCTGCTCTGAGCAAGAGCTACTGGCTAACCATTATGACAACAACGAAACATGCAGTGATATGCAGTTGTATGATGCATCCAGGTTCCGTGGTGTTGATGCGTCGCTCTGTCTCTGGGCTGCGGACAGCAAGGAGGCGAAGGCCTAGAAGAGCCCAGAGCTCGAACGCGAACGGACCCTCGAAGTCACAGCTCTCTTGGCCGTCTTGGCCCGAGGCCGCAAAACCGTCGGGGCCGAAGGCGCCCAGCTGACAAGAGGCGGCTTACTGGGGCTCTGCATCTCTGCTCTAGACGAAGCGCTTTTGCTccgctcttcttctcttcttctctctctatctctcttgggctttggccaGGGGGAGCTTCGTCTGCAGGCCCGTCCTGAATGAGCGCCGTGCGGCTTTCGGCTGTCTCTTTGTGCGCCCGGGGCCCAAGAACAAGACGAGGCCAAGAGTGCCAGCAGCAGAGCCAGCAGCACTCCTCTGCAAGTCAGCTCAAAAACAGCACACCGACTCTCAGAGGCTGGAGACagccctgatcctgcaaggAAGGTGTAAGTCACCAAGCGGAAGAAGCCGAAAGGGCCAAGCCAGCCACCTGGAGGGGCCTTGAGCGAAACGG
>BGNK01007440.1_2917_8979
ACGACTTCGCCATCACACCTGCAAACTCGGCCCGGCCCGCTGCGCATCTTAAGAGGTGGGAAGTGGGAAACGTTAAGGGCTTTTTCAACAAAGAAAAGAGTCCGGGCTCTTCGCTCTTCGCGCACGGCTGAGTCCCGGGCCAGCGCTGCGCCGAGTTGGACCAGACCGAGCACCTCCGCCCCAAAAGAAGGCCAGACAAGAAAAGAGCTCATCATTTCTGAGGGGTGTGTTGCACTCGGCACTCGGTCGAGTGTACGCGTGCAGACGGCTGCGACGTGACGTGGTCGTGGCACATCGTGGCACATTGCCGCGCTAGGTGCCCTCTGTGATGCTTGCATCCGCTATGACGCTGTGAGTAACACACGTCGCCTGTCGCCGCGGCGCCAGTCAAGCGGCAGCCTCCCGGGCTCCGGCACCACCACGGCCGCCACGGCCGCTTGCGCTGGGCCCGGAGGCGTCACGGGGGCCTCCTGCGATTCGAGTGGAgctgaagagctgaagcagccgcgccttcgcctttgcccttggagGTCCTCCGCCAAGAGCGCCGCACGTAGCGTCGGCCGGCGTCGCAGCAGAGGTCTGAATCAGCGAGGCGAGAGCGAAAGGTTGCGGgttccagcagctgcaaaagctgtCCGCATGCGCCCGCACTCACATGCTGCATAGCTCTGCAACTTTTTCGCAGTCCGCTGCAGCGGCACGCGGCGGCGCACTGGGCTGGGGCCTCGGGATGCCTTTTGCACCCTGCTCGGCCCGGCTCGGCCCGGCTCGGCCAGGCTCGGTGCCCTGGTGCCCTCTGCTCTGCACACACTATGACACGCTCTGCACACTTGCCACACAATTACACATCGGAGATCTTCCTCAAACttcttccttctctttctccAGAGCGGCACTCATGACCTGCAGACTCCCAGCCGAAGCACTTTTGGTGAGCGCCTCTCGTACGAGCGCCTCTCGTGCGAGGTCCATGAGCTCGTGCCCAGGAATCCGCCCCTGCTcctcgaagcagcagcatgaatcAGCAATTCTTGGATGGGGTCACCGGGCctgtggcttggctttggccttcttcgCCTGAATCCACCCGTCGACCTTTGCCTCGTCTTGCAGGACCTCGAGATCGTGCTGCGACGCGGCTCGGCCAAGCTTATAGAGCTGCGCTTCCAAAACGGGCTCCCGGCGGACTTCAGTGCGATGCACAGCTCGTGCTCGTACTTCTCGGGATCTCAGAGATCGGAGGACGTCAGCTGTGGGCGGATTGGGCGGATTGGCAGCGGGGCGGCGGCGGGAACTGAAGAGGACCAAGGCAAGCAtggcgctgctcctgctctgccatgctctgccGCTCTGCTCTCAGACAGCGGATGCGACGCTTCTCGCCTGCCGGGTACTGGGTCGCAGCCAGCTACTGTGGCGTTGGTGAGGAAGCGAAGGTTGCACAGGCCCAAACCGACGGAGCGGACCTCCAAGGCGAGATGTGTGCCGTTCTATAGTTCTATGAGTTGAGCTTGCATGGATTTCACATCCTTTGCCCGACTGCCTGTGTCCCCCACTGTCTGCACAACACCCGTTACCCGTTAACAACGACGTGAACagatcaaccctaaccctgcaaccaTCTCTCTTCGTGGCTTAAGCGCCTTCCAGCTGCGGCTGCGTTTAAACGCAGCGTTGCCGATTTGGATTTTGGACTTGCACTTCGCTCGCAACGAAACGAAGGCATTGAAACTTGGTCTTGTTACCGACTAGAGGACAGCCAGCCTTCAGCCGGTAACCGGTCTCAAGGGGCGCATCGTGCATACTGTTTAGTGTCCTCCCCTACGTGCCTTTCGCCACTGCCCTCGCAGGGGTGCAGCCCGAGTCCCCATGTAACGcagcatgtacatatatatatatatatatgggtatagtATCTGTAAGAGTTCTTTGTCGGACATACATAACTTGGtcggtgtatatgtatatatatatatatacatatatgtactgCTCGAAGAGATGCAGCCGCTGGCTGGAGACCCCGCTCTCCTCCCTTTGCTGGTAGGTTTCACACCATGGACCTGGATAGCTTTAGGAAAGGCATCCAGGAAGAGTTCTTCCAGTCTAGTTCATCTTTTCAAGCCCATATTCAGCACAAGGCATTGGATACAGGAACTTTGGTGGATTCACAGCTTTGCGGGCCTTGTGTGTCTTTCTGCACTACAAGCTTGCTCGGACACACCGATGTTCTGCATGCAAGAGCAGGTGCATTTTGATTCAGGGTAGGTCTGCTGACGAGCTCAAGTGGATATGCGACAAAAATCGGAGCCAAACACACTTCAAGAAGGTGGTCACTGGTCACTATCCCGGCGGTTTCCTTCGCCCCAAGAGCTGGATGCCATTCGTACATTTCCTCGTGTATATGAAAAACAACTACAAGATGTCTATTATCGAGAACTTCACGCAGgccatggaaccccaaaaccttgcctcTATAGATGGCAGAAGCAATACCACTCTGCCATACAGAAGTACGTGGATGAAGAGAAGATcctatgcatgtgtgtgcagtgGATGAGGCTCATGTAGGCAAGCTGGGCTACATGATGGGGTAAAAAGCTACAAGCGGTGGTCAGTCCAAGCGCAGGAAGCCGAGAGTCAAGAAGAGGATGCCTTGTCAAACTAAGTGGCATTGCGGTGCAAGGCACGGCAAAAAAAAGAAGCATGGCACAAGCAAGGGCCGCTGGGTGTGGATTGTGGTGTCAAGCAGCCGAAGACTCATGGCAAAGGTACCAAGCGCGTTGCTGCTTTCCGTCTTAGACTAGACCATCCCGAGACTGCACTGGAAAAGAAGCCCAGAGGAGCGGCAAGTATCTCGAAGGTACTCTCAGAGCATGTGAAGCCTGGAAGCAAGATAGCATCGGATGGTTGGATTTCAACAACGAAGGCGGCCAAAGACAATGGCTTGAAGATGTTAGGCACTTGTGACCATGGTACCAACTTTCGTAAATCCGAAAACAGGCGTGCATAGCAATGATGCTGAGTCCGAGGTGGCACGATACAAGAAGTGGCATCGCTCCAAGTGGACGTCGGTTCGGACATTGAACACAAAGGACCAGTCAACGAAGCAGAAACATATGAAAGGCAAGATCTCCGAGTACGTGTTGCAAACAAACATCGGGGATGCCATGCAAGTGGACATGGCAACAATCATGCAGGCATTGTCCAAGCTGGCTGGGGAGCAGACTTGGCAGCCAGCTTCATTCATGTGACATGGGGCCCGACATGTGCAAAAGTTGTGTCTGTATTGCAGAAGCTACTAAACATTGAAACTCTTAAagatactctatatatatatatatatatacatacatacatatatacatacatatatgtatatatatatatatatatatgaagatgAACATCTGAATTCGAAACCGCCAAGGAGAAGCATGCGATGCCGCTCTGCCTCGGTCTCGAGTTTATCCATGTCGAAGTCGGGCGCCGCCTCCGCTCTGCGGGACTCTGCTTCGCTCCGCGTCCCAAAGACCAAAGAGAAGAACAGATTCCAAGCGGCCCTAGCTGTTTGCCCGTTTGCCCCTGGCGGCAGCGAAGCGACCCACCTTGCCTGTTGCAGGGCAAGCTTGCAGACTTCGAAGAAGTCGTCCAACTCCTCATCGGTCAGCCGGGCATCCTCACGCAGTTTCTTCTTGGTTTTGCATTCGCATTCTGCCAcctcctgcgactgcgacctCCCGCATAAAACTTTTCACCTCCGGATGTTAACACCTGAACGACGCAACAGTACCTGTATATCGAATTAAACACATCGCTTCTTAGACGACGTGCAGAAAGATCAAGATTCGGAGGGCAAACACATGCTTCACAGCGTGGTATACGTGTCTGCGCAAGACATTGCAACGCCAGTCGGCCAGTCTTATTATAAAGgcctctaggaccctaggaggctccgctaccatgtttCCGTCTTTCAACTCGAGAGCTGAGGTTCAGAAGTGTAACAGCCGAAACTTATATGACACTGAGATATGCGACCGCAAAAATGCAAGTCTTGACGTCCCATAGCGACGCGATAAAGTCACAGAAACGGAGTAAGGTCCGATGCATGACAGATTTAGTTTGACCGTTTTTACTAACCTGCAATCTGAGCGCGAGCCACGTGCGAAGCAGGGAGGGCGAGAGGGCGGGAGAAACGAACAAACTCTGACTCGGAGAGTTCGTCACGTTTGGGCGGCGAAGACAAACTCGGTCTCAGAGAGTTTCTCTTGTTTTTTAACTCCGATGCGTTTGTCGAGAAGAACATGGTTCTGCTAGGGGAGCAAACATGGCAGGCCATGCCTATGGGCTTTCAAGGCACAGGCGGAACACTCAACAACCTACTGAAGCGCTCTGCTGGCTTTGGCCAGGAGAGTTTGTTTCGACGAGCCAGTACAGCTTGGCGGCTCGGACTGTAACGGCAGAGTGCAGTTGGTTGCCGGGCTGCGGTCCCGTTAGGGCTCTTCGGCTCTTCCCTTCAATGTCCAGCGATGGAGGCGGTCCCGGCTGTCGTCTGCGTTCATGAAGGCTTCAAGCATTAGCTGCAGCTGTTCCACCTGGGAGTAAAGCGCTGCTGCAGCCATTGCAGCCATTGCATGCAGCACCCAAGGTCGGCATTTTCCGGGCCCCTGACGCTGCTCACCGCGTGCAGCTCCAGTAGCATCGCCTGCAGCGTCCGGCGTCGGCCGTGGCGGGACCACTCGGTTCGCGCCTCGAAGTGGCCCAGGTCCTGGCCCAGGTGCTCCTTCACTTCCTGCGACGCTCTCAGACGCTCGGAGGCagctctcagtctcagtctcagatCGAGTCTCTCTTTCCTCTTTCCCCCTGTGTcccctcctccagcttcttccgGACGTCGCCGAGTCTCGTTTTGGCAGAGCGGAGGGATTAAGTCGATTGGGGCAATGGGGATTGAGCGCCAGACTCGCTCAGCTGGGCCGCCATCATGGCATTCTTCTCCTTCGAACCGAATTCccgaaaacacaagcaaaggaaTACCGTGTGCAGCGCATTGCAGTAGGCTTGTGGCCTGGAAGAGGCCATTCTGCTTCTTCATTGCAGCGACCTCCTGCTCCAGGCCCTGCAAAGGCCCGCGTGGGCCCGTGGCCCCCGTGGCCCCAGTGGCCCTGCCTCGTGGGCATAGGCGGCGCCCGCGCAGACGAAGCAGGCGAAACAGAGCCTCGGCACAGGCGAATCGCTGTCGAGTGGAAACCGCATCCACTCCGTCGCAGGCCCGTTCGTGGCCATGTAGCCGCATCACTAGAAGCCACTCTGACCAGAGATAATACCTCGTGCAAGGATCCTCATGCCGGGCAAGCCAGCACTCGCTGCTCTGAGCAAGAGCTACTGGCTAACCATTATGACAACAACGAAACATGCAGTGATATGCAGTTGTATGATGCATCCAGGTTCCGTGGTGTTGATGCGTCGCTCTGTCTCTGGGCTGCGGACAGCAAGGAGGCGAAGGCCTAGAAGAGCCCAGAGCTCGAACGCGAACGGACCCTCGAAGTCACAGCTCTCTTGGCCGTCTTGGCCCGAGGCCGCAAAACCGTCGGGGCCGAAGGCGCCCAGCTGACAAGAGGCGGCTTACTGGGGCTCTGCATCTCTGCTCTAGACGAAGCGCTTTTGCTccgctcttcttctcttcttctctctctatctctcttgggctttggccaGGGGGAGCTTCGTCTGCAGGCCCGTCCTGAATGAGCGCCGTGCGGCTTTCGGCTGTCTCTTTGTGCGCCCGGGGCCCAAGAACAAGACGAGGCCAAGAGTGCCAGCAGCAGAGCCAGCAGCACTCCTCTGCAAGTCAGCTCAAAAACAGCACACCGACTCTCAGAGGCTGGAGACagccctgatcctgcaaggAAGGTGTAAGTCACCAAGCGGAAGAAGCCGAAAGGGCCAAGCCAGCCACCTGGAGGGGCCTTGAGCGAAACGGCCAATTGGAAAGTTCTGTGAAGGCTGTGCCCCTCTTGGGCCAAGGCTGGCAGACCACAGCACTGGACCAC
>BGNK01002169.1_98107_104325
[truncated: 346,890 more chars]
