# Supplementary material for: Distribution of Merlin in eukaryotes and first report of DNA transposons in kinetoplastid protists
Source: PLoS One. 2021 May 6;16(5):e0251133. doi: 10.1371/journal.pone.0251133 (PMC8101967; doi:10.1371/journal.pone.0251133)
Supplement: S3 Appendix — Contigs containing positive hits for each species are provided as fasta files. Nucleotide sequences from each Merlin group or family are also provided. All protein sequences were provided in a single file. A README file is provided with additional information about files. (ZIP) [file pone.0251133.s009.zip › S3 Appendix/contigs_Alveolata/GCA_003297045.1_Symbiodinium sp. clade C Y103_Alveolata_contigs.fasta]

>BGPT01000088.1_379292_385606
atggttgatatctagaaactcaatggttaaagataaggagtctcaacagttataatggatatagaatggttttcatgaatcaatttttattatatgatatctgaagatctagaaacttaatggttataatgtaacatatagatatcctggccaacaatggtgataaaacaatccgtactggtgcttttgcaatcacacttaaggtttcttccagctgcagttgcacctcattctcgggtatatggtcataattctggggctatactccaattcatggggatcataaccatgcttacagtaaatccattactatatggaaatttaacatagatcctgagaatagctatttttagaggaaactaatcttccaatccctatctgccagggtctatgttaatatactggagggtagtacccctggttcattaggcatgttgagggaacatactacttggatgttggatctacttggtttattaatgtgtgcttatggggatcatgattacccaccatgggaattctgagtgtaaagtgatgaagtgcttttgagccgtgttcaaatggagttttaagtttagttaaggacaactaaccaactatttgatgaaattgagatgttttactggggaaaccttggataggtaatgctgattgtaaacatatggttggtatgtttggcatggttgctagaattgtttgtaagcgattctttataccaaacatgttccatcatgttccagtcactcatgaccatggaacatggcccatttctagatgacatacctcttaaaacgatttaaaactggcaaattaccagatggtatattccagtattcaagttttgtttttttttcacccacccgttaaatcacaagggccttccttggggccttccacggtcatgttaggcttggagagttcttaccctcaatctcacatgggtgtaactggccttttcagcccgtgaggaaacatcggatgactagttcaatactttgatactttgcatttttgttgggaatatatatatatattatataatttatatataatgtataatatacatactaaccagctaaaactatgcaggcgatcttccgatgggtcatgtttttagaccaacagatcatgtccttaatgaagccacaagcgccagctagggccctcggcaaggctttaatcctgaccaacaacgatgaagtctttgagatggatgtgccatcaggactggagcggggaagcggcatgggatgtcttctggtggggttcctatcaggaggatttgcatcactttcacccgtctgcagaaacgtggacaaaaacaaggacaaatacaaatgagccaaagtcctccgcatgaatccatcaactgtgggattcagggaatgaagaacggatgtggctttgtcctgaaaggaagtgtccaacgctcaaagcgcgatttagtccaaatgcattagttggctatacgataagatagcgcaaataaaaaaaatatatatcaaaattctgatctggggaatggaggaccgggcgaaccctggtttagggatgtttagggtatttcgtttgtgtctttctacatcaactttttaaaaggatggaggtaacggccaaacgaatggacccaagaactagtggttgaacggttgtcgaccaaacacattggcagtttgttgcagaaaacatgtgggttcttctgaaactatggcacccaaagaaatcctatggtttttcatggtttaaaccatcatttaccctaattcaagatgattgatgatgaaactggccatagatctgccatcatgtttgaacctgccaaaatcattccatgtcatctgtgaggaatctgggctggaccgatgctgttgccaactctgggctcaaaggtggcctatgatgctcgacagctttgccagctttgattatcagagggagactgctttgtggttgtgaggttaccctctggtaaaccaacataactatggaaaatccccatttttcatgggaaaatccactataaatggccattttcaatggctatgttagtttaccagagggtggtaattaactacccacggtgattgacagcggtgatttagctctggaggatcaatcaaattggttaaatatgtgacgtgggcaaccataaatatatgggataaagccaattgggggatagatcaaaactgcagtgatggaaaaccagttgcaaagtgggatgatcctccagaaatcatcagaacacaatacagactaacacaaagtggcaaagccttgtgtgacttggccctgccattcgcttcgaagcaatgatctaatgattgctgtaatggtatatatctctgtttatctatcattgggccttcttttggtggattgatcttcgatcttctccggccgtgcagaatcactgccactgggcatagcgatttgttggttaacgactcaaggatgagcgatatgatatgcacaaggttgtggaattacagaattgttctaccttgagtatgttacatggatgtgtatgtttatatatgatgtatagaaagtatatcatcacatattgtaaattttggcagtttgatgtatgttgtttctcaaattaaaaccacaacagatatgtcagtgcgtatgcatgttgatcgacaggtcaatacatggatagacaggaagatggatatacgtatatatatatatatacatgggttcggtgcgtcggtgcgttttccgggccccctgggatactatgattagggttggttatcatcatcatatccggcagcaagacctcttcgtcgcccagcatctgtcatgaagaccgtcttcaacaagaacaaaagaggaactgacaaagatgcccgatctggatgccgatggctctttgctgcggtccttgttggacacaagtcagaaaaatatactcatgagaacggcaagaagaggttttcctttgccattctccccaagccagccctagcgccagagaaaaaatccaggggcatagcttcgatgaagcaagctatcttgtcttgtatcagcaagaaagcttttgtagttcattactcatggaaggcttcaacagcagccattgcagatcttggcttcaaggcagcactacctgtgaatcactctgtgggcttgagggacaccaacacaggcttccattcaaatgatatcgaatcagaattcgccaggctgaagaacatggttcgggaaaggtacggccgattgtctttccaggccactgccaccaattctgacatcgaatccattgatgccggcgacctctatgaatacgcctttcgtgtgaacattggctcatcctttcatgatgtcatgaaagctcttcgtcttgtctcacctgtgtaaagtttcagataaccagactgtagtctgcttcttcgtatgtcattgtgggccaagagattcctaatatctcttgtgggatatttagtgtgtagtagcgtggggtagccctaccaagccatatcttttcgcacatgaatcaaaaaatgccaccataggtaaagaacctccattcaagctcatggccccgaaaatcgaagtcatggtcgacacagcttcggccactgctcctgggcgcatggccttggacttgcatgtggtacagaatgcgtccatcttccgttcttctacacaatccaatcagcctgccggtgcaaaatctgcagcagattccacgattgcggtgccaaacgctcacgacatccaccagaagatccttagtgggcagctgaagcttgtgactcgaagaagcttcgcagtgttcgccagatccagtcacagctcaactaccttcaaaggtactatggcctggaaacaggtttgcaaggtgggtggaacctgatggcacagactgcttttgagcaatggcttcttcaagagaccaagggcgtgaaaaagaaggatcaagtgctggctttgacgaattcaccacatgatcctgcacatgaagatgatcaatcccgaaagaatgccagggcactttcagaagaatttcaccatgaagctcatactcatgattatgacagggcgcttgcagaagaatctcaccatgaagatcatactcatgatgatgaaagggcacttgcagaagaatcacaacagcaaggtcacacacagaatgacactgcaaaggaagatgatggctcttcttcctccagttcctcgggctcgtcatcatcatcctctccatcaccaaaaagacgcaagatccaaaatgttatttccaaaatggaatcagtggccacaatctttggtgaaattgatgattgcgagacctgccacagccacatctttgaaggaacttctgtgatgaagtctgaggcatgtaacatcataggaatatacgtttcatggcaactttgctgctgtactttatatatattatattaaatatgatatgtttgtatccccatcgatccaaatacatcttggaaaggcaaacacaaaacatcaaatcataccctgagaagttccctcagaaggtacgatgggtctatactagtgggagtcatagtatagatagatagatagatcgatcgatagatcgatagatagatagatagatatgcgcaggttatatacagtctatatatatatatatagagaaatagacagatggttttatagttgaatatgtagtattcatatatgtaaaatacatatgatatataggatacatatgtatacatgtatatacatatatatatatataagatctgagtggtcaccacgcatttgccaaggattggatttcagtctgtcggctctctggtgcaaggctcatctcaagatgtgtccaacaccagcattgtttaggggataaaaccaaccaaacaatgagcatatactgagaaaattgaggatatatattatatatatatatatatatatatttaaatttgtacaattgtatgtatatatgtatatatatatatatatatatatatatatagagagagacgtccatatatgtgggtttcaaatctaagttgataaatcgggaatggccatcaacatggaagtaaaccaacagaaatggggtgatttaatcagcaacaaaaatgtgattcaaaaaccaaaacttgggatttaagcaccttaacattatatgattgggttatgaaaccaacaaaaacggttgaccaaaatggtgtacaccccaaaattgtcatttcaatgcgagcaaatgatggatggggcaccctattctcagacaaacccacatgtggattttaaacagagaaaatgcgttatttcaccaacaaagcagcacaaatgggatgccaccagcacacatggaggatattgtggattcaatccacaaacatgaagacatgggtgaacttgggatatcaacgaacgtggaaattgctgcaacaacatgtggattttttttaagccacagacatctggatataaggacccatatcccaactgcagcagtttgttttaatcttatttgttttgtgatttactatatgctgattgacttgcaccagcctcatcctcgagcgttttgtagaccgagatagaacgtcaaatatcagaccttggtttgaaaaaaaatccagatcaaccgggtcgtactgcatacatgtacatacatacaatagtaacaataacaatgacaaaaaaatacgatattataacatatatatatatttatataatattatatacttctatcataatatgcataaaacatatactttattatgcacggacaaccaaccctatatgccaatatttcaggttctcaggttgtaccaaaaacacaatagatatgtattgcaaatccactatggaaaaccttatcgactgccgatattattcatgtttttttgaacatatgatatcatatgatatattattactgcgcaattcggttgcgggaaacttgatcaaacaatcgaaaaaaaggcattattcaacatatttaccttgctaaccatatcttataaccaatatagtaaaatcaataaccttatcttaccacaagattgccaaaggtttcccatgaatcaatcaccttaccctctggtaaattaccacttcgaccctgaaaatcaccaatgtttagtggtttcactaatcttgcaaccccgatgaatgccagggtcatcatgttagtttactggaaggttatcttactttgaagataggttcccccggctgacccccagctgtcaggtggcgtttcgtgggacagccttcggcatctccgattcagtgccttgatggtggcagggttagcagggcgtagcagggcgttgcttggggccgca
>BGPT01000088.1_379403_385666
actgaatggtatatagatatttggggggttgaccatcttttttttccacaggaattgataatggttgatatctagaaactcaatggttaaagataaggagtctcaacagttataatggatatagaatggttttcatgaatcaatttttattatatgatatctgaagatctagaaacttaatggttataatgtaacatatagatatcctggccaacaatggtgataaaacaatccgtactggtgcttttgcaatcacacttaaggtttcttccagctgcagttgcacctcattctcgggtatatggtcataattctggggctatactccaattcatggggatcataaccatgcttacagtaaatccattactatatggaaatttaacatagatcctgagaatagctatttttagaggaaactaatcttccaatccctatctgccagggtctatgttaatatactggagggtagtacccctggttcattaggcatgttgagggaacatactacttggatgttggatctacttggtttattaatgtgtgcttatggggatcatgattacccaccatgggaattctgagtgtaaagtgatgaagtgcttttgagccgtgttcaaatggagttttaagtttagttaaggacaactaaccaactatttgatgaaattgagatgttttactggggaaaccttggataggtaatgctgattgtaaacatatggttggtatgtttggcatggttgctagaattgtttgtaagcgattctttataccaaacatgttccatcatgttccagtcactcatgaccatggaacatggcccatttctagatgacatacctcttaaaacgatttaaaactggcaaattaccagatggtatattccagtattcaagttttgtttttttttcacccacccgttaaatcacaagggccttccttggggccttccacggtcatgttaggcttggagagttcttaccctcaatctcacatgggtgtaactggccttttcagcccgtgaggaaacatcggatgactagttcaatactttgatactttgcatttttgttgggaatatatatatatattatataatttatatataatgtataatatacatactaaccagctaaaactatgcaggcgatcttccgatgggtcatgtttttagaccaacagatcatgtccttaatgaagccacaagcgccagctagggccctcggcaaggctttaatcctgaccaacaacgatgaagtctttgagatggatgtgccatcaggactggagcggggaagcggcatgggatgtcttctggtggggttcctatcaggaggatttgcatcactttcacccgtctgcagaaacgtggacaaaaacaaggacaaatacaaatgagccaaagtcctccgcatgaatccatcaactgtgggattcagggaatgaagaacggatgtggctttgtcctgaaaggaagtgtccaacgctcaaagcgcgatttagtccaaatgcattagttggctatacgataagatagcgcaaataaaaaaaatatatatcaaaattctgatctggggaatggaggaccgggcgaaccctggtttagggatgtttagggtatttcgtttgtgtctttctacatcaactttttaaaaggatggaggtaacggccaaacgaatggacccaagaactagtggttgaacggttgtcgaccaaacacattggcagtttgttgcagaaaacatgtgggttcttctgaaactatggcacccaaagaaatcctatggtttttcatggtttaaaccatcatttaccctaattcaagatgattgatgatgaaactggccatagatctgccatcatgtttgaacctgccaaaatcattccatgtcatctgtgaggaatctgggctggaccgatgctgttgccaactctgggctcaaaggtggcctatgatgctcgacagctttgccagctttgattatcagagggagactgctttgtggttgtgaggttaccctctggtaaaccaacataactatggaaaatccccatttttcatgggaaaatccactataaatggccattttcaatggctatgttagtttaccagagggtggtaattaactacccacggtgattgacagcggtgatttagctctggaggatcaatcaaattggttaaatatgtgacgtgggcaaccataaatatatgggataaagccaattgggggatagatcaaaactgcagtgatggaaaaccagttgcaaagtgggatgatcctccagaaatcatcagaacacaatacagactaacacaaagtggcaaagccttgtgtgacttggccctgccattcgcttcgaagcaatgatctaatgattgctgtaatggtatatatctctgtttatctatcattgggccttcttttggtggattgatcttcgatcttctccggccgtgcagaatcactgccactgggcatagcgatttgttggttaacgactcaaggatgagcgatatgatatgcacaaggttgtggaattacagaattgttctaccttgagtatgttacatggatgtgtatgtttatatatgatgtatagaaagtatatcatcacatattgtaaattttggcagtttgatgtatgttgtttctcaaattaaaaccacaacagatatgtcagtgcgtatgcatgttgatcgacaggtcaatacatggatagacaggaagatggatatacgtatatatatatatatacatgggttcggtgcgtcggtgcgttttccgggccccctgggatactatgattagggttggttatcatcatcatatccggcagcaagacctcttcgtcgcccagcatctgtcatgaagaccgtcttcaacaagaacaaaagaggaactgacaaagatgcccgatctggatgccgatggctctttgctgcggtccttgttggacacaagtcagaaaaatatactcatgagaacggcaagaagaggttttcctttgccattctccccaagccagccctagcgccagagaaaaaatccaggggcatagcttcgatgaagcaagctatcttgtcttgtatcagcaagaaagcttttgtagttcattactcatggaaggcttcaacagcagccattgcagatcttggcttcaaggcagcactacctgtgaatcactctgtgggcttgagggacaccaacacaggcttccattcaaatgatatcgaatcagaattcgccaggctgaagaacatggttcgggaaaggtacggccgattgtctttccaggccactgccaccaattctgacatcgaatccattgatgccggcgacctctatgaatacgcctttcgtgtgaacattggctcatcctttcatgatgtcatgaaagctcttcgtcttgtctcacctgtgtaaagtttcagataaccagactgtagtctgcttcttcgtatgtcattgtgggccaagagattcctaatatctcttgtgggatatttagtgtgtagtagcgtggggtagccctaccaagccatatcttttcgcacatgaatcaaaaaatgccaccataggtaaagaacctccattcaagctcatggccccgaaaatcgaagtcatggtcgacacagcttcggccactgctcctgggcgcatggccttggacttgcatgtggtacagaatgcgtccatcttccgttcttctacacaatccaatcagcctgccggtgcaaaatctgcagcagattccacgattgcggtgccaaacgctcacgacatccaccagaagatccttagtgggcagctgaagcttgtgactcgaagaagcttcgcagtgttcgccagatccagtcacagctcaactaccttcaaaggtactatggcctggaaacaggtttgcaaggtgggtggaacctgatggcacagactgcttttgagcaatggcttcttcaagagaccaagggcgtgaaaaagaaggatcaagtgctggctttgacgaattcaccacatgatcctgcacatgaagatgatcaatcccgaaagaatgccagggcactttcagaagaatttcaccatgaagctcatactcatgattatgacagggcgcttgcagaagaatctcaccatgaagatcatactcatgatgatgaaagggcacttgcagaagaatcacaacagcaaggtcacacacagaatgacactgcaaaggaagatgatggctcttcttcctccagttcctcgggctcgtcatcatcatcctctccatcaccaaaaagacgcaagatccaaaatgttatttccaaaatggaatcagtggccacaatctttggtgaaattgatgattgcgagacctgccacagccacatctttgaaggaacttctgtgatgaagtctgaggcatgtaacatcataggaatatacgtttcatggcaactttgctgctgtactttatatatattatattaaatatgatatgtttgtatccccatcgatccaaatacatcttggaaaggcaaacacaaaacatcaaatcataccctgagaagttccctcagaaggtacgatgggtctatactagtgggagtcatagtatagatagatagatagatcgatcgatagatcgatagatagatagatagatatgcgcaggttatatacagtctatatatatatatatagagaaatagacagatggttttatagttgaatatgtagtattcatatatgtaaaatacatatgatatataggatacatatgtatacatgtatatacatatatatatatataagatctgagtggtcaccacgcatttgccaaggattggatttcagtctgtcggctctctggtgcaaggctcatctcaagatgtgtccaacaccagcattgtttaggggataaaaccaaccaaacaatgagcatatactgagaaaattgaggatatatattatatatatatatatatatatatttaaatttgtacaattgtatgtatatatgtatatatatatatatatatatatatatatagagagagacgtccatatatgtgggtttcaaatctaagttgataaatcgggaatggccatcaacatggaagtaaaccaacagaaatggggtgatttaatcagcaacaaaaatgtgattcaaaaaccaaaacttgggatttaagcaccttaacattatatgattgggttatgaaaccaacaaaaacggttgaccaaaatggtgtacaccccaaaattgtcatttcaatgcgagcaaatgatggatggggcaccctattctcagacaaacccacatgtggattttaaacagagaaaatgcgttatttcaccaacaaagcagcacaaatgggatgccaccagcacacatggaggatattgtggattcaatccacaaacatgaagacatgggtgaacttgggatatcaacgaacgtggaaattgctgcaacaacatgtggattttttttaagccacagacatctggatataaggacccatatcccaactgcagcagtttgttttaatcttatttgttttgtgatttactatatgctgattgacttgcaccagcctcatcctcgagcgttttgtagaccgagatagaacgtcaaatatcagaccttggtttgaaaaaaaatccagatcaaccgggtcgtactgcatacatgtacatacatacaatagtaacaataacaatgacaaaaaaatacgatattataacatatatatatatttatataatattatatacttctatcataatatgcataaaacatatactttattatgcacggacaaccaaccctatatgccaatatttcaggttctcaggttgtaccaaaaacacaatagatatgtattgcaaatccactatggaaaaccttatcgactgccgatattattcatgtttttttgaacatatgatatcatatgatatattattactgcgcaattcggttgcgggaaacttgatcaaacaatcgaaaaaaaggcattattcaacatatttaccttgctaaccatatcttataaccaatatagtaaaatcaataaccttatcttaccacaagattgccaaaggtttcccatgaatcaatcaccttaccctctggtaaattaccacttcgaccctgaaaatcaccaatgtttagtggtttcactaatcttgcaaccccgatgaatgccagggtcatcatgttagtttactggaaggttatcttactttgaagataggttcccccggct
>BGPT01000963.1_157549_163848
ataccccaaaatggctctTTAAAATGGGAGAACCCCACAAATGGTGACTGATTGATCATGGGTTATCAAACTGTATCTAGTTCTGCCCATGTATTGGGCCTCATTCAGCCAAATATCTAATCCATCGAGCGCACCATTTGCGGATGCTGGTATGTTTAAGGGCCTGATCTCAAACCCTGTATATACGAATGCGAGTGGGAGCAGAAAATTGTGGCAATGTGGcgatttttttgcaatttgaaaCTGCTATCTCAAAATTACGTGCTCAAAGACTCTTGAAGTCCAACAGATGGATGGCAATTAGTTGTCATTCCGGCAGCAAATCATGTTCTTCGTTcagccatatgggtgtgtctgaaaatatgctatatttacccaattatagccattgaataCGGATAAtgatcaaattatatcataatccattggaattgggggaaacctattttcagacaaacccactgaCCACATGTGGTGTATTCCTCCACTGAAATCGGCAGGATGAACTCACTGGCTGGGTCACCGTGGCAGGCGGGCCGTCGGACGCCGGGCTGGCACTGGGAGAGGGGCACCAGGACTTGGGGTCGGAATCCGTCAGGAATTCCAAGAGAAAACAACGTTGTGGGACGACATGTTCACCAATGTCCAGCAACTCTATGACCTTCCATTTCTTAGCTAATACATGCTAATACACATCCCTAGATTACTATCTTATCCATGCATCTCCTGCTGCTGGTAAAGTTGTTTCAGATTCCTGGCAGATTCCGTCAGGCAATCAGGGCACCACCTTTCTTGAGCCGGGTGGCAACTTCTACACCTGCGTCAAGGATCCCCGACCCTTCCGGCATCCACTGGGCCAGTGATGAAGAAACCATGGTCATATTTGTGGTGTATATTTCATACAAAGCGAGTTGCACgtactatggttatataaacggtatatatataagttacatACAAGTGGATTGTACTATGATTCTGAGATGTTATAAGTTAGAACCCACTGGCTAAGTATAGAACATCAAAGGTTACTACTGCGAGTCCAGGTTGCTGCTTTATACTTTACGACTTTAGTTGTTCATCGCTTCCTATGTTGGATGGTCACCCCAAATAGATCTAAGGATGTCCTCTGTTtgtattgtttgatgttttgattttgacaaGATCCAAGTGCAAGTGGTAATTGGCCAAAGTATGGTCACATCGATTAGATACTACGCCACACGACCCAAGTTGTAGGGTTGATCTTCAATTACAATCCCAAAGTATTGAATCCAAGTTGGTGCGACCACGATGTTTTAAGAGAAAAGGAAGCATCTTCTGTTCCACGACGGTGGCACTAGTTAGAggcacaaaatggatcaaaatggtgggaccccATCCAATGAAGTGGTCGCAGCTTAAAGGCCATTAGGAAATCTCCAGTTCCAAAATATGTTCATGACTTTAGAACGAAGAACTTCAGCAGACTTATTTCCCCAACATGTCTTTGTTGCAGAAGCATCaactaagttgttttttttctcgtaGCTTTAGGACACCGAAGGTATCAGTCTATATATGCTGATGTGATTTTCAGCCACCATTTTCTTCTTGATTTTGGCATGTTATTTTCCACTGGTACTGATAGCTAATGACATCgactttcacatgtttcaggGTTGAAATCGCCAGTCTTGGTGCACTGGCCCTGAGGCTGGTAGATGGCGGCCATTGGGTGGGTGCACTTGCAGTATCTGACTTACAACTGAAAATATctcgatattatatatatatatatattatatgtatgtatatatatatattatatgtatatatatacatattatagcatgcatatatatatatatatatatttgcatatgtatatatatatatatatgcataaatataattatatatatatatacagtatatagttatttatatatatatatatatatgtgcacccACTGAATCTATGAGTTTTAAGGGGATAGAACCCAATTACTAACCAGGTCAGAGTTTTTtaatggcccatctaagtacaATTTTGTTCATACATTCACCGGATCGTCAGGAGACTGTCCTGAGTGACACGTTGGAACTCCAAGATAGCAAAACTTTGCGGCGGATCGCCAAAGGCCGGTGGAGAAGCAGCCAATCTGAGTTGTTGGTTGGAAAATAAAGTAGAATCCTGTGAATGTATCTGACATACCTATTGCTGTACTTAAATACATAAACATtagtgtatattgtatgtacgcgtatatatatatatatgctaaagcaatacatacatgtatatatatatatgtatacacggcTTCAGGGTAATTTCGGGCGTTAttttttacggtgtttttgaGCTGTGTTTGCTATATCGTTGCACCTTGTCATGAGTAActtggtgttggttggtgttgctATGCACTTGCTCTTTGTGATCCGTCTTCATAGCAGCAAAGGTCTCTGTCCACAGACAAGATACGGTCGCAACATTCTGGCAAACTCTTGCTAGACAGACTGCTTTATGGATAGCTCCGCAGATCCTTTGCAAGTACCCACTGCACTCTTTCGGCATGGTTGCGAAGGATGGTTGCGGAGCATCCGTGGTTGCGGAGGATGGTTGCGGAGCATCCGTGGTTGCGGAGCATGCGCTCGGACAGACAGGGTCCTCGGGGCGCTTCGAAGCCAGTCAGTCCTGTAGAGGTCCTGGAAGCCAGTCCTGTAGAGGTAGTTGGGGGGGGGTCTGGAGACTCTTGGGCTCTTTGTCCTGACCAGTCCCAGTCTTGGGTCCTGGGGCAGGTCTGCGTCTAGAGGGGGGGGGCTAGAGACTCTCTGGGCGGGATGCCCTGACAGCTTTGCGCAGAGAGTCTCCAGACCCCCACCCCTCCTATAGGCCCGGACTGCCCCAGGGACGACAAAGACCCCAAGAGTCTCCAACCGCCCCCCCAACGTCAGTGGTCTGGAAGAGTGCTGCGTCTCCTTTTCGTCAAGTGCGCGCAAAGATGCAATTGAAACCAGGAGCACTGACCCGCACTGGTCGCATCCAGAAGGACCAGGTGTGGGTATGGGGGGCGACCATTCCCAGGATGCCAGAACGCTTCCTGTTTCGCATCTTGGAACATCCTGAGGATGCAGAGGCCGGACGACCCAGGGGCAAGGAGGAGATGCTGAAGTGTTTGAAGTTGCTCGACATCCCGAAGAAGACAGTCCTCGTGACCGATGGATGGAAAGCAACCACCGCAGCCGTGAAGGCATTGAAGGAGGAGAAAGGATGGACAGATCGTGATCTTTGGCATGAGGTGGTGAATAGAGTGCGGGAGAAATTGTGAATGTCAACGGATTCACCACCAATCATATCGAAAACCGGTGGAGCCTCGTCAAGCGCTGGGCGCGCAAGCGCATGGGCGGCAGATTGCTGTCCCATTCCAACAGGGAAAAATGGGGCCGCCTCCTGAATGAATTCCATTGGCGCAAAATTGTGTCCAAAGGCCACAGCCTGTATTATGGTAACACATGGAATGTACCATTCTCCGAGGCCATCCGTGCCTTGGTCGCGTACTCACAGACCATTTGCATAGGACGAGGTTGCTTTTAAGGTCTAAACATGCCATGCAACAGTCCGACATCAACAATAGCGTGACCTCTGCAGCCATTTCCATAGTGTGGTCCGTGCGTGCCATATGATAGAGATGAAAGAGTAACAGTGTAAATTCAAAGTACGGTTGCAAGACTGACGCATACACACATGCCAGGAATAGAAGAGTTAGTACAGCTTTGAACATGTGTAGGTCTGTATGTATAGATagcgatatatacatattgggtCACATATTGACACGGCTGCGCACACTGTGCTGGTGCTTGCCATGCAGCGTTTGCCGCAATCCAGCATACACGCAGGCGACACCTCCAATGTGCAAGtgcatgcaagatcatgcaagcaGAAATGACATTCGAAGCGCTGCAcaggacctttttttttcctgcaagcACGCAGGCGACACCTCCAATGTGCAAGTGCGTCAGAAAAAGACATACTTTGGCGCGCTCTCCAAACATGCGCAAAAACAAACGCCCAATACTACCGTGTAACcgtatacacatatcatatatatggcACTACTCATTACCCGAAGACTCACCTTTTTCacttcaaaaccaaacatgcccCCGCAAAGTGGCTTGACGATGGCTTGAAGCCACCAAGGGAGCAGGTGACAGCCAAGATTCCATCACAGAAAACCATGTCCAGTTCGGTTCCAAGTTGCTGCTTCTAGGGTGATTGTTTGTTGCCCTCATCAAGAATCCATTGTATTGTTTCAAAACATATCTATAAAAGCTCTGTCATgtgtttcatcaaacatcatgatacACATCTATAAAAATCTCCTGGTGAGCTTCGACATTTTCTGTAGGAGATCTCGATCTACCGTTTGCAGGTGAAGTGATAGAAGTTCTGGAGTTTCCCAAGAAGGCCCTGGGATTGGTATTTTTGTTCGGTGGGTGGGGTAGCAACCATTTCacaatggaaatatatgatGGGGGGTATGATGAGTttaattttaaaaaatggattaaaaatgggagataacatgatatatatatatatataattatatatatacatatatatttatataaccctCAACATGATATTTTTCCTGGAAAagttcatggaatatcaattggggagatgatggggcTATGCTTTGTAGCTAGCGGTACTTGACCGCCAGGACGCCACCGCGGATGTGCGGCGCATCAAGGGCAAAGCCAAGTTGGACGGCGCGGTGGGGTGGCGCCTCGGTACGTGCTGGGGACGGGAAAGTGGGGATgaaaccaggaaaaatgatgaaagttgaccctctggtaaactgttacagaactatgggaaatcacaaattttaatgggaaaatcatggaaaatccattatttctatggccattttcaatagctatgtttaccagagggtacaggatTTCGATGGGTAAAGAAGTCGGGCTTTGACTATCAAAACTGGCTACTTTAGCGTCAACGTAGATGTGGGAGTGCGTTCACAGTGGGGAATGACAAGTTGTAGTGCGTTATTATTGCCAAGTTGATTAGCCCGATAAAATGGGTTTGTTGCATGGTAGCTCAGACCAGCCATGAAATGTTTCGAGTGAAGTAGAACAACGATCACTGATCCACAAATGTACAAATGATGGTTGTCaggagaaaccaccaaaaaaaaatatttcttaaAATTGCGGAGCCCCgcatcatgcaaaaaaatgatgaatttccacTGGATTTTGAGGCCTGCGACGCCATTCAGGCACAGACCAGATGATCATTGCAAACAGGAAGCACTGAGAAGTGACGGAAAATTCCCAGCTGAAGTGAATTGCTCCCTTCCCCCTGGTATTTAGATATCCTCATTTCAGAATGGTTAAATTGTGGTTCATGGTTAAACCGTGGTAAAACTTTGGGGGAAACAGGAAGGAACCTCCCAGTTGGTAAAAATAATGCCATCACACTTGTTTGGATATACTGTATCggttgtaaacccaatagttTGCCTATTTAAACGAAATCTTGACTTAGCTAAGGATTGTGGGTACCACCATGTAGCTGCTTCTTAAATCTGTAAAGTGCGGTTATTCCGGAAATAAGAAAGGGTGAAGTATCCCTGGTTACCCAAGAATTTGGCTTCAGACTTCAGAACAGATGGCCGTCGGGTTGTTATGAACATGGCCTTGTTACCTATATAgttgtgtataattgtgtataatCCATTAAATaatccatatatgatcatatatggacCACGACAATCCATTTATAATCCACAAAATGATCCATAAATGAACCAGTAGAATCCATTGATAGtccattcaatcaccaaatAAGTCCATACACGGAGCATTTTTATGAACCATTTGAGGAAAACCACCCGTTATCCGAGGATCTCGTTGGCCAGCAATCAGGGCACCATCTTCTTGGAATCCTGTTGAGGTTCGGCTGAAACGCGGCGGATCCCAGGGAAGTTCCGACCCTGGGACGGCGATGGTGTGTGCGGTTGGCCATATGTATGTTCCACTTGTGTAAGTATACATATgacatctgtatgtatatacaattattgatataactatatatatatatatatatgtatgtcagtATATAGTTATTTTACAATCAGatacatattatgcatacatgtatatgaatatattatatatgtatgtgagtatattatacagatatacattcAATGTATAGGATAATCCCAGTTAGGGGACTTtccaacaatggtgattaaccTTTT
>BGPT01001203.1_84823_91260
tctgtttgaggaacttatcactggctctttggcccgtccagcgacacttgcaggtcactcttggttgagcactgcgtgctgccactggaaggggcctcagacatgccatgtcaagcctcatacgggggcagcaaatgacacaggtccaggtctagatggctatccacgacagaaaaaacagaagggtccatacatagaagttcaaactgatggcacttgcacatcagaattgccggtaaagtcttgtactggtttcaagaattaagcctctctacttttgagttgttgccaggtgaatcaactcctttgccctttggactcactgtttgaagatcaaagtaacacattctggagctccatctctgctcttgcatgcaggcgcagacagacattcggcagaaagcgccaaaaggtctaacagccaggtgcctgcgcttttgattgacaattgttaaaaaaacagtgacgtcatggaccaatggtgaatcattttttagcattttcctggacaggtctttgctgctctatgggccaaaaggaagtgtcgggcttggtgattggagagtgaccagaggcccagagtggatcagagtttcagaagtgtggaagtggcaggggctgaagataagtcaattctaagaagcaggttgccaacatcgagcagagacaagcaaagcagatacgatcagcaaagaaacaaagatttacagcacgaaggaggagagtagggcaaggcgcatgaacatatgcatgcaaggcagcctcttttggcagccaaagggagggcttgtgaagtaaggtggaaagtcaatgcttgcaagagcgattgccgctgagacaggtgcaactggttcgcttctgacagaacaggagaaccttgtgccaagaacagtgcctctagacatgaatgacaagtttgaatggatgaacacaccagagtcagagaccttgcaacttttcggccaacattttggccagcattttgcttgcattcgctggtgggagttttagaagaaactgcaaaccacagaaagcatttggatgtgtgacccgcagccatttggtccagctgcgctggtgaacttcaaagctgagtggcttggcatttcaagcagtcggaatgcacaaagatgcgaaaagtgaagggcgtcctccacatgccccatatcgatccatatcgttgttaaaagatacctttcacaggtcagcatctttccacgctgtgtgctgaaaaaacgaggtctctgtcactgcgtcccttgaagaatggcgcctcgtgaccttctcagaatgctgctttgagatgcctatgtctggttccacgtgagcccatcatattctttgggattcttggtaccgttccctctatgtcggtttgacaattcggggaacccccagcaaattcccatggttcatcacggttcatcattttccctacccaggctctggcgcggtgtctgtcgcagtggttggcagcatggcgattgcaccctggagtgaaatatcgaggatgtccatgtggcgtccatttgggtgtacccgaagatggtggtgaaaaaaacaaccataatggggatacaatcgggatatcattcgacatactgtatatatatatatatatacatgtaatatatatatatatacatgtacgatatatatatatatatatatacacatgtacgatatatatatacatacatgtacgatatgtatatatatatatatatacatatggcttcgggcccgtttcgggcgttctcaaaaatggtgtttttgagacctgtgttttgtaggtgttggataacaaagctgcaagaacacaagtacgtacggagccgccgcgaccagccgccgtcgcgccgccggcgcctccgcgaagagtgcggcgaaagcgtcctcaacaggagttcgggcagaccactttcaatcattggatatcattggggaacaccccaacatgaaggcctttcagaaacaggaagcgccttggtgaagcattgtgacaatgtttccatcatatctcggcaacccgaaagacatacaaaaatgcctgtgcatcaatctccacgcagatcgccaggtgtacattgatatttttgcttgcttcggtgtttacatcacggttaggcagcccgatggtaacctggaattaaaacgatatgcatgcatctacatagttacatatagttacatacataagtatcaatgtccacgcatattgagagatgtaccttccctttttggtttccgcacagacatagataaacaagtaagatatatgctgagtgttgcagtttcgttgccaaggctgccggttcctccgcgccagcgagcggcttgcttgagccagtgaagatgcattacatatctattgactctgcgacgcctgagagtctgttgcgttctttttttgggtattcagacacatgtgtcgaaggcatgtcaaaatttgcatggggctgccggccaagagtgtgaccttgcctgggcctcctatgccccgtgaacttgtggagactgtttcgacagtcagtcccgaaccagcgtggggtgtggcgctctgtcccatttgcgtggcatgttcggcagcgcggtacgctgcaaggatgctgtgcctcctgtggtttgtactcggcgcagttgcgcatggttcaactgcagagagttagtgttgcgtaccgacagaaggccagggtcggagtctggattgttacttggtcagttaatgtgacagacggaagccaacatagctcatctgaagcattacattgcttgccacacttggctagggcccaaatactttccacagaaacctgcctctgtctgcctgcatcttcaagagccaacaagtcaagaaggtgaagaagcatggcttgaagcccccttcagcttcccagggcatcttgaaacgaccagaaaagttcgttgccaagaagcagcggtcgacgccagatgccatgaacttctacaagaacttacaaatatgtcatcgaggtgggcgagtcgcacttgaatcaatcaaagccggacgcactgacgcgcacggaccgcatccagacagatcatgtggtggtctgggcggccaccattccaagcgctccacagcggttcctcttccgggtgctcaaacatccagaagatgcatccgctggacgacctaggggcaaagaggagatcttggagtgtttgcgtttgctccagattcctcggattctggtgacggatggctggaaagccacaattgctgctgtgaagcagctgacgcgggagcaaggttggacttacaaggacttgtggcatgaggtggtgaaccactctgctggcgagattgtgagccgaaatggattcacaacaaaccacattgaaaatcgctggagtttggtgaagcgttggatcagaaaacgcatgggtggccgccttccattgcactccaaccgagagaagtggacccgcttgctgaacgagtttcactggcgcaagattgttgcgcatggcaatagcctggatttggattggggacatacctggtacgcacctcttgaccagtctttggaggcgcttcgcgtctactcctgcaccatcggaaagtaaaagtggctttccgccagatgtgccgtagctgttttgcgtatgcatacgcctgttagctacaacttcgttgtgctttccaaagagaatccgcctgcgatgcatggatgccgaaaagttctgtttcacgctgcttccggttatcctttcatgcatgtccttccatgtttgctcgctgagtgaccctgccttccatgcgatgcatcgatacgaatgtgccttcctgaacaggttcctccacgatgacaatgtggcttcggctaagttcctgagctgcattgcaagatggtccacacggggacatgtccgtgcacatgtgcaaatatgcacagctgcacagctgcacacagagtcgctgcgtggatgcgctgactgctacccttgtagctacctccctaaccaggatgtgcaaagctgcgcagctgctacacatgagtgcttctcggtatacaggaagaaggtccaatctagtcccccccataggaaacaataacacattatactagcctccaagggaagcaaaacatcgaatcgtgcaatgtgcatgtgttgcgtctttatgtctccgctgccattttcaaggcacacatcaacgtggcctgtgcgttttcttttgcatggctgtctagcagtagcagttgcacaggttgacgcatagaattccacgtgcccatgtaaacgatgattttttatgtagcacgcatagacgtgtgcatggtgcttgccgtaacgcacagcacactgcgacgccatgcagcagccgctagcaagcgtcatcgccgaaagcgcggctatgagcacgcctggggaacgcgcccctaccaaccctgcggctcgcattcctcgggaggagagccctgtgacgcccatacgtagaccagaagggcaacagctctatggcaatgatgcgattttcgttgcgcccaccacacaactggttgactacaggcttgcacgcgcagaggcttgaagacgaaaccatcacaatgcccatcatttttaacatctggcaagtatactctgatgttcgctatatgggctgtggcaggcgctttgtgcaagcaacgtgtgcgcagcacactccatggtcttttttccaccggagaactctgggtggaccgtaacgtggcagtggcgcgcgcagtaaaaaagaggtggcccgcagggagagggcgcaggaaactggcgcgagaaaccctcgcaaagaagaacgcccaatacgggctcttaacctatatatatctatatatatatatacatacatctatttatctatatatatatatataaataaatatatatatatatatatctatatatttatatatatgtgtatatatacatctatatatctatatatctatatatatatatctatatatctatatatctatatacatatatgtatatatctaaatatgtatatctatatatctatgtatatatatatatatatacatacatacatgtatgtatatatctatacgcaatgggacacatggctatcaaaaaatagagaatatgttgatgaaccagtggatggaatcgtcatttccctcgattttcagagatttttcagtgttctcgctgaggcctccactggattcgtttcgctgcaaacgagcagtccagacaagttgaagccacaggcatggcatcggcaaggcctgctgtgttcgttctgggaagttcgtgacaggaagtgagttctctcagaggcactgcgccgttctcagcatccaacttctacattgaacagaaacctggaattctccagttgatgctggatcgatgcaaactttcacgtgcaagttctgatgccttactgaggcagccaacagcagcggaacatcctcatccggtgcaaccatgccgtacgtgcctggctcaaatctagagatgcatatcaagtgaactaatacaaattgttgtcgtgatgcgatttcctgcacaggcaagtctgtcttgctgttttgcattctagtatttgaagtcatgaataaaaatcttagtcctgagttgaaagttcccaacatcttggggcaatccatgtaacattcaactgcacaaaatagctgaagcaggcacgactggagaacacaaaaacagaaagtcaaactgcaatgtaaacgcatcttgcttttggagtgctcaagacacttcctcttgggcaaagcaggtgatctcaaaaccctgagagcagctgaggcactcgtccttggtgctgcagcagtgggagtttggacctcaccgaagtcagcatttgaattttcagttcgagcaatgactgcagtatttgcatggcccctaccttgggtaattattccaagggggcatgtcacatcaggaataattgatttggaataaatagtcagcagatcaatttttaattattctgccaagggggtctattctatcccaacatgttgtatggaacaattattgtcaacatacctcagaataattagccattgatgggcatataaactcggatgataagtaatgaatagttttgatagattttgagccatcacttgaacaatagatgacaatagatgaacggtgatgaaagacgtagggaaaattgtgcatcaccatgaaacacccaggaattcttcaaaccattcattggatcactactggaatgttttcccagattatgtgcaatggggctggaataatatccaattattccaaggtatgctggcaggggggggggccatggcaggggccatgtatttgcaattttgctaactgggctcagagtctaagagcttctttgcatggtttgtaacaggcagctgggttgagccgaagcggacgtaaagcctggaccttagtactggctt
>BGPT01000963.1_157848_163970
ATTAGTTGTCATTCCGGCAGCAAATCATGTTCTTCGTTcagccatatgggtgtgtctgaaaatatgctatatttacccaattatagccattgaataCGGATAAtgatcaaattatatcataatccattggaattgggggaaacctattttcagacaaacccactgaCCACATGTGGTGTATTCCTCCACTGAAATCGGCAGGATGAACTCACTGGCTGGGTCACCGTGGCAGGCGGGCCGTCGGACGCCGGGCTGGCACTGGGAGAGGGGCACCAGGACTTGGGGTCGGAATCCGTCAGGAATTCCAAGAGAAAACAACGTTGTGGGACGACATGTTCACCAATGTCCAGCAACTCTATGACCTTCCATTTCTTAGCTAATACATGCTAATACACATCCCTAGATTACTATCTTATCCATGCATCTCCTGCTGCTGGTAAAGTTGTTTCAGATTCCTGGCAGATTCCGTCAGGCAATCAGGGCACCACCTTTCTTGAGCCGGGTGGCAACTTCTACACCTGCGTCAAGGATCCCCGACCCTTCCGGCATCCACTGGGCCAGTGATGAAGAAACCATGGTCATATTTGTGGTGTATATTTCATACAAAGCGAGTTGCACgtactatggttatataaacggtatatatataagttacatACAAGTGGATTGTACTATGATTCTGAGATGTTATAAGTTAGAACCCACTGGCTAAGTATAGAACATCAAAGGTTACTACTGCGAGTCCAGGTTGCTGCTTTATACTTTACGACTTTAGTTGTTCATCGCTTCCTATGTTGGATGGTCACCCCAAATAGATCTAAGGATGTCCTCTGTTtgtattgtttgatgttttgattttgacaaGATCCAAGTGCAAGTGGTAATTGGCCAAAGTATGGTCACATCGATTAGATACTACGCCACACGACCCAAGTTGTAGGGTTGATCTTCAATTACAATCCCAAAGTATTGAATCCAAGTTGGTGCGACCACGATGTTTTAAGAGAAAAGGAAGCATCTTCTGTTCCACGACGGTGGCACTAGTTAGAggcacaaaatggatcaaaatggtgggaccccATCCAATGAAGTGGTCGCAGCTTAAAGGCCATTAGGAAATCTCCAGTTCCAAAATATGTTCATGACTTTAGAACGAAGAACTTCAGCAGACTTATTTCCCCAACATGTCTTTGTTGCAGAAGCATCaactaagttgttttttttctcgtaGCTTTAGGACACCGAAGGTATCAGTCTATATATGCTGATGTGATTTTCAGCCACCATTTTCTTCTTGATTTTGGCATGTTATTTTCCACTGGTACTGATAGCTAATGACATCgactttcacatgtttcaggGTTGAAATCGCCAGTCTTGGTGCACTGGCCCTGAGGCTGGTAGATGGCGGCCATTGGGTGGGTGCACTTGCAGTATCTGACTTACAACTGAAAATATctcgatattatatatatatatatattatatgtatgtatatatatatattatatgtatatatatacatattatagcatgcatatatatatatatatatatttgcatatgtatatatatatatatatgcataaatataattatatatatatatacagtatatagttatttatatatatatatatatatgtgcacccACTGAATCTATGAGTTTTAAGGGGATAGAACCCAATTACTAACCAGGTCAGAGTTTTTtaatggcccatctaagtacaATTTTGTTCATACATTCACCGGATCGTCAGGAGACTGTCCTGAGTGACACGTTGGAACTCCAAGATAGCAAAACTTTGCGGCGGATCGCCAAAGGCCGGTGGAGAAGCAGCCAATCTGAGTTGTTGGTTGGAAAATAAAGTAGAATCCTGTGAATGTATCTGACATACCTATTGCTGTACTTAAATACATAAACATtagtgtatattgtatgtacgcgtatatatatatatatgctaaagcaatacatacatgtatatatatatatgtatacacggcTTCAGGGTAATTTCGGGCGTTAttttttacggtgtttttgaGCTGTGTTTGCTATATCGTTGCACCTTGTCATGAGTAActtggtgttggttggtgttgctATGCACTTGCTCTTTGTGATCCGTCTTCATAGCAGCAAAGGTCTCTGTCCACAGACAAGATACGGTCGCAACATTCTGGCAAACTCTTGCTAGACAGACTGCTTTATGGATAGCTCCGCAGATCCTTTGCAAGTACCCACTGCACTCTTTCGGCATGGTTGCGAAGGATGGTTGCGGAGCATCCGTGGTTGCGGAGGATGGTTGCGGAGCATCCGTGGTTGCGGAGCATGCGCTCGGACAGACAGGGTCCTCGGGGCGCTTCGAAGCCAGTCAGTCCTGTAGAGGTCCTGGAAGCCAGTCCTGTAGAGGTAGTTGGGGGGGGGTCTGGAGACTCTTGGGCTCTTTGTCCTGACCAGTCCCAGTCTTGGGTCCTGGGGCAGGTCTGCGTCTAGAGGGGGGGGGCTAGAGACTCTCTGGGCGGGATGCCCTGACAGCTTTGCGCAGAGAGTCTCCAGACCCCCACCCCTCCTATAGGCCCGGACTGCCCCAGGGACGACAAAGACCCCAAGAGTCTCCAACCGCCCCCCCAACGTCAGTGGTCTGGAAGAGTGCTGCGTCTCCTTTTCGTCAAGTGCGCGCAAAGATGCAATTGAAACCAGGAGCACTGACCCGCACTGGTCGCATCCAGAAGGACCAGGTGTGGGTATGGGGGGCGACCATTCCCAGGATGCCAGAACGCTTCCTGTTTCGCATCTTGGAACATCCTGAGGATGCAGAGGCCGGACGACCCAGGGGCAAGGAGGAGATGCTGAAGTGTTTGAAGTTGCTCGACATCCCGAAGAAGACAGTCCTCGTGACCGATGGATGGAAAGCAACCACCGCAGCCGTGAAGGCATTGAAGGAGGAGAAAGGATGGACAGATCGTGATCTTTGGCATGAGGTGGTGAATAGAGTGCGGGAGAAATTGTGAATGTCAACGGATTCACCACCAATCATATCGAAAACCGGTGGAGCCTCGTCAAGCGCTGGGCGCGCAAGCGCATGGGCGGCAGATTGCTGTCCCATTCCAACAGGGAAAAATGGGGCCGCCTCCTGAATGAATTCCATTGGCGCAAAATTGTGTCCAAAGGCCACAGCCTGTATTATGGTAACACATGGAATGTACCATTCTCCGAGGCCATCCGTGCCTTGGTCGCGTACTCACAGACCATTTGCATAGGACGAGGTTGCTTTTAAGGTCTAAACATGCCATGCAACAGTCCGACATCAACAATAGCGTGACCTCTGCAGCCATTTCCATAGTGTGGTCCGTGCGTGCCATATGATAGAGATGAAAGAGTAACAGTGTAAATTCAAAGTACGGTTGCAAGACTGACGCATACACACATGCCAGGAATAGAAGAGTTAGTACAGCTTTGAACATGTGTAGGTCTGTATGTATAGATagcgatatatacatattgggtCACATATTGACACGGCTGCGCACACTGTGCTGGTGCTTGCCATGCAGCGTTTGCCGCAATCCAGCATACACGCAGGCGACACCTCCAATGTGCAAGtgcatgcaagatcatgcaagcaGAAATGACATTCGAAGCGCTGCAcaggacctttttttttcctgcaagcACGCAGGCGACACCTCCAATGTGCAAGTGCGTCAGAAAAAGACATACTTTGGCGCGCTCTCCAAACATGCGCAAAAACAAACGCCCAATACTACCGTGTAACcgtatacacatatcatatatatggcACTACTCATTACCCGAAGACTCACCTTTTTCacttcaaaaccaaacatgcccCCGCAAAGTGGCTTGACGATGGCTTGAAGCCACCAAGGGAGCAGGTGACAGCCAAGATTCCATCACAGAAAACCATGTCCAGTTCGGTTCCAAGTTGCTGCTTCTAGGGTGATTGTTTGTTGCCCTCATCAAGAATCCATTGTATTGTTTCAAAACATATCTATAAAAGCTCTGTCATgtgtttcatcaaacatcatgatacACATCTATAAAAATCTCCTGGTGAGCTTCGACATTTTCTGTAGGAGATCTCGATCTACCGTTTGCAGGTGAAGTGATAGAAGTTCTGGAGTTTCCCAAGAAGGCCCTGGGATTGGTATTTTTGTTCGGTGGGTGGGGTAGCAACCATTTCacaatggaaatatatgatGGGGGGTATGATGAGTttaattttaaaaaatggattaaaaatgggagataacatgatatatatatatatataattatatatatacatatatatttatataaccctCAACATGATATTTTTCCTGGAAAagttcatggaatatcaattggggagatgatggggcTATGCTTTGTAGCTAGCGGTACTTGACCGCCAGGACGCCACCGCGGATGTGCGGCGCATCAAGGGCAAAGCCAAGTTGGACGGCGCGGTGGGGTGGCGCCTCGGTACGTGCTGGGGACGGGAAAGTGGGGATgaaaccaggaaaaatgatgaaagttgaccctctggtaaactgttacagaactatgggaaatcacaaattttaatgggaaaatcatggaaaatccattatttctatggccattttcaatagctatgtttaccagagggtacaggatTTCGATGGGTAAAGAAGTCGGGCTTTGACTATCAAAACTGGCTACTTTAGCGTCAACGTAGATGTGGGAGTGCGTTCACAGTGGGGAATGACAAGTTGTAGTGCGTTATTATTGCCAAGTTGATTAGCCCGATAAAATGGGTTTGTTGCATGGTAGCTCAGACCAGCCATGAAATGTTTCGAGTGAAGTAGAACAACGATCACTGATCCACAAATGTACAAATGATGGTTGTCaggagaaaccaccaaaaaaaaatatttcttaaAATTGCGGAGCCCCgcatcatgcaaaaaaatgatgaatttccacTGGATTTTGAGGCCTGCGACGCCATTCAGGCACAGACCAGATGATCATTGCAAACAGGAAGCACTGAGAAGTGACGGAAAATTCCCAGCTGAAGTGAATTGCTCCCTTCCCCCTGGTATTTAGATATCCTCATTTCAGAATGGTTAAATTGTGGTTCATGGTTAAACCGTGGTAAAACTTTGGGGGAAACAGGAAGGAACCTCCCAGTTGGTAAAAATAATGCCATCACACTTGTTTGGATATACTGTATCggttgtaaacccaatagttTGCCTATTTAAACGAAATCTTGACTTAGCTAAGGATTGTGGGTACCACCATGTAGCTGCTTCTTAAATCTGTAAAGTGCGGTTATTCCGGAAATAAGAAAGGGTGAAGTATCCCTGGTTACCCAAGAATTTGGCTTCAGACTTCAGAACAGATGGCCGTCGGGTTGTTATGAACATGGCCTTGTTACCTATATAgttgtgtataattgtgtataatCCATTAAATaatccatatatgatcatatatggacCACGACAATCCATTTATAATCCACAAAATGATCCATAAATGAACCAGTAGAATCCATTGATAGtccattcaatcaccaaatAAGTCCATACACGGAGCATTTTTATGAACCATTTGAGGAAAACCACCCGTTATCCGAGGATCTCGTTGGCCAGCAATCAGGGCACCATCTTCTTGGAATCCTGTTGAGGTTCGGCTGAAACGCGGCGGATCCCAGGGAAGTTCCGACCCTGGGACGGCGATGGTGTGTGCGGTTGGCCATATGTATGTTCCACTTGTGTAAGTATACATATgacatctgtatgtatatacaattattgatataactatatatatatatatatatgtatgtcagtATATAGTTATTTTACAATCAGatacatattatgcatacatgtatatgaatatattatatatgtatgtgagtatattatacagatatacattcAATGTATAGGATAATCCCAGTTAGGGGACTTtccaacaatggtgattaaccTTTTGCTGGACAATTCACTGAGCTTGCATCCTTGGTCGATAAAAAGGGTGGAACGCTGCTCTTGGAAATTCCTCAAATGTGTGGCTGACCCACAGCATGTTTCTAGGGGGCCTATCCTTATCCCGT
