# Supplementary material for: Distribution of Merlin in eukaryotes and first report of DNA transposons in kinetoplastid protists
Source: PLoS One. 2021 May 6;16(5):e0251133. doi: 10.1371/journal.pone.0251133 (PMC8101967; doi:10.1371/journal.pone.0251133)
Supplement: S3 Appendix — Contigs containing positive hits for each species are provided as fasta files. Nucleotide sequences from each Merlin group or family are also provided. All protein sequences were provided in a single file. A README file is provided with additional information about files. (ZIP) [file pone.0251133.s009.zip › S3 Appendix/contigs_Alveolata/GCA_004523865.1_Nephromyces sp_Alveolata_contigs.fasta]

>SOZB01001766.1_1137_7436
acaaaccaagatcaaatcaatagcatttcataatggtagttaacggggtggcgaaacctttagagacaaaccttataggctacacacatataagaagactgacgaaatttaaaccccgatcgcacgttaccttatgactaaaggtttcacttttaatttctgcaggagggttcattttcgtttaaaagagtgcaatccaggtcacagtacagccttcgaatagtaggcctacaaataattggccgtttccaaggttttatgcatgtacccgtagtacccatagtactcatagtacccatagtactcatactacccataatactcatactacccatagtactcatattacccatagtactcatagtacccatagtacctaaagaacctaaaaattacgtcaaatattcccaaagtaaaacttgcgaaaagaattcaaaaaccgattttttttataaatatagggttttgaatgctgcgtctatagcggtcgttggtcaaagtttaagtgaaaataaaaacatgttccccaagataaaattttttaaaaattgaatatgttttgtatataaacatgactaagttattgtatattggaatagtgggccgtttgattccttctatataaatatgtaaaataccaaacgttttatcgcatagatttattgaaaaataaaatgcacataaagataatgattcaataacaaaactcctactttaaataaaaaaatattgaacaaacagtatgtaattacactttggatatatctttatacaattttaagcaatagttctttcatttttgggtacagtttttagtaattaaaaagagtccacatatttagcccacacgtgcagaaatcgttggcagaaaattgcctggttcctggaacgtcgaccagtgtgactttttcctaacgtcggctgagtgaacgtcggccacggtaaccctggtgggtctcctaaagaatagtactccacctatttattaggcctgtactgggtggttgggcctagaaatgacgtcatagtgacgtcatcatataggtgacgtcatgataacgtcactatgacgtcatcaccaaaatttatattacttttaggcttcacaaagtgacctgctttcatggcgaaaaatgcatacaaaatcaacggcgattttggaccaaaccattatttccaaaaacgggttctgtcaattgggaactttttagggtgtttttaaattctaataaaatgcaatttcaatatacgtgtggttttcaataaaaaattacatctaatttacaatttcttttacttattatattaaaaatttacttttcagattcatttaatgtaatttataggctagcctactacgttccaatgaaataaagcaaacaatagtccaggttatttatattatattattaagtgtttatgaattctaataatataaaatttcaatatacgtgttttcaataaaaattatatgcattgtatgtaatatttttattattaaatacaataaaaaccaatattgtagtattccacctagatattgactatatatccgtattatgggcgtaaaaatgattatgagcctcctaaagaatagtactccatgcaactacatattgactatatatccgtattataggcgtaaaaatgattatgaccctcctaaagaatagtactccacctagatataggccatatactcgtattataggcgtaaaatattattatgagcctcctaaagaatagtactccacctagatatcgactatatatccgtattataggcgtaaaaaatgattatgactctcctaaagaatagtaccccaactacatattgactatatatcagtattataggcgtaaaaatgattatgaccctcctaaagaatagtactccacctagatattgactatatacccgtattataggcgtaaaatatgattatgaccctcttaaagaatagtactacaccaagatataagcttttttcataacaatttggaatataaatatagtaggctatattataggccctatcatcagaaatttgattaaatatgctgtagtatattctaatttaataaatgttgtttactaattataatatttatttatattatttataattaaaatttaggttttcagcaaaaaatgttttgtgtttgttttaaaccttgaacacaagagttttttaaccctgcgcttaatcattttatttaataatattgaaaatacgtcagaatctaaaactattgctattgttacgtcataaacgcttacgattttataactcgttaaaaaccaatgttcgacttttttgaccattcgtgtcaagaaaaatgccgaactctaacgaactgagcggttatattctggacatttatagtgatgggggccaaaatcttcagtgcctaactgcatttcgtgttgtagaaggtatggcatactgtctactgaaatgcagtgccacgggtgtggcagagatatgatggagggaaggcgtccttcaaactttgatggcgtgatatggaggtgcaatgccagaggttgcaagcgatcctgcagtgttcgaaagggttcgtttttcgaaaaaagtaaactcccgctgcagaaactggttcactttatgtacttgtgggcatttgatttcccacaagtcataatacagcgtgaacttcagatttctgaagtcacgtctgtggactggtgcggctttatgcgggaggtaagttttattactatatattcaatttcgatgctttttaatctgtatgtatttagatttgctcagaagaactcttaagatcaccgactgtgattggaggacctggtcacattgtggctatcgacgagactctagtggctcgacgcaagccgggatctaatgctcaggcacgtcctgtgcctgagcaatgggttttcggtggcgtcgaccttgaaacgaggtagttaggtttttaattattagtaaggacaaaataattaaaatattcatttatagagagtgttttcttctactggtggccagacgggaccgtgcaacactggaggcagcaatacaacggcacattgcaccaggtactgaaatttggtcagatatgtgggctgcctacaatcatctgtccagtcttggttatacacatcgtgtagttaaccacagtttgatgtacgttgcaccttccggggtgcatactaacgacatcgaaagtctgtggtgcgatgccaaacgaaagtttaagaaaatgcacggcacttgccgggaaaatattccatcttacttggatgagtggatgtggcgccacaaaagaagtcgagaagaatattttaaagatatcgtggaatcgatagccacaaatcctcgataccgcgtttaaatcttaacgcaaaaactacaataatcaacggcccttttcagggccaactttaatgaagggaaagtgaaattaatgtacaagtaaaatcatgtaatttagcttaatgcgggtgtatgaactatatctagatggagtactattctttgggagggtcataatcatttttacgcccatattacgggtatttagtcaatattcaggtggagtactattctttaggagggtcataataaatttttcgaccataatacggatatatagtcaatatctaggtggagtagggcaaatgttatatattattaaatacatcgtttcgcataaaacatttgtccggtgttttattctggtgtctaaattttgtacgactgaaatgtaagctaaaaaattacaggtgttctggatgtaaaattggcagtttgtgaaagcagtgtaaatcgttatttaacaatagcgtacaaacgaaaatgctccgcaatgtcaattacacacagtttaagtttagtttaaagatgaaagttagtttttcttggtaatagtgtaattttgtaaatttctttactaacatgttgggattttgacataacggtccaggtgcaaaaggacagaacgggtcaccgcacacgagatcttgcaggtctgtctgttaacaggttaaaggctggaattttattcacactaaaaatttttgtgttgataaccataagtaggctaccttattctgaagcaataatgccaaggcattttaagcacacttccactcgtaattcttggtcttctgagtctatggataaggctttgaaagctgcaaatgaaggtgatactaaatagaagaatcaaaggaattaacaagtatgcaaagggaaatatgcaagtactgggtcgctttaaagtacgtttaactaagtaatctaacactaaattccatgatttatgttagaattactgtacatatggaccggtatatatcattctttgtacattttgaatgcattggtttaattttttatttatttttgtagtaaatagttaacatgtaatttggactgtgttgcttattgcactcgaagaggagctttcaaaatacattatttcgatggaggaattgtatgtttggaattggtggaatagaagtaaggaagatggcataccagttggcagaaaaaaataatattaaacacccttttaaaaatggagctgcgggtaaagattggtcagcaggatttttagaaagaaataaagcaactttcaattcgtagtcccgaggcaacttctgcagcacgtgcaaagggttttaataaagtagcggttaataaattttttaacatcctcgaaccttttaacggcagaacacaacttttcctgcttcacatatatataatgttgacgaaaccggattgtcaactgttcctaataagcaatccaaaattactgctctaagaggtcgcagacaagtcggcacactgacatcagcagaagtagtccagttagttactgtcgaagtttgcatgagtccaactgcaaattttataccaccgatgtttgtctttctttggaaacgtatgaaacctgaattaatggatgatgctccggaaggatcagtttattcctgtcataaatctggttggatgcaattagaaaattttacagaatagatggagcattttattgcgaccacaggagcatctaaggataataaggtactgctgatattagatggccataagacacatactatgaatcttgaagcaataaccctagtaaaagaaaatggagtaacaatgttgtgtattccaccgcattgttcccatcggacgcaacctcttgatgtgtcgtttatgaagccactgtcaacctactacactcaggcaatagaaacttggctacgaaaccacccaggacgtaccattacaacttttcaggtttgaagtttaatcaatttattgtagattggaagacaaaagttttgcattttgttagttatgtgatgaaacctgtgtgaaaaagtatttaatatgccaagtgatatataatattaattaaacacaaaatttaagtttttgcacaaatagtgattttttttcattttaggtagctatgctttttaaacaagcatattaaaaagcagcaacaggtttaaatgctgccagtggttttcgacgggcagcatttttcctacaaatcgctttattttcaaagatcatgatctcaacactgcagatgaagtggacttatctatgcaatcacaacatgatagacaatgacataattccagaacaagagagtaatgaaacacagtcaaatgagaccaatgcagaatttattatccttgatgaacaaccggaaactaacagtattcttacccatttacaatattatttaaatgacgaaacaggacagctaagtgttattagtaaacatgatgctgagtttgaaaagaccgaagttccagatattgacataaattctataaatattggaacacatttacaaggtaccagtacttctgcaatagaggatgagtgtaatggggagtatagaactcctgctaaaagttgtaccaatagtgcagatgtaacgtttgaatctccaaagacatcatcatatgtaagtccatatgaaatttctcctataccgaaagcccccgtgtcaacccagaatcgcaaaaaatctcaaagaagaggatctaacccagagtccatacaaggaatcacttatacaggcccaagctgacaaaaacaaaaaataaagaataaacaagaaaggttgtcaaagcaaaaaagaaaaaaaaatgccccagtaaagtaaaacgcaagttggatacaaggaaaaattcagttgtatgccaaacttaatatgaagaagactgtgaatgcatatattgtatggaactttatagtcgatcatcaggagaaaactggattcaa
>SOZB01073152.1_1_3487
TACCATTGTTGACTGGTACAATTTTTGTCGGGAAATCTGCTCTACAAGTTTCTCCAAACGTGAGCCCTTTGGAGGTCCAGGCACTTTGATCGAGATCGACGAAACGCTACTTCGGGGGAAGAGGAAGAACAATCGTGGGCGTCTTCTTCAAGGTGGTGTGCGGTCCAATGATGTGCTAGATTCGGAGGATGAAGATTTGGTTGCGGGAATCAACAATAACCGTAACTATGGCAGCAGAATCGAAGGCCCTTGGATTTTTGGTATCTGCTTAGTAACCGTGTCTGTAGATGGGACAAGGAAAGCTCGGGAACTCCGGCTTTTTCGTGTGGAGCGTCGCGACAGGGATTCATTCAGCATGGAATCATTCATCGTGAGGTTCTCCCTGGCACCTCCATTCAGTCGGATCAATGGGCTGCCTACAATGGGTTGAACGCTCTTGGTTACAGTCATTTGACTGTTAACCATAGCGAAAACTTCATTGATCCAGTAACTGGTGCCCATACCCAAACTATCGAATCTTGCTGGCATCCTCTTAAGACAAAGATCATTCGCATGATGAGAGGTACAACGCCGGAGTTACTTGAATCTCATCTTGCTGAGCACTGGGCTCGATCTTTGGACAAAGAAAGGTGGAATTTTTTCGCCAAAATACTCGATTGGATAGCGGAGGCCTATCCTATCCGACACTAACAGTTTAACTGTTAGTGTATAAACAAACAGTTCTTTTCAGAACTAAAATCAAATAGACCCATGGGTCCATTTGAATATGGACCCATGGGCCATTTTTAAGCAGaccttttaatttataattaatgcacacacacacacacacgcacacacacacacacacacacacacatatataacaaagcaCACAAATATTACCATATTACGGGAAACTATCATagataatagtttatataacgGGCCAAACGTAAGTTCCATCATGCTCTATCAATGCGTTTTATTACCTATTTGTTTACCCTACTTTTGCACTATCTTTACActattactttgtttttaagTCAACTTAgtggttttaaatattttttttattgtttagcgtatggtatatacagaaataatttacagaattaatttttaaaagtaactttAAACGTCTATGGATGTCTATGGTGCAGTAACAATGGTCGATTATGACGTCACACCGATTGCGCTGTCCTTGCCAAGTCAGCTGTTACAAACAAAGCATAGTAAAATGGTAGAAATGAGCGTAAttgagataaactaaaaatgtcaTTTTGAAAGGGTTATAATGGCCGGACCAGGAAAGTAACACCATAGTTGAGCAGCATGGGTCATGACGATTCAGATGCacccacttttattttgaaattagcaTGGATCGCCTGCTATAGTAATACCGCCAAATCAAGGTTAGTTAAACCTAATTTCAGTTtcataagaaaaagtaaaaattcatcttcaatttttaatatatg
>SOZB01320788.1_1_3470
taatttaatagtttaagtttataaatagcTATGAAGCGAAGAGCTAATGCCCTCAACAGCAATGATCGGTGGGCCCGGTCACATCGTTACCATTGGCGAATTATTGGTGGCGAGTCGCAAGCGGGGCTCAAATAACCAACCCAGCCTATCTGGGGCAGTTGGTCTTCGATAGGTTCGATTTTGAAAcgtggtaaaatatatatgtggtatatgCATActtaataacaattaaattgttaaaaaattaatgtaatgaTCCTTTAGAGATTGTTTTCTTTCCGTTAATCGCAGAGATCGACCTACACTGGAAGCTGCGATCCAAAGGTACATTCTGCCTGGAACAGAAATCTGGAGCGACATGTGGGCGGCTTACAATCATATCTCATTCCTTGAATACACCCACCGCGTTGTGAACCACAGTGTCATGTATGTGTCACCCTCCGGGGTTCACACAAATGACATAGAAAGCCTGTGTTGCGACGCAAAGCGTAA
>SOZB01007640.1_1_5358
gggtctcccgtagtgttgcactcatattgaaaaacaccgattgtgaatgtccatcaggtacaggaccccatggaacaccgtgtaaacatgttgctgcgattctaatccttatcgaaaagtttaaataaacgggtgttttattattggaaaagagttgtaaagattcgttgcaaacttttcacagactatcaaaactatatgataaaatgtttctactctaatttatttaatgaaatactttttaaagattttaatatgtctcaggttcttcagttaaattctataatcttaatcaaaacttgctgaaaaaagtgatgatgacccaaaaccaaaaaatatagaaatatgacaggttacaatgaacatgttcgtagcgctgttattagtttcatacattcaagtaaattaaatatagcaatacattttctgtatccaccgggctaatctccaacaagcagcagctgatcatgactgtttgaaggagccactaactacatatacggttgattcagcaattaaagtatgtattttagcatttttatcattaaaatttttaaaattaggttaccaaggaagaaggaatctaaactttgggttgaagaacaagagtggaggatcactacgagccactttggcactatttatcacatgactgacagaagaaatattcaaagtttatgtaagagcatgatggagccaagtgatttgataacgccggctatacagcatgggaggaaatatgaagccgaagccatcacaaaattttaaaataaaaccgaagttcaagttagaccggttagacagaccaacaggccgttgcatcgatccaaaatatccatatttgggtgcatctcctgatggttttgttttgttggtgatttttacactgtagaagtgaaatgtccatttacaggaaaagatgaaagtattgcccagggaccaaagtttccattttttggtacgtggtacgtgcccacaccatcgtaccgtcacagaaatcgttctgtgcgtaaaatcctattgtcgagttttagtccgcctgatttgtttttatatacattcggtaattttgatacaaacgtcgcttcacgcattttgacggtgcaaattttggatatttagcgaaaaatggatattttactaaatatccattttaatgcataaataataaatttatttactagatattcgttaatttgctaaataatgaaagggtcttgtaaagttttctacctcatcgacttttcgtaatccaatcggtctgaaattttcgctgatgacatagtgacgtcatcaccatattatgacgtcataatgaccaaactcccaaaatttacccatttttaaccctatttacttaccctatatatgctagattttcctatgtttacactgccagttgggcgaaaccattctccgtaatcaagggtggcaagaacaatcaaccacaaggttcttacctcacccctataaacgcttattaggctttaaccacccttgtaaagtttcttacctcaccccaataaacgcttattaggccttgacaaccaccgtaaagtttcttaccacacaccaataaacgcttattaggccttaaccacccttgtaaagtttcttacctcacccctataaacgcttattaggccttaaccacccttgtaaagtttcttacctcacccctatatacgcgtattaggccttgacaaccaccgtaaagtttcttacctcacccctataaacgcttattaggccttacccccactataaagtttctttccccgcctctatagtcgcttataacccatcctataacccatactgtcgatttttatgttttttgtatttaatacgtataaatattcctatagttattagaaagataatatttaacgttttattggtagcttcgtccgtggaaatttgtgcgatgaccgcggtacctgtggttcaaggcactatctgattggtataacgtcgtatagatggctgagaactactgcctatgtgctgttctgcatttgcacttatccactaggcttatttggtacaaataaccccgcaatcgatacattagaagagattgagattaaacgatttaaaaaacacttgctatatttagtttgaagattgcattatttattagcttaacaagataacaatacttatttttagaaaaaaaaagttttacagtattgtgggatactttttaatatcttttattgattaaaatcacataaataaactgtaaaaacaccctaatttaaactttaattattactaacaaacacaatttatagcaaaaaacaagcgttattttatgtaaaatcatagctattgttacatcatagtaattgtatctaactgaccaatcacttataaaagtttttcgaccaatcaatatttgtttatttcgttgtgcaataattttaatcgggtataaaagcgtatacaaacaaggaaatttcatcattttaaaaatgtctttacatgatcttaatgatattactttgaaatctttaacgagaggagacgggccctgtagttctgttactgcctgcatcgcttggtgcagacagtacagactactagcatcctctatgagatgtcatggatgcggtgaggacatggtggagggagcgttgtcgtcatccaatgatggcgttgtttggaggtgcccatcgagacgctgtcgtcgcatagcttccatacgaaaaggttcttttttcgaaaagagccacgtggcccttgacgatttagtgctatttctgtacatgtgggctcgtgactgtccacaaacagaaatttgtcacgaggttggtatgtcaagggtcacttgtttagactggtgccgttttttgcgggaggtaagtcataattataagaaccgataatatttaatttgtaaataaaattatctatagtttaaaagtttaattttataaatagctatgcagcgaagagctaatgcgttcgacagcaatgatcggtgggcccggtcacatcgtcgccattgacgaatcattggtggcgcgacgaaagcggggctcaaatgctcaagcccgacctattccggagcagtgggttttcggtggggtcgatcttgagacgaggtaagactatagttaataaccactgaattgttaaaaatattaatgcaatgatttttttagagattgttttcttctccttgtcgatcgcagagatcgacctgcactggaagctgcaatccaaaggtatattctgcctggaacagaaatctggagcgacatgtgggcggcttacaaccatatctcatcccttggatatacccaccgcgttgtgaaccacagtgtcatgtatgtgtcaccctccggggttcactcaaatgacattgaaagtctgtggtgcgacgcaaagcgaaaattcaagaggatgaatggggcatggagggagcacatcccagaatacctggacgagtggatgtggcgacggaggcgagaccgtggaaactactttcgggatatcgtagcttcgatttcctcgaacccgcggtatcgcttttaagcgcatcctcaccaaacaaattcaacggccctttttttagggccaactttattgtacaaaagcgaaagtaatgtaaatgaaagttagttattgctaacgaagttagttaaggtagttattgttaataaaagttagttatattgtaacgctaccagaaagtgtaagggtctaaaagtgttcataaggttaagataaaaaacttaacagtagggtatagagatgtaaattacagagattctaatatctgggagattcggaactttggtgaattgattaggatattaatttttattgtgatatggggaagaacctttgcgttaaacccaaataaattgaattcaaaggattcgaaaataaatgatatttaaacaaatcaaccattttttgtttttaaagtgctgtgcaactattaaaggtcgcatttaaatggactaggtgtgtagtctactttttcgttaaaattcaactgttaggggggcactgctatttgtattttctttggtaatttttatataaaatatagctaactttagaatggtattcgtaattctagattaaaaaaaaaaaaattaaatttcagaattttagaatgtccaattattctataatgtacatccccatcaacagggaagaggttgcatctttaacaactccgtcacccctgtcaccagtcgttacaaagagccgtgaagacttcgttttattgacagggattggcctaacattataaaagcaaagcaaacattaagaacaatgctgaattgtaaatactctcgttagttaatgtaaataatccctaaaaaacaaatacaaaatatttgatattctaaatgcaaattaaatatttttagaaatttggggccatgtgaatggtgaaagttgcaccacgcagccccatggtacaccctattcattgataccaactaatctccttattcagtacttactaattatagaaatatgctccaaaagcatataacaagttaccatacagacagaaaaagttggcacttttttgaagggtacttaaagggtactactgatcactactacttgaactatatttcctttaaacttaaaatatacactggctaattaactgcccaaacatttaattgaatattttaagcataaaaagctaaaaaaatacccattttgtttatcattttcattttgtattgaattcttagacagttttccatttgacatcgcctttagtaaatttgacaattcacgggggacttcagcctgtataaattaaaattgcataacgtttggaaagcgtaggacaataaatttcatgcttaaattataacataaaaaatattatttggtttatagttaaatttttaatagtgttgttgtaaagagatactgtctttaaaaacaagatatagcagaaaaataaacatattgttgtttttttgtaggaaaaatttcattgttcaatgctgtagtctgtagacataaattaaaaaccattaagagtgtctaatttttttgcgattgcaaaaaagcggtggaaatacagagttttaactatgctctccaacttatcactaaacgacttacgaggtcattattgttcattgttctcactttttggggtgctgcttctataagttagttggaacttattgacttatagatggcgctttataagttgtgacgacttttatttaaaataaataatttattaaaaccctattattaataacttaaaaacaatgggggtttatagttttgaaataataagcattatcatgtttttttattcttacaaaaaagtatagctaaaactttttaacaaaaat
>SOZB01006671.1_1_6159
AATTTCCCACGAAGAATAGCCCGTTTAAATAGAGCGTTGGATTAATTGGAAACGGAGGGTAACCCGGTTAGCTTAGTCGGAAGTTCTTTTGAGATAATCCAATGTTCGCGGGTACATCGATTCTTTTCAcacgataaatttgaattgaatgtcagcccggttagctcagtcggtagagcgttggactTTTAATCCAACGGTCGCGGGTTCAAGTCCCTCATCGGGCGATCagtttaaactatttaacacgaaattttatacacacaaaccaataaaaCGGTTTTATTCATACAATAAATTTCACACGAAGGGTAGCCCGTTTAAATAGAGCGTTGGATAAATTTGAAACAGAGGTAACCCGGTTAGATTAGTCAGAAGATCTTTTGAGATAATCCAACGTTCGCGGGTACATCGATTATTTTCACACGATAAATTTGATTCGAATGTCAGCCCGgttagctcagtcggtagagcgttggacttttaatccaacggtcgcgggttcaagtccctcatcgggcgatgagtttaatttatttaacacgaagttttatacacacaaaccaataaagCGATTTTATTCATACGATAAATTTCACACGAAGAATAGCCCGGTTAAATAGAGCGTTGCATAAGTTTGAAACGGAGGGTAATCCGGTTAGATTAGTCGGTAGATCTTTGAATTTAATCCGACGGTAGAGGGCTCATCGATTCTTTTCACacgattaatttgaatttaatgtcagcccggttagctcagtcggtagagcgttggactTTTAATCCAACGGTCGCGGGTTCAAGTCCCTCTTCGGGCGATGagtttaaactatttaacacgaagttttatacacacaatccaataaaGCGATTTTATTCATACGATAAATTTCACACGAAGAATAGCCCGTTTAAATAGAGCGTTGGAGGGTAACCCGGTTAGCTTAGTCGGAAGTTCTTTTGAGATAATCCAATGTCCGCGGGTACTTCGATTCTTTTCACAcgattaatttgaattgaatgtcAGCCCGGTTATCTCAGACGGTAGAGCGTTGGATTAAAAGTCCAACGCTCTACCGTCTGAGATAACCTACCGTCTGAGATAAGGGTTCAAGTCCCTCATCGGGCGATgagtttaaactatttaatacgaagttttatacacacaatccaataaaGCAATTTTATTCATACGATAAATTTTACACGAAGAATAGCCCGTTTACATAGAGCGTTGGATTAATTGGAAACAGAGGGTAACCCGGTTAGCTTAGTCGGAAGAGCTTTTGATATAATCCAATGTTCGCGGGTACATCGATTCTTTTCAcacgataaatttgaattgaatgtcAGCCCGGTTATCTCAGACGATAGAGCGTTGGACTTTTAATCCAACGGTCGCGGGTTCAAGTCCCTCATCGGGCGATgagtttaaactatttaatacgaagttttatacacacaatccaataaaGCGATTTTATTCATACGATAATTTTACACGAAGAATATCCCGTTTACATAGAGCGTTGGATTAATTGGAAACGGAGGGTAACCCGGTTACTTTAGTCGAAAGATATTTGTAAGGaaaatatgtaagtttttaaaaacttaaaagtgttaagtttttaacatatttgttttaaaaacttaaaagtgTACCTAGcacatttgttattttatatattttcctaaCTGACATCAGCAACCACGATTTAATTGACCTAATGCTAGTATGTCCTTTGTAAAACCCATTCCCATATGACGTcatttttgtgaattaaaaacATCTCATTATGTTATACGACTGatctgtttaaatttttcttacgaTTTTTGAATGCAGTGCaccataaataattaatacacattCACTTCATTTTGGGCATACTTGCCCTTAACAGTTAGCCCAAcaatttgtttatgtaaaattttgggAAGTGTGTCATGACTTTAAAGTATTTGGAAACcgcttttttacttttaattttaatgataggTTATTGTTCGCCAgcatatgttataaaatttgaagaggtctcaacaacactgcattgtacaTACTGTAACTACAACCATATAGCCTATATGGTATAGCTGTTACCTAGATTTACAAAGCTTATtgccttattattattattattattaagtaggAGCTTGAcatacaaagtaaaataaattttgtagaccttggtatattttttaataatgaaattttaataatggaaCCAACTCAGAAATAAGAATTGCTATTTCGCAGAAATGCAAAGATGAAGTGAAAGCGGCAAAAAAAAtgcaagataaaataattaaaaatattaactgatCCTAGTTTTTATTGCTGTCATAACCCTATTGTTGTTCtactttttattgttgttggaataaataagcttttaaatatgaaagtatttcatttttagGATAATTTTATGCAGGAAAAAGTGATGTCTCTGCTGGCAAAGTGAATATGTGGCTTGATTTTATGTGAGGTTATTTCATAGTAGAAATACAGTCAGTTTCATAGTTTAGCATGATGctgaataatttcatatatgattGCAGTTATTGgtatatgataatttaatatgttaaaaaatcacATGTTAAATTGAAACAGGAAATTTTCCCATAAGAGCAATTTTCATATGTGAAGatttcttatattaaaaaatcacatgTTAAATTGAAACAGGAAATTTTCCCATAAGAGAAATTTTCATATGTGAATATTtcttatatgaaaaaatcacaTGTTAAATTGAAACAGGAAATTTTCctatatgttaatttttcatatatgtgaaataacttccttatatatatgaaaatttcctGTTTCAATTTAacatgtgatttttttatgtgaaatgttatatgattttttcGTAAGGGATACACTGGAAGCTGCGATCCAAAGGTACAATCTGCCTGGAACAGAAATCTGGAGCGACATGTGGGCGGCTTACAACCATATCCCATCCCTTGGATACACCCACCGCGTTGTGAACCACAATGTCGTGTATGTGTCACCCTCCGGGGTCCACACAAATGACATTGAAAGCTTGTGGTGCGACGCAAAGCGAAAGTTCAAGAGGATGAATGGGGCATGGAGGGAGCACATCCCAGAATACCTGGATGAGTGGATGTGGCGACGGAGGCGAGACCGTGGAAACTACTTTCGGGATATCCTACCTTCTATTTCCTCTAACCAGCGGTAACGCTTTTAAACGTATCCTCACCAAACAAATTCAACGGCCATTTTCAGGGACAACTTTATTGTACAAAAGCgaaagtaatttaaatgaaagTTAGGTATTGCTAACGAAGTTAGTTAAGGtagttattgttaataaaagttAGTAATATTGTAACGCTACCAGAAAGTGTAAGGTTCTAAAAGTGTTCATAAGGTTAAGGTAAAAAACTCAACAGTAGGGTATAGAGATGTAAATTACAGAGATTCTAATATCTGGGAGATTCGGAATTTTGGtgaattaattaggatattaatttttattgtgatatGGGAAAGAACCTTTGCGTTAAACccaaataaattgaattcaaaggattcgaaaataaatgatatttaaacaaatcaaccattttttgttttcaaagtgCTGTGCAAAtattaaaggttgcatttaaattgactAGGTGTGTAGCctactttttgttaaaattcaacTGTTATGGcactgatatttttattttatttggtaaactTTAtggtaaactttatataaaatatagctaaCTTTAGAATGGTATTCGTAattctaaattcaaaaaaattcaatacaattttttctggCTATTTTGTGGTTATTGATTTCTGTGGTTGATTATTCTTGCCACCTTGTGGTTGATTGTTTTTGCCACCCTTGATTACGGAGAATGGTTTCGCCCAACTTGTAGTGTAAACATTGGAAAAACTAGCATATATAGGGTAAGTAAATAGGGTTTAAAATGGGTAAATTTTGGGAGTTTGgtcattatgacgtcataatatggtgatgacgtcactatgacgtcatcagggAAAATTTCAGACCGATTGGATTACGAAAAGTCGatgaggtagaaaactttacaagacccCTCCTTTGGGCGCAAAGTtctcttgcattaagttgctttccactgtTCGCTCCACTTtgcttcactcacttttttcactattaaaccaaccctctcagaatatatagatgtacttaaatatatggatattataaataaatgaagatttgagaataattgtatgacgtgcatgtgaagACCactttgtcggtcgtattttagtagtaccgttttacagtgcatttctccttgggccctgtattctgcagttacgacGAAGCATCGACGCACTCCTAAAAAAAGCTTACcctagtaaaaaaaagtgagcggagcgaacagcGGATAGAAACAGGTAATGAAAGAAAGCTTTGTGCACATAGGAGGACATCTgaaattttagaagcagagtgcaacggtgggccctgcattctgcagtttctcctagtatttaaatagatatcactattaataacatttattgTTAAGATAATACCGGTACTAGCACTGggttttgtaaagttttcttCCTCAACCACTTTTCGTAATCCAATCAGTCTGAAATTTTCACTGATGACGACATAGTGACGTCTTCACCATATTGTGACGTTATAATGACCAAACTCCCCAAATTTACCCAATTTACCCCTATTTACTTACCCTGTATATGCTAGATTTTCTTATGTTTCAGTTGGGCGTAACCATTCTCCGTAATCAAGGGTGGCAAGAACAATCAACCACAGGGTGACAAGAATAATTAACCACAGAAATCAATAAACGACAAAATGGccagaaaaaagttaaattatttttaaataaactaaaattaattacaataaaattatatttttgacaaattattttttacaaaatgcgtattttttaattatagggctgtatatatttcagatagCCTATTGCAATTTAGACATACTAGGATTAGGTTACATTAACAGTATTTTTCGCTACACCTTACTATAAAGTTTTCTAACTCACCCCTAAAGAACCTTTTTAAGCCAATACCTCACTGTTAAGTTTATTACCTCACCCCTAAAGACCCTTTTTAAACCAATACCTCACTGTAaggtttcttacctcacccctaaAGACCCTTTTTAAGCCATTACCCCATTGTATTTAGGTTTTTTACCTCGCCATTATAAACGCTTTAGGCTTATTAGACCTTAACCCCCACTGTAAAGTTTCTTTGCTTACCCCTATAAATGCTTATTAGGCCCTAATCCCtattgtaaagtttcttacctcacccctataaacgcttatttGACCTTACCCGcactgtaaagtttcttacttaaaactttatttacagTGAGGTGTATCGTAAAATACTGAGTAATGTAATCTAATCCTGATCTGTCCAAATTGCAATAGTCTATCTGTAATATATACTGccctataattaaataatatgcattttgtaaaaaatatttttttttattaaaaatatactttttattttttttttaaatatactttttattttttttattaaaaatatacttttttgtaattaattttagtttatttaacaaaaaataaacttttttctggCCATTTTGTCGTTTATTGATTTATGTGGTTGATTATTCTTGCCACCCTGTAGTTGATAGTTCCTTAAATTTACGGAGTTCGGTCATTATGATGTCATAATATGGTGATGACGTAGGTCATCAGTAAAAATTTCAGACCGAGTGGATTACGAAAAGACGatgaggtagaaaactttacaagacccCCGGCACTTACAAAGAAAAttccttgttttatttaaaaaaatatttgtttctaaCCCATGACAACaataatttcttagttttgtgtgtgcactgctATGTCATGCGATAGTTCTACAGTGAAAATTATTGGGGGTGACCGTACAGGTCACAAGTCGCTAATTTACGCTcacacaaactttcaaaaaGGGTCGTTGCTGGCAACTTGTCATATTGTACCGGTgtatgagaaccaggctttaaattaatttttaatagatttttttaaggTACCATACTTAGAACTTAACCGTGGAACTAATTTCATGCACACCAGct
>SOZB01001538.1_1_3792
GAAGGCGTTGTTTGGATGTGCCCATCGATACGCTGTCGACGCATAGCTTCCATACGGAAAGGATCTTTTATCGAAAAGAGCCACGTGGTTAGTGCTATTTCTGTACATGTGGGCTCGTGACTGTCCACAGACAGAAATTTGTTACGAGCTTGGTATGTCAAGGGTGACTTGTACAGACTGGTGCCGTTTAAGCGGGAGGTAAGTCATAATTATAAAAGccgatataatttaatttgtaaattaaattatctaaaaatttaacagTTAATTTAACAAATAGCTATACAGTGAAGAGCTAATGCGCTCGACTGCAATGACCGGTGGGCCCGGTCACATCGTCGCCATTGACGAATCATTGGTGACGCGACGAAAGCTGGGCTCAAATGCCCAAGTCCGACCTGTTTCGGAGCAGTGGGTTTTCGGTGATCGATCTTGAGAGGAAGTAAGACTAtagttaaattgttaaaaatataatgcaatgATTTTTTAGAGATTGTTTTCTTCTCCTCGTCGATCGCAGAGATCGACCTACACTGGAAGCTGCGATCCAAAGGTACAATCTGGCTGGAACAGAAATCTGGAGCGACATGTGGGCGGCTTACAACCATATCCCATTCCTTGGATACACCTACCGCGCTGTGAACCACAGTGTCATGTATGTGTCACCCTCCGCGGTTCACTCAAATGACATTGAAAGTATGTGGTGCGACTCAAAGCGAAAGTTCGAGAGGATGATTGGGGCATGGAGGGAGCACATCCCAGAATACCTAGACGAGTGGATGTGGCTACGGAGGGGAGACCGTGGAAACTACTTTCGGGATATCCTACCTTCTATTTCCTCTAACCAGCGGTATCGCTTTTAAGCGTATCCACTTCAACCAAACCATTTCAACGGCCTTTTTCAGGGCAAACTTTATTGTACAAAGCGAAAGTAATGTAAATGAAGTTAGTTAATGCTAACGAAATTAGTTAAGGTTGTTATtgttaaggcctaataagcgtttataggggtgaggtaagaaactttgcagtggtggttaaggcctaataagcgtttataggggttaggtaagaaactttacggtggtggttaaggcctaataagcgtaACAGAGAATTAAAAGTATTTCTTCTAAAAAATTCTCAGggacaatgtttttttattaaaatggaaTAATTTTGGACCATTGTTTTCCTCTTCGCAATCTGCAGTATAACAAAACATCCATTATAAAACATTGAGAAAATGTCCTGTAGTAATGCCACTGGACAGTGGGCTTCTAATTATTTaagttgtgaataaaaaagtcCGGTTTTattgtagtaaaaaatattgcagCATCTGCAACcgatcaaaatcaaatatagtatatactatagTAAACTCATGCATAGTAGAGTTATTCAGTCGAACCAAAGCAAACTGATACATTTAGAATATAAAGgtcataacaaatttatttgaccaaaaaacctgatattttttctacattacGACAAATATCATGTAAAATTCTAAGATCAGAACCTGTATCATCACGTTTTTGGTCTCTGCAAAACTGATTTAAATGTGGTAGCaaaggaatttaaaaaatacacaaactaaTGGAATTGAATTAGTTTAATACAGTATGGTAAAGAAATATTACCCGTCTATCTGGGAACAGCTCCTATATgttaaggtatttttttttctttatgcaggtttttttaaccaataaaaGGGACAAAGTTACAAGTTAGAGCAgttttattattcttaatattaatttaaagtatgaatttagtttataaaaaaaatcataggcTATAGTATTACCACCCTTTGGTAACACTGGACCaccgttgttttttttttaaatggacctaaaattttattcaatttttatgccATTTTAAGCACATATacagttaattaattttttaaatatgccttgagagactatgtatatatattgtacatagggaaaaaaagtttttaagaaaaataagctGGTTTTGGGCCAAAGTTGCCCACTGTTacggtatatataattaggaatgggagttcatttattcttgaagtatgttaagtaaaaaaagtaagcgtgacaaacatatattcccaaactaaatttttttaaattaggtgttttgtccatAGATATTTTACAACATCATTTCGAATTTTTGTTGCTAACCTAATTAGAGAAGCTTggcattacatttatttatgaataataccCATTgtcttttatttgttgttttgttacAATTACCattgtcttttttattaattaaagttaatattgtttattttattttacaattgatAAAGCCTCCTACTTGGAACTTGATTTCGGTGTTTCAGTATAATAGCGATCAACAAACTAATGGAAATATTCACGTCTGGATCATATCATAGATATTATAACTCAATTTTAGTTTCTACAGGTTTGATTCTCTCTATAGGCACTTTGTTTTTCTTGGTGAGAATTAAAGAATGATATTGTTGGTTCCACACTTCAACTACTAAGACCCAGAAGAAAGGTTGAGAATTTTTAGAGAACCTTTATTTACATTAATGGTATATTTTAGGAGTTGGAATCACCAATACCTGCTACTTTGCGTCTGTCAACATGGTTTGTATTGAGAGCTTACGTAAAGCGTGGCAAATATTGTACAGAGTATTGCAAGCgcgattttatttcaaaaactacCGGTAGCGTcgctttttataaaattctatagtAAACcggattaatattaaattatgctAAAATATTCGACGTGTCTGTCACCTAAcatgcataatatattatatatatatatatttagattccAGTAAGGTTATGAGTTTTTTAGAACCATttccaaaatcttttttaacagtttaagttatttaacaaaatctgCTAGATGGGTACCGGTACATGGCAGCAtagtgacttttaaaatgtaggAAATAAAAGTGGtgaattttgcagtgaatgcttTAGTGCAATGGGTTAGGTACAGAGGTATGCCTAGCAGTAAGCCAGAGtccagagtttggcaaatgcacgcaCTAGATTTTTGAATGTGCAagataaattagtattaaatgcatTTGGAGACAACATGCTTGCATGCACGAGATCTCTTCAAAACTGCCATATTTTGCAGTCTGGGCAGTCAGTACCGGTAATACGGTATAGTTTCAGATACATACAATATTGTCGAACCCCGTTGAATGGCAAGAAATTTGTCTTCAATATTCTAACAAGCCCACAAACGTAAAATTCTAGCttacttttaaaagaagttTTACGTCGACCCACTGCAACACAGGTAGTACTGACTTTAGCGGACAATGTCCAGTAGAAAGCCGAAACAGCCTCACATAACTTAATCGAAAATGGTATgactaaaagtaaaatttcctGGAAATTGCAtcaataaattcacaaaaagaattagaaaatgtTTTGTCCCTTTTCTATGTCCATTCATCAATGTACGATTAGACACGGTCATGCAGAACGCCATTTACAGTCGTGAATCTACGCCTAAAATCCCTCCAAAAACTTAAACAATCGTTGACGTGGTCACCTTTCGCATTTACAAATCCGTGATGGAAATTAATGGTTGAATACTTGTAACCCAtgcctttgaaaaataaatttgtcaacttaaaattttttgtgaattaagcatgttaaaaattaattactggaCAAAAATTGATCACGGACCTGGGCTTTTACGACCAGCAGCCGGAGCCACTACGAAAAACAGAACGGAACATTTCGACTGTTCATTGGACCGTTGGA
>SOZB01001538.1_4089_10298
CACGTGGAGCAAGAAATTACAGGAAACATTTGGCCTTGGATATTCAGagataaaaataacaagaaGCTATCGTAATttgaaaagaaacaaaagaaaaaaccaaTTATAGAAATGTCAGGGAAATTAGCACTAAAAACAGTAAACGGAATTCTACAATGTTATAAAATCAAACTGGAACAACCTAATACTATCTGACTATGAATCGAAATCAATTCTACTCAATGCAATGCTTGAATCACGTGAAGACCATATCCAACTCTCACCTCATATTCTCATAGAAGGACTGGCATCAGCGGGAAAAACTACACTGGCCCGTCTCCTATTCTCGGATAACATCTGTTCAACGATGTCCAATGACGCACCTGGAGTTGGGCAGATGGAGATGGGGACGGGTCAGACCGTCTTTAAGATCGACGATGCTTCAGACAGTTTCTGGGAAGACGATAGGTTGCTTAGTACATATTATTCAATGTACTACAATACATGGCAAGCCAAGGTGCATTCAAGTAAGCAGAAGAATCCAGCTTGCTGCCTAAACGTAATAACCAGCAACAACCTGCACAATCTTGTAAAAATTGGCCAAGTGGCCGACATGGGTGATGCCACAAGAAGATATATGGTTATACAAATGACGAAGCCATACACAATGGACGAACAATACCTAATCACTAATTGGACAAgcgaaaatttattaaaggagTGGCTCCAAAATgggaatacaaaaaaatcagaaacaaaGCAAATAGAAGACATTCTACTAAATATAAAGCTGTACAAAGAATGTTATGAATCAGACAGTGAATACGAGGAAGTAGAGAAGAGTGGAGATAAAACTGAAACAGTAACAACAGGGATGTTGGATGAAATACAGCAAATGATGAATGAGCATGATGACATAGAAAAGATAATGGAAGAGCTAGCAGATGGAATGATAGAAACAGAAGAAACACCACAAGTCGACATATTAGACCAAGCTTTACATGATTCCGAAATTATCCTGCCAAGTAAGCCATACGGCGACGCAAGGGACCTCTGTGCGCACCAAACAGTGGACCAAAATTGTTCAACTTGTAACGGTATACAATGGGATGGAAACAACCAGTTGGGAGATCCACATCTAATAATGAGGGATCTAATGGACGTGCGCACAGTGGGAGACGAaggatttattttaatagaacCACCACAAGAAGTAGCAACAATAGAATTACCATCATCACCACCGGGATTCTAAAATagcttattaggccttaactaccactgtaaagtttcttacctaaCCCCTATAAAtgcttattaggccttaacaaccactgtaaagtttcttaccacactcctataaacgcttattaggtCTTAACCACCActtaaagtttcttacctcaccactataaacgcttattaggccttaacaaccactgtaaagtttcttacctcatcTCTATTAACGCTTACTAGGCCTTAACCAtcactgtaaagtttcttacctaaCCCCTATAAAtgcttattaggccttaacaaccactgtaaagtttcttaccacactcctataaacgcttattaggtCTTAACCAccactgtaaagtttcttacctcacccctataaacgcttattaggctTTAACCCCCACTATAAAGTTTCTTGCCTCACCTCTATtaacgcttattaggccttaaccaccACTATAATGTTTATAGTCGCTTATAACCCACCCTATAACCCACTGTAGTTTTTGTGTTCAAAACGTATAAACATTCCTAGAAAGGAAATATTTAACGTTTTATTGGTATTTTCGTTCAatgaccgcggtatccgtggttcaaggcacaacgaaggtACTATCTGAATATAACGTGTGGATGGCAGCTGGAAGACTATTGCCTATGTGCTGTTATTTGCTGCGTTTGTCATTTCAAACTAGGCTTATTTGTTGCAAATAACCCTGCAGCCGATACATTAGAAGAGATTGAGATTAAAAAACACACTaggtatatttagtttaaatattacataatttattaccTTAACgagataaaaaatacttatttttgaaaaaaaaagttttacagtattgtgggatattttttaatctttttagtgATTACAATCTCAttaataaactgtaaaaataccctaatttaaactttaattattactAACAAAACACAATTTATGGCAAAAAAACaagcattattttatataaaatcatagctATTGTTACATCACAATAATTGTAACTAACTGTCCAAtcacttttaaaagttttttgaccaatcaaagttatttattcattacgttgagcaataatttttattcggGTATAAAAGCGTATACAAACAGTgagtttcatcattttaaaaatgtctttaCATGATCTTAATGATATCACCTTGAAATCTTTAACGAAGGGAAATGGGACCTGTGGTTCTGTTGCTGTATGCATCGTTTGGTGTAGACAGTACAGACTACTAGTATCCTTTATAAGATGTCATGGATGCAGTGAGGACATAGTGGAGGGAACGTTGTCATCACCAAATGATGGCGTTGTTTGGATGTACCCATCGATACGCTGTCGGCGCATAGCTTCCATACGGAAAGGATCTTATATCGAAAGAGCCACGTGGTTTGTCACGAGCTTGGTATGTCAAGGGTGACTTGTACAGACTGGTGCCGTTTTAAGCGGGAGGTAAGTCATATTATAAAAACCGATATAATTTAActtctaaattaaattatctaaaaatttaacagtttaatttaacaaatagcTATGCAGCGAAGAGCTAATGCGCTCGACAGCAATGACCGTTGGGCCCGGTCACATCGTCGCCATTGACGAATCATTCGTGGCGCGACGAAAGCGGGGCTCAAATGCCCAAGCCCGACCTATTCCGGAGCAGTGGGTTTTCGGTGGGATCGATCTTGAGAGGAGGTAAGATTATAGTTAATAACAattgaattgttaaaaatattaatgcaatGATTCTTTAGAGATTGTTTTCTTCTCCTCGTCGATCGCAGAGATCGACCTACACTGGATGCTGCGATCCAAAGGTACAATCTGCCTGGAACAGAAATTTGGAGCGACAGGTTGGCGGCTTACAACTATATCTCATTCCTTGGATACACCCACCGCGTTTTGAACCACAGTGCCATGTATGTGTCACCTTTCGGTGTTCACACAGATGACATTAAAAAAGCATGTGGTGCGACGCAAAGCAAAAGTTCAACAGGATGATTGGCGTATGGGACGAGTGGACGAGTGGATGTGGCGACGGAGGCGAGACCGCGGAAACTACGTTCGGGATATCCTACCTCCTATTTCCTCCAACCAGAGGTATCGCTTTTAAGCGCATCCACATCCTCACCAAACCATTTAAACAGCCTTTTTCAGGGCCAACTTTAATGTACAAAGCGAAAGTAATGTAAATGAAAGTTAGTTAATGCTGACGAAGTTAGTAAAGGTTGTTATTGTTAAGgtctaataagcgtttataggggcgaggtaagaaactttacagtggTTGTTAAGGCTTAATAAGCGGttataggggtgaggtaagaaactttacagtggTGGTAAAGGCCTAATAAGCGCAACAgagaataaaaagtattttcttctaaaaaattttcagggacaatgttttttttattaaaatggaaTAACTTTGGCCCATTGGTTTCTTTTTCGCAATCTGCAGTATAACAAAACAtccaatataaaacattaagaaAATGTTCTGTAGTTATGCAACTGGGCAGTGGGCTTCTAATTAATTAAGTTGTGGATAAAAAAAGTCCGGTTTTattgtagtaaaaaatattgcagtatTTGCAACCgatcaaaatcaaatacagCAACTTTGGTAAACTCATGTATAGTAGAGTTATTCAGTCGAACCAAAGCAAACTCATACATTAAGAATATAAAGgtcataacaaatttatttgaccaaaaaacctgatattttttctacattacgacaaatattatgtaaaattctAAAATCAGATCCTGTATCATCACGTTTTTGGTCTCTACAAAACTGATTTAAATGTGAtaacaaagtaatttaaaaattacacaaactaATGGCATTGAATTAgtttaatacagtttaaataTGCCTTAAcagactatgtatatatatcgtacatagggaaaaaaagttttttaaaaaataagctgGTTTTGGGCATACATATCATTACTACAGTACGACCATACTATAGTAACTGCATATCATTGTAAGCAAGATATTGTTTCATCATCAATACATGCCCATGATTcgcttaataataaaaaattggaggTACTTGAATTACGGCTATACGTTTCAATCAAAATGACTAAATTTATGGCTAATAgctaaacttaaaattttatagctaAACTTAGTAAAAAATGGCTAGTTCTAGCCATAAAATGGCTAAATTGGCAACATTGAGTTTGGCATTACAGTTAAGCTATCCCATTACATTTATTTGTGAATAATACcattgtcttttattttttgttttgtcacAATTACtattgtcttttttattatttaaagttaatattgtttatttaattcctGTTCGAAACTTGATTTCGGCATTCCATTATAATAGCGATCAACAAACTAATGGAAATATTCACGTCTTGATCATACATTACAACTCCATTCTAGTTTCTAATATCCATGATCTGAACCTTGGGGAGAATTAAAGAATGGTAATGTTGGTTCCGCACTTCAACTACTAAGACCCAGAAGAAAGGttgagaatttttaaataaatggtatATTTTAGGAGTTGAAATGACCAATACCTGCTACTTTACGCCTGCCAACATGGTTTGTATTGAAAGCCCACGTAAAGCGTGAAAAATATTGTACAGAGTATTGCAAGCGCGATTTCATTCCAAGAACTACCGGTAGCGtatctttttgtaaaaatctttaTCTAACCTGATTTTTTCCAGATGAAGTCCGGACTTTTTAAAGCGATCGAATAAAactgcatttttaaattatctggCACCGCTGAATAGCAGAACCACAGATGAATTAATAGCTTGTACCTGACGGCACAACGCCGTTAGGTGGAACTTATTTAGTCGAAAAACTTATACCTATTTTAGGGATAGATCCGGTGCATTAAATACCATAATAGAGTATAATGTAGGTTTTATTGCTACTGCATGACCGTGGCGGAAAAAAAATGcgtgaagaatatttttttgggggaatTGTGACTTTGCATTTCTAGTCAACAGCTAAAGTAATTAATAACATCAGTGGGTGTCATTATGACAGATTACCAATTACGGTGTCGTGAAAAATAGTGTCCCTGGTAAAAAACTGTCCCCTGTGTTATCTGTGCATGCGCAAACAAAGCCGATACTGACCGCCTGTAAAAATAGGGTCCAGGATTTTTCATGACCTTattctaaaagtttaaaaagacaTATGTTTAAGTAATTTTTCGTGAATTATccgcaatttattaaaaaaaattaaataaaaaaaaagttcctcgatattttgttgttaatttgtattgttagtctaacttgtttttatattagaCCTAATTACGTTGTATCTGTGATTTTCtggcttaaatatttatattccagtaagattacaaattttttaggaCTTTGCCCAATATATTTCTGCAAAGTTTTAGAAGTTTTTGGGTAAACTGACAAAACCTGCATTAAAAACTGCTGGCCACTGGCTGAGTAGGTACATGgtaaattttctcatgtagCATATTTTAAAGCGCAATGACTTACCAAATGCGTGAACAAAAGTGGTGACGTTTGAAGTGAACACTTTAACTGTGAGTTGGTTGTTGGGTATAACAGTTAGTAATATAGTTTAAGAGAGCCCTAcctaaaatgttgtcaaaccctgttgaatgttgaaaatatttgtctagCTTACGTGGATATTCTAGCAAACACAAAAGACATTtactttaaaagattttgaaCAATTTATCCAAGCTATTTAATGACACTAAATCGTTACTTCTAGAATTATATCTTTGAAATTTATCTgactaatatttattaatgtgaaaaaaaattatttaattttattgtttaatctttttagttttttaggaCCTTACTTCTTTCTCTTCtgtaaaaaaacaagttatgAACATAGTATTTACAAAATATGCAATGTAATTTCAGTAAGATGACTTa
>SOZB01001538.1_3913_10023
CCCACGTACTGGGCTCCGATAAAGGATGAATGCCGGTACGTAGAATATGCGTACAAAAACGGAGGTGAAAAGCCAGACTGGTTAAGTGGGTGGATCGGCACAAATCAAACGTCAACAAGCGAAGCAGAAACGATTCAGCAGCTCTACGAGCAATTTAAAGAAAAGTCGAGTAGGAACACGTGGAGCAAGAAATTACAGGAAACATTTGGCCTTGGATATTCAGagataaaaataacaagaaGCTATCGTAATttgaaaagaaacaaaagaaaaaaccaaTTATAGAAATGTCAGGGAAATTAGCACTAAAAACAGTAAACGGAATTCTACAATGTTATAAAATCAAACTGGAACAACCTAATACTATCTGACTATGAATCGAAATCAATTCTACTCAATGCAATGCTTGAATCACGTGAAGACCATATCCAACTCTCACCTCATATTCTCATAGAAGGACTGGCATCAGCGGGAAAAACTACACTGGCCCGTCTCCTATTCTCGGATAACATCTGTTCAACGATGTCCAATGACGCACCTGGAGTTGGGCAGATGGAGATGGGGACGGGTCAGACCGTCTTTAAGATCGACGATGCTTCAGACAGTTTCTGGGAAGACGATAGGTTGCTTAGTACATATTATTCAATGTACTACAATACATGGCAAGCCAAGGTGCATTCAAGTAAGCAGAAGAATCCAGCTTGCTGCCTAAACGTAATAACCAGCAACAACCTGCACAATCTTGTAAAAATTGGCCAAGTGGCCGACATGGGTGATGCCACAAGAAGATATATGGTTATACAAATGACGAAGCCATACACAATGGACGAACAATACCTAATCACTAATTGGACAAgcgaaaatttattaaaggagTGGCTCCAAAATgggaatacaaaaaaatcagaaacaaaGCAAATAGAAGACATTCTACTAAATATAAAGCTGTACAAAGAATGTTATGAATCAGACAGTGAATACGAGGAAGTAGAGAAGAGTGGAGATAAAACTGAAACAGTAACAACAGGGATGTTGGATGAAATACAGCAAATGATGAATGAGCATGATGACATAGAAAAGATAATGGAAGAGCTAGCAGATGGAATGATAGAAACAGAAGAAACACCACAAGTCGACATATTAGACCAAGCTTTACATGATTCCGAAATTATCCTGCCAAGTAAGCCATACGGCGACGCAAGGGACCTCTGTGCGCACCAAACAGTGGACCAAAATTGTTCAACTTGTAACGGTATACAATGGGATGGAAACAACCAGTTGGGAGATCCACATCTAATAATGAGGGATCTAATGGACGTGCGCACAGTGGGAGACGAaggatttattttaatagaacCACCACAAGAAGTAGCAACAATAGAATTACCATCATCACCACCGGGATTCTAAAATagcttattaggccttaactaccactgtaaagtttcttacctaaCCCCTATAAAtgcttattaggccttaacaaccactgtaaagtttcttaccacactcctataaacgcttattaggtCTTAACCACCActtaaagtttcttacctcaccactataaacgcttattaggccttaacaaccactgtaaagtttcttacctcatcTCTATTAACGCTTACTAGGCCTTAACCAtcactgtaaagtttcttacctaaCCCCTATAAAtgcttattaggccttaacaaccactgtaaagtttcttaccacactcctataaacgcttattaggtCTTAACCAccactgtaaagtttcttacctcacccctataaacgcttattaggctTTAACCCCCACTATAAAGTTTCTTGCCTCACCTCTATtaacgcttattaggccttaaccaccACTATAATGTTTATAGTCGCTTATAACCCACCCTATAACCCACTGTAGTTTTTGTGTTCAAAACGTATAAACATTCCTAGAAAGGAAATATTTAACGTTTTATTGGTATTTTCGTTCAatgaccgcggtatccgtggttcaaggcacaacgaaggtACTATCTGAATATAACGTGTGGATGGCAGCTGGAAGACTATTGCCTATGTGCTGTTATTTGCTGCGTTTGTCATTTCAAACTAGGCTTATTTGTTGCAAATAACCCTGCAGCCGATACATTAGAAGAGATTGAGATTAAAAAACACACTaggtatatttagtttaaatattacataatttattaccTTAACgagataaaaaatacttatttttgaaaaaaaaagttttacagtattgtgggatattttttaatctttttagtgATTACAATCTCAttaataaactgtaaaaataccctaatttaaactttaattattactAACAAAACACAATTTATGGCAAAAAAACaagcattattttatataaaatcatagctATTGTTACATCACAATAATTGTAACTAACTGTCCAAtcacttttaaaagttttttgaccaatcaaagttatttattcattacgttgagcaataatttttattcggGTATAAAAGCGTATACAAACAGTgagtttcatcattttaaaaatgtctttaCATGATCTTAATGATATCACCTTGAAATCTTTAACGAAGGGAAATGGGACCTGTGGTTCTGTTGCTGTATGCATCGTTTGGTGTAGACAGTACAGACTACTAGTATCCTTTATAAGATGTCATGGATGCAGTGAGGACATAGTGGAGGGAACGTTGTCATCACCAAATGATGGCGTTGTTTGGATGTACCCATCGATACGCTGTCGGCGCATAGCTTCCATACGGAAAGGATCTTATATCGAAAGAGCCACGTGGTTTGTCACGAGCTTGGTATGTCAAGGGTGACTTGTACAGACTGGTGCCGTTTTAAGCGGGAGGTAAGTCATATTATAAAAACCGATATAATTTAActtctaaattaaattatctaaaaatttaacagtttaatttaacaaatagcTATGCAGCGAAGAGCTAATGCGCTCGACAGCAATGACCGTTGGGCCCGGTCACATCGTCGCCATTGACGAATCATTCGTGGCGCGACGAAAGCGGGGCTCAAATGCCCAAGCCCGACCTATTCCGGAGCAGTGGGTTTTCGGTGGGATCGATCTTGAGAGGAGGTAAGATTATAGTTAATAACAattgaattgttaaaaatattaatgcaatGATTCTTTAGAGATTGTTTTCTTCTCCTCGTCGATCGCAGAGATCGACCTACACTGGATGCTGCGATCCAAAGGTACAATCTGCCTGGAACAGAAATTTGGAGCGACAGGTTGGCGGCTTACAACTATATCTCATTCCTTGGATACACCCACCGCGTTTTGAACCACAGTGCCATGTATGTGTCACCTTTCGGTGTTCACACAGATGACATTAAAAAAGCATGTGGTGCGACGCAAAGCAAAAGTTCAACAGGATGATTGGCGTATGGGACGAGTGGACGAGTGGATGTGGCGACGGAGGCGAGACCGCGGAAACTACGTTCGGGATATCCTACCTCCTATTTCCTCCAACCAGAGGTATCGCTTTTAAGCGCATCCACATCCTCACCAAACCATTTAAACAGCCTTTTTCAGGGCCAACTTTAATGTACAAAGCGAAAGTAATGTAAATGAAAGTTAGTTAATGCTGACGAAGTTAGTAAAGGTTGTTATTGTTAAGgtctaataagcgtttataggggcgaggtaagaaactttacagtggTTGTTAAGGCTTAATAAGCGGttataggggtgaggtaagaaactttacagtggTGGTAAAGGCCTAATAAGCGCAACAgagaataaaaagtattttcttctaaaaaattttcagggacaatgttttttttattaaaatggaaTAACTTTGGCCCATTGGTTTCTTTTTCGCAATCTGCAGTATAACAAAACAtccaatataaaacattaagaaAATGTTCTGTAGTTATGCAACTGGGCAGTGGGCTTCTAATTAATTAAGTTGTGGATAAAAAAAGTCCGGTTTTattgtagtaaaaaatattgcagtatTTGCAACCgatcaaaatcaaatacagCAACTTTGGTAAACTCATGTATAGTAGAGTTATTCAGTCGAACCAAAGCAAACTCATACATTAAGAATATAAAGgtcataacaaatttatttgaccaaaaaacctgatattttttctacattacgacaaatattatgtaaaattctAAAATCAGATCCTGTATCATCACGTTTTTGGTCTCTACAAAACTGATTTAAATGTGAtaacaaagtaatttaaaaattacacaaactaATGGCATTGAATTAgtttaatacagtttaaataTGCCTTAAcagactatgtatatatatcgtacatagggaaaaaaagttttttaaaaaataagctgGTTTTGGGCATACATATCATTACTACAGTACGACCATACTATAGTAACTGCATATCATTGTAAGCAAGATATTGTTTCATCATCAATACATGCCCATGATTcgcttaataataaaaaattggaggTACTTGAATTACGGCTATACGTTTCAATCAAAATGACTAAATTTATGGCTAATAgctaaacttaaaattttatagctaAACTTAGTAAAAAATGGCTAGTTCTAGCCATAAAATGGCTAAATTGGCAACATTGAGTTTGGCATTACAGTTAAGCTATCCCATTACATTTATTTGTGAATAATACcattgtcttttattttttgttttgtcacAATTACtattgtcttttttattatttaaagttaatattgtttatttaattcctGTTCGAAACTTGATTTCGGCATTCCATTATAATAGCGATCAACAAACTAATGGAAATATTCACGTCTTGATCATACATTACAACTCCATTCTAGTTTCTAATATCCATGATCTGAACCTTGGGGAGAATTAAAGAATGGTAATGTTGGTTCCGCACTTCAACTACTAAGACCCAGAAGAAAGGttgagaatttttaaataaatggtatATTTTAGGAGTTGAAATGACCAATACCTGCTACTTTACGCCTGCCAACATGGTTTGTATTGAAAGCCCACGTAAAGCGTGAAAAATATTGTACAGAGTATTGCAAGCGCGATTTCATTCCAAGAACTACCGGTAGCGtatctttttgtaaaaatctttaTCTAACCTGATTTTTTCCAGATGAAGTCCGGACTTTTTAAAGCGATCGAATAAAactgcatttttaaattatctggCACCGCTGAATAGCAGAACCACAGATGAATTAATAGCTTGTACCTGACGGCACAACGCCGTTAGGTGGAACTTATTTAGTCGAAAAACTTATACCTATTTTAGGGATAGATCCGGTGCATTAAATACCATAATAGAGTATAATGTAGGTTTTATTGCTACTGCATGACCGTGGCGGAAAAAAAATGcgtgaagaatatttttttgggggaatTGTGACTTTGCATTTCTAGTCAACAGCTAAAGTAATTAATAACATCAGTGGGTGTCATTATGACAGATTACCAATTACGGTGTCGTGAAAAATAGTGTCCCTGGTAAAAAACTGTCCCCTGTGTTATCTGTGCATGCGCAAACAAAGCCGATACTGACCGCCTGTAAAAATAGGGTCCAGGATTTTTCATGACCTTattctaaaagtttaaaaagacaTATGTTTAAGTAATTTTTCGTGAATTATccgcaatttattaaaaaaaattaaataaaaaaaaagttcctcgatattttgttgttaatttgtattgttagtctaacttgtttttatattagaCCTAATTACGTTGTATCTGTGATTTTCtggcttaaatatttatattccagtaagattacaaattttttaggaCTTTGCCCAATATATTTCTGCAAAGTTTTAGAAGTTTTTGGGTAAACTGACAAAACCTGCATTAAAAACTGCTGGCCACTGGCTGAGTAGGTACATGgtaaattttctcatgtagCATATTTTAAAGCGCAATGACTTACCAAATGCGTGAACAAAAGTGGTGACGTTTGAAGTGAACACTTTAACTGTGAGTTGGTTGTTGGGTATAACAGTTAGTAATATAGTTTAAGAGAGCCCTAcctaaaatgttgtcaaaccctgttgaatgttgaaaatatttgtcta
>SOZB01008114.1_504_6767
ccaaataagtaaggcaatcaaacatccatgtttcatagttgtgcaatagggtttcaatatctggtttttgaaaataaatttacacacgatattactgttcctaattccgtcttgttcttaaagaatggttgtgtaataaatgatggaatcaaattttaacatatttttgtatccgttactaagaaccatatgtgagtcacgttaaaaaataattccagaaaatctatataaagatatgtagacgttagataatattaagataaatattgagaatattcctaaaaaaactcccagctttatttggcctacggtaactttcaaatattcgctaacttctaagaaaaaaacacgtggacacatcaactattttctacgaatattaaaaatgtttaatataaacaatatatagcagaataatctagtgtattctgatgaactcatgtgcagtcatgcgtgcaggtaaagcaggattgaagaaacggatccagtaagacatgtgctctaatttgttagatgtggttggagattcactgtcgttatattcacaactgctacaaaagcactgtcagtgtcatccatttaaaaatcacttgaaagaaccgttttaaaattagcacatgaccgcccaggaataaggaaaacatttaggcccacgctacagaaaacttacatttacttttacacggaatttagcgatagacggatagaaatggtagtaccgattttatgaatagtgtccggtcgaaaaacctattttaaaatacctaaagaaaaaagaaaccatggacaaaatatctaagttattatatatttcagtttaactagggggtcttgtaaagttttctatctcgtcgcttttcgtaatccaatcggtctgaaattttaattgattttattgacagcttcgtccgtaaaaattttatccgtggttcaaggcacaacgaaggcactatctgattggtataacgtcgtatagatggctggaagactactgcctatgtgctgtatttgctgttatatgctgcaaaaaaacaagcattattttatgtaaaatcatagctattgttacatcacaataattgtacccaactgtccaatcgaatttaaaagtttttcgaccaatcaaagatatttatttattacgttgtgcaataatttttaatcgggtataaaagcgtatacaaacagtgaatttcatcattttaaaaatgtctttacgtgatcttaatgatatcactttgaaatctttaacgaaaggaaatgggacctgtagttctgttgctgtctgcatcgtttggtgcagatagtacagactactagcatccgtaatgagatctcatggatgatgcagtgaggacatagtgcagggaacgttgtcatcatcaaatgaaggcgttgtttggatgtgcccatcgatacgctgtcgacgcatggcttccatacggaaaggatcatttttcgaaaagagccacgtggttagtgctatttctgtacatgtgggctcgtgactgccaacagacagaaatttgtcacgagcttggtatgtcaagggtgacttgtatagactggtgccgttttatgcgggaggtaaatcataattataaaaaccgatataatttaatttgtaaattaaattatctaaaaatttaacagtttaatttaacaaatagctatacaacgaagagctaatgcgctcgactgcaatgaccggtgggcccggtcacatcgtcgccattgacgaatcattggtgacgcgacgaaagctgggctcaaatgcccaagcccgacctattccggagcagtgggttttcggtggggtcaatctcgagaagaggtaaaattatagttaataacaattgaattgttagaaatattaatgcaatgattctttagagattgttttcctctccttgtcgatcgcagagatcgacctacactggaagctgcgatccaaaggtacaatctgcctgaaacagtaatttggagcgatatgtgggcggcttataaccatatctcatcccttggatacacccaccgcgttgtgaaccacagtgtcgtgtatgtgtcaccctccggggttcacacaaatgacattaaaagcaagtggtgcgacgcaaagcgaaagttcaagaggatgattagggcatggagggagcacatcccagaatacttggatgtggctacggaggcgagaccgtggaaactactttcgggatatcctagcttctatttcctcgaaccggggtatcgcttttaagcgcatccacatcctcaccaaaccatttcaacggactttttcagggccaaccttaatgtacaaaagcgaaagtaatgtaaatgaaagttagttattgctaacaaagttagttaaggttgttattgttaaggcctaataagcgtttataggggtgagttaagaaactttgcagtggtggttaaggcctaatatgcgtaacagagaataaaaagtattttcttctaaaaaattttcaggggcaatgttttgttattaaaatggaataattttggcccattgttttcttcttcgcaatctgcggtataacaaaacatccattataaaacattgagaaaatatcctgtagtaatgccactggacagtgggcttctaattatttaagttgtggataaaaaaaagtccggttttattgtagtaaaaaatattgctgtatctgcaaccgatcaaaatcaaatatagtatatacttcaataaactcatgtatagtcgagttattcagttgaaccaaagcaaactgatacatttagaatataaaggtcataagaaatttatttgccaaaaaaaaaaactgatatttttttaacattacaacgtcaaatattatgtaaaattctaagatcagaacctgtatcatcacgtttttggtctctgcaaaactgatttaaatgtggtaacaaaggaatttaaaaaatacacaaactggaattgaattagtttaatacagtaaggtaaaaaaatattacctggctatctgggaacagctcttatatgttacggtatttttttctaaactaaatttttgtaaattaagtttttcgtccataaatatttgcaagtaggtcatttgaccgtgaatcattacgaattttgtgtcgctaatctaattagagaagttggcattacatttaagtatcccattgcatttatttgtgaataataatttttgttacatcacaataattgtaactaactgtccagtcacatttaagtttttcgaccaatcaaaaatatatatttattacgttgagcaaaaatttttaatcgggtataaaagcatatacaaacagtgagcttttattattttaaaaatgtctttacatgatcttaatgatatcaccttgaaatctttaacgaaaggaaatgggacctgtagttctgttgctgtctgcattgtttggtgcagacagtacatactactagcatcctttatgagatgtcatggatgcagtgaggacatagcggagggaacgttgtcatcatcaaatgaaggcgttgtttggatgtgcccatagatacgctgtcgacgcatagcttccatacggaaaggatcttttatcgaaaagagccaagtgattagtgctattagtgctaaaaagcgtttataggggtgaggtaagaaactttacaagggtggttaaggcctaataagtgtttataggggtgaggttttataagtgtttataggggtaagaaacatattggtaaacattctccacgaaaaacccatgtctgcagattagtaaaaaaaaacaactcttgttctgaaataatcttgtttttggttagttttttttattgagactgatatatttcccaatggaatcaattacactgttcagggccattttttgcctaaaagtccaactctgtccacaaattcagtcagaataagacaaaaaatttcgcggcaaaaatatattaatttgcgcttttttgtctatatgtcttcaaatagcgtataatatgaaaatacacattgtattaaaagttgtaattatttcgttaacaagtttactgtttgcaatccgcagtacttttacactcaaattaaattgagctcgagtccgttgttgacggtatcacatttgatgaataaaacacttattcaagctgttatttagtagtgctaccaaactatgctaatttaccatggcctttttatatgcagttattgtgctctttttactgtactgtctatttacaagtgcttagctttggttattcatatattaaaagatgtttttaggttcggaagcgctcagctgaaaaatctttgctgcaatgatgatgatgacagtgatgaaaatgaagctctcgatcatcatgagaaacttaagaagtttataaagaattgtgtaaatgacgcagttcaagatataaagcaaagtaaagccacgtctacacgcttgcgttttactgcgtaattcttggtttgttttattaacggatccgttgacgtgcgtaaacgcaagaaacatatcgtacgtcaacgcaagctcgacggatatgaacgcaacagagcgttctttttatccgttgattccgttttataagtgtgtctccgctccggcgagtgcacgctgtatgtagttttgtaccgattccatataaaaataaaagttattttcaggctgtcaggaaaacaattgtactttttttatctgatcattctgctatataagataaaaaaatggatcagctaataataaacatccaagagcatgactgcttatataaccaagctgcatttcagtacagggacaagagagctaaagtacgggcatgggatacaatttctgctcgtttgggattaccaggttggtttgtactactacttgccagactgtactttgtaccttaatcaacatataggagatacacaactcttgataaatatgggcattgttaaattacaggtgaattttagcttaaatagtaaacagtaaacaacctatcatttctatataagacaggtcactgttgattgagttgagattagttttcgcctataccaggtatacagctatagaacctagcagtataacaacatggttaagcctaggcctatataatataaatttagtccatgaaatttaatatggcataataactgtttaagcaaataaagtttgtat
>SOZB01003329.1_5512_11820
tgtgacgtcataatcgaccattgttactgcaccatagacatccacagacaaataaatttaccctaaaattatttattcactttcttacatactaattgtaataaaaagcaacaaaaggaactaaattgtcttgaaaagtaataatgtttcatagatagtgtagataaaaaggaaatgtagttgagattataattataataaaaatgtaaccgaaatattcaaatttttgacgtaattttattatatataaaattatttgttacatcataaacgattttttttacctttttaataaaatattttgcacgtggttcataaattctcttttgctggctttgcttaaattgttctaagctcatttctttcattatggctgaacctagactttatgccttacttcatgatagcgagaggtttaaagaatttttaattacgaagagccttatacagactccttcatctattgtccgatgcacaaacgcaaggtgtcggaagcgtaataagctgacctgggctaccagaccacgcaacctcgggaccgatgctagaggaacaaaggaagaggaagtggtagatttgtggtgcatgcgttacaagccgtgccgcacctatgttttgcctaggcgcaacaccttcttttcccatattgatgctgtgaatagggcaaatgttaaaataagttactcccgggtaatgcaaattatttttaattggtgctattcggcctccgcacagagtactagtgacaaattggagttatctccaaataccactgttgactggtacaatttttgtcgggtccaaaagtcagccctttgaaggttcaggctctttggttgagatcgacgaaacgctacttcgggggaagaggaagaacaatcggtgtcgtctttttcaaggtgatgtgccgtccaatgatgtgatggattctgaggatgaagaattagttgtgggaatcaacaacaaccgtaactatggaagcagaatcgaaggtccttggatttttggtatctgcttagtgactgtgactgtagatgggacaaggaaagctagggaactccggctttgtagtttggagcgacgcgacatggagactttgcatggaatcatttagtgtgaagttctccctggcacctccagtcagtcggatcaatgggctgcttacaatgggctgaacgctcttggttacaatcatttgactgttaaccatagcgaaaatattattgatccagtaactggtgcccatacctaaacaattgaatcttgctggcatcgtcttaagacaaaaatcattaggatgatgagaggtacaacgccagagttactgaagttcctatctttttgaacactgggctcgaactttggacgaagaaaggtggagttttttcgccaaaatactagattggatagcagaagcttatcctatccgacaccaacagttttactgttagtgtataaacatttcttttatttcaggaactaaaatcaaatgaacctatgggtccatttaaatatgaactcatgtaatattatccttgtttaatactttattttgctaaaaataaggataaggaaggatgtctatactgcgtggacgcgtggtattttagtagtacgaatcaaattcgaatacctgttatgtgatcactgatcaactttcttaaaaacacctgacatatttatttaaacttataccatgtcaaaataatttttttctacttcaagctaacggtgtttaaattttagtaatctgcatgcagactacttaaatgaaaatattgtttattatatatattacttacatattttttattacatgtaaaagtaaatgcagtacacaactaaaaaaattttttgtacaattttaacccattgttgggactctttcaggtgctacttactactccggggttagagtagacctgggagtaatgacaactagggagtaactccacattctccgcaacttgacttgaagccttgtcaccggttatagtttatagtcatacccagcacattgcgttctgaaagatatacctgtgaaatccaagtgatgtgtcggcatactattattagaaaaattgattacgtaatatcaattaacaccatttttatattaaaatagagttaaaaagtatatgattgttctattggaaaaagattaggtgggcggtgttgaacgggaaaaagtgaaagtttttccatttcaataaatgcatgcctgcgcatgaatccttgatcccaacatacctaaataaatatcatttacaactttattttaaaaaaatgtatgtaatctttgtttgtacttttaaccagtaatatattcttgaacgggtaactgtttttatttaacttactgcttttaaatctattctgttacaaagagctactgcatttgctatagcaatcaagccacagtcactgcttcctatttgacgctgtgctacaatacattttattttttacttgacaagtatctgctttgctgaaatataaagtttggagcctgtctttaaattgcttatttatagatgtgaataaagaatctaaacatgtaaacaaaaaacatgctttaaaatagatttatataattcatatttttaaactatgtacctcaatgttattttttgtgatcctgcttactacccagtgatttttgtttaccaaatgaatttgtattatctcttgtacatctattaatccagtgtgtggtgacaaagtgagaaaatcatgtaagccttgaatttgaggaacaacgatcgaagatagcacaatgcaacattaacatgattatcgtttagctatttattatttaaaagatcatatttatcagattgccataatgttatttttgctatcttcttccaaacctatggtaattttaaaagtcattaataaatattgcaaatgtacatagatacacaacaaacctttgttttagtactctttttctttttacattgtataaaatcattatcatcgttgttggcaatatcttaaaaagttaaatttcttgatctgcgctttaaatcaacactttttccaacgcaaccagctaatggatctttagtttttttcatattttttaaccagcagattaccacattttgtagatggttttctgttcttcttaggagttaggtttttttttgtatattattttcagtggatatcgttttttgaaagcagctcaaaagcttttcgcattcaactcctaaatcttccatatttatatagttttcatcaagagataagccgagttgagtacttgtttgcatatttagataattttcgttctggtaaactttttaatgcttttattttgtgttatagtattgtcaggatcgctttgcacttttacagtcacagatatgttttcaggttcagttttatttaaatttctttcagggacgttaaaagatgtaggtgttggtacattcaacaaatgaaagtcaacaatataaattggattattccctaacttggaacttaaactaaaccatgaatagttgtaaaaataaaaaattaaactagttaaatatttacaaggaatattgtttctattccaatctgggcatgtatgtgcacgagagatatacttcatctgaacctaaattaacattgtatgtggtaaatttatcttctgatgaaacaacagcaaatatgccatgtgctaaagtttctagatggtacaacatcatccttccgtgtcaagatatgttttataaaatgctttggtcggttgtttaaaaagtcgggaatttcagagtcgtattttttgtatccagcatacattttgacatttaaagtttggtatctaaaatatatgtagtgatgtgcagtgaaaacagtagccttaaaataatattttcatgtttgcagcagttggaaagcatcaagatttttaacattgctatgttttttttacaaaattactacttatgtatatataatatatgcaaattatgcatactacttaacttttgaaactttgggttaaaaactttgttaccagaacatcaaccaattcacttaaagtacaatttttgtaaccggtcaagaacatttgtttaagtataccattttggcgcttcaaaccattggtagtattcattgaaatgttcaatgcatttattctgtaagcttgtatccatttctaaaaaaattaacactttacagattaaagttgaccttttaataatatgaattaccttaacaaatttcccccaaacacagttatagtaattttgcaatcgcttatttttttccatggatggctatttttaaaattgctttcagatt
>SOZB01002035.1_4722_11003
tattaacaatagaCTTACTCAAAGGCCTACGGGTACCGGTACACGATTTTAACTGTTTGAACTATTTTTACCTTCTGACAGTTTGATTATAGAATAGATAACTGTCTAATGCCTAAATGTCTATCTCTTTAGGcgtaaaccttttttttaagtCGTACAGACGCACAGAATCCAAACTAACCTTGTAAACAtataatctgtaaaaaaaagaaaatatcatcacatcaaattaaatcGTGATAAACTATTCGTGTTTCTATACTCTGTAGCCTACCCGTATTCGCGAAAGATTACCAAGTAAACGTCATAATAGCATGTTTTCTCTTTTGCACGCGCGAGTGATTTTGACATCGtgtcaggggctctttaaatatgtttgttaccCGGTACCATatctacttaaaattataacgatgaacgtttgtttattttatgagttaccaagtaaacgtcataatgcattaaatatttttcgacgCGCTTTATGATTTTCCCATTGTTACAAAATCGATGTCATGGGCTCTTTAAAATTGGTGACGCGTCGGATAGCTTCTGGAAAGACgactaaattttaaactaaccaAAGAATAAACATGCTTGTACGGCTCGGTTGATTTAAACGCATTATCACTTATCCTTTATCTGTTACGCATCaaaaactgtatataataaatgcaagGTTTAAAATACGTGctgcaataaatttaaatataaaaaaatacttttaaaagttgcattttatagtttttatgttttatttgtaatatttattcatatttatcgATGTTAATAATTTACCGAGATTATATTAAATAGGGAAATATTTTTGAGCATTGTAGtgtttaaatactaaataataaaatggctGCCGGGATGGACTATGATGAAATTATGgacaaattatttgatataatggAGGAAGAAGATCAAGTTACTAAAGAAAACGAATGTAACTTGTGGTTCAAATCATTTGAAACAAACATTGGATTATCCAAGCATAAGGGATTGATGCACCTGGTGAAAGAAAGTAAAGTTTTGACAAATCTAGAATTCATGTGTATCAATCATAACttcaccattaaaaaaaaaattacttggaaAGTGTAAATGAAGTCTCCATTATAGACCACAttcttataattaatttaaaagattttaaagataaaaataacttttcaaggGCATTCATGTCACTTATGAACAGGggatacatttatttacatatttttacatatatttaatataattataagttatatcgctttcttttgatttttaggACACTATTTTTTTCGCCTTGTCGAAAAACGAGACTTCAATACATTTCTGCCTATTATTCAGCATCATATTCtggcacaaaaattaaatttggtcCGATATGTGGTGACTATATTCTCATTTAAGTGgttggttatttattttatattgtgctagaaaatttaaatatactttttagaaAATGGATATACGGAAAAACAGTAAATCATTCCTTCGAATATGTGACGGCTGAATGCAGTCAAACTATTGACAATGACGATCAGTGGTGTGatgtcaaaaaatcatcaaacaagGCGAAATTGCGTCCATTGAACTATTTTTGACTAGTGGCGAGTAGTACGACCATGATCTTGCAGCTGACACACATTTAGAAATTTGTAACCGCTTTTACGGTTGATTTAGATGTTaattatcgcaaattttgtgcactttagtttttaaaatgaataggtTGACCGTCGTGAGATCTTTTTGCAGAGCCACATAAAATTGGAATCGCTGCTTGGAGAACCAAAACTATCCTTTATCACACGAATGCCTTAAACCAAAGCATCACCACAAGccatgaatttaaaaattaaatattttagtagattataaaaaaaaacgctgTTCATATAGATGGTTGGAAGAGTGTGTGGAAGATGTGGTGCATTTGCCATTACAAAATAGACTTGTTTGGTGTAAACAACCCTGCAGTTGATACACTAGAAGAGGTTAGGGGATTAAAAACCACTtggtttatttagttttaagatCACGTACTTTATTAGCTTAGCAagataaaaatacttatttaaaaaaacacaagttTTGCAGTATtatggtatatttttaataactttcagTGAATACAATCACCTTAATTAcctgtaaaaacattttaattttaattattactaacaaacatcaattttagcaaaaaacaaacattattttatgtaaaatcacAGCTATTGTTATATCAGAATATTTTTGACTAACTATTCAAtcacatttaaaagtttttcgatTAACCAAAGATACTTATTTATTACGTTATGCAATCATTTTTAATCgggtataaaattgtatacagtaaatttcatcattttaaaaatgtctttacaaaatttgaatgatatcattttgaaatcttaaaaaagaagaaattggaCCTGTAGTTATGTTGCTGCCTGCATCGCTTGGTGCAGACTACTAGCATCCTCTGAGATGCTATGGATGTAGTGAGAACATGGTGGAGAGAACGTTGTCGTCGTCAAATGAAGGCGTTGTTTTTAGGTGCCCATCGGGACGATGTCGACGCATAGCTTATACGGAGAGGATCTTTTACCAAAAAGAGCCACGTAGCCCTTTGACGATTTAGTGCTATTTCTGTGCATGTGGGCTCGTGACTgtccacaaacaaaaatttgtcaCGAGCTTGCTATGTCAAGGGTCACTTGTATAGACTGGTGCCGTTTTTTGCGGGAGGTaagtcataattataaaaacctttataatttatttgtaaattaaaaaatctataatttaacagttttattttttttataactagttATGCAGCGAAGATCTAATGCGCTCGACAGCAATGATCAGTGGACCCGGTCACATCGTCGCCATTGACGAATTATCGGTGGAGGGTCGCAAACATGGCTCAGGTTTTCGATAGGATCGATCTTGAGACGTGGTAAGACTATAAGACTATAATTAGTGCAATGATTCTTTGTTTTCTTCTCGTCAATCGCAGAGATCGACCTACACTGGAAGCTGCGATCCGAAGATACAGTCTGCCTGGAACAGATATTTGGAGTGACATCTGGGCGGCTTACAACCATATCTCATTCCTTGTATACACCACCAACCGCGTTGTGAACCACAGTGTCATGTATGTGTCACCCTCCGGGGTTCACACAAATGACATTGAAAGCATGTGGTGCGACGCAAAGCGAAAGTTCAAGAGGATGAATGGGGTATGGCGGAAGCACATTTCAGAATACCTCGACGAGTGGATATGAAGACGGAGGCGACACCGTGGAAACTACTCGGGATATCGTAGCTTCTATTTCCTTGAACCCTAGGTATCGCTTTTAAGCAAACCAATTCAACCCGGTTCAGGGCCAAATTTAATGTACAAAAGCGAAAGTAACGCAAATGAAAGATAGGTATTGCTAACGAAGTTAGTTAAGGtagttattgttaataaaagttAGTTATATTGTAACGCTATCAGAAAATATAAGGGCCTAAAAGTGTTCATAAGGTTAAGGTAAAAAACTTCACAAAGCCCGGTATAgcaaagtttatttaaagtaaaaagagAACTGATCTATTGGCTAACGGATGTAGGCTACCGGTACCGTACCGGTAAAGGTTTTGGAATGGTAACATAGCCTAGGCTATGAAAAAACCTTTACCAGAACTGATAAAATTGGTAATTATACCTTGCTTGATACCAGTACATGCCTTACTTCCACattctatcaaaattaaattatttcttgagTTATTTCTTGGCTTGTGtgcatttaaaagtatttatggaCGTTTTTCCcttccaaaaaatttaactgtttatgTTTAATAGAGCCATTTATGATTCAATTGATAAAACTTTCAGCAGACTtaaatggtaaaatatataggatatatcTTAATCACTTGCCGCCACAAGAAACTGGTTAAAACAacaactttcaaaaataaaatgaaccgGTCCGCCGGTAGCCTTTgacagttttaaattaaaaaacagaataaatCTTACATTAGACAGCGGTATAGATCAATATTAgaactgatttttttatgaattaggaaatttgtaatacaaattagttaaaaatcttttaactttttcagTCTGACAGTCGCGTTTAGTTTTCTTTCTGAGCGCACTGAGCGAGCAACTAAAACAATTCGCAAACGCAGAGATTATAAATCACACGATGTAAAAATAGGAAACAGACAATCAAAATGCAGACGTACATTTTTCctgctaaaaatattaaatttactccTATCACAAGGCGTACAAACGACGTTAATTGTGAGTGAAACAAGCTAGTTCATCGACATTTATTTCTTCTTATCTTGATGAACTCATGTGGAAAAAGTAAGgaatattttactgaaaaattatagAAGGTATCCAGTGATTACTTAGTAAGCAATATACTACAGAGTAGAGTTAGTCTTGATTTACTCAAAGCAGGAAAAAAGTAGACCTACGTAATTATTGGATACAATAGGAGCATATGCTCCTATTGTAAGTTAGGCTAACTGGTAAGTGGTAGTCTAAATACCCTTAAAGTTAgatttagaattaaatgaaatCAATGTATCGGTAGTAATggttattgataaaatatataagatatatttatatatatatatatatataatcacttgtCGTCACAAGAAACTGGTTAAAAAAACAactgtcaaaaataaaatgaaccgTCTGCCTGTAGCCGgaatttttaaactttcctTGCTGCATTGGAGAAGTAAACGAAATAAAATGCAATCATCTAGTACCGGTAATCTACTAGCCTTACCTGTATCTTAGCTTTGTTACCTTTTGTACAGGTAGGCTACCAGTAGGATAGCCAACTTGTCTATATGTACTGTGGAAAATGTTTATGAAAAGTCAGTTATCACAAGGCAACATAAGCCACTcggggtaagagctatttttcttataatttatttactacactgcagtatttttattgctttacatAATATGGCAGACcgacccctgacactgaaactaGGTTAAGAACTCTTCACGGCACTTTATAGCGGGTATTGATAGGAAtgatgacgaagccgttagaaacacaatccCTGCATAACTATCCCGACAAACTTGCTTGTACACTCAAGATCTTGTAGAAATCTGCTAAGCTTTATAGTCTGGACTCTGGAGTATTGTTAGTACGACAGGGATTGTTCCAAGTAACGTTGCTGCTATTTGTTTTCCATTGCCCATACACCATACGCTGCCTACTATGGCAGTATTATCACGGTCACTTAAATCACGGAAGAAATTTACTTGTTATAGCAGCATAAGCAAAGGCTAATGAGCTGCTTGCTCACAGAAAATCAGCATGTCGTACCGGTATGTACAAGACACAACCTGGAGATATTACCGGTATCAGACAATAACATAAAACTCACATTAACCCTCATATAGAGATCGCATTATTACGTTTGGTTGTTAATCTATGCCTTGCGTAGCAACGCAATACGTATACTACATTGTGACGCAAAGCGTGTTACTAAGCTAGcctaacaacaaaaccatagacGTTAGATCTCTATATTAATCCTTTAGTTACATGACTGGATTGGACcacgagcaaaaaaaaatgtttttttttttcaaatctgtattttatttaaaaaaaaattaaatttttttattttattttaaataattttttttaataaattatttttcttctgattatttttttaaaataatttttaataaatattattttttcaaacaattttttttatggcgTTTGAGAtgaatatcatattttatacaattgcaTTAATGTTTCAATGGAACGGAAACAGTACTGGTACTTAACTCTTTACCGATTTTTTTACTCTGAAAGGGAACAAGGTAAAGGTGCCagaatgttatatttattatttaataacacaGATCCACACAAGTTAGcaccatttattaaaatagctttaaatttgttttaaaatttatttaaaattaacaggGTCATACTATTTACTGAATAGTACTGAATAGAACTGAATAGTACTTAATAGTACCGCTGAATAATACTGAATAGTACTGAAAAGTACAGAATAGAACTGAATAGCACCACCGAATAGTACTGAATTGAACTAAATAGTACCGGTATCGTTGTTAACGATAGTACTGAATATAAGGATTTTACGGTATGCAGTTCTTTCAGTGACGTCATTTCAAGACTAAAAACTAGCAATTTTTAGACTGGAATATC
>SOZB01001093.1_11654_17980
ggcaatgctgatttttacttttttttctaccttgccttgccatagtaaataatgacgtcatatttttgattaaatgattttattaaataaataaacacaaattatgtatgttggcgaattgtatagtctgtcactcctttaacctcgatttcccagtattttattattggaaaatctattgacattccactcgaacttgtgaatgtttgaccaggtattgtgttcttgtacacctctagattgcaatatgtttctgtggtgttccatttatctcagtccgccatgtaataccatggagctcccatgttatccactgttgccattatggaaaggcttgccataccactatctatactaccctaaccctacctaccctaaccctctaattcctatccctaatagttaaaaatcacatcaaataggcgatcgcggagttgggcgttcacgacggccagtgtgagcgaccacacgaaggaaaataccaccttcagactattcgttggactaaaatgtgattttttaactattaggggtaagaggtaggggttagggtaggtagggttagggaattagggttagagtagtataggcaaggcaaggccaattggccttgccttggacgaaaattgccaggggcggtcgcgctcctgggccttcactacggcgtctataagcgaccacacaaaggagaatacaactttcaaactgtttgttgggccactggaggacctaccccaccgccaacatgggcaagcccatggtggtcgtatggggtaggatccgaggtgcagtggcggaagaatgcgattcttaatatcttacgcgcagagggcatcaaaccaacatacctagcacctgttaaaaataaaggaaaatacgttgattactgctacaaaactggaggtgagaaaacaccatggattcaagactggattggcgtaaacgccacgaccactagcgaaatggagacgatacaagagctctatgaagaatacggtgagaaaccggccagaaacgagtggagccaaaagcttcaggagcgcttcggacttggatactcagagataaaaatcactagatcatataaaaactggccacgcacagtggacaaaggactgcaaaagatgttcaaaaggaagcacaaaaaaaagcctctgatagagatgaccggagttaatgcatttggccaaattaacaagatcttgacaaattacaaagcatcgtggaataacatgacattgagcgactacgagacgaaatccatttttctgaacgccatgctcgagaggattatatccagctctcgcctcacatactcatagagggaacggcttctgcagggaagaccacattggcccgtctcctattctcggacaaaatctgctcggcgatgtccattgatgctccgggagttgggcagatggagatggggacgggtcacaccgtcctaaaatcgacgacgctgcagagtcgttctgggaggatgataaaatcctctcaacttgctatagtatgttccacaatacatggcaggcgaaaatacactcaagtaaacagaagaacccaccggccttaaacgtcattacttcgaacaacttacataatctcgttaaaattggacaagtcgccgatatgggcggcgcgaagaggcgctatatggttatccaaatgagcaaaaaatttcaaatggatggacaatacagaataagtaactggacctcagaagacctcctgaaagtatggttgcaaaagtgggagtaccagccaagcaagaccaggcagatagaggagatactccaaaacattaagatctacaaagaatgcttagatagggacaccgaagaagaagaagaacgagcaacgacagaaaaggaaacagttacaacggggatgttggaagagatagagggaatgatggaggagcacgatgaaattgaaaggattatgaacgaattagcagacgggatgagggaagacgaaccacctaaagtcgatatactggcagctgcgataaacgacagtgaaatcatcctgcctagtcagccgtatggagacgcacgcgatcactgtgcttatcaaacagtcgacaacaattgctcaacgtgcgatgggatcgcctgggatggctgcaatcaactgggtgatccccatatgctcatgaaggagttggtggaccttcaggaagtgggaacagacaattttatcatgatagaaccgccacaggaaaacagccaaaccgtagaacttccgaagtcgccacttgccttaccacctggcttttagtggcaaggcaaccctgtaattaaaattaatttttcacattgccattgccataattttttattttgtatatatatatatattgttttaattgtgtttcttaataaaatataacatcaaaatacactaaaatgtaattttttaagtattaggggtaggaggtaggggttagggtaggtaggattagggaattagggttagggtagtatagatagtggtataggcaaggcaaggccaattggccaatgtctttacatgatcttaatcatatcactttgaaatttttaacgagaggatatgggcgctgtagttgtgttgctgtctgcatcgcttggtgcagacagtacagactactagtatccttcataagatgtcatggatgcagtgaggacatggtggaggaaacgttgtcatcatcaatgaaggcgttgtttggatgtgcccatcgagacgctgtcgacgcatatcttcaacacggaaaagaaaagaaccacgtggttagtgctatttctgtgcatgtgggctcgtgactgtccacagacagaaatttatcacgagcttgtatgtcaagggtgacttgtatagaccggtgtcggtttatgcgggaggtaagtcataattataaaaaccgatataatttaattaacagattaatttaataaatagctatgcagcgaagagctaatgcgctcgacagcaatgaccggtgggcccggtcacatcgtcgtcattgacgaatcatttgtggcgcgacgaaagtggggctcaaatgcccaagcccgacctattccggagcagtgggtttttggtggggtcgctcttgagacgaggtaagactaaagttaataagttaaattgataaaaatattaatgcaatgattctttagagattgttttcttctcctcgtcgatcgcagagatcggcctacactgaaagctgcgatccaaaggtacattctgtctggaacagaagtttgaagcgacatgtgggcgacttacaaccgtatctcatcccctggatacacccaccgcgttgtaaaccacagtgtcaccctccggggttcacacaaatgacattgaaagcatgtggtgcgacacaaagcgaaagttcaagaggattattcgggcatggagggagcacatcccaaaatacctggaagagtggatgtggcgagaccgtggaaactactttcgggatatactagcttatatttcctcgaaccagcggtatcgctttaaagcatccacatcctcagcaaaccatttcaacgacctttttcagggtcaactttattgtcaaaagttagttattgctaacgaagttagtttaggtaattattgttaaggtctaataagcttttatagggttgaggcaagaaactttgcagtgatggttaaggctaataagcgtttataggggtgaggtaataaactttacagtggttgttaaggcctaataagcgtttattggggtaaggtaagaaaattgttaaattacagtggtggttaagacctaattagcgtttattggggtgaggtaagaaactacagtagtggttaaggcctaataagcgtttatagggtgaggtaagaaactacagtaattgtatttaaaaaaaaagagcattattctaacaatgcagttttattttaatataaactttttaattattacatgaaataatggccattatttagtaaacaaaaattaaaataaaatcgcagcaaagccctgatcatgtcaaaatttattcaacgattcctatatataccatcgtcgattcctcgaatagcgcgattgggttctcagaggtttttttgataaaggttcatgtacatccaaacttatattttattattctaaattttatctttcataaaatctattccagaccacttagccttgcttcaatgtcaagcagtttagcagtaggacagttaataaaatcagagtaaattagataacataaaaaataaactattttcttgaacttctctttagatacttggaatacacacaaaacaatttttaacggtgtcccatcgagtccctatactcgaaacgcctacaacaaatttaaataccggtaggctacttttacattaatttatgaaatatgaagctaccgatctaccaattgtgtgaattccattgatgaagaaactgcagataattaaaataaagtaagtttatggcctatatccgccatcgaaaatgaataaagataataaagaaacactgtgataaacattaatattacgtttattttgaaacaccaaataatttttctgttgctaatttatttttaataatcactttaagatttaaatacaccttgaaataaaattttattttaaaactcattttaattttaagttcaaaatcgtttacaaaaattgcgcgtggcatagcggtgttgtcgaaatgtatatgctctgcatgcgtgtatatgctctgcacgcgtactgtatacagtctcattacagaagaaacatcaggatttttgaagttgacaaaaattattgaacatagctccatttatttatttatctccatatataattagggatgggagttcatttattcttggagtatgtttagtgaaaagagtgagcgtagcgaagcgaagcgaacatttatccactaacaatgcgactaagtgtattaacccgccccttctcaacattacaaagtggctttgttaaaatgatttgtaaaaattagactgattttgtataaacatgcagagcatagcctatacatttcgacaacacccctatagtctaggcctataagtaggctaccatctgaccatggctaaatccgtaagctggtggtgttttcgctttggtatctacattatgaaatgacagaattatcagactatttttagtttttaaagcagatcaataatagttgacaaggaaataaactgataaaaccaatgtcaaaattcagtgtctttaatctgtcaccttgttaacgaggctaggcaattgcatgtgttttgttcaaatgttttattttagatatcaacctatacataataatattattaggctactgtaaactgtaattgttttcaaatgtaaaaaaagcataacaattggccaaaaatcattcgagtatggcggcacaaataaaaacaacgccgcagcaacgaaaaccaactttgattggtcgaattgaagatgaaaatatggacgtagtaacgatgtgtgccatcacgcccaacgaagatggaattattacaataagtgaggatcgatcaattagaatttggctgaaacgcgaatccggtcaattctggccaagtgtttgccattttttgacatcaccttgttcaaccatgtatttctcaactaaaggcaacaaacagcttttcatcggtttaagcaacggagctattgaagaatacagaattgcagatgattataacgcgatctatcatcagcgcaaatatctcgctcatcaacgaatggtcaccgctgtgaagttcggagcttcgaaagaagttcttgtgtcatgtggaaaagataagtacgtgacgtggcatctaacgcagaacgggcagcgacttggtggcttccaaaccgcaagcatcccacagtgtttgcagtacgatgtcgaatcgaactatgtgtttgcgggattaaccaacggggagattgctgttttaaaaatagacaaaaataattgccagcatgtgacgtcgcttaaaggtcattctggcactgtttggagtttagcgtgggattccacgaaacaaatcctatattccggtagctcggataaagttgtgattgtttgggacattggtagcaaggaaggaagagcaatagaactacagggtcacttatccaaggttggttagttcggttgtaacaatgtattttatcactttgcaattatgctgattttacagtacggtaattaaagacaagtaaaaattttagtttgggaagatatggtgatttttggtcaacatttccttttgatataatatagagtaattagatataaaatcccaattttatatttactc
>SOZB01000253.1_1_4069
cctcacccctataaacgcttattaatCCCTACCCTATAGGAATGTAAATAGtagaataatttgatattttgaaatgtaaattttttttaatctagaattacgaatatCATTCTAAAGttagctatattttatataaaatttaccaaataaaataaaaataaccttggcaaaacattttgaaatgggtaaaggcattataaaaatattttctcaagTTCAATCTTAACGAAAAAGTTGGCTACACACTTAGTCAATTTAAATGTAACCTTTAATAGTTGCACAgcacttttaaaacaaaaaatggttgatttgttatttaattttgaatcctttgaatttaatttatatttctacatatcgcaattaaaattaatatcctAATTAGTTTACCAAAacgtattccgaatctctcagatattcgaatctctgtaATTTACATCCCTATTGGCCTACGCCACTGTAAAGTTTTTTCCCTTAACCTTATGAACACTTTTAGACTGTTATACTTTCTGGTAGCGTTACAATATAactaacttttattaataataactacttTAACTAACTTCGTTAGCAATAACTAACTTTCATTTACATTACTTTCGCTTTTGTACATTAAAGTTGGCCCTGAAAAAGGCCGTTGAATTTGTTTGGTGAGGGTGTGGATGCGCTTAGAAGCGAGTTCGAGGAAATCGAAGCTACGATATCCCGAAAGTAGTTTCCACAGTCTCGCCTCCGTCGCCACATCCACTCGTACAGGTATTCTGGGATGTGCTCCCTCCATGCCCCATTCAACCTTTTGAACTTTCGCTTTGCGTCGCACCACAGGCTTTCAATGTCATTTGTGTGGACCACGGAGGGTGACACATACATGACAATGTGGTTCACAACGCGGTGGGTGTATTCAAGGAATGAGATATGATTGTAAGCCGCCCACATGTCGCTCCAAATTTCTGTTCCAGACAGAATGTACCTTTGGATTGCAGCTTCCAGTGTAGGTAGATGTCTGCGATAGACGAGGAGAAGAAAACAATCTCTAAAAAAACcttgcattaatatttttaacaattcagTGGTTATTAACTATAGTCTTACCTAGTCTCAAGATCGACCCCACCGAAAACCCACTGCTCCGGAATAGGTCGGGCTTGAGCATTTAACCCCGCTTTCGTCGCGCCACCAATGATTCGTCAATATCGACGATGTGACCAGGTCCACCGATCATTGCTGTCGAGCGCATTAGCTCTTCGCTGCATagctatttataaaattaaactgttaaattataaacaatttaatttacaagttaattattaaattggtttttataattatgacttACCTCCCGCAAAAAACGGCACCAGTCTATACACGTGACCCTTGACATATCAAGCTCGTGACAGTCACAATCCCACATAAACAGAAATAGCACTAAATCGTCAAGGGCCACGTGGCTCTTTTCGATAAAAGGTACATTACAAATGAAAAAGGACAATTCTACAAATCATTGATTTCATGTCCAAATTACAAAACTAATAttcaatactataaaaatgaagaaactaTGCATTTTCGACTTTTGACTGGACACTGCAAACTTAAAAACCACCTTTACAAAATACACTGTCACGCTGACGGGTTATGCGAAGTATGTAGACAACCTGAAACCGTAGAGCATTATTTgttgtattgtaaaaaatttcacaaatttagaaaaattattaaagacgAATGTCATAAAAAACTATTGCCAAATACATGTAATACCCTTTTAACAAATGCTGATATATTGctacttgtatttatttatgttcgcttaacaaaagttttattataatgttatacgtttatgtttaaaataggtTTCACTGTTTcacattttctttgaatttcatttattaattaacaCAGTTACTGCAATAATTATCATGTCTTTATAACATACTATTGCTTCGGGAAAATAACCAAATTGTGTTAAAATCCCAAATaacctttattattattatctgaaaattcgctttagatcacacaaaatcttaataaaatgtgtaaatttgtattcctagtattttcaattaattttaattaccttaatgattgaaatattctaataaacaaaGAAGTCAAAGTTTATAGGTGCTCTTTATGTCGACGACAACCTCAgtcgtttttttttcactgtgCTTCATcatcactatgtaatatatgcactatgatttTAGTAATcaaagctatatataatatatgcactatgatttTGGTAATCAAAgctatatatgatttgttttattagcTGGCTCAAAGAAGCGTCTGCGAGTTGGTGCAATGCCATACCATAATATGCCAAAAAAAGTCAGCTACATCAGCATCAACAAAACCACGTGGAGCACGAGTGTCAagagagtttaaaaaaaagatcttttttagtaattttttcatgttttgtaGCTGccctaaacaaatttttgagcCAAAAACACAGTTCTTGGGCGTTGGTAAAAGTTTGTCAAGAGATGATatgtttacaatttaaaataaataatgccaAAAAGTTCCCTggtaatgttaataataattttcaactgGAAGGACGACTAGTGTAACAAACTATCGAGTTTAGCTTTAATTTAACccttaattattgatttttgtcAGGTaggtgtaaaattaataaaaaaaatacattaaacaacttttaaattaaaggtCCTGAAAGTTTTACGGTCAGATATATCCTAACAACGGAGATATTGCcgattaaaacataaaattttcgtCAAAACTTTTTGACTGACAGGTGCCTTCGAAGgaactcattttaaaaatcctaTCTAAACCAATGCTAAGTGGTCGATGTTTCCGCTTGAATTTTGCAAcactgtgtatattttttgtatctattaTATGTAGATCAGACTTATTTATCTTAACCAAGAAAAATTTACttccaaaaaagttttatataagcaaaaatatttttttatataccttaaATATTAGACAATGTTTCCCAAAGTTACAGCAAATCTacgtgattttttattttgttttaaaaaatatttgtgggaTACGTGGATCCTTTTAGTGTACCGTACGGCAATTGACAGGCATTCTGTCGTTTGTCAGTATATCTGCATGTAATATAACTGTGTGGATATAACTATTTTATCTAAGCCTATTCCTTTTTAAATAACACGTGCACTAATTGTAGGCTCGTGGAAAATTCCTTTACCTTACCTGCGGTGTGGTAGACCCCTGTCTGCcgatcatttttatgttttaaaacttaGCCTAATTAGTTAATCTCTTATTCTTGTAAAATTTGCCTATTTGTCCGATTATTGAGTGGTAAACTTCACAATTTTGACTCAAATCAGTAACGTACGCACCTGGCATGTATGGTAAAATATAATGGTTGACTGCACAATGAACTTGGAGTATGGGTAATTTGGACATTTTATACAATAGATTAAAGAATTATATGTTGCAGTCACGAAATATTTTTGACATTAAAATTACCAATACTGCAATACTTTTACCCTTTACAACTCTAACCATAACAGTATGAACCTACCGGTAATGGGTAACCTATCTGTAATTCTTTCTACAGGTGTACCagtattaacaaattaatatcaGTTTATACAGATAGCCAAAAATTCAATATGGAAAAATGCAGAACTGGTGATGATAAAAAATGCCACAAAGGATTAAGGAGTGATTTGCTGCCAGGACAAGACTAGgctattaaaatttgttgacattttttaatactgATACGACAACATGTTACCAGTACCGTACCGTGAAGAAAAATATGACCGTATGAAAAATTATGTCAGAATAAAAATTGCTAGTCTGTTGTTTCATCTGaaagttttattacatattttatgctACCtgcaagttattattttttttaatatccaatCGACCAAAAGATTAATATTCAGCAGGCTAATTAAAGTTtgcaacttttattaaattttctaatgtcAAATTTAAAATGGGTATTGAGAATTTTTTACCTGGCAGTTAGGCAGACATTCAAGAAATCCAAATATTATTGTT
