# Supplementary material for: Distribution of Merlin in eukaryotes and first report of DNA transposons in kinetoplastid protists
Source: PLoS One. 2021 May 6;16(5):e0251133. doi: 10.1371/journal.pone.0251133 (PMC8101967; doi:10.1371/journal.pone.0251133)
Supplement: S3 Appendix — Contigs containing positive hits for each species are provided as fasta files. Nucleotide sequences from each Merlin group or family are also provided. All protein sequences were provided in a single file. A README file is provided with additional information about files. (ZIP) [file pone.0251133.s009.zip › S3 Appendix/contigs_Alveolata/GCA_006369765.1_Halteria grandinella_Alveolata_contigs.fasta]

>RRYP01033531.1_1_3798
TTAAAAAACCACCAATAGACATAATCTACCAATACGCGAAGCATGGTTTGATACACCCGAGGAGATGGTGTAGCTTTTGCAATGCAAGGATGCGCATGATCAAAACAAGCAGTGACTATTTTGGCTACGTATGGGTTTGCCCCATTTGCTATTAAGGAACAAGAGTGACAACTAGTACGCCCATGAGCTCCATAAAccttctgctctttgattttgcGCTTGCGATGTTCATCAGGAATGCAACACCCAAAATGGCTGGAGATATGAGTTGCGCATCACATTCTCTACAATCACTCTTCGCACTATTTAGAAGGGCCTATACATTCTTTGTCAAGACTAAAGTGCTGCCTTACTTAGTTTTGCCAGGCCCTTGTGAGATTGACGAGGCAAAATTGGGTAGACAGAGATGGCATCATAAAGGAGAATTCCCGAAAAATATCAAGTGGGGCTTTGGTATCTACTGCAGAACTACTAACATCCCAGTTATTTATGAGATCAAGAATAAGCAACATGCATATCTAGTATcgataatgaagaagcacaTGCGTCCAGGAACTGTAGTTCACTCAGATCATCATAGCTCTTATGTGATTCTTCGTTGTGCAAAATCCTTATTGACCAAGTACGGCATGTTCCACTACTGGGTATGCCACGCAAGTCTCTATGTGCATGAAAAGTTCTCATGGGTTTTCACAGGCAATATTGAACGAACCTGGGGTCAACTTAGACATATGATGATGCCACTTAAGTTTcaaaagagctcaaagaggattGAGGAGTATTTATGTGCCTATATGCTCTAGTAAATggtcaaaaagaagaagcatgaaTCTTGGACCCTGAAGATGCTGCGTGACTACTACTATCATTAGCACTACATGTACCTTAAAAACAGActaaatgaggaagataggatGCCTAGTGTGAGATCAATTGAGGAGGTAAATGGGAAATTTGAGACTCTGGGGATGTTTTT
>RRYP01006139.1_1_4082
ccccaaaaccccaaaaccccaaaacccctattcctgcagattatgaattgaaattgcaaatcacaattatgctcttcattcagaaagatcgctatcgagaagttcctcctctggatcgattggatctattcccttgctacctttcctcaactcttcttcttcctcagctagttatgcaagtgtgatgcctccgtgctagtagttttgatgtactaccttatagtagtttcggattccatcatcccttgaaagtgaagagatatcaaattccttgtactctccccagtcttcatgatcgtactaaggatctaggtacggatttgaaacttttggaagattcttatgctttggtggcctttccccttgaatgattgagtcatcagactcattatgatcaaggtcaataacttcattttcgtcatgtgtaaggtcaattgtttgtgaatggattaatcttggaggatctctgagtggtctagatgcttttggccctgtgtaaggagggggttgaccacttttcagttgcttcatttgctcctggtttaagacttttctaaacaaaccttaacctccatgctcatcaaagaacctgactagatctctccttagtttcttgtcctcttgcttatccaagctgacaactatgtcgtctcttttacctcttgagaacacttgatgcttatgtggatcattcttaaggttaatgattgatggatctatctctgcagttgacaaaggcctgatgcagtcctcaagatcttcattggggaataaactgaattcttgcaagcgcttggcatggaattcagcgtcataatcacgaaaaaacatccccagagtctcaaatttcccatttacctcctcaattgatctcacactaggcatcctatcttcctcatttagtctgtttttaaggtacatgtagtgctaatgatagtagtagtcacgcagcatcttcagggtccaagattcatgcttcttctttttgaccatttattagagcatatacgcacataaatattcttctatcctctttgagctcttatgaaactttagtggcatcatcatatgccttagctaaccccaagtacgctcgatattgcctgtgaaaacccatgagaacttttcatgcacatacaaacttgcgtgacatacccaatagtggaacatgccgtacttggtcaataaggattttgcacagcgaagaatcacataggagctatgatggtctgagtgaacaacagtccctggacgcatatgcttcttcattattgatactagatatgcatgttgcttattctttatctcatatataactgggatgttagtagttctgcagtagataccaaagccccatttgatatttttcgggaattctcctttatgatgccatctttgtctacccaatttagcctcgtcaatctcacatggacctggcaaaaccaagtaaggtagcactttagtcttaacaaagaatgtataggcccttctaaatagtgcgaagagtgattgtagagaatgtgatgcacaactcatatctccagccatcttgggtgttgcatttctgatgaacatcgccaatgcaaaatcaaagagtagcaagtttatggagctcatgggcgtactagttgtcactcttgttccttaatagcatatggggcaaacccaaacgtagccaaaatagtcactgcttgttttgatcatgcgcatccttgcattgcaaaagctacaccatctcctcgggtgtatcaaaccatgcttcgcgtattggtagattatgtctattggtggtttcttaattgatgcgtccattcaacctataaagtctcacattttattaagagcagaaaaatagataattcgaaggagaaacaaataattacctttgaatatcctgttctttcgttgattcgtttagtttgaaggtcaatagagctcttgaaggtttctgtggatgatcttgaaggagagtatactcaccagcacggagactttatttcactttgattacctaccattcatttctcaaaaaattaccttcatttccgaaatttacggggttttggggttttggggttttggg
>RRYP01007304.1_1_3829
cccaaaaccccaaaacccctttgtttTGGTTGACAGGTATCaattaaatcaaagagagagatggatGATCGATATGAGAGAGATATAGTCGATGTTGCAAGAGATTATGCGAGATATGGGCTTATCCACAAGAGAAGGGATTGCCCATTTTGCACATGCCCAATGTTACTTGTGAGGAATGCAGAGTCGAGATCATAACTGATATGGCAGTGTGGAAGGTGCGGGATTAGCAAGGGTATAACCATGAATACACCTCTATGCTATCTAGATATCAAGCTGTTTGACATATCAATATATCTCTGGATCGATAATGTCTGGCCAAGACTAGCCTAAAATATAGTGAGAGATAGGAACCAGGTCATTAAGAACTTTTAGCTAATCAGGAAGACTTGCAGTCTATTTGTGAAGACCAAGATGTTACCTTATATAAAACTCCCTGGGCCAGTTGAGATCGATGAGACAAGATTGGGTAGATAAAAACTCTCCAAATGCACAGTCTTTGCAAGGAAGATTAATCGTGTATTTGGTATGTATTGTAGATCGACAGGGATACCGCTTTTCTACTATATCCCAGACAGAAAGCATCCAACTCTGTGCAAAATTATCAGAAAACATTTGCCCATTGGAGGTGCAATCATTTCTGATACTATGACAAGTTACGTTAGACCAAGGAGTGAGCAGTCAAGACTCGATCAATATGGATTCTATCATTTCTACATTAACATCACGCAGCACAATATCCATGAAAAGTACAGCTTTGTCTACATAAACAACGTGAGAAGAAACTTCCTTGAATTGAAGAGGCATATATCTGCTTATCATCGCATGTATGTACCAGTTGAGAAAGTAGACTAATTCATTCACTCCTATATGGTCAGGAccataatgaagaaggaaaggatcTATGAGTGCATGCTTAAGATTCTAAGAGACTACTATAACTATTAGCTTGACATATACTTAACCAAGTATAATGACTAAGTGAGGCATGTCCCTAATATTGTGACAATTGATAAGATTGATAAGCTGTTAGATGGAAAGCATCCAGATCAGATGGGTGATATTAAGTTCCGTTTCAGGCTGGGACTATTTCTGGCAAAGCCGAAAAAGGATCCGTTAACAAGAGCCTTCCTTCATGGATCACTAATGGACAAAGCttatgattttgatatcCCTGAAGATATTAGTGAGATCCCAGATGACACTgctgatgaaattgagggaaagaagcagaagcagCCTCACTAAGAGTCTAGAAACTTATATCGCAACGATTAGATAAGACCAGAAACAGTTGCTGCCTCTgatatctttgcctttgGACGCCCCAACTCTCTTGCTATTAACTAAAACTAAGACTCTTCCTCAAACATGAGTACAGGCCTTTTGAACCCAGAATTCCCCTATAACAAAAACAAGCAAACTCTCAATGCCCTCCTACCCTACACACTTCCGGGTGCCCGGGCCCCTGTGATCCCCATTACTGAGCAAACTTCTAGAATCAAGCAGAAACTTGACCAACTCCAAAGAAACGACGTGATTACCAACAACCAGGGTTCCCTGAAAGAGAGTTTGAAGCGTAACATGCAACTTGTGGGTGGCATGGAGTCGATTGGCAATGAAAGCATCCGAGAGGACCTATCTTAATATGATATGGGCAAGAATGCCGATATAGTAGATAACATGATGAATGAGGCTGCTAGTTTCAACTGCCATGATATACAGGCTGCATAGATAAGCAGTGAGGTTGATAGGGGTGCTGTGTTGGATTTGGACTTTGATATAGGGAATAGGCTTGAGGAGAGTTCGcttatatataattctaaCAAATAAGTAGCTTCAaaatgagaggggttttggggttttgggg
>RRYP01004214.1_1_4024
ccccaaaaccccaaaaccccaactccaaactattatcactcagtaaacataatatcatctgtacggagatgtcttaaattagtagtagttgcgccatcaattataggacccttttgcactccgtcttcttacaaaggcactatttcgtcatcttcatcgctcccgactagatccaccatccctccgcctcccgaggttcctttaatcatcagatgctcttcaagtgcccttttctgcccctcacgcctcttcttaactctttcgttccttctctgcttctttctgacattagaattcatcgatggaacagttgttaggtctatagttagtccagcttgcttcctctttttcctcttccctaaggccacttcctccacatcgctgtcatcactggaaatctagatctctaagttttaacgaataatgttcttcttaagctttatatctgcctcttcctcactccccacatcttcatcatcttcgttcatctctcgaaggctcttttaaagcaagtctagtccgacacgctttttcttgtttttcttgtttttcttgtttttgttgatgtctttagtctggaagtctacatcgtggccactactgcagtcactatcaacggtaaattcttctctgagtttatttgtaggtttgcagatgagcgattcatcatctaaaacattttagagatcaagtttttgtttgtagctacccttaggcctgcccctggggcgtttttctttggccttgacttacttcttaggtgcgaagatatcatcggcctcggcatagccacgttttctatcggttctctccctttcaacttactgcaagtcaaagatttaaccatagaattcagcgttgttatcatagaactaatcgttttcatcatcgggtgggttgatcatgttttctctgtacttatctttgactttgcgtacaaatgctaaatcctgaccagttctcactgtgctgatatcaagctcatttctgctgaagcgtgattcagcaagctaagtttgcacgtctttcacgctttttggtgggtctagactcacaagctagggtgtgaaatgccatacagatctgtcatgcatttctttttatctgtgagagtcgaggatccgttggagtcccgggtcaagtctgaaatcacccctataagcttggtagagatcatctatatcatagttgtagaccatcattacacctccaattcgctcaagttctgtgaattgtccaactgcagccttctttattgagcttctctaaatctttgcaaggcttctcttagcgtcaataccagcctgtatatccatggcaatcggatagcatatctcatccatctcagtcatactctcttcctaagagcagagtaccttccattcctgtaatttgtcgaaataatatctattaatctatcgtaggacaaaatcgtacagtttttcattgctgattagttatctagcacagtatgagtcaaccacggtattgatctgtggacgcgttttagccgatttaattgctgttttcactttcaaattgcgccattaactctctatattcattgtatgcacaaaggggaacttattgtggaaatattctcctgcattgtgattgatgaaataatggaagaagcccatatccgccaggcgactgcgcatactaactgtacacatatagacagagaattcatcactcatcataatggtgcctggctctgcatgggctttaatctttggatagatattgtgtgatcgtctgttcttaacgtaatacataacaggaatctgggttctgcggcagtataggccataaatccacttatatactggatgtttgccataaagtccccactaacaacccctctcctagccggcttttgtctcatccatctcgactggccctggtagtttgatataagatttcacattttttacccaatagtgttacagagcgcgttgaaagagcacatagaatttatctatcgaggatattcgcccgatcctaacttctttgtgcatattcagtagaggattaaagagttttgatatcagtgtttatttcgccgcgggtacattacaataaaactggagcgcaccatcgaaggagcttaaatctgacttgtttagtatggtgctattcccaagggtgagtgaattatagcatatcacacatagccacctgagttggggtctctcatttgtattatgatcttgctgatatgaaagggccccatcatgcatgtcatggtaagccttgtattttcccttatatgcctgcttgaaaaagccgagtctcataggcccacggcagagggggcacaggcgtgatgagggtatgagtccagcgcgcatgtggcgcacgaccatctccacgatgcctactcgagagttagtgttgaagagcttttcgttcattacatcatagggagcaacaagtatgaagtgagagcaatgtttcactccacacaaaagaacaagtgagtatagttgatggtttaaagatttaaagcaaaggagtcatttcaagaggttggggggttttggggttttggg
>RRYP01004929.1_1_4639
ccccaaaaccccaaaacccctagcttagtattgaagaaatcataaatgagatttgcaatttgtgatttaccttccttcttattttttgagcttgctcataagcttttattactttactattggctgaatacctagattttagagtattatcacgatagttttttatagatcctattaacaatgaacggcttcgcaagtgcctctccttcctcacctttcgcccttgggtcacattaattttgataaaactttaacaagaaactctactaaacagaaaaaaatcagactagagactactttcaagatagaaaagttagtgaagaatgcaaccgcaaatgaataaacctgttatacaggtacttttcagcatggctaaacatggactcttgcatatgaagagagagtgcagaacttgcttcaacccaatgagcatagtgtacattgaagacacatagtataggtacatttggaagtgcaacttttgttttcgagcactcccaatgagcttcagcacgccactttgcacactaaatattaggaaattcgatatagcacttgagtgttggataatgaatgccaagtctatatcgacagcaaggcttatgacagcaacgaatattattggagatacctctccagaatattttagtgtctttcgaaaggtagcagcgcattatatagattaaaagattctaccatacttagtcttacctgggccaatagagattgatgaatctaaaacgagccatcgaaagttcaagattactggaggttacattgtggtgcgatgggtcttcggtatgtactgtcggtcaaccaagctcggagtggtttacgccatcaaagacaagagtcatgaataacttgttgggtgtattaagaagcatgtccctgctggtggtataatcttctctgacagtcacatggcttactgcaatttgcctgctgcaacttcaaaactagctcagtatggttactatcactactggacaaaccactcctttcgcttcatccatgagaaattccctttcaataactctctgtaagtggagcgtatgtggcgctctctgaaactcaattgctatatgattaagagtgctttcaattatactaaaattcagtagcactgcaacgccttcatgctcaagaggaaaatatgtaggaagaagatggtatatgacttcatgatgaagattacatattagtactacagagacaaataccatgaattcctcaagcaaaggcaattcgatgaaactctatgtccaagtatgcacaagattgacgagattatgctcaatatccagagttccaaaccatctataggggtaaatgctcgatcaaagacaaattctatatctaagaaagtttctcactggcactacttttacaacatagaccttgaggacttaaagcctgcgaacaatagacagactcttgatgagcagtttgatagaacctttcttgagtactattaaatcgctatgggacaacttcgttatgacaaaaattacaaataggcctacaaagacatttagaatacacttaatgcagcaaatattgggacaactcataccggtaagcatccgaggcttggcaagagagaaaattgggttccagtttggccctaactcgatggaggttatgatgattcaaataatggaatgagctcttcaacaatactaaattcatcaacaaggcctgtttatccagatcaagaaacctacaaagaaattgatatcagctctcttaagcgtatctaaggagagagaaattatcttaggtagcttaaaattcacttttataagggctagcttgatatgcacatctatgagagataagagcatggcatggaattttggcatagagatgaaagcaagtataataccaagaaattcaatgctgatattgacttattggatgccactttctctgagagccatttagaggagcaatcagagcagaataataatgaagaaagcaaataaaagcaaggcaaaagaaagcgcaagtaaaaataggtagagtaagacgaaccaccccttgcccctgatgaaaatgagggtgaaaatgatgatgaagatggtatagaccctcaaataccactcacagcgaggagtaagagatacttagatgccattaaaaatgctgaaaattctattaatcagcagatggatgctggagactatgcgagtttgcttaatgaagggcatgatccgaatgtttccaatgaagatcttgaagatatggacatagatataattggagagtctcaccataactatattgctattgactgattttcattttttaagacatacggggttttggggttttggggttttggg
>RRYP01005476.1_1_3466
cccaaaaccccaaaaccccttcacgTTAAGCAACTGACTCAGAAATTCATTCCGCTCTTTAAACGTCTTGTACCTTATCCGCCAGCATCCTTCATCCAGGTACTTCTGCAATGTGTGGTTTCTTATGCTAGAGTATGTGTGTATCTGCCTTTTGAGCATGCTCCACAGGCCTTCAACGCGGCTGGTGGTTTGGTACTCGGCTTGCCCATAGCCATGCCTCTCTTTGTTCACTGCACGGTGGATGAAGAACTGTTTGCATTCCAGGTAGCCACGCCAGAAGTCGGTATAGATCTCGCCCCCCTCAATAACGTTGTCACGGACTAGCTGGGTACAGGCAGCAATGTCTCTGCCACGCATGACGAAGGAGCGGACATCTTTTGTGCCTCGTTCGTAGAAGCCGAGGACCCAGGTGATGCAGGATTGGCCACCCTTGGTATGGTGGGTGAACTTGGACTCATCGATTTCAACGGCACGGCCGAAATGGCCAAGTTTGTGCTTGCGATAGTGATTTTGGTAGTATTCATGGATCAACTGTCTCACCTTCTTGTAGAGTTCATAGACGTAGGAATATTGGAGACCCGGGAtgttgaattctttaagatCCCTATAGGTCTGTAGGGCGTTGAAACCACGGCTGAAATAGTAGAAGATGACACGCATAGACTCCATGAGGGTGAGCTTGTTGTCTTCGAAGATGGTGCCCTCACGAACAGAGACTCTAACATCTCTGCACTCTAGACGAGTGCATTTGAAAACCAGGCCATCTTTCACTTTGGCATGATTGTTTAAGATGCGCATTGGTCATGCGCAGGCGGGACAAGGCCGTGATGATAGTAGCATGTGATTTGCTATCATAAATTTCACAGTTCGATTAAAGTTCTTGGTGACTCTGTATATCTCAAGGTCTTTCACAAAGcattcttcaacttgatcTCGCTTGAGTTTAGTGTGCTTGTTAACTCGAATTTTGAACATGGAGAGTTTAGTCTGCTTCATGGAGAGTAAAATAGCTTCTTGCcgtttcttctctttctcaatacTTTGAGGATCCTATagttgctcttcttaatctaTTATGATAGTTGTTTTTGGTTCATTTTGACCATTGAGTAAGTATTGTCGCACAAGCTCTGGGTTAAGTATTTCCTCAGACTACTTTTTATCCCCTGACAGATAGCTATGGTAGTCATAGTAATCAGGTTCCTATTTCACCCTGACTTCATTTTTGACATCGCTTTTGAGACTGAGAGTCTTCCAAGCTTTGGAAAATGTGCCCCCTTTACTTTCAGGAGTGGGAGCCACTTatatttccttcttaagaTTGTACAGTAGCATCTCCCTTTTCAGTGACACCTATTCCACAGCATTGTCAACTATGCacacatcatcatcttcatcagagtcTGAATCCAATATGAGCACTTATTGGTCGTATTCATCTATCAAGATATGCTCAGGCACAGTCTCGGCCTGCACTTCATCTAGGTAGAATAGCTATTCAcctgttttcttcttcaagccttcACGATCGTTCCAGAGGAAGTAGTCAgtaatttcatcatcgaggTTATCACACACTTGCTAGATGGGTGGGGCTATGACTTGGGAGGTACTATTCACAGCGGATGTAGGTGCTGTTTCATCAAAGTCAGGATTGAAATAgccatcttcttattatttgCTATCCCTCTCACCTGCCTGAGTTGCATGGTAATGATGCGTCTCTAGCTTAGTCTGAAAGTCCTAATCACTCCTTGCAAACTTGAGATATTCCCTATGCGCTTAAGATCGAGAGTAGCTCTTAGATATCTTCCCAATCTCCTCTTATTCTATGTTTCTCTCTGCGCTATCATTGATCCCTCCATTTTGGTCTCCATCCAGCTCATTCATATCTTCATCCGAATTGAGGTTCCTTATCTTGTACTTTTCTCTCTATGCTTCTTAAACCTTTTTGCGTTCTAtatcctttttcttcctttcaaagagcttcCCTGCCAGTGGATCGATTCTGAGATCGTTCTAGCGAGTGGGGCCCCGGGGGAGGTTTAGCGGAGGTAAGGGTGGCTTTTAGGGCTATTGCTGTCCTGGTATTGATCTAGAGGtcttgaagaggagtgacataataatatattatgCAGAAAGAAGTGATGAGAATTGAAAGCGTTGGTGAGTTTATCTCAGTATTCTAGCAAatggatggggttttggggttttgggg
>RRYP01006825.1_1_4839
cccaaaaccccaaaaccccaacaccacaTCTCAACCGactaataaattaattaataatgctCTCAGTCGATCCAAGTGAGATACTATATGAAGATGCCTTTCAAGATGGCATGTTATAACAGCTTTTTTAGGATGATCATCAGTGGCTGTATAATTTGCACCAAGATATTCACCCTGGGGTAAAGATAATGGGAGATCAAGTGTCAGCGATAGAACAAATCCCGGGGGGACTTCAGAACgaagaatagaaagagtAAGATAAAGTGGAATACGCAGAGCAACAAAATACTTAGTAAAGTACAGAGTGCGGGAGCACGTAAAACTCTGGGGATGCTAAGGGTATGGAGTATTTTAGGGCAGTGAATTAACAGCCGATGGAATTCACACAGCTATTTGGAATAAAAGAGAGCTAGACTGGTGCGTATGGAAATGAAGAGGTATTGAAAGCATTACCGAATACAATTCAATTCCAACTTTAAGCTCCTCTTATCCCTTACAATCAACCATCAAACCTCGAACCTCAGCCctattatgatgatgaagatacttCACCAACACTGATCTCTCCAGAAACAGAGCATACCAATCAGCAGCTTAAACTCAAATACCCGCAACTTGCCATAGCCAATCACTCCCTATTGCGCTTGAATGAAGATTAGGTACTCTCACATCTAAAAAATGGATTGGAATCCTCTAACGATTTATTggatcatcattatcataatATAATGGATTCAGCACCCGTGGATATAGCATGTGGATCTAAGCAGACATTTTTCGATACTGACTTCACAGATGAGATGGAGTTCAATAGGTCTGCCACTAAGGAATTTACgaatttgaagtatttcaagGTGAAAcactcaaatttgaagaggctgcaagagatgaaggccAATCCAGGCGCTgtcaagatggagaagagcTATGGTCAGTTGATTAAGAGGGATTTGGTTGAGTATTGCTTTGACAGAGATTTGGAGATTTTCCGTATCaccaagaagttcaaaaggTGCCTACAATGGATGCTCGCTAAGGGAATTATCCCTGATGGACGTGCCTGTCCTTCATGTGCATCTCCTATGAGACTTGTGAATATCGCTGCAAAAGCTAAGGATGGAGTTATGTACAAGTGCCATAGACATGATTTACCTGAACTTCGTTTAAGTATTAGGGAAGGTACTATCTTTGAGGGCTCCCATCTTACCCTTATGGAAAGCCTCAGGGTAATATTTTACTACTTCTCAAGAGGCTTCAACGCTCTCTAAGCTTATAGGGATTTAAAAGAGTACAATTTGCAGTCTCTATAATATGGATATGTGGCCGATATGTACCGCAGAGCTAGACATCTGATTCATTTGCAAGCTCAAAACGCATACAGAAGACATAAACTTGGAGGTTTCGGCCGAGTTGTGGAGATAGATGAATCTGTATTTGGACAGACCACTAAGGATGGACAGAAGCAAAAGGTATGGGTCATTGGCTTCTACGAGCGCGGAAGCAAGGATGTTAGGGCATTTACCCTGAGGGATAAAAGCGAAGCTACTATCTTAGCCTTAGTCCGCGAAAACGTGATGGATGGAGCTGAGATTGTAACAGACAGTTGGAAAGGATACAATTCGTGCAAGTACTATTATAACCATAGGATTTCCAATCGGGGCAATGCCTTAACTGCTGATGTTTCTGATAAGCCGAATCTCCCAAACCAAGGAGGGACTGGTGATGCTTATATAAGCAGAGTGCAATCTCTATGGCACATGCTCAAGAGAAATATACATGTATATAGCACAGTTAGGCAAAGCACCCTGTAAAAGTTCTTAGACGAGGCATGCTGGCGTATAAGAAATAAGACATTCAGTGAGAGGAATGAATTCTTGATGCAGCTATTGAATGTGACAAAGTGATAATTTGCTATAAATCTTTAggaagttggggttttggggttttgggg
>RRYP01008007.1_1_4398
cccaaaaccccaaaacccccccACTTCCATAAGTTGAGCCATAATTCAAATGTGAGTctgccttctccttcaagcaagTGCCTAACATCTTACcaatagaagatgatgggTTGCCACGCTTCAGCATGTTTACGTAGGGATCTACTAGGATTGGCTCCGGCTTCAGCATACTTTAGCAGAAACAAGATGATAGTGAGATCCCATAGCCATACATGCCACTGCTTAGGAGTATACAAGAGGCAAACTCACTATTCTCAAGCACATCTATTAAGTCTAAAAAGTAGAGAGATATTtatgaacaagaagagcagcagtATGCTGATGATATAGATGAGGCACCACGCTATCAATATCAATCTGTATCGACCAATGGAAATCTAGGCAATGAAATTTTTCTCAAGTACCAGCTTAAACCATCTCTTACATAGTTTATAGATGGTGTAAACTAATAGTAACTAACCTTATACAACTCCAAATACACGCATGAAGGACCTTAATCAGTTACCAAACGTGAAATGATCGAATATGGCTTCTCACAAGACATTAAGATCCTTAGAATATCTAGGAACTTCAAAGTTAACTTGGACTGGGCCATCTAAAACTCTCTCATCCCCCAGTATCGATTGTGCAAAAGATGTAAATCCATCATGAAGATCTTTAAAGCGCATAGTTCAAGTGGCATGGATGGCCATATGTATAGGTGTGTGAGTAATCAATGCAGGGCCAAATATTCACTCAGGAAAGGCACTATATATGATATGAAGGCTATGACCATCATGGAGATCACGAGGGTAGTCTTTTACTACTTTGTTAGGGATTTCAATGCAGCAAAATGCTAAAGAGAGCTTAGAGAGATAATATCACCTGATAACATAGGGATCACAGATGATATGTATGTGCTTGGCTACTCTACTGTGGCTGATGTCTATTAACAGATCAGATTCCAAATACATGCTTACATGTAGAACTAGTACCGCAAGACCAAATTAGGCTAGTATGGAAGAgccattgaaattgatgagtCTATGTTTGGTAAGGCTAACAACTAGAAAGATGATGTTTGGGTCATTGGTTTCTATGAGAGAGACACCAAGGAAGCCAGGGCCATCCATGTGAAAGATAGGAGTGAAATTACCCTTACTAAGGTGATCTTAGAAAATGTGGCCCAGGGTGCAACCATCTACACTGATTTCTACCGTTCTTACAATCTCCTGAAGCAGTTCTACAACCATAGAGTAGTCAACAAGGAGAGATACGGCCATGCCAAAAGTGACTGGGAGACCACGAATCATGTGGAAGGTCTGTGGAGTGAGATTAAGAGGAGGATGCAGATGTATGGTAACTGCCTCAATGAGCTCAAACTGTAGAGATTCTTGGATGAGATGATTTGGCGCAGAAAATACCCTACGtttcaagagagaattgaTTTTCTAATACAGAATAATACCTATTTTAGCTATCCATAAGAAGATGCTGGAGAGCCATGTGGGCAGATAGTACCTAATCAATAAATTATGAGAATGGATCAGTCAGAAAAGCAGTATTTGCTCGGATTAGATTTGgctaatgaagatgaggcaaaTACTGTAGAGCACATAAGGGCTGTTGAAATTTACGCCAATAATCAGGAATTGAGTTAAAGAGATAGTGGCGAAGATACAATGAGTGAAATTGATTGATTAGATAACACTTAATTAGCCGTAATAAATTTGGGCTACATTTTGTAaagcaattggggttttggggttttggggttttgggg
>RRYP01008867.1_1_3899
cccaaaaccccaaaacccctcagcgCTTGGTGAATTTCTAACTTATAATGTGCTTCTTCAATGCTTAGGAAGTGAGCCGATGTAgcataaatttcaaaaacCATCGGAAGAGATAATCTACAACCTTGCCCGCTTCGGCCTGATCCACAAATATCGACAATGTTGGTTCTGCTAGTCAAGAATGGTTATTGTGAGAAGAGAAAACGACATAGCGACGTATATTTGGGAGTGCACATTGTGCCATTTCAAGATGAAACTCACAAAGAACACTCCATTGAATGGAATAAGTTTGAGATCTGTTGATCAAAGCCTCGAAATGTGGTTAATTGGTGCCACAGGGAAAATTACTAAATAGATAGCATCCAGCTCTAAAAGCGATAAGACAATGTTCAAAGTGTTCAGAAAAGCTTGTGCTAAATACTTTTCTAAAAGGATAGCACCATATATAGTATTGCCAGGTCCTGTAGAGATTGATGAGGCACAGGTCGGTGCGAAGAGATTTTGGCTCTTCCCATATCAATGGCCTGAATGTAGATGGATGTTTGGTATGATCTGCAGACTCACCAAAATTCCTGTAATCTATTACATTCCCAACAAAAAGCACTGCAACCTGATTAACTTTATCAAACCCCATGTAGCACCTGGGACCATTATGTTCTCAGACGAGCACTCATCCTATGTTGCTACTTAAAATGGTCTCAGATCAAAACTAGCCTTCTACGGTTATTACCACTATTGGATTAACCACTCTCGCTTCTACGTTCATGAGAAGTTCAACTTCGTCCACACCTCTCGCATTGAAAGCACCTGGAACGACATCCGCCATGTACACAACGCACTCAAGATGCAAATGGATGGCATAAAGATCCAAGAGTACTGTGACAGCTACAGCataagaaagatgacaaaACCTCATAAGCAGTATGACTTCGTACTCAAGTGCATGCATCTGTATTTCCTTGATATGTATCATGAATATCTTGAGGtgcaaaagatgaaggacgACTACTGGCCTAATATAGAAATGATCGATAAAACCAATAAGATGCTAAAAATCAAGAGTATAGCGAATGTGAAGAATATAGTGGAAGATGGAAAGAGGTACGTAGTTGCTAATGATGATACAGTAAAAAGTCGGTTCCATTTGAGGAAACTCCATCATCATGACCTTGAGGACTGTTTAATGCCCATAAATGAGTATGATATGGAGTACACTATACTGAGCAAACACTATGCTTTAAAGAGAAGACGAGAGAAAAAGGTGCTCAACTTGCAGATATTCATTCCTGTCTCTAAGGTTTTAACTGTTGAGGAACCATTCGACTATGATTTTGCAGACCTGAAAGCCtagagagagaaaaataaaaaggCAGCGAAGTAaaaagacaaggaagagtCATAACCGAATATACAATAAAATAGGATGATCGCTTACTCTGCTGACGCTATAGCGGTAGGGGCAAGCAATCACACTACATTTAGAGACTTCGATATATCAAGTATGAAGTTCAATAAAAGCTACAGAGACTATCTCAAGAGGCTTTACTCTTAAGTTGATTTGAttaactttgaagaagaagattgaataTAAATGAGTATGTTTAAtgggatggggttttggggttttgggg
>RRYP01032344.1_1_3248
TCTCTTTGTTTACTGCACGGTGGATGAAGAACTGTTTGCATTCCAGGTAGCCACGCCAGAAGTCGGTATAGATCTCCCCCCCCTCAATAACGTTGTCACGCACAAGCTGGGTACAGGCGGCAATGTCCCTGCCACGCATGACGAAGGAGCGGACATCTTTTGTGCCGCGCTCGTAGAAGCCTAAGACCCAGGTGATGCAGGATTGGCCTCCCTTGGTATGGTGGGTGAATTTGGACTCATCTATTTCCACTGCACGGCCGAAATGGCCTAGTTTGTGCTTGCGGTAGTGGTTTTGATAGTATTCGTGGATCAACTGTCTAACCTTCTTGTAAAGCTCATAGACGTAGGAATATTGGAGGCCCGGGATGTTGAACTCTTTTAGATCCCTATAGGTCTGGAGGGCGTTGAAACCACGGCTAAAGTAGTAGAAGATGACACGCATAGATTCCATAAGTGTCAATTTGTTGTCTTCAAAGATAGTACCCTCACGAACAGAGACCCTTACATCTCTGCACTCTAGACGAGTGCATTTGAAAACCAGGCCATCTTTCACTTTTGCATGATTGTTTAAGATGCGCATTGGTCTTGCACAGGCGGGACAAGGGCGTGATGAAAGTAGCATGTGGTTTGCTATCATGAATTTCACAGTTCGATTAAAGTTCTTGGTGACTCTATAGATCTCTAAGTCTTTCACAAAGCATTCTTCAACCTGATCACGCTTGAGCTTAGTGTGCTTGTTCACTCGAATTTTAAACATGGAGAGTTTTGTCTGCTTCATTGAGAGTAATATCGCTTCTTGCcgtttcttctctttttcaatgcttTGAGGATCCTATagttgctcttcttgatctattATGATAGTTGTTGTTGGTTCATTTTGGCCATTGAGTAAGTATTGCCGAACAAGCTCTGGGTTTAATATTTCCTCAGACTACTTTTTGTCACCTGATAGATAACTATGGTAATCATAATAATCAGGTTCctatttcactctcacttcATTTTTGACATCGCTTTTAAGGCTCAGAGTTTTCCAAGCTTTGGAAAATGTTCCACCTTTACTTTCTGGAGTAGGTGCAACTTatatttccttctttagaTTGTACAGTAGCATCTCCCTTTTCAGTGACACCTATTATTCCACAGCATTGTCAACTATGCacacatcatcatcttcatcagagtcTGAATCCAATATGAGCACTTATTGGTCGTATTCATCTA
>RRYP01005476.1_1_3469
ccccaaaaccccaaaaccccatccatttgctagaatactgagataaactcaccaacgctttcaattctcatcacttctttctgcataatatattattatgtcactcctcttcaagacctctagatcaataccaggacagcaatagccctaaaagccacccttacctccgctaaacctcccccggggccccactcgctagaacgatctcagaatcgatccactggcagggaagctctttgaaaggaagaaaaaggatatagaacgcaaaaaggtttaagaagcatagagagaaaagtacaagataaggaacctcaattcggatgaagatatgaatgagctggatggagaccaaaatggagggatcaatgatagcgcagagagaaacatagaataagaggagattgggaagatatctaagagctactctcgatcttaagcgcatagggaatatctcaagtttgcaaggagtgattaggactttcagactaagctagagacgcatcattaccatgcaactcaggcaggtgagagggatagcaaataataagaagatggctatttcaatcctgactttgatgaaacagcacctacatccgctgtgaatagtacctcccaagtcatagccccacccatctagcaagtgtgtgataacctcgatgatgaaattactgactacttcctctggaacgatcgtgaaggcttgaagaagaaaacaggtgaatagctattctacctagatgaagtgcaggccgagactgtgcctgagcatatcttgatagatgaatacgaccaataagtgctcatattggattcagactctgatgaagatgatgatgtgtgcatagttgacaatgctgtggaataggtgtcactgaaaagggagatgctactgtacaatcttaagaaggaaatataagtggctcccactcctgaaagtaaagggggcacattttccaaagcttggaagactctcagtctcaaaagcgatgtcaaaaatgaagtcagggtgaaataggaacctgattactatgactaccatagctatctgtcaggggataaaaagtagtctgaggaaatacttaacccagagcttgtgcgacaatacttactcaatggtcaaaatgaaccaaaaacaactatcataatagattaagaagagcaactataggatcctcaaagtattgagaaagagaagaaacggcaagaagctattttactctccatgaagcagactaaactctccatgttcaaaattcgagttaacaagcacactaaactcaagcgagatcaagttgaagaatgctttgtgaaagaccttgagatatacagagtcaccaagaactttaatcgaactgtgaaatttatgatagcaaatcacatgctactatcatcacggccttgtcccgcctgcgcatgaccaatgcgcatcttaaacaatcatgccaaagtgaaagatggcctggttttcaaatgcactcgtctagagtgcagagatgttagagtctctgttcgtgagggcaccatcttcgaagacaacaagctcaccctcatggagtctatgcgtgtcatcttctactatttcagccgtggtttcaacgccctacagacctatagggatcttaaagaattcaacatcccgggtctccaatattcctacgtctatgaactctacaagaaggtgagacagttgatccatgaatactaccaaaatcactatcgcaagcacaaacttggccatttcggccgtgccgttgaaatcgatgagtccaagttcacccaccataccaagggtggccaatcctgcatcacctgggtcctcggcttctacgaacgaggcacaaaagatgtccgctccttcgtcatgcgtggcagagacattgctgcctgtacccagctagtccgtgacaacgttattgaggggggcgagatctataccgacttctggcgtggctacctggaatgcaaacagttcttcatccaccgtgcagtgaacaaagagaggcatggctatgggcaagccgagtaccaaaccaccagccgcgttgaaggcctgtggagcatgctcaaaaggcagatacacacatactctagcataagaaaccacacattgcagaagtacctggatgaaggatgctggcggataaggtacaagacgtttaaagagcggaatgaatttctgagtcagttgcttaacgtgaaggggttttggggttttggg
>RRYP01008007.1_1_4398
ccccaaaaccccaaaaccccaaaaccccaattgctttacaaaatgtagcccaaatttattacggctaattaagtgttatctaatcaatcaatttcactcattgtatcttcgccactatctctttaactcaattcctgattattggcgtaaatttcaacagcccttatgtgctctacagtatttgcctcatcttcattagccaaatctaatccgagcaaatactgcttttctgactgatccattctcataatttattgattaggtactatctgcccacatggctctccagcatcttcttatggatagctaaaataggtattattctgtattagaaaatcaattctctcttgaaacgtagggtattttctgcgccaaatcatctcatccaagaatctctacagtttgagctcattgaggcagttaccatacatctgcatcctcctcttaatctcactccacagaccttccacatgattcgtggtctcccagtcacttttggcatggccgtatctctccttgttgactactctatggttgtagaactgcttcaggagattgtaagaacggtagaaatcagtgtagatggttgcaccctgggccacattttctaagatcaccttagtaagggtaatttcactcctatctttcacatggatggccctggcttccttggtgtctctctcatagaaaccaatgacccaaacatcatctttctagttgttagccttaccaaacatagactcatcaatttcaatggctcttccatactagcctaatttggtcttgcggtactagttctacatgtaagcatgtatttggaatctgatctgttaatagacatcagccacagtagagtagccaagcacatacatatcatctgtgatccctatgttatcaggtgatattatctctctaagctctctttagcattttgctgcattgaaatccctaacaaagtagtaaaagactaccctcgtgatctccatgatggtcatagccttcatatcatatatagtgcctttcctgagtgaatatttggccctgcattgattactcacacacctatacatatggccatccatgccacttgaactatgcgctttaaagatcttcatgatggatttacatcttttgcacaatcgatactgggggatgagagagttttagatggcccagtccaagttaactttgaagttcctagatattctaaggatcttaatgtcttgtgagaagccatattcgatcatttcacgtttggtaactgattaaggtccttcatgcgtgtatttggagttgtataaggttagttactattagtttacaccatctataaactatgtaagagatggtttaagctggtacttgagaaaaatttcattgcctagatttccattggtcgatacagattgatattgatagcgtggtgcctcatctatatcatcagcatactgctgctcttcttgttcataaatatctctctactttttagacttaatagatgtgcttgagaatagtgagtttgcctcttgtatactcctaagcagtggcatgtatggctatgggatctcactatcatcttgtttctgctaaagtatgctgaagccggagccaatcctagtagatccctacgtaaacatgctgaagcgtggcaacccatcatcttctattggtaagatgttaggcacttgcttgaaggagaaggcagactcacatttgaattatggctcaacttatggaagtgggggggttttggggttttggg
>RRYP01008348.1_1_3968
ccccaaaaccccaaaacccctggtgcgattactaaagcggtatgaaggaaattatatagtgatggatttcggacagttacttctagagtacaaatttaaaactacagagaagaaaaaggggtaattctggtggaaagactagccatggaataaaaaccctggaaatccggctaaagggaagcatccgagagtcaggaaagaaaaagttgagcgatccttttaaaggagtgactacatgctttctatatcaggtggctttgaagctagcttcagttggctattgagtaataattgcctaagtgggaatcctatatgcccttaatgctgtgcagagatggagcttggaggaggtggctgcggtggtatgatgcgctcaatggatacaagaagctatcgttgtaggcaatgcttgacaagagagtctattaggcatcgctctttcattaaagattgccattgcactcttatggagtttgtgagagttggattttactacttcgtaaaaggctatgaccccgatcttgcacacagagagatgactgaaaatgcatcagatggaattggggctggagtatctaaatctgttgtttatggggcatatgctatgtgcagagaacgcatatcgagacattagctatacagtattagagattaaaagatgaatggagaggtacttgttgattttatgaaacttcctattaggaacaagaagggcagaagtgaggaatggcttgtgcttggtttcattgagagaaagagtgggaggcatagaggctatctaataccaaacatcaaacagcaaactatcgtccagtacatggccaaaactgttgaaaaaggggccatactctacactcccttctattctgagaatggctgggagttcttggataagttcttcgagcataggagacttttgaaagataaatcgaaggactatttcagcgagacttaggcgtggctcaaaaactctggctttgacaagatgtggagaaactgtaaagagcttgagatgcagtacttgaaattccaagtcaacatgcgcagatacggacgtgttcatgaaaatttgtagatgtatgtcgatgaataagtttggagaacagagtacacatctcttgaagaaaagagagaagcgctttgccaagccttccatgtggatcattggagagaagagaatgaaaatccagagaagtaattgggcattggtggtggctatggttagtttggaattctggaagaagatgagtttctcagactcttgaagacaactggaaagagagtctaaaagttccatgaaacacccgatgaatacagagagtaattctataagattaagtatgctactaatgataacggggcacgcatgcttttgccataaggtgaaactgggagagtttcagttgatgctggtgaagaaggagaaggtgaggttattgaaagggttgtaagtggtattgaatcgagagaggttcagaaagatatggatgtgtatgaaattgctatgaaaagattccagattgacaaggaactcgaagtgcagaagatgaaaaaagagcttgaagagttagagaaagcagaacctatcaacttatttgacgacatgtgaataattatccattaataatgtcagtcctactctcagttatagggggttttggggttttggg
>RRYP01008348.1_1_4001
cccaaaaccccaaaaccccctatAACTGAGAGTAGGACTGACATTATTAATGGATAATTATTCACATGTCGTCAAATAAGTTGATAGGTTCTGCTTTCTCTaactcttcaagctcttttttcatcttctgcacTTCGAGTTCCTTGTCAATCTGGAATCTTTTCATAGCAATTTCATACACATCCATATCTTTCTGAACCTCTCTCGATTCAATACCACTTACAACCCTTTCAATAACctcaccttctccttcttcaccagCATCAACTGAAACTCTCCCAGTTTCACCTTATGGCAAAAGCATGCGTGCCCCGTTATCATTAGTAGCATACTTAATCTTATAGAATTACTCTCTGTATTCATCGGGTGTTTCATGGAACTTTTAGACTCTCTTTCCAGTTGTCTTCAAGAGTCTGAGaaactcatcttcttccagaaTTCCAAACTAACCATAGCCACCACCAATGCCCAATTACTTCTCTGgattttcattctcttctctcCAATGATCCACATGGAAGGCTTGGCAAAGcgcttctctcttttcttcaagagatgTGTACTCTGTTCTCCAAACTTATTCATCGACATACATCTACAAATTTTCATGAACACGTCCGTATCTGCGCATGTTGACTTGGAATTTCAAGTACTGCATCTCAAGCTCTTTACAGTTTCTCCACATCTTGTCAAAGCCAGAGTTTTTGAGCCACGCCTAAGTCTCGCTGAAATAGTCCTTCGATTTATCTTTCAAAAGTCTCCTATGCTCGAAGAACTTATCCAAGAACTCCCAGCCATTCTCAGAATAGAAGGGAGTGTAGAGTATGGCCCCTTTTTCAACAGTTTTGGCCATGTACTGGACGATAGTTTGCTGTTTGATGTTTGGTATTAGATAGCCTCTATGCCTCccactctttctctcaatgaaaCCAAGCACAAGCCATTCCTCACTTCTGCCCTTCTTGTTCCTAATAGGAAGTTTCATAAAATCAACAAGTACCTCTCCATTCATCTTTTAATCTCTAATACTGTATAGCTAATGTCTCGATATGCGTTCTCTGCACATAGCATATGCCCCATAAACAACAGATTTAGATACTCCAGCCCCAATTCCATCTGATGCATTTTCAGTCATCTCTCTGTGTGCAAGATCGGGGTCATAGCCTTTTACGAAGTAGTAAAATCCAACTCTCACAAACTCCATAAGAGTGCAATGGCAATCTTTAATGAAAGAGCGATGCCTAATAGACTCTCTTGTCAAGCATTGCCTACAACGATAGCTTCTTGTATCCATTGAGCGCATCATACCACCGCagccacctcctccaagcTCCATCTCTGCACAGCATTAAGGGCATATAGGATTCCCACTTAGGCAATTATTACTCAATAGCCAACTGAAGCTAGCTTCAAAGCCACCTGATATAGAAAGCATGTAGTCACTCCTTTAAAAGGATCGCtcaactttttctttcctgaCTCTCGGATGCTTCCCTTTAGCCGGATTTCCAGGGTTTTTATTCCATGGCTAGTCTTTCCACCAGAATTAcccctttttcttctctgtagtTTTAAATTTGTACTCTAGAAGTAACTGTCCGAAATCCATCACTATATAATTTCCTTCATACCGCTTTAGTAATCgcaccaggggttttggggttttgggg
>RRYP01006139.1_1_3992
cccaaaaccccaaaaccccaaaaccccgtaaaTTTCGGAAATGAAGGTAATTTTTTGAGAAATGAATGGTAGGTAATCAAAGTGAAATAAAGTCTCCGTGCTGGTGAGTATACTCTccttcaagatcatccacAGAAACCTTCAAGAGCTCTATTGACCTTCAAACTAAACGAATCAACGAAAGAACAGGATATTCAAAGGTAATTATTTGTTTCTCCTTCGAATTATCTATTTTTCTGCTCTTAATAAAATGTGAGACTTTATAGGTTGAATGGACGCATCAATTAAGAAACCACCAATAGACATAATCTACCAATACGCGAAGCATGGTTTGATACACCCGAGGAGATGGTGTAGCTTTTGCAATGCAAGGATGCGCATGATCAAAACAAGCAGTGACTATTTTGGCTACGTTTGGGTTTGCCCCATATGCTATTAAGGAACAAGAGTGACAACTAGTACGCCCATGAGCTCCATAAACTTGctactctttgattttgcATTGGCGATGTTCATCAGAAATGCAACACCCAAGATGGCTGGAGATATGAGTTGTGCATCACATTCTCTACAATCACTCTTCGCACTATTTAGAAGGGCCTATACATTCTTTGTTAAGACTAAAGTGCTACCTTACTTGGTTTTGCCAGGTCCATGTGAGATTGACGAGGCTAAATTGGGTAGACAAAGATGGCATCATAAAGGAGAATTCCCGAAAAATATCAAATGGGGCTTTGGTATCTACTGCAGAACTACTAACATCCCAGTTATATATGAGATAAAGAATAAGCAACATGCATATCTAgtatcaataatgaagaagcatatGCGTCCAGGGACTGTTGTTCACTCAGACCATCATAGCTCCTATGTGATTCTTCGCTGTGCAAAATCCTTATTGACCAAGTACGGCATGTTCCACTATTGGGTATGTCACGCAAGTTTGTATGTGCATGAAAAGTTCTCATGGGTTTTCACAGGCAATATCGAGCGTACTTGGGGTTAGCTAAGGCATATGATGATGCCACTAAAGTTTCAtaagagctcaaagaggataGAAGAATATTTATGTGCGTATATGCTCTAATAAATggtcaaaaagaagaagcatgaaTCTTGGACCCTGAAGATGCTGCGTGACTACTACTATCATTAGCACTACATGTACCTTAAAAACAGActaaatgaggaagataggatGCCTAGTGTGAGATCAATTGAGGAGGTAAATGGGAAATTTGAGACTCTGGGGATGTTTTTTCGTGATTATGACGCTGAATTCCATGCCAAGCGCTTGCAAGAATTCAGTTTATTCCCCAATGAAGATCTTGAGGACTGCATCAGGCCTTTGTCAACTGCAGAGATAGATCCATCAATCATTAACCTTAAGAATGATCCACATAAGCATCAAGTGTTCTCAAGAGGTAAAAGAGACGACATAGTTGTCAGCTTGGATAAGCAAGAGGACAAGAAACTAAGGAGAGATCTAGTCAGGttctttgatgagcatgGAGGTTAAGGTTTGTTTAGAAAAGTCTTAAACCAGGAGCAAATGAAGCAACTGAAAAGTGGTCAACCCCCTCCTTACACAGGGCCAAAAGCATCTAGACCACTCAGAGATCCTCCAAGATTAATCCATTCACAAACAATTGACCTTACACATGACGAAAATGAAGTTATTGACCTTGATCATAATGAGTCTGATGACTCAATCATTCAAGGGGAAAGGCCACCAAAGCATAAGAATCTTCCAAAAGTTTCAAATCCGTACCTAGATCCTTAGTACGATCATGAAGACTGGGGAGAGTACAAGGAATTTGATAtctcttcactttcaagggATGATGGAATCCGAAACTACTATAAGGTAGTACATCAAAACTACTAGCACGGAGGCATCACACTTGCATAACtagctgaggaagaagaagagttgaGGAAAGGTAGCAAGGGAATAGATCCAATCGATccagaggaggaacttcTCGATAGCGATCTTTCTGAATGAAGAGCATAATTGTGATTTGCAATTTCAATTCATAATCTGCAggaataggggttttggggttttggggttttgggg
