# Supplementary material for: Distribution of Merlin in eukaryotes and first report of DNA transposons in kinetoplastid protists
Source: PLoS One. 2021 May 6;16(5):e0251133. doi: 10.1371/journal.pone.0251133 (PMC8101967; doi:10.1371/journal.pone.0251133)
Supplement: S3 Appendix — Contigs containing positive hits for each species are provided as fasta files. Nucleotide sequences from each Merlin group or family are also provided. All protein sequences were provided in a single file. A README file is provided with additional information about files. (ZIP) [file pone.0251133.s009.zip › S3 Appendix/contigs_Alveolata/GCA_006503475.1_Stentor_roeselii_Alveolata_contigs.fasta]

>RSEH01000103.1_98158_104571
TCGCGAAAAACggactatgaaaaaatcgttgtCTAACTTGTGAGAACTTTTGTGACTCTGGATCCAGTGAGAGATCAAAGAAGACTTTCCACTTCCAGGGTCTCCTGTTATTAAGATTGGAAGGTTTTCAGCTTCTCCTGCCTCGGTTTTGTAGTCTTCGTGTGAGATGAGTGTGTCGATTTCTTGTAAATAGCCTTCAAAACCGATTATTTCATCACTTTGACAGGATTTTAAGTAACTTTTGTGGATCTTTCTGTGTAAGTTGTACCTGGattgctcttttatattcagaCTTGCGTTCATTGCTTGATTATTAAGTAATTAGGAACTTCAcatttcttattttaaatgGATACTTTGAACCTGCATGAAGAAGACCCGTCGGTTTTTGATAACTTTATTCATCGTAATACGAGAACTGAGATTAGTAACTTTGAAGGATCTTTTCGGCCTTGCTTGTTTAGTAGAATTGAGTCcagttcttcttttgaaagctCTTTCGAAAATTCAGGAGATAATTTCAGtgaaatcattaaagaaGAGAGACCGCTAAGCAAGTCTTACAAACCAGACTCAGTCCTCAAGACATCATTTCTAACAGAAAGACCAAACTCCCcaagttttaaagaattcgaTGCCCGCAACacagaaaaagattttttaggtactttcaaagaaatccttcCAAAATTCGAAGGCAACCTTGACAAAAGCGATGCAAAACCAAAAGAAAAGTCAGAATCATTCGAAAAAGTTGTAAAACACGacgatttttcaaaagacgTCGTAAAAATCGACGGGCATCACTTTATGTTCAAAAAAGGCAACAACGAGATCGAAAAAGAAGCTCAAGACGACAAGTTCCTAACATTAATCGACATCATTTCCCAAAAAGACGACGAAATCAAAGACCTAAGGACTCaagtaattgaaaaagaaaaggaaatcaGCGAAAACTCTCTAAAAATGCGAGCAATgcaaggaaaaatcttgaaactcagtgaagaaaacaacacccttcttcaaaaccttgaaatttCCAATGAAAAACTATGCAGGtctgaaaataattctcaaaaacttcaaagccACTTAAACGAGTTACAAAAAGAACTACAAAGActagaaaaaggaaaaaaagaagaccgTATCcgaaaaatcactgaagaccagccaagacctgaaaaacttgaagcgAAAATCAAGGACTTACTATCAGAAACcgattttttaaagcaagAGCTTCAAAAGCGTCCAACAGTTGCACAGTACCAGTCATCAATCTCACGAATCGAGGAGCTAGAAGGAATGCTTTCAAACCGTAAAAAGCCTTTAAAGTCAGAAAGACCAGAAAGAAGTGATTCTTTAATCCCATCTCTTTTAGAAgtgttaaaaataaacaaccCAAGCGAAATCATCCCTTCTGTGAAAAGCCTGAAAAGTCCTAACGCGAATTCAAAACTCTTCTGTCGAATTTCTTCGTTGATCACAGACTGTGTACCACCAGGGACGTTTAAAGATGGTCCAAAGCATCGAGATGTTTGGAAGTTTATAAGAAATGTGATGGAAAGTTACATTCAACTTAAGAAAAACGATGATCATCTGGTCATAGCGAAAATACAAGGATGTCTGGGAATTGGTGAAAATTCAAATGTTTAtcaagaagttttgaaaatttataacaGTCTTCATTTCATGGAacttgtttttgataaacttaaGTCGAAACTAGGCCTTTCTCCTCATGTTACTACTGAAGAAGTGGAAAAAGCTGTTGATGATTTATAAATTAATTGAGTGAAAATTAATCTatttctattatttcttggaatttttttgggCTGTTGTCGAAAATGAAGGGAACTAGGATTTTTGGACCTAATAATTGTTTGAAGACtggatttgattgaaagattttaaaaatgtGGGAAGTTTGGATCtttgaatgattattttctttgttgCTGGAGTTTTGAGCTAGGGTAAAAATCTCAGCAGTTAGGGTCTCAAGTGCTACAGAAATAGGCAAGGCAGCTTTTTTACTTACCCTTATATCCTTATCACAGGCTTTCATTTGTTTAAGTATTTTACTTAtaggaaaaatcatctgaGCCTTcgacttttcactttttttctgaaattttccaatattttcctcctcttctttttcaatcttatCTTCCTCTTCTatttcaaaagcttcaagtccttcatctTCCAAATCTTTCTCTGTTCTCATCTTTATAAGtgaatctaaaaatcctctaaGGGGGCTTCTAAATATGGAGGAAAAGCTATACAAGGaagattcaaataattccCTCGAATCACTTATTTTTACTTGTCTAAGACCCTTGGAGGGCAGCCTTGGTCTCGTGTGCTGCAACCATTCagagttctttgaaaactgTTCCAGTTGTTTCGATTCTCTGACTTTCGGCATGATAAACCACAAAAAGAACcaaaaactactgaaaaaactcaatcaagAACTCAGGGCCAGTGAAAGGCTCAAGGCTGAAGTTAAACTTCTGAAAAGAGAACTTAAAGACATACTCAGTGCAaataaaactggaaaaatcgaCTGCAAGGCGGACGTGCATCAACTTTTACTTGATAAGAAATTGCcgaagaactttttagatatttttgaaagtgCGGAAAAATCTCTTAGCTATATGATTAAACTGGGAACTATACAGAAGGATATGGAATGTAAAAGATGTTGcgaaaaaatgcttttgcAGGGGAGGGGAGGGTTTGggtttaattattattgtGAGAGATGTAGGGTTAAACTTGATTATAAAGTTGGAACTTTTTGGGAAAAGTGCATTTTGGAACCGAATCAGATATTGTGGCTTATGCTTTTGTGGGTGGTAAAAGCTCGAGACATCGAGATAAGCCACTTAATGGAAATATCCGTCGGCTACGTCTCATCACTAACATCCCGAATCCGTAAAATAGTATCTCGCGAATATCTAAACTCCTTGCCAATGTTCACCGGAATAGTCGAAGTAAACATCCGTAACTTCGTAAAGCGAAAAATCGAGATAGGCAAAAGTAAAGCAAAGGAAAGATGGGTGATGATTTTAGTTGAACGTGAAAGAACCTTGGTTTACATGGAAGCACTTTCGGAGAAGTCTTTCTCATcaattttgaagataatcCAGAAAAGATGTGAAGTTGGGACAGTCATCTTGACTGAAAAGTTGGCAGTGTTCGGAAATCTGGAAAACTACGGGTATCCGCACTAtacaatagaaaaaaataagggATTTGCTTATTTGCAAGGAACaaagttgaatatttctaAAGCTTATGGACAGTGGGCTTGGATAAAACATGCGATTAAAAGGTATAATCGAACTTCGAGCTATCTTAATGACTATCTGCTGGAATTTATTTGGAGAAATAGCATGAAACATCGGTTGCAGCAAGGAGAGATTATTAGGGGATTGTTTAATACTTCTTTTGTTCTTGTTTCCAAGTGTAAAAGTGAGGAGATTCAGATTTCGAAGAATAATGAGGATGTGGATGAGGTTTACTTAAGTGATTAGGTTTTGTTGATtcttcttggtttttttagtatttcatgagtttttgatttttacttatcttcaagatatttgaaattaaactCGAGTTGCCCTGAAAGATAATCCAATCAAACCCATCTCCtaaaaaccattaaaaaaaatcctaaccCTAATTCCTTCACACCCTTAAAAACCTCTCCATTCTCAccaaaaaacctgaaaccGCTCCATcccaaaaacccttcaacctcttcaaacccttcaaacctcttcaaacccttcaaacCTCTTCAAACCCTCTAACCATAAATCCACTAAATCctcaaaatcctcaaaatcctcaaaatcctcaaaatcctcaaaatcctcaaaatcATCCAAATCATCCAAATCATCCAAATCTAATCCTCACCTCTTTAAACCCTCAATTCAACCCCATTTGAAACGGCCTAcataaatcctaaaaaaacttctaacaACTGACCTAAGTAATAAGTTAACACTCAAACAATCTTGTTGAACTTCGCAGCCTCTACAAGTGGATTGtcttcagagatttttctaATCCCAGCGCTTCGATGATCGAACGAGCAGCGGTGGTCCTCTGGGTACCTGTGCCTTGTGCAGAAGAAGTTCTCGCACTTACACTTGAAGTTCACAGGGCCTAATAGTTTAGAACACTGAAAACATTTGTCTGCATTCGGCGAaacctttttttcttcctctGGGATTGTAGATGATTTTTGAGGGTCTTGTGGAAGGAATGACACGGATGGAGTTGAAGAAGGCTTTTTTGAGTCTCGGAAACACTTGGAGCAAAGACCGTCTTGACAACCGAAAAATACTTTGCAGATACGACAGATTGGGGCTTCcattttgattataagaTCAGAATAGAGATGATTTTTGGTGATTTATTGGATAAAGATAAGAATTTCgagatttttgaatgaaaaaaagtgatttttttatttgcggtgatgatttttttaagttttttaaagtttgttAAAAGGTTAGATCTTCTACATTGAATAACCCTTGCATtctgaaaactctttcaaaaggAGCCACATTCCCTTCATgagagttttctttgaaagaattgtGATCGTTGAAAATAGcgaaaacaatttttttaaagcaccctttaaaatttccttcaatttcttgTTTGAATAACTCAGCAACTCTCTCAGTTGGATTCCGATACGCTCCACAGCCTAAAGCACTGAGCACGATCGAGTCATGTCCTCTTACAAAAGCGACAGaaagaatcatttgaattttatagaTCATTGTTTGAAGGTCTTCAGGATTATAATCGAGTTTTCCATCATTCATCACAAGTTGCGGTCTTCTGATAGCTGCGCAGGCGATCATTGAGAGAGGAACAGGCTGAGTTAAGAATTGATAAAGACTAGcttcactttttctaaaGACATTGATTTGAGGAGTGTAAATAACTCCGTCAATAGGATACAAATGTTGAGGTAAATGCAGAAAGTAGTCAGATCTTCTGAAAATAGACTCTTCTTGGGCACCAGCACCGTAAGCCACTCCTCCCCCAGGGGTGAAGTTGTTAGCCATATTAAGAACAACAGGATTAAACCCCTGCTTCAACTCTAACCCAGCATCAAGACAGTctccattaaaaatcacGACCTGTGTCtgaaaacaagaagaatCAGGTAAAATAACACCCAAATGCTTagaactcaaaaaatccgAAGGAAtcatttcaactttttctccATTTTCCAGTATAAACGACCTGTTTTCAACACAAGAAACTGtttctttataaacttttatcCGAAGTGCATATCTTTCTTCTTGTGTCAAACTCGACAGTTGCTTCGAGTACTGCTCATATCTGGACTCCATTATTACAACCATGAAGAAGACTCGGAAACAAGTTAATCAAGGTTATTTATTATTGTCGCACTAAAATTGGGAGtactttttaaatattgatgGAAAGCGAGTTGGAGAAACGCTTCCTCCTTGCTTTGAAATCGGACTTTCTGATACTGTTGACAggttcaagaattttttcgtGTTCTTGATTGACGGAAGCTTCGGGTTTGTGATTGGCTTTTGCTCGAAGTCACGGAATTTCGTCTTTAGGTACTTGCGAGTGCAGGTTGTTTCTACGCTTGCGTCGGTTTGGTCGAGAATTTCCATTGTTTATTAGTTCTTAGCTAATtctatttgatttttatctttcttatgttgaaggattttgtaGTGGGGCGGATTTAGATTGGATTGGGTGAGATTTTGATCAGGGGTAGATGAATTTACCcggaaaagaagaaattttaggttttttttgaggtgatttttttgaaggattttagaggttatttgatttttattgaaattttaagggaattttttgagatgaATTAGGAAAGGTAGTTTTAATTAGTTGGATTGGAATAGCTGATGTTAATTATAGATTATTTGAGgttattaaacttttttgCTTTGGTGAAGATAGGATTTTAGAGATATAGacatttgattattattggATTAAgcaataattaatttttatattcatgAAGTCTAACCATCTAAAGTATAgatctttaattttctttttgtctAACACTTCAATTATATTCATTAATTTATCAcaataaatctttaagtCAAAATAGTGCTTCAAAATTACTATTATAATATGAAGTTATTATTtgtatttaattttaaagaacaTAAGCCTTAGGATAAATAatatcattttcttgaaactaATTCGAActaatttgaattttaactAAATCCCTGAGAATTAGTCTAACCTCAATGAGTAAATAGATACAGATTGCAACCCTCACAACTTTAATATTAATACACTTACCT
>RSEH01000214.1_73474_79788
caattgcactcttatctggggattggctcaggttgcttggtgagtctatcgagttgatcaacgagctggttgggaatttgtaaggagttttaatttgttgacattcattttcgaaaggttgtgaattcagatccatcattcaatatttattaagttgattcaactttaatagactaaaccaaatctaattgaaacgtgataaatgagaggtttaatctcattgaattattatgctattgttaataatatttataattgagtatagctgagaacgatgaattgataaatgtaattatttagaaaaatttagaaatttgtcttctaatttctgaatttattagatgaaattatcttgtctcgtaaaaattatttattgtattatatcgagataatgagttatttcgaccatttttactttgaagcgataaacttttgatattcaaagactttgaaggatagattaaaatggctttagttaatggcaattgtttcaagtattgagtaataaaattataatagtgaaagtttgtagtatacttcatttaaaatttgaaggtttctctcagtgattaatctaaaataagatttactatctcaagaattatattagaacaagaagaagaagagattcaactcaacaagtttccgattgaaaaataatttatttctaagaaagaatttcattagttataaaaaataatcatacatttttttagaaaattttgatcatgtttaattctcggtttcaattttgtgattttttcttagatatttgagtttactaaaccttaatatttcacaaaactaaagaaacatccttagaaatttattttttttccccatatatatttatttagatggttcagcaccaaatcgatgttttaaaattttaaacttatccctaatatttcctcaatatctaaatcaatctttcaatcataaaatccaaaaactctcaaccaaatcaatttattttatctcaaaaccatttaaaacatacctaaagatagagtatcacaaacttaacttatccaggtccatctctcccctcacaccgaaaatgcccaaaattttcactaaatattcttcatcttcctaatatttatccaccctatactaaaaatgaaaacgagccgattcgaagtgactcctccaaaagaagcatatcgttactggccatcaggagcgaactgtctaatcgaaacagaagacttcgtagagcgtctgatattttcaaaacaagagctgaaagaatgggaaaaagtagtcttggagcagctcgaaaagtatttaacccagcgagaactgtcattaccagacccaacagtgaagttgagattcctttacgggcagggttggaacattccgaacaccttcgaagcgatcaagtaccacatgaaatggaaacaagaatggcctccaatccggtccttggtgcctttgatccatccagtgctgaactctggagggatctacattcacggcagagacaaccgctaccgtccatcgctggtgatccgtccatttaaactgagtgaatttaactactaccttcatctcgcctcagcttacttcctcctcgagttcattctcgacacgatgctcattccaggccaaatcgagaactgggtgttaatcattgacatgaaaaacttcccactttctgaagcccttaaccaaaaaaaactcatcagcgagcttttcactcattatccctgcagggtgggaaagatttatatcatgaatgcagggaagactatccctggacttgaccgactcattccccaaaacactttctttaaagtgcatttcattgaaaacttggttgaaatgctcagcgacttccaccccagacaacttgaaatacgcttcggcggaagcgtccctaaccttaaaactttctggcctccttgcaactctggagcttcttttcgggctgctggcgactcggttcaggagttcttgtcggctcactcgagttataaggagtattttcccggagggactaaaatttattcagacttgagcagcttgaaagcctctcatgctggtgaaaaggaaagttttatttcaaataatgacttcaaagatgagatctggcagagattggaacttgtttcagcttcttactcgtttttggccatggaacacttgaagactcagggcgatgaggaaaagaaggaaaaaggtgaaaggaaaccgaaaaattcagatgaaatgactgtggcttcttcgagagagccgaataagatattgaaggatgagacggaaattccttttatttgcaatttttgtacgagtgaatgcagagtgatttaaaatctttgatttatcataattttgattaagaaataggtaaatagattgatggggctataaatgtacgatttcgaagagcattcaactaaaattttaactgttctaattgcttttcaactctaaaatcatgattatatttcaccgtggaaaacacagacctaaaacgtctaataaaatcaaccctatcctaaaacaaagagctcgaatgtcaaaaaaattgattcaagagtctctagaaacaataaaatccaaacattacttaattcttcaattattccaaatcatcacttcaacacagtacatacatgaaatacatacaaaacataaaccttccaaccaacatttttacaatagtctataacccagaactcgcactttcctttctttaccaaaaaaaattcttaactccaataaaacaatgtgaatgcggtcaacttttcgattaaagaatcatttttttaacctttcactgtggcaatcgtctcagaataactcaagggtcatttgggacttttccgagttaatcataggaaaaatcgtctttattttgttcttatagacaatgaacttatccaactcaatcatagtaacttcgacacaagttgaaaggcgagtcgtgcaacttgtcacaaaacgaatccgaggaatagtctccagtcatttcatgaaactcttcccaagttcaaaggaatcgttgaaattgacgagtcctgcttcagatcaaccacttcgaagccaggtcttttcccaactgacaaataggtcttcgggatccacgattgtaaaataaaactgatctagtttgaaatcgttaccaaaagaactgctcaagtcctccttcgaataatccaaaaagtttgtgaagcaggaacaacagttatttcagatcaatggagtactaatcagaaactctctgatttaggctttcctcatttcttggtctatcactccaaatttttcatgaaccccaaaagtcaagatccgtactcaaaacatcgaagtttcctggtgttgtgcaaagcactggataaaaaaacatcgaaaagtctccaatttccaagaccatctgaatattttttgctgggctcgacagtttaaaagaggaaataaaaaaacgaggtctgatgatgaacgagttggcagaggagatctttgaagactatgtcttaagtgaaaaatcttttgggtgtagttaaattgaatattatagaatcatggacaataaatagcatgggaagctatatcagctgcatggaaaccccttcatccactgaagataataaagagattgaaaaggaaaaactcactgctattgagtttgaacaaaaggtttttgatactcatgcagactccttgaaagagacttctggcattcctcagccacgggcttttcagagtggttcagtgaaaattatgatttactagatagttaattttcttctaattgcctggccgcttataaatgcggaaaaaactcaaacatctcaaaaaagactctccttcacttctaacttatctcagcagtcagtatgcgaataactctgtcgacttaggacttccgaaaggttttcgaggctctcgtctcaaagtgagttataaccaacaatactcatttatagcgagttttgatcaccagttgaaacgagggtctttgcctttcctgaaagagtcactaactgttaaaaagattgagttttctccacctaaaaaatacgaaatgccaataatcctcaaacctcgagcaaacaagccaggatcactagaaacaattgaatcctgcaaagaaataatcaagccacgaacagagtctcttccctgttcaacaataagagaaaagccagcaccagacaccgaccgaaagtcgagcagtcaacagccgactccaaaaatcctgatcgaccgtaaaaaagactctccagcagtctcaaagccagcatattcaaaaatttcgaaacctcttccaaagatgtccttacgagaagcgatccgaaacacggaatgggcgatcaaagcacgtccagaactcgacaggatgtggcgaaagctgctcaacaggtcgaacggagtggaaatccagcagcaaggatcagtgcagtacaaatacttcatcggcaaagggaacaactctcgcctgatccgaagactcatggtttccaggtcctggtgggtcgatgtcggcaacattgaagaagcgcatttcgcttggactcagtggaaagacaagaaattgctcgcaggtttcatgtgtgcggaaaaaagccaaattgagaaacaagaaactattcaggcaccgtgcatctgccctgttaatgtgaaaatagagaaaaatcagtatcgcactgttgatattgaagaccttggctttcagaatattagaaactcaccgagttacacagctcttgaaacatcgccggtggaccctagctctataaagatgcataacaaaattgagttcaatcaacacctgactaacaaaaaaggactgtactgttcacttaagtcttactgtgaagcacttgatcttaacttgttcgacttcgttcctcagacttttcatataaaaatgggagataaagaccctcagttcttgaaatttgttgaagagtttcaggcaaacaacgaccctgaaaaaaagaagaaaattatgaacatctggattataaaacctggggaaaacagcaacaggggccagggaattacagtgagttcaagtttagaagaaatcaaggcgatagttaatgagaaaagcactacgaaaaacaatgaaaacagaacatacatcatccaaaaatacattgaaagacctttccttgttcataaacgaaagttcgacttcaggtgttatggcctgatcacttctatcaatggagtcatccagggttatttctactcagaaggctacctcaggaccacatcatgtgaatacaacatcaaagacacttccaacaatttcatccatctgaccaacgacgcgattcaaaagcacagcgaagaatacggaaagttcgaagatggcaacaaactttcttataaagacttccaaagatacctcgaccaccactacactgaacgaaaagtcaactttgttcaagaaattctgccgaaaatcaaaagtcttgcaaaggactccatcatgtccgcctttcttaaactggacccgaacaggaggcttcattgcatggaaattcttggatacgacttcatgattgacgcgaatctcaagccttggctcattgaagtcaatacgaatccttgcttggaactcagttctagctatttaagttacttgattcccactatggttgacaatgctcttagaatcgctattgatcctatgtttccacctccttgtaataaaacttcttttgaatcgttcagcgaaaatcggtttgaattgattttccatcaagaaactgatggactagagtttctggaaagaattggtgataggaaaagtgtgatcatggaaactcaagaagtttctgataaggaagaacttttctctgaggatgaagtataaataagttgttttaatagattgaggaatgcttgaaaattgtttagggattggaattttatagaaattaatgatatggattattataacatcaaaacaatcatttcaacaaattcataattaaaagttcaatccttctccctcccaatcaatatctctaaaatcattaaaaatattccatatccactgataatctctctatcatgaaattttccatgatacattgccaactcataagtattttcatagtaattcaaataaaaatgctcctaaagtcctcaagccgaaacccatcgccgatcggcataaacatcaaaagaatcatctcaaaaactccaacgaacctaaaaattcattccccaactctaaagaaaaagttcactccaacagtgaacaagtccttcacatgctacaaggaaaaagttcagacaaagcaccaacgagcatcctctttcgaccgcagcaaggaaaacctggc
>RSEH01000357.1_8297_14572
TGCGCACACCATTTCGCATGGAACTCTACAAACAAAACTTCTGATGATGCGAGAACTTCAGAAAATGTTGTTGATGTCAGGTCTTGTATGGAGTTGCATGGGTTGCTTGATATAGAAGAGACTGAAGATAGCAGAAAGAGAATCAAGTGCATTTATTATAAACGTGGAGATATATCAGAAGtttgagtcatttttaatctaaaggatttaattgattgtgttatgaatttatttaaagttgtTATTAAGAGAACAGCAAATgaaaagtaataaatttttattttaaagatttatcattatttgattattttaatgatatcaTTAACCTAAAGATAAATTTAAcagttttactttttcctgactgaaaaatttggGGTAAACCTGGTCTTCGGTATATTTGACACGAACTGAGTAATAGtcgaattcaaagaaacatCTAAAGTAAAAGACTTATCAATAGGAGAAGCTGGCCACATTCCATCCTTTCCCTCATTCCCTCCAGTAAACAAAGGATCAGGTCCACTCTGTTCCAGTTCAGTATTAATCTTAAGCTCATCATAATTAGTTTTAGGCATCGCATTTCTGAtctcatcatcatcaaactCTAAAGTCTGATTCGCCCTCTTCGGCAAGTTAATCCTCATCTTTTTAATCCACCTGACAGCACAAACAGTTAAAAGTCCAAGACTATGAAACCTCAacaaataagaaaatttctcaagTTTCTGTATTTTTTCCACAACTCcatttaaaagtctttccgCTTTTCCAATTCGAttcatatttaaaaagttcaaaaggtCGAAGTCTTCTTTGCTATATTTTTCCAAGAATAAAATCAAGGAATTGTAAAGAGTTTCTATTGACTTGATGCCTAATGCGCATTGTTGAAGGctaaatttcattgaaatacTGCTGGCTGAGATCTTTGGTAGAGGAAGGGTCTTGGAAATTGCCCCGATTCTTAGACATTCGAACTTTAGCTTTTCGAAGACTTCGTTTATGAGCTCTAGGATGAATGAAACGTCGTCCATTACGCAGACTTCTCGGTGGATGTGGACTAGGGACTTGCAGAGAGATTTAAATGATGACTTTAAGGATTCGAGATCCCATTTTAAGTCGTAGTTTTCGTTTATTCGCTTTAGTAAGGATTTGTTGTTGTAGCCCAGGTAGACTTGAGATGAATCTATGGAGTCGTTGTTGAATGCTTGGTAACTTCCTATCATTTTTAGGGGTGGTTattggaatatttttttgggttgggtatggaaagtttttggatttgagaGATGTCAGAGTTTGGAATtgagttttcattttgaCTAAATGgatgaaattaatgaattaaaaagaatgattaaagttatttggataatttatagtaatttttatttaatttattggGAAAGTGTGTTGTTGTCTTCATAATCTTATGTTTTTAGCCTTTTATGGTATATTCTGTAGCAAAGTTAGAAATTAAATTTGGATTAATTACTGTTTATGTTAAAACTACTATAATTtaatctttgatttcaatatcatttcttcaaactaAACTTTCAGATAAATCTTGGAGAGGTTAATTAATTCTAAATAACGTagaattattaattattttaaattaatcgaattttaaataatttttcatttaattcatttaaaaattattcaaatagtAATTGTAGtgattcaaatttatatAGGCTTctactttaaataatttttaagcATTAAGTGAAGTTTTCATATGATTAACTAAGTAAATGCAAGATTTTCGAAactattattttcattcgaTTCACCAAGACTTATCTCAACCTGAGCGAGAACTATGCACAACCACAACatgaaatcattcaataattattaattaatattAATCAAACATACtaagattaaaattaatcaatactttaaatcaatcaaaatttttctgatgaaatttaaaatttattattaccTTGAATATGCTATagtaattaaattttatgataaagCATAATGATTAATCTAGAAAATTCTAAGTCTATTggataaattattaatttttgtATCAAAGACTATAAAAGGTAGatcatttttatacaaaaggatagattttttttttatatttcatCGAATTTACTCATAAATATATCTTATGAGCCCTTAATCATGTGATTAAAAactaatttaaatataatctCTTTTTTAATCTTGAATGTAAATTTAGGTGTTtctattaattattataagttTATGATTTGGTAAATAccaagattttaaattttttagatacaAATCATATCGACTAATAGAAATTTAAATACCCAAGATATTCTgcatccttaaaaaaataaaaaaggaaaaattctCAGTGAgggaagtctttgaaaattaataTATATATATTTCATGTTCAATAAAGTTCATAGTAAATTaacttaaattcaaatctGACTGGCCGAAAGAAACTCAAATTTAGTTTGTTTAAACAAAGATATACCTAATTAAAAGATATTAGggaaagaaattgaaaagttcatttaCTAGCAGAATTctctttaaaagatttgataatTACTTGGtgtgaaaaataaaattttaataaatgaacaaaactgaaaatcttCTGGAGATTTGCTATTGACGAAAGATTTTAGGAATTATCATAAGTATCTGTGGAGATGACAAAAGTTTAATATTAGCAAAAGTATTAGAAATCAGTcaatgatggaaaattaaaatataaagatcaataaatttttcctgatcTATTTTGGGCTCATGAATATTTGCAAAAAAATGCAGCACTTGAGCTTCATTAGTAGAACTACTGttgagagtttttattatgtcCTCGAGATGTATGTTTgatattattagaaaaaaatccttaattCATAGAGGAATAGATGAAAATAACGATCCAATAATTGTAGAAATAGACTAAATTACTTTTTAAAGCCATATAAAACAAAGGAAGATATGGAAGCGAATGATGAGTATTTTGCGGTAGAGAAATAGATTCAAAGttatattttcttcagaCTCTTGAAAATAGGACtacaaaaatattagaaGCTTTGATATTTGAATGGATTCTACCAAGTGGTCATATTATGATCAATGGCTCGACGTCATAcaatgaaattgaaattattcataaTGGAATTTATATTCATCGATTGGTAATTCATCAACATAACTTTGTAgatcaattgaaaaaaagtatctgcactcaaaatattaaaaatttatagtCAAGGGTTAAATGTAAATTCAGAAAATAGTATATCATGCCGAATcgtaaattatttttaagccatttatttaaattcacATGAAGACAGCAAGGTAAATCgaaaaattattttggaagaatttgaatgaattagatattcttatcaaatttataatGATTACCATAATAATATATTTTCTGCTTCTAACTTtatattatcatttttattcaaatatttagatcttaaaaaaaactataaagatataaaaagTGTAAATTCTGGCATTTGGCTaggattttaatttatttaacaaatttaaaatatgattatttttcaattcttcgaATATATGTTTTAGTTGCACTTACAATTGTTATTAATTGCTCCTTGTGTGATTGGTTGTTTTCTGCTTCAAAAGTTTGATCTATATTATATATTCTTCGAATCATTATCAAAATTAAGTAAAGTCAATGCTCTAGGTAATTATTATCATAGAATTGAATTATCTGAATATGAATCCTTACTAACAGATAGTGGGTATGATTATGTAGAGAATAAATAGAGATGGCACTATTACGAAACCTACATTCCAacgataaaaaatttgatccAGTCATAAGTAAAATCcaataattatatttaatcCAAAGTTACCTTCTAAAAATGAGTATTGAGTTGAGCTCTATCAATTATATGCAATAGAAAACGATTATTTATGCTCTATTAAATGATTGAGTTGTTAGGGACATATCGAATATAATCTATAGTTcaataaagaactttcaaactAGTACAGGTGACGATAGTAATGCTTAGGGtaaataaagattattttaatagtACTAAGTGAGTCATTTACTCTGAatttaacatttttttagACAGTCTAGCAGCATTCCCttaatcaaatattaatTCTTCTGATAAATCCTTTACTGAGATGATAATCTGTTTTAATAAACAAACTAAGATCTTAAGTTCTCAATGAGCATATTAaactaaatcaaaaaatttttaaaattttatctttacCATTTTCTTGCTTAGAAGCAAATCAAATGACTGATGTAGCAGCTGAAAACACAAACATAGCTTCTTTACTATAAAGAGTTGTGAATAGTTTTCAGTTCCAACCAATCGGCACACCCTACAAACCTAGATCCTGGAATTTCCAAAGGTTTTTATGaatgaatttaataattttggTTGACTGTTAAGAACTACACTAAGGtcagaaaaattatctaatttGTAAAAAGGACTGTATGATGACGTATCCTACCCTCATGGTAATTGAACTACTTCGATAAAGACTAGCATCTTAAGAACCCTCCTGAGAGCGGAACCTGGAAAATATGCCCTAAACCCTTCACgtcaaatttaaaaatcctttaccAAGTCATTCCAAAACCCATAAAAACCAAACCCACCACCTAAATCTCTCAAAACCCAATATTCCACAAACCAAGACCCTTCCCTAAACCAGCCAACCCAATTTCCTATCCCACATAACTTTACCCAAATAAATCTAAATCCATGCAAAACCTTCCATGTTGTGCCTGAGTCTTTAACgatataattaattaaatgCAGTTAGATTCACCAACGAAGTCGATAGTTCGAAAAGGTAGCCTGAACGACAACGAAAAGTACTCAGAAAGGTTCATTCCGAACCGTACAAGTCTTACGCTTCTGTCCAGTTTCGACAAACTCAGCGATGACAGAGTCCttttaagtcaaaattttgatgagCAGCAGGCCGCATACTCAACTTTATTGCATTCACAGTTATCACAAGCACCGAATAGTGGCTTATTCAGAAAGAAACTGTTTAAATTTGCAGCAGAGAACCCAGGGAAGGAAAACCAAGTTTCGGAACTGGCTAGTGAGGAGATTTACTCACCGCTGAAGACTCAGAGGAAGATTCCGAAACAGCCTTTTAAAGTTCTTGATGCTCCTGCTTTGCAGGATGATTTCTACTTGAACTTACTAGACTGGTCCTGCACCAATCACCTAAGCGTAGGTCTGGGATCCTGCGTATACATCTGGAACGCGAGTAACTCAAAAGTAACAAAACTTTGCGACCTGGGTGCAGGTGACTCAGTCACAAGTGTAGCCTGGTCTCAAAACGGTTCAAACATTTCAGTAGGTACCGGAAAAGGTACTATATTATTATGGGACGCATATCGTTCAAAGCTAATCCGAAGCTTTTCAGGCCACACAGGCCGCGTGGGTGCATTAGCCTGGAACAACCGAATCCTAACATCAGGTTCCCGTGACAGGCAGATTCTCCATCGGGACATCCGTTGTTCGATCGAGTCAGTGGCCCGTTTATATTCACACAAGCAAGAAGTCTGTGGCCTTAAATGGTCATTTGACGAGCAGCAGTTAAGTTCAGGCGGAAACGACAATAAACTGATGCTTTGGAACCTGCACTCAACACAACCAGTGAATAAATTTTCCCAACACACGGCAGCTGTGAAGGCAATGGCCTGGTCCCCGCATCAGCATGGACTTCTTGCTTCAGGAGGAGGAACAGCTGACAGGACTATCCGTTATTGGAACACCCTGACGTGCGAGCAGGTCCACAGCGTTGATACCGGTTCTCAAGTATGTAATTTGGTATTTTCTAAGAATACGAAAGAACTGGTATCGACTCACGGGTACTCTTTAAATCAGATTATTTTGTGGAAGGACAGTGATTATACAAAAGTCGCTACTTTAACTGGACATACTTTCAGAGTACTTTATCTTGCAATGAGTCCTGATGGACAAACTGTTGTCACCGGCGCTGGAGATGAAACTTTGAGGTTCTGGGAAGTCTTCCCTGATTGCAAGTCgcaggaaaatttgaatcgaAACTGTTTAATGCCGAGTGCGTATGACTTAAGATAATTTTAAGGATAATGTAGAATTAATACAGTTAATCGGCGTAGATAAACTCGTCGTCTTCTGTGATTCCTACTATGAAACGATAGGAGTCTAATACGCAGGGTGTTGCTTTGTTTGGAGAAGTGCAAGTTGTTGGGAGGGAATGAAGAGGGTTCTGCA
>RSEH01000034.1_200357_206509
atgaaagctcaagaaaagttgaaaaacagctaaattcttactaaacgactctattatacagacagacctcgtgaatgtctttaaataagaaaaatgaattcctttacaacctagaactattgaaagttgaaaaaactctaaaatccttcttcgatataactccttgtcctctctcttaagaaacaacaactttgcactaatttttctttcaaccttgggcgaaacatcgatctgatcgacttaaaatccttaaaagcagataattaaacttcaaatgaatgactttctcaaacttcatctgctgcaaagttagagaattaaaggtacttttatacggaggatatttgccatctttgaactcatgcagaataatcgacctgaaaactgaacctcagaaacgttgcctccaattagaaaccttaatacatgggcctgcttattcaagagtcaagttcttgtctttgaagggtctgcagaaaactagctcatatcacatgtaaaagattcatttttcagacagagacctgcgattcaatccaatctctcccagaggcgaatttcgcaacaactacaagttttttaaacaatcgaattcttttggtcgggttttaaatcagcagagtttttgggttttaccccatcaaaacgctttcaacgccatcaatatgaatctgatagcaaacatctggaagtttatttgtgaatagtaggtggtttgttttggaagttttaatatgaaattgatgaaaatgattactttgtgatcgactgacttttatttgctctggatgagggcctctgaactcttcgacttgcttcaaaaggggaagatttttttttattgattggttcagcgaaactctttagcatcaacactgagttgaagacagttgaatctgttgatttaacttgaattaaattatttattaatctacagctcatcctcttatctacctattttgagttccttcttcatatcctctattttggagaaagaaagatgcccgccgatatgaagacaataagactagaatctacttgcacaaaactgaataattgatattccgagctttcatcttttcatccaatttaaagctttcatcttcgtctgtatcctagaagaagcgaattttcgaacgcgcatcctgaaatcctcacttttccgtcgttctattagaaaattccatcatttctgcgaaaaaataaaattaataactttttgcagttctctattctcatagttcttcttaatgcatgtgacattcatggaagactcaaaagagaattgtttgtagttttaaaagtggcttccaacattcccagtagtttccagtgggtttttttggaagctgacataagaggagagtctccagggttcacagaggaatgcttttgaaggtaaatgcgcgaaaccgcaatttactcaacagggtctaaggcatgtcttcctctgactatttctcgcgtgcagaagcccaaggagctgtgattttatttaattctcttctgatatgaagttctaagtgaaatacgctggatttgcataagaccatcagggtgaaatgcttaaagataacctgtaagttactcttaatttcttcgattgaaagatcaatatcaatcgaagcaatcatcttcttgatcagctctgcaaagtcctcacgtggtaaagtctgatgaactgatcatcaatgataaaaaatactgttcaagttcattcatctcacttctaggcacagccttgataaggagatttcaaggaaatcctttccatgtctttaacgtctttttgatagggactcaccgatgacgaagtcatctggtagattttcctcttgcaagaataggtcaagccgatgatcttacagcgctgccagttcggaagaagagaatatttgaaagtattagtttaaaatgagagattttcaaggcacttaggttaaaaagacttgatgcaagtttatgtaaagctgaatcacttttgaaagactttctggacttgaagtcagcagactttcgaggttttcgtagtcgcagtagtcattgctcatattgtaaaagtaattgaaaatttcagagtagaagaataaggtaagttttagtttacatctgatggacgatttgctcccagataccagatttggctgaagtggatgggtagtattcacgggagtatagcgattttaacatgaaaaggactaaggcttggcttttcgaatattttcatgaatttggctgagtgtatgaaatagtttttcatttattctgtgaaaaagtttaggattttcgaggaggatataatggtttgcatagatatttgaaattgtgaagggatatgattgaatttaatattatttgaggatggatgcttcttggattatttaaagtagatattcttacccgagtaagtttttcatcgatttttttatttcttatttaagtaaattgagaaaatttatgctttttttgaggaaatcttatgagattagaagtttggaattatggaaaaatggtggacaaaggttttcagttggctgatttacagaaatatagatataccggtttcagtttgagtatagaaaatgaataaatagttatttttagttgattgatttcattagtagatattttatttttccttttttaatgagaatttgaatttcaactatattagaatgataaatccactccattataattagatgaatactttccatttttacgtggaataattaatttctttagcattcaataagttgaatttcattaaaattattatctcttacatgaaatctttaaaattaatacacaagtattttaatagctggtctgaataaattaaatgcataagtaaatttgaagaaataataatttctgatatggatgaagatttgaatatattggtgtacctgaaattgaaattcaactagataaatctaagtttggtaaactcaagtatcactaaggtcataaagttgatgcattatgcaactttggaggcaaatagttgaaaataataaagcttataaactacaacagattattaatgattatgtccatccagattcaaccattataactgatgggtggcgaggatattacaactttaagattaaaaatatatcatttgaatgtaagtcattccaaatcctttgttgatgaagaatcaggagcccacacaaattatatgaaggtgtttagtccgcttttaaataattaattcgttatcgtcatacacttgacaattttattgtggtttagacaaaatgaaggaaacctttggcaagcattcttaaatgcaattaagaaagcatatgttgatgattagttttaatacattttagataattaatccatggtcgttctcttaatattaagtgaatgtgagatagttgtgttgaatgccaaagttgaatgttaagagctatttcaatattttccagtctgaaagatagcaagaaaaaagaagaagtctccaaaagcgaaatatttttaattcattaaaaacaagggagaaaaacttaaaaaaaactaatgaatttttgagtacttcgaaaaatcgggtcctttccaatcatgaaattcatgtgaatagccctttggtgatgatgggacagaagaagccagacttattgaccataattttaaaaccattatcgaacctccttgattatgctttccgacagtttaacaacttgaataatttagaaactgtaactggtttaatttccatgctctttagatcctattgctactatagattctatagttactgtaatagtaatccgattatgctgactttctataacctcgagatcaccctttacctcatagacataagcgaatttccaaagcataagagagccaaaagacaaagccagtaattaacttaaccctcttacaagcgtttgatttacgtttccaaggtttcttattcactatgaatttcctcctgtaaagattagtcgtaggcaacactccacccacaataaaagagcatgaaggtgcctcgaatctagtagtttctggcttcaagtctcttcattttttcctccctgaccacttcatcattattttgaacaacaataatttcaagcacctcgtcttcttttctttaaaacatttcccctcagcagattgtttaaagtctcgaacttgttgtacacatctatggcttcatatatgtcttttccagagaagctgggcgttaagaactggtctataaagatttctttaggctgggtattgtcaggagcattaaaagtcacagtcggaaaagttacagcttctttttcgtgttttttttttcagtttgacattcgccttcttcttcgagttttctgagactgatgccaaaagcctgcttttcgaggacctgaggagtggaaagaagctagttggttgtcttcagcttttgaattgacgagctcagaaggtccagcagcgggtttctgactcggactggctgtggtttgaacgtgtgcttgaaaagagcggttttgaagtgcagaggtactccaggaccttttcttgcaggtctctttcgagactctcaatgtttttctgtttgcgggggtgcttgtaggacgtttctacctcttcttacacctctgtgattggaatgtaggcttcttttgctcttggcttgcctttcaaagtggtcgcctagtcgtctctcgaccaactcgtaacctgactcgattcaaagtcgctaatgtactcggagcttgacttcggctcttgcttcggaggctccgtcggtttggtttggctggatacctttttcctgcttgattttttttacttcttttttctttcgattttttttcgcgtgcttttttcttttgttcttcgtttttctaggtgagggttaatttttaatattttcggcaagttctcttccttttgctctatctgttgaacgggctagtttatctgcaacatctttcatttattctgggtttgaattttaacttgaatgaatgagttgcaagggtgggtttaaagagttttgatataattcaggaaaagagtttttattcagatgtttggattgtttatgatggttttggaatttaagattatttagtttcaatttaagatttcattttaaggttttggatcatgattttttttttgtaaatagtgacttagaacaaaatttaaatatagtttatatgggtgatatgaaaaaatgcctggaacgaatttgatttaaatctgcagacatagatatattctagataaaaccaatttatctaacttttatcataaagaaaaactattaatattcaaaccaatttatctaatttattttttacctaaaaagatattaagcacttcttccagccttctatcaagggagtaaactttttcttcgattctttcaattctcctatcttgttgagatactttttcttctatatattctgcaaaactgatatgaaaatctctgagcttgtcaattgtgctttgaaattttttgaatcgttcgtcaacagtacttttaaaatctttaaatcggtcttcaaatttactttcaaaatcacttgatttattgtttagggttttcattgaaactttgatttgatcttcaactttactttcaaaatcactaaattttttgtctagggttttcattaaaactttgattttgtcttcaactttactttcaaaatcacttgattttttgtctagggttttcattgaaactttgattttgtcttcaactttactttcaaaatcactaaattttttgtctagggttttcattaaaactttgattttgtcttcaactgtgctcttaaagtcatccatttgcttgcttggtttttggtttgatcatcgactgagatttgaaaggcactaattcgtttgttcagctctttggtttgggcttttatttgatcttcaattttacactgaaagtcaccaagtcgcttatctagatgctttgtttgattttttagttgaatttcaacctttttctgaaagtgtctgaaacttttattcaaattaccaaagttctgcttcaatcttttaatatcatcacccattgatagaatttttttcacatttacctcacacgaagcttgaacctcagtaatcttagacatacacatctttgaattatgctcacatgaagatacaaa
>RSEH01000104.1_39545_45640
GTTGCTTCTGGAGTTTTACgtggaaagtttttgaatgttgTAGTTGATGACTTGAATGAAATGGAATTTTACACGGAGGAGGTGCCTGATATGGATGGGATTAAGTCGTTTTTGAATGGACTACTTCTTTTCGCGAAGCCGATTATTTCGTTCAAGGTTTTTGGAACTGGAATTTTGATTCCtagttttattatgaaaGAGTTTGAGGAATTGGAAGTTAGTTTAGAGGATTCATTTATCAAGGTTGAAGGTGATTTTAATAGTCACAATAATTAATAGTCTCGAATATGAAGAGaatgaaaaacatcagagaacgcttaaaaaattttcaagaaagcAAATTAATGCTTCACAGTCGATCCGCAAACCGACTAActaaaagtaaagatttgaGTCCGATAACTAAAGAACCAAGCACTCAAAGTAAAGAAACAAGTGCTCAGAGTAGAGAAACAATTACTCATAGTAAAGACCCAAGTCCTGAAAGGTCCTTATCAAGTCAAGCTCtcgattttattttcttttacgaggtaaaaagttcaagttcatcattcaTTTACTGTTTCGAGAAGggtttaaactttttctaccttcaaaaatttgtTCTTGCAATAACGATGTTTGAAAAATCGAttgaaatcgagaaaaacaATACTCATGCCTTGAATAATCTGGGAGTGTGCTACCTGAAGACAAAGAATCTTGATTACtctataaaatattttcagaaaattattgaaattgataaaacaCTTGAATTTCCTTACTTTAATATATCTTCTGCTTATCTGTTGTTCgataaatttcaagagtCTATTCTATGTGTTAAGGCAGCTGAATCAGTTATTGAGACTTTTTCTCCTAAATTCATGCAACTGGTCGACATCCTGAATTCTCTTAAATCAAAAGCCTTTCCTACGatcaaacaaaaacaaaTATCACCagcttttgattttaaaatttctaagtcaatgattttcagtaaaaaagtAATCGACGATCTCAACATATCACATTCAAGTGGATTTTCAATGACAAGAGTCGACGACGACTCCAACAACTCAACCCAACTCGAAAACCCCGACCCTCAAATGATCAAActacaagaaaaacttggaaaaaagctaggaaaaatcaataaaaagcaAATCGACCCTGGTCAAAAGCTAGAATCCAAATACGTAACTGAAGAAGAGTTAAAGCTCCTTGAAGACGAGTTCCCCAAACCTCCATCCCATaaaaactactcaaaaatcgacgaaatcttaaaaaagctttatttttttcatcagtttccaTTAGAAACAAGGCAGATGATCTACAGCATCAGTACAATTCAGACCTTTTCCGCAGGTTCTTACGTTTTTCGCCAGGGAGAGGTGGGCGATGCTCTTTACGTTGTGGTGAAAGGCGCGATTTCAGTTGAAAAAACACTTCCCGAGTATGGAAATAAGAAAATCGTGGTAATGACTTTATATGACGGGAGACAATTCGGAGAAATCGCGGGTTTGAATGCGATGGACTCAGAAACCTTTTCCAATCAACGATCAGCTTCTTGCGTCGCTTCTGAACAGACAACTGTCTTAAGTGTTCCTCGTGATACTCTTTCCAGGCTGATTCTTTgtaaaaacaaagaagaactcgaagaaaagatgaattttttagtgaaaactttactttttaaaggattttctaaaaaatcacttctacCTCTCGCTTTGAATTTAGATAAGACTTGCTTCAAGTTGAATGATATTGTCTTGCATCAAGGAGAACTGCCGAAAGGACTTTATTTGGTGATGAAAGGCTTTTTAGATGTAGAGGCTGAGGAGaatattgtgaaaaatgagaaaGATCTGGAGTTTTCACCGAGAAGGTCGAGAATCAGGACCAAGTCGCCCATGTACTTCACCCGCGACCCTCCTGAAAGGCCGAAGACTCAGTCGAAATCGCCTTTAATGAGCATCAGTCAATctgatatttctttaaaaaataaggCTCGACCTTTATCTCGagtttcaaaggaaaaaatcactgtCGGCAGCATTAaagaattcgatttttttggagcgagaatctttaaaaaacagttttcaaagaaacaggtttcgaagttttcagttCTCGTCCAGAGCTCAAAAGCagagattttgatttttacgAGTTATCATCTTCAGTTTTTGAATCAAGATATGCATACTCAGTTTATGActattgttgaaaaaaatgatgaccTGGACTGCCCAAGTAATGTTgactctaaaaaatttaaaaaactttttcataattgGCATCATTATAAATCTCAGCTGATGTCAGAAATACAGAAAGATAGTTTCttggaaaggaaaaagaagttaTTTCCTTAtgatatttaaatgattaagTGTATAATAGATGGGAATAGAGTTGTCATTACTCGATGTTTGAGTTTTAATCTTATgtaatttcaatatatttgGATTAAGTAATTGATAAATATGGTTGACTTAAATGATTTAAGGAATATTGAGGACCAATTAGAAGTTTGAGTGAAATGACgcctttattttttatgagaaaataGTAATTGAGTACTGGTATGGAAAAATGTGTTTCCATCTACTAAAGTATGCCCAAATGCCAACATATTATGGAATATGAGTCAAAAAATAAGAACCTTAGATGCAGGAACTTAAATTGCCGAAAGTGCATTCTGCCAGTAAAAACACAAAATTGATGAATCTCTTATAAAttgttgaatgatttgattcTAGGCTATTTATGGTTGACAAAGTTTGGGGCTAATTCTGCTCAAATCTTTCAGGCATTAGCAAAAACTGTTGTTAGTTATTttgtaaagttttgataTCGTCTTCAATATTGATGAAATAGTACAATAAGGATATTATTATTCACATAGACGAATGCAAGTTCGGTAAAAGAAGTAGAATCGTGGCCATGCAGTAGATTAAGTATGGAACCTTGGTGGTATTGAGATGACTAttcataagaaaatttttctaatcgAGGTTTTAAACAGAAAGCAAAAAACACTTGCCAACCTCATCCTTAAATATGTAAAACCTGGTTATATTATAATCACTGATGGCTGGAAAGATACAtagattaaaaaattattatgaaCATTATGCTGCAACCAAATCGAAAACTTTGTTGATCCAGACAACcacaaagaaataaaagatattttgaattctACCAAACATGAGATCAAGCCTAGAAACTGAATCGTGAATATAAGACCCTatcttgatttatttttatcatgtAGACTCTATAAGCATGAATTATGGGAGGCCTTAATAGGGATAATGGATTAGAaaagttatttaaaatttatcttgATAGATCAAATAAAGATTTACTTGATCTTAGCTTATGAAAACTTACATTCTATCATTAAGGCCGTTTTCAGTAAAACCATAATCGTTTATTTTAATAGTACTTCAGCAAATgtaataataaaagtttctaaTTACATAAGACTAACAATAGAAATGGGAAATATCTGTGTTTCTTCTCAAGACGACGGAATCGACTACTCCTCattctcaaaaaatcttgaagaattcGACTCCACCTTCGAAGTAGGCCAAGTATTAGGTTTCGGTGAGTTCAGCGAAGTAAAATCAGCTAAAAGTGCATCAGGTGAAATAGCAGTGAAATGCATTCAACTCTCAAAAATCCGAAACCAGCTCCATCTCTTAAAGCGTGAAATCGGCGTAATGTTAAAGTTAAAACATCCAAACATAATCCAGTTACTCGAAGTATACGAAAATCAAGACTTCGTCTATTTGACAATGGAACTTTGTCCTGACGGGAACTTAAAACAAAGAGTAAAGAAATTCGGAAGTCTTTCAATAGACCAGGTCCGTCCCTTGACAAAAAAGTTGTTATCTGCTCTTTCTTTCATGCATGCAAAAAACATCTGTCATCGCGAcataaaacctgaaaacatTCTTTTCAAAGGGCAAGAACCGAAACTCGCTGATTTTGGACTTGCCAGGCTTATGGCTGGGACTAGCAACTTTTCACTCGTGGGGACTCCTTATTACTTGGCGCCTGAAGTTATTTCTGGAGATTATAACATGAAGTGTGACGTTTGGAGTCTTGGAGTCGTTATTTACTTCGCTGTCACGGGGAAAAAACCTTTTGAGGGCAAGGATCGTGATGAATTGTTTGAAAGGATACAggatgatgatattttttggGAAGGTGTTGAGGAAGGGTGTCAGGATTTTCTTAGATTTgttctgaataaaaatcatcgGATTAGACCTTCTGCTGATGATGCTTTAGAACATAAGTGGCTCAAAGAATAAATTTAGAGGTTTTATGTGTGCTGGTtaagtttaataatttggatgaaaacttttagcAAAAATGGTTTTATTAATAGAATGTTTTAGTATAATTGTTTTGGAGtagagaaaaaattcattctatggggaaaattttttaattattgaaagaatttataTGGATCAAATGGAAATTTCAGTAGAAATTTAGGAGATTGCAAAATTTTGATCGGatctttaaacaattttAGGGCTTGAAAATATGAGGAAATactttttgagttttaaatTTGTTTTAGTTGTCTCTGAcattttatttcaataataaattagATTATGGATTTATTTTGACGATGAATTAAATCTAAGAGAATAGAGTAAAATCTAGAAAGAAAAGTGGAAATATAATAAGAAAGTAAGGCCAAGATACAAAGTTCTAATTTGTAATCAATTCGATAATAATTCGAGTTTTTCGTTAATTAGAGACCATAAACTTTTTTTGCAAATCTGTATACAAATATAGTTTTAATAATCCATGCAAAAACTTCACAAGAACGATTTACTAAAAGATCTTAAGAGATAAAACAAAACCTAAACacatctaaaataattaaaccaTTTTTTCATCGATGCCATCTCGACCCAAATTTACTGATAGAATGTTCCATTTCATAAACATATTTTATACCATAAATCCTAAATACTAAAAATGGTCTTCTCCATTCTCAAAAGACAAGCAAGTCAAATTCTCTTCACAGGAGCAGGAGGACAAGTAGGTTCAGATCTTTTAAAAGCCATTCAAGAAAAGCACGGTATCGAAAACGTTCTCGCAACCGACTTGAAAGGCCCTTCCCCTTTATGGGATCCAAGCACAAAGTTCAGCCCTTTAGACGTGACAGACTCAGAAGAGGTCGAAAAGCTTTTCTCTTCCTTCAAGCCAAAAATAATCTACCACCTTGCGTCAACCCTGAGCGCTCCAAGCGAAAAGAACCCTCAACTGGCCTTCAAGGTAAACTTTCATGGCGTTCACAATGTTTTAGAGCAGGCAAGAAAATGTCAAGCGCGAATTTTCGCAGCTTCGAGCATCGCAACATTTGGGGAAATGGCTCCTAAAGTCCCTGGTGACCTTGACTTGCAGAGGCCTTGTTCTTTTTATGGAATTACGAAAGTTCATTTGGAGTTGATGGGCGCTTATTACCATTTGAAGCATGGAGTTGATTTCAGATGTTTAAGAGTTCCTATTGTTACTTCTGAAACAATTCCTGGAGGAGGTGCTGGTGCTTTTACTgttaatgttttttatgactTTTTGAAATATGGAAAAACTGTTATTCCTGTTGCACCTGATACTAGGATGCCacttatttatttgaaggatCTTACGAAAGGAATTGTTGATTTTATGGATgctgataatgaaaaacttagatTTAGGACTTATACAATGGCCTCTGCTTCTTGTAGTGTCGGGGAGTATGTGGaggaagtgaaaaaatatctgCAAGGTGATGTGGTTTATGAACCTGATTATAGAGATGTTATGATTAAAAGCTGGCCTGATGGCACGGATTCTGGATTTGCTTTTAGAGACTGGGGACACAAGATAAACTATGATATACCTAGAATGGTAAAAACTCTATTCGAAAATATATCAAAGTCCTTAATCAAGAATTAGGTCAGTAGTTAAGATATaaaattctatcaaattTCATGCATTTCCATAATTCAtaactttaattttttctaaagattaGCAATCAGCACAtactaaaaaaccttcataaTAATATA
>RSEH01000214.1_73380_79493
tttagaaaaatttagaaatttgtcttctaatttctgaatttattagatgaaattatcttgtctcgtaaaaattatttattgtattatatcgagataatgagttatttcgaccatttttactttgaagcgataaacttttgatattcaaagactttgaaggatagattaaaatggctttagttaatggcaattgtttcaagtattgagtaataaaattataatagtgaaagtttgtagtatacttcatttaaaatttgaaggtttctctcagtgattaatctaaaataagatttactatctcaagaattatattagaacaagaagaagaagagattcaactcaacaagtttccgattgaaaaataatttatttctaagaaagaatttcattagttataaaaaataatcatacatttttttagaaaattttgatcatgtttaattctcggtttcaattttgtgattttttcttagatatttgagtttactaaaccttaatatttcacaaaactaaagaaacatccttagaaatttattttttttccccatatatatttatttagatggttcagcaccaaatcgatgttttaaaattttaaacttatccctaatatttcctcaatatctaaatcaatctttcaatcataaaatccaaaaactctcaaccaaatcaatttattttatctcaaaaccatttaaaacatacctaaagatagagtatcacaaacttaacttatccaggtccatctctcccctcacaccgaaaatgcccaaaattttcactaaatattcttcatcttcctaatatttatccaccctatactaaaaatgaaaacgagccgattcgaagtgactcctccaaaagaagcatatcgttactggccatcaggagcgaactgtctaatcgaaacagaagacttcgtagagcgtctgatattttcaaaacaagagctgaaagaatgggaaaaagtagtcttggagcagctcgaaaagtatttaacccagcgagaactgtcattaccagacccaacagtgaagttgagattcctttacgggcagggttggaacattccgaacaccttcgaagcgatcaagtaccacatgaaatggaaacaagaatggcctccaatccggtccttggtgcctttgatccatccagtgctgaactctggagggatctacattcacggcagagacaaccgctaccgtccatcgctggtgatccgtccatttaaactgagtgaatttaactactaccttcatctcgcctcagcttacttcctcctcgagttcattctcgacacgatgctcattccaggccaaatcgagaactgggtgttaatcattgacatgaaaaacttcccactttctgaagcccttaaccaaaaaaaactcatcagcgagcttttcactcattatccctgcagggtgggaaagatttatatcatgaatgcagggaagactatccctggacttgaccgactcattccccaaaacactttctttaaagtgcatttcattgaaaacttggttgaaatgctcagcgacttccaccccagacaacttgaaatacgcttcggcggaagcgtccctaaccttaaaactttctggcctccttgcaactctggagcttcttttcgggctgctggcgactcggttcaggagttcttgtcggctcactcgagttataaggagtattttcccggagggactaaaatttattcagacttgagcagcttgaaagcctctcatgctggtgaaaaggaaagttttatttcaaataatgacttcaaagatgagatctggcagagattggaacttgtttcagcttcttactcgtttttggccatggaacacttgaagactcagggcgatgaggaaaagaaggaaaaaggtgaaaggaaaccgaaaaattcagatgaaatgactgtggcttcttcgagagagccgaataagatattgaaggatgagacggaaattccttttatttgcaatttttgtacgagtgaatgcagagtgatttaaaatctttgatttatcataattttgattaagaaataggtaaatagattgatggggctataaatgtacgatttcgaagagcattcaactaaaattttaactgttctaattgcttttcaactctaaaatcatgattatatttcaccgtggaaaacacagacctaaaacgtctaataaaatcaaccctatcctaaaacaaagagctcgaatgtcaaaaaaattgattcaagagtctctagaaacaataaaatccaaacattacttaattcttcaattattccaaatcatcacttcaacacagtacatacatgaaatacatacaaaacataaaccttccaaccaacatttttacaatagtctataacccagaactcgcactttcctttctttaccaaaaaaaattcttaactccaataaaacaatgtgaatgcggtcaacttttcgattaaagaatcatttttttaacctttcactgtggcaatcgtctcagaataactcaagggtcatttgggacttttccgagttaatcataggaaaaatcgtctttattttgttcttatagacaatgaacttatccaactcaatcatagtaacttcgacacaagttgaaaggcgagtcgtgcaacttgtcacaaaacgaatccgaggaatagtctccagtcatttcatgaaactcttcccaagttcaaaggaatcgttgaaattgacgagtcctgcttcagatcaaccacttcgaagccaggtcttttcccaactgacaaataggtcttcgggatccacgattgtaaaataaaactgatctagtttgaaatcgttaccaaaagaactgctcaagtcctccttcgaataatccaaaaagtttgtgaagcaggaacaacagttatttcagatcaatggagtactaatcagaaactctctgatttaggctttcctcatttcttggtctatcactccaaatttttcatgaaccccaaaagtcaagatccgtactcaaaacatcgaagtttcctggtgttgtgcaaagcactggataaaaaaacatcgaaaagtctccaatttccaagaccatctgaatattttttgctgggctcgacagtttaaaagaggaaataaaaaaacgaggtctgatgatgaacgagttggcagaggagatctttgaagactatgtcttaagtgaaaaatcttttgggtgtagttaaattgaatattatagaatcatggacaataaatagcatgggaagctatatcagctgcatggaaaccccttcatccactgaagataataaagagattgaaaaggaaaaactcactgctattgagtttgaacaaaaggtttttgatactcatgcagactccttgaaagagacttctggcattcctcagccacgggcttttcagagtggttcagtgaaaattatgatttactagatagttaattttcttctaattgcctggccgcttataaatgcggaaaaaactcaaacatctcaaaaaagactctccttcacttctaacttatctcagcagtcagtatgcgaataactctgtcgacttaggacttccgaaaggttttcgaggctctcgtctcaaagtgagttataaccaacaatactcatttatagcgagttttgatcaccagttgaaacgagggtctttgcctttcctgaaagagtcactaactgttaaaaagattgagttttctccacctaaaaaatacgaaatgccaataatcctcaaacctcgagcaaacaagccaggatcactagaaacaattgaatcctgcaaagaaataatcaagccacgaacagagtctcttccctgttcaacaataagagaaaagccagcaccagacaccgaccgaaagtcgagcagtcaacagccgactccaaaaatcctgatcgaccgtaaaaaagactctccagcagtctcaaagccagcatattcaaaaatttcgaaacctcttccaaagatgtccttacgagaagcgatccgaaacacggaatgggcgatcaaagcacgtccagaactcgacaggatgtggcgaaagctgctcaacaggtcgaacggagtggaaatccagcagcaaggatcagtgcagtacaaatacttcatcggcaaagggaacaactctcgcctgatccgaagactcatggtttccaggtcctggtgggtcgatgtcggcaacattgaagaagcgcatttcgcttggactcagtggaaagacaagaaattgctcgcaggtttcatgtgtgcggaaaaaagccaaattgagaaacaagaaactattcaggcaccgtgcatctgccctgttaatgtgaaaatagagaaaaatcagtatcgcactgttgatattgaagaccttggctttcagaatattagaaactcaccgagttacacagctcttgaaacatcgccggtggaccctagctctataaagatgcataacaaaattgagttcaatcaacacctgactaacaaaaaaggactgtactgttcacttaagtcttactgtgaagcacttgatcttaacttgttcgacttcgttcctcagacttttcatataaaaatgggagataaagaccctcagttcttgaaatttgttgaagagtttcaggcaaacaacgaccctgaaaaaaagaagaaaattatgaacatctggattataaaacctggggaaaacagcaacaggggccagggaattacagtgagttcaagtttagaagaaatcaaggcgatagttaatgagaaaagcactacgaaaaacaatgaaaacagaacatacatcatccaaaaatacattgaaagacctttccttgttcataaacgaaagttcgacttcaggtgttatggcctgatcacttctatcaatggagtcatccagggttatttctactcagaaggctacctcaggaccacatcatgtgaatacaacatcaaagacacttccaacaatttcatccatctgaccaacgacgcgattcaaaagcacagcgaagaatacggaaagttcgaagatggcaacaaactttcttataaagacttccaaagatacctcgaccaccactacactgaacgaaaagtcaactttgttcaagaaattctgccgaaaatcaaaagtcttgcaaaggactccatcatgtccgcctttcttaaactggacccgaacaggaggcttcattgcatggaaattcttggatacgacttcatgattgacgcgaatctcaagccttggctcattgaagtcaatacgaatccttgcttggaactcagttctagctatttaagttacttgattcccactatggttgacaatgctcttagaatcgctattgatcctatgtttccacctccttgtaataaaacttcttttgaatcgttcagcgaaaatcggtttgaattgattttccatcaagaaactgatggactagagtttctggaaagaattggtgataggaaaagtgtgatcatggaaactcaagaagtttctgataaggaagaacttttctctgaggatgaagtataaataagttgttttaatagattgaggaatgcttgaaaattgtttagggattggaattttatagaaattaatgatatggattattataacatcaaaacaatcatttcaacaaattcataattaaaagttcaatccttctccctcccaatcaatatctctaaaatcattaaaaatattccatatccactgataatctctctatcatgaaattttccatgatacattgccaactcataagtattttcatagtaattcaaataaaaatgctcctaaagtcctcaagccgaaacccatcgccgatcggcataaacatcaaaagaatcatctcaaaaactccaacgaacctaaaaattcattccccaactctaaagaaaaagttcactccaacagtgaacaagtccttcacatgctacaaggaaaaagttcagacaaagcaccaacgagcatcctctttcgaccgcagcaaggaaaacctggcaaacgtgcgtaaatcaaaaaaccgttcctttcgtttcacgtcaaaaatccttcaaaaccctcgggaagtccagctggacctgataaagcaagag
>RSEH01000011.1_103595_109990
AATCATTATTCAACAACTTGAGAATCTCCATAAATCattctccaaaaaaaaaatcaatagcAAATGACTACAAAATcacaaaaatccaaaactaACTCCtgattaaatgaaatttcaacttaaacaaaatcctaaaatttgATGACGTCActaaataatgataaatcTTCCATATATGTAGAGAAAATTGCAcgtaataaatgaaaatattactCACAGGCGCAACTGGATCAATCGGGAGTGGAGTATTGAAGGCTTTGGTAGACCATGGTCACCATGTGACTTGTCCAGTTCGGACTCTATCAAAGATCTCAAATCCATCATCCCACCCGTTGATTCGCTATGTAGAGATAAATAATTCCTTGGATGACTACTCGAAATTTCGCCAGCTTTCTCAAGGTTTCTCTTCTATCATCCATACAGGGTTCGTGAGTGGTCCTGACGACGACGTTAAAGAAACAAACGTGGTCAGAGGCTTGCTGGACTCAGCTAAGGACACCTCAGCCACTGAAAAAGTCAGCTTTGTCTTTACTACTGGAGGTTTTCTCTACGGCCACATGGATAGAGTTACCCCGGATGATGAAGCTACTTCGGAAAACGCACTTCCATTCATTAAATTCAGACTTGCCCATGAACAGCTTGCATTGGCAGCCGCTGGAGGCAATATGAATGTTAGTGTGATTCGACCTCTTTTTGTTTATGGTGGAAGCCATGTTGATAAATGGTTTTCAGCATGCAAGAAATATGGGAAAATCCTTGTTCCTGAAGGAAATGGAAGAATTTGCACAATTCATAGACATGATTTAGCAAACTTTTATAGACTTCTTGTCGAAAAATACGCGAATGGTATTTTTGCTGCTTCAGAAAGCACAGGTACTGACTCGAGTGATTTCATCGAGCTAGCAAAAAAACTGACAGGAGTGcaagaagttgaaaggatttctgATATCTGGTCTCATTTTCAAACTTATGGCTATACACTATTTGGACTTAACATGTTTCAGGCTATTGAGTCGAAACGAGGAAGAGTCGAGCTTGGGTTTGTGCCAAAGTATGAGATTCTCAGAGATGGTGCAAGTCTTATTAAGATAGACTAATTAGGTAGTTATGATTGATTTGGAGgagttcttgaaatttcGAGATTGTTTCAGTTATAACTTTTTGGGTTAGGTAATGTTTGAACTCTTCGAAATTTAGTGTGGAATAAAGAAGATGattgttatttttatgaataaaattcattaaagttTGTGTATTGatcgattttaaataaatttatgaattttattacttGATAACACTTTATATAccattttaataattatttatatgaatGGCTTCTTGTTTTGATAATCAATGCTTATGATAATCCGAGtgaaatatattttaagGCCAATGAAATTACCTGAAGTAAATTGGATTGAATCATTATTCAACAACTTGAGAATCTCCATAAATCattctccaaaaaaaaaatcaatagcAAATGACTACAAAATcacaaaaatccaaaactaACTCCtgattaaatgaaatttcaacttaaacaaaatcctaaaatttgATGACGTCActaaataatgataaatcTTCCATATATGTAGAGAAAATTGCAcgtaataaatgaaaatattactCACAGGCGCAACTGGATCAATCGGGAGTGGAGTATTGAAGGCTTTGGTAGACCATGGTCACCATGTGACTTGTCCAGTTCGGACTCTATCAAAGATCTCAAATCCATCATCCCACCCGTTGATTCGCTATGTAGAGATAAATAATTCCTTGGATGACTACTCGAAATTTCGCCAGCTTTCTCAAGGTTTCTCTTCTATCATCCATACAGGGTTCGTGAGTGGTCCTGACGACGACGTTAAAGAAACAAACGTGGTCAGAGGCTTGCTGGACTCAGCTAAGGACACCTCAGCCACTGAAAAAGTCAGCTTTGTCTTTACTACTGGAGGTTTTCTCTACGGCCACATGGATAGAGTTACCCCGGATGATGAAGCTACTTCGGAAAACGCACTTCCATTCATTAAATTCAGACTTGCCCATGAACAGCTTGCATTGGCAGCCGCTGGAGGCAATATGAATGTTAGTGTGATTCGACCTCTTTTTGTTTATGGTGGAAGCCATGTTGATAAATGGTTTTCAGCATGCAAGAAATATGGGAAAATCCTTGTTCCTGAAGGAAATGGAAGAATTTGCACAATTCATAGACATGATTTAGCAAACTTTTATAGACTTCTTGTCGAAAAATACGCGAATGGTATTTTTGCTGCTTCAGAAAGCACAGGTACTGACTCGAGTGATTTCATCGAGCTAGCAAAAAAACTGACAGGAGTGcaagaagttgaaaggatttctgATATCTGGTCTCATTTTCAAACTTATGGCTATACACTATTTGGACTTAACATGTTTCAGGCTATTGAGTCGAAACGAGGAAGAGTCGAGCTTGGGTTTGTGCCAAAGTATGAGATTCTCAGAGATGGTGCAAGTCTTATTAAGATAGACTAATTAGGTAGTTATGATTGATTTGGAGgagttcttgaaatttcGAGATTGTTTCAGTTATAACTTTTTGGGTTAGGTAATGTTTGAACTCTTCGAAATTTAGTGTGGAATAAAGAAGATGattgttatttttatgaataaaattcattaaagttTGTGTATTGatcgattttaaataaatttatgaATTTGATAACACTTTATATACcatatttaataattatttatatgaatGGCTTCTTGTTTATAGATAAATCAATGTTGATGATAATCTAAGTGATATATCTTTTAAGGCCAACAAAATTATCTTAAATgagataaaatttatataaatgatTGTAGTCAATGAATTACCCCGTTCAGCTCCCAGAATTTCAAAAGTATCTCTAGCAGGACATAATTCACACACTGTTGTAAGtaattatagaaaatttcatGAGAGAATAACTGTAATAGATACTGTTATAGGTGGCAATGGAATTATTGTTCTAATAGATGAATGCaaatttggaagaaaaagTATAATCAAGGTCATTTGTAGAAAGTGTATGGATTCTTGGTGGAGTTGATTTAACAAtgagaaaaagttttcttaaTAGAAGTGTTTTATAGGAGTGCGGATATATTTACTACTTTAATTCTTTCAGCACGTATTACCTGGAAGCATTATTTACACAGATGAGTGAAAAGTATACTGCAGATTGCATAATTATTTTGAGCACTATGCAGtgaatcattcaaaatattataCTTACCCTGATGATGAAACTACAACAAATACAATTGAAGATACCTGGAACGGTgtaaaattgaatatttcgTCAGtaaataaaactgaaaagaTAAGATCTCATCTGAATATGTTAATCTGGCGGAGAATCAATAAGAAAAACCTATGAgatagttttttaaaattattaaaataccaaatttttccatgtgatttttttctatttcacaattttttatACAGTTTCATATGAGGATACGGTTGATATAGAGCAATAGATCctaattcttaaaaaaatatatagGCCTATTTATTCCTATCTAAAactaatcaataaaaaatttccaactccataataatctaaatcaaaaaaaaaatcatgaaataaTCACCCCTCGAACaacctaaaattttcaaccttaaaaagttataaaccctaaaaaataatctaactATCTCCTTTTTCTCCAACCAGAACAAGATAATCAAAGCTCATAAAATTCCCACTTTCCCAAATTCTACAGacttcattataataaatctcATAAAACCTTTGATATTTCTCcaaatcattttccttcaacttaGCAGCTTCCGTGATATTAATTGTTTCAGCGACAAGTTCTTCAGGATTTCTAGCAAAAAAAGGAGCAGTAGAAAAAAAGCTTCTAACCTTGACAAACCCTGCTTCCCTTGCCATtcgattcaaattttccttatcattcaaatgaaagtTGCTTCTTTCTTGAGAAGGTTCAACTCCAGCGCTAGCCAGGCATCTTCTCAAGacacaaaaaaaattaaactcttcagtttttccaGGGACACTAAAAACTGCTATTCCAGATGGTTTCAACACACGAAAAGCCTCATTTAAGACATTTTGAGGGTTTTCAACGATTTGAAGTGAAAGATTCGAGATGTACCTGTCACATGAGTTGCTTTCATATGGCAAGTTTTCGTTacttgataagaaaaagtcagtgtttggaaggtttttgtCTTTGGCCTTTTGTAAGATTACCTCTGAGATGTCATTTGCgaggatttttgaaaggCTCGGGCATTGCTGAAGCAAAAGCTCGATACCTGAACCTGTTCCACAGCCACTTTCGGCAACTGTGTGACTTGGGTGAAGGCTTAGATGTGGAAGGAGGGCtgagtttatttgaagagtcgtttttaagaagtttttctCGTATGTTTCGGCGAAGGTGTTCCAGTATACGCGAACTTCTTCTGTTGAACGAATTTTGGCCATGTTTTATGGGGTTGAAAAAAGGATGTGAAGATGAAGGGTATTTGTTTTATGTATTTAGATGAATGATTGTGTGGTGAATATTTATGGAATTTGTATaattgtgattttttttacttgtggAATGATTGACCTGGTTCTGTATTCTAGAGTTATGAGGATGATTAGTTATTGAGTTTTATCCACATCATCAATCTTGATTCCTTTTTCAGCaactaaaatcaaaacatcaaAAGTCAAAAAGTATCCACtactaaaaatcctttcaaactCACTCCTACACAATCCCATAAATTTATCATATCTTTCCCTGTTTTCTGTTCTAAGATTCTTACTTTCAGTTCTCTGACCAGCAAAGTTCAccagttcttcaaaattatGACTCAAAAACGGAACAGCAgaaaaaaacccttgaaCCCTTTCAAATCCAGCCTTTTTAGTCATTTCATTTAACTTTGCAATATCATTCAAGCGAAAAGGGtttctttgatgattattcGACCCTCCAGCATTTTTAAGACATTTTTCGATGACTTTCAATATATTCAGTTCATCTTCCTTTCCAGGAACACTAAAAACAGCGATTCCAGAAGGTTTTAAGACTCTCCAGGCCTCAGCAAGCATTTTTTGAGGGTTTTCCACGAAATGCAAAGTAAGATTCGAGATGTACCTGTCGCATGAAGAACTCTCATAGGGAAGTTCTTCATTACTTGCTAAGAAAAAGTCGGTgtttgtgaaattttttgttttggcTTTTGAAAGCATTACTTCTGAGATGTCGTTGGCTAGAATCTTTGAGAGTTTTGGGTAATGTTGTTGCAGAAGGTGGATTCCTGAACCGGTTCCACAACCGCACTCGGCTATTGTGTGATGTGAGGAGAGGTTTAGAAGAGGGATCATCAGTGAGTTGACTTGAATAGTTGTTtttagaagggttttttCATATGAGTTTATAGATATCTTCTGAGAGATTGCAAAAGAGATTTGAAGATAGAttctttgatgatgatatAATTTATTCGATGAGATTTACAGTTTAGTGACTTAATTAATAAAAGCCAAGATAAGTTATTTTTATAGAAGTATTTGATATAAGTTGACTAAGATAtactttcatgaaaatttcaaaatcaattcaatttaTTTATGATACTTCTGCTAATCTATAACGAAATCTTTTAACTTATAAAAcaaaattcatcaatatgtgttataatttttttttatctgaagtTTACGATGTTCTTTTTTGTTCATTATTACTTTGAAACTATTGGAATACCTTAGCGGAAATACGAAAACCATTAAtttaaagtacttcaaataatctcAGTTCAAATTCCATTCTTAACCTTTCTTCAACTAACAATGTGGCAAAatacttttcttgaataatctCAGTAATTAGCCCTTAATCTATCATTATCAAGCAAGTCTAAAtcatagaaaaagaaataagagattatcatgaaaaaggCTAATACAAAGCCAACCAATCACagaattttcttatcaaagcACTAGAGGTGATGAGCGAAAGCAACTCTCGTTACCAGTACATCTCTTtaatagtgaaaaattttaaaagaccttgaaaaatgttttcaagttcttcatctgATATCACAGTAGAGTTTGGATGAaataaaagagttaaaattttctgtaTCACGAGAAGATATACGGTAGCACTTGAGTTACATGTCCacaggaaaaatttaataaataacCATAGAAttagtttttcatttttgaagcttctttcagagttttcagttttgctaatagttttgaagatttctttttgctATAGCTTTCATAGCTCTCGGTGAGATAATTTGTtagaagattatttaaaatataaaagtttGTTGAGATTTTGGAAATGAA
>RSEH01000106.1_146407_152631
ccctaacaccctaacaccctaacaccctaacaccctaacaccctaacaccctaacaccctaacaccctaacaccctaacaccctaacaccctaacaccctaacaccctaacaccctaacaccctaacaccctaacaccctaacaccctaacagatctaataacacacttacagaagtagtgaagtctcatgtacttccagaaccattaatatttactgattgctggaagggatataacgaccttcagaagtattataatcatgaaacagtgaaccatagtgaaaattacatgaatcatacaactggtggatgcactaattaaatagaaggtactttgaacggtcttaagtacattataacagatagaaacagaactactaaggtaagatcgcatttttattttcatatggagaagatttaataggaatagactttgggaggcatttttgaaggaactagaaattaattagaatagggtttctttagttttacttggaatttccgagattttatatttcttatattatttctacatctttcaaatctttacttcatatttaatcaaagtttatttctaagtacctctcatccctaaagtctctatcatttcttcagtgtctttctcatttatttaatttatctaataatttcagtctctctttctcatcactctttctctaatactttttttgcaaaaacatcccttcaatatattccttcaggttagtacttcatccttttgctaaattttaaattatatctgatctcttcagtctctatatacactcctcagcctttatattaatttcagtctcataactgtttgttaaaacattccagtctctctcattccttcaatttatctatcttccatttttttcacaaacaatctattctggtgatcaacatcaaataaaaaaataaactaatagaatcttagttcatctctttcttcagatatttaattctctaatactctcttattttaaacaagttagtcttttaaaaaatttttctcttaagcaaatcttttatagtattaataaacttagggtgtaatgacgactccaccttttccagtataataagcaaaaataaaaacaaaagtgttaaaatcccaggtaggatgactactccttttcaagtttgaaatgtaagttttcactttatttcccatccaattctttcatttaaaaaaaatattacataaaaaacgataggcatgaatcataaggtagagagtatgcgataatagaatgaaatgaggagggcataggaaaaaattagaatgatagtaggtttacacaacatgccttaaaaaaaattgtaactttaacaaaactcaataagttactagatttatattaaattttgtaaatttggtaataaaatttactttaccagcttaaaactggatagattttgattattttttactatcaattgatttttaagtatatttaaaatattttcttggttttaagaaacttattcaagcttgaatgacttaattcagtagaataataattatattttccttatattttataattataaagttctatcgtgtctttagctcgaatagcataattataataatcactctagataaatatgttttttattgatttttcgtttgattatgcctaaaatttttatgcatttgttttagttgattataataaaaaccttaattatcaatatccaagtcattttgtagatactccaattgcctcattttcgtttattaactctttatatgaaaagtcttcatagaaaatagaagtttctaaaaaatcaataaagtttaataaatgtttggaataaacttattggaatgatcttttttggcttaagaagatttttttttttatttttatatttcataaaatttactataatcgaaacggttaattagatataccaactattattgactaactgttttaaaataatttactattgaagctttaatgatttttaaatgtacggattgtatttaagatagtttagataggcttaatgatatagttctcatagtcctctatgttttaaatgttcatcatattcataaataaatctaaaagatcgcactaagaatagtctttattttttaaatatatatatcaatataagttaaaagtccttattagttcacatgcatagttatgatttgtaattttttatctattgtgaattttaagtgcagaaattatcaagacttcctatcaagatgataatcaattcatttttatataaaattatgaagactagtataaaatatatgttcttttgatatatatataattcaaaatttttattaattcttctatttaagtagccgtcttaatagaccaaatttaaacttttggttgattcattaaaatattgcatatttaaagttaaaataacttctattaattctaatattgatatggtttattgtccaggatgttttgaataaactgataaatttttcccttcttatcaaaagaaagttctaggatataattctctatattataatccggctctatatgtttcaataattttatttcaagttttaattcttcataataatttcttagttcacttttgtattgttttacaaaactgtttgatctctgaatattattgtatttatattcgacttcccaataataataatcacttccatgatcattgcatctatgatagcattcatcacaaaactttttaaagaatttttttatcgataaaataaacctttttattctaccaggattatcaatacaatttctgaagcattcattacaaatataatgaaggtcgttggatttttttagaacatacccacacgtagttccttcaagaattttaagcattgattcagtttcattaattttatttaatattcgttgttcaaattgattaatttgatatagccttgtattttgaatttctttttgctttattgattctataacagggcttaattcttcattacaaaatgaattccaatattgattagccctaaccgcatttttttttatttgactctttgtataattatgaattttattgtcaacacagaaaatcctacgttcatcaaacctaatatctgtctgttctattaatggattgatatatctaccatttccattatcatactcaaataaaatatcattatttttatccacatatgttagtactgcaattgatatttctttaatatcattatttaaaactctaagaattaaatttgaagcttttctgaatgattcatattgtctatatactgtgctatttttcacataaatcacagcattaattttttttattttgtttaaattttgtttaatatccctcaaggtttcatattctcttgattga
>RSEH01000107.1_138807_144971
ttttgttttaatccttgtgtcagttttttgtgctttttggtcttggaaaaaatttgatttggtttattttgatattgaagatgtgtatgaagcgagtttttcagataaagcgtttttcgcaagtttcttttttcagttttttcaaattgtaattatagggccgaatcttggttattttgaacagattttgaagaacttggatatatttgtgtctttgaattattatgaatattataactttagtcagaaaaaattctggaaattttactatttcgttctatccttttgcatctcttggacagtttttctttgtctcatagttttaaaatatgtactaaaagttaaaaatcattggcttctcgaaaacttgaaaattttaaatgaatttgtcttaccattaatttcgagcattacttttattccagtgatttcaatgatgatgaatatttttctatgcagagaaagtattggtgataacttttctgaccttttcttggattctgactgttacaccttttgttactctgatagtcacaagtcctttgcaatattgacttttatattccttgtcttttatgtgagtttatcaactttcatgaaaccttattgggaaaacgttcaaacttgtttgatgatcaggacaaaatcatggtatttatcgattttgagcgtttttcaagtgattcttgtatgtctcagcaaaacattgaaaaaaagtgaccagactgctcatggtttggtttgtgatctttttataggattattggtgattgtaactgcgaagttcaaaccttataactatgcacatgcaaatattgtccaattaatgagtcttgggctttcgttttggattgttttcacaatttcaatttttagagaagtcaagatttttatggctttggcaatcatcactcctttgggattcttgactattattattgttggactctttttcatttataagacttcgaatctacttcaaaccaagaaagggtctgatattgggttgttgtttttgtttcagttttttaaggaaaacgaaattagcccgaaagattcaggttatatttacagaatgcccaactcatcagatattgaacttagaagtcataatgatgattagaatagttagataattattagttagaaatgcttataaggaatctcggatagtttttaagcttatgggaaaaattttgatttaacctgaataactgaaactattagaggtatgagttatatttaatctataaatcatagcaagctgtaacaattaatgttaatccttaatctaatctctgttaataaaactactaaaatttttttcttctatcaataaattatattatcataatttaataacttccacaatatatatttgtattattcattaatccctgctgaaaatctcaaacttaagcaatacatttagtgacagagtatttgatctaaatctaaataaagaattcaatattcaaaaactacaaatttcttatcaatatttttaaggttactttatatactataatagtaactgttttattattaatcatcaaatttcttgttcactttaatcaaaatgaatcactataagaatctttgtaaattttaagagttgaaccctttcaagcgccatatgaaaagaaaatataaacttttttgagttttttcaacagtagagctatttaaaattagtttgaagcaaagagcagctggaaatccttcaaaatatcttgaatcttaaaagtctaaatcaaatccggatattttcagtcttcaagaaatcctggggttcatttaagtgattgctgaatttaaagatacagaccaaaaccaaggaagactacataaataaagaacagaagcagaggaggaaggtgaagagttgctttaactgtaccaaacattaaaaaatttcaaaacaatagcttattgtaaaaaaaactgctcgattttctcgagaatcacaaaaagccagtctctaaaaagtcctcatttttataggaaagtcaaagtccttaataaactcaggacattgggtactcggatagtatcctcataggaactcagaatattaaattctacttcctcactggaagccagtttaaaattaataatcatattataaaattcattactctaaaggaatttcttaatcaattaatgggggatttcgatacagatatatgtctttattgtttaattataatgttgaaatgtatttatagagatttgtgtcaaaatgtaaataatttttaactgaacaacatctatctcataaataccacttttcacatataaatagtattcgcttaaagcatctttaaatactcaaaatattccgtattcttcaaaataatctcgaaaaaattatcagagagggaaaacttcaaaaagtaatatatttacaatatttcatgttgattgaacttcatagttataaatttaaattcaaatatgactggtcggaagaaaaataattcttattgttattgttacaaccagagatatccttaatattaaaatagtacggcagaaaaaaggacactcagttactagtcgcaaaattcactacacaagattagatacttacttactgtccaaaaagaaaaatttaagaaattaaaaaatgcaaaaatttggagatttatctttgacaaagattctaggaattatgattagtatctgtggagatgccattttgtaatattagcaaaaggactaaaaatcagtcaatcattgaaattcaaatttgaagataagtcaattatatattttatactcttttgactcatgaatatttgcaaaaatatgccgaacatgagatttagattagtagaactactgtagctagttggtttcaagatatattcgtaatcgcattagactacaatcagcaattcataggaagaatagatgaaaattatcatcaataattgtgtaaaaaaacaaatcttactttttaaagacaaaatctagcatagggagatatagaagcgaaagtgggtatttggcggcgtagaaagagattttgggttttgttttcttcacactgttaaaaatagggcaaaagaaattttataagctttgataattgaatggaatctgcccggtagtcataatttcagcgattgtagggcatcatataatgaaatttgaaactattcataatggaatttacactcatcaagtgaaaattcattcagataactttgaatattaaaatgataaaatatccacactcaaaatattgaaaacttttgatcaagaataaagtaaaaatttagaaagaagtattttaaactgaatcgtgaatgattttcaagattttatttatttcacatggagacaataaggcaaatctataaccagataacacagataatttcaatcaattttttaaatagagagataaactagatgggccttgatttcctctatctactttaatgaattcttctcattattattgaacttccaatcatattgtgaagtatagaaataaattcatcctaatcaggaaaatttcaactttcaagacaggaaattcctatataaatactctaactctattaaaatataactaaatttaactaataccaagccaatataaatcctagcaaaaaatatatcgttaaacctaagttttgtttttctgaatgaatggattcaaaattttataaatgtctttgattctaacaatagcttcagttttagctcaaaagactttttatgagatcccagtcttcttttcggaagaaactccatcttcccttcttactgagttctacttatttcccagcaaggctgtaataaggtcctcagaaatccctgcccttccagacgtttctatttcgtcatggccggtattcatagatttgactctaaagcagtctgcgcttcccttgttcgaccagctagcattgtcatcaagttacttctacataaccttagaatccaacttcaattccgaagaatcaagcagacgaatttattcacttatatcaacagaatcagaatctcaagccatagaaaagttagttttaaagctcgagttaaagaatttaattattttcagctccagttccgccaaggtacttaaattcgctgatctggtttattcaagactgaaaagtaaggttttaaagcatatcacttatgatgaaaacctagacctgcaaagagggatgaacttaattcaaaaagaagtaaaaaaattaggtcttaaatatttcattattattgaccaaggacccagcttggctatcattcaaaacagcctgattatgaagagggttaacgatgttggagcacttttcatcttttcatctttttctatgggtgaggttttgattgaaggtagtcttattctgagccaaactggactagagacgagtacaagttactcaaactactgttatcactcagttttaagaactattcaatcaagaaaagttagtagtgaaagtttttatgtattgaacttgaaaaatagtcaagctgtaaacataggaattattaatgaagatgctttgatttttggtgagattctttatccaggaggcgtgaattcaatcaatacatcaataaccaaagagttaatttttcttatcgcaaatggaacgaatgagatttataattggtctagtactgcaatttttagtcatatcttcaatgcagctatttatgctgtttcgaaagtcaactcgcaaaacttgatccctggattcaaaattgttctcaggccgactgatacagggattttttggtacgatccgccttggtacacccagaaactctatgaagtactctacaagcctcttccgattctttacttaactagttactggtataagagcgctcttggcaacgcaattactttaaagaacttaaacatggaaatacctcaaatttctccgtttgctcaaaataaaaaggtggaaagtaaggaaaatttacctttttttgttaaaatgactgtttctgaatatgattatattacaaatggattgaattttatattttcacttggatggaaatcagttgttgcgtttggaacggatgatgaagcatatactgatgtttaccttgcctttgaaagtatatgcaaaattagaggaattaatattatgaacccagagcatttaagagtgattccagggaactatactagagaagatttcccgaagtttagagaatattttgaagtagcgaaagcaactcgttgccggttttttatggtatttaattggcgaagtaacttgatttatgaaggactttatgatgtaggtgtaagaaaaggagaaatatacaccgtatcagatataggcattatcgataatttcaataccgaaaaagactcaaaccataaaaagaaattgattgaattactttctggaaccttcttaataggatataaagaatggattggatcaaatggacagcagctttatcaagaaatgaaccaaaaattcgaaaacctcttatatttttgtatgtgttatgacactgttaatcttgcaactgctgcgataaattatgcccttgcacaaggaaaggacatcgaaaacccagctgaaattatgaaaatcatcagagacatcaaagtcaaaggttgcatgggaaatatttatcttagtcgtgacaataacaacattgcttcagcgaaatttgagatctctcaattatttgtggaagatagtggaaatattactcaaaaggcgattttaactttagacaaactttcagatacttttattgtgtatgaaaataagattgaatggcctgaggattccattccaaacaattttatagatgaattcgattgtccatttgaggagaaacaaatacaagattctgataaagggttaattgtgctactccccctttgttttgttttaatccttgtgtcagttttttgtgctttttggtcttggaaaaaatttgattcggcttattttgaaattgaaggcgtttatgaagcgagtttttcagataaagcgttttttgctagtttcttttttcagttttttcaaattgtgattttaggcccgaatcttgcttattttgatcaaactttgaaggatttgaatatatttgtatctttgaattacaaagaatattacagcttaagtcaggataaattctggaaattttactacttt
>RSEH01000269.1_1_4561
ggaagttcctatggagaggttcatgttgtaattattgaaaaagatgaagccagccaacttccttatgaaaatctgttaaaatattattctagaaattcgccccgatttcttctccaagagatactcaacaggtaataaaaacattactgcaaaaaacgatacaaacttggcaaaattaatgatatggtaaaaaaaaacaattaaaaatacctctattgtgaaacaagtaaaaaagtgcttttcaggatagattaaaaacaaagaatgggaaatagagatagttgattaaaaattacaaacatataaacaaattaattatcagtaatgataatcaattcttaatttcggcatctgatgattctacagttaaactttataatctaaatgaaataaaggaggataaacatggaaaatttagaaaaaatcgataacaaggaccaaaaccctgctgatgacggaaagaaaaattaatttaagaatatggtgttcatcgggttcactttagatgtaaaatctgtcacttttaggtgagataattcaagtttttatcagcatcaccaaatggttacataaaaatatggaatattgaatataatagctaaccaatatcaactcatagatcaaaaaccggccaaataacaaagatgatcctgactgacaaggatacttttctggtcttttcaacttcagaaggatatgtgagtgtcttgctgttcaaaaaaataaccgaatattataatttctatgcccattctagtcatgtatcttcatttttaagtatatctgatagcgaattcctgatttctacttcaaatgataataaaataaaaattctaaaacttaaggaaggttcgaagaaaggtcatttttttcctatgatactaattatcagcaggaagaaaaggaaagaaactactgcttcaattaatcttatttttatcaatacaattcaagttgcgaaagactcaagctttatactgattgacactaaagattattcaaaaagattcactaattatgaagtttccacccaaaatactattcagggagttggaacttatttaccagaaaaacatagatatttactcagaggtcacactaatggtgtttcagttcttttatattcttcaaagattatcagactcatttcgggctctaatgattcaaattcattatttgaaataataatatgattgaaaaacaaaggatttgccaattatttcgtatttatctttgcttgatatggtattttataaaatactgatagtttctgcgtaactaacaaaaataaaagtttattaaaaacgcttacgggtttgaacagatcttccaagtcaataattttttattttattgagattttatatcagcacaattcagacttaattattccaatcaattgagattttttggaataatggttatgagttaatttttaatgatcattttaaatataataaagaatttcatcttaaggtttataaattcagtaagttgaaaaatcaataaattgtaataatttaaacttgcaggtttatttttcatgaacttagacccctcaaaaatttttaaaattaatcaatcgcatatggcttactttagagaaaatttgaaaacaaagcgcccaagaatgcttatgttattaggattcagcacttgaagagcccagggaatttttcactttaatggagtcacaaaatttttaaattaattaaagatatacactaaaagttcttcaatgttcatattcttgattagatatgaataataatcattgtatttgtgaatcttttgacagcagagtttatattccgcaggttcattcaaagtatttaatatttatttctaaattatttatctatttctaacttaaaaatttaagtatgctttctttaatatccttattcgctgcaagccattctcttgattcatctaaagtcttgaaccaatgcacttgttttttctcagatatatcccaaacacgaattccttcaaaatgatctccagaaactgcatatttatcatcacttgtgatcaatactttccagatatgatagttgtgtccattcagacatgcatgttgaagctttctgcccaaatcccaaataataactttacgatctaaaccaccagaaactgcaaaagctttgttatttgtgaactttactgattatacatgtgcagaatgaccagtaaatttagtatctaggctaaaattttttaaattccagtataacactttagaattccgatctcctgaaatagcgcatgagtcgtcagaagagatatcaacacaaaaaactgaatcagtgtgtccatttagcttagctgaaattgaggaagttttaagatcccaaataatcaaattatttgtcgaagtccaacaacaactgatcaagaagttggatttcgacgaaaaagcaattgcagatactttaccagaatgacccactagagttttttcattgttggtttgatttatgtcacaaattacaacttcatttaagcatccaaacacaaccaagctatcttttataacttcagatcctactgtaaacggtttcaagctcaaaaagcgattgaattgttttgaagagagtttcgaaatgccgattcttgaatctctagaaactgagattatttgatcattcacacatttaactccaaagacaacatcgctgtggtgggtgaattgatagacttttgacttcgattcgatactccataaaataattgttttatcttgagagccagaaagaatgcttttatcgtctggggttactgtaactgaccaaactaatttctgatggtgtagaagggttgcatacactgataaagaatcagaatgccagatttttacagatttatcagaagaacctgaaattataaatttcttattttttgttgatgcaatagttcgaattgtttgatcatgagcttgaattgattgagtaaaggtgtcaggatttgggatcataagagttaataatatgagcattaattgaatttgtaagtgatagaagtagaaaaactttactttaagttattaaaatgagaataaagccaggtattgcgatttctagtgattcatggaaagcatatggaaatttgaaggatattccctgaaatgctgtttgatgattacacaaaggtaaatcattctaaaaactttatgaatcatttagataataatgcacatactcaaaacatataatcattttggtcagttttaagcgaaaattaagaaagtgtgaatgaacacgatattagactcagattaaaaaatatttggaaaatttatttataaaagatttcacagatcaacaacttttgaatttatagttcacctaagcgactattattaattgtaagtaaagaaaaaaaaatgattaaatgattatattcctttatcaggtaaatttgagaattttaaaaatcttttaacttagacctgagcatctgggtcagttatgatcaagaatccaaggattcctaagaatttaatcttaattaataaaatggataatcactaaatagatctgatgcagaatggtctagaaatgaatggcataagatgcatccccaaagtttagatcttaagatatttttctaaatttactaattgttcaaaactacgaaggcacctcaaaatcatcagatcaacttattagattcttttttttcaatgatcaatagccatactttgaagtatttgtaaacacattgtatattaagtttcaaatatgttataagacaacaaatttaactaaaaccatgataccttacatatttacttcagaattcattaactaattcaaagatcttaaattatttgactaggtgttcgagaattttctgagatttcatctaacattaattctgaaggtccattaatggccgacacccaataattgtttttgaaacttcatcattcataaaataattgataaatgtttaattcactttcactgagaatgatatgaaactgaataaattgagactcaagcataataatattctggaatacttaactatttaatcaacttttaactaatatctctaattctcatgttaaatttatagatgcttatcagagatcgttaaaagaaattaaaatttatagtctaagccattaaataaaaaaacttgactaaaaaaatcatatttaaaattttataatcaaagtgttgatagataatcagaaaacttgattatttttataagattatatttctatgtatatcagaaaatttaacttttcaatccaaatgcttgttgctgatatcaactcattttgagaaaacaaaaatccagaaaaaatcctatctttagttcttaatttttttatgcatagattagattcaatactccagaaaaaaatttcactttctctacttcctgaaataatcaaattttcatcatggctaaacataacgcaataaacaacccctgtatgccctaagtatttatttcttaagcattggtttcttaagtcccataaaatcactgatttatcaaatgatccacttatagctaaatcgcaattattagataacgcta
>RSEH01000003.1_23855_30268
TAGTTTTTTTGCACGAAACTTTGAATGCGCTGCAGGAATACTGGTCTGGGAAATGAGACCTTCGTGATTTAcagatgaagatgaaagaatgattgaagaagctGATAGAGCTGATAAGATGAATAACATTTATTACTAAgtagtttatttgaaaagttgattaatagtaaaattttcttttgttacttaagtcaaataattcaactaTTTATTTTTCAGGTCTCAAGCAAAACTCAGGTAAAATTCCATGATCTTCCACGAAACTCTGCCATTTTCCTCCGTACTTATCAAGTCTATTAATTGCAGTGATCTAGCTAACCCTTACCAGTACCAAATACCTGCTGCTTAGCCAGACCCTAACTCCTCTAAACTGACTTAAAAAGACATTGCTATGAGTATCATTAATTCCAAGTCCAACATTGACCTCCAGCCTGACCTTGGGAAATCTTTTAGTTCCAAACTCAAACTTAAACATTTCTTTCGTCACTGAAAGATGAAcatgataaattttaaaagtctCATCCAAGCTCCACTGATCACAGAACATTCCAGGCGGGTATCTTGGAAACGCGTAGCTCATTGAGttcaaaaactcctgaaCCCTCCACTTGACTTGATTGGCAAGACTGGCAAATGTCAGGTTCTGAAGAGAAACTTCAGTCATTCTGTTACAAGCGCAGTACAAGGAAGGACTGCGAATGTCTTGACAGTCTCTTGAATAAGAAGCTATTTCTCGAAGCCAGTTAAtagaataattatttttttcagtcaggCCTATCAAAGACAAGGTCGTTTCTCTGACGTCCATCTTTGAAGTGAGTCTTCTGCTGTTTTCAGAAAGGACATGGTAGGAGTAAGGAAACCTGTTCAACAAGTTCTTACTTGCAAGGAGAAACATTGAAGGGAGTCTTGTCTCTTGATAGGCGTCTAAAGAACGATACCAGTTTCCATACCGCATTCCATGATCAGCATGTAAGTACATGAAAACCTCGTATTTTTCCGttaaatcaatgaaatttcttaaaaaatcagtgatATCCTGGTCTAAAGTCGCTGCATGTTGACCAGTGTTTTCATGTCCCGCGTTTAAGTGAAGGTAAATCCAGAGATTGACTCCCTGATACATCCTGATAAGACTCAGGGTGTAATTAAGCATATAAAAATGTGTTTGATAAGGACCCACACATCTCTGCTCGTTTTCGCTCTTCTGAACACGAACGCCTGTATATTCCTTGACCAGACAATAGAACTGTCTGATTGTGTAGTCAACATTAAGCGACTCTCCTATTATCTCAGGAAACCACCTGTCACAGTCATCGAAGCCCATCACTGTGACGTACCCTTTCGACTTCATCTTGCTCCAAATCGAGTCCTTCCCCAGCCGGTCAGCTTCAGAGTAATTAAGCCTCGACTGGTAATTCAAACCTCCAAAGATAGGCACCTGGTTCGCTACAGAGTTAGAGCCAATCGTTGAGTGCATTAAAAAGTCATAAACAGCGAAGTTCGGcatgtttttttcactttcatttaaaaatttcactacttttggaagttttcTATAAAAGTGACGTCTTGACAATGAGTctaaagttaataaaaaaatcaatctgGGCTTTCCATTTACTTTTGACTTGCTTTTTTCGTATAAAGTCTCGTTAAAAACTGGAGACATTGAAGCGTGATGAAGTTTTGTTGGGTTTATTTCACTTGTTTCTTTGATCTCTTCTTCTGAGCACAGGCCTAAACCGAATTCCAGCTGTTGGGCGTTGACCGGTGGTTGATATTTCTGAAGTTTCAGttgaaaagtgttttttctCAGCATCAGATTCAGCCCTGTCACAGGTcctgagaaaaaaaaacctttttctgGTTCAGAACAGTTCATTGATAACATCTGAGAAGAGCGGTTCAATAAAAGTAGTGACTCAGAGAATGACGTCACTTTAGAACAGGGCGGGTAAGTGAAAGGTGGGAACAACTTATTACCTTCAGTAAGAGAATACCCGAAAGTCGCTGGTTTACAAGCATATCCTGAAAGGTCTAGACTTGCAGTAGTTTCAGAGTCCAGATATTGGAACTGGTAGCTGTAGTTCCTGTTGTGCACTGGAACAACTTCATCTTTCGGAGTGTAAAGTACATCCACTTCAACTACTAACAAAGAACTATTCTtttgtaaaaattcaaaaagtctcaCCACCTCCGAATACCCTCCAATATGAACCACGACCGACACCAAAGCACTAAAAAGATAAGAAAtcaaaagacaaaaaaacttcaacataTTAAATTACCTTCTCATCTTCATCCATCTTCCATATCTccattttaattaaataatcctCCATGATGGGGGCATATAAATAATGATCGACATTACGGCGCAGACCGAAGAACCGAAGAAATGCAAGAAGTGTTCAGAGTCCAAGATCGAAGAAATGCAGCTGCTGAAAGAAACGCGAATcctggaaaaagaagttcAATCCTTGGCAATCGCGAAGTACCGGTACACCAACAAGCTAAAACAACTGCAGGCaagcattgaaaaacttggaaacGGTCGCCTCAGTTCTCAACTTCCTGCTCCTTACCTGCGGAAAACTGACCTGCTGAACTACTACCTGAACCTGAAACTTCCAACTTCCTTATTCCAAATAATCCGAAGGAAAGAGGACACAATCGCTTACATGCTTCAATCAGGAATGTACATCCCGcttaaaaaatgcttttgtGGCAAGGCGGTTCAGCTGACGCAGCTTAAATATGAAGACATCGCTTATCTCTGTCAATGTGGAGCAAGTTTTCATATGTTTGAGTCAAGCGTCTGGGAACGTTTTCACCTGATCCctgaaaaaatacttctcTTCATGTTTCTTTGGTTGATGGGTCAGAAGTTGAAATCCGCGCGTCAGTTGGTAGACATTTCTAAGGAAAAAGCTAGAATGCTTGAGGACTTTCTGTTAGAACTTATTTCAGAGCACTTTGTGTCAACCTTTGAGAAATTTCATGGAATCgttgaaattgatgagtCGTGCTTCAAACATACAACTACCAGTCGAAGTCGAAGTCAGCCTGAACGATGGGTGTTCGGATTGTATGAAAGGGAAGGAAAGAGGAATTATATGGAAGTCGTTCAGAAGAGGACCTCGGGAGTTCTTATTCCTATCATTCAGAAGGTATGTGAACCTGGAACGACCATTGTCTCTGATCAGTGGGCGGCTTATAATAAGTTGTCTCAAGTGGGGTTCCCGCATTATACGGTTGACCACTCTAGGTTTTTTGTGAACCCGACGAGTAGAGAGATTCACACCCAAAACATCGAACTTTCATGGTGCTGGGCCAAGTTCGAGATAAAAAGACAGAATCGAGGACTCGGCCATTTGCAGCAGTTCCTCCATGTTTATTGCTGGAAGCGACAATTCAAGTCCGACGACAAAATCAACGAAATCGGGCTGATGTGGCAAGAAGTCTGTGGAATGATCAAAAGGTTCCAAGAAAACGGTGGCTTTACaagaaaagatgaaaagtttgacGCTGATGACTCGACAAGTGTAGCGACTTCAGTTTGAACTAATTAAATATTAGAGATTTATTAGAACGTCGCTGTTACAAGGGAAGTCCGGGTCGATTTCACGTTTAATACTCAGGTGATAGGCCAGCAGTTGCAGAGGAATCACTGCAAGAAGCCCTGTCAATGGTCCGTTTTCCTCAATTAAAAGGACTTTATCAGGAGCATGTGCTGAAGtgatcaagtttttattcGGAGTTATCACAATAGTCTTCGCATTGCGCGCCTGGACCTCTGCCAAAGCGAGgttcatcatttctttatGCTCgtcatttaaaataataagaatGATGGGTCTTCCGTCACTAATCAAAGCAAAAGGACCATGTTTCAAAGCGCCTCCGGCGTATCCTTCAGCGTGGACTAAAGAAAGTTGTTTCAACAAAGCAGCTCCTTCATAAGCAATCGACTCGCCCATGCCTCTGCCCAATACAAAAATATGTTCTTCTCCTTTCAGCTCTTCAGCCAGCATGCGAGTCTCTTCTTTATTCCTCTCAATAACAGATCCAGCCATCATCGGCAAAGACAAAAGCgagttaatgatttttttcctctgCTCAGCCTTTTCAGGGAACTTGAACCTTGAAAGCCACAAAGCGATTTCAATAAGAACGACACAAGAGGATAAAAAAGACTTAGTCCCAGCTTCAGCGATTTCCTTTCCCGCGTTCATATAAACTCCATGACCGATGAGACTTGCAAGTggagaagaaatttcattgacAATTGAAATCGCTGGGACTTTAGAACTCAAACACCTTGCCCCGGCGGCGAGAATCTCTGAAGTCGCTCCGGACTCACTGATGAGGATGGCGCCTGGACTTTTGAATGGCAGGTAAACTGAACTACTGCTGGGGTCGATGGTCGTCACGGTGTCCATCAACTCCAGGTGCTTCATGATATGTGAGCCGAATTGACAGGCGTGAAAAGAACTGCCACATCCGAGAAGCAGAAGGTTTTTGACTGCCAAGAACTCAGGCTTCACCTCGTCGAGGCCTTTGAGTCTCGCTGAGTCACTTGTAAGACGAGCTCCGTAGTTGAGAGCTCGCGCGATGGCCTGGGGCTGTtcctcgatttcttttattgtcCAGTGGGGCCAGTTGCCCAGACTCACCAGAGACTCCTCGTCTTTTATCTTCATCGCTTCAACCTTTTGTCGCAGAGGGTCGAGGGTGTAAACACAGCTGTCTTCgagtttcattatttttcctttcaacaACTGCTCTTCACTACTCACCATAATATCCCCGTCGTTAGAAGACATGAATAAACTTGACCCTTTCTGAGCCACTACTAAATGATCTGGATTTTCTTTGTCTATCGCCACTAACCCTGAAGTGCCTGAAGTCTTTTCTAGTGCTAGTCTTGTCGCGATTTTCAGAGGATGACCGTCTTCCACGAAGATTCCGATCAAATTCGCTAAAAGCTCTGAGGTCGAGTTTGTTTTTAACTCGATTCCTCGGGTTTCGATGAAGgtttggatttcttttgaatttgaaatgtTTCCGTCGTGCACCAAATAAACACGACCTCGGTGGTCGGACTGAGGAAACACGTTCCCTTCGAACGAGTCGCCTTTTCGTCGAACGTGGGTCAGCCCGATGCCGACTggagaagaagattttaagagaaaCGCTTCTTTTGGCCTCTGTGGAATTGAGGAGAGGCTTGAAGGGTTCGAACAATTCGAGACCTGCCCTTGAAGAGAAGAACTCGTCATTGGGCTTAAGTGTCTGGAATCGCTTTGTGAGAGACTTTCGAGAAGTGAATCTAGCTTTTCAGGATCTCGGCCGATGTAACCCATTATTCCGATGCAGTCTAATGGGTTTGATGCTTCTGAAAGGGTTAGGGAACTTACTGCTAATACACCCAGGGCTTTTAGAGTTCGGAGTGATTGAAacatttttgtttttttatagaaaGAATTCAGGGAACTAATatgaaagttgaattttGTAGGATTTTTCATGGggttgaagattttacttCTGGATTTTAGAGATATTGGGTTAAAAGtgagattttattgttgtAAGGGGTTTTATTTAGATTGTGTGGTGatggaattttgaataagtttctGACGTTGACCCggctttttttaagaataataaaatttgcattttatgaaaagatttaaagtttagattaaagttaaaaatacTTGTTTTGGTGAAATTTCGATATCTGATAATAAGAATTAATTAAACGTAGGAAATTTACTAGAGTTTAactaaaattataaatatataaaattacttcatttcttattttaaactatttCCTCTTATAAGAATGATAAACGTtactatttaaaattatgatGATTCAATCTAGCATTCTCAATCATctctaaaatattctaaaaatttaaaaatgacagataaagaaaactttgaaccTGCACTGATCCcggaaaaactttttttctcatctAGTCCGAAAACCAGCAAGACAGTTCAAAAGCGAAGGTATAACAAGACCGTTCCTCAAGAATTTGCAAAAATTGAGAACAGTATCGTAGACGAAACAGAGTCAGAATCcttatccaaaaaaaaattcaatcgaAAAGCAAGTGAAATGATACTTCCAGAGATCAAAACAGCTCAAAAGGTGCACATCCGTAAAATAAGTGACGACGACATCgtcattttcaaagaagaagaactgcAGATTCCGCCAACAGTGATTCACAAGGTGAAAAGAAGCTTCTGGAACCTATGCAGGTGCATGATTCATACAGGGTAGTGTATTTTAAGTACATATTTAAGGTCATTAGTTACTAGTGCTTCGTTTGTCACTGTCCGTCAAGACAGagatgaaagacttaagCGCTGTTTTGCTTTGA
>RSEH01000217.1_29520_35930
aaagcggttctcttgactacaaagaattctccagttctctcttcggagaagactcaagaataagcagacagttacaagcgaagccttcagcttttccaattcaccaacaacgagttgatgacttgatcgagttacttcaagacaagttaagacttcgaggtcttagtggagttattaacttctttaaagccttttggatacaagaccctgaagtctcttccactgcctttggaagggtcttcaaagagtttcgactgaacatttctgactcggactgtgacttcttgtttaactttttagatgaagaaggaactggactggttcaaagtgaaagatttttaactcttgtcaaggaaaacctttctcaaagccgaaaggacttggcggtcaaagcttatgaaaagattcgaaatgagagcaacgaggtaaccgcttcagtcattgaacagctttactgcgctgttggtcatcctgacataaaactatcaaaaagaactcaagacgaggtgttaaatgaattcgttcaaacttttgacttacaccattcaatataccagaaaagaccatcaaaagaagtacctttagaagagttcctttcttactactcctttctatccttcacaattcaaaacgacctttacttcgaccaactcctgacatcgacctggcgactttacgagtcacttgaaagccaaaagtccttaaaacctgaaagaatcgcttcaattggtgcagacctttcaaatcctttagaaaagttaaaaaataagctttcaagtcgtggtgcacgtggcattctaggtctttcaaagcaatttcaaataatggacgacgacggttcccatactttatccctttctgaattctttaaagcctgtcgagactttcgtttagacctaagcgaattagaagttcgttcaattttcactgaaatcgaccgagaccgaagtaactgcattgactacgacgagcttcttcgagcaattcgaggaccaatcaactctttccgaagaaaacttgtggaacaagcatggtcaagacttgacaaagaccataacaacgtccttgacattgacgacttacgaggagtctactcagcttcgaagcaccctgacgtgcgatcaggtcgtaagactgaagaagcagttttaaatgaatttttagacacttttgaaatgcaccatggccttgcctctaactttgaaggttcacgcaaagtgacgaaagaagagttttttgagtactatgcgaatgtctcgtcaagtatcgatgatgacgcttattttgaggtcatgatgaacagcgcctggagattgcaagagcctttaaaacagcaggtcccttgggcaggggctttttcatcttcaacgtttaacccgaaccataaggcacagtggcttgttgaccatcatcgtagtcagttcggaggctctgttgctgaaaatgcaccttttgggacttcaaatgaacctgtcgactattcaactcatttaagacccaaacatgtcgacttccgtgatcaaaatattccacctgcaggatccgcttcttgggcaggaggaaaacttgaaagaatcagaaattctgcacttcaacctggagaactttttaataaattcaaagaaaaattacttagtcgaggtgctcgagggattattggacttgcaagaatatttcgaattatggatgataatcaaaataaaactttagaatttgaagaatttaaaaaagctgttaaagaatttcggattgattttaatgatgaagaactttctagactttttcagtattttgatgcggattgtactggagttgtggattatgaagagtttattcatagggttaggggacagttgaatgaaaatagaaaagctttggttttagcggcttttaagaaattggataaaagtggagatggagttgttgggattgatgatttgagaggagtttataatgcctctatgcaccctgaggttagacttggaaggaaaacggaagatgaggtgttgtgtgaatttttagatacttttgaaatgcatcattcgatttttggaaatggaaaaagagatggaaatgttaattttgatgagtttttagagtattatgcacatgtctctgcgagtattgatgatgataggtattttgatttgatgatgaaaaatgcctggaattttgaagggaaaagttattctaaggcttggaagggggaagtttagtgatatttaatgaatttaattttagagggattgagatggatagggttttagaggttttttattgaattgtgaggtgtggatttaggtttataaagtttagtatagccaatggttttatatatttgtttttttgagggggctataaatgtacagttgtaaagatcatgaatctcggatactttcttgtgaaacttgtgtcgacttgttgtcatcttctatgtatttatctattgaaaactctaaattacggcaacaatacaaggtcatcaaagaactgaatgaggacctgcaccacaagaaaagcgagttactaaaatcccttactctaataaagcaaaaactttacatgaaatcgccaatccttccaaagcttcacatccgtgactcaggtcttctaacctacatcgagaacctaaaccttcctctaaacattttaaacatagtctacgacccagaactcgcaatgagttttttattccaaaagcgttttttaagttcagttcacttctgcaaatgtggaaaaaaatgtgaattaaaaccatttttaaagcatttttttttctactgtgaatgcggatttcgttgtccagtgaccgaaggaactctttgggaccatcctgacataacagttggaaaaatcgttttaaccctttttttatgggcaatgaaccaacccaatacaaacatcctcaccatgatcaacgtggaacgcaaggtaatcaagccaatcactgaaaaattaagagaaatcgtttcagagcattttgtgaaaaatcttcctcgctttcgaggagtcgtcgaaattgatgagtcctgctttagaagctcgaaagataaaccatgtcaagtggggactgataaatgggtatttggactttatgaaagagaaagaaaacttgtttatatggaacttgtcagcaaaagaactgctgcggttttattgccgattattcagaaaatatgtgaaacgggaactactgttatttctgatcagtggaatgcttataatcatcttgctgaacttggatttccacattatactgttgatcattctaggttttttgttaatccgaaaagtagagaaattcatacccaaaatattgaaatttcttggtgctgggccaagtattggattaagaaacatcgaaggtttgtcaactttcagcattatttgcatactttttgctggatgagacagtttaagagggattgtaagaaaaatgaaattgctacggttttgaatgaactttctggaattttgaatgagtatcagaagagaaaaggggaaaatgaggttaattaggtagaacttagataaaaattgtcaagtattaacgagtatttcaaattacgagggtaaagcgtaggttggtaaagtgaatgacagtgtttctgaagtcttttccttataatattctgcctatggctctgagaaaccgaagtaaccggaataacaggatttctaaaaatagtcggcaagtgtttctcctttttcctaaattccccatcagaaattttcctcttatgcgtgatcatcttaggaaccctaaccgaattactatgatttttttcatatttcaagcaaatatcaactcttttcggactaagttcaactcttttaatatcttttccactttcaaagtcagtctgatacataaaatcattattttgcatgtgaattataatactttaaatgatccgcaggtttttttcccttacgaatacttttaaaaccgcagggtggacctctccagagctagaacacagtggaaagcctgaagacgcttattctctcactccaagacttataacactttgtgacggtcaaagcaaatggagaactcaaggcattgacccagggcttcacgcttgggaacttgcttcaaatattgtaaaagctcagaattctttacctgaagggaataattatgaccctcttcatatattgtctgctgctaatgccatgactaacactcctggaagttctacttgtattcttgctttgatacaccctgaaaaaaatttggtttttactgggtgggtcggagactctggacttgttttacttaggaaggagggaaatgatgtgaagattgttaaggaatgtgaagagtttggggaaaaatttgattttccttttgatttgggaattggaggaatagaaccgagtgatgctcaagttaagactttagaggtgaaggataaggacgtaattttactcttttccgatggagtttcacacaacttgaccatggagagtgttctaaaaaccataaagcctttcatgttacttcatgaaattcctgacttagaaatcgttgctgagatgatcactgagaaggctcaatctgtcttcatggatgaaaaagctgaaaaacccttcggagtgaagactggtaacaacttaaaagggaagaataacgatgcaacaatagtgattgctgaggtatgtttaaggaatatcgaggtttaacagtaaagatgttttttagctgataaaattcttctatttttaatgattttttttaaaagctttaaattcaatcatgcaaatcatttaaactatggaaaaaaattacttggctagcacgaaaagaatcgctcaaaaaaacttgaaagggaaaatcaggtttttttcacctgaacttcgacttccaaatgaaagtagtgaacttcaaaaaacaaagaaaaaagttttcagtcggagagattcgaactttgaaaaatctcttcaattctcaccgattagatatgtgaatagtcctgaagcgaaaatttcaatgaaaaaaaataaaaaaactgcgcaggtgtctgtatttaagacttctagacccaacgtttctccttcgaaatttaggaaaaatttatcacataaactttttacttcaggaagtccaacctcagtgctaaagttcttatctccaaagcaactctctcttcaaaaacccaaaccattcggtcgtagcaagctcgaagattcaaagctgtggaaaaaaatcctaaactcctcaaacggaatcgagccaaattcttcgtatttcgtgaactactcagtttttatcggtcgaggaaacaactcatcactagtaaaaaaaacgattttaagccgaaactggtggaacttaacagaagacaaagaaaaagcgaatttcgtctggactcaatggaaggacaaagcatatctcgcaagtcttccaagtcttctcaacaagccacaagaaaaagacccatttttttccattcccggaaaagaccttccaacaggcatgaagttaataacagactctaaaagtttctgtccattaaaaccagaaaaaatcttttcagagtcactgaaaatgcataacaaacttgaattcaacaaccaaatttccaataaaaaaagtcttttttttacaatgaaagatttctacactattaaaaacatcgatgttttcagtaaagttcctttaactttccatatttctcaaaagtccgatattgaattccagtcctttttattgaaattcgaggaattcgagaagtacaaagaacaacaccctgcctttcaaaacatctggatagtaaaaccaggtgaatttacaaatagaggacaaggaatttctgtttgtaagacaattgaagaggtttcaaagttgattgaatctagtgagcatacagtgattattcaaaagtacattgaaagtcctttgttgatatcaaaaagaaagtttgatattaggtgttactcactagtgactgtcatcaatggagtcatgcaaggttatttttaccttgatggatatttacgcacggcaagtcacgagtttaatgtgaaggactgttctaacttatacgttcatttaactaacgacgctattcaaaagaactcaaaagactacggaaaatacgaaaacggcaataaaatgagttatcatgaatttcaaaagtaccttgatagaagatttcctgataaaaaacctaacttttttaatgatgttcttccagaaatcaaggaaatggtcagagatactcttcttgcaagtttttgtagaattgattgtaataaaagagcgaattgtatggaaatctttggatatgacttcatggttgacagggcgtttaaaccttggcttattgaagttaatacaaatccttgtcttgaactttcttcgccgtatctctcgaagttaatccctgcgatgcttgaaaacg
>RSEH01000151.1_36902_43318
taccaaaaggaaacctgcgatgtttgttctcaagaaacatgaccactacaaaaataattacttctaattccattcaatccttattttcaatccaaccatctacacccattcaaatcccttctaaccccttaaaactctaaaaaattcctaaaccaaatccatcccttccaaaaatcactaaaacatttttctaatttcaaattttcaatctttctaatttcaaacccatcaaaaggaccgttgaaaattcataattaaatttaaaatgttccaagaagaatttgaaagaccaagacaaagtcgaagcaacaaaagaacatcaaaaagaaaattcggaaccgacttaagcaatcttccaaagacttccccagtgcaaatcatgaagatttccaagtttgaagggataacatcagaagtttattctgagttgagtaggaatttatttgaaagtgaagaagaaaaccttccatcgtctgattacatgttaaagcaagttgacatcaactgcaacatgagagcgattttgattgactggttaatttacattcagttcaaacttaagtactctggagaaactcttcatttgactgtcaattttattgataggtacttggaaaaagtttcagtgaatagaaaagaccttcaacttgttggagttgcttccatgttgatcgcttgcaaatatgaagaaataaatgttccaaaaattaatgatctcgtctatatcactgataatgcttatgtcaaggaagaggttttggaaatggaatgcaaaattctgacggttcttgcttttaacttgacttttgtcagtcctgttaggtttattgaaagatattcgagagaacttaatttgaactttaaggaaatatgcactgctcagttcttactcgaactcgctctaatcgactacaagttcatccgagtaaagccatcagtcctcgcaggagcttcctgttttttagtaaaatttgaaagcgagggcaaagaaaacctgaaattcaacgaaaaagtctctgtaaatatcttgcaatgtgcaggagaactttcaaaagcagctgaagtgatccgtaacagcagtctgcaagcagtgaagacaaagtactccagtatcgagttctgtgaagtagcccgtatctacaaaacaaataattttattcaagacttttagtctaatgtaagaatttggattaaagttgatttaataaagactcttgaagtgacttcctcattaacaccgcatgaaaatttctcgaccccatctcattgaattcaaattttttcggcaggaaggaaggatggactgacaatggcagcagcaggaaaatcacttgaggaagaaggtttaatatcaaggaagtcggcaggagaaggaaagttgaattgcttagataaaaaaaacatgatgtgcaagtcaatagtgatgaaaaagaaatcaatgcttgggaattggatttgcttttgcccagaataaagcttttgaagatggagagacttttgaagtgagttggaagaaggattaaacttgctttcaggtatagggaggcggaatagaacagaaggaaataggctagtaaggatgagagtgatgatgaaaatatcagcgattttgaatgttttaagcagagatggctgtttagagtgaagagatagaggaagagaaatagagatattgtgatggagagataaaggtctgtgtttgagagtgaaggatcatggaaataggtaaaaataaagaatgatagatttgtaaatccgcttgagtagaaggaaaataatgcaaagatttcggtatttcctggaggataagaagaatagtactcagaatacgtcatcttccttttaaactgtggtttctttcgtatcaaataatgaactcctatttcaaaacaaacaaaaagcccaataaaataactcaaaacattcaaatttaccaaaacatctaaaaaattctcaaaaatcagtaaaaccagcccagtaccaaaaaatccaaagagcctcacaaaatcaattctgaaaatcatgtctctagctaatatcccaaacaaaaaaaagcaaaccttagcagcaagaagagcctctaaactgttttcaagttccaaaacaatacaaaaaataactcctccaaataaacctgcgactaaagcaaaaattccaggaacgaaagttgcgactccaataaaaaatgcaatcattttcgcattaaaatccataaagtatatctggggatcattttgcctgataaaaatcactgcgactagacaacatacgattcctcttagaattttctgtatcatttccttttattaagaaataatgaaaatttaatcaatcccccctcaataaatggactatccacttctcgcatgttcctgccacaaagacgacctctcaaactgcaagacctgtttaaacaaccacgagatatcaatcggtcttctctgctacaacaagaaactaatcgaccgaaaacgtcagcaagagtcaaagctagacaagttaaaagccttgatatcaatagcccaagaaaagataaaagcaataagcaaagaagcagtgggcttcgaagacaacttaagccacaagagtggagagtcaatttccgagcatctttcaaagctgcttcttcctaccgatcttttttcaatcttcacccgagaagacctgacagttgccttcatggtccagtcgacgtacatccctccatacataaaatgtcccaattgccgagtagaggcacatattgtttactacagttacacaggatatgcttatatctgcttcttgtgcaagtttaaaacaaagatcaaggcagtgactatgtttcaaaatagtcctctttctttagaaaaagtccttctttttgtttttttgtgggttttgggacttcgagatcaggaaatttcgagtttgcttgaagttagtaaaagttatatctctggaattgcaagaaagttgaggcaaatggttggagatgagtttagtagaactcttcctgttttttctggagttgttgaaattgatgagatggactttattaaaaggaaaattgaaattgggaagtcgaagactgtcaaaaagtgggtcatgatcatggcggaaagggatacaagacagttttatatggagtatattccggaaaggaagaaggaaatcattgttccgattattcagaggatgtgtctaccgggaactgtcattattactaaggagtggggagggtatggaagacttgaagatttggggttctgccattttacttattttaaatcgcaaggatttactgatccgaacaatcccaacatccaccattcaaacataaaaaactccttcacctggctaaaataccaaataaaaacccgaaaccgttcaggtaacttcctccaagagtacatcctcgaatggctctggcgaaagcgtttgactcacaaccaacgagacgacgacccaacaatttcaacattcaaagccttacttcagcttttaggtactcagaacaagtttccttaattttaactcattatttttattcaactgctttatatccatgttgatccgaatccgaaaaaaaggttctgcgcctttcagaacttctcaaacctttctaagcacttcttgcgctccagggccagggacttacgagccttcgacgccgacgtcgattccttctttttcgattggaaggtcgaaacgttacaacgacttatcattgaaaacaccgcctgggcctgggtcttattctccgatgcagtcgaaaagtagaaaatcagcgatttttggcacttctccgaaaaaatgtttggaaattcatagcaagactccaggacctggaaggtatcaggtcaaaacttcttatgatggacctgcttttggaattagaggaaaggatcatttggttttaagacagtctactcctggacctggacagtattgtaattggtttaaggatgaggtgccgagttataagttttcaagaagtaaaagagaggttaaggttgttcacagatcacctggacctggaacttatgaagtgaaaaggtcatcaagctcaaaaggaggattatttactagggataagaaaaatgaaaataaaatcgattctagtccaggtccaggttactacgaagtcccaagtcaagccgaccggaaagcagcttccatgaaatttcgtcacaaagtccaatccgaagaaacctctccaggcccagcaagatacgaagcacgttcaatccaggcccttccagcgaatgcaacgataggcaaatcaaaaagattcagttcagagaaaaatttaattccaggtccaggttcttataacacttcattgcaagacaagagcttttcagcgattttcggcagttcaaaaaaagacttgttttctatcaaaatgtctgaattgcctggacctggagattatcaagtcaaagatatgattggacatggacctgctttttctattgttgttaaaagagaccttcaacagtcgcttcagtctcctggacctggaagttacctggctgaggaaaatagttctgtgaaagggtggaagtttggaaaaagtaaaagtagggattttttgaaggtttataataggactggacctggagattatgatgtggcgaaaatcaaagatcatcaaggatggtcattttcttcgcagtcaagagatttagcacctgccaagaagtaagttttgattatttaaggaaatttagaactaaagattcaattaaaatgaagaatatttaaattgaaaatctaatcatttcaaaacatatatcaaatatttcctgtaaaattattgaatgattcaacaaaatttcaacattaatctaaatccaagacaaaaactaaaaaaatcgactttttaaataaccataataaaattattatttaaccaaatcttaccaattaatatttttttaactctttagaagccgaatcttccaatatttagtaaatattaaattcctaaatctttcaacaaatcatttattcagcccacataagtataaatgatttcatctcaaaataatttcgaagcaatcaaaagatcattcgactggttagaccacgacaaagattcaaagatcaggtaatccccatctagcatttctgacattcaaacaagtttcaacatcggccagtccgaagcgcgaatcttattcgaaagtttcaattgttctaactctgaattcatttccttcgacgagtttttagcaggaatgttgaagttccctttgattctttcccagtttcaagaagaaacacctctaagcccgagatctccttcaattaaattcgaatttaactcatttccagaggattactttgaatcttttgcgttgagggtgaaagaagcgggttcaatgaaaaaaaaagaaattttgaagataactgaagaacttctgaacttttcgaatggtttgaaagaacagcttaatgaaaaaaatgagtctttcaaggtgcaatttttcgagattcaactaaaaaatgatgaaattttcaatgaaaaaatcagaatcgaagaaaactttgaagaacttcttaatgaacatgaaaaacttgagaaaaagtttaaaatagtagaagaaaaaaatagtgaattaaaggcacaggtcaaaaaaattgaagaaaaatgtgaattgttggagaaagaaaacgaaaatttacttttaatcagtaataaggcggaaatactttcacaagaaaaagaaaaaaatcttcaggagatcacgaaaaaactaaattcgatcaaaaagctgaaacttttaaatgaacagaaaaatcttgatgtaaactcaaaaattattaacaaagttcagaaatcttctacttcgaaaactcctcaaggcactaaacagttcgaatttgaagaaaaaataaaaaatgttcatcctaaggacaaaatcatcaaaaatttagaaaaaaaactacaggttaaaacttctgagtgtgaaaaaattgatagaaattttagggaattggcaaatgaaactcaggaacttaaagaaaaagttaaacttttgagcttttcgagaacaattactgagggtgatgaagagactcaagtagaggtgcagaattgtttaagggatgaattgtttaggattgaccctgctttttgtcaaggctcacggtttagtgttatttctggtcgtgggtttagggaaataggtgttcaggttgatagaaaagatattaaacagaaagaaaaaaggagatacttctgtttaagtcttttttagtttatttaaatggttaattacttctcttattaaacttcgactcagaactccctctggtataattaaaaacactcctcccagcagtaacatcccactgattttcctgattcttacaagaaagctcatccccattcacattcctaacctgtggagaagcaggtcgatccc
>RSEH01000007.1_257118_263267
ccctaacaccctaacaccctaacaccctaacaccctaacaccctaacaccctaacaccctaacaccctaacaccctcacaccctaccaccccaacaccctaacaccctaacaccctaacaccctaacaccctaacaccctaacaccctaagatatctataaattatatttcacttgtataatctagtttatataatgaacgagaaaaatattcagaaatagagttaggaaactaagattataaaaactccaattaaatatgttaagaataactatgacctattttttagaataattacttatttacagttttattatttttggatttaggcatgtcactttatcccatgtttatttactaaaaaacaaagatttcaaagcattctaaaaattataattgataataaaacttgataagtcccagcttcaacagttatacaccagttgaagtgtttaatataacttcaaaatctattctttaataaattaaatcaatgtttgagataaaaatataaattagctcaaactcaactttagatcagaaaagttttttttttttttttcaggatctattgacgtcaaaatgacacttaatttttacattttcttaaaacagtatcagaaagcctgcaagttgtataaagttttttgagaaattattacggcctagttatgaattctgatattattctgaatattgaaaaattttatataaaagagaagagttcacaatattcaaaaagtttgccatatctttaccctaataatcaaagtttaccattttttaattcaagatatgttaatttttagttataataaactaagctcaaattttttcgattatggcaaaaccatatgatgatttttccctaataataccttaatttctaaaccccaattaagataattcattaataccttgaagtaagttttagtctcagaataatcataaaatactttacaaaaagcttctgcatatgatgatagatctaagcatcccatgatatcatataagcaagacattttatcaatcaaatcctcattattctatttaatttaaactaatcataagtatttcctaaagagtctgtaaactaatgatttttttcaccttggagagttagttatattttatcataaatgttattttgaaaataattaatggctaacttacgaaatattaaaaaatcggctcgaaccattagggaattatggctagcttttcataatgaaactgttactttcaaatatttaaatgcattagaaatgtttccacaaagattatcttttccgaaatgccaattaaatacacttcggctaacacccaattgtctaagttataaattcaagaatcgatttagaaaggagcacttttcttttacagaaagataaaagtaactgaaatacaattgcttggccttctatagcttagcaaaattaggataatgcaggcaatatcataatctgggcatactactaacacagttgtggattattataatgaattttgtactagaatttgttcaaatttaactgtcacagatacagaattggtggtaattgaggtacagattgatagttgcaaattgtgcaaaagaaaatatcatcaaggtcatgtagtaagatgcgtgtaaattttggagagttgagttaacagataaaataaaggttttactattgaaaactcctgatatatcaatggctaccctaactccaataattctagatcatgtgcttggtggatcaattaatgttactgatatgtggaaagtttacaaaaaactttatcaaaattacaatcattttatagttaatcatagcattgaatatgctaatgaagacactgagcaggtaataatatgattgaaggtttttggaatagattgaagcacattatcaagtcgagaaacataacttttaacatcaaaaagcatctagatattatcatttggaacagacttcacaaggaaaatttatccaagagttttaaggatggttaagtaaagattatgctcttctcgattatttattatagttgcttttgattatctattttccaagaataatgaaacagactttattaaaattgtttcgttttaataatagaattaagtcaatattgtctactttaaaaaaatcatcaacctacctttttaccttcaatcatattatttcataatgattttggctaattaactatctagattgatttaataatattcatagcatctaataatatagacagtatagagtctcactcatctattaaattccaaaagtaaacaaattataaaatcacataaatacttgggaggcttttacctatgaaatataaacatttacccgcaacttaactaaaatcattgagcatttattcagattcaacagtaaaaaaaaaggattctagtttatttctcttgggaatatcaatcacagaaacactaaactaactttaatgtttataataaattgactgattactataagtcgaaattttttagtaggaagttttttaaaatttaaattttctttaagagtaccttttatagttttcacaattgaattatgatcttttaaggataatttgaatattttgaaataactaacataaagtggttctaattaccgagaaatttctaccattaattaaatttagttttatgcaaaagttaacaaaatatagaataaattaaaaaatctaattaaactgtggttttcttatatttttgtgttagaatatataaaattgctcattgagtgaatagaaatgtgatttttgacgaaaatgatccttcaattgcatcgatttttgcttttcttttgtaaaatttacactttttatggttataaaaatggaaaataaggtttcgaataatcgcaaaaggtctatttactttgtttataagaaagctattggtgacaattcaaagtttctattatatgtagcttctgaaatcaaaaagaaccaagagccaaaaaaaataagaaaaattcagaatgattattttaaaaaaaaaattaaatcttatttgttcactgctgaatattctgtatttgataagagcacaataaaagttgttcatttacgtaacgatcaaaccatttttcaaagtgccgatatcgaggttttagaatcaactcacaatattttcatatttaatctgaaaaataaaggaaaaataccaaaaaagtcattcatgattataacattatatatactcttaaataataatgatgttcaatttacggatttgattaattattttagaaaaccagatttcagtattattactccagaaaaaataaaagaattatttaatcatattcaatttttttataaaaaagatcaaattcagtacctcaaaatattgaaccttattggtctctttagagaaaaaattaacccgaaagaaattaatcaagatattatgaaaaaaatatctaatgaaattttacaaaattcaaaaaatatatacaataatgaatgtaagttagggatttgcgctgttatagaatctcagttctgtagcaacaatcaaaaaattacacatttcttagatcttatcgactctaataaaaaaatatcggttttaacaaaaattattgaaaagaatttgaagaatcaaaaatcaattcaaactttgatgaatataatttttaaatcacataaaagtgaaataactgaatatcttactagttttatggaatattgtgaaccaaataacattgttgagatttcatctatactttctagtttttcaaaaaattattttcctaaagatgaattctcaaaattattgcaagatggatttctaaaatatttgaataaaactaatgaaagttttgaagcggtaaaaagtttaatagaaattcttcaaaaatttgaatccaaaaatattttcatgctaaatattcgagataatataaaaaattgtattcaaaattttggtgaattgacacaagattattttgaatttttccttcgtatacttgagaataaaaattctggcaatatagcgcaatatttgccattagatcaatatttccccatcgctctaaacaaaaagtttattggatttaaagaactatttgaatttatcaagagatttgataatgaaaatcttaaaaattatatagagataaatgtttcaattaaatataaagaaaataataaagatgcacttttttacctagaaaatgaaataaatcagattagacttgaaaatgatcctaaatattttgtaaaagaaattgtgagacaatatttgatattagtgaaaaatgataatgttaaatttgaagatattttacaaataattgaaaattcaaaaaatcaaataattaaagatgaattcatagaagagattttgttgaaaaaaaaagaaaagtattcatcgtctaatggcatatcaatttacatttgtaaagtaatgaagaaatttaggaacaaaaattcttacatctatataaatttaattaataagctgacatgcctaagaaaccctaaatattttgataataaagaagaaaggaaaaaatttataaatgagccttcactagaaaatccttggttttatgtcctgcaaaactataaaattgttgatgataatttaatttcggtagtttgctcatgctttttaggtatttactatgatattattgaaggttctattacattacaagaattgcaaagatttaacaacctaacaaacaaggatattttaaaagagtacttaataaagatttttagaataaaaaatctatcagctgaatttaatgatatgtttgaaaataatattaaaaaatatgaaagtataatcaaaagt
>RSEH01000098.1_26225_32659
tccataacgattataacgatttgaaagaagaagaataataaatgaatggctttccgaattttggactgatggactcttgtaagtacatcaggcataaagaagaaaatattggatttgtggattttcattcgaaatcttcagtttttaggttccacaacgagacaaccgacccaaccgaagtaatgttccgtagcatcctttcaaaaatctctagcatcgacaagcaactaaagaacttcagctgcccaaacatgaaacaaacaacctttctaaattcaagtccctcaaaacagaagcaatccagtaactacgcaagcaaaaaactaaaaaaaaaataacttatttgataattacaaaggtgaaagtctcgttctaaacccatcagtaacagttgatcttctcgtatgcaattttgaataagcagtattactatcagagccaaagctagtaaatctgctattaaatccaaacttcttaaaaaacctgtttttatcctcaacagtccccttctgccttttccttaaatctttcgaagtcccgatagaattcgggctgagttcaagttcatcatcaagttcatattccctgacataatcctcaagtttatcatgaactctaagtttcaatttcggttttttcaaaatctcttttgcgactttcagttcatttttcagttgttcaataagaaaagttttgctattaagtccttcttcagtttcttcaatattctgccagccactttgtttataagtctcaaaagcttttttaaccttatccctttcaaccctagcaatttcaacttttgcaagtaactcgttttctatttttttaagttcttctttatgcttgtttttaattccttgtatttgagtgtcaagttcttgaagtttcgcagcagctgcagaggttttattggcgtattcaacagctccttccttaagtccttctatctgcacctgggtgatgttcagttcagacttcaaagtgtgtaactcggccaattgcgcaggactcgcttcagcctcattctttaaaagataagcgagtcgcgattgggcgatggtcacttcctggtcgatcatgaacttgctcaacaaggtaatttctcgagttttctttgaaatttcttctttcatcttgtcatgttctagtcgaatcacatgaatttctttttcaaattcagcgtttatctcagccaatgctgcttttaactcttggcgagttttgaactttacttctgaacgaatctgcttttcttgctgcaggttttcaaagcgaagagctcggattgagtcttgtgttatcggcaaaactgctggcttgcgaagggaaagtgatcggaagatgtatctcgggattgtgtgagactttagagttaaggacttgaaaaactcggcttctgttttaagtgctggggaatctggaatgattaatgaagaatcttctgcaagttcccagaactcgtctaggtctatctccaggtcggattcggaagtcattgaagtggttattataggattttttttaagttattaaaatggataagattgacttggtgatgatgggaaaagtgatcaggaataaatttcaggtttttgatttgacttttgtttttcttttaggggaactgggaaatgttactgtgatggacttggaagaggaaattggagagattttgtttgaggttagagggatttgctttaggattagattgagttattcgatgaaatttgcttttttaggattggaaaatgagatggttgttgatttggatttttttattcgagaatttttatataaaaggtattctgttagtgaaaataatcgattttctagcctgcttgttagagaaaattttaataggcttagagctttggtttggaggaactttgagcctcaaaaggtcgtttttgggatgttgagtaaggatttattttgttatattgtttcttttttgaataaagaagaaatgtttgagttttcttgtgtatcttttgagattaaagggtactttcaaaggcagactatttggaaaggtgtttttagatttaggaataagaatattagattggagggagctgatattgattggaaaaagagttttttggctcggaaagaattagttattaataagattgtatcgaattatcaggttaccgattgggagcgactttcttataaataattatttaagtttattataagagatatctgaaaatcacacttctatcaattcttaatacatattccccaggcaatgacagaattaaatcaatcaataaaccaatatgttcacaaccttagactttccaaaactgttcaaaccctccttccttggtttcatataatcaattcaaggggggctataaagaaatgttagaaaaccacgaaaactctgaagacctctgcccaaactgcaatgatggggtagtcttgaaaaaaaccctaatcgattcagctaaaatacttgaccaggaactgaaagtcttggaaatacgtgaaaaaaagatgaagcaaagatattcagaaactttaaaagaacttaaccttgcgcttcaatattttcctaatcataatcaagatgatcaagaagcagatttacttggctatctatcgaaacagaaccttccgtcttcattgagttctgttatttgtagtaaacagttctctgttgggtttctgatacagtcaggtattgtggtgccttctgataaatgcatttgtgggagtagtatgcctttaatgcaaatgggcaagtcaggaaactacgtctatctctgcagatgtggagaaatcgtgccattccttaaaaacactatctggggtcaaagtaaatttgaaaaccctcaacatttcctaataacaatcattctcttcctaacaggttgccgcgacatggaaatccgaaagttaatcgcaggttaccatttccagaccttccacgtgttcaccatgatgcgtaaagtaatatcacagcactacatagaaagcataggcaaattacgaggagtcgtagaaatcgatgaatcagctttcaaaagaaaaaacaactgcgggtcccaaagttctcacaagtgggtattcggactttacgaaagagaaagaaaactagtttacatggaaatcgttaaaaatcgactggcaacaacattaattccaatcgttcagaagatgtgcgaacctggaacaacaattatttctgatcaatgggcagcttataacaaattagaagaagttggctttcctcatttcactgtcgatcattccaggttttttgttaatccgcatagccgagaaatacatacacaaaatattgaaatttcttggggatgggcaaagtatgagattaaaagacagaatcgaagtttgaaagatttgcagaattatcttcatttttttagctggaagaggcagtttaaaaatcatactgataaacaagctgaacttggagatactctcaaggcacttagtgtgatacttaaagagtttcagaggaagtatagtgaagggaaaaattgaagggtataagtaatgagaggtttaaggaaggtttaagattttttaggaattaaggattttatggtggagaatggattgaagattaggtttttttggagtgggagttattgaaagttttaatggttaggattttttcctatttagggtgttaattaaggactgcaggctaataggaactctagacatggagctgggtaccatcgtttgggactccagcctgtataaaagccgatgtgtccaccgactcgagtatatgctagtagtactaatgggtttgaagtgatttgtcttgctgaatcttttttaaaggggactatcggatcatcttcagagttcaacgaaagagtcggaaccttaattttactcaagtcatacccaacactagcatcttcataataatcctgagtacttttatacccaaccattttaaccgtaaactcttcatcaaactctttactcgtgttgaaatccttgaccctttccatgtcaattcccatgcgatccaagtcctctttcatcattaaaagatgagctgaaacagaattgaactgtttctttaaagattttacaataaaaccatcagcaaatccaaaataaggcaaaaaagaattaagtttcgccctacatgatatataatcaaagggtgcagcaacagcaacaatagctttaaatagacatttatcgccagtatccattgcatatcttaaaataagtccagcgcccattgaagttcctagtccaaaaagctgcctttctgggtattttttttggattttttttatcacttctcgaatatcgtcgaaagcgcaaagatgatgaactttgcaagactaaatatgaatcacctttaaaggagttcccgcaattccccttccatgaataactccaacatcaaacccagcacaatgagcttgattaaccgcagttctaacatattcagagccacttcctccagaaagtccaggaatgataagcagtacatttttcgagtgaaccctaggttctttccagtcaacagacatgatccccccatctttcatcaagaagaactccctgctatactcaacaaaatccgtatttcctcttcgatttttcgagcttccaggtcccattccaaagatgccctgaagtactccattgaaaagccagggtgtaggaaaaaatccgttactcaaagaaggacactttttaacaatttccatcatttgaggtgattcacaatgctcaacttgcaccctcgggtccagttgataacccaaggcaaggacaacaggccctgcgagtacttttttcatatttaatcttaaatataatcatgagaaatcattcgccaataaattgtatttccccaaatcaatccccttccgcttcgcccagacttccgccgggttaggagaaggaggccgtccttttcgtaccatttgagcgaaagtttcaatagtccctggcaataccacagcttttgcaacatgtttcactatcactggcgctacagggttgaatgaaacttttggcttcgctgttgaaggacgtttgttcatcgttgggactagagtaccgcctagagtatgagctgagtaaagctggactttatcacttttcaatgaattcacgtcatggaaattttgagtacttttctgaaaaagtgactgagaaaataagaaatttttactgcttgctgaagcgtttaggactgactgggattttttgtaagttactgccgagattggacgagttttacttgtttgaggtcgagagttctttaaactattaacttttccagggtcttcttgaaaatactgtaaaatctgagcatttttttcagcgatttcttgtttttctattttttcttgctcttgtttcttgatgttaaccagggcgagtttcgaggcttttgggtaatttttttctgcatcgatataactagcgacttctgcatgtccttcttcatcaatgactgtctttaaaatagcatttgaaatattttgctttctttgttcgcgccatttgactttatgtcccaagttctccttcagcatattttgagtgtctctcgtcaagttatctaaaaacttttccctcgtaatccgaagagcagtgagataagtcgaggcaatgactgaagcctccaaagcctttccagttaaaatcgagtcttcaccgacccactccccaggcatgacgactcctaaattaaaacaacttgtcgttttcgagatcaagccacgggcaggggcggacccaggccgctttaaaggattttgagagccgacgatttttccctcaccttcttcaatgatatatgcaaaattcgctttttctccttcacgtaaaatgaagtcgccacctttgaaatgacatctttcaaagaaacttaaaactcgctcttttcctgcctggcctaattgtcgcacgcctggaacggttttgaccagaaattctaaaagttttgaattgtcttgggcttttttcaccttttccatcgctctttttagaggagctctcggaattgagattaaggctactgagtcgcgcgcggttacccgcgcttggacccattttgtgttgttgaactgggaagtgtacccgaagatgtcgtaggcctcgagcaggaactcttcttttgacttgtttcggatgaagatcttgccgtctaggattatgtagaggtctggtttttttactttgtcggttaggaagacttcgagcggcgcaagaacatgaagtttcatagatacacagaactaagtggcctttacatccgctctttgattaggaggaatctgtctcagtaacgggttttctttgaaaacagttttaagtttctacatgtaaaatacattgatatcactttctgacctttcatctcttaacagcgcttctttgatctcatcaataggtcttcttctaagcat
>RSEH01000003.1_23861_30274
TTTTGCACGAAACTTTGAATGCGCTGCAGGAATACTGGTCTGGGAAATGAGACCTTCGTGATTTAcagatgaagatgaaagaatgattgaagaagctGATAGAGCTGATAAGATGAATAACATTTATTACTAAgtagtttatttgaaaagttgattaatagtaaaattttcttttgttacttaagtcaaataattcaactaTTTATTTTTCAGGTCTCAAGCAAAACTCAGGTAAAATTCCATGATCTTCCACGAAACTCTGCCATTTTCCTCCGTACTTATCAAGTCTATTAATTGCAGTGATCTAGCTAACCCTTACCAGTACCAAATACCTGCTGCTTAGCCAGACCCTAACTCCTCTAAACTGACTTAAAAAGACATTGCTATGAGTATCATTAATTCCAAGTCCAACATTGACCTCCAGCCTGACCTTGGGAAATCTTTTAGTTCCAAACTCAAACTTAAACATTTCTTTCGTCACTGAAAGATGAAcatgataaattttaaaagtctCATCCAAGCTCCACTGATCACAGAACATTCCAGGCGGGTATCTTGGAAACGCGTAGCTCATTGAGttcaaaaactcctgaaCCCTCCACTTGACTTGATTGGCAAGACTGGCAAATGTCAGGTTCTGAAGAGAAACTTCAGTCATTCTGTTACAAGCGCAGTACAAGGAAGGACTGCGAATGTCTTGACAGTCTCTTGAATAAGAAGCTATTTCTCGAAGCCAGTTAAtagaataattatttttttcagtcaggCCTATCAAAGACAAGGTCGTTTCTCTGACGTCCATCTTTGAAGTGAGTCTTCTGCTGTTTTCAGAAAGGACATGGTAGGAGTAAGGAAACCTGTTCAACAAGTTCTTACTTGCAAGGAGAAACATTGAAGGGAGTCTTGTCTCTTGATAGGCGTCTAAAGAACGATACCAGTTTCCATACCGCATTCCATGATCAGCATGTAAGTACATGAAAACCTCGTATTTTTCCGttaaatcaatgaaatttcttaaaaaatcagtgatATCCTGGTCTAAAGTCGCTGCATGTTGACCAGTGTTTTCATGTCCCGCGTTTAAGTGAAGGTAAATCCAGAGATTGACTCCCTGATACATCCTGATAAGACTCAGGGTGTAATTAAGCATATAAAAATGTGTTTGATAAGGACCCACACATCTCTGCTCGTTTTCGCTCTTCTGAACACGAACGCCTGTATATTCCTTGACCAGACAATAGAACTGTCTGATTGTGTAGTCAACATTAAGCGACTCTCCTATTATCTCAGGAAACCACCTGTCACAGTCATCGAAGCCCATCACTGTGACGTACCCTTTCGACTTCATCTTGCTCCAAATCGAGTCCTTCCCCAGCCGGTCAGCTTCAGAGTAATTAAGCCTCGACTGGTAATTCAAACCTCCAAAGATAGGCACCTGGTTCGCTACAGAGTTAGAGCCAATCGTTGAGTGCATTAAAAAGTCATAAACAGCGAAGTTCGGcatgtttttttcactttcatttaaaaatttcactacttttggaagttttcTATAAAAGTGACGTCTTGACAATGAGTctaaagttaataaaaaaatcaatctgGGCTTTCCATTTACTTTTGACTTGCTTTTTTCGTATAAAGTCTCGTTAAAAACTGGAGACATTGAAGCGTGATGAAGTTTTGTTGGGTTTATTTCACTTGTTTCTTTGATCTCTTCTTCTGAGCACAGGCCTAAACCGAATTCCAGCTGTTGGGCGTTGACCGGTGGTTGATATTTCTGAAGTTTCAGttgaaaagtgttttttctCAGCATCAGATTCAGCCCTGTCACAGGTcctgagaaaaaaaaacctttttctgGTTCAGAACAGTTCATTGATAACATCTGAGAAGAGCGGTTCAATAAAAGTAGTGACTCAGAGAATGACGTCACTTTAGAACAGGGCGGGTAAGTGAAAGGTGGGAACAACTTATTACCTTCAGTAAGAGAATACCCGAAAGTCGCTGGTTTACAAGCATATCCTGAAAGGTCTAGACTTGCAGTAGTTTCAGAGTCCAGATATTGGAACTGGTAGCTGTAGTTCCTGTTGTGCACTGGAACAACTTCATCTTTCGGAGTGTAAAGTACATCCACTTCAACTACTAACAAAGAACTATTCTtttgtaaaaattcaaaaagtctcaCCACCTCCGAATACCCTCCAATATGAACCACGACCGACACCAAAGCACTAAAAAGATAAGAAAtcaaaagacaaaaaaacttcaacataTTAAATTACCTTCTCATCTTCATCCATCTTCCATATCTccattttaattaaataatcctCCATGATGGGGGCATATAAATAATGATCGACATTACGGCGCAGACCGAAGAACCGAAGAAATGCAAGAAGTGTTCAGAGTCCAAGATCGAAGAAATGCAGCTGCTGAAAGAAACGCGAATcctggaaaaagaagttcAATCCTTGGCAATCGCGAAGTACCGGTACACCAACAAGCTAAAACAACTGCAGGCaagcattgaaaaacttggaaacGGTCGCCTCAGTTCTCAACTTCCTGCTCCTTACCTGCGGAAAACTGACCTGCTGAACTACTACCTGAACCTGAAACTTCCAACTTCCTTATTCCAAATAATCCGAAGGAAAGAGGACACAATCGCTTACATGCTTCAATCAGGAATGTACATCCCGcttaaaaaatgcttttgtGGCAAGGCGGTTCAGCTGACGCAGCTTAAATATGAAGACATCGCTTATCTCTGTCAATGTGGAGCAAGTTTTCATATGTTTGAGTCAAGCGTCTGGGAACGTTTTCACCTGATCCctgaaaaaatacttctcTTCATGTTTCTTTGGTTGATGGGTCAGAAGTTGAAATCCGCGCGTCAGTTGGTAGACATTTCTAAGGAAAAAGCTAGAATGCTTGAGGACTTTCTGTTAGAACTTATTTCAGAGCACTTTGTGTCAACCTTTGAGAAATTTCATGGAATCgttgaaattgatgagtCGTGCTTCAAACATACAACTACCAGTCGAAGTCGAAGTCAGCCTGAACGATGGGTGTTCGGATTGTATGAAAGGGAAGGAAAGAGGAATTATATGGAAGTCGTTCAGAAGAGGACCTCGGGAGTTCTTATTCCTATCATTCAGAAGGTATGTGAACCTGGAACGACCATTGTCTCTGATCAGTGGGCGGCTTATAATAAGTTGTCTCAAGTGGGGTTCCCGCATTATACGGTTGACCACTCTAGGTTTTTTGTGAACCCGACGAGTAGAGAGATTCACACCCAAAACATCGAACTTTCATGGTGCTGGGCCAAGTTCGAGATAAAAAGACAGAATCGAGGACTCGGCCATTTGCAGCAGTTCCTCCATGTTTATTGCTGGAAGCGACAATTCAAGTCCGACGACAAAATCAACGAAATCGGGCTGATGTGGCAAGAAGTCTGTGGAATGATCAAAAGGTTCCAAGAAAACGGTGGCTTTACaagaaaagatgaaaagtttgacGCTGATGACTCGACAAGTGTAGCGACTTCAGTTTGAACTAATTAAATATTAGAGATTTATTAGAACGTCGCTGTTACAAGGGAAGTCCGGGTCGATTTCACGTTTAATACTCAGGTGATAGGCCAGCAGTTGCAGAGGAATCACTGCAAGAAGCCCTGTCAATGGTCCGTTTTCCTCAATTAAAAGGACTTTATCAGGAGCATGTGCTGAAGtgatcaagtttttattcGGAGTTATCACAATAGTCTTCGCATTGCGCGCCTGGACCTCTGCCAAAGCGAGgttcatcatttctttatGCTCgtcatttaaaataataagaatGATGGGTCTTCCGTCACTAATCAAAGCAAAAGGACCATGTTTCAAAGCGCCTCCGGCGTATCCTTCAGCGTGGACTAAAGAAAGTTGTTTCAACAAAGCAGCTCCTTCATAAGCAATCGACTCGCCCATGCCTCTGCCCAATACAAAAATATGTTCTTCTCCTTTCAGCTCTTCAGCCAGCATGCGAGTCTCTTCTTTATTCCTCTCAATAACAGATCCAGCCATCATCGGCAAAGACAAAAGCgagttaatgatttttttcctctgCTCAGCCTTTTCAGGGAACTTGAACCTTGAAAGCCACAAAGCGATTTCAATAAGAACGACACAAGAGGATAAAAAAGACTTAGTCCCAGCTTCAGCGATTTCCTTTCCCGCGTTCATATAAACTCCATGACCGATGAGACTTGCAAGTggagaagaaatttcattgacAATTGAAATCGCTGGGACTTTAGAACTCAAACACCTTGCCCCGGCGGCGAGAATCTCTGAAGTCGCTCCGGACTCACTGATGAGGATGGCGCCTGGACTTTTGAATGGCAGGTAAACTGAACTACTGCTGGGGTCGATGGTCGTCACGGTGTCCATCAACTCCAGGTGCTTCATGATATGTGAGCCGAATTGACAGGCGTGAAAAGAACTGCCACATCCGAGAAGCAGAAGGTTTTTGACTGCCAAGAACTCAGGCTTCACCTCGTCGAGGCCTTTGAGTCTCGCTGAGTCACTTGTAAGACGAGCTCCGTAGTTGAGAGCTCGCGCGATGGCCTGGGGCTGTtcctcgatttcttttattgtcCAGTGGGGCCAGTTGCCCAGACTCACCAGAGACTCCTCGTCTTTTATCTTCATCGCTTCAACCTTTTGTCGCAGAGGGTCGAGGGTGTAAACACAGCTGTCTTCgagtttcattatttttcctttcaacaACTGCTCTTCACTACTCACCATAATATCCCCGTCGTTAGAAGACATGAATAAACTTGACCCTTTCTGAGCCACTACTAAATGATCTGGATTTTCTTTGTCTATCGCCACTAACCCTGAAGTGCCTGAAGTCTTTTCTAGTGCTAGTCTTGTCGCGATTTTCAGAGGATGACCGTCTTCCACGAAGATTCCGATCAAATTCGCTAAAAGCTCTGAGGTCGAGTTTGTTTTTAACTCGATTCCTCGGGTTTCGATGAAGgtttggatttcttttgaatttgaaatgtTTCCGTCGTGCACCAAATAAACACGACCTCGGTGGTCGGACTGAGGAAACACGTTCCCTTCGAACGAGTCGCCTTTTCGTCGAACGTGGGTCAGCCCGATGCCGACTggagaagaagattttaagagaaaCGCTTCTTTTGGCCTCTGTGGAATTGAGGAGAGGCTTGAAGGGTTCGAACAATTCGAGACCTGCCCTTGAAGAGAAGAACTCGTCATTGGGCTTAAGTGTCTGGAATCGCTTTGTGAGAGACTTTCGAGAAGTGAATCTAGCTTTTCAGGATCTCGGCCGATGTAACCCATTATTCCGATGCAGTCTAATGGGTTTGATGCTTCTGAAAGGGTTAGGGAACTTACTGCTAATACACCCAGGGCTTTTAGAGTTCGGAGTGATTGAAacatttttgtttttttatagaaaGAATTCAGGGAACTAATatgaaagttgaattttGTAGGATTTTTCATGGggttgaagattttacttCTGGATTTTAGAGATATTGGGTTAAAAGtgagattttattgttgtAAGGGGTTTTATTTAGATTGTGTGGTGatggaattttgaataagtttctGACGTTGACCCggctttttttaagaataataaaatttgcattttatgaaaagatttaaagtttagattaaagttaaaaatacTTGTTTTGGTGAAATTTCGATATCTGATAATAAGAATTAATTAAACGTAGGAAATTTACTAGAGTTTAactaaaattataaatatataaaattacttcatttcttattttaaactatttCCTCTTATAAGAATGATAAACGTtactatttaaaattatgatGATTCAATCTAGCATTCTCAATCATctctaaaatattctaaaaatttaaaaatgacagataaagaaaactttgaaccTGCACTGATCCcggaaaaactttttttctcatctAGTCCGAAAACCAGCAAGACAGTTCAAAAGCGAAGGTATAACAAGACCGTTCCTCAAGAATTTGCAAAAATTGAGAACAGTATCGTAGACGAAACAGAGTCAGAATCcttatccaaaaaaaaattcaatcgaAAAGCAAGTGAAATGATACTTCCAGAGATCAAAACAGCTCAAAAGGTGCACATCCGTAAAATAAGTGACGACGACATCgtcattttcaaagaagaagaactgcAGATTCCGCCAACAGTGATTCACAAGGTGAAAAGAAGCTTCTGGAACCTATGCAGGTGCATGATTCATACAGGGTAGTGTATTTTAAGTACATATTTAAGGTCATTAGTTACTAGTGCTTCGTTTGTCACTGTCCGTCAAGACAGagatgaaagacttaagCGCTGTTTTGCTTTGATCTGCG
>RSEH01000009.1_170988_177407
cATTAATGTAAAGTCCTGTTCTTTGAATCATTCTTTCTATGTaaattaaacaaataatGCTGcattctttttccatttttgaCCTaaagatgatatttttacAGAAATTATAGATATCTGTCTCTGAAGGAGCCCTGCCCACAAAAGCCTGAGGGTCATCAAATTCCTGTCTAAACATTTTAATAGTAGTACTATCAACTTGAACCCCCTTATCAAGCTGTTCATCACAATTCAACCCAAAAAGTGTAGGAACAGCAGAAATTCCAACAAGTGACTCTCGACTTTTATTAACTTTCATAGAATGCGAGATATGTTTCTTAACAGCTTTAGCAAGACACCTGCacatttcttcaatatcaagaTGACTAAGAGTAGACCTAAGTTTAGACGAGTCATAACTGAGTCCAACTTCCTTCCTGACCTGATCAATTTTCGGAAGAGGTTCAAGTCCGACTTTTTCAACACgaacttcaatttttttttccaccTGAGCATCTTGTTTATGCTGATAAAGTTGCTTAGtaagttcatcaattttccttTTAGCCTCTTCCAACTGCATCTTAATATTCgcctgatttttttcttcttcaatttccttttcaattttcatattATAGTCATTATAAAGCGAGTTAATATTCTCAAATGCACTTTCTCCATCATTTTTCCGACAGACAAAACTATTTCTCCTCAAACGACTTGGAGAGTCCGAAGCTTTTTCCCTTGAAATTGAACGTTTTGAGCGTCTTGGCTTCAGGTACTTCATAAGTTCAACCACGTCTTGAAACTTGATGACCAGTTCAGGAGGTACCTGAATTCGCTGGTAAAGATTTGAGAGTTGGTCTTTTGGCATAGATGAGagacttttcaaatcatAAGCATATCCCAGTTCTGCAAGTTTCTCTGCATAAGACTGCAAATTAACTATTTTCAGAATCTGGAACAATGGAGTTTCCGACAAGTTGTTTGGAGAACCTGAcatatttttataaggatataaatgaaagaagTCTTCAAGCAGCTCGAGCAACGCCTTGAAATAATCTGTGATCAAGAAAGTGCGAAAGGAGCACTTTTCGGGAATTCCTCTGGCTTCTGCGTGGCAGCCAACAAGTTATCAGGGCACCTTGCAGGTAGTGCATACTCGCTTCTAAGTAAGGCGAACAAGTTCTCAAGAAATGAAGGAGATCACCCAATAGTGCACATTGAAGGGCACAGTGATGTGTACCTGATAAAAGGCAACGATGACTACTTTTTACTTGCAAAGAAAGCGCGAACTTAGACCAATATAAATACTTTCTAATATCCTAGTGATAAATATGCTCAGACAACCTGTGAGTCAAGTCCCTTTGACCAACGTCGCAATAGTCAGGCTTAAAAAAGCAGGGCTTAAGTTCGAGATCGCCTGTTACCCCAACAAGGTCTCCAACTGGCGCGACGGCATCGAAAAGGACATCAATGAAGTTCTTCAGTCAAAGGATATCTTTTCTCATGTTCAGAAAGGAGTTTATGCGAAACAAGCTGATATTCACAAAGCCTTCGGAAAAGCTCCTGATcatgaaatcattgaaactaTTCTCAGGGATGGAGAGGTTCAGGTCAACGAGTTGGAAAGAAAGTCGCATCAGGAAAATGTACTTAAAGATGTTGCTACGATTATTGCTGAGAAATGTGTTGATGCTTCTTCTGGATGTCCTGTGCCTTTCACTATCATTCTAAGGGCTCTTGAAGATATTCATGTCAATATCAATGTCAATAAACCGGCGAAAAAACAGGCTCTTGCTATCATCAAAACTCATCGGGAAAAACTTGGACTTGAAAGGGCGAAGATGAGACTTAGGCTTATTTATTCTAGTGATGTTGTTGATGCTGTCCAGGAGTTCATTTCTCAGTTTACTGTTGAAAGTCATCGTGAAGAAAGTGTGTCGGTACTCATCGGGTTGATTAGTCCTGAAAGTTAtagattgatttttgatgGGGTTAAGAAAAAAGGAATTGAGAATAAGGTTCAGATTGAAGTGCTTGACCAGCGAGTCGTTGCAGAAGGTGAAGGAAAGCTAAAGTCTCTAGTCCCCGAGGAAATAAAGACAGAAGCACCAGTCGTTCCCCCAAAGCCAATAAAAAAAGGTCTAAGCTGCAACACCTGCCCGGACGCAGAATTCGCCGACGTGAACGACCACAGAAACCACTTCAAAACAACCTGGCACAAATACAACATAAAgcgaaaatcaagaaacgTAGACCCGATAATCGAGGCCGAGTTCAACATTTTATCAGAGCAAGAAATAAACGATTTGATCAATTCTAAAGTAGTTTAATTATTGTGAATAAATAGGGGGGCACTGGCCTATAAAAGAATGATTAATATCTGCAAGGACCACATCGCTCGTCAAAACACTTGCGAGCAGTGCTTCGAAAACCACATCGAGAGAAACCTCATCATGAAAGAAACTCGAAGtcttaaaaaagaagtcttGTCCATCACTCttcgaaagaaaaaagcagcgaaaaagttaaaagtcCTGATGATGTCAATTGAAAAGTTAGGAAACGGTCGAGTTTCAAGCATGCTTCCAACATTTTAcctaaaaaagaactcaactTTAGACTATTTCATGAACATCAAGACTCATCTTTCCATCTTCGAAGTAGTCCGAAGCCGAGAAGACTCCGTGGCTTACATGTTGCAAAACGGTTTACTTGTACCTCTTCAGACCTGTGACTGTGGCAAGTCACTGACAATGACTCAGGGGGACTACCAAGAAATTGTATTTTCCTGTGTCTGTAAAAAGActtataaattatttgaaaaaagtatctGGGAAGCAATAAACCTTCCcgctgaaaaaatccttctctACATCTTCCTCTGGCTCATGGGTCTTAAAGACAAGCACCTCAGGACCCTTGTAAGTGTTCCTAAGCCCAACGCGATGATCCTCGAAAATCTTCTCTACGATGAAATTTCTCGTCATTTCATTCAAACCATGGGGCAACTCAAAGGAGTAGTCGAAATCGATGAAAGCTGCTTCAAACACAGCACTACTTCAAAAAGCAAAAGTCAACCCGACAAGTGGGTCTTCGGGTTCTTCGAACGTGAACGCAAACGGAACTACATGGAAGTCGTCAGCAAAAGAACCGCAGGGGTCCTTCTTCCAATCATCCAAAAAGTCTGCGAACCGGGAACCACCGTCATTTCGGACCAGTGGCCCGCTTACAACCGACTTGCCGAAATCGGTTTTCCGCATTACACGGTTGACCACTCGCGTTTTTTTGTGAATCCTCATAGCAGAGAGATCCATACTCAAAACATCGAACTTTCATGGTGCTGGGCGAAGTTCGAGATAAAAAGACAGAATCGAAAACTTACCAACTTGCAGAAAGCTCTTCATGTGTATTGTTGGAAGAGACAGTTCAAGTCAGAGGACAAGACTTATGAACTCGGAACCGTCATTCAGCAGGTTTGtgagattttgaagaaatgtcaggaaaaagtagaaaataGTTAGTAAATTACAAGTTAGTCGCAAATGTCTTGGTAAAATGGGTCGAGGACTACTGGCTTTAGTCGCTGCTTTGAGGCGGGGATTGGGATTAGCTCTACTGGAATGTTGCTTCCGGAGATTGGGTTGAATTCTAACATGATGTGTCTTGGAACGCTTGAGTTCTTCCCGGGTCCTTTTGCACTTGCCTTGTAAGGTGTTGTCATTCTAGGAAACTTGTCACGGTTTGAGTAAGAACTGCCTCGAGGTTCACTTGGATAacgattttcttgttttttttcccaCCAGGCTTGACTACGTGGAGGACTTCGGTCGTTTGAGCTTGTTTTTCTGATGTATGACTGTCGAGATGCTACTGAATTATGAATTTTCGCTAGTTTTGAATTGGGGATCTGGGGAAGTTCTATTGTCTCGTCTTGTTCAGGCACTTCTGCGATGGGATAAGAAGACTCTGAGTAGTCAGATGGTCGGTTCAGCTCTCTtgacttttcaagttcactGAGCCTTATAAGTGGCGTTGACGGTGAAATGAACGGCACGAAGCAggtaatgaaaaaaaggGTCTCCAGGTCTTTCGTGATCAGCCAGTCGTAGTTTGTTTTCACTTGACTTTGAAGTGCTTCTTCTGGAATGTGAGGCAAAAAGTCGTCTGATGTCAGGTTTTCTATTGATTTCTCGCTGTTTGAAGAGTAAAGAAAGGAACTTGTcgtgttttttttcttgtaaagatCACGgatcaggtcttttattatgattCGCACTGGAAGGTCTCGGGTTTCGAGTTGTTGAAGACAGTCGTCGAGAATCGCTATCGCTCTTTTAGGGCttccttcaagttttaagGCTAGGCCTGACATGAATACTGATAATATTCCGAAAATGTTTTGAGTTGACTGCTCGTTTAAGCGCGACTGCTTTTTTCCTGATGAGATTTCATGCAGGATGTCACCTGATAGGTCAACGTATACACTTGCTTGCTCGtatcttttcattttccaaagaACGATAAAGGTTAGGATGTGAGATGAAATTGATAAGTCGTAGTTTGTCACTCCTCCTGATTCTTTTATGCTCTGGGATAGACCGTGTGACTCGTATAAGAACTTTAAACTGTCTCCTGGCTGGTTGACTTTATGATACAAAAAAGCCAAGTTGttaaaagttaaaatccTGTTTTGCCACAGACGGTCAAGTACAGTTCCATACTTACAAAGGTTAGAATCAGCAGTGGTGGCAGTTCTAAGCATCAACATGCAATCTTCAATAAGTTCATACTGAACAAATACAATACTGAGCGAGTTGCAAAGGGTAAgcaaatctttaaagttcttGCAAGTGTCTGATGATCGAAAACCGATGATTTCTGGAAGTCTTTTACTTTTACTTTCCAGTGACGAGATCAGCGAATGAATTTCATTGATCGTGTAATATTTTCGCTTTCTTTTAGAGAACATTTATGATAACTGATTATTTGGTTTATTACTTGAATTAGATAAACTTTCACAAAACAACTGTCTTCGATTTGCTTGGCCTTCGGATGAGAACTTGCAATGAAGGAAGTATGGACGAAGAGTAAAGCGCCAGACAAATGATTGAGAAGGGCAGCAGAAAGTAAGTCACAGGACAAGGAGACTCTTGTGAGGTAGACTCAACTGAATACGGAGCTTGTGAAGATTGATGCAAAAACTCActaaagttcatttttaacgGAAAAATAATGATGTTATTACCgctaaaaagaaatttctcaGATTCACCCAAAAGCCCTAagatcataaaaaacctctaaaatcaATCTACTCATGTTCAAATAAATGGGAGGTCAAGAAAGCAAGTCCACTACTTTAAGCTCACTGATCGAAGGGTCATCAACTCACACCCACTCTCCAATCTTCACCCATCCAAGCTACTCagaaaaagtccttccaacAATCCTCGGGTGTTCAAACCTTTTTTCGTTATTTGAGTAATAATTATCCAGACTTATCTGCagtaaattttcaactcAACCCTTTCTAGGCCGAAGTCTTTCAGGCAGGTTTATTTGGATGTCATATCAGAAAACCTTCAACTACATCCTGCGACTTTTCGCTGcttttcagtctttcaaCATCCCGACGAATCGCTTCGGGTTAAAAGTCGCTGGAATCATGTCCAACCCTCGAGAAGAGGTTCTTTTGACAGACCTGGCAATAATCGGATGCGGGTTGATTTCTGTGAGTCTTCTAGAAAAAGATGATGACGAGGATTTCTTATTAAAACTCTCAGAACtcgacttgaaaattttagttgTTGACCTTGCCGGGTGGGTAAAGctgaaaaggattttaactgaaaaaaagcTTGATTTGATTGTAGTTTTTTTAGACCCTATTCCAAATGATGACCAGGATATTTTTGTAGTTGCGGGAATAAGAGTAGTTGACTTTCAGTCTTTACTTTTATATGAACCCTGCTACTTGTTTCAAGAGCCGGACCCAGGCGCTTGGTGCGTCTTTAGCTACACGAATGGAACCACAGGGCGAGCGAGTCTTGTTAAATTAACGCATCAGGACCTCATGGCCGCTTTGACTCCtataatttttcagtcatttgaCATAAAATCTGAAGACGTTTATGTCATGTACACCAACCTCGCCCTTTTTGGAGAGCGCATCATGCTTTACACCCTTGGAGTTTATGGAGTTTCCATCGGATTTTCTCAGAACCTTCAGCAAGACCTTCCTATTCTCCAGCCAACGATGATGATCGCGGTTCCTAgaattttagactttttgTGCTCTAGgattaagaaaaaagttgcTTTGAAATCGAAACtttcagagaaaatttttaataaatgtcTCAAAAATACCATGGAACATGTGAGCGCCACAGGAAAGCcttcgaagaacttgataCAAAAAATGGTTT
>RSEH01000103.1_98167_104577
ACggactatgaaaaaatcgttgtCTAACTTGTGAGAACTTTTGTGACTCTGGATCCAGTGAGAGATCAAAGAAGACTTTCCACTTCCAGGGTCTCCTGTTATTAAGATTGGAAGGTTTTCAGCTTCTCCTGCCTCGGTTTTGTAGTCTTCGTGTGAGATGAGTGTGTCGATTTCTTGTAAATAGCCTTCAAAACCGATTATTTCATCACTTTGACAGGATTTTAAGTAACTTTTGTGGATCTTTCTGTGTAAGTTGTACCTGGattgctcttttatattcagaCTTGCGTTCATTGCTTGATTATTAAGTAATTAGGAACTTCAcatttcttattttaaatgGATACTTTGAACCTGCATGAAGAAGACCCGTCGGTTTTTGATAACTTTATTCATCGTAATACGAGAACTGAGATTAGTAACTTTGAAGGATCTTTTCGGCCTTGCTTGTTTAGTAGAATTGAGTCcagttcttcttttgaaagctCTTTCGAAAATTCAGGAGATAATTTCAGtgaaatcattaaagaaGAGAGACCGCTAAGCAAGTCTTACAAACCAGACTCAGTCCTCAAGACATCATTTCTAACAGAAAGACCAAACTCCCcaagttttaaagaattcgaTGCCCGCAACacagaaaaagattttttaggtactttcaaagaaatccttcCAAAATTCGAAGGCAACCTTGACAAAAGCGATGCAAAACCAAAAGAAAAGTCAGAATCATTCGAAAAAGTTGTAAAACACGacgatttttcaaaagacgTCGTAAAAATCGACGGGCATCACTTTATGTTCAAAAAAGGCAACAACGAGATCGAAAAAGAAGCTCAAGACGACAAGTTCCTAACATTAATCGACATCATTTCCCAAAAAGACGACGAAATCAAAGACCTAAGGACTCaagtaattgaaaaagaaaaggaaatcaGCGAAAACTCTCTAAAAATGCGAGCAATgcaaggaaaaatcttgaaactcagtgaagaaaacaacacccttcttcaaaaccttgaaatttCCAATGAAAAACTATGCAGGtctgaaaataattctcaaaaacttcaaagccACTTAAACGAGTTACAAAAAGAACTACAAAGActagaaaaaggaaaaaaagaagaccgTATCcgaaaaatcactgaagaccagccaagacctgaaaaacttgaagcgAAAATCAAGGACTTACTATCAGAAACcgattttttaaagcaagAGCTTCAAAAGCGTCCAACAGTTGCACAGTACCAGTCATCAATCTCACGAATCGAGGAGCTAGAAGGAATGCTTTCAAACCGTAAAAAGCCTTTAAAGTCAGAAAGACCAGAAAGAAGTGATTCTTTAATCCCATCTCTTTTAGAAgtgttaaaaataaacaaccCAAGCGAAATCATCCCTTCTGTGAAAAGCCTGAAAAGTCCTAACGCGAATTCAAAACTCTTCTGTCGAATTTCTTCGTTGATCACAGACTGTGTACCACCAGGGACGTTTAAAGATGGTCCAAAGCATCGAGATGTTTGGAAGTTTATAAGAAATGTGATGGAAAGTTACATTCAACTTAAGAAAAACGATGATCATCTGGTCATAGCGAAAATACAAGGATGTCTGGGAATTGGTGAAAATTCAAATGTTTAtcaagaagttttgaaaatttataacaGTCTTCATTTCATGGAacttgtttttgataaacttaaGTCGAAACTAGGCCTTTCTCCTCATGTTACTACTGAAGAAGTGGAAAAAGCTGTTGATGATTTATAAATTAATTGAGTGAAAATTAATCTatttctattatttcttggaatttttttgggCTGTTGTCGAAAATGAAGGGAACTAGGATTTTTGGACCTAATAATTGTTTGAAGACtggatttgattgaaagattttaaaaatgtGGGAAGTTTGGATCtttgaatgattattttctttgttgCTGGAGTTTTGAGCTAGGGTAAAAATCTCAGCAGTTAGGGTCTCAAGTGCTACAGAAATAGGCAAGGCAGCTTTTTTACTTACCCTTATATCCTTATCACAGGCTTTCATTTGTTTAAGTATTTTACTTAtaggaaaaatcatctgaGCCTTcgacttttcactttttttctgaaattttccaatattttcctcctcttctttttcaatcttatCTTCCTCTTCTatttcaaaagcttcaagtccttcatctTCCAAATCTTTCTCTGTTCTCATCTTTATAAGtgaatctaaaaatcctctaaGGGGGCTTCTAAATATGGAGGAAAAGCTATACAAGGaagattcaaataattccCTCGAATCACTTATTTTTACTTGTCTAAGACCCTTGGAGGGCAGCCTTGGTCTCGTGTGCTGCAACCATTCagagttctttgaaaactgTTCCAGTTGTTTCGATTCTCTGACTTTCGGCATGATAAACCACAAAAAGAACcaaaaactactgaaaaaactcaatcaagAACTCAGGGCCAGTGAAAGGCTCAAGGCTGAAGTTAAACTTCTGAAAAGAGAACTTAAAGACATACTCAGTGCAaataaaactggaaaaatcgaCTGCAAGGCGGACGTGCATCAACTTTTACTTGATAAGAAATTGCcgaagaactttttagatatttttgaaagtgCGGAAAAATCTCTTAGCTATATGATTAAACTGGGAACTATACAGAAGGATATGGAATGTAAAAGATGTTGcgaaaaaatgcttttgcAGGGGAGGGGAGGGTTTGggtttaattattattgtGAGAGATGTAGGGTTAAACTTGATTATAAAGTTGGAACTTTTTGGGAAAAGTGCATTTTGGAACCGAATCAGATATTGTGGCTTATGCTTTTGTGGGTGGTAAAAGCTCGAGACATCGAGATAAGCCACTTAATGGAAATATCCGTCGGCTACGTCTCATCACTAACATCCCGAATCCGTAAAATAGTATCTCGCGAATATCTAAACTCCTTGCCAATGTTCACCGGAATAGTCGAAGTAAACATCCGTAACTTCGTAAAGCGAAAAATCGAGATAGGCAAAAGTAAAGCAAAGGAAAGATGGGTGATGATTTTAGTTGAACGTGAAAGAACCTTGGTTTACATGGAAGCACTTTCGGAGAAGTCTTTCTCATcaattttgaagataatcCAGAAAAGATGTGAAGTTGGGACAGTCATCTTGACTGAAAAGTTGGCAGTGTTCGGAAATCTGGAAAACTACGGGTATCCGCACTAtacaatagaaaaaaataagggATTTGCTTATTTGCAAGGAACaaagttgaatatttctaAAGCTTATGGACAGTGGGCTTGGATAAAACATGCGATTAAAAGGTATAATCGAACTTCGAGCTATCTTAATGACTATCTGCTGGAATTTATTTGGAGAAATAGCATGAAACATCGGTTGCAGCAAGGAGAGATTATTAGGGGATTGTTTAATACTTCTTTTGTTCTTGTTTCCAAGTGTAAAAGTGAGGAGATTCAGATTTCGAAGAATAATGAGGATGTGGATGAGGTTTACTTAAGTGATTAGGTTTTGTTGATtcttcttggtttttttagtatttcatgagtttttgatttttacttatcttcaagatatttgaaattaaactCGAGTTGCCCTGAAAGATAATCCAATCAAACCCATCTCCtaaaaaccattaaaaaaaatcctaaccCTAATTCCTTCACACCCTTAAAAACCTCTCCATTCTCAccaaaaaacctgaaaccGCTCCATcccaaaaacccttcaacctcttcaaacccttcaaacctcttcaaacccttcaaacCTCTTCAAACCCTCTAACCATAAATCCACTAAATCctcaaaatcctcaaaatcctcaaaatcctcaaaatcctcaaaatcctcaaaatcATCCAAATCATCCAAATCATCCAAATCTAATCCTCACCTCTTTAAACCCTCAATTCAACCCCATTTGAAACGGCCTAcataaatcctaaaaaaacttctaacaACTGACCTAAGTAATAAGTTAACACTCAAACAATCTTGTTGAACTTCGCAGCCTCTACAAGTGGATTGtcttcagagatttttctaATCCCAGCGCTTCGATGATCGAACGAGCAGCGGTGGTCCTCTGGGTACCTGTGCCTTGTGCAGAAGAAGTTCTCGCACTTACACTTGAAGTTCACAGGGCCTAATAGTTTAGAACACTGAAAACATTTGTCTGCATTCGGCGAaacctttttttcttcctctGGGATTGTAGATGATTTTTGAGGGTCTTGTGGAAGGAATGACACGGATGGAGTTGAAGAAGGCTTTTTTGAGTCTCGGAAACACTTGGAGCAAAGACCGTCTTGACAACCGAAAAATACTTTGCAGATACGACAGATTGGGGCTTCcattttgattataagaTCAGAATAGAGATGATTTTTGGTGATTTATTGGATAAAGATAAGAATTTCgagatttttgaatgaaaaaaagtgatttttttatttgcggtgatgatttttttaagttttttaaagtttgttAAAAGGTTAGATCTTCTACATTGAATAACCCTTGCATtctgaaaactctttcaaaaggAGCCACATTCCCTTCATgagagttttctttgaaagaattgtGATCGTTGAAAATAGcgaaaacaatttttttaaagcaccctttaaaatttccttcaatttcttgTTTGAATAACTCAGCAACTCTCTCAGTTGGATTCCGATACGCTCCACAGCCTAAAGCACTGAGCACGATCGAGTCATGTCCTCTTACAAAAGCGACAGaaagaatcatttgaattttatagaTCATTGTTTGAAGGTCTTCAGGATTATAATCGAGTTTTCCATCATTCATCACAAGTTGCGGTCTTCTGATAGCTGCGCAGGCGATCATTGAGAGAGGAACAGGCTGAGTTAAGAATTGATAAAGACTAGcttcactttttctaaaGACATTGATTTGAGGAGTGTAAATAACTCCGTCAATAGGATACAAATGTTGAGGTAAATGCAGAAAGTAGTCAGATCTTCTGAAAATAGACTCTTCTTGGGCACCAGCACCGTAAGCCACTCCTCCCCCAGGGGTGAAGTTGTTAGCCATATTAAGAACAACAGGATTAAACCCCTGCTTCAACTCTAACCCAGCATCAAGACAGTctccattaaaaatcacGACCTGTGTCtgaaaacaagaagaatCAGGTAAAATAACACCCAAATGCTTagaactcaaaaaatccgAAGGAAtcatttcaactttttctccATTTTCCAGTATAAACGACCTGTTTTCAACACAAGAAACTGtttctttataaacttttatcCGAAGTGCATATCTTTCTTCTTGTGTCAAACTCGACAGTTGCTTCGAGTACTGCTCATATCTGGACTCCATTATTACAACCATGAAGAAGACTCGGAAACAAGTTAATCAAGGTTATTTATTATTGTCGCACTAAAATTGGGAGtactttttaaatattgatgGAAAGCGAGTTGGAGAAACGCTTCCTCCTTGCTTTGAAATCGGACTTTCTGATACTGTTGACAggttcaagaattttttcgtGTTCTTGATTGACGGAAGCTTCGGGTTTGTGATTGGCTTTTGCTCGAAGTCACGGAATTTCGTCTTTAGGTACTTGCGAGTGCAGGTTGTTTCTACGCTTGCGTCGGTTTGGTCGAGAATTTCCATTGTTTATTAGTTCTTAGCTAATtctatttgatttttatctttcttatgttgaaggattttgtaGTGGGGCGGATTTAGATTGGATTGGGTGAGATTTTGATCAGGGGTAGATGAATTTACCcggaaaagaagaaattttaggttttttttgaggtgatttttttgaaggattttagaggttatttgatttttattgaaattttaagggaattttttgagatgaATTAGGAAAGGTAGTTTTAATTAGTTGGATTGGAATAGCTGATGTTAATTATAGATTATTTGAGgttattaaacttttttgCTTTGGTGAAGATAGGATTTTAGAGATATAGacatttgattattattggATTAAgcaataattaatttttatattcatgAAGTCTAACCATCTAAAGTATAgatctttaattttctttttgtctAACACTTCAATTATATTCATTAATTTATCAcaataaatctttaagtCAAAATAGTGCTTCAAAATTACTATTATAATATGAAGTTATTATTtgtatttaattttaaagaacaTAAGCCTTAGGATAAATAatatcattttcttgaaactaATTCGAActaatttgaattttaactAAATCCCTGAGAATTAGTCTAACCTCAATGAGTAAATAGATACAGATTGCAACCCTCACAACTTTAATATTAATACACTTACCTAAAACC
>RSEH01000217.1_29517_35921
ctcttgactacaaagaattctccagttctctcttcggagaagactcaagaataagcagacagttacaagcgaagccttcagcttttccaattcaccaacaacgagttgatgacttgatcgagttacttcaagacaagttaagacttcgaggtcttagtggagttattaacttctttaaagccttttggatacaagaccctgaagtctcttccactgcctttggaagggtcttcaaagagtttcgactgaacatttctgactcggactgtgacttcttgtttaactttttagatgaagaaggaactggactggttcaaagtgaaagatttttaactcttgtcaaggaaaacctttctcaaagccgaaaggacttggcggtcaaagcttatgaaaagattcgaaatgagagcaacgaggtaaccgcttcagtcattgaacagctttactgcgctgttggtcatcctgacataaaactatcaaaaagaactcaagacgaggtgttaaatgaattcgttcaaacttttgacttacaccattcaatataccagaaaagaccatcaaaagaagtacctttagaagagttcctttcttactactcctttctatccttcacaattcaaaacgacctttacttcgaccaactcctgacatcgacctggcgactttacgagtcacttgaaagccaaaagtccttaaaacctgaaagaatcgcttcaattggtgcagacctttcaaatcctttagaaaagttaaaaaataagctttcaagtcgtggtgcacgtggcattctaggtctttcaaagcaatttcaaataatggacgacgacggttcccatactttatccctttctgaattctttaaagcctgtcgagactttcgtttagacctaagcgaattagaagttcgttcaattttcactgaaatcgaccgagaccgaagtaactgcattgactacgacgagcttcttcgagcaattcgaggaccaatcaactctttccgaagaaaacttgtggaacaagcatggtcaagacttgacaaagaccataacaacgtccttgacattgacgacttacgaggagtctactcagcttcgaagcaccctgacgtgcgatcaggtcgtaagactgaagaagcagttttaaatgaatttttagacacttttgaaatgcaccatggccttgcctctaactttgaaggttcacgcaaagtgacgaaagaagagttttttgagtactatgcgaatgtctcgtcaagtatcgatgatgacgcttattttgaggtcatgatgaacagcgcctggagattgcaagagcctttaaaacagcaggtcccttgggcaggggctttttcatcttcaacgtttaacccgaaccataaggcacagtggcttgttgaccatcatcgtagtcagttcggaggctctgttgctgaaaatgcaccttttgggacttcaaatgaacctgtcgactattcaactcatttaagacccaaacatgtcgacttccgtgatcaaaatattccacctgcaggatccgcttcttgggcaggaggaaaacttgaaagaatcagaaattctgcacttcaacctggagaactttttaataaattcaaagaaaaattacttagtcgaggtgctcgagggattattggacttgcaagaatatttcgaattatggatgataatcaaaataaaactttagaatttgaagaatttaaaaaagctgttaaagaatttcggattgattttaatgatgaagaactttctagactttttcagtattttgatgcggattgtactggagttgtggattatgaagagtttattcatagggttaggggacagttgaatgaaaatagaaaagctttggttttagcggcttttaagaaattggataaaagtggagatggagttgttgggattgatgatttgagaggagtttataatgcctctatgcaccctgaggttagacttggaaggaaaacggaagatgaggtgttgtgtgaatttttagatacttttgaaatgcatcattcgatttttggaaatggaaaaagagatggaaatgttaattttgatgagtttttagagtattatgcacatgtctctgcgagtattgatgatgataggtattttgatttgatgatgaaaaatgcctggaattttgaagggaaaagttattctaaggcttggaagggggaagtttagtgatatttaatgaatttaattttagagggattgagatggatagggttttagaggttttttattgaattgtgaggtgtggatttaggtttataaagtttagtatagccaatggttttatatatttgtttttttgagggggctataaatgtacagttgtaaagatcatgaatctcggatactttcttgtgaaacttgtgtcgacttgttgtcatcttctatgtatttatctattgaaaactctaaattacggcaacaatacaaggtcatcaaagaactgaatgaggacctgcaccacaagaaaagcgagttactaaaatcccttactctaataaagcaaaaactttacatgaaatcgccaatccttccaaagcttcacatccgtgactcaggtcttctaacctacatcgagaacctaaaccttcctctaaacattttaaacatagtctacgacccagaactcgcaatgagttttttattccaaaagcgttttttaagttcagttcacttctgcaaatgtggaaaaaaatgtgaattaaaaccatttttaaagcatttttttttctactgtgaatgcggatttcgttgtccagtgaccgaaggaactctttgggaccatcctgacataacagttggaaaaatcgttttaaccctttttttatgggcaatgaaccaacccaatacaaacatcctcaccatgatcaacgtggaacgcaaggtaatcaagccaatcactgaaaaattaagagaaatcgtttcagagcattttgtgaaaaatcttcctcgctttcgaggagtcgtcgaaattgatgagtcctgctttagaagctcgaaagataaaccatgtcaagtggggactgataaatgggtatttggactttatgaaagagaaagaaaacttgtttatatggaacttgtcagcaaaagaactgctgcggttttattgccgattattcagaaaatatgtgaaacgggaactactgttatttctgatcagtggaatgcttataatcatcttgctgaacttggatttccacattatactgttgatcattctaggttttttgttaatccgaaaagtagagaaattcatacccaaaatattgaaatttcttggtgctgggccaagtattggattaagaaacatcgaaggtttgtcaactttcagcattatttgcatactttttgctggatgagacagtttaagagggattgtaagaaaaatgaaattgctacggttttgaatgaactttctggaattttgaatgagtatcagaagagaaaaggggaaaatgaggttaattaggtagaacttagataaaaattgtcaagtattaacgagtatttcaaattacgagggtaaagcgtaggttggtaaagtgaatgacagtgtttctgaagtcttttccttataatattctgcctatggctctgagaaaccgaagtaaccggaataacaggatttctaaaaatagtcggcaagtgtttctcctttttcctaaattccccatcagaaattttcctcttatgcgtgatcatcttaggaaccctaaccgaattactatgatttttttcatatttcaagcaaatatcaactcttttcggactaagttcaactcttttaatatcttttccactttcaaagtcagtctgatacataaaatcattattttgcatgtgaattataatactttaaatgatccgcaggtttttttcccttacgaatacttttaaaaccgcagggtggacctctccagagctagaacacagtggaaagcctgaagacgcttattctctcactccaagacttataacactttgtgacggtcaaagcaaatggagaactcaaggcattgacccagggcttcacgcttgggaacttgcttcaaatattgtaaaagctcagaattctttacctgaagggaataattatgaccctcttcatatattgtctgctgctaatgccatgactaacactcctggaagttctacttgtattcttgctttgatacaccctgaaaaaaatttggtttttactgggtgggtcggagactctggacttgttttacttaggaaggagggaaatgatgtgaagattgttaaggaatgtgaagagtttggggaaaaatttgattttccttttgatttgggaattggaggaatagaaccgagtgatgctcaagttaagactttagaggtgaaggataaggacgtaattttactcttttccgatggagtttcacacaacttgaccatggagagtgttctaaaaaccataaagcctttcatgttacttcatgaaattcctgacttagaaatcgttgctgagatgatcactgagaaggctcaatctgtcttcatggatgaaaaagctgaaaaacccttcggagtgaagactggtaacaacttaaaagggaagaataacgatgcaacaatagtgattgctgaggtatgtttaaggaatatcgaggtttaacagtaaagatgttttttagctgataaaattcttctatttttaatgattttttttaaaagctttaaattcaatcatgcaaatcatttaaactatggaaaaaaattacttggctagcacgaaaagaatcgctcaaaaaaacttgaaagggaaaatcaggtttttttcacctgaacttcgacttccaaatgaaagtagtgaacttcaaaaaacaaagaaaaaagttttcagtcggagagattcgaactttgaaaaatctcttcaattctcaccgattagatatgtgaatagtcctgaagcgaaaatttcaatgaaaaaaaataaaaaaactgcgcaggtgtctgtatttaagacttctagacccaacgtttctccttcgaaatttaggaaaaatttatcacataaactttttacttcaggaagtccaacctcagtgctaaagttcttatctccaaagcaactctctcttcaaaaacccaaaccattcggtcgtagcaagctcgaagattcaaagctgtggaaaaaaatcctaaactcctcaaacggaatcgagccaaattcttcgtatttcgtgaactactcagtttttatcggtcgaggaaacaactcatcactagtaaaaaaaacgattttaagccgaaactggtggaacttaacagaagacaaagaaaaagcgaatttcgtctggactcaatggaaggacaaagcatatctcgcaagtcttccaagtcttctcaacaagccacaagaaaaagacccatttttttccattcccggaaaagaccttccaacaggcatgaagttaataacagactctaaaagtttctgtccattaaaaccagaaaaaatcttttcagagtcactgaaaatgcataacaaacttgaattcaacaaccaaatttccaataaaaaaagtcttttttttacaatgaaagatttctacactattaaaaacatcgatgttttcagtaaagttcctttaactttccatatttctcaaaagtccgatattgaattccagtcctttttattgaaattcgaggaattcgagaagtacaaagaacaacaccctgcctttcaaaacatctggatagtaaaaccaggtgaatttacaaatagaggacaaggaatttctgtttgtaagacaattgaagaggtttcaaagttgattgaatctagtgagcatacagtgattattcaaaagtacattgaaagtcctttgttgatatcaaaaagaaagtttgatattaggtgttactcactagtgactgtcatcaatggagtcatgcaaggttatttttaccttgatggatatttacgcacggcaagtcacgagtttaatgtgaaggactgttctaacttatacgttcatttaactaacgacgctattcaaaagaactcaaaagactacggaaaatacgaaaacggcaataaaatgagttatcatgaatttcaaaagtaccttgatagaagatttcctgataaaaaacctaacttttttaatgatgttcttccagaaatcaaggaaatggtcagagatactcttcttgcaagtttttgtagaattgattgtaataaaagagcgaattgtatggaaatctttggatatgacttcatggttgacagggcgtttaaaccttggcttattgaagttaatacaaatccttgtcttgaactttcttcgccgtatctctcgaagttaatccctgcgatgcttgaaaacgctt
