# Supplementary material for: Distribution of Merlin in eukaryotes and first report of DNA transposons in kinetoplastid protists
Source: PLoS One. 2021 May 6;16(5):e0251133. doi: 10.1371/journal.pone.0251133 (PMC8101967; doi:10.1371/journal.pone.0251133)
Supplement: S3 Appendix — Contigs containing positive hits for each species are provided as fasta files. Nucleotide sequences from each Merlin group or family are also provided. All protein sequences were provided in a single file. A README file is provided with additional information about files. (ZIP) [file pone.0251133.s009.zip › S3 Appendix/contigs_Alveolata/GCA_006510565.1_Diophrys appendiculata_Alveolata_contigs.fasta]

>RRYO01025527.1_1_3948
ATGAGTTTCTTCATATGGTAGACCCAAAGACAGCTCCTCGAGATAAGCTTCCATAAGTTGTATATAATCCTGGATTTCGGCATGTATCAAGGAAAAGTTTAGTTGAAGAGTGTTTTCAAGAAGACACTGAAATACTTCGAATTACTAAAAGTTTCAGAGCCACTTATCAATGGGGTCTGAGAAAAGGAATTATCcccaaaattaaattttgcAGTGTTTGTGGAATGGATCTTAGAATGGTCTGGACAGCTACTGCTTCTGGCGATGAAGTTAGTTATAGatgtaaaagaagaagctgcTAATAGAAATAATCGTTAAGAATGGGAACTATGTTTGAATCATCTAAACTTACTATAATGGAAACTACTAGAATAGTATTCCATTATTTTGTACGTGGATTTACAGCTAAAACCACttataatgaaatatcaGAACATGTTTTGATTTCGTACCCAACTATTTCCAAACTCATGCAttcaattagaaaataaatacatATTTATATGTAAAATTGCTATAAGAGATCTAAACTAGGACATTATGGAAGAATTGTGgaaattgatgaatctaTCTTTATAAGGCATGTTGATTAAGAGGGTAGGAAGGTTAGAGTATGGGTACTTGGATTTTTTGAACGAGGGACCAAAGAAGCAAGAGCTGTTGTTCTTAAAGATAGATGTCTTGATACACTTACTTAAGTTATCAGAGAAAATTGTCTTGAAGGATGCACACTTTATACAGATTTCTGGAAAGGTTATAATGGCCTCAAGTTTTACTTTGATCACCATGTTATCAATAAAGCCAGAATAGGTCCAGGTATGAGCGAATTCTAAACTACGAATAGAGTTGAAAATTTATGGAGtcaaatcaaaagaaaattgttttaatacTCTGgaatgaatatgaaaaaacTTTAGATATATATAGATGAAACATTATGGAGAAGGAAGTAcagaattatttaagatagaattgattttatttgtcatctaaatcaaatagagGATTTATGATCATTTTATCTatacaaaattaaaataactatAATAGGTTTTCGCCATCAA
>RRYO01016225.1_1_3407
aaaccccaaaaccccaaaaccccaaaaccccaaaaccccaaaaccccaaaaccccaaaaccccaaaacccctaaatacggtagaccttaatttaaaatttaatatataatgtcccaaaaaattccctaataagatatatgtataaaaaacgtaactcctttgataaaactagaatcagattaatatattgatactttaaatctacattcatctattacaacataccgctagtattttctctctcttgaaaagcagggtataatatcgaagcgattaaatgagaatagtcgtgaagagaaaagcattatagaagattgtgagcacataaaggaaatagaatacttaggagaggagcataacccactaataagatcaatgaatgaggcaggtttgcaatgtgcgttctcattcacataagacccttacttaaaaggaaacatattcactcgataaggtaaaagacaagctacaattccgatttagtaaaacgagggatgtaacatatcttcatcatcgtcaacagcatcgcttccagaacagcaattcaatttagacgcttttcctgtcaagcgaaatccgttctcgttgacaaggagggagattgtggaggcagtcttttagtaagatttgtttattcataggattactaagagttagtctgatacgattaagtgggtcgtgtcctaaggattggttcctaggtagagaatatgttaatagtgtaatcagatcatgtttataacttaagattataagtgtactattcttcaattagattttaaatgcatgaattgtaggattataactccattcttgcaaggaacattcttcactctaatccctcacttaacacttatggagcaagtgcgaataatcttccattacttcatcagaaagtacaacggaaaacaagcagcgagcgaaatgtaagaaattggaataaagattacatattccactgtgtaggaatattatagaaacatcagagctcgtctctcttgttcaatacaacaaacgtaccgaaagaagaagttaggattgaatgggccagttgagatcgatgaatcaaagttcagcaaacacacaaaaggtggagtaactcaaaagatatgggtgttaggattctacgagcgtaattcgaaagaaatccgtgcaattcctttaccttgccgggacatggagacaatgacaaccctaatccgttagcacatctaggaaggaagcgaagtactctcagacttcttcaaaggatacaaccaattgcacaaatactacaaacaccgggtgataaacaaagcaaaggtggggcactcgacaggagaattcgagacgacgaaccgagtcgaaggattgtggtcgctggtgaagaggtatcttggaggcaatgttaggaagagtaatttggattagtagttggatgaggctatatggaggtgtaggtatactaatactaaagata
>RRYO01012776.1_1_3497
aaccccaaaaccccaaaaccccaaaaccccaaaaccccaaaaccccaaaaccccaaaaccccaaaacccctactgcaaggattgatagtttaatgtataataattaaaatgatttcttaagaggtagagtatgatgataaaacaaatagttaaattctttctgattatcaagtctcctaattcacataaagagaaaatctatctggggaataaaatgcttttatgatgaattcatcaaatcctgatcagagataatctgacatttaaatttaataagaaattgatggcgattagattttagatattttagctgaagagtaagaatagaataaatatttgtcttctatagaattagcggaggtagattaaagagctaatgatatttaaagagttatagaatatattgataatttattaataattgttcaaaatgtaaataagttttaaaaaattaatttataaagattgtttaataatttagaagatgctcattataaattcagagttttgtatgaagattttagcgctaaaaataaagcaaattatcatagattaaatggattattaaaataagtgaatgaaagatttacaacatttaaaaaggatacttcaacaggattagcatttcacaaacatatgctaatgtataatgaagacgaagctgtgaaaagaccttctatgattgtgtataacccaggaatacgatttatgtcgaggaaggctttggtagaagaagcttttaacgttgatactgaaataattcgagtgactaagtcatttaaatctgtttttcactggtgtctaagaaaaggattattaaagcttctaaaaaattgccctgtatgttaaaataatttagttgtatgcaaaagttccaaaagtaatgcagatgaactagctttgagatgcactcgaccaaattgcaattaaaggtattcagttagaactggcacaatgtttgagtagagcaaacttactttaatggaaactgttcgtctaatcttccattactttgttagaggctataatgcttattaatgctgggaagaggttactgaatctgttatgatttcttacggaagtattttaaaagtatattagcatgttagaaaataaattcatgcttattggcaaggaatgtacaaaaaatataaattaggagctggaggaagagaagtagaaatagatgaaagtgtttttattaagagcgttactcctgaggggaaataatgtaaagttagagtaattggattttttgaacgagaaacaaaagatgcaagagctttagttatcaaagatagaagcagagaaaccttaacataaatggtcttagaaaatattgatccatcagctattgtttatacagatcactggaaaggatattcgaatttgcatcattattttaaacataaaatagtaaataaaactaaatttggtttagttatcaatgaatattaaacaattaacagaatctaaaacttatggtcttagatcaaaagaagattatttacttattctggagttaatgggaaaaagctttagcaatttgtagatgaaatgatgtggagaagaaaatatattagttttgatgaaagaattgattttatctgttaattaaattaggtatgatcaggggttttggggttttggggttttggggttttggggttttggg
>RRYO01019880.1_1_4266
ccccaaaaccccaaaaccccaaggaaGGTTATAAATACGGTAGaccttaatttaaaatttaatatataatgTCCCAAAAAATCCCCTAATAAGATATATGCATAAAAAACGTTACACCTTTGATAAAACTAGAATCAgattaatatattgataCTTTTAATCTACATTCATCTATTACAACATACCGCTAGTATTTACTCTCCCTTGAAAAGCAAGGTATAATATCGAAGCGAATAAATGAGAATAGTGCTGAAGAGAATAGCATTATAGAAGATTGTGAGCATATAAAGGAAATCGAATACTTAGGAGAGGAGCATAACCCATTAATAAGATCAATGAATGAGCCAGGTTTGCAATGTGCGTTCTCATTCACATAAGACCcttacttaaaagaaaacatattCACTTGAGGTAAAAGTCAGGTCGCAATTTCTAATTAGTAAAATGAGGGATGTAGCGTATCTTCCTCATCACCCACAGCATCGCTTCCAGAACAGCAATTTAATTTAGACGCTTTCCCTGTGAAGCGCAATCCGTTCTCGTTGACAAGGAGAGAGATTGTGGAGGCAGTCTTTTAGTAAGATTTGTTCATTCATAGGATAACTAAGAGTTAGTCTGATACGCTGAAGTGGGTAGTGTCCTAAGGATTGGTTCCTAGGTAGAGAATATGTTAATAGTGTAATCAGATCATGTTTATAACTTAAGATTATAAGTGTACTATTCTtcaattagattttaaatgcATGAATTGCAGGATTATTACCCCATTCTTGCAAGGAACATTCTTCACTCTAATCCCTCACTTAACACTTATGGAGCAAGTGCGAATAATCTTCCATTATTTCATCAGGAAGTACAATGGGAAACAAGCAGCGAGCGAAATGTAAGAGATTGGTATCAAGATCACCTATTCCACAGTGTAGGAATATTATAGAAACATCAGAGCTCGTCTTTCTTGTTCAATACAACAAACGTACCGAAAGAAGAAGTTAGGATTGAATGGTCCAGTTGAGATCGATGAATCAAAGTTTAGCAAGCACACAAAAGGTGGAGTAACTCAAAAGATTTGGGTGTTAGGATTCTACGAGCGTAATTCGAAAGAAATCCGTGCAATCCCTCTCCCCTGCCGGGACATGGAAACAATGACAACCCTAATCCGTTAGCACATCTATGAAGGAAGCGAAGTGCTCTCCGACTTCTTCAAAGGATACAACCAATTGCACAAATACTACAAACACCGGGTGATAAACAAAGCAAAGGTGGGGCACTC
>RRYO01019813.1_1_3849
cccaaaaccccaaaaccccaaaaccccaaaaccccaaaaccccaaaaccccaaaaccccaaaacccctacagaGCTGTTGTGTACTAAATtgtataattataaaatgcaGCCAATTTTTACTAAGGATATATAATACATTCTAAAATCATACTAAAGATAAGGTTATCTAAGAGAATAATGTGATGAATGTAATGATCCATTAgatatttttcaaaatggTCTTTCATGAAAGAAATGTATGGtagaatttgatatttttggGGAAACTGAGTATAAAGGAACTAATGTAGTAATGTTTGAAACAGCTCTATAGTTATTATGCAAAAAGATTCCAATAAACATCATAACAAAGCTCCTTTCCGAACCTCCTCGTGCACTCATATCTAAACTGCGGTAGACATGTTCCCTTATAGCAGATGACCTACTGCTAAGTTAAGGTTAAATCCAACTTCCTGGCCCGATAGAAATTGATGAGACTCAGATCGGGGCTAAGCGTAGAGGAGTTAATGGTAGACTTCCTAAGAAGAAGGTATCGTCGTCGTCGTCGTCGTCGTGGGGGAATTCTGTCTTTGGGATGTATTGTAGGAGTAGTAAGATTTGTATTTTGGTTCCTATTTAGAGTAGAAGTGAGTAGGAATTGTTGAATGTAGTTGATAAGTATTGCTAGCAAGGATGTGTTATAATTAGTGATTCCTTTAGGTCGTATGTAGCAAGAGGAGCAGTAagtaaattgaaaaagaagggTTATATTCATTTCTGGATAAACCACACTGAATAATTTAGACATGAAAAATTCCCATTTATCCACACTAATGGAATTGAAAGACAATGGAGATcgctaaaagaagaaataggaaTGCATAAACGATCTATAAACCATCTGTCCGACTTAAAAGGCTACTGTGCTCTCTCAATGCTGCGCTccataataaaagaagacgAACTCGCAAACACGATCAGAAACAAAATCTTCGATACCCCCTCTCTCAGCACCACCTCTCCCACCACCACAACTCCTCTCCCCCTTATTCCACCCTTACTCTCCCTCAAAcccccctcctcctcctcccaCCACCACTCTCATTTTCACCCTTCCTCCCTCACTTCAAGCTAGTCAACTCAACACTctatctcctcctccactaCCTCCACTGCCTTCACTGCCTCCACCTCGGGCACTAAAAATTAGtgattttttgattttaattaagtagATTACTAAGTCTTTAGTCTCCATATACATGCGGAGAAGTCGAATTAACTATCTTAGAT
>RRYO01008411.1_1_3953
cccaaaaccccaaaaccccaaaaccccaaaaccccaaaaccccaaaaccccaaaaccccaaaaccccaaaaccccagtgtgtgtaaaccttagtccatcttaaaataaaaatataatgaaacgaggtggcagtagtatagaaacggacacccccttcaaaacctcactaacaaacgagtaagcaatgcaaatcttcctgtctcaaaaccaagctccctccccctcaagctctatcccacacactctccccgccctgaaatctcttctaaccaaaaacaaacaagaccctgagaaagcgaataagtaggcatcttttgagttagaaattccgaaaattaatgagaaggaagcgagtataggggtttaagtgcctaatggggtttagataaccgggtagttgttaggggtaagggataaatcgttaaggacgtggtaaagaggaaggaagaagattgtctatacaaggtttgatgtcgaaaataaatctcttatataaaatactataacaggaatagattaaaaaccagtttctatatcaaaaataaagagtaatatatcataatcaactatcccatcaacacttgattcagtataaccaacgtaacacgatactactgactctgatgaagaagtactcaattctagtacctcaacaccttctggaatagcagaaaaactgggccaaatcgaaaactcgtgcagcaacaagcgttggaaataccaacaatctcaaaccaactggagagagatcctgctaaacgacatagctgcttacgaatacctcgtctctcactccatcatccaagcctcccctgcatgctcgaaatgccactccccaatgaaactcaaaatggcctccaaagtcgagaagaaatcccactctctaaatagcaggttagtcctccgatgtgggaagtgtaagatcagagtgacagccaaggattaggtgtagatatttaagaattcgaagtttaggtttggggagtgattgtatttggtgttttatcattttgcgaaaaggagtaagttgtatgagatgtagttggatacagggatagggaagattggcttgattaagatgaagaagacgtatgctaagctagtgcaacaatacgttcaaacataacaaaacaaggaatccaaactaggagatgactcgagtatagttgaaatagatgaaacctgcttcactaagaggaagtacaatcgaggtagagttcgaaaataaggatggatactggggtttcatgaaagatctattgggaagcgtgttagattctttgctgtggaatgtagatcgtaagctgtcttagagaggataatattggctaatgtgtcttagaatgctaggatggtggttacagatgggtggaaagggtattcaaggctttctgttcatgggtataaccattaaactatcaatcataagaaacattttgttgatccttataataaagagattcatacatagaatatagagaatcaatggggaaaacttaaacaagtattgaaagatcaaaggggaatacctagaagattccttcatgctaaagttgtagaagctcattggtggatgtagaaccgtatgaatagagaataagcatatttgaaacttctgaaattctcaatagatcttcaaaaccaaactaaagaacaagcctagctttaccttgaacaactaaattctgaaaacaaaatcgaaataggtgcaaacggtgaaataaaagattggtgagattagcctaaatggtgttcgcgcaacttcctcttagaaggactccgcttaggcgacgctgacttagaaaatgacgatcaactaaactgcggcggtggcttcggagagagagaatgggagtgggtcgagaccccagaagagagagaataagggtaagggtatgtgaaggggaagagagggaggaagtcgaaggtgtatagagaggagtaagcgaggttatagggggttacgttgcaggagtatgatgatatggtcagggaagaggccaaagcgaaaaagaggaatagagggagttctagtttgattaattaagttatgagtgatcttaaaactgttatggagtaaggagatattactaaaatttaagaaacta
>RRYO01018147.1_1_4350
accccaaaaccccaaaaccccaaaaccccaaaaccccaaaacccctcgtgAGTGTGCGTAGTccatcttaaaataaatatataatgaAACTAGGCAGTAGTATAGAAACGAACACCCCCAGCAAACCCTCACTAACAAACGAGTAAGCAATGCAAATCTTCCTGTCCCAAAACCAAGCTCCCTCCCCCTCAAGCTCTACCCCACACACTCTCCCCGCCCTGAAATCTCTTCTAACTAAAAACAAACTAGACCCTGAGAAAGCGAATAAGTAGGCATCTTTTGAGTTAGAAATTCCCAAAATTAATGAGAAGGAAGCTAGCATCGGGGTTTAAGTGCCTAATGGGGTTTAGATAACCGGGTAATTGTTGGGGGTAAGAGATAAATCGTTAAGGACCTGGTAAAGAGGAAGGAAGAAGATTGTCCATACAAGGTTTGATGTCGAAAATAAATCTCTTATATAAAATACTATAACAGGAATAGATTAAAAACCTGTTTCTACAccaaaaatataaagtaaTATATCATAATCAACTATCCCATCAACACTCGATTCACATTAACCAACGCAACACGACTCTACTGACTCTGAAGAAGACGTTCTCAACTCACCCACATCAACACCTTGTGAAATAGCAGAAAAACTGAGCCAAATTTCAAACTCGTGCAGCAACAAACGTTGGAAATACCAACAATCCCAAACGAACTGGAGAGAGATCCTGCTAAACGACATAGCTGCTTACGAATACCTTGTCTCTCATTCTATCATCCAACCCTCCCCTGCATGCACCAAATGCCACTCCCCAATGAAACTCAAAATGGCTTCCAAGGTAGAGAAGAAATCGCAGTCTCTCAATAGCAGGTTGGTGCTCAGATGTGGGAGGTGTAAGGTGAGGGTGACAGCGAAGGATTAGGTgtagatatttaagaattcgAAATTTAGGTTTGGAGAGTGATTGTATTTGGTGTTTTAGCATTTTGCGAACAGGAGTAAGTTGTATGAGATCTAGTTGGATACAGGGATAGGGAAGATTGGATTGattaagttgaagaagacCTATACTAAGCTAGTGCAACAATACGTTCAAACATAACAAAACATGGAGCCGAAACTTGGAGATGACTCAAGCATTGTTGAAATAGACGAAACCTGCTTCACGAAGAGGAAGTACAATAGAGGTAGAGTTCGCAAATAAGGATGGATTTTAGGGTTTCATGAAAGGTCTATCGGGAAGCGTGTTAGATTCTTTGCTGTGGAATGTAGATCGTAAGCTGTCTTGGAGAGGATAATATTGGCTAATGTGTCTTAGAATGCTAGGATGGTGGTTACAGATGGGTGGAAAGGGTATTCAAGGCT
>RRYO01016225.1_1_3410
TATCTTTAGTATTAGTATACCTACACCTCCATATAGCCTCATCCAACTACTAATCCAAATTACTCTTCCTAACATTGCCTCCAAGATACCTCTTCACCAGCGACCACAATCCTTCGACTCGGTTCGTCGTCTCGAATTCTCCTGTCGAGTGCCCCACCTTTGCTTTGTTTATCACCCGGTGTTTGTAGTATTTGTGCAATTGGTTGTATCCTTTGAAGAAGTCTGAGAGTACTTCGCTTCCTTCCTAGATGTGCTAACGGATTAGGGTTGTCATTGTCTCCATGTCCCGGCAAGGTAAAGGAATTGCACGGATTTCTTTCGAATTACGCTCGTAGAATCCTAACACCCATATCTTTTGAGTTACTCCACCTTTTGTGTGTTTGCTGAACTTTGATTCATCGATCTCAACTGGCCCATTCAATCCTAACTTCTTCTTTCGGTACGTTTGTTGTATTGAACAAGAGAGACGAGCTCTGATGTTTCTATAATATTCCTACACAGTGGAATATGTAATCTTTATTCCAATTTCTTACATTTCGCTCGCTGCTTGTTTTCCGTTGTACTTTCTGATGAAGTAATGGAAGATTATTCGCACTTGCTCCATAAGTGTTAAGTGAGGGATTAGAGTGAAGAATGTTCCTTGCAAGAATGGAGTTATAATCCTACAATTCATgcatttaaaatctaattgaAGAATAGTACACTTATAATCTTAAGTTATAAACATGATCTGATTACACTATTAACATATTCTCTACCTAGGAACCAATCCTTAGGACACGACCCACTTAATCGTATCAGACTAACTCTTAGTAATCCTATGAATAAACAAATCTTACTAAAAGACTGCCTCCACAATCTCCCTCCTTGTCAACGAGAACGGATTTCGCTTGACAGGAAAAGCGTCTAAATTGAATTGCTGTTCTGGAAGCGATGCTGTtgacgatgatgaagatatgTTACATCCCTCGTTTTACTAAATCGGAATTGTAGCTTGTCTTTTACCTTATCGAGTGAATATGTTTCCTTTTAAGTAAGGGTCTTATGTGAATGAGAACGCACATTGCAAACCTGCCTCATTCATTGATCTTATTAGTGGGTTATGCTCCTCTCCTAAGTATTCTATTTCCTTTATGTGCTCACAATCTTCTATAATGCTTTTCTCTTCACGACTATTCTCATTTAATCGCTTCGATATTATACCCTGCTTTTCAAGAGAGAGAAAATACTAGCGGTATGTTGTAATAGATGAATGTAGATTTAAAGtatcaatatattaatcTGATTCTAGTTTTATCAAAGGAGTTACGTTTTTTATACATATATCTTATTAGGGAATTTTTTGGGAcattatatattaaattttaaattaaggtCTACCgtatttaggggttttggggttttggggttttggggttttggggttttggggttttggggttttggggttttggggttt
>RRYO01019880.1_1_4221
gagtgccccacctttgctttgtttatcacccggtgtttgtagtatttgtgcaattggttgtatcctttgaagaagtcggagagcacttcgcttccttcatagatgtgctaacggattagggttgtcattgtttccatgtcccggcaggggagagggattgcacggatttctttcgaattacgctcgtagaatcctaacacccaaatcttttgagttactccaccttttgtgtgcttgctaaactttgattcatcgatctcaactggaccattcaatcctaacttcttctttcggtacgtttgttgtattgaacaagaaagacgagctctgatgtttctataatattcctacactgtggaataggtgatcttgataccaatctcttacatttcgctcgctgcttgtttcccattgtacttcctgatgaaataatggaagattattcgcacttgctccataagtgttaagtgagggattagagtgaagaatgttccttgcaagaatggggtaataatcctgcaattcatgcatttaaaatctaattgaagaatagtacacttataatcttaagttataaacatgatctgattacactattaacatattctctacctaggaaccaatccttaggacactacccacttcagcgtatcagactaactcttagttatcctatgaatgaacaaatcttactaaaagactgcctccacaatctctctccttgtcaacgagaacggattgcgcttcacagggaaagcgtctaaattaaattgctgttctggaagcgatgctgtgggtgatgaggaagatacgctacatccctcattttactaattagaaattgcgacctgacttttacctcaagtgaatatgttttcttttaagtaagggtcttatgtgaatgagaacgcacattgcaaacctggctcattcattgatcttattaatgggttatgctcctctcctaagtattcgatttcctttatatgctcacaatcttctataatgctattctcttcagcactattctcatttattcgcttcgatattataccttgcttttcaagggagagtaaatactagcggtatgttgtaatagatgaatgtagattaaaagtatcaatatattaatctgattctagttttatcaaaggtgtaacgttttttatgcatatatcttattaggggattttttgggacattatatattaaattttaaattaaggtctaccgtatttataaccttccttggggttttggggttttgggg
