# Supplementary material for: Distribution of Merlin in eukaryotes and first report of DNA transposons in kinetoplastid protists
Source: PLoS One. 2021 May 6;16(5):e0251133. doi: 10.1371/journal.pone.0251133 (PMC8101967; doi:10.1371/journal.pone.0251133)
Supplement: S3 Appendix — Contigs containing positive hits for each species are provided as fasta files. Nucleotide sequences from each Merlin group or family are also provided. All protein sequences were provided in a single file. A README file is provided with additional information about files. (ZIP) [file pone.0251133.s009.zip › S3 Appendix/contigs_Alveolata/GCA_006510595.1_Pseudokeronopsis_carnea_Alveolata_contigs.fasta]

>RRYN01013613.1_1_3732
GGTGCTCCTTCTGCGACACGAGGATGCGGCTCATCAAGACCAAGCTGGACTACCTGGGCTATGTCTGGGTCTGCCCAGTCTGCTACCAGGGCAAGCGAGTGACTACCAGCACCCCCCTCAACACCATGAACATCCAGCTTTTCGACTTTGCCCTCTCCATGTGGGTCAAGAATGCCACTCCCAAGATGGCTGGGGACATGAGCTGTGGCGGTCACTCCCTTCAAGCCTacttccagctcttcagGAGGACCTACACCTTCTACATGAAAACTCGAATTCTGCCCTTCCTCACTCTCCCGGGCCCGATAGAGATAGATGAGGCCAAGATTGGAAGGCAGCGGTGGCACTTTAGAGGCGAGTTCccgaagaagatcaagtgGGCCTTTGGCATGTACTGTCGGACTACTGGCATCCCGGTGATCTAcgaaatcaagaacaaaaggcACTCCTACTTGGTGTCCATTCTCAAAAAGCACTTGCGAGCAGGGACAATCATGCACTCGGACCACCACTCTTCCTATGTGGTGCTGAGATCGGCCAAGTCTTTGCTGACCAAGTACGGGTTCTACCACTATTGGATCAACCACTCGAACCTGTACGTGCACGAAAAGTTTTCCTACGTGATGACTGGCAACATAGAGCGAGTCTGGAGCCAGCTTCGGCACATGATGATGCCGCTGAAGTTTCAGAGGAACTCCCTGCGGATTGAAGAGTACCTGTGCACCTACATGCTCCAGTgcatgataaagaacaagtgGAGGGAAGACTGGACGCTCAAGATGGTGagggagttcttctttcaccAGCACTACATCTTCCACAAGTACAGAATGCTCGAGGAAGACAGAGTGCCCAGTCTCCGCTGCATTGAGGAAGTGAACATGAAGTTCGACGAAAAGGGAatgttcttcagagactACGAACAAGAGTATCATCAGAAGAGACTCACCTACTTCTGTCTCTTCCAGAATGAGGACCTGGAGGACTGCGTCAAGCCTCTGGATGAGTCTGAAATCGATATCTCCATCAAGCATCTGAGGAATGACCCTCACAAGCATATCTTTTGCTACAGGAAGACCAAGGAAGATATTGTGGTGAGTCTGGACCAAAAGCTGGACAAGCAGCTGAGGGCCGAACTGAttaagttctttgaagaagacggAGGCCAGGGCTGGTACAAGTCAAGGACCATCAAGAgtgataagaagaagaaggagatcattGATCTGACCAAGGAAGAGGCGGAAATGATCTCCGATGAAGATGAGTATCCCGACTATGATGGAATGGACATTTCCTCTCTCAGCAAGGACCAAGGGATAAGGGACTACTACAGACAGATCCACAGCACTTACATCAAAGAAGGCATTCCCAGTTCTGAACAAGCTGCCGCCCTGCAGGATTAGATAACGAAGAACATCAGCCACAAACTGAGATACTAGAGCTATCAATAGTATTAGGATTCTTAACTAATTAGCAATTGggcttcttggggttttggggttttggggt
>RRYN01010483.1_1_4731
cccaaaaccccaaaaccccaaggcaaATCCTAGTTGTAATTCCTcccaaatattttattatataagCAAGCATGGAGGAGGTTTTCACCAAAGATTTTGAACTTTAAGAAGAGGCAGATCCCTTGTAGGAGATGGCCCAAGAATACCCTGATTCCCACTTCTAGATGGATCCAAACTAAATGCTCCTAGGAAAATAAATGGAGCAGTCCCATCTGTACCTGAACAATGACATCGAGCTGGACCAAGACTTCTACTTTCAGATGGCTGCGGAGGATTTTGATAAGTCAGAGCACTTTGACCAGGACATAATAGAGATAGAAGATAACGAAGAGGAGAATAATTTAGATAAACTGATGGAAGGGCCTATGCTCTACAATGTTAAGAAGGAGATAGTGGTGGGCTAGGATATGGAGATGGTTCAACTGGATTAGggaaagaagactctggTGCTGAGTGAggatctgaagaaagaacaatGGCGGCCAGTGTACTCTCTGAACCAATAGCTGGATAGGTTGGAGCAGAAAGTGAAGCAAGATCTTGTAGAGCACcagccgaagaagaaaagcaagaaacaagaagagatcagTTTTAAGAACATTGCTGAGACTTTTGACCAAGCTATTCAGAAGGTGAGTCAGGATAAGAAATCGGCTATCAGTATTGGAGGTGTTCTCCGAATAAATAGCGATTTAGTCAGcaatcaggaagaagaaagtaagctTGCAAAGGAAGttggtgaggaagaaaaaggaccaactttctttgataagaGTATCGAGGACTTGGAAGCTGATATGAAGTTgaatgaaggagatgctAGAGAGTATACCTCCCTCAAATATGTTAAGATAAAACAGAATAGAGTTCAACCAATCAAGAGGGATTTAGTTGAAATGGCTTTTGAAAGAGACCTGGAGATATTCAGGATAACTTAGAACTTCAAGCGAACTATGAGATGGATGATAAGTAAAGGCATGATTCCTGATCAGAGGCGCTGTCCTCACTGTGAGAATTTTATGCGGATTTCAAACAGCTTTAAGAGGCTTAAAGATGGCTTAATCTTCAAATGCACAAGGATGGAATGCAGAGAGATGAAAGTTAGCATCAGGGAGGGTACTATCTTTGACAACAATGTGCTCACATTAATGGAGATACTGAGAATTATTTTCTACTACTTCACCAGAGGCTTCAATGCTCTCCAAACTTTCAGAGAGCTTAGAGAGTTTGGCCTGCCTCGCCTCCAATACTAATACGTTTATGATGTGTACAGGAAGGTTCGTTACCTCATCCACCTTTACTTCCAGAATCATTACAGGAAATACAAATTAGGATAGTTTGGGAGGGCAGTGGAAATTGACGAGTCTAAATTTACTCACAATACTAAAGGAGGTGTCAAGAGCAAGGTTTGGGTTTTAGGCTTCTATGAAAGAGGAACAAAAGATGTGAGGGCCTTTGTGATGAAGGATAGGACTGAGATCACTTGTACTCAGTTGATTAGGGACAACATTATTGAAGGGGCCGAGATCTTTACTGATTTTTGGAGAGGATACAACAGCTGCAAGGACTTCTACGTTCATAGATTCTGCAATAAAGCCAGATATGGCTATGGAACCAGTGAGTATCAAACCACAAGCAGAGTGGAGAGTTTATGgcatattttgaagagaaatatcCATACTTATTCGACAATCAGATTCAAAACTCTCCAGAGATTCTTGGATgaggcttggggttttggggttttgggggtttgggg
>RRYN01009028.1_1_3515
cccaaaaaccccaaaaccccaaaaccccgaggttccaaatattcaaagtgagtccaaacttcagtgtccatttattaaaattagcccatcgataatgaatttagccgccaaccgaacgatcttcaaagttcttacagaagaggagcaaaagcgaaagatcgaagagcacagaaggaagcaaagagaaaaagaaaacgacctcgtgatcgcgcctttgacagccaaagcaaaaaaagtaatccaaaagaagcagctccagcaaaggcaactggactctgacgaggaactggagaagccctgcagacaaaaggaggactccgatgaggaaatggaggaaatcctgaagagcgtggaccaagggggccacatggaggagttcatcctcaacggagtgaggggctgcacgcttcaagcctacagcaatgagcaaatcacggacttctacatctggaatgacaatgaaggactcaacaagaagactgaagaggacattcagctgctgaaggagttcgaaaaccacaaaccagagcccatcatgatcaatgagtacgatctggaggtcattgtctctgatggggaggatgacctgatgtgcttgggagaggacagtctgtacaacttgaagaaggagataaaggttgatgggaaggactggggaaccagacaatgccggaagaaagtgaagattcaggaagcaatgaagaaggaggaagaactgagggtcaagcaagaaaagaacgtcctgaaagaggagtctctcggccaaaatgagatctcccacatcagccagatgtccaactactctactgctgtcagtctgggaatgagccaaagaaagaaagttggacctgaacctaacgatgctcctcttgaagaaaccctggcaatttagagcggagccgagatgattgggaggcagtacacctctctgagccacttcaagatgaggcaaaagaatgattggttctccttctagaagcgagatgttgcagagactatcttgaaagaagacttgaaaatcctcaggatcactaagaacttccgctaaaccataaggtggatgatagagaacggaatgatcccagaatgcaggatctgtcccaactgccaggagctcatgaggatagtgaactgccactcaaaaataaaagacgggctggtgttcaagtgctctcgactgcaatgcaaggaggtgaaggtgaacattcggaagggaactgtctttgaggagagccacttgaccctgatggagatcctgcggatactttgtgagggggttcaatgcaatgcaggctttcagagacctgaaggagttcaacttgcctcacatgcagtatgcctatgtccaccaaatgtacaagaagactcgccacatggtccacatttacttccagaactactacaggaatcacaaactgggtcagttcgggaggatagtggaagtggacgatgccaagtttacccaccacactaaggggggcgtggaaacgaaagtctgcgtgctggggttctatgagagggggaccaaaaacgtgagggcctatgtgatcaaggacaagagcccagaaaccttgactcagatgatcagagacaacgtagtggaaggggcgaccattgttactgactgctggagcgggtatgatgagtgcaagcacttctacaaacacattgtgagcaacaagcagaagatggggaatggccagtatgagtatcagaccaccaccagagtcgaaagcctctggcacatgcttaagaggaatatccacacttacagcacgattagacagaccaccctgcagaggttcctcgatgaagcttgttggagaatcctcttcaggacccatcaggaaagaaatgacttcctcctgcagctcctcaacaccaagaactgattaatttcattaataatttagcatcagcagatgtcaatagtcggggttttggggttttggg
>RRYN01007274.1_1_3603
ccccaaaaccccaaaacccctaccaacaatttggctgacgggagtttctaagaattaaactcgccttggcagttgaatatttaaatgaacgacagtctccccaaaaattgcgggcagaagctggggcttccattccagccgataagcagcgaccttcccttccaaccgctgaaaaggttccccaagcgctttctcccaccccaagaacaaagccaagtggcagagctcagaaattttctttcgggcccagatcccttccccacgctgaatctcaaacagcaaacagtccaactgccagagctcctcataacaaaagtcaccgaaggtctggcatgcggttagcagaagttcctgaaacacgaagtagagcctcagtaagaaaaagtttagccggaagggaagctttccaaggtccaggaggtccggaagctcatagaataggtctgctagtgagaggagccccggatagacttattcagcccgagtttcaaccaagagccttcagattccggcatcaatgaggaaaatctcggcctgatcaccactctagctctgacccagccctccttccagaacctttctctccccagctcctgtcccagctcccagagaaccatcttcaccacggaaaggcagccccacaagaaagatgtctttggtgaaatgcaggagcctctggaagaattaagcgaagccagcacccagccaagcttcgggaggctggcgagagtatgcatgccttctaagttattggaagaaaagcagccctactacaacccttcctattaaaagatcctgaagaaaggagaaatccaggagctggacaagtcttctgtcaaccagaagatccagctggcccaacttatcagggacggggctaagaaggatgttgttttggtcctggggaagagaggacaggaccggaaggaagaagaggaccaaaggaatccgctgtagaagatcattggggaaaaacagcggttggttgatctggggatgatcaccaagaagaggttcattactttccagcggcgatttgttatcgagtacggctttactcaggacctggaagttatcagggtgaccaagaactcgcaaacggctgtagagtggtgcgtgaagaaagaactgatccagccccataaattttgcccgatttgcggccacatcatgaccatggccaaaaggtccaccaagaaccaggatggccatgtctatcggtgccgagccagtggctgttcaaagttgtcttctatcagggaggacaccgtgttttcttgcgcgaagatgaccatcatggagcagatgcggatatttttccactactttgtgagggactacaacgcttcggcctgccacaaggagctgaccgagatcgtgaactcgcgagtggactactaccagaagactggggtgaacaaaagataggcggacgacgtttatgtgctgggctacaagaccgtccattgtttgtacagaatgattcgcttccagatccactgccacacccagaatgcctaccgccagacaaagctgggcaagtatggccattcgatagagatcgacgagtctatcttctctcgctcctccaatgagggcgggagagagaagatctgggtcctcggcttctttgagagggggaccaaggagtgcagggccatctaggttaaggaccgctctgaagaaaccctcacccaggtgatcttagagaacgtgcagctcggagctgaggttttcactgacttttggcgaggctataactcgctcaaacagcgaaagggctatgggactagtgagtaccagactaccaacagagtggaggccctctggagccagttaaagagactctttcagatctacagctgctaccccctctagcatttgcagagcttccttgacgaggccatctggaggaggaagtacaaagaccccactgagaggattgagtttctggtccagctcaaccattattctcagcatctgaagaagggagcaaagaagggggaggaagaggaggaacccgaagaggaagaaggagagggtgatgactggaggtgggaagaagaaactttgcaggagtagctactggaagcttgattttttgtgataaccattttgaagtctaactgatggatagattggggttttggggttttggg
>RRYN01011110.1_1_4114
ccccaaaaccccaaaaccccttacgtcatatgaatgctgaggcgaaaaagatcagtaaacaggttattagcaaacgtagttaatgttgctttgaaaggcgtttctgagttgctggtggtacaactatttgtcgacaacgttcttaatcaagctcacttcatacttgcccctttctccagactgctcttcctcctcctcggggtcgcgagtgactccctgatagcagaccctcctgcagatcttcaggttctcctcaggctcgagcgagtagcaaatgggttcctgtttcaaggcagtgccctggcctttgtttctgtagaaccagtactcttgcagtatggactggtccagctccctctttccccagaggtcctcgatgttttcgttctggtagagccctccgaagacactgctcctcatgtttccgcctagccccttcaggtcggaggccttagcgctgtaggcaaagtagtccaggcgttccagattgggaaagaagtcttcctggaagccggtcctctgtttgaagagctggtaggtggcaaagtagtactgggggagggtcttgagcatgaagcggtacatggcttcgggcctgacgatcttcttcagcatgtaggagtggatgtactcgttgatgttctgcgggctgctgttgtacttgagcgagtagcacttgtgcttcatgtgcagccagttcagctcgatgttgcccgtgtgcacgaaggggaacttcacgtgcacgaaccggtccgagtggttcagccagtagtggtagaagcccagctggctcagccgggactgggctcgctgcagcttcacgtaggtggccaggctgtcggagaagaccaccgtccccgggtccaggtgcttcttgaagtgctggaacagggcggactccgaccggttctccacgttgtagaggaccgggatcttcgtggagcgacagatcatgccgaagacccacctgatctgcttggggaagccgcccaggtagctccacctctgtcgactgatgatggtttcgtccacctccacggggcccggtagtttgatgaaagggagcaccttctggttgacgtagaagtggcccaccttccggaagaccttgaacagacacttggctgccgtcttctgcttcagcagctggtccgcgatgttcccgtagcagttctgcagccagatctccagagccatgtcgaaggcgcgcaggttgatccccaccatcggagtcccccgctgcagactcatctcgtttcgacactgcctgcagtgccacaggtagtccggcgcgtgccgcgggtccggcttgagcgccattggctgcccgcagatgaagcaggaacgagtcccgtggatcagcccgaactaggcgtagctccggattatctcgatcggcttcttttttatcgtccgccgcattccaagaaatattcagccaatatttgctcgtccttgatcttcttagcgtcccgctcctccttgactgactggtcgtagaacttgaagaggagctgcgattcgtccatagtcttcacccagatctgcccattgttgcactcgtagtttgtttcttcctgactgcaaaccgcctgtcccgacttcgattccattgcaaatctttaattatatgtcagaagcttttttctgttttacgtttaccaagtttggggttttggggttttggggttttggggtttttgtttgatgttgtttttg
>RRYN01021296.1_1_3554
ccccaaaaccccaaaacccctgaagtcaaatagttaaaaacctcaaatcagttcagtataataattaaattaaaagtttaacggtaatatttgactacgatggaaggactttggaccataatctagaataattctaatcagctggcaacccgaaagttctatatagttcacttatacaagtttctgtactaccgaacctagaaggtcacgactgttcaaaatgtaagaaaggagttctaagcatgcaaaagtacacttcgaaccctgacgggatggtttggagatgtttactttgcactaagagatactctataaggacggattttttcaaactttggcccaaaacacctgtgatgagcttgctcacggagatatatgctggctttatacctgggagagctcaagcagacagcgcctagctgagtaaaatatgcttgatgacggttgaaaacttaagaagagaactacgaactaagcttgcagaacaatacgcacagagaccactagctgcacccttggggggaccaggggaggtggtggagatcgacgagtgtctactaagcgggagaaggaaataccatctgggtagacttctcgagcaagtgtgggttctcgggttagtagaacgaagcacaggaaggttcagaatggaagtagtccctaatcgacaagcagctacgctactgcctatcatatttagaacggtctcggtctcgacttctcttgtatgcacagatgagtgggcctcgtactggcgtttaggagaccacggatacactcacagtacggtgaatcattcacaggagtttgtaaacagcttgaaccagtaggtacatacacaaacaatagagaacagatggagctaacttagaaaaactatgaaaagatgcggcatcaggatcaccgaagataatcttccactacttcttggggaacttcagtggagactcaatggcgcagaccgggacgagttgttcaagactttgctctgcattctatgaatttcgtgacttttaaatctatatttttgctcatattccatcatcttccaactataggaaacggggttttggggttttggggaga
>RRYN01000491.1_4349_10777
TAAATCACAGGTCTAATTTCTTCTACGGTTTTTAAACTATCCAAAAACATACCCTCCAGTCTTGTTGAGACTGTATTCTAATCATGAGTTCCTATACcaattcaaataaatcatgTTGGGTGGTATTTACTGCAACGATTAGAGGCAACAACCCCACCCTATCCTCCCCAGTCTTGGGGAGAAAATTTGCATCGAATAAAGTTTAATTGAACCTGTATTACTTTAGCAGATGATATCGAACGTTTAACCAACATGAAACAATTCTGGAGTGGGTGTGGTTTACGGTGTTTCCTTCAGCAATGAAAGCGTCCCTTTTCGGACACTCAGTGTCACTGGAACTTGACCACCATTGACAGCACCTTTTGCAGTTGAAACACCGGTTTGGGCAGAGATCGGCAATGAGAAGTCTGATTGAATCGAACCCTGACGCGCAATGAGATCGGCTAACATACTGGAATTGTCTGGTACACGCAGGACCAGGTTTCCAGTATCGACTGAAGCATTGACTGCTTGTGTCATTGCAGATTTTGGATGCAGATGCAATGAACCGTTTTTAATAGTGGCTTGAATTCCTCCATTGCATGAAGTGCATTCTACATCACCGCCATCGTTTTCGATTTGAACTCTGCCCCGAACCGAATTGGTGAACACTTGGCTTTTATTTCcataaaaaatgatgattcCGCCAATGTTGCTGATTTTCACTTCTCCGTTGGTGTGATTGATATTCAAGTTGTCTTTCACATTTTCTATACTCAAGTTTGCGTCAACCGTTTTTGCCGAAACCCGCTGGCTGATATCTTTTACGATAACATTTCTGCCTTGTGATTCGATTGTGGCTTGTCCCTGAATACTTGTTACATTGACATCGCCATCTTTATGATCAATTTTCACATTGGCTTGTATGTTCGATATTTTTACATCACCGCGGCGGCAGTTAATTTCAAGTGGCATATTCCGTGGAACGGATATTTTTACATCAATACCGGTGTCGCTTCTGCCAAAGGGCAGGATTGAATTCGGTCCGTTATATTCTAATACCAAACGGTCTGGTGCTTTTTCATAAGGATAGATGCTGATGAACTCTAACTTGCCGCGGGCTTCTTGTACGGATGTGCCTGTCGCGCGTTTGGTTCCTTCCAGCAAAATAAAGGTTTCGTCCCACCCTTCGAGAGTTACATTGCCATTAAAATGGATAACTTCTAACACACGTGAGTTTGCAGGAACTTGGACTTGTTGTGTGAAGTCTTGTTGGTCGGTTACTTTTGACTCTTCGTCTTGAAAGATTGGTGGTACCGGGATTCGGGGCATTTCTAACGATTGACAGCCCAATCCTACTACGGCAGTAATTGCTGCACAAATATACAATGCAtaattcttcatcctcaactCCTAAACCTATGACATCATAGAAACGAATTAAATTACAGCATGAATAACCTTAGTATACccttttttgatttctattAAATTGGTTTTCGTTGAATtagaaagatatttttatcgGAAGATCTGTTCATCTGTTGATTCAGTAATTATGTcaagaaatataaattatgAATCCGGGTATCAAGTAAGATAGAGATTAGATTATTTACTTGTATTTAGGTGGTGGTTGAATTCTGCATTGCAAAATGTTTTGTTCTCCATTAATGATATAATATGAAGTATAATCTTATTATCTCATCATTGATTtagtaaattaaaatttagtTATTAGGTTATCTTGTACTCTGGGAGAATGACAGCGTGAGGGTGGGTCGTGATATAGACAGGAATTTACTGTTAATTCTAACTAAAGGGTTTGACTAAATAATGTTCCGGTTAAAACTGTCTGATCTTTTGGGTCGGCGGGAGCCTCTCCCTCCCATAACGGATATATTTTTGACATCCACTCTGGAAGTGGTATAAGAGCACCTATGATTTGGAATATACAATTTTCACGTAACCGCTATGCAACTTGGCTGTCACCTGGCTACCATACcagtttaaaaaaaatggtagGGAAAACTATTTCTACTACAACCGGTGTACAAGCCAGGATGGTGAAACTCGAATTTAATATCGAGTGGAAACAttgttcaaagaaagaaaaaatgcagCTCAAGCAACAATTTGGAGATGAAGTCAAAAACAGCTACCACCGCTTTACCCGCGCAACATTAGATAAGACAATCTATGAACAAACGTTGCTTCCCTGTTTTGAGTGAACCTCATTTTTCATATTCCATAAATTTAAACCGTCAGTTCCCAGGATTGGCGGTATTCGCGTTTTAGCCATGAACTAGTCATAAGTTATGACTCAACGtcttaaattttcaatacGGTTCATACACCCAATAGATACTGATACTAAACTAGTAGTGAAAAATACATTCTTATCCAATTACGGTTATTGTcatgaaattaaaatatataatgATTATAGCCGTTAATTATTTTAGCGTAGTAAATTATAAGCGGAACTATGTACTTTACGCAATTCTATCATAAATaagtactttttttcttgacttTTAATTTGCGTTAAGTATAATGATGTTATCACGACAGTTGAGGTAACGAAAATGTGTAAGAAtgctaaagataaagacgATGTTGTAGCCGCTATTCCAATGGCTTGTGCTGATGAAAAGGCTGCCGTTGAGTTTATGGAAGCGCAACGTTGGGGAGACAGACCTTGCTGTGTGCATTGTGGTTCAGTCGATGTGTACAAAATGACTGACCGTAAAACGGGCGAGCGTAACAATCGTTACTTATGGCGTTGTCATGACtgtaaaaaacaatacaCCGTTCGTATCGGTACTGTATTTGAAGATAGTAGAATCCCACTCAAACATTGGTGTTATGCGTTTTGGAGAGCATGTACATCCAAGAAGGGTGTAAGTGCTTTAGAAATCAAACGGCAAACCGGATTATCATACAAGAGCGCATTATTTATGCTTCACCGTGTACGTTATGCCATGCAACCAGTGAATGAGAGCGAAGAAAAACTGAATGGTACAGTTGAAGTCGATGAAACCTATGTAGGTGGAAAGCCCAGATACAAAGGCAGAAAACCCGGTCGTAGAACGGATAAAGAGTACCAAAAAGTTGTAGCATTAGTTGAGCGTGACGGTAACGTAAAAACCAAACACGTTGCAGACGTTACCGCTTCAACACTTAAAGACGCAATCCGTGCTAACGTTGAGAAGTCTGCAAGAATCATGACTGACGAATTTAGATCATATCACGGTATTGGTACTGAGTTCTTAGGCGGTCATCATACCGTAAATCACGGTAGAAATGAGTATGTTAGAGGTGATATCCACACAAATACGGTTGAAGGCTTCTTTTCAATCGTGAAACGTGGTCTTAATGGTATCTATCACAACGTATCTAAAGAACACTTATTCAGATACTTAAATGAGTTCGAGTTTAGATATAACCGCAGACATATGACCGATGGAGAACGTACCGTTGCTGCTATTAAGGGTAGCGTTGGAAAGAAACTGTTTTATAAACAACCAATACAGTAAAAAAAGGGGTGAGAAATTCTCACCCCTTAACAAAACATTAGTTTCGCATATTCTTATATTTCTTGTAGAATTGTTTGTGATACCGCCTGTAATCAGGTTCTAGCGGGACCTGTTTTACAGGCGGTTcgtattttttgtttatgactttcatttttaaactcAACTTTCATGTATTTTTGTAAAACTCTACAGGTGGTGAGATTTGAACTCACACGGCTAAAAGCCACAGGCTACCAAAGCCCGCACGTATACCCTTTTCGTCACACCTGCTTGATTTATAATGTAGTGGTGGGCTTCGTATAGTTACCACAGGATTCACCCCTTTCTAGCGCATACTGGTACTATGTGCTTGATGTTTAACAACAAACATAGAAAGGCATGGTGGTGCACGTATGGTGGGCAGTCCCTCAACCGCCAAGACATAAAAATAGCGTCTCATTTTAATTTCCTCTTGAAAACGGAAAACGAGACGCTATACTTCTATATTACAAGATTGGGTCTAAGTGGAGCGTCTCGCTCCcaagtttttataaaagcGGTCGGTGTTAGCGCACTGACCGCTTGTTATTTATTCAGCATAATCTactgatcttctttctgtCATTGGAGTGAACTCCAAAAAATCATCTGTAAGTTTGTATCTATTAGGATCATTGCTTTTCCCTTTGTAAACGCATTCCACAATACCTTCATCAATCAAACTATTCAAAGCAGGTGAAAGTCTGGCACTAGGGTTTTTGTTTGTTAACTTCACGCCCTTATTGCGTAGCAATGCTTCAAGGCTTTTAACAGTAAATTCATTGCTCCCAAAAACGTGAATATGTTCTTTTACTCTGTCTACAAATGTAATCTTCTTTGGTGGTGGTGCTAAGATTTCTTCTAACAATTCCGCATCACTTTTAACGTCGGACAAACCTAAAATATCCTGATATTCTGCGATTACAATATCAAGttctcttattttattttgatattctttctttaacttttgtttttcatctaatCGTTCTTTTAAGATATCAATGTTGAGACCGTTAGAACCAGACATTTTAGAcctcttttaaataatagtAGATGAAATTCTAGTACTAGTTTAGAAAGTAGTCAAGCTAAAGTTTTAAATGTCTCTATTTATTTCTCTCACATTTCATGacttttaattatatttatatattacatttattttaaatctttatatATAAATTGTTTATGACGTTTATTGCTTTATCTAAAAGTGTATAAATTATCTGCAAATGTTTgtatataaataaagaaactttGTGATTCTGTACTTATTCAGATGTTCATGAGTGTATCTtgggagatgaagaattaaaaaatcatttaaacatttttctaatttttagaaataggTTACAATAGTTTTGAGGTGAAAAGATGACTGAAGAACGTAAAACAAAACCGGGTGTAGAGCCTGAGCGTGTGAAGATCGATATGGACTGGGAATCCGCCGTAGGCAAGGCACTGTCTAAACCTGCGCCAATTGACAAAAAGCAATGGGAATCTGAGGAGAACTCTGAGAATAAAGATTCAAAAGAATAGATTTATTTTGGGATTGCCTTCATGCTGAAACTCTAATATAAGTAAACCTTCTAAACTATTGTTTTACAGTGGTTTGCGCTATCTACATACTTCCGATTATAAGgggtaaaaaataaaaatattgtatttatttatttttaacttgaCTTAGTAAAAAAACgctaaatttaataaatgctatatattattaaaaatattctttaaaagGAGTAAGCGGTGATTAGGTTTtctcaaaaagtatttatcGTGTTATGTTTACTTGGATTGTTTCTAAATAATTACAAATTGGGGTATTCTTCTTGTGGAGATTGCCATAACCGTGGAAATTTGTGGGATGATACATGTGGTGATGGCGTTTGTGGTATTACTGTTTTCACAGATCGAAGAGCTTGCTGTGATGCTGGATCACCTATTTTTCAGTACCCTGAAACATGTGCTACAACTCCTGCATTTGtttatcaagaaattttagaCTTGGTTGGTACTTGCAGTGGAGAAGGCGATTTATCGTTGTTTTGTGctacaacaacttcatcaacttgtAGCCAATCCCCATCTTGGAGTacaagattttttaatacaTGTGATTTAGATGGTGATCCAACTTGGACAGGTTACAATACAATAAACGTTTGCAGTTAAAAATTCTACAATAAGGATATGtattatgaataaaataatgtATTTATCAtatgtattttttatgctattttttttaaatccaATTGTTGGAAATACTCAAAGTGATAGATTGCTATCTATTGAAGATGGTCTTAAAGCgcattttgaagaatattcaaaattCCGTATCACTTACAGCCACCTAAAGCATGTAGAAGCAGTAATGTCATCTGATTTTTCACCAAATCAGGTATCTAGATATAAGGATGTTTTAGctagaaagaaattgaactgACCTTCCCCCGAAAAAGTGGACAGTCAGTTAAGAGAATGTTGTTGTTCAAACTTCACGGGACTGCGATAGCCCAG
>RRYN01034559.1_1_3099
ATAACAGCTGCAAGGACTTCTATGTTCATAGATTCTGCAATAAAGCCAGATATGGCTATGGAACCAGTGAGTATCAAACCACAAGCAGAGTGGAGAGTTCTATGAACACATTTTCCTTAGTTCTGGGATACTCTGAATGTTATCAAGAATCTATTTGCCTAGCTCCTATTTAACACCCTGTTAAAGAGATTCTGGTTGAGAATccaaaaaaaactaaaaggaCCCATTAGAAACTCTCATACAAAACTTTAAGAATGTTTAGACACTTTGGTCGTGAGTGATGCTGATTAGTTAATTAATTCTAAGAGATTAAACTGATGTCGAGATGGatctctttggggttttggggttttgggg
>RRYN01012018.1_1_4529
attcatcactgggctattgcagtccggtgaagtttgaacaacaacattctcttaattgattgtccactttttcgggggaaggtcacctaaaggtgacatcactttggtgggcaaataaaggagttcacattaatgggattgcaagtatttggtcctatacgaagcgtcggtgtgcgaaacttaatggcgtgaagaataattttttacttcacataaatgaatgcaagtggcgttggaacaaatctttctcttttctactgtccgaattacaaaacatgatggtctagaaccttccttaaatacatgtgattgtgtataaattgagtaactattttacacctccatttaccatccgtagtgaattccccttcacgtttgtggtgattttcccttacaaaaatgtactgaaaaaacaatcttacatttgacggaatttacttgatagtattccattttgtacttcatagactatgtctcatcatttgttatcacaccaacaaaaaggatacagcgatgagattacaaaatggaatgcagctcgggaagaatacttttaccgatgcaacgacactggtagaattaatagaacagcgggcaatttcatttcctgaccggacgatccattcgtttttagaggatggaattacgataacaaaatcaattacttatcaagatttatccacaaaagccaaacaaattgccaatgaacttttgcgtcattgtaatcctggagatcatgttttattgctttatccctcttgtttagaatttgtagaagcattttttggatgtttatatgcaggattgattgccgtgcctgcctatccaccgaaaccgaataaatcgattcgccgcatacaagcaatcgtcaaagacgctgatgtaaaactgattctaaccactgcaggaagccgttcccgaattttgaacggattagagagtattccagaatgccagcatatatcttgtattgcttctgatgatattgatcgtaagagtaattcagataatcaatggactaatcccggaattgatgcggacagcgcggcatttttacaatatacatcgggatcgaccggtgatccccgtggtgtggtcatcaaccataaaaacctgttgtataactcagaaatcatgaaacatgcttttggtttaagtgaccaaagtattggagctacctggctgcccagttttcatgatatgggactaattgaaggtattctccaacctttatacactaatttcccgaattatatgatcccgccggttgtgtttgtgcaagacccatttacgtggttaaagaccatttctgattttggtgtgactcattcgggtgcgccaaattttgggtttgatcattgtgtcaatatgattacggaagagcaaattaatcaactggatttgagttgctggatcaatgcctattgcggttctgaaccggttcgccatgaaacaatggaacgatttgcggagaagtttaaaccggcaggatttcagtatgaaagtttatatccgtgttatgggatggctgaaagtacgttgatgattagtggcgggtctgtcactgctccacctgtatttcggagtgtcgatggtgatgctctcgaaaagaacaggattgttgaatccaatcaa
>RRYN01003912.1_1_5504
ctccccaaaaccccaaaaccccaaaatacGCTATACTGCAGCAAAAAGCAACTTATAATTCCTTTAAAATGCAAGAAAGTGTTAATTGAGtctactttaaatttaaaagctGAATTATCAGAAACTTGGAAATAGAAATAGCAGcgaatgaagaagagttctggCTTTATCATAAAGCGAGGTCCTCAAAAGTAAGTgaacgaggaagaggagtcaaaaactgaagaagaggccgaaatgaaggagctgcaggaaaAGAATGGGGAAGGCGATGAAAGCAAAGACTAACCCATAAAGGGCTCCTCAAGCAAGGACTggatacaaaaaaagaaacaagatGTGTAcaatagctttttctaaGTTGTAGGTttctgaacttgaaggagttgaGTGCTCACAGTGAGGGCAAGTTGACCAATCAGTCTGAGGCAATCGAAACTTTCTCGAGGGATGATGAAAAGTATGGCTTTGGAAGCCCGATGAAGCCTTCTGCACTTTTTGAGATCAGCAAGTTTTCCTACAAAGAAGCCAAGTTCATGAGACTCAGGATgcttgagaagaagctgaacacAGAAAAGGCCCAAAACCCATTGACTCTGCTTGCTTTTCAGCCTAACacattcaaaaaagatgacGAGCTTCCCAAGAGGAAGCCTGGGCGGCCCAAACTTCCTAAGGGGCCTGAGACCAAGTAGCTAGACATTTTTCAGGCATTTGGCTtcacaaagaaagaagaagaaccagtgGACTCGAACCATTCCACTTCCAAGAGTGCTGAGGAACTCAAAGAGGAGCTGGGCACTTATGGCTACGTCAGAGAGCAAATCAGAGAAGGCCTCATcaatcttttgaagatgagaacaAAGCCTTCTGTTGAGTGGACCAAGTACGAGGAGTACGAGATGAACTACGTGTTCAAGCCAGATAAGCGCCTTGAAAACATAATTCTCAGAGGCCGGACAGGCTAGTAAGTCTAAGACCGCATGAGAAAACAGCAAATGCGGGCCATAGAAGATCTAAAAGGAATGGTtcggcaagaagaagattttcagAAGGTAGGAAGAGAAACTATAAGCAAATTCTTCGAGTGtctagaggaagaagaggaaaggacTAAAGGCAGCGTGATGGAGGTCGGGAAGAGAGGAGGAGTTGTCGTGGAGTACTTTGCTGATGAAAGTAATGAACTgggaggggaaggaggagctagAAAAGTGAAGATTCTCTCTTCGTAAATAcaaaactacaagaagagctttcccAAGTTGGTAAGCAGAGTAGCTACTCAGAGGAGCGTCGGACtcaagaggaaaagaaagcaagcagaGATGGATTCGatctttgaaggagtacttAGTGACAATGGAGAGCAGAAAGCGATTGAGGACGAGATTTTCAAGGAGGGGATAGAAGGAGACTTCGGAGACGACTACAAGTTTAACGATTCTTAAGAATGGACTACATCAACCTTATCAAGGACACAGAAAAGGGCTCCCACAGGCTTCCGAAGCCAGCAAATCCCCGACCCCACCCAAAACCATTCCAAAAGTGCTCAGACTCCTTCGAAAAGTCGCTCCAGAAACAAGAGAAAGAGCCGGccgagaaaaagaagagcaaaaaaggAAGAGTCAGCTACGTCTTCAATCAGGTGGACCACTTCTTTGTGATGACCCAGTCCTTCGACTCTACTTTTACCTGGGGCCTCCAGAACCACTTGCTCCCTCCAGTGCCCACCTGTCCCAAGTGCCAGCTAGTAATGATAGTGGTGAAGAGCGCTCTGTTCGTTCACGACGGGAGGGCCTATCAGTGTCCGATCTGCCAGGAGAACAGGAGTCTCCgagaagaaagctttctggaggagttcaagtgCACGATAATGGAGCTCGTGAGGATTATCTTCTACTACTACTGTCGGGGGTACAGCGTGCAGATGGTCTATAATGAGATGACGAGCGGCGTCTACAGTTCCGGAGGAGTGGACATTGCAAAGCAGATGATCCTGGGGATCTACTCGTTCATGCGGGAGCTGATCTCGGACAGAGTCACCAGGGAcctcaagaggaagaagctgggggGGCCTGGAGAGGAAGTGTGGATGGACGTGTACAAACTCAACATGAAGACGAACTCGGGAGTGGAAGAGTTCTGGATCGTGGGCTTCATCGAGAAGGAGACCAACCGCTCCAGGGCCTACCTCACCAACTGCATCAAGGTGGACTCGGTGGCCCTCTTCATCGCCAAGACCGTGGAGAAGCACTCCAGCCTCTGCACTCCCTACTACCACCAGGTCGGCTGGGAGTACTTGGACAAGTTCTTCGACCACCAGCGCCTTCGCAAGGAGAAGGCCGAAGTGAAGAGGGGTCAGGCCCTCAGCGGCTTTTAGTACATGTGGCACCAGATTAAAGAGCTGGAGATTgtcttccagaagctgggCGAGAAGACCCGCCGACTGAAGAGGGTCAAGTCCCACCTCCAATGCTACCTGGACGAGATGGTCTGGAGGATCGAGTGCAGGAcgctggaggagaagaggaacttcCTGATAAAGATCCTGGAGATGGAAGAGTGGGCCAAGTACCTCAAGAGACTCGAAAGgctccagaagaagggctCGCAGCCTCTCTAAAACCCTGTCCCTTCAGACTCCATTGCTCAGAGGAAGGAGATCTTTGGAGAGGAGACCCAGAGCCAGGACTCTGCCAAGAACGgggatgaggaagaggagttcaTGATCATTCTGTAGGCAGTgagggaaaggaagaagcaggaagtgGAAAAGAATAATGCCGTCTGGAAGGACAGACTCAATGAGAATGGCTGGAAGCTCAAGGATatgtttctgaagaaggccagcGTCTTTATCGAGGACAAAGACAGGGTGGATGTGTTTGAAGGGGTGGCTTAGGAAGAAAAGGCcgactctgaagaagatgaagtcatCATCCTCGACTACTGATTAATTTAGTaagagttaatgaaataaatcggaggggttttggggttttgggg
>RRYN01000272.1_5624_11950
acagaggatattttcactcgtccaagccacaaactcaccgaaaactacattactggccgtttcggttaattggagaatcgcatgacaacacaagataacaatcaaagcaattcaacctctaagaatcaatcatcagaaaatccgacaggttttaccacaaagttacacctagacaagcatatttcgcgtcgttttaatcaagaattagagcaggtacgcacgttggtaataaacatgggattactcgttgaagaacaagtaaatgatggattaagtgccgttttaaatgccgatgaaaaacttgccaaaaaagtaataaaacgtgataaagaagtcaatacgatggaattagagattgacgaatattgcacgcaaattttggctcgtcgacaacctgccgccagtgatttacgcctgctagttagtgttattaaaagtattaccgatctagagcgtatgggtgatgaagcagtaaaatttggaaaaaacgccataaaattggctaaatatagtgttgttaaagatggcatcattgaaaatgacattactgaaactgaaggagccagacctttagttgaactaaaacatttaggtaagcatgtgagtgaaactttaaataaagcactaaaagcgtacgcacaaatggatgttgaagccgcattagaaatcattagaaatgacaatatagtcgatgaagagtttgataatatttcacgtttattagttacaaaaatgatggaaaatccgcgtgaaataaaaaatgccttacgtgttacatggtgtgctagagcacttgagcgtattggtgatcacacaacaaacctttgtgaatacattgtttatttagttgaagggaaagatgtacgacacgcaaccatagaacaaataaaagcaaaaatggaaacttaaaacctgataaacacagagaaaatagtaaaacaaatcaagcaccgttattttctctgtgctcttggtgctggtgctcaataataaactgtatatgatgcttcaaatacactaagaaactttgtaaactcttaggaatcacgttgagtttaagatatatagcaatgcagaaccgagttgatccaacagcatgccctttttgccaaagcatgaacaattgtatggttaaaagcaaaaccccttgttggtgtaataccacaaatatccccaatgatttaacggcgatggtccccttacctttacgaagaaaatcatgtatctgtgcaaactgtgttaacttgttcaataaaagcccagagcaatttaaacgtaaatactcactgactaacacaacaaagtattccacatgaaagcacttctatcacaagttaaacaatgccgactatgtgaaaatgaattaccctttgaacctaacccaatactacaagttagttcaaacagtaaaatactcattgttgggcaagctcctggaattaaaacccacgaaaaatcaatgccttttaatgataaaagtggagaacgattaagagcctggttaggtgtaaatacaagtcaattttataatgaccaactatttgctattttacctatggggttctgttatcctggcagaggaaaatcgggtgatttaccccctattccaatatgcgcagatacatggcgtaaaacaattttagccaaacttactcaggttgaattaaccattattctaggaaaatatgctattgaatggcatttgcaatctaaagcccctattacagaattagcaaaacaatggcataccttattacaatctaataaagtggtgcttcctcatccaagccctagaaataacctatggttgaaaaaaaacacttggtttgaaaaggatgttatcccgctacttcaacaaaaaattaacacattaattaacgtttattgacaagcttcgcttaaacttgagaaatattcttttacttctttggttaatttcttaaaaaattcaggatcttgattctctattattgcactaagcaacataaaatcacgctgctcctgagttttcccaaaaccaacaatgggggtattctcaactgtttttagtaactcagctaatttaggcggtaatttatgaatgttaatcaaactagattgtgaggatttcaattgctaaaatccttttgcgctaaagataataattactttaaaccgatttatataataaccgttgagttaataaattactctatacatcaacaacattaaacatagcgtcatcataattaccaaaactgttctggtcaagtagcatacgccacatttgccaaaaactgtttaaactctctaaagtatgaccttaactagtttacggtatttcccttgatatcaattatattcaatccactctataaatttactttataaatttatttggctatgttcccgtaaattgttgctatactgtatataacatcagtaaccgagtaatttattatgatacctgcgcaatttaaaaagctattagtagctttagaacacctaacagataaacaagttaaggatgtagagaagtttttaaaaggcgatagcttaattcagccgatcattgcagagcttgaacagcgtatgattgatactcctgagtgtccccattgccatagcgacttgatcaatagacacggtaaagcaggagtcatgcaaagatatcgctgtaaaaactgcacaaaaacctttaacgcagtaactaatacaccattggctaggttacagcataaagcaaagtggttagattatttacagtgtatgattagtggcaaggtgttaagaaagtcagcgagcgattgcgatattaatttgaaaacatcgtttaggtggcgacaccgctttctccaactgccttcgaccatgaaggcgactctactagaagggatagttgaagcggatgaaaccttgtttgcttactcagaaaaaggaagtcgaacacttgaacgtaaggcaagaaaaagaggaatgaaagcaaaaaaacgcgggcgctctaaagaagattgggtgccagtattaactgtacgcgatagagggaagcatacgtatgaagctgttctcaccagtgtatcaacagcgcaactcaaccgagaactaaaaggtaaaatagtaaaagatagcgtcttgtgcagtgatgggtttagatcttatataaagtttgcacaaggtaatgatttaattcacaaacggctgaatgtagccgcaggtgttcaggttatagaaaaggtatttcacattcaaaatgttaatgcttatcatagccgcttaaaagcttggatggcacgtttccatggtgtggcaaccaagtatttagagaattacttaggttggtttagatttttagatactgataaaaatcctaataaaaacaacttattcaaagctcaacaacacttagcgggaacatagccatttattttataaaacttagccatctcaaataacgacacaacgtttatctaattaatccttttattcatttaacattgatgttttaagtacgatagttaatactgctttttttactgcaaagtatatttttgttgtgatgttatacgactaattaacaaatggttaacatcttcaactaacccataagagttaaaaatttaatgaaaccttatttaagtattgccgatttaattgaaacgttaacgtcagaaataaaatcactgacaaaacaaattgctacgctaaaaaaagagcctgaaagtttaaatgagcaaattatacttaaatatattgatacaagtagcacaggaaaaacaaaagattttgttcgatcattaggcataaaatctgaacgtggaacgcttttttcttctggggacgtgagcaagctaataaaaacaggcgctgatgatatttcgcctgaattacttgcaattgcacagcaagtagcaagcattaaaaataaaaatggtaaatatcgttaattaagtattaaaaacaactctcgtatattttctctgtaacaaagaaaaaagccttgtaactcactaataaatgagaacaaggcttaagttttcattgtgattctgattgtgctgtctttacttccatgtcatcagctattgaggtattactcaatatcgctgaaacggtcataataagtactgcaaaaataaccgtagtcagctttaatcctcttgaggatgacttacgcattttgtttacctaatttttttgctaaatattttttgctaaattttggctagattgcattttcttcttcttattttctaaatatctaaattaaataccattaaatcactagataataattaacatgcaaccaacctgattaaaaactaaactatttacttttataattcaatataattgttgatttatttacaatttatttgtttttgattaaacaattgattcaaaaaacgtcgttagcacactgagtgtgttgtgttatatacatccgtcaaagtaaggcatcaaatagcacagtaataacgacaattttgctgtattgctgagttaatataaaaaataatgcaatatcgtttgcgatatgacttatggtaggagaaaataagctcaattcacttatttcttaaattaacccttaaattaaccctttaattaaaaaatagattcggagctaatatgtcgtcgcgtcaagaactagccaatgctattcgtgttttaagcatggatggtgtacaaaaagcaaaatcaggacaccctggtgcccctatgggtatggcagatatcgcagaagttttatggcgtgacttcttaaagcacaacccaagtgatcctaaatgggcagaccgtgaccgctttatcttatcaaacggccatggctcaatgctaatttattcattattacatttatcaggctacgacttatctattgatgatttaaaaaatttccgtcaattacactctaaaactccaggtcaccctgaatatggctatactcctggtgttgaaacaacaacagggccattaggtgctggcatatcaaatgctgtaggtatggcaattgctgaaaaaaccttagcagcacaatttaaccgtgaagatcataatattgttgatcactttacttattgcttcttaggtgatggttgtttaatggagggtatttctcacgaagcttgttctttagctggtaccttaggtttaggaaaacttatcactttttgggatgacaatggtatttctattgacggtcatgtagaaggttggtttacagacaatacgccacaacgtttcgaatcatacggttggcatgtaattagtgttgacgggcataacagtgaagccattgccgctgcaataattgaagctaaatcagtgaccgacaaaccaagtatgatttgttgtaaaacaattattggttttggttctccaaataaatcaggtactcatgactgccacggtgcaccattaggtgatgacgaaatagcagaaacacgcaaatttttaaactggccacatgctccttttgaaattcctgagaatgtttacgcgcaatgggaccaaaaagaaaaaggtgctgctagccaagtgagttgggatgataagtatgctgcttatcaagcggcttaccctgagctagccagtgaatttgaacgccgtgtaatcaaaggcgagttaccaaaagactttgaagaaaaagctaatgcgtttattcaagaatgtcatgaaaacagtgaaaatattgcttcacgtaaagcatcacaaaatgctatagaagcctttggtcatgttttaccagagatgcttggtggctctgccgatttagcgggctcaaacttaacactttggtctggttctaaaggtattcaagaagatgctgccggtaactacattttttacggtgtacgtgaatttggtatgagcggcatcatgaatggtatttctttacacggtggtttcattaactacggtgctactttcatgatgtttatggaatatgcgcgtaacgccgtacgtatgtctgcattaatgggtattcaaaatatttttgtttacacccatgattcaattggtcaaggtgaagatggtccaacgcatcaacctattgagcaattaactaacttacgtactacgccaaacttaacaacatggcgtccgtgtgatgcaactgaatctgccgttgcatggaaagctgcagtgcaaaaccaaaccgcgccttccgcattgattttttcgcgtcaaggcttacccgccatgactcgaactcaagctcaagttgctgatattgctaaaggtgcttatattttacaacactgtgatggtacccctgacgttattttaattgctacaggctcagaagtcgctttagctgttgagtcagccaaagtattaactga
