# Supplementary material for: Distribution of Merlin in eukaryotes and first report of DNA transposons in kinetoplastid protists
Source: PLoS One. 2021 May 6;16(5):e0251133. doi: 10.1371/journal.pone.0251133 (PMC8101967; doi:10.1371/journal.pone.0251133)
Supplement: S3 Appendix — Contigs containing positive hits for each species are provided as fasta files. Nucleotide sequences from each Merlin group or family are also provided. All protein sequences were provided in a single file. A README file is provided with additional information about files. (ZIP) [file pone.0251133.s009.zip › S3 Appendix/contigs_Alveolata/GCA_009767595.1_Symbiodinium_kawagutii _Alveolata_contigs.fasta]

>VSDK01020766.1_297702_304148
GACGTCACCTTGtaccattcaaaaatcatccagtgatAACTGTTGTTCCCCTCTGGTGTAGACCAGGAGCTGGTTGCTATATACCAAAAATCCAGTTTCCAGCATTGGTACTCTGATGAATTCTGCCCACCAGTAATAATCCAATTGGTCAGGTATATTCCAGGTAGCTATGCCGCCCATACTTTGCCCTTTGGTATGCCGAAAAAATCAGCCCTAAATTATTAGCCCTTAAAAAATCTGGGTTCCTCGGGCGTTTCGCCCTCCCACGGTTTGCAAGGTTTTGCTATATGTTTCTTCGAATGTGTATTACATACTTCTTCCTTCCTGCACCAGTAATAATCCAATTGGTCAGGTATATTCCAGGTAGCTATGCCGCCCATACTTTGCCCTTTGGTATGCCGAAAAAATCAGCCCTAAATTATTAGCCCTTAAAAAATCTGGGTTCCTCGGGCGTTTCGCCCTCCCACGGTTTGCAAGGTTTTGCTATATGTTTCTTCGAATGTGTATTACATACTTTTTCCTTCCTGCTNNNNNNNNNNNNNNNNNNNNNNNNNNNNNNNNNNNNNNNNNNNNNNNNNNNNNNNNNNNNNNNNNNNNNNNNNNNNNNNNNNNNNNNNNNNNNNNNNNNNNNNNNNNNNNNNNNNNNNNNNNNNNNNNNNNNNNNNNNNNNNNNNNNNNNNNNNNNNNNNNNNNNNNNNNNNNNNNNNNNNNNNNNNNNNNNNNNNNNNNNNNNNNNNNNNNNNNNNNNNNNNNNNNNNNNNNNNNNNNNNNNNNNNNNNNNNNNNNNNNNNNNNNNNNNNNNNNNNNNNNNNNNNNNNNNNNNNNNNNNNNNNNNNNNNNNNNNNNNNNNNNNNNNNNNNNNNNNNNNNNNNNNNNNNNNNNNNNNNNNNNNNNNNNNNNNNNNNNNNNNNNNNNNNNNNNNNNNNNNNNNNNNNNNNNNNNNNNNNNNNNNNNNNNNNNNNNNNNNNNNNNNNNNNNNNNNNNNNNNNNNNNNNNNNNNNNNNNNNNNNNNNNNNNNNNNNNNNNNNNNNNNNNNNNNNNNNNNNNNNNNNNNNNNNNNNNNNNNNNNNNNNNNNNNNNNNNNNNNNNNNNNNNNNNNNNNNNNNNNNNNNNNNNNNNNNNNNNNNNNNNNNNNNNNNNNNNNNNNNNNNNNNNNNNNNNNNNNNNNNNNNNNNNNNNNNNNNNNNNNNNNNNNNNNNNNNNNNNNNNNNNNNNNNNNNNNNNNNNNNNNNNNNNNNNNNNNNNNNNNNNNNNNNNNNNNNNNNNNNNNNNNNNNNNNNNNNNNNNNNNNNNNNNNNNNNNNNNNNNNNNNNNNNNNNNNNNNNNNNNNNNNNNNNNNNNNNNNNNNNNNNNNNNNNNNNNNNNNNNNNNNNNNNNNNNNNNNNNNNNNNNNNNNNNNNNNNNNNNNNNNNNNNNNNNNNNNNNNNNNNNNNNNNNNNNNNNNNNNNNNNNNNNNNNNNNNNNNNNNNNNNNNNNNNNNNNNNNNNNNNNNNNNNNNNNNNNNNNNNNNNNNNNNNNNNNNNNNNNNNNNNNNNNNNNNNNNNNNNNNNNNNNNNNNNNNNNNNNNNNNNNNNNNNNNNNNNNNNNNNNNNNNNNNNNNNNNNNNNNNNNNNNNNNNNNNNNNNNNNNNNNNNNNNNNNNNNTTTCTTGTTCAGTTGTCATCACATGTGCACATCGCACATGGCTCAAGACTTCGCGTAGCTTGCGCTGTGTGGAAAACAAGTGACTGCTGTGCTTCGCCAGTGTCAGTTTGATAGGGATCCTTTAAGGGAATTTAACCTCACCCTCCCTCTCCATTTCTTTCATCTCGTTCTAAGACTtatcattgccagccatgttcattattaccatcatatgTGCCATAccccccccccatccccacccttgcatcctgtgtcatgtccctgtgtgcagcttgtttcgaacggtaacacatcccccccaccccaccacccccccatccccacccttgcatcctgtgtcatgtccctgtgcGCAGCTTGTTTGGAACGTTGtgtggcgtgcgcaagtgagcccaatgtggcgtgcgcaagtgaTCCCGGACCCTACATGTTCcttttttgttcagttttttgTGTTGcaatccattccattcattgaaGACAAATGTTCTATTTATTGAAACCTTTCAGTGCAAAGGATTGCAACAGGTTGCAAGCCATCCACTCCCAGCGTTGCCGAGGAGCGCCTACAACTTCTTCATCCTTAATCTTCTTCTTGATCGTTGGAGTAGGTGTCTGGGATTGCGCGGGGTGCGCCTGATGTGTTTGGGGATTCCATGTGTTCAGTGACTTTGGATTGGTTGTGCCTGACCGATTGAACGCTGCAGCCACGAATATCTTACAGGTGCTTGTAAAATAGAAACCCGCGGTGTAGACATGGAGTTCCAAGTTGAGGGCCGGGTTGCTTTGGTGAGGGGAGAAGCAACGCTTCGTCTGACCCCTGTGGTTGCAGAGGTTGTGCACGTGAATGTCCCTAGGCCAACTGTGCAGACAGTGGCCACATGGAACCTGCATTCCTCGAGACTACCCATGTCCACCAAAGTGTTGAACAGGACTGTATTGGAAGGCGTCTACAGCAAGAATTGGCTCAACTTCTTTGATGCCTTCTGCATGTGGACCTTCGATTATCCACCAGCACTGATCCAAAGGGAAGTGGGCGTTGATCACAAGAGGCTGTTGCAATGGGAACAAGTTTGGCATGAAGGCGTGGAAGCAGATCTGCAAACACGTTTGGCTACTTCGACCATCGCAGCTGCTCCACCCCAATCCGCCAACCGGACTCGTGGAGTGAAGCGCCCAGCAGCAGCCTTGAAGCAGCAATCACATAAGAAGGTGGCGCAGAAGAAGATCCAGAAGCGACCTGCAAGCAGGAAGGGTTTGAAACGCCCAGCTGCCGCCAACTTCAGTCCCAAGAAACAACGGAAGACACCAAATAGCGCCCGCTTCTATTCCCACTACAAGTACGTCATCGAAGTAGATGAGTCTCATCTCAACAAGGCCAAAGCAGGACATCTCACTCGCTCGGGTCGCATCCAGAACGACCAAGTGTGGGTATGGGGCGCTACCCTTCCCAAGCAGCCTGATCGATTTGTTTTCCGAGTCCTACAACATCCAGTAGATGCCTGTGAAGGACGACCTCGTGGAAAGCAAGAGATTTTGGATTGTCTTCGTTTTTTGAACATTCCCAAGAAGACCATTCTTGTGACGGATGGCTGGAAAGCAACGAAGGCTGCGGTCAAGGCATTGAAGGATGAGAAAGGCTGGGGTGATGCTGAGCTGTGGCATGAGGTAGTGAACCATAGCGCTGGTGAGATAGTGAATACTAatggtttcaccaccaattatatTGAAACTCGGTGGGGTGCAGTCAAGCGCTGGGTACGAAAGAGATCCGGAGGCATGATGCCGCGACACAATGATCGTCGCAAATGGACCCGGCTCTTGACAGAGTTTCGCTGGCGCAAAATTGCGTCTCGGGACAAGAGCGCGGATGGTGGTCGCTCTTGGCAAGTGCCTTTAGTCGAATCTCTCACGGCGATGCGTAGCCGAAGCAAGTCTTGAGCAGAATGGCAATGAATAGACAAAAAAGGACTTTGGGAGCGGCATCGCGCAATTTGAGAAGTTGTACTTCTGTGATGTTTGTGGCTTCCTTGATTCCTTAAAACACATAGATTATGTTTGGCTTGGGCCATTAGAGAAGTCTAAGTATGATCTAACAGCTACAATTCTTTCTCGGCATCTGGATGATGTGAATACAACTTGAAGACATAGGATCTGGAAGATCTGGGAACTGCAGTCACTTGAATGTGTTCCCATTGCAAAGTGAATGGGCGGACATCAATTTCTATGCACACGAGAATTTACCTCAAAATAGCTGAAGTTACATCGACCAGGCTGCACATTAATACTATGTGCAGAGCACATTTACTGATTGCGAGCTTAAGATTTGGAAACTGCAGTCACTTGAATGTGTTCCTATTGCAAAGTGAATGGGTGGACATCAATTTCTATGCACAAGGGAATTTACCTCAAAATAGCTGAAGTTACATCGACCAGGCTGCACATTAATACTATGTGCAGAGCACATTTTCTGATTGCGACCTTAAGATTTGGAATCTGCAGTCACTTGAATGTGTTCCCATTGCAAAGTGAATGGGTGGACATCAATTTCTATGCACAAGAGAATTTACCTCAAAATAGCTGAAGTTACATCGACCAGGCTGCACATTAATACTATGTGCAGAGCACATTTACTGATTGCGACCTTAAGATTTGGAAACTGCAGTCACTTGAATGTGTTCCCATTGCAAAGTGAATGGGTGGACAGCAATTTATTTGCACAGGGGAAGTTACCTCAAAACAGCTGAAGTCACATCGACCAGGCTGCAAATTACTATTATGTGCTTTGCATGTTTAATGATTGCGACCTGTGCTTCGAAAAGGACTTTGACAAAAAACTCACCAAATATGGGAGGGCGAAACGCCCGCATAACCAAAATCTGGTATGCCTAGAAAATCTGcatgtgaaaaacaaaaacatgtgaaaaaacccggTATGCCTAAGTATCTGGTATGCCTAAACAATCTGCCCTATATAGATTATTAACCCTTGATATTAGCCCTTAAAAAATCTGGTATGCCTAGAAAATTTGCATGTGAAAAAcagaaacatgtgaaaaaacctggtGTGCCCTTAAAAATCTGGTATGCCAACTATCAATCTGCCCTATATAGATTTTTAACCTTGATATTAGCCCTGAAAAAATCTGGTATGCCCTAAAAAAATCTGCCAGACCAGGAGTTTGCCACGCTGATGATAAACGTAGGAATGCCTTTCATGTACTGTACACGCACTGGGCAGGTCAGCGCCTTCCAATGAATTTTTCGTGTTACCGGTGGCTGTGACCAGCCGGGCTTAGTGGTGAGCTCCGATCGTAAGGATCAACcaggtgatggtttctcaagccatagtgaacccccaaaaatggttggtttgttgctataaaggattaatatggatgatttgggggtaccctattttgagaaacacccaggtacactctatggttggtggtttgaaacatttttgattttcccaaatgtatgagcaaatggttggtgggttgacaagcagatttttcatagggggtgacaCAAACAACCAGCTTAGTACATGCCGGTACCAAAGACCATCAGGAAGGAAGGGTTTTAACCATTCCAAATGTGAATCATTACCCTCAGATAGGAAAGGTTTGAGTGCCAAAAGTAAGGGATGCTTAGGATAAACACGGTGATGCCTCTAGATTCGTTGCGAGTCAGCTTTGCAAATTACACAGGTTGCTTCACTCTACCAGCAACCGCATGTCCCAAGAGTTGATTAGACTAAGTTTACAGACCCGAAAGGATCCTCACTTAGTCTAATTTACCTTTGGTACCATCTTATTAGGGTAGGATTCTTAGAGTAGACGATGGGAATCCAATCCTCGCCGACATCACGAAGATGCTCACAGGAGCCCTGCCCAGGGCCATGTAGCCATGGCCAGGACCCCAACGGCTGCGGCTCATAAGTCCGGCCCCttggttcatgacggtgatcatgtggttgatagtcattatactggttgttggtttcaaacattttccattttcccttgtaatcattaacaaatggttggttgactaatattttcatgggggtggttcaaccaccaagcagttatacATATTCCCTATTGCAGGTAATTATTTGAGGTGGTGAGTGGATTCCCCCAATACCCCTGAGATAGGGAAGATTATCATAGATCAAATAGTGTATTTCTAAGTTCCCGAAACAACTAGTTTATTGCTGTCATTGAGCGTCAGTTcaatgattaagtatgattCATGAACTGATTACGACCCAGGAGCGATCTAACAATTCATAAGTTTATGCCTCTTTGATTGGTTGTGGGTCTTGTTCTCTTTTTCCGGCATTGGTGGTATGCACCCGCTGGAATCAGACAATCACCATGGTGCAACCACACCATTCTGACGGATGTTTGCGTTGCAAGGGCCATGGTTGACTCAATTGGGTTAGTGATCATTCAATGCTAAGCGCTTGGCTGTCAACCCATCACTTGATGAATGCACAAGGGgtacaagcatcatcaagcatcatgtctAGTGCTTTCTAGCTATGAAATGCTATAATTAATTGGCTTTTTTCACCCATAAAAGTGTAGCTGGCTGGCAATCAACCTGCTGGTTATTCGAAAAACCATGGCTGGAGGCTTGAACCCTCTTGGTGTCCCGACCTAGCAGGCCGACCATTTCACCATGGCGACAGGAGCGGCTTCTGACTGAGTACCAGGTGCCATTCTTCATCGGCTACATCTTGGTGTACATGCTGGTCCAGAACCTAGCTGTAGTGTTCACTTGTTTTCA
>VSDK01018894.1_246_6692
GAACATCGCGGATCTTTGTCCCTTTGCCGCTCAATCATGGAGCTTGCGCTGGAGGCCGTCAAATCCACGAATTTGGTCTACTATGAATGACAAGTACCAGTACGAGGAAGTCACTGTAGAAGGCTGTAGCATCGAGGAATTGCCGCTGGTGCCGGCGAATCGTGCAAAGAAGGCCTACAAGGAGTTCTTCCAGCACGTCCCCAACGTGTCGGAGCAAGAACTTCAATCAATCCAGGCTGCCTTTGTGGATGGCACTTTGAATTTGCCAGGCTTGCCAGACTGTGTCCGACCACGGGATGCTCTCGGAGAGGCCTGCCGCTTGCAGCTCGTCATCGAGCAAAAGGCGAGTGGTGAGTGGCAGGCTTTGAAATTTTTCCATTCGACCGCAGACATCCCCCTCCGCTTGGTCCGCAGCCTGTGTGAAAGCGCGCCGTATGTCATCAACTACAAGATTGCCAGCAACTCTCATGCAGTGAAAATGGCTTTCTTGAAGATGGTGTGCACCATCCGCGGTCATCGTTGGCTCACACAGGGCTTACAAGAGAAGCATGTGCGCGGGGGCATGGGCCGAGTCCCGGGTGGTGAGAACAAGTGGGACCCGACCGAAGAGGACTTGCGGGAGggcatcaaattcatcaacgaCAATGCTCCCTTATCGAACTCGAAGAACGAGCAATATCTGTGGGTTCTGCTGCAGGTCCGTGATTCCCATTCACCCATCTCCGGGTGGCCAGAACACGTGGTGCTGAAGGCATGCCAGAACAGAGTGACGGGAAATTCGCAAGCCGAACCGGATTGGTTCTTCCCACTGTTGATGACGGACCTCAATGTGGAATTTGTCGACAAGATTGTCCCGTTGGTGGTGCCTCGCATGACCACCTTtggcttgatgattttgggaaaaGCCGGCATTGGGAAAACGCCTGTTGCCCAAATCTTATGCATGGCCATTGCACGACACATCATCCAGAATCGTTCCTTGGAGGCCGTGCCTGGGGTCCGCAAGgccaaacaaattgatggaTTCCGTGAGCGCCCTGGTGAAGCCCATGTCCCAGCCATCTTGGACGATCCCAACTTGGCCGCCATGAACTTGGAGGAAGTCCTTTTTGGACGTGGGTGAGACCGGCCTTGTGGATGCGCGATATCGCGCTGCAAAATTCGCGCGGAATCAATGCCGGGTCATCTTGAACAACGAGTGGGACGACAGCAAGGAGCCCACCGATGCTTTCCTTGACGTGATCACTTGGGAGGACTTCAAAGGGATGTTCCTTACAGCATGCCAATATCCAAAAGTCCCACATTTGATGGCCATCCTGAAACGCACAAGTGTCATCATTGCAGGCCACCATGGAGTGTACGTGCGCCTTCCAAGCGAGCATTCTACGGAGCCCATTCATCGCTTTGCCGCCGGTGGCATCACTGAGGACTGGTTGCTGAACAAGAACAAGCCTTTCTACGGCCGCTACAAGCAAGGAGTGCATCAGAAGTATGAAGGCTTCGAGGACAACATTGCCGAGGAACAAGAGCTGGTTGCGTACCTTCTGGGCACCCCTGAGGAGAAAGAGTACATCGAACGGGCACGACGACGGGACCAGTGGCGTGCCGAATGGGAGGGAGAAGCTTCATCTTCACAACAAGCTCCACCACCGGCTCCGCAAGTGTACTATGACATGGCCCAAGCAGCTGAGATTGGTCTGGAAAGCCCTCAGCATGCAGACGTGAAAGACGAGTTGGTGATCAAGTCCCCTGAAACCAAGAAGGCTCGCATCGCCCCAGGAGAAGTCATTGATGTGGATGCAGAGAGTCCGGACAGACCGGCGGGAAGTCAGCTGAACATCCCTGCGAACATTGCGCTCTTGGACGATGACTTAGACGAAGAAGATGTGTTCCAGCACGGCAACCAGTTGGAGGCAGGGCCATGACAACCTTCATGTGAGACGCGCTTAGCATTTCCGGTTTTTGTAGTCCAGCATTTTTCGTTGCTCAATGCAGCGACGACTGGAACGTAATTCGTGTCAGCCCCGCGAGCTTCATCGATGCAGGCTCTTGCTGTTGCAGACAAAAAAAGGGTGTTTGAGAGACACGTCTTCCTAGCATGTTGGTTTGGTTCTCGCAGTCAGGTTGCAGGTATGGAGGCCTAGATTGAACAGCGGAATGGATGCCGAGTGTTCCGTACCTGTGTGGCTCAGCTCTGCCCGTGTTATATTCTTTAGCTCTGTGAGGTCTGTGGGCCAGTCATGTCCGTGTACCGTGATGTGCGAGCTTTCCAGACGGCTTTGGATGTGAGCAGCATGACAAGCAGGGCTGATTTCCTCTACATGGTCAAGTGGGCGAAGTTGGAGGACACGCAGCCATACCCAAACACTGACAGTTTGAAAGCCCTTGTCTTTGCCATGCACATTGGCTTACTTCCAGAGTCCCATCAATGCCAGACATGCCGGCGAGCATTCCGTTTGTCATACCGACAAAATCGTGGCATGTGGGAATGGCGTCAGCACACGGGGGGATGCGCCGCCTGTCGTGGCACCCGCCAGTCACTGACTGCGGGGACCGTCCTGGAGAAAATTAGAAGCAAGAACTGGCTGCACTTTTTTGATGCGACCTGCATGTGGACTTTGGACTACCCTATGAAGATCATTGAAAGGGAGACTGGAGTTCACAAGAACCAATTGCTTGAATGGCAGCAGGTGTGGCACGCAGCCATAGAGCTGGACTTGAAAGTCCGGTTGCGGTCCTTCGCACTGACTGCTGTCGCTCCGAAGTCCGCCAACACGGTCCGGCTGAACAAGAAACCCGCAATGAAAAAGCCTGGGACCGCCATGAAGGGCCATGTGAAGCGGCCTGCAGCCTCCAAGggagtcatcaagcatcatttgaaaCGCCCTTCAGCATCCAAGGGCATCATCAAGCGGCCCGCGAAGTTCGTCGCCAAGAAGCAGAAGGCCACCCCGAATCCGATGAACTTCTACAAGAATTACAAGTACGTCATTGAATGCGATGAATCCCATTTGAATCAAAGCAAGCCGGGCGCATTGACCCGCACCGGTCGTGTCCAAGCAGACCAAGTTTGGGTGTGGGGCGCCACATTGCCAAGGCAGCCCCAGCGCTTTGTCTTCAGGGTGCTGAAGCACGCTCAAGATGCCGTAGCGGGGCGGCCCCGCGGGAAGGAGGAGATTCTGGAATGCCTGAAGCTTTTGCAGATTCCCAAAAAAACCATTTTGGTCACGGATGGGTGGAAGGCGACGGAGGCGGCAGtccagcagctgaagcaagACCAAGGCTGGACCGACAAGGATCTGTGGCATGAGGTCGTCAACCATTCGGCCGGCGAGATCGTGAATGTCAATGGGTTCACCACGAACCACATTGAGAACCGGTGGAGCCTTGTCAAAAGGTGGATCCGGAAACGAATGGGGGGCCGTCTGCCCTCACATTCCGACCGAGCCAAGTGGACCCATCTCCTCAATGAATTTCATTGGCGGAAGATTGCGGGCTCGGGGCACAGCCTCGATTGGGGAAATACATGGTATGTCCCATTCGAGGAATCTTTGGGGGCCCTCTGCGCCTATTCGGCAAAGCTCCGCAAGTAGCTCGGAAGGTGTTCGGAGCAGCTCGGAGGCTGTTCGGAGCAGCTCGGAAGCTATTCGCACGGCTGGAGTGGCATTCATCGGAAGCCAAGTTTTGCTCGTAGCCTTTTTGCACATGACGCAGCATGTGCCCGGTCGCTACGAAGTCCGCGGATGATGTTGCGTGAGAAAAAAGTCCGGTGCCATTGGTTGAGTGTCAGCCTTCTCATTGGTACTTGCATCTTGTCATGTCGAGCTTGAAATTGATTTCTTTGACAGGTCCACTCAGATCTCTTCAAGGAGGACTTGAAAAATAGGAGGCCAAGGGTAGCTGGAAGCTCAGAGAATGGTTCGTGCAGTCTTGCGGGCTCATCTGAatgtggtttatcaacatggtGTTTGTGCATTGTGCCCAGTGGATGCAGCCTTTGCGGGAGGTCTGGCGCATTCTCACAGCCAGTGTTTTGCTAACACGGTGTTTTGCACTACACTAGTGGATGCATGCTTTGCGGGAGGCCTGGCGCATTTTCCCAGGCAGTGTTTTGTCACCACGGTGTTTTGCAGTACACTAGTGGATGCAGGCTTTGCGGGAGATCTGCATTCTCACAGCCAGTGTTTTGTCACCACGATGTTTTGCATTACACTAGTGGATGCATGCTTTGCGGGAGGCCTGGCGCATTTTCCCAGGCAGTGTTTTGTCACCACGGTGTTTTGCATTACACTAGTGGATGCAGGCTTTGCGGGAGGTCTGGTGCATTCTCACAGCCAGTGTTTTGTAAATATGGCCTGGTATTAGTTTAATCTTGTCGGAAACGAGCCTGGAGCCCATAGGAACATAGCTGTGTTATTCTTAGAAATCTCATACTCTAACCCCGGCAACATTAAGGTCGTGAGGTTCTCACCCCCCCTGCAGCCATTTTTGGCGGGCTCTCACGCGGCATGCATGGAGGGAACGACAGGGAGTGTGCCGTGCAAAGAATGACAAAAACAATTGTTTACCTACTTAACTCCGTCACAAAACACATCCTTGACTTGGTTCACATACTGGTACGCACAGTTCCAAGCACGTAGATGTACAGGCACTATGCATTAAGCTCAATTTTTGTTTTACGGGGGTTAGGAGTAAGCTCGCAGCACGCCATGCAGCGTCTGCCGCACGCCGCAGTCGCCGCGCACGGAAACGCGAACGATGACACAGGGGTGCCGGCCCCGGGGAACCCGGCAGCCAGACGCCCACGAAGCACGAGCCCTCAGACACCACCGGCCAACCACTGGCAACTGATGTTGGGCCCTACTCAGCGATTGCCCCAAAGTCCGCGCAGCCGCGATCTACAAAACATGGTCAGGCGAGCCGGCGCCTGAGCCTACCCCAGCGGATCGGCTTGACTGCTGGTGCTTTGGATCGGTTGTGGCAGGCATTTTTAAATTTATGCGTGGCGTGGCTCTGCTGGCTTTTTTTCCACTTGGCAATATGCCAGGGACTGTGGCCAGCAAGTAAAAAGAAttagagtggcaggcgcacgtggccatgggtcaccacGATGAAAGACGTGCATGCGCGCTGCAAAATATCAAAGGGTCCGTGGACGTGTGggaaaacactgcaaaaaaaaGGCCCAAAACAGGCCTGtaaccaataggggataataggggataataggggataataggggataataggggataataggggataataggggataataggggataataggggataataggggataataggggataataggggataataggggataataggggataataggggataataggggataataggggataataggggataataggggataataatgttGATAATAAGGGGATAATATCCATTTATCGTTTTATGAcaagctagttaatggttgataataggggataataaccaagaatataTGACAGGTTTGCTTTTGTCAGCACTTGGGGCTTCCaggtttcacaatgtttcacaacTCAGCTGTTTGCACTAGGttttccaccagcttcaacgGCTACCCCATCTCTAAAAGGCGGATGTTTCACGTAACCAGGCAGTGTTTacagatgatcatggtcaaggccACGTTTGATTTTTGCAAGGCTCGTTTTCTAAGTAGAAATATTTGTACCATGATCATTTGAAGCTCAAAGGTTCCCATGTTGGAAAGTTGAAATTTGTGAACATCGAAACCTTATGTCCCTAGGTATTCTAATTTAAGGGAACCATACACGGATCGCGTGTGGGTCAGAGTGCCTTCCCACTGCTTTGCTGGATTTTATCTATCAACATTCTACAGGTTATATGAggtatatggaggtttcttaaataggggtgcccccaaatcagtttacaaaccatttataggaatgaaCCAGGCATTTGTAATAGGTTACCAATCTTAAGAAGCCcatgcatatatgatcatattcTTGTATATAaatctgggtggcttacagccacttaGATGTTTAGTGGTTTTGGGATTAGATTACCATATGCCTACTAAGAATgagacttttggcaagggatctataagccaccaagatatatggctgtgggtcaaaacctcgtacccctggttccccattgttaaccagctattttctTTATTACTATAGTTCTTATCCCCCAATGAGTTGGttagttaaagccttgacccagctggccatatctCTATCCACACCATGTTCCTTGCATCCCGTGAGGTGCACATGACCACCGTGGTGAGCGAGTGACCAGTCATGGCGGAGGCTGACCGGTACAGCTgccacatggctttgggtcaagaagttaaccaacaatgatggcttataacaGGAgataataataggagatatagCTTATTAGAAATAACCAGCAGTTtcccaaccaataat
>VSDK01027557.1_618_7103
CTCGGCTGCTCTGAAGACGGTTGAAAGATTTTTGTCTACAGAGATATTTATCTTAAGCGTCGCCTTTCTTTGCTAGTGAAGAAGGTGTGCTATCCAAGATGGTGACTGCTGTCTGCTCTCCTCGGTCTGGAGGGCTGTTACGGGATTTTTGCCTGCAGAAGTATTTTTCGTTCTCACCGCTCTCTTCGGTGCAGTCACTTGTACAAATCGGTagtggtgccttggatgatctTCACAGATGCGTATCTGGGgcgcggtgccttgacaagcttACTTTAAGCAAGAGCACCTCCCATGGACATGGCAGACACGACGTCCTCAAGCAGGTGGACGCTTATCAGCTGCCTTCAGTGCTCGGTTGGGGGTGCCTTTTTCTGTCTGagggcggattgccgcagccgtttcacctagcCCAAATGGGCTGGGGcagggtgggaagcaggttagCTCataggagtattcctgcgcgcgcggccggtgccgtGGCTTTGCTTACCCTTAAGTGCTTTGCTTGATGCTTCACTCTGTGAGCATTTTGGGCTAGTTCTGCATGAGTCTGGACTTGCTGGTAGTTGCTATTCGAACTGGCTGGCGCATTCACTCCTGGGACGAGATTTGGCACCCTTACTTCAATGTGCAAAGCGGTAAGATTCAATCGACAGGTGAGGAGCTACAGGTTTTTGCTGGCTGAAAGACCCGTGCCCACTAGTCTGCGAGTCAAAGCAAATCGATGCTTAGAGACCTCTCCGTTACTTTGTTCTATGAACAGCAAACTCAAGGGGCGagggcattttttttggtgcaggAAATCTGTTTTGGTGGAAAATCTCTTCTCACAGGAAACGCCTTCTTGGAGGAAATGTCTTTTCAGAGGAGCGGACTGCTTAACTCTTCTTACGGGAAGCCTTCACATCTCTTAGTGGGAAATGTATGGAACATTAAAGTTGGACTGTAATCCATTTCAATTTTTTAATCGAAAATTAGAATTACAGGTTGTATTGATTGTGTTGTCTGGATGATTTgtaattgtttttattgtttattCTAGAAGTTTTCTGATATGACAGAGAATCATCTCTTCTTGCTTCACGcgacgggatatgcagagaacttgtgaggcggggaattcgatgcatgcgcatgattttcgcagtttttactgccggcttcgtacgcttctatgcttctatgcttcgaagttttcgtttcacttCGTTttacttgtttcaccttgtttcattgcttcttatcgaccttagcttcgtgctaccaaggcgatgcaggcgagcaaaaaaaaaagatatgaCAGAGAATCAGTCAGATCTAGGTCTTGTACAGAGAAGATTGGAAGAATGATTGTAAGATTTCGCAGGAAAGATAGCAAATTTCAGAAATTTGGATTTGGAGGAGAAAGATGCTTGAGAGAAGTTAGGTCTGCCAATTTTCAATTGAAGATTCATCGACTGGCGATGAAATTGAGACTTTGGGAGagacattgtttttgattcaagATTTCTCAGCTGgaaaaatgtccaaaaacaTTGGAGACACGACAAGTCCACAGAAATGGAACTTTGATTTGGCCAAAGAAAGCAGGAAAGAcagcaaatttgaaaaaaattgagaTTTGGAGAAATTTAGATGCTTGAAGGTGAGTCAAATCTGTCAAGTTTTCCGCTGAAGAGGTTTGAAGGTTGGAAACCTTGGAGTTTGATCGGTGCAGGCTGGCGATTAAGAAACTTGGgattttcaaagtttttttgaAGATTGCAAGATTGAGAAGGAAAGAAACCTGAGATTTCGAACCACTTGAGCGCAATGAAAGAATTGAATCCCAGAAGCAAACTGGCATTGTGAATTGGAGCAAGAATTGGTTTTTTCATCCGGTGGAATTTTTGAAAGCGAGCAGAAAAATTTAGGAATTGACCAGCTGAAGATCTCACAGGATCGTGAAACCTTAAGATCGTGAACTGGATGGTGATTTGCAGGTTATGGATTTAAGGGCGGTGAAGATCTGACGGAGAGCTGCGTGAACTCGAAAAATTTCACGCTTGATAATTGCAGTGTTCATTGAAGCCGTTCGATTTTTGGAAGAAGAAAAATTTGCGAATGCAAAGCCTGTCATGACTGAGAATGTCACATCattggaaaaatgttgaaaaaggGAATTGCTGATTTAAATTTTCGAAGGGTCTGACGGCTCTGGGCGGGCGAGAAGACGATTGAAGGGTTGGAAAAAAGGAAACTTTTGAGCAGTGCAGGGATTGAAAACTTTGAAAGTTGGAACTTAAACTGGGATCCGCAGACATCGCAATTCACAAGTTTCACAGGATTGAAGTTGCGGGCCAACTTGCTATTCGGTACTTACTGACGGAGAGATGAAAAGATACATGTGAAATTTTTAGGGGAGACAACTAGAACTGAAAGATACTGAAGGATATTCAGACAGCCGTGTGGTCTGAAACACTGCTTCAGCTTGAACAATTCGATTCCTGTGATCTGCGAGTTTTGGGCTGTGAAAACAAAAGTTTCTAGAACatttggtgccatggtggattCGACTGAAGCCTCCATCAAGATTTGGCCTTCAGGGCGGCAAGCtctttggttcatggtgtggtttggtttgttgcagctgcagtgtgTGTCCGAGAGGACACGAATGGAAATTTTCGGGCAATGACTCGGGTTATTCCTGCTTGCATTGCACACACAAGATTGGGACTTTGGACCgaaaagatgatgaggatgaagaagaacgCCCGAGAAGCAAAttgtgcaacaaaaaaatgtcctGGAGAATCCCTGGCAGCCTGCCGTACTACTGTGCCCGCACTATGACGCCCCAGGCCTACTTGAAAGGCTTGTATTGGTTTTCCCAAGAGACGCCAAGGAAAcaagcaaggaaagaaagtGGAATGTCGGAAAAGGTCTGGTTTTCTTTTCAGAAGAGAATTCGACAGATCCTTTGGTTGAGCGTGCAGCAATCTCATGAGAAGATGGGTGGCCGTGGCAAGATTGTCTGCGTGGACGAGACTttcttcaccaagaaaaaaaaatccaggggAGGCTTCCAAGGACGCAGTAGCGTCGCCAACCAGACAATTGTCATGGGCTTCTTGGAACTGGATTTCAGCAGCAGGAAGGCCACAGGCCGTGCTGCCCTTGTCGAGATTCCAAACAGAAAGACGAGCACTTTGAAAAAAGAAATTGAGGCCCATGTGCTCCCCGGGACCTTGATTTTCACTGATGCACTTCGAGCTTACCAATTCCTGGGCCGCAGAGGGTCTGCCTATGTGCATCGCTATGTGAACCACAAGAAGCGGGAATTCAGCCGAGtcgaaaccatttttggagaggAAGTCAACGTCAGTACCAATGCAGCTGAAGGCTTGTTTGGCAGACTCAAGAGTTATGTCCGAACCAGGGACTTGAGGAGGGTCCACAAGAACAACTACGGAAGTTTGCTCGCCGAATTCCTCTGGTTTGCGCAGCGGAGTGCGCGCAGGGAAGACCCTTTTGGTgaattgcttcttgttgttgggcGGTGGCAAGAAGCACATCCAAAATTTGTCCGACCGGACCATCTCCTGACAGAACGCGTGCCTCAAGATCTCCAAGCCATTTTCAGGGAAATTTGTGAAGATCCGCCTGACGAGGCAGATGAAGTCCATCGTGTCCGCCTGCAGCACAGCAAGGCAACCGGTTTCAAGCAGACCCCGCGTCGCCCAATTTACCTTTGGCTCCTGTTCCTGAAGCTGTGGCTTTTccagacgaagaagatgaagacaaggaagaaaatgtGGAGCAGGGGGAggaggaagaagttgaagatgacGAAGTCATGGAACCAGATGCCGTGTATTGCAGCCAAGGTCATGCTTGTGTTTGGTCGGCGCCTGTGCCGGAACAAGTGGTCAAGAAGAGAAGAGGGCCGCGCCAAATCATTTGGTGCAAGGTGACTTGCGACCGTTGCGGCAAGgaagtaaccaccaacacttGGAGGTGTGCCACATGTGATTGGGACATTTGTTTGCAGTGCGCAGCCTAGCTTGAGACCAAGCCCTGGCGCGGAAAAAATCGAGCAAAAAAATTGCATCATGACAGATTCTTTGCAAACATGCCGTGATGTGCCATGCCTGTGGTCATGTTCAATTTCGCAAACCGCCTCACTTGAAGCAACGGTAGCAATTTTGAACTTAGACAATCCCAAACGCAATATGTCTGGAAATAATGGCAGTAGTTGAGAAGCAGATGTGTCCATCCTAACTTGGAAGTGTGCCAGGCGCAATGGGATAGGAAGCCACGGTGGCCATATTGAACTTaggcagtggcaggcgcaatatttCGGATACAATTATGGAGATCTCAAACTGACCACGTCTCTCGCGGAATATTTGAGAAGCAGGTGTGTCCATCCTAACTTGGACGTGTGCCAGGCGCAATGGGATAGGAAGCCACGGTGGCCATATTGAACTTaggcagtggcaggcgcaatatttCGGATACAATTATGGAGATCTCAAACTGACCACGTCTCTCGCGGAATATTTGAGAAGCAGGTGTGTCCATCCTAACTTGGACGTGTGCCAGGCGCAATGGGATAAGAAACCACGGTGGCTATTTTGAATTCaggcagtggcaggcgcaatatttCTGACAGAACTGTGGAGATCTCAAACTGACCACGTCTCTCGCGGAATATTTGAGAAGGAGGTGTGTCCATCCTAACTTGGACGTGTGCCACGCGCAATGGGATAAGAAACCACGGTGGCCGTTTTGAACTCaggcagtggcaggcgcaatatgTCGGACACAATTGTGGGGATCTCAAACTGACACGTTGCCTGCGGAGTACTAAACTGGACGTGTGCCCTGTGGAAATTTGTAAACCTCAGCGAGCAATCTGAGCGCTGTGTGATAAGAGTATGGGAGAAGAGTCTTTTTAGCGCTGCTTGTAATTTTTTTGTAGTCAGAGAAGCTTTGAAGCGATTTGGTAGCGTAGTGAAGTTTGAAACATAGGTAGTTGAATTCGTCTTGAGATTTGATATAGATTCGACCCGTTTTCGCGAGATTTCGTTACAGTTGAGAAGATCTTGAACGGTTGTAACTTTAAATGATATTTCAAGAGGTATCTGGAATTCAGTTTTCTGAAAGGATATTTCAAACGGTAGCAACGATAGATCTTGCTGGTGCGCTGAGCTGGTTGGGGTTTCGCAGGCTCAagggttgatttgatgaaggaCTTGGATCTCTAGGATTTTTGGTTGCTAGGTTCAGCTGATTGGTTCCCGCGCCCGACCCTGCCCGGGTGACATTgctgccaaagattgacccagaCTAAAAAAGCTAGCTACCAGTGTGCAAGCGGTGAATTGACTAATTGAAAATTTGGGTTGGAAAGCCCCGGGGGAGAAGCTTACCGCTTTACAGCGTTTCCTGCACCCAGGGGTTTCCCACGAGAAGGGGTTTCCCACCGCAGGCGTTTTCCTACTCCAGGGTGTTTCCTCCACAAGCTAGAGAATCAAATAGAGGGGGCTTTTCCCACCCCAGTTGAATTCCCTTTAAAGGAGGTTTCCCATGAGAGGAGATTTCCTGAAGCAGGTGATTTCCCGCACTAGTTGGCGTAGCCAGGGGGGATTTCATGGTCGTACTTTTTCACAAGAAGGCCTTTCTGGGAGAACACACTATCCTGCCATGACCCCATGATCTTGAGTTGCTTGGCATTGGAAAAAACAAGGTCAAGGGAGGCAGTCGGGAAAGAGCACACATGAGAATACAAGtatgaatatacaaatatgaacACACGCGAAAGAatacatatgagagcacgcgtAGGAGACCACACACATCAGCACATGAaaccacacatatgagagcacagcaagagcaaacaaaaccagtccaaaaagaaccaaccaactaaagaAATGAAGGCGACCCAAGTGCTTTCTTATGCTGATGCCATGCTTTCTCGTCCATTTCTGTATGCTCTTACATTGACGCTAAAATCTATGCTCTCGTATGTAAATTCTCACGTTGCTCATATTTCCGGTTTTCTGAAAATTGTCACATAATTGATTCTAACACCGACGTTACTTTTCATGCTCGTAGATTGCCAGACAATGCACGGCTTGATGCTTGGAACATCGACACGTGAGATGAGTGAATGTTCGGTTTCTCACTCACAGATGTAAACACACATCTATGAGCTCACAAATcaagagcacacatttgagagaaTAGATAAGAgtacagatatgagagcacacaacaCAGTGAACATGCATTTGAGTGCGAGCGCCTTGTGTGCCTTCATTGCATTCTCACATGCGTGCTCTCTGCGTGTTCTCTCATCTGTACGTCTTAAGTGTCGTCATGTTGATAGCACACAACGAgaacacatgtgagaacacaaaaagcaaacatttCAGAGCACATGATGCACTTCCAAGAGAACGCACGGCCAGACCGACTGAAATGGA
>VSDK01022794.1_1080_7565
cgaaggtgtttcgacaaattttttattgttgagcatcccgttgttttcccgtgtggcgccgattcggtgcgtcaccagggttgctatggtgacaaacgtaaaatgtcactaggaatgaaaaatgaccatgttcaagattgcagaaccggaccaaccgacaaccactctaagcaaaaaagaccaaacaagtaaaccaaaccaaaacaaacctaacacagcaactgcacacacatgggatcgcatggcaattgatctggttttaccactgagcaaaaaaatttaaatgctgtgaaaagaaaagaaacaaaccaaagaccatcgtgaacaaatccaatactatgaaaaacgtggagcggcgcagcagctctttttcatccaggttcttaagccaaaccggtttccgttcagcaacgacgtagccatcaatcttccttaagaagatcttcaaaaaacttcggtcttccaaacactttcttaaaattttactttttctcaaatcaagttcaagtcaagttcaaaagtcaaaagaactatcaagcttcaaggttgaaaagaaactgaactcaagacaacctacaactaccaagatgctactcctactgcctctagcagcttcctagactcctaaatcctgtacagccgtcctagatgggcttcctactactcctacctgtgatacactaggtcactaggtgactactggcacacctgcttccaagtttgggtcaattggcaacgaaaacacacaaggaccaaaagagagcagagcaagacaacccagggacccaaagaggcagaagcaagccttctctttttcgatcgaaggttgaaactcttccttatcgaaaactccgaagacgaagtgctggaatagccctcattcatctgcatctgccatataattcttcatcctggcttgccaaaaaggttttgacatttttcccacagtgcgaatgaaccggcgtaaataaatctgcagctgctgcaactttgcacattgttcatgcacattatgaaattcttcgtcggctgcatgtccaagctagacggcatttttttttggtgcaggaaacctattttggtgggtaatctcttctcacaggaaacaccttctcagaggaaatgtctttttagaggagcacactgcttgactcttcttgcgggaagcctttatatctcttggtaggaaatgcatgaaacattaaagtttttcacttcatttcattttttaatcaaaaattaggaattacagattgcattgattgtgttgtttgggtaagttggaccttttttgtgatttattttagaattttcttgacaagagaggactcagaatggaaattcgatggggtttggaaacacattttctgggtgttgtgcagaaaagatgggaagaacgattgtgagatttcgcaggaaagacagcaagactttgggagagaaattcttttaattcaagatttctcagctgaaaaatgtccaaaaaagactggagacaacgagaagtccgcagaaatggaactttgatttggccaaagaatgatgaggaagaaagactgtgagatttcgaagcaggaaggacagaaatttgaaaaaaaacttgagatttggagaaatttcgacacttgaaggcaaaccaaatctgtcaagttttccgtttgagagatttgaagagttttaaaaccttggagtttgatcagtgcaggctggcgatgaagaatcttgagattttgaaggactttaaatttttgaagatcgcaaaattatgaagggaagaaacctgacaagatttcgaaccacttgagcgcaatgaaagaattgaagtctggaaggaaaactggccttatgaactggagacaagaattgtttttttacccggtggaatttttgaaagcgagcagaaaaatttgggaatttgaccagctgaagatctcacaggatcgtgaaaccttaagattgtgaactggattgtgatttgcaggttatggattttaagggcggtgaagatctgacggagtactgcatgaactggaaaaatctcacgcttgataattggagtcttcattgaagccgttcgattttttgaacttgagaagaaagatttgcgaatgcaaagcgtgtcatgactgagaatgtcacttcattggaaaaaatgttgaaaaagggaattgcttattcaaattttcgaagggtctgaaggttttgggcgggcgagaagacgattgaagggttggaaaaaaaggaaacttttgagcagtgcagggagtgaaagctttgaaagttggaacttgaactgggatccgaagacatcgcaactcacaatttttacaggattgacgttgcgggccaacttgatatccggtatttactgacggagagatgaaaagatacatgtgaaaattttaggggagacaaccagaactgaaagatattgaagggtattcagacagtcgtgtggtctgaaacactgcttcagcttgaacaattcgattcctgtgatctgcgagttttgggctgtgaaaacaaaagtttctagaacatttggtgccatggtggattcgactgaagcctccatcaagatttggccttcagggcggcaagctctttggttcatggtgtggtttggtttgttgcagctgcagtgtgtgtccgagaggacacgaatggaaattttcgggcaatgactcgggttatgcctgcttgcattgcacacacaagattgggactttggaccgaaaagatgatgaggatgaagaagaacgcccgagaagcaaattgtgcaacaaaaaaatgtcctggagaatccctggcagcctgccgtactactgtgcccgcactatgacgccccaggcctacttgaaaggcttgtattggttttcccaagagacgccaaggaaacaagcaaggaaagaaagtggaatgtcggaaaaggtctggttttcttttcagaagagaattcgacagatcctttggttgagcgtgcagcaatctcatgagaagatgggtggccgtggcaagattgtctgcgtggacgagactttcttcaccaagaaaaaaaaatccaggggaggcttccaaggacgcagtagcgtcgccaaccagacaattgtcatgggcttcttggaactggatttcagcagcaggaaggccacaggccgtgctgcccttgtcgagattccaaacagaaagacgagcactttgaaaaaagaaattgaggcccatgtgctccccgggaccttgattttcactgatgcacttcgagcttaccaattcctgggccgcagagggtctgcctatgtgcatcgctatgtgaaccacaagaagcgggaattcagccgagtcgaaaccatttttggagaggaagtcaacgtcagtaccaatgcagctgaaggcttgtttggcagactcaagagttatgtccgaaccagggacttgaggagggtccacaagaacaactacggaagtttgctcgccgaattcctctggtttgcgcagcggagtgcgcgcagggaagacccttttggtgaattgcttcttgttgttgggcggtggcaagaagcacatccaaaatttgtccgaccggaccatctcctgacagaacgcgtgcctcaagatctccaagccattttcagggaaatttgtgaagatccgcctgaagaggccgcgtgtccgcctgcagcacagcaaggcaaccggtttcaagcagaccccgcgtcgcccaatttacctttggctcctgttcctgaagctgtggcttttccagacgaagaagatgaagacaaggaagaaaatgtggagcagggggaggaggaagaagttgaagatgacgaagtcatggaaccagatgccgtgtattgcagccaaggtcatgcttgtgtttggtcggcgcctagatctcaaactgaccacgtctctcgcggaatatttgagaagcgggtgtgtccattccaacttggacgtgtgccacgcgcaatgggataagaagccacggtggccctattgaacacaggcagtggcaggcgcaatatgtcggacacaattgtcgagatctcaaactgacacgttgcctgcggagtactaaaatggacgtgtgccatgtggaaatttgtaaacttcagcgagcaatctgagtgctgtgtgataagagtgtgggagaagagtctttttagcgctgcttgtaatttttttgtagtcagagaagctttgaagcgatttggtagcatagtgaagtttgaaacataggtagttgaattcgtcttgagatttgatatagattcgatccgttttcgcgagatatcggtagagctgataagatcttgaacggttgtacaagatcttgaacggttgtaaccttaaatgatatttcaagaggtatctggaattcagttttctgaaaggatatttcaaacggtagcaacgatagatcttattggcgcgctgagctggttggggtttcgcaggctcaagggttgatttgatgaaggacttggatctctacgatttttggttgctaggttcggctgattggttcccgcgcccgaccctgcccgggtgacattgctgccaaagattgacccagactaaaagagttagctgccagtgtgcaagcggtgaatttgactaattgaaaatttgggttggaaagccccgggggagaagcttaccgctttacagcgtttcctgcgccaaggggtttcccacgagaaggggtttcccaccgcaggcgttttcctactccagggtgtttcctccacaagctagagaatcaaatagagggggcttttcccaccccagttgaattcccttcaaaagaggtttcccatgagaggagatttcctgaagcaggtgacttcccgcactagttggcgtagccagctagactccccccaacaactgtgctgagagcttggcttgaaagacaacagagcagtttgcaactacaagaggagatttcctgaagcaggtgacttcccgcactagttggcgtagccagctagactccccccaacaactgtgctgagagcttggcttgaaagacaacagagcagtttgcaactacaagccttttctgactttgttaaaagatggccgactcatgttctcaacatgtcatcggttgatgaagtggattcttctcttaaggactatgggcaccctcacctgccccctgcgttgtatgattttgcgatggatctcttcatggcatgccgcagcttgttggcgaacccaccaagctgggtaggcgaaacaagagccagtgttgccagcaggaatgcctctttcttgttttttgaagtgattgagcgacttgttgtaaaaactgctctgtctgtgttacattctctgggccctttgcactctgttattttgttgcacgatggtgcttggatctccccccatcctgatcaagaccacctgaacattgtcgaacggcaattgcggatttcctatcccgccttagctccgcctggggtcccggattatcccttgttcagatgtgatccgattatgcctaagtttgatgcacttactgaagaatttcggcatgtagtccctgtggctctcaggattactcagcctaaccttgcgattttttttacgttcaagttttgtgagaaaagggtcctccctcagacgtcagagagagatcttttgaaacagcaggaacggctgtccaaacgcactgaggtccaaaggaacaaatacgctcaaacggacttggggaatgatgaatggatcatagaccctgctgatgctgtcagacacttgtggtatcttcttgatgtgtttggatgtcaggagtcgcctagttggtcgaggattttccaggttttgtttccctgtggttactgtttctacggtggggagtagccatccttatggtcgtcggccactgtctgcacttgctcacagagaaatgattgctagttttggctccagcatctcctcggagacagctttgtcgagaagtaggcgttgattgtgctcgaagctgcactatctgcaaaggcctgctcattttcctgacgttttcatggcgtgtcggccctgggctcagcatgaagcaggcacgaagaatcaatggtggcaatggacgaagtacaatgacgccctcaaccttgcttggtttattgaacaatgcccacaagacgagcaggaagaacaagtcgagcttacatggtcccacttcttgctgtggcgtcggcttaccaggcaagcgttgttgataggagacacattgccgactgtcaatgtcccccttgttttggatgctttgctgaagaagcgcaaacgcgcagttcagaggaacgccttgaggcacaaactgaggcagcgtcggcggcaaaggcgtgctcgacgcaaggtttttggcaaaggatgtttttgatctatctccagggtcagtctgaatttggctgccatatcgagagcccaccgcttgaaaaagcgttgtgacattgcatgtatgttcttgccaatcagtt
>VSDK01013050.1_269284_275769
ggacagaatcatgcgagggcaaaagcttggcagccatatggacatgaagatagccttctacaaagagggtgtcaaagccacccaccgggtcaagccggacaagatcagctgggatcgtacccgcagcgagctccaaagtatggcccctggaagcgctatcactgcttgttttgacgaattgctgctgaaggttgagcgagaactttttggcagccatactattggcgataagttgaacaaagcctccgggaagtatacgtgcagcttgttccatggcagagtgctgacacggagtttatcgactgaagctcctggggtgacaatggacaggaaacaatcagtgtccttgtctgcaacgaaagcagttccttgcaatctctgtgtgagatcctgaaagccacgaacggtttcactgagcaggcattgttgcgagtactccacggatcgaaaggggagctattgtcgattgtacgcctgcatcaacctatggtgctcggggacttgggaaaagaggtcagccaggaatgtcgctgcgctttcaatggtgagattgactgcttgttgaaggaagttcggtagggaagttcggatcgtagagaaactggctctctgacccagtgcctgtagagccgttcaaaagatgtgcattctgtaatagttcccaaagaactgacagtcacatcgaatacaggctagtggccaactgtcacctaagcttgcaagatgatctaggtccacgatcactccagaggggcgactgtgggctggttggcccatggcttcatcttcgttggcctccgtctcagatgcggggggaggcgaacggtgttggtggaagcgagtaagactcgactactgcttttcgcgctcaatccatagcctgctgatcatcacattcaatgactggttcatcgtcgtcgccctgaggaggagagggcaaattcgatgcaagttgttcaacttccttatcagacgattggacattgacgacaggcattttgttggacgagcggccctttgtttcacctggtttcactgcttcttgtcgaccttagcttagtgctaccgaggcgatgtaggcaagcaaaaaaaaacaattggcatgccaagcttgctcccctcaaactgggcatttttttggtgcaggaaatctgttttggcgggaaatctcttctcacaggaaacgccttcttggaggaaacatcttttcagaggagcggattgcttaactcttcttgcgggaagccttcacatctcttggtgggaaatgtatgaaacattaaagttgaacagtaatccaattttttatttgaaaattagaattacagattctattaattgtattatctgggtaattgagaccttttttgttgtttgttccaaagaagattggaagaacgactgcgagatttcgcaggaaagatagtatttggaggagaaagatgcttgagagaagtaggtctgctaattttcaattgaagattttcaagttgatggactggcgatgaaattgagactctgggagagaaattatttcaattcaagatttctcagctggaaaaatgtctgaaaagactggacacacgacaagtctacagaaatggaatcttgatttggccagagaaagcagaaaagagagtaaatttgaacaaaacttgagatttggagaaatttagatgcttgaaggtggagtcaaatctgccaattttccgctggagccatttaaagacttgaaaagcttggagtttgatcggtggaggctggcaatgaagaaacttgagattttcaaggattttaaataagagaaaagatcgcaagattgagaagggaagaaacctgtggcattgtgaactggagacaagaattgttttttcatccggtggaatttttgaaagcgagcagaaaaatttgggaatttgacaagctgaagatctcacaggatcgtgaaacctcaagattgtgaactggatggtgatttgcaggttatggatattaagggcggtgaagatctgacggagagctgcatgaactcgaaaaatttcacgcttgataattggagtgttcattgaagccgttcgatttttggaacttgagaagaaagatttgcgaatgcaaagcgtgtcatgactgagaatgtcacatcattggaaaaatgttgaagaagggaattgcttatttaaattttcgaagggtctgacggctctgggcgggcgagaagacgattgaagggttggaaaaaaaggaaacttttgagcagtgcagggattgaaagctttgaaagttggaacttaaactgggatccgaagacatcgcaactcacaagtttcacaggattgaagttgcgggccaacttgatattcggtacttactgacggagagatgaaaagatacatgtgaaatttttagaggagacaaccagaactgaaagatattgaaggatattcagacagccgtgtggtctgaaacactgcttcagcttgaaattcgattcctgtgatctgcgagttttgggctctgaaaacaaaagtttctagaacatttggtgccatggtggattcgactgaagcctccatcaagatttggccttcatgccggcaagctctttggttcatggtgtggtttggtttgttgcagctgcccagtgtgtgtccgagaggacacgaatggaaattttcgggcaatgactcgggttattcctgcttgcattgcgcgcgcaagattgggactttggaccgaaaagatgatgaggatgaagaagaacgcccgagaagcaaattgtgcaacaaaaaaatgtcctggagaatccctggcagcctgccgtactactgtgcccgcactatgacgccccaggcctacttgaaaggcttgtattggttttcccaagagacgccaaggaaacaagcaaggaaagaaagtggaatgtcggaaaaggtctggttttcttttcagaagagaattcgacagatcctttggttgagcgtgcagcaatctcatgagaagatgggtggccgtggcaagattgtctgcgtggacgagactttcttcaccaagaaaaaaaaatccaggggaggcttccaaggacgcagtagcgtcgccaaccagaccattgtcatgggcttcttggaactggatttcagcagcaggaaggccacaggccgtgctgcccttgtcgagattccaaacagaaagacgagcactttgaaaaaagaaattgaggcccatgtgctccccgggaccttgattttcactgatgcacttcgagcttaccaattcctgggccgcagagggtctgcctatgtgcatcgctatgtgaaccacaagaagcgggaattcagccgagtcgaaaccatttttggagaggaagtcaacgtcagtaccaatgcagctgaaggcttgtttggcagactcaagagttatgtccgaaccagggacttgaggagggtccacaagaacaactacggaagtttgctcgccgaattcctctggtttgcgcagcggagtgcgcgcagggaagacccttttggtgaattgcttcttgttgttgggcggtggcaagaagcacatccaaaatttgtccgaccggaccatctcctgacagaacgcgtgcctcaagatctccaagccattttcagggaaatttgtgaagatccgcctgaagaggccgcgtgtccgcctgcagcacagcaaggcaaccggtttcaagcagaccccgcgtcgcccaatttacctttggctcctgttcctgaagctgtggcttttccagacgaagaagatgaagacaaggaagaaaatgtggagcagggggaggaggaagaagttgaagatgacgaagtcatggaaccagatgccgtgtattgcagccaaggtcatgcttgtgtttggtcggcgcctgtgccggaacaagttgtcaagaagagaagagggccgcgccaaatcatttggtgcaaggtgacttgcgaccgttgcggcaaggaagtaaccaccaacacttggaggtgtgccacatgtgattgggacatttgtttgcagtgcgcagcctagcttgagaccaagccctggcgcggaaaaaatcgagcaaaaaaattgcatcatgacagattctttgcaaacatgccgtgctgtgccatgcccgatgtgcagtcgttgaaaatcagctgtggtcatgttcaacttcgcaaaccgcctcacttgaagcaacggtagcaattttgaacttagacaatcccaaacgcaatatttcttgaaaaaatggcagtatttgagaagcaggtgtgtccatcctaacttgggcgtgtgccaggcgcaatgggataagaaaccacggtggccatattgaacttaggcagtggcaggcgcaatatttctgacacaactatggaggtctcaaactgaccacgtcgctcgcggaatatttgagaagcaggtatgtccatcctaacttggacgtgtgccaggcgcaatgggataagaaaccacggtggccattttgaactcaggcagtggcaggcgcaatatttctgacacaactatggaggtctcaaactgacacgttgcctgcggagtactaaactggacgtgtgccctgtggaaatttgtaaacctcagcgagcaatctgagcgctgtgtgataagagtatgggagaagagtctttttagcgctgcttgtaatttttttgtagtcagagaagctttgaagcgatttggtagcgtagtgaagtttgaaacataggtagttgaattcgtcctgagatttgatatagattcgatccgttttcgcgagattttgagaagcaggtgtgtccatcctaacttggacgtgtgccacgcgcaatgggataagaagccacggtggccctattgaacacaggcagtggcaggcgcaatatgtcggacacaattgtcgagatctcaaactgacacgttgcctgcggagtactaaaatggacgtgtgccatgtggaaatttgtaaacttcagcgagcaatctgagtgctgtgtgataagagaatgggagaagagtctttttagcgctgcttgtaatttttttgtagtcagagaagctttgaagcgatttggtagcatagtgaagtttgaaacataggtagttgaattcgtcttgagatttgatatagattcgacccgttttcgcgagatttcgttacagttgagaagatcttgaacggttgtaactttaaatgatatttcaagaggtatctggaattcagttttctgaaaggatatttcaaacggtagcaacggtagatcttactggtgcgctgagctggttggggtttcgcaggctcaagggttgatttgatgaaggacttggatctctaggatttttggttgctaggttcagctgattggttcccgcgcccgaccctgcccgggtgacattgctgccaaaaattgacccagactaaaaaagctagctaccagtgtgcaagcggtgaattgactaattgaaaatttgggttggaaagccccgggggagaagcttaccgctttacagcgtttcctgcacccaggggtttcccacgagaaggggtttcccaccgcaggcgttttcctactccagggtgtttcctccacaagctagagaatcaaatagagggggcttttcccaccccagttgaattccctttaaaggaggtttcccatgagaggagatttcctgaagcaggtgacttcccgcactagttggcgtagccctcaaacttggctatttggccaacgcgctgcagaacctaaaacatcaggcgcgccctctcaccacgctgatgtttggcaattacatccaccaacattctctctaagctggcggcgcaactggagattggttctggtcgtcctgcagccagaacccctatatttatagagcaggacatgccctttaatgttatagctgaactgaaatggcaatccaagggaaatgcagcaaataagagaaaacattatccaacggccttccaaacgcaagacaaagcgaatgaagaagcacaacagcgacaaagagagtccaattgaaaagaagctggaagctgagatgacaaggcccgagactgtgcggtaaagagcagaatctctcctacttgaatcgtcaagctcaagggcgattaatatgagataggtatgatggtacgcaaactaagaaccagccaccaaacaaacaaaaccaagcaaggcgcaaaacaagcaaactagcaaccgcaggcgaacgggccgggggagtgcgagagcgcgatctccacactcgctctgcaggagcaggttcttgccgggtggtttggcgatggcgactggcccatttatgcatttggtgcggcagggtttgggggtcaatgttgcgccacgggacctgtggccgcgaagagattgcatatgtagcaactgagacccggtgcaggggctccgcccgccagctgtcgaaaaatgttttttgccaagtgactatgcaacgtgtgactggccttcgttgcttgatat
>VSDK01010916.1_8994_15479
GCGCTCTAACCCTTGATTAGAGTCCTGTATGGATTTGGAATTAAGGACACTTACGGGCCAATTCTTTAGCAGTTTCTGTGTAGCAGGAGCAATAAGATGAGGGCCTAAAAGGTTACTGACCATTCTTCGTAAGTCTGTTATGTGAGGGAGTGAGACCGAGAGTGGAGTGAGCCTTCTAACCAACTCATAATGAGCTCCAGTCATATCTAGCTCAACATGCGTGAGGCCGAACAATGCTACTCTCAGCTTCTTCGGAAGGGTAACTGCACTAGGACGTTGAGCATAAATGCGACCAAGGCAGTCATAGGCAGTGGGCCTGTAGTGAACCGTGAGAGATTTCGTGAATCTAGCAGTTACAGCAGCATATTGCGCAAAGTACTCACGATAACGTGGGAATTGACGAAGAAGCTTGAAGGCCAgttcattaaaaaaaaaaaaaaaaggttgcaCCTAACCAAGACACAGGATAAGGTGGGACTTGTGATCCCGTACCACGTCTGTACCGATCGGCGTCCGACGCATCGGAGACCGCACGATCACCCAaggatgtgcgcaaacacaaacgagggtgtgacatgaggagctacccaacatgtcaacacacgCCGACTAGGGGGTACCAAGGCACCGTGTTAATTCACGGCTCCCCAGGACGTGGGGGCCTCAACAACTCCCCCAAGCGCTATATCGGACCCTCACGGGTCCGCCTCCCTCTGTTCAGGACCAGCCTTGAGGACCCCATCCCTCTCGCGCTGAAAAACGGCACCTTTTCACTCCATTGAAGAGAACAACCAAGAGGAAGCGAGAAGAACCCAAGAAGAACCACGAAAACTTGAAGAACCAAGAGTAAAAAATTGAAGAAGATCCAGAATCCAACTTGAATCTTTTTTTGCAAGAGCGCGATCTTCTGCAAGCATTCCTTTTCCTGAGATGTGACAGAGGCACAACGGCACCGCAACAGGCAAAAAGAaattgtgtttgatttttttgctcgcctgcatcgccttggtagcactaagttaaggtcgataagaagcagcgAAACcggcatttttttttggtgcagaAAACCTATTTTGGTGGGTAATCTCTTCTCACAGGAAACACCTTCTCAGAGGAAATGTCTTTTTAGAGGAGCACACTGCTTGACTCTTCTTGCGGGAAGCCTTTATATCTCTTGGTAGGAAATGCATGAAACATTAAAGTTTaacaattcatttcattttttaatCAAAAATTAGGAATTACAGATTGCATTGATTGTGTTGTTTGGGTAAGTTGGACCTTTTTTGTGATTTATTTTAGAATTTTCTTGACAAGAGAGGACTCAGAATGGAAATTCGATGGGGTTTGGAAACACATTTTCTGGGTGTTGTGCAGAAGAGATGGGAAGAACGATTGTGAGATTTCGCAGGAAAGACAGCAAGACTTTGGGAGAGAAACTCTTTTAATTCAAGATTTCTCAGctgaaaaatgtccaaaaaagaCTGGAGACAACGAGAAGTCCGCAGAAATGGAACTTTGATTTGGCCAAAGAATGATGAGGAAGAAAGACTGTGAGATTTCGAAGCAGGAAGGAcagaaatttgaaaaaaaaacttgagatTTGGAGAAATTTCGACACTTGAAGGCAAACCAAATCTGTCAAGTTTTCCGTTTGAGAGATTTGAAGAGTTTTAAAACCTTGGAGTTTGATCAGTGCAGGCTGGCGATGAAGAATCTTGAGATTTTGAAGGACTTTAAATTTTTGAAGATCGCAAAATTATGAAGGGAAGAAACCTGACAAGATTTCGAACCACTTGAGCGCAATGAAAGAATTGAAGTCTGGAAGGAAAACTGGCCTTATGAACTGGAGACAAGAATTGTTTTTTTACCCGGTGGAATTTTTGAAAGCGAGCAGAAAAATTTGGGAATTTGACCAGCTGAAGATCTCACAGGATCGTGAAACCTTAAGATTGTGAACTGGATTGTGATTTGCAGGTTATGGATTTTAAGGGCGGTGAAGATCTGACGGAGTACTGCATGAACTGGAAAAATCTCACGCTTGATAATTGGAGTCTTCATTGAAGCCGTTCGATTTTTTGAACTTGAGAAGAAAGATTTGCGAATGCAAAGCGTGTCATGACTGAGAATGTCACttcattggaaaaaatgttgaaaaaggGAATTGCTTATTCAAATTTTCGAAGGGTCTGAAGGTTTTGGGCGGGCGAGAAGACGATTGAAGGgttggaaaaaaaggaaactTTTGAGCAGTGCAGGGAGTGAAAGCTTTGAAAGTTGGAACTTGAACTGGGATCCGAAGACATCGCAACTCACAATTTTTACAGGATTGACGTTGCGGGCCAACTTGATATCCGGTATTTACTGACGGAGAGATGAAAAGATACATGTGAAAATTTTAGGGGAGACAACCAGAACTGAAAGATATTGAAGGGTATTCAGACAGTCGTGTGGTCTGAAACACTGCTTCAGCTTGAACAATTCGATTCCTGTGATCTGCGAGTTTTGGGCTGTGAAAACAAAAGTTTCTAGAACatttggtgccatggtggattCGACTGAAGCCTCCATCAAGATTTGGCCTTCAGGGCGGCAAGCtctttggttcatggtgtggtttggtttgttgcagctgcagtgtgTGTCCGAGAGGACACGAATGGAAATTTTCGGGCAATGACTCGGGTTATGCCTGCTTGCATTGCACACACAAGATTGGGACTTTGGACCgaaaagatgatgaggatgaagaagaacgCCCGAGAAGCAAAttgtgcaacaaaaaaatgtcctGGAGAATCCCTGGCAGCCTGCCGTACTACTGTGCCCGCACTATGACGCCCCAGGCCTACTTGAAAGGCTTGTATTGGTTTTCCCAAGAGACGCCAAGGAAAcaagcaaggaaagaaagtGGAATGTCGGAAAAGGTCTGGTTTTCTTTTCAGAAGAGAATTCGACAGATCCTTTGGTTGAGCGTGCAGCAATCTCATGAGAAGATGGGTGGCCGTGGCAAGATTGTCTGCGTGGACGAGACTttcttcaccaagaaaaaaaaatccaggggAGGCTTCCAAGGACGCAGTAGCGTCGCCAACCAGACAATTGTCATGGGCTTCTTGGAACTGGATTTCAGCAGCAGGAAGGCCACAGGCCGTGCTGCCCTTGTCGAGATTCCAAACAGAAAGACGAGCACTTTGAAAAAAGAAATTGAGGCCCATGTGCTCCCCGGGACCTTGATTTTCACTGATGCACTTCGAGCTTACCAATTCCTGGGCCGCAGAGGGTCTGCCTATGTGCATCGCTATGTGAACCACAAGAAGCGGGAATTCAGCCGAGtcgaaaccatttttggagaggAAGTCAACGTCAGTACCAATGCAGCTGAAGGCTTGTTTGGCAGACTCAAGAGTTATGTCCGAACCAGGGACTTGAGGAGGGTCCACAAGAACAACTACGGAAGTTTGCTCGCCGAATTCCTCTGGTTTGCGCAGCGGAGTGCGCGCAGGGAAGACCCTTTTGGTgaattgcttcttgttgttgggcGGTGGCAAGAAGCACATCCAAAATTTGTCCGACCGGACCATCTCCTGACAGAACGCGTGCCTCAAGATCTCCAAGCCATTTTCAGGGAAATTTGTGAAGATCCGCCTGAAGAGGCCGCGTGTCCGCCTGCAGCACAGCAAGGCAACCGGTTTCAAGCAGACCCCGCGTCGCCCAATTTACCTTTGGCTCCTGTTCCTGAAGCTGTGGCTTTTccagacgaagaagatgaagacaaggaagaaaatgtGGAGCAGGGGGAggaggaagaagttgaagatgacGAAGTCATGGAACCAGATGCCGTGTATTGCAGCCAAGGTCATGCTTGTGTTTGGTCGGCGCCTGTGCCGGAACAAGTGGTCAAGAAGAGAAGAGGGCCGCGCCAAATCATTTGGTGCAAGGTGACTTGCGACCGTTGCGGCAAGgaagtaaccaccaacacttGGAGGTGTGCCACATGTGATTGGGACATTTGTTTGCAGTGCGCAGCCTAGCTTGAGACCAAGCCCTGGCGCGGAAAAAATCGAGCAAAAAAATTGCATCATGACAGATTCTTTGCAAACATGCCGTGCTGTGCCATGCCCGATGTGCAGTCTTTGAGACTCAGCTGTGGTCATGTTCAACTTCGCAAACCGCCTCACTTGAAGCAACGGTAGCAATTTTGAACTTAGACAATCCCAAACGCAATATTTCTTGAAAAAATGGCAGTAGTTGAGAAGCAGGTGTGTCCATCCTAACTTGGACGCGTGCCAGGCGCAATGGGATAAGAAACCATTTTTAGCGCTGCTTGTAATTTTTTTGTAGTCAGAGAAGCTTTGAAGCGATTTGGTAGCATAGTGAAGTTTGAAACATAGGTAGTTGAATTCGTCTTGAGATTTGATATAGATTCGATCCGTTTTCGCGAGATTTCGTTACAGTTGAGAAGATCTTGAACGGTTGTAACTTTAAATGATATTTCAAGAGGTATCTGGAATTCAGTTTTCTGAAAGGATATTTCAAACGGTAGCAACGGTAGATCTTACTGGTGCGCTGAGCTGGTTGGGGTTGGACTTGGATCTCTACGATTTTTGGTTGCTAGGTTCGGCTGATTGGTTCCCGCGCCCGACCCTGCCCGGGTGACATTgctgccaaagattgacccagaCTAAAAGAGTTAGCTGCCAGTGTGCAAGCGGTGAATTTGACTAATTGAAAATTTGGGTTGGAAAGCCCCGGGGGAGAAGCTTACCGCTTTACAGCGTTTCCTGCGCCAAGGGGTTTCCCACGAGAAGGGGTTTCCCACCGCAGGCGTTTTCCTACTCCAGGGTGTTTCCTCCACAAGCTAGAGAATCAAATAGAGGGGGCTTTTCCCACCCCAGTTGAATTCCCTTCAAAAGAGGTTTCCCATGAGAGGAGATTTCCTGAAGCAGGTGACTTCCCGCACTAGTTGGCGTAGCCgcgaaaccaagtgaaacaaagtaaaacaaagtgaaaacaaacaaaaagcttgcgtggaagcaaacgaagcaaaggcagtaaaactgcgaaaataatgtacatgcaatgaattccccgcctcacaagtcctctgcatatcACTGCGTAGCGTAAAGCAAGGAGCGTTGCAGTTGGTGCGGTTTGCCAGAGTTGCAGTCGGtcgtatctgttgctgatgtgtcatgtgatacatctgtccagaaagAAATCGCGCAACGaatcttatgcagagaaattagCAGACTTGCCgcaacaagaatgccaaagcgagctgaaAAGCCGAAGAACACCCCCAAAGGTTGGCTGGCTCAAGGAGCCATGTGctatctgggggtgacatcctccagagcggatagctccagattttttttgctcgcctggaTCGCCTTGGTAGCCCTGAGCTctggtcgataagaagcagtgaaaccaggtgaaacaaagtgaaacaaacaaaaagcttcgaagcagagaagcgtggaagcaaacgaagcaaaggcagtaaaactgcgaaaatcatgtacatgcaatgaattccccgcctcacaagttctctgcatatcccatcaCGAGAAGCGTTGCCGAGGTTCTGTAATAGCTGGCAAAGCTGGCTAATGTGtggctcctcactgtgtgcatcgaccaattcggcggaaaaattgagatgctgttgtcaATTTTTGCGGTTAATCGTGTCTGTTCCTGATCCAGAGATCGCACAAAGAGTCATATGCACAGAACAGAgcggatagctccagagttggtgggttagcagtgcccagagatcatggggagacaccgtccaGGGGCGAACCAGAtctgttcacacaaaggccaggcgctcagtttcaccgaagttgctgcctactgtttttttttttgctcgcctgcatcgccttggtagcactaagctagcagtaaaaccaggtgaaacaagtggaacaaggtgaaacgaaaacttcgaagcattgaagcatagaagcattAGTTACTGCccactggtgaggccagggtctgaatctggttggttcagcgccttgtcgagatatctcaacccgtggttcATGAAAATAGAAGCTCTGGGCTCTTAGTCTTTGGAGGCAAATGGGGCGGTGATTCATCTCAAGAATCATTTCTTTTGCTTTCAGTCTGCTGTAGTTCCCGGTCTCACGCGAGTGAATGGGAttgggcaccaagaagcaggtgcacatccccaaTTGGAAATCGCAAGGGCAAAGGGTGTGAAAGAGACAAACTCTAAGCCACGGGCCAATAGGGACGGTAGCAACAAAATCAGCTAAGCAGGTGAGATGCAGCAACACGTCACGGGGAGGGCAATTAACTATGAGAATACCCGCTTAATGCCATATATATCACATACTGATGCCGAGGACATTGCAGACAggggcacgggcgagttccatgcgcggccaaGCCCGTAGAGCGAAGGTGCACGGCTACAATTG
>VSDK01019235.1_1_6354
AACCTTTCGAAGATCAAAgtttgtgcatcactgcctgaaatttcttAGATGGTTACAGCTTACAATTTACCGCCgaattgtgagagacagtgatgcgaatacgtgatggcatgacagccatcaccgaaactctgcgatcgatatNNNNNNNNNNNNNNNNNNNNNNNNNNNNNNNNNNNNNNNNNNNNNNNNNNNNNNNNNNNNNNNNNNNNNNNNNNNNNNNNNNNNNNNNNNNNNNNNNNNNNNNNNNNNNNNNNNNNNNNNNNNNNNNNNNNNNNNNNNNNNNNNNNNNNNNNNNNNNNNNNNNNNNNNNNNNNNNNNNNNNNNNNNNNNNNNNNNNNNNNNNNNNNNNNNNNNNNNNNNNNNNNNNNNNNNNNNNNNNNNTTCTCTGGTCATTGACACCGTGGCTGAGTGGGTATTTACAAGGCGGATTCCAGCGAGGTTTGCCTCTCAGAATCAGGTGGGCACTTATTCTCATCGTGCCCGCTTTGAACTGCGCTTTTGCTTAGGCGGTGCGCTGTATGTACAGGGCAACTACAGCTGCAATACAGAGGATAATATTTCGATAATGCTTCTAACCTGACCTTGGGCCTACTCCTCCGGGGTGAACTTTTCGCGCTGCACTCGTATGACGTTGGGGGCCACTTGACCCTCCTTATCATTCACTGTCTTTCCATCAGCAGGGTGGTCTGCCCTTCTTGTGAGGCAATGCTGCAGTGGTGGGGACTGGGCGGTGGCTCGACAAGCACTCTCCCCTGAAGGATGACTGGCTTTCGCTTGCGATTGCctttcgtccttcgggcacggtgcttgacgccaCTGTCCCCCTTTTCTGGCTTTCTAATCTTTGGCTCACTTAACGCCTATCTCGCCATGGCGTAGTTTCGAGCGTGTTGGCTCTCTCACTATGGCTGGGGCAGATTGGATATGTTGTATTCACGCAGGCCATTTGCTATCTATTGGCTTGGCAGCTCACTATGTTTATTCTCCCTTGGTTCTTCGACCAAGTATGCAATGGAGCAGAGATCTTCTTGCGATGTTCCATCAAGCGCTCGGGGTGAACGGTATCACTGCTGAAACATCGGAATGAACTCCACTTTCGAAGCAAGgtgacatttttgtttctgctgtcCTCGTTCCTGGTGACTTGCGAACGCACTTTTTTTCACTGGATCGATCAATGAGTACTGAACTTCACTGAGCTGCGCTTCTGTACAGTTTTACGTCTCAccgcagatgtgttaatgcaccctcttagattgggatctttgagttttctgtagtttagacatgtgaccgctgccacagtgcacaagcggcgccctaggagaaagaaaaaaggagcGGACTGCTTAACTCTTCTTGTGGGAAGCCTTCATCTCTCTTGGTGGAAAATGTATGGAACATTGAAGTTGAACTGTAATccattttaattttttattagaATTACAGATTGTGCTGATTGTGTTGTCTGGATAATTTGGAACCACTTTGATTTGGCCAAAGAAAGCAGGAAAGAcagcaaatttgaaaaaaacttgAGATTTTGAGAAATTTGTATGCTTGAAGGTGAGTCAAATCTGCCAAGTTTTCAGTTGAAGAGGTTTGAAGAGTTGAAAACCTTGGAGTTTGATCGGTGCAGGCTGGCGATGAAAAAACTTGGGATTTTCAAGCATTTTAAATTTTTGAAGATTGCGAGATTGAGAAGGGAAGCAAACTGACATTGTGAACTGGAGACAAGAATTGTTTTTTCATCCGGGTGGAATTTTTGAAAGCGAGCAGAAATTTGGAATTTGACCAGCTGAAGATCTCACAGGATCGTGAAACCTTAAGATTGTGAACTGGATGGTGATTTGCAGGTTATAGATTTAAGGGCGGTGAAGATCTGACGGAGAGCTGCGTGAACTCGAAAAATTTCACGCTTGATAATTGGAGTGTTCATTGAAGCTGTTCGATTTTTGGAAGAAGAAAGATTTGCGAATGCAAAGCCTGTCATGACTAAGAATGTCACATCATtgtaaaaaatgttgaaaaaggGAATTGCTTATTTAAATTTTCGAGGGACTGACAGCTCTGGGCGGGCGAGAAGACGATTGAAGGgttggaaaaaagaaaacttTTGAGCAGTGCAGGGATTGAAAGCTTTGAAAGTTGGAACTTAAACTGGGATCCGAAGACATCGCAACTCACAAGTTTCGCAGGATTGTGCGGGCCAACTTGATATTCGGTACTTACTGACAGAGAGATGAAAAAGATACATGTGAAATTTTTAGGGGAGACAACCAGAATTGAAAGATACTGAAGGATATTCAGACAGCCGTGTGGTCTGAAACACTGCTTCAGCTTGAACAATTCGATTCCTGTGATCTGCGAGTTTTGGGCTGTGAAAACAAAAGTTTCTAGAACatttggtgccatggtggattCGACTGAAGCCTCCATCAAGATTTGGCCTTCATGCCGGCAAGCtctttggttcatggtgtggtttggtttgttgcagctgcagtgtgTGTCCGAGAGGACACGAATGGAAATTTTCGGGCAATGATTCGGGTTATTCCTTCTTGCGTTGCACACGCAAGATTGGGACTTTGGACCgaaaagatgatgaggatgaagaagaacgCCCGAGAAGCAAAttgtgcaacaaaaaaatgtcctGGAGAATCCCTGGCAGCCTGCCGTACTACTGTGCCCGCACTATGACGCCCCAGAGCTACTTGAAAGGCTTGTATTGGTTTTCCCAAGAGACGCCAAGGAAAcaagcaaggaaagaaagtGGAATGTCGGAAAAGGTCTGGTTTTCTTTTCAGAAGAGAATTCGACAGATCCTTTGGTTGAGCGTGCAGCAATCTCATGAGAAGATGGGTGGCCGTGGCAAGATTGTCTGCGTGGACGAGACTttcttcaccaagaaaaaaaaatccaggggAGGCTTCCAAGGACGCAGTAGCGTCGCCAACCAGACAATTGTCATGGGCTTCTTGGAACTGGATTTCAGCAGCAGGAAGGCCACAGGCCGTGCTGCCCTTGTCGAGATTCCAAACAGAAAGACGAGTACTTTGAAAAAAGAAATTGAGGCCCATGTGCTCCCAGGGACCTTGATTTTCACTGATGCACTTCGAGCTTACCAATTCCTGGGCCGCAGAGGGTCTGCCTATGTGCATCGCTATGTGAACCACAAGAAGCGGGAATTCAGCCGAGtcgaaaccatttttggagaggAAGTCAACGTCAGTACCAATGCAGCTGAAGGCTTGTTTGGCAGACTCAAGAGTTATGTCCGAACCAGGGACTTGAGGAGGGTCCACAAGAACAACTACGGAAGTTTGCTCGCCGAATTCCTCTGGTTTGCGCAGCGGAGTGCGCGCAGGGAAGACCCTTTTGGTgaattgcttcttgttgttgggcGGTGGCAAGAAGCACATCCAAAATTTGTCCGACCGGACCATCTCCTGACAGAACGCGTGCCTCAAGATCTCCAAGCCATTTTCAGGGAAATTTGTGAAGATCCGCCTGAAGAGGCCGCGTGTCCGCCTGCAGCACAGCAAGGCAACCGGTTTCAAGCAGACCCCGCGTCGCCCAATTTACCTTTGGCTCCTGTTCCTGAAGCTGTGGCTTTTccagacgaagaagatgaagacaaggaagaaaatgtGGAGCAGGGGGAggaggaagaagttgaagatgacGAAGTCATGGAACCAGATGCCGTGTATTGCAGCCAAGGTCATGCTTGTGTTTGGTCGGCGCCTGTGCCGGAACAAGTGGTCAAGAAGAGAAGAGGGCCGCGCCAAATCATTTGGTGCAAGGTGACTTGCGACCGTTGCGGCAAGgaagtaaccaccaacacttGGAGGTGTGCCACATGTGATTGGGACATTTGTTTGCAGTGCGCAGCCTAGCTTGAGACCAAGCCCTGGCGCGGAAAAAATCGAGCAAAAAAATTGCATCATGACAGATTCTTTGCAAACATGCCGTGCTGTGCCATGCCCGATGTGCAGTCTTTGAGACTCAGCTGTGGTCATGTTCAACTTCGCAAACCGCCTCACTTGAAGCAACGGTAGCAATTTTGAACTTAGACAATCCCAAACGCAATATTGAAAAAATCGAGCAAAAAATTGCATCATGACAGATTCTTTGCAAACATGCCGTGCTGTGCCATGCCCGATGTGCAGTCTTTGAAAATCAGCTGTGGTCATGTTCAACTTCGCAAACCGCCTCACTTGAAGCAACGGTAGCAATTTTGAAATTAGACAATCCCAAACGCAATATTACTGGAAAAAATGGCAGTAGTTGAGAAGCAGATGTGTCCATCCTAACTTGGATGTGTGCCAGGCGCAATGGGATAAGAAGCCACGGTGGCCATATTGAACTTaggcagtggcaggcgcaatatttCTGATACAACTATGGAGATCTCAAACTGACCACGTCTCTCGCGGAATATTTGAGAAGCAGGTGTGTCCATCGTAACTTGGACGTGTGCCAGGCGCAATGGGATAAGAAACCACGGTGGCCATATTGAACTTaggcagtggcaggcgcaatatttCTGATACAACTATGGAGATCTCAAACTGACCACGTCTCGCGCGGAATATTTGAGAAGCAGGTGTGTCCATCGTAACTTGGACGTGTGCCAGGCGCAATGGGATAAGAAACCACGGTGGCCATATTGAACTTaggcagtggcaggcgcaatatttCTGACACAATTGTGGAGATCTCAAACTGACCACGTCTCCCGCGGAATATTTGAGAAGCAGGTGTGTCCATCCTAACTTGGACGTGTNNNNNNNNNNNNNNNNNNNNNNNNNNNNNNNNNNNNNNNNNNNNNNNNNNNNNNNNNNNNNNNNNNNNNNNNNNNNNNNNNNNNNNNNNNNNNNNNNNNNNNNNNNNNNNNNNNNNNNNNNNNNNNNNNNNNNNNNNNNNNNNNNNNNNNNNNNNNNNNNNNNNNNNNNNNNNNNNNNNNNNNNNNNNNNNNNNNNNNNNNNNNNNNNNNNNNNNNNNNNNNNNNNNNNNNNNNNNNNNNNNNNNNNNNNNNNNNNNNNNNNNNNNNNNNNNNNNNNNNNNNNNNNNNNNNNNNNNNNNNNNNNNNNNNNNNNNNNNNNNNNNNNNNNNNNNNNNNNNNNNNNNNNNNNNNNNNNNNNNNNNNNNNNNNNNNNNNNNNNNNNNNNNNNNNNNNNNNNNNNNNNNNNNNNNNNNNNNNNNNNNNNNNNNNNNNNNNNNNNNNNNNNNNNNNNNNNNNNNNNNNNNNNNNNNNNNNNNNNNNNNNNNNNNNNNNNNNNNNNNNNNNNNNNNNNNNNNNNNNNNNNNNNNNNNNNNNNNNNNNNNNNNNNNNNNNNNNNNNNNNNNNNNNNNNNNNNNNNNNNNNNNNNNNNNNNNNNNNNNNNNNNNNNNNNNNNNNNNNNNNNNNNNNNNNNNNNNNNNNNNNNNNNNNNNNNNNNNNNNNNNNNNNNNNNNNCCACCGCAGGCGTTTTCCTACTCCAGGGTGTTTCCTCCACAAGCTAGAGAATCAAATAGAGGGGGCTTTTCCCACCCCATTTGAATTCCCTTTAAAGGAGGTTTCCCATGAGAGGAGATTTCCTGAAGCAGGTGACTTCCCGCACTAGTTGGCGTAGCCCTCTCTTTGTGCTATAGAGGCACAATGTGCTAACACGTCGATCGCTTTAGATGGGACTTTGGACTGACATTTGGATTTTTAACATTCCTGCAAGCATGCGTGATTGCTGAGTATTTTTTCTTGCTTAGTCTCGAGCTTTTTTGTCGTTAATGTCTGCTTTCAAAGCTGTGGATTCGAATCCTTACCGTCTCACTGCTATGTCGatttcaccgtcatcatcatcatcatcatcagcatcatcatcatcatcatcatcaccaccatcatcatcatcaccatatcatcatcatcatcatcatcaccatcatcatcatcatcatcatcatcatcatcatcatcatcatcatcatcccctcatcatcattggcatcacgATCATTGCtaccattctcatcatttttccaccaccatcattatcattatcattatcattatcattatcattatcattatcattatcattatcattatcattatcattatcattatcattatcattatcattatcattatcattatcattatcattatcattatcattatcattatcattatcattatcattatcattatcattatcatgatcattatcattatcatcatcatcatcctcatcatcatcatcatcatcatcatcccatcatcccatcattatcatcatcatcatcatcatcaacagcatcaccaccgccagcatcatcatcatcatcatcccatcatcatc
>VSDK01004385.1_14518_21003
cgagacttgaaccgagacaggcttgagccaaaatggctacggagttgaaggtcaccttggacgaagcgatcggatcttaaccttcaaagataccttcgttcggaccttcagcctccaggtccaaaggtgccttcgttgagaccttgagcctttaggttcaagattaccttcgccttaagaatagcttggacgaagatcttggaccgaccatatcttaggccgagaaaccatgcaaaagcaaaataacaaagctgcaatccgaaaatttcaagtctggaatcgtgatggaataggagaaccagaaccgcaaacgggccaaactgtttctttttttctgcaagaacgtcgcttttgcactggtggcagcgttcatatgtacacacttcaaagattaaaagctcctaatccgagagttcattgtcgtgataacgaaacactccggccacaagtctgctcttcaggaaggatccaaagactcaaagaaggtgtcaagagatgcgtaaagctgacagctacgtcacaccacacaatctccggcaaatagaggcaagaaagcggcgtggattgctccgcacaagccgtctgacactctctagcttgcttctcttccccctcttctctcctccttgtctcccctgcctttttcttctccttccttgcttcctgctgttttgactgtggccggtacactttggtcctacgggctcggccgcgcatggaactcgcccgtgcccctgtctgcaatgcatcgcctttagtggcagcagagattttcctcggcatcagtttgtgacacatggcattaagcgggtattctcgtcgtcaattgccccgccgtgacgtgttgctgcatcttacctgctcaggtgatttgtcgccatcgtccctcctatttgccatatcacttggtcggctgagactgcatccgtcattggctagtgcttgcagtccatccgtggcttagagtttgtcatttcacactctttgccctcgcgatttccgttgggaatgtgcacctgcttggtgtccaacctcattcactcgcgggggcatttttttttggtgcaggaaacctattttggtgggtaatctcttctcacaggaaacaccttctcagaggaaatgtctttttagaggagcacactgcttgactcttcttgcgggaagcctttatatctcttggtaggaaatgcatgaaacattaaagtttttcacttcatttcattttttaatcaaaaattaggaattacagattgcattgattgtgttgtttgggtaagttggaccttttttgtgatttattttagaattttcttgacaagagaggactcagaatggaaattcgatggggtttggaaacacattttctgggtgttgtgcagaaaagatgggaagaacgattgtgagatttcgcaggaaagacagcaagactttgggagagaaattcttttaattcaagatttctcagctgaaaaatgtccaaaaaagactggagacaacgagaagtccgcagaaatggaactttgatttggccaaagaatgatgaggaagaaagactgtgagatttcgaagcaggaaggacagaaatttgaaaaaaaacttgagatttggagaaatttcgacacttgaaggcaaaccaaatctgtcaagttttccgtttgagagatttgaagagttttaaaaccttggagtttgatcagtgcaggctggcgatgaagaatcttgagattttgaaggactttaaatttttgaagatcgcaaaattatgaagggaagaaacctgacaagatttcgaaccacttgagcgcaatgaaagaattgaagtctggaaggaaaactggccttatgaactggagacaagaattgtttttttacccggtggaatttttgaaagcgagcagaaaaatttgggaatttgaccagctgaagatctcacaggatcgtgaaaccttaagattgtgaactggattgtgatttgcaggttatggattttaagggcggtgaagatctgacggagtactgcatgaactggaaaaatctcacgcttgataattggagtcttcattgaagccgttcgattttttgaacttgagaagaaagatttgcgaatgcaaagcgtgtcatgactgagaatgtcacttcattggaaaaaatgttgaaaaagggaattgcttattcaaattttcgaagggtctgaaggttttgggcgggcgagaagacgattgaagggttggaaaaaaaggaaacttttgagcagtgcagggagtgaaagctttgaaagttggaacttgaactgggatccgaagacatcgcaactcacaatttttacaggattgacgttgcgggccaacttgatatccggtatttactgacggagagatgaaaagatacatgtgaaaattttaggggagacaaccagaactgaaagatattgaagggtattcagacagtcgtgtggtctgaaacactgcttcagcttgaacaattcgattcctgtgatctgcgagttttgggctgtgaaaacaaaagtttctagaacatttggtgccatggtggattcgactgaagcctccatcaagatttggccttcagggcggcaagctctttggttcatggtgtggtttggtttgttgcagctgcagtgtgtgtccgagaggacacgaatggaaattttcgggcaatgactcgggttatgcctgcttgcattgcacacacaagattgggactttggaccgaaaagatgatgaggatgaagaagaacgcccgagaagcaaattgtgcaacaaaaaaatgtcctggagaatccctggcagcctgccgtactactgtgcccgcactatgacgccccaggcctacttgaaaggcttgtattggttttcccaagagacgccaaggaaacaagcaaggaaagaaagtggaatgtcggaaaaggtctggttttcttttcagaagagaattcgacagatcctttggttgagcgtgcagcaatctcatgagaagatgggtggccgtggcaagattgtctgcgtggacgagactttcttcaccaagaaaaaaaaatccaggggaggcttccaaggacgcagtagcgtcgccaaccagacaattgtcatgggcttcttggaactggatttcagcagcaggaaggccacaggccgtgctgcccttgtcgagattccaaacagaaagacgagcactttgaaaaaagaaattgaggcccatgtgctccccgggaccttgattttcactgatgcacttcgagcttaccaattcctgggccgcagagggtctgcctatgtgcatcgctatgtgaaccacaagaagcgggaattcagccgagtcgaaaccatttttggagaggaagtcaacgtcagtaccaatgcagctgaaggcttgtttggcagactcaagagttatgtccgaaccagggacttgaggagggtccacaagaacaactacggaagtttgctcgccgaattcctctggtttgcgcagcggagtgcgcgcagggaagacccttttggtgaattgcttcttgttgttgggcggtggcaagaagcacatccaaaatttgtccgaccggaccatctcctgacagaacgcgtgcctcaagatctccaagccattttcagggaaatttgtgaagatccgcctgaagaggccgcgtgtccgcctgcagcacagcaaggcaaccggtttcaagcagaccccgcgtcgcccaatttacctttggctcctgttcctgaagctgtggcttttccagacgaagaagatgaagacaaggaagaaaatgtggagcagggggaggaggaagaagttgaagatgacgaagtcatggaaccagatgccgtgtattgcagccaaggtcatgcttgtgtttggtcggcgcctgtgccggaacaagtggtcaagaagagaagagggccgcgccaaatcatttggtgcaaggtgacttgcgaccgttgcggcaaggaagtaaccaccaacacttggaggtgtgccacatgtgattgggacatttgtttgcagtgcgcagcctagcttgagaccaagccctggcgcggaaaaaatcgagcaaaaaaattgcatcatgacagattctttgcaaacatgccgtgctgtgccatgcccgatgtgcagtctttgagactcagctgtggtcatgttcaacagaagacaccacgttggccatattgatcttaggcagtggcaggcgcaatatttctgacacaattgtggagatctcaaactgacacgttgcctgcggagtactaaactggacgtgtgccatgtgtaaatttgtaaacctcagcgagcaatctgagcgctgtgtgataagagtatgggagaagagtctttttagcgctgcttgtaatttttttgtagtcagagaagctttgaagcgatttggtagcatagtgaagtttgaaacataggtagttgaattcgtcttgagatttgatatagattcgatccgttttcgcgagatttcggtacagttgataagatcttgaacggttgtaaccttaaatgatatttcaagaggtatctggaattcagttttctgaaaggatatttcaaacggtagcaacgatagatcttattggcgcgctgagctggttggggtttcgcaggctcaagggttgatttgatgaaggacttggatctctacgatttttggttgctaggttcggctgattggttcccgcgcccgaccctgcccgggtgacattgctgccaaagattgacccagactaaaagagttagctgccagtgtgcaagcggtgaatttgactaattgaaaatttgggttggaaagccccgggggagaagcttaccgctttacagcgtttcctgcgccaaggggtttcccacgagaaggggtttcccaccgcaggcgttttcctactccagggtgtttcctccacaagctagagaatcaaatagagggggcttttcccaccccagttgaattcccttcaaaagaggtttcccatgagaggagatttcctgaagcaggtgacttcccgcactagttggcgtagccctcgcggcagttttctgggttttgactcggcacttgccaccgccccatgcacctccattacatgacggtcggaactccctctgagattgcacctctggccgcacgatgtggtctgctgcattcccagacgcatttccttggctaaaactttgcgcttgcggcgacccaagatggagtgaacagttctcagaggcagttcctgcactgcaagttgcgcctgcggcgccccaaggtggagtagaaggttcccagacgcatctgctcagctaaatttttgcgcttgcggcgacccaagatggccgtaaggtggagtagaaggttcccagacgcatctgctttgctgaaactttgcgcttgcggcaacccaagatggagtgaacagttctcagaggataattcctacactgcaagttgcgcctgcggcgccccaaggtggagtagaaggttcccagacgcatctgcttcgctaaatttttgcgcttgcggcaacccaagatggagtgaacagttctcagtagaaggttcccagacgcatttccttagctaaaactttgcgcttgcggcgacccaagatggagtgaacagttctcagaggcagttcctgcactgcaagttgcgcctgcggcgccccaaggtggagtagaaggttcccagacgcatctgcttcgctaaatttttgcgcttgcggcgacccaagatggccgtaaggtggagtagaaggttcccagacgcatttgcttagctaaaactttgcgcttgcggcgacccaagatggagtgaacagttctcagaggcagtttctgcactgcaagttgcgcctgcggcgccccaaggtggagtagaaggttcccagacgcatctgcttaagcaaaacttgcgctggcggcggcccgacatggagtgaacagtgctcagaggcagttcctgcactgcaagtcgcctgcggcgccccaaggtggggagtggacggttcccagaggcattttcttacatactttttgcgcccgcagcgcggcaggccagtgatttggaaccaagaattgcgcggaaaaaaaggggacgcaagaaaggcaaaaaaatggagttaaggattgacctctgtaatcctgattgcgggccaagcattggcctgaagaaattggaacgtacgaggggcagaaatttggagccaactattggcctaaagcaatcttttccaaaagcgcgcgcgttaacaacgcaaggaacactactccagaaacctgttctcaatgatccccgaagattccctagcaaatacttgcaagtgcaatcgtgggaaagcaatgattcagaacccgcttcttgggtagggttgaacaaaacttgtgaaaatcggaataggcgatttccgtcgtaaaatttgccagcaggtaagagagattgctgactagccaacttttatttgcgaagccttgcc
>VSDK01021388.1_95105_101590
catagcaccggctgcgcgcgcagaaatactcctgtaagcaaatctgcttcccactccgccccgggatagccattcagggatgtaaaacggctgcggcaatccgccctaaggcagattaaggcatgctcgacctagcactgctggatgcagcgaaagagcgtccactggcttgagaacgccttggttgccagatcaaagctctaaaaactccttgaccataatttcaaggattataaaaaagcaatcgctgagcttagcaaaaacaaatacttggaaattcttgtttgtttcaatgttcagagattttgctttcaatattaagttttgtgaacaaaaaagcatttgggctggaaattttaaataaaatttgccattaaaaaaaaatatcaaagatgcagatgcgcagatccagtagaccttggttggaatcttcaatcttaaagtccaaattccataccttcgcttgcgcctgaaaataaaagtgaccttcgttcagaccttaaaactccaagatcatcttctttcaatcttctagaaagttgcatttaacattaagctttgcgaacaaaacatttcggctggaaattttacataatttttcaacttgaaaaaaacctttggactctaagtcttaggatccaaggtcacctttgccttaacgtcatctggagtaagggttccgaaccagatctcaagcctaaggttcaaagctaccttcgttcagactttaagcctcaagatccaaggtcacctttgccttgaggtcacctcaagccttaaggtacagcagcactttcgttcagaccttaagtctgaggtccaaagtcacctttgccttgaggtcacctcagttttcaagcctcaagatctaggtccttcgtcttaaagttatcttgtaccttaagtccaaaagcaccttttggcatttactgacaaggtggaaatcgtgcacatcttgcaggtccgacctcctcaagtgcattggaaacggacctgactcgataccaccaggtaaatcctttgtgaacatcctaaggtctgatcttcagggcatttttttttggtgcaggaaacctattttggtgggtaatctcttctcacaggaaacaccttctcagaggaaatgtctttttggaggagcacactgcttgactcttcttgcgggaagcctttatatctcttggtaggaaatgcatgaaacattaaagtttaacaattcatttcattttctaatcaaaaattaggaattacagattgcattgattgtgttgtttgggtaagttggaccttttttgtgatttattttagaattttcttgacaagagaggactcagaatggaaattcgatggggtttggaaacacattttctgggtgttgtgcagaaaagatgggaagaacgattgtgagatttcgcaggaaagacagcaagactttgggagagaaattcttttaattcaagatttctcagctgaaaaatgtccaaaaaagactggagacaacgagaagtccgcagaaatggaactttgatttggccaaagaatgatgaggaagaaagactgtgagatttcgaagcaggaaggacagaaatttgaaaaaaaacttgagtttggagaaatttcgacacttgaaggcaaaccaaatctgtcaagttttccgtttgagagatttgaagagttttaaaaccttggagtttgatcagtgcaggctggcgatgaagaatcttgagattttgaaggactttaaatttttgaagatcgcaaaattatgaagggaagaaacctgacaagatttcgaaccacttgagcgcaatgaaagaattgaagtctggaaggaaaactggccttatgaactggagacaagaattgtttttttacccggtggaatttttgaaagcgagcagaaaaatttgggaatttgaccagctgaagatctcacaggatcgtgaaaccttaagattgtgaactggattgtgatttgcaggttatggattttaagggcggtgaagatctgacggagtactgcatgaactggaaaaatctcacgcttgataattggagtcttcattgaagccgttcgattttttgaacttgagaagaaagatttgcgaatgcaaagcgtgtcatgactgagaatgtcacttcattggaaaaaatgttgaaaaagggaattgcttattcaaattttcgaagggtctgaaggttttgggcgggcgagaagacgattgaagggttggaaaaaaaggaaacttttgagcagtgcagggagtgaaagctttgaaagttggaacttgaactgggatccgaagacatcgcaactcacaatttttacaggattgacgttgcgggccaacttgatatccggtatttactgacggagagatgaaaagatacatgtgaaaattttaggggagacaaccagaactgaaagatattgaagggtattcagacagtcgtgtggtctgaaacactgcttcagcttgaacaattcgattcctgtgatctgcgagttttgggctgtgaaaacaaaagtttctagaacatttggtgccatggtggattcgactgaagcctccatcaagatttggccttcagggcggcaagctctttggttcatggtgtggtttggtttgttgcagctgcagtgtgtgtccgagaggacacgaatggaaattttcgggcaatgactcgggttatgcctgcttgcattgcacacacaagattgggactttggaccgaaaagatgatgaggatgaagaagaacgcccgagaagcaaattgtgcaacaaaaaaatgtcctggagaatccctggcagcctgccgtactactgtgcccgcactatgacgccccaggcctacttgaaaggcttgtattggttttcccaagagacgccaaggaaacaagcaaggaaagaaagtggaatgtcggaaaaggtctggttttcttttcagaagagaattcgacagatcctttggttgagcgtgcagcaatctcatgagaagatgggtggccgtggcaagattgtctgcgtggacgagactttcttcaccaagaaaaaaaaatccaggggaggcttccaaggacgcagtagcgtcgccaaccagacaattgtcatgggcttcttggaactggatttcagcagcaggaaggccacaggccgtgctgcccttgtcgagattccaaacagaaagacgagcactttgaaaaaagaaattgaggcccatgtgctccccgggaccttgattttcactgatgcacttcgagcttaccaattcctgggccgcagagggtctgcctatgtgcatcgctatgtgaaccacaagaagcgggaattcagccgagtcgaaaccatttttggagaggaagtcaacgtcagtaccaatgcagctgaaggcttgtttggcagactcaagagttatgtccgaaccagggacttgaggagggtccacaagaacaactacggaagtttgctcgccgaattcctctggtttgcgcagcggagtgcgcgcagggaagacccttttggtgaattgcttcttgttgttgggcggtggcaagaagcacatccaaaatttgtccgaccggaccatctcctgacagaacgcgtgcctcaagatctccaagccattttcagggaaatttgtgaagatccgcctgaagaggccgcgtgtccgcctgcagcacagcaaggcaaccggtttcaagcagaccccgcgtcgcccaatttacctttggctcctgttcctgaagctgtggcttttccagacgaagaagatgaagacaaggaagaaaatgtggagcagggggaggaggaagaagttgaagatgacgaagtcatggaaccagatgccgtgtattgcagccaaggtcatgcttgtgtttggtcggcgcctgtgccggaacaagtggtcaagaagagaagagggccgcgccaaatcatttggtgcaaggtgacttgcgaccgttgcggcaaggaagtaaccaccaacacttggaggtgtgccacatgtgattgggacatttgtttgcagtgcgcagcctagcttgagaccaagccctggcgcggaaaaaatcgagagaagacaccacgttggccatattgatcttaggcagtggcaggcgcaatatttctgacacaattgtggagatctcaaactgacacgttgcctgcggagtactaaactggacgtgtgccatgtgtaaatttgtaaacctcagcgagcaatctgagcgctgtgtgataagagtatgggagaagagtctttttagcgctgcttgtaatttttttgtagtcagagaagctttgaagcgatttggtagcatagtgaagtttgaaacataggtagttgaattcgtcttgagatttgatatagattcgatccgttttcgcgagatttcggtacagttgataagatcttgaacggttgtaaccttaaatgatatttcaagaggtatctggaattcagttttctgaaaggatatttcaaacggtagcaacgatagatcttattggcgcgctgagctggttggggtttcgcaggctcaagggttgatttgatgaaggacttggatctctacgatttttggttgctaggttcggctgattggttcccgcgcccgaccctgcccgggtgacattgctgccaaagattgacccagactaaaagagttagctgccagtgtgcaagcggtgaatttgactaattgaaaatttgggttggaaagccccgggggagaagcttaccgctttacagcgtttcctgcgccaaggggtttcccacgagaaggggtttcccaccgcaggcgttttcctactccagggtgtttcctccacaagctagagaatcaaatagagggggcttttcccaccccagttgaattcccttcaaaagaggtttcccatgagaggagatttcctgaagcaggtgacttcccgcactagttggcgtagccatcttcagcaagctgttgtcaagatcttccaggcaatgtccgctgaaccatgtgccttccagtttggaagaaacaggccaggggacacctttttcaagatacaagctgaccttgcaagtaccaccgccgcaccaagtgtctatcggggtcacgagtaggaaaagaagatgggatggtgaccaaatgcagcatgatcataacaaggggatgcctcgacaaggcgttgaacccatcaggtttcacaccctggccttaccagaaggaagtaacttcggtgaaaccgaccgtctggccttggtgtaatgccggaatggttcgccccttgacggtgtctcctcatactggacaacgcaaacctgcattcctggccgttaattaggccaccgaacccgctgaattggtgggttcatttcgtgccatcactgatagcattgccacttcactggtttaccacagccaggcagcagtgacgacacacgaacacttacttttgctgtttcgcccagtaatcataaacctttcgaagaacaaagttgtgcatcaccacctgaaatttccttgaggacgtgagtgacagtgatgcgaatgcgtgatggcatgacagccatcaccgacacatcgtgaggcggggaattcattgcatgtgcataattttcgcagaccactgccttcgcttcgtttgcttccaatcttcactgcttcgaagcttcgacggtttcacttgtttcatttggtttcacttgtttcacctgcttcgtatcgatcttagcttagtgctaccgaggcgatgagcaaaaaagacagccatcaccgacactctgcgaggaagaacacacaacggcagagaagtgaggcggggaattcattgcatgtacacatttttcgcagactactgccttagcttcgtttgcttcttgtcttcgctgcttcgaagcttcgtctgtttcacttgtttcacttggtttcacttgtttcacctgcttcttatcgacctcagctcagtgctgccgaggcgatgcatgcgagcaaaaaataaagtccaaaagtacgttttataggactttaagcgaggtccaagatcatcttcgttttaagatcactttaagccttaaaccccgatatgaatgggtctctttctctcaatgactgtccatatgctttagtgcatccgctcttgctctgacccggtgaataacggtaaatgcgatccgatggtggaccacacacgtggcggctgatctcgtgtgcatgctttgttatgtgcattttgcgaacgttagtggcgattatcgattgcacttcggtgctcaatacacctgccaacacgcaatgaattaagtgagtgcgatcgttttgcccaattaacgcttcttggtgctctggtttttttggtcggttggttggttctttttggagtgattcggtttgctctttttctggtttttgcttacttggcacctttttgcagtctgtacttgtggccgaggcttagcgccgcaacggcgccgcagcaagcaaaaaaatcatttgaaaa
>VSDK01010617.1_18011_24493
tctttctggcatatcttttgacattctctctggcatctcttctgacattctttctgacatgtcttctgacaaatcttctgacattctctctgacattctttctcgcatatcttttgacattctttctgacatctcttctgacattttttctgacatatcttctgacattctctctggcattctttctggcatatcttctgacattctctctgacatatcttctgacattctttccggcatgtcttctgacatatcttctgacattctttctggcatatcttttgacattctctctgacatatcttctgacattttttctgacatgtcttctgacatatcttctgacattctctctgacattctttctgacatatcttttgacaatctttctgacatatcttctgacattctttctgacatatcttctgacatttcttctgacattctatcctgacatttcttttgacattctctctgacattctttctggcatatcttttgacattctttttgacatctcttctgacaatctttctgacatatcttctgacatatcttctgacattctctctgacattctttctggcctatcttttgacattctttctgacatctcttctgacattctttctgacatatcttctgacattctctctgacattctttctggcatatcttctgacattctttctgacatatcttctgacattctctctgacattctttctgaacaCGTTGTGGTAAGATTTCGTGGCAGacggcatatcttttgacattctgtttgacatatcttctgacatatcttctgacattctctctgacattctttctgacattctctctgacattctttctgacatctcttctgacattctctctgacatatcttccgacatgacatcctctctgacattctttctggcatgtcttttgacactctttttgacatcttttctgacattctgacattctttctgaaactCTTCCGGGATTGTCGCAGCAACCACTGAGCGTGGACTGTCATGGTGGAAGTCTGCGCGACGATCCCCTGAACAGCTGGGTTTTTGCTGCCGTTTTGGCTTCAGGCTTTACTACACCGTTCAAGAAGCTATCTCAGTTGTTTAGTACAGCTTCTCCCTGTGGCATAGAGGAAACGCCTTCTTGGAGGAAATGTCTTCCCAGAGGGCGAACTGTGGGAAATGTACGAAACATTAAAGTCCAACAATAATCCATTTCAATTTTTTATTCGAAAATTAGAATTACAGATTGAATTGGTGTTGTTTGGGCAATTTTGGatcttttttgttgattatttcaGAAATTTTCTTATAAGACAGAGAATCAGTCAGAATGGAAATTTGATGGGTCAGAAACACATTTTCTAGGCAAATGTTCTAGAAACTTTTGTTTTCACAGCTTAAAACTCGCATATTACAGAAATCGAATTGTTCAAGCTGAAGCAGTGTTTCAGACCACACGGCATACCCTTCAATATCTTTCAGTTCTGGTTGTCTTCCCTAAATTTTCACTTGTATCTTTTCATCTCTCCGTCAGTAGTACCGAATATCAATTTGACCCGCAACTTCAATCCTGTAAAACTTGTAGGTTGCGATTCTTCGGATCCCAGTTTAAGTTCCAACTTTCAAAGCTTTCAATCCTGCACTGCTCAAAagtttcctttttttccaacTCTTCAATTGTCTTCTCGCCCGCCCAGAGCCGTCAAACCCTTCGAAAATTTTAATCAGCAACGCcctttttcaacatttttccaatGATGTGACATTCTCAGCTCTGACACGCTTTGCATTCGCAAATCTTTTTTCTCAAGTTTAAAACATCGAACGGTTTCAATGAACactccaatcatcaagcatgagaTTTTTCGAGTTCATGCAGCTCTCCGTCAGATCTTCACCGCTCTTAAAATTCAAGACCTGCAAATCACCATCTAGTTCACAATCTTAAGCTTTTACGATCCTGTGAGATCTTCAGCTAATCAAATTCCCAAGTTTTTCTGCTCGCTTTCAAAAATTCCACCGGATGAAAAACAATTCTTGTCTCCAGTTCACAATGCCAGTTTGCTTCTAGGGTTCAATTCTTTCATTGCGCTCAAGTGGTTCGAAATCTCGGTTTCTTCCCTTCTCAATCTTGCAATCTTCAAAATTTGGCTCACTTTCAAGCATCTAAATTTCTCCAAATCTCAAGTTTTTTCAAATTTGCTGACTTTCCTGCTTCGAAATCTTACAGTCTTTCTTCCTACCTTCTTTGTGCATTCTTTCCCAAATCAAAGTTCCATTTCTGTGGACTTGTCGTGTCTCCAGTCTTTGGACATTTTTCCAGCTGAGAAATCTTGAATTGAAACAATTTCTCTCCCAGAGGCTCAACTTCAACACCAGTCCCATCAATTTGAAAATCTTCAATTCAAAATTGACAGACCTGACTTCTCTCAAGCATCTTTCTCCTCCAAATCCAAATTTCTAAAATTTGCTATCTTTCCTGCAAAATCTTACTCGTTCTCCAATCTTCTCTGTACAACAGTGCCATGGTGGATTCGACTGGAGCCTCTATCAAGCTTTGGCCTTCATGCCGGCAAGCtctttggttcatggtgtggtttggtttgttgcagCTGCCCAGTGTGTGTCTGAGAGGACACGAATGGAAATTTTCGGGCAATGACTCGCGTTATTCCTGCTTGCATTGCACACACAAGATTGGGTTTTGGACCgaaaagatgatgaggatgaagaagaacgCCCGAGAAGCAAATTgcgcaacaaaaaaatgtcctGGAGAATCCAGGCAGCCTGTCGTACTATTGTGCCCGCACTATGACGCCCCAGACCAACTTGACAGGCTTGTATTGGTTTTCCCAAGAGACGCCAAGGAAAcaagcaaggaaagaaagtGGAATGTCGGAAAAGGTCTGGTTTTCTTTTGAAAAGAGAATTCGACAAATTCTTTGGTTGAGCGTGCAGCAATCTCATGAGAAGACGGGTGGCCGTGGCAAGATTGTTTGCATGGACGAGACTTTCttcaccaggaaaaaaaaatccaggggAGGCTTGCAAGGACGCAGTAGCGTCGCCAACCAGACCATTGTCATGGGCTTCTTGGAACTGGATTTCAGCAGCAGGAAGGCCACAGGCCGTGCTGCCCTTGTCAAGATTCCAAACAGAAAGACGAGCACTTTGAAAAAAGAAATTAAGGCCCATGTGCTCCCCGGAACCTTGATTTTCACTGATGCACTTCGAGCTTACCAATTCCTGGGCCGCAGAGGGTCTGCCTATGCGCATCGCTATGTGAACCACAAGGAGCGGGAATTCAGCCAAGtcgaaaccatttttggagaggAAGTTAACGTTAGTACCAGTGCAGCTGAAGGCTTGCTTGGCAGACTCAAAAGTTATGTCCAAACCAGAGACTTAAGGAGGGTGCACAAGAACAACTACGGAAGTTTGCTCGCCGAATTCCTCTGGTTTGCGCAGCGGAATGCGCGTAGGGAAGACCCTTTTGGTgaattgcttcttgttgttgggcGGTGGCAAGAAGCACGTCCAAAATTTGTCCGACCGGACCATCTCCTGACAGGACGCGTCCGCCTGCAGCACAGCAAGGCAACCGGTTAGAAGCAGACCCCGCATCGCCCAATTTGCCTTTGGTTTCTCTTCCTGAAGCTGTGGCTTTTccagacgaagaagatgaagacaaggaagaaaatgtGGAGCAGGGGGAggaggaagaagttgaagatgacGAAGGCATGGAACCAGATGCCGTGTATTGCAGCCAAGGTCATGCTTGTATTTGGGCGGCGCCTGTGCCGGAACAAGTTGTCAAGAAGAGAAGAGGGCCGCGCCAAATCATTTGGCGCAAGGTGACTTGCGACCGTTGCGGCAAGgaagtaaccaccaacacttGGAGGTGTGCCACATGTGATTGGGACATTTGTTTCCAGTGCGCAGCTTGAGACCAAGCCCTGGCGCGGAAAAAATCGAGCAAAAAAATTGCATCATGACAGATTCTTTGCAAACATGCCGCGCAGTCTTTGAAAATCAGCTGTGGTCATGTTCAATTCGCAAACCGCCTTACTTGAAGCAACGGTAGCAATTTTGAACTTAGACAATTCCAAACGCAATATTTCTGGAAAAAATGGCAGTAGTTGAGAAGCAGGTGTGTCCATCCTACCGTGGACGTGTGCCAGGCGCAATGGGATAAGAAACCACGGTTGGCCATATTGAATTTaggcagtggcaggcgcaatatttTTAATACAACTAGGGAGATCTCAAACTGACCACGTCTCTAGTGTTTCGATTTTTGGATATGGGCATGGTGGTACGCAGAGAAgtttgtgaggcggggaatttattgcatgtacatattttcgcagttttactgcatTTTCGCAGctctgctgcctttgcttcctttgcttctttgcttcgaaGCTTCATCCTGTTTCACCTtgcttcactttgtttcactgcttcttatcgaccttagcttagtgctaccagaggcgatgcaggcgagcaaaaaaaaactgaccaCGTCTCTCGCGGAATATTTGAGAAGCAGGTGTGCCCATCCTAACTTGGACGTGTGCCAGGCGCAATGGGATAAGAAACCACGGTGGCCGCATTGAACTTaggcagtggcaggcgcaatatttCTGACACAACTGTGGAGATCTTAAACTCGCAGAATATTTGAGAAGCAGGTGTGTCCATCCTAACTTGGACATGTGCCAGGCGCAAGGGATAAGAAACCACGGTGGCCATTTTGAATTCaggcagtggcaggcgcaatatttCTGACACAATTGTGGAGATCTCCAACTGACCACGTCTCTCGCGGAATATTTGAGAAGCAGGTGTGTCCATCCTAACTTGGACGTGCGCCACGCGCAATGGGATAAGAAACCACGGTGGCCATTTTGAACTCAGGCAGTGCGCTAGCTTTCTTCTTAGGAGACCCCTTGCCGGGGACGGAGCCTCCTATATATAGACGTTTTAGCGGTGATGATTTCACGTTTCCTCTTTGTTTTTCATGTCCGCTTGTCTCAAAATCCGGCTCTCCAAGGTTTCTTCTCAGGAGACCCCTTGCCGGGGACGGAGCCTCCTATGCATAGACGTTTTAGCGGTGATGATTTCACGTTTCCTCTTTGTTTTTCATCTCTGCTTTTCTCAAAATCCGACGCCCCAAAGCTTTCTTCTCAGGAGACCCCTTGCCGGGGACGGCAGGCGCAATATGTCGGACACAATTGCGGAGATCTCAAACTGACACGTTGCCTGCGGAGTACTAAACTGGGCGTGTGCCATGTGGAAATTTGTCAACCGCAACGATAGATCTTACTGGTGCGCTGAGCTGGTTGGGGTTTCGCAGGCTCAAGGATTGATTTGATGAAGGACTTGGATCTCTAGGATTTTTGGTTGCCAGGTTCAGCTGATTGGGTCCCGCGCCCGACCCTGCCCGGGTGACATTactgccaaagattgacccagaTTAAAAAAGCTAGCTACCAGTGTGCAAGCGGTGAATTGACTAATTGAAAATTTGGGTTGGAAAGCCCCGGGGGAGAAGCTTACCGCTTTACAACGTTTCCTGCACCAAGGGGTTTCCCACGAGAAGGGGTTTCCCACCGCAGGCGTTTTCCTACTCCAGGGTGTTTCCTCCACAAGCGAGAGAATCAAATAGAGGGGGCTTTTCCCACCCCAGTTGAATTCCCTTTAAAAGAGGTTTCCCAATGAGAGGAGATTTCCTGAAGCAGGTGACTTCCCGCACTAGTTGGCGTAGCCGTCAATTTGCCCGCAATCACAAGCATACCTGTCTGCGTAACGTGGAGACTAAGGCGTCTTCACATTCCAGGGGACCCAAATTCCTAGCGGAACAGACGGGTGTGATTCTGAGTCTGGAACTCATGAAGACTAAAGTGTTCCGCCAACAATGTGGAACCAAACATGGTTCAAGCCCATTGTTGACCAGACTTCTTCTaggggcccttccatctgtccctggaaaccgcttgcttttgagcTTCCGAAATTAGAACCGCGTTCAaggtgcttggggcagtttggtagcaatcgcttctttgcgttttttgtttttctgaagGCGATTAGTTGGCTGACATTGTATTTTGAAAGTCGCTTGGCAGCGGTCtttgattgggttgcgttgtgtgcaatttgctggttaaattattgatgcggttggcttgtggtgaacttttgttgcgcctgtgttgtgggtggtggtgtagcgctggtgattttgtcgcGGTTGTTGgcgggctggtgattttgtaatggtggtgttcgcGGTgcgctgctgatttttggtattggcggcgctggtcatgttctgttcaggcggcgccggtgattttgttgttattggtggcttCGGTGCGCTGGTGAGTgagtgcgttgtggtggtgagttttgttggtgatatcgcggcgcttatagttt
>VSDK01018746.1_850_7335
TTGCGCACTTTCGACTTCCTTCGACTTACATCGACGGGCaagattgcgatgttcagcctttTCTTCAAAGCAGTCATTGCATGGTACTATTGCGGATTCTATGGTATTGCCAACTTCTTGtcggttggcttacttctgctgcacgggatttactggtgctctcttagttcgctgtgctcgcgaatgccatactcgatcgctggtctttttacctgtaccttcactctgagctgcttaggtttttgtacagttttcgtctCACCGCAGTtatgttaatgcaccctcattgattgggatctttgagtcttttgtttgtttgatttgtgaccgcggccacagtgccaaagcggcgccctagaaaAAAAAAAGTTGTTGAGCTAATGTCGAACTCCATTGTCTTTGATAAAGTTGTTGCTCAGCAAATTTATAATCACATAGTGGATGCCATTGACGTCAATGGCAGTCTCTCTTGTGTGTTTTCTAGAGATGCTAATTGCTGGCNNNNNNNNNNNNNNNNNNNNNNNNNNNNNNNNNNNNNNNNNNNNNNNNNNNNNNNNNNNNNNNNNNNNNNNNNNNNNNNNNNNNNNNNNNNNNNNNNNNNNNNNNNNNNNNNNNNNNNNNNNNNNNNNNNNNNNNNNNNNNNNNNNNNNNNNNNNNNNNNNNNNNNNNNNNNNNNNNNNNNNNNNNNNNNNNNNNNNNNNATGCACAACCTGGGGTCTgtgtacttgcttttgggtgtccggcttcacccactcgcgcaaattcacttggttcgaatcgacagttgcaagggcttggccacagccccatgtcccttccataacatgaaggacgggactccttctgaggctgtgcttctggccgtaggaaatgatcttctgcaggttgttatcgagatctttcaGGCATGTCCGATGACCTATGTGCCCTTcgatttgggaggaacagaccGGGGGATAccctttttcgagattcaacctgaccttgcaagcaccgctgctgcgcaatgtacctatcacagtcaagagcaggataagaagacggtatgatgaccaaatgcagtatgattacaatcagggtagagacaccttgacaaggagacgaacctgccaggtttcgcactctggcctcaccagtaggtagtaacctctgtgaaaccgaccgtctggcccgtgtgtgaaaccggagtggttcgctccttgacggtgtctcccctaacttgggccttagtgcccatccctcaatggcccctggaggccttcaagatccactggctcaccagtggataacttctcgatcatcaacatggttacgcAGATACTCTGGCTCACTTAAAACTATATTCGTCTACATGGCGCATCAACTCACTGCCCTTGTTTGGctagacctgcgaaatcactgatcgtgaacatatggaatatcactgtcaagatgttctacgaggactatgcttacaattaccgcctcttgtgagtgacagtgatatactttcttttttgatggcttggtgagccatcacagtacaactctgcttgaTACGATGACGaacttacacttggatacgcagaggatcgtgaggcggggaattcattgcatgtacataattttcgcagaccactgccttcgcttcgtttgcttccaatcttcactgcttcgaagcttcgacggtttcacttgtttcatttggtttcacttgtttcacctgcttcgtatcgaccttagcttagtgctaccgaggcgatgtatgcgagcaaaaaaaaggaaaaaattgATCCACTGGAAGTAGCCTTGTTATTTTGAACCTGTTCGAATATAATCGATTGGAAACACTTGGAACTTGAAATACTTGAAAATTTCCAAAGATCTTGAAAAGCCAATGAAACCGGGAGGACATGACAAGAGTGGTGGCAAGAAGAGAAATGAATTTTCCTGCGGTCCAGTTTCGTGTGCGGAATTCAAGAGCTCGAAAGATCTGAAGGACTTAAAAAGCTTTGAGAGGGCATTAAAAAGTTGGAGGTAAGTAAGAAACTGGAAGCTAGACTTGTTATTTTCAAAGGGTCCAGTTTTTGAAAGCGATTGGAAGAATTTGGATCTTGAGATGGGTGAAGCTATCGAAAGAGGTCAATGACTTCATAAAAGCGGAGGACATGAGAAGACTGGAAGTAAAAACAAAATTGAATTTTCAACCGGTCCACTTGTGGACAGAAATTGAAATCTGGAAGGATCTGAACGACTTGAAAAAGTTGAGAGGCATAAACAAAACTGAAGGGAATGAAAAAACTGGAAGCtagatttgttgttttcaacgGGTTTCACGGCTGCAAATTGGACTGGTTACTGAAGCGGTTCCACTCGTTGAAATTGATTGGAAAGATCTGAAAATTGAAAGCGTGTCGTTGTTGAGATGTGTCTCTTCATTCTTGAAAAAAGCCAGGAATGAAGGATATTGAAGGGTAGTCGGGCAGCTGTAGTTTGAATctcaatttttgtttgaaaattCGATTTCCGTGATCTGCGAGTTTTGGGCTGTGAAAACAAACGCTTCTAGAACatttggtgccatggtggattCTAGTGAAGCCTCCATCAAGATTTGGCCTCTATGCCAGCGAGCTCTGTGGTTTATGGTGTGGTTTGGCTTGTTTGCAGCTGCCCAGCTTGTGTCCGAGAGGACATGAATGGAATTTTTCTACAGCTGTTGGCATTGCGCGCGCAAGATTGGGATTTTGGACCGAGGAGGTGACGAGGGTGAAGACGAGCGTCCCAGAAACAAGTTGTGCAACAAAAAGATGTCCTGGCGCATTCCTGGCAGCTTGCTGTACTATTGTGCCCGCACTATGACGCCTCAAGCCCACTTGAAAGGTTTGTATTGGTTCAGCCAAGAGACACCAAGGAAACAAGCGCGGAAGGAAAGCGGGATGTCCAAAAAAGTTTGGTTTTCTTTTCAAAAAAGAATTCGACAGCTCCTTTGGTTGAGCGTGCAGCAATCTTATGTGAAGATGGGCGGCCGTGGCAAGATTGTCTGCGTGGACGAGAATTTCTTCACCAAGAAGAAAAAACCCAAAGGAGGATGCCAAGGACGCAGTAGCGTGGGCAACCAAACCATTGTCATGGGATTTTTGGAGTTGGACTTGAACAGCAGGAAGGCGACAGGACGTGCTGCGCTTGTCGAGATTCCAAACAGGACAACGAACACTTTGAAAAAAGAAATCGAGAACCATTTGATTCCTGGGACCTTGATTTTCACTGATGCACTGCGGGCTTACAAGTTCCTGGGCCGCAGAGGTTCTGCCTATGTGCAGCGCTATGTGAACCACAAGAAGCGGGAGTTCAGCCGAGTGGAGACCATCTTTGGAGAAGAAGTCAACGTCAGTACCAATGCGGCTGAAGGTTTGTTTGGCAGACTGAAAAGTTATGTCCGAAACAGAGATTTGAGGAGAGTGCACAAGAACAACTATGGAAGTCTGCTCGCCGAATTTCTTTGGTTTGCGCAGCGGAGTGCGCGCAGGGAAGACCCTTTTGCTGAGCTGCTGCAAGTCGTTGGACGTTGGCGAGAAGCACATCCAAGATTTGCCAGGCCAGAACATGGCTTGATTGAACGCGTGCCTCAAGATCTGCAAGCAATGTTCAGTGAAATTTGTGAAACCTCTGACGAGGCAGATGAGGTCCATGCCGCGCACCCGCCTGTGGTGCAGCAAGGCAACCAGTTTCAAGCAGCCCCCGCATCGCCCATTTTGCGTTTGGCCCCTGTTCCAGAAGCTGCGGCTTTTCCagacaatgaggatgaggatccaAAAGAGAAGTTGGAGcagggagaagaagaagaggctgaagatgatgaaattaTGGAACCAGATGCCGTGTATTGCAGCCAAGGTCATGCTTGTGTTTGGTCGGCGCCTGTGCCGGAACAAGTTGTCAAGAAGGGAGGACCGAGCCGAATCATTTGGTGCAAGGTGACTTGCGACCGGTGCAAGAAGGAAGTGACCGCCAACACCTGGAGGTGTGCCACATGTGATTGGGACATTTGTTTGCAGTGCGCAGCCTAGCTTGAGACCAAGCCCTGGCGCGGAAAAAATTGAGCAAACAATTTTTTGCTTGTAGTCTTTTTGTAGTCAGAGAAGCTTTGAAGCGATTTGGTAGCATAGTGAACTTTGAAATATAATTAGTTGAATTCGTCTTGAGATTTGATATAGACTCGATTTGTTTTCGCTAGATTTCGTTACAGTTGAGAAGAATTTGAACGGTTGTAACCTGACCTGATATTTCAACAGGTATCTGGAATTCAGTTTTCTGAAGGGATACCTCAAACGGTAGCAACGGTAGATCTTACTGGTGCGCTGAGCTGGTTGGGGTTTCGGAGGCTCAAGGGTTGACTTGATGAAGGACTTGGATCTCTACGATTTTTGGTTGCTAGTTTCAGCTGATTGGTTCCCGCGCCTGACCATGCCCGGGTGACATTgctgccaaagattgacccagaTCATCAAGAGTAAAGAGCTAACTGCCAGTGTGCAAGCGGTGAATTGACTAATTGAAAATTTGGGTTGGAAAGCCCCGGGGGAAGCTTACCGCTTGACAGCGTTTCCTGCGCCAAGGGGTTTCCCAGGAGAAGGGGTTTCCCACCGCAGGCGTTTTCCTACTCCAGGGTGTTTCCTCCACAAGCTAGAGAATCAAATAGAGGGGGCTTTTTTCCCGCCCCAGTTGAATTCCCTTAAAAAAGGTTTCCCATGACAGGAGATGTCCTGAAGCAGGTGACTTCCCACACTAGTTGGCGTAGCCCTATGAAACCCTCTTTTCATGGACCTTAACCCCATTCTGTCCATCCTCGGAAATATTATCCATCACCGCAGAAGAAAGTTTGGTTCAGACGAAACGAAATTTGAGTTCCAAGCTGACTACCCGATCATTTTTGAAGAATTGCATTGGCAGGCAGAAGATCTTTACTTTGAAAATTTCTGTTTCGAAAAAGACCAAACACAAGGGTTGCGAGATTGTTGGTTTTCAGCTTACTCTATCTAGTTGAATTTTTTCGACTCGGACTACTAGCGAGCAGTTATTTTCTGCTTGTTTGGCGTTTCGGAGGGAAAAGAAAGATTTTGGACGTTCGAGATGCGCGAAAATGTTGCATGACGATGTGAAGAAGTGGatctgttttccctttaaagGTCTCATTGCCACTGTAGCCGCGGTTGCAAAGGAACAGAAAACACGACAAAGGAGtgaaacaaggaaaccaatgactTCCATTGCTGTATAGCTCTGAGACGCAGTAGCTGACAGAAGACAGAAATGTTTTTTGTCTCCATGCGCCATTTCGGATGTCGCCGCGCAACTGTCTGAAATTATCTCAGGAATGTTTAATTGCAGCTGTCTCATTTTTTTCCAAGCGCGAATATATCTTTATTTTCTTGGTTCTTTGAAGATTTTTCCAGCATCGAAATCGTTCATTCAATCTGATTGATGCTCATCACATTTTTGAGACTATATCTGGTATGCCCATTCGGGTTTGGCTTTCGTTTTGTGATTCGGTGGGGGGGGGCTGGAGCCCCCCTCCTTTCCTTTTTATGTCTTTGCATTCATTCTGGAAGGTACAACCGATATGCTAGTGGCATTCCCTTGGCTTTGCTGGATTGTACGAAAAAACTTTGGCATTATTGAGGAAGGATACTTGGCATTGACTTTGTACTGGAACTTGGACAGATCTCTATTAACGCTGAATGGAGAAGTGTGgtgatcatagatgatgatgcGTGCACCTTGTCAACTGAGCaaagtgagtgcggagtttcacttgGTACTTTTCGATAGTTGTAAGCAATCCCTGCGGtgcattgaattgatggtttgtgtggtttgtgttggtgcggtttttggtggcttgttctggtttgttggctggtggttttgtttggtttttggtcttgctGGTTCCCGTTTTGGTTCGGTTGTCACACTCTGCATCATTGCACCTGTGCAGTTTTTAGTCTACTCTTTTCTAGTCGGACATATAGCGACTGGAGTTTGGTGCTCGTATGGCGCTACGgggggaaaaaaaatcaaaattaaaaTCATTCATcgatttgtttctttgcattttttggttctttCCTATGGTCAAGcaataaaatcattgatttgtcCCATCTTTGTgtcttttggtttcttggtcttTGTGGACCAAGAAAAGTATTTGTCAGTTCTTCATGTCTTTGGGTTTTTCAGAATGTTTGTCTTCAGCACTAGCGCCTTTTCGAGCATTCAGATCATTCATTTGaccaattttcatttttttttatttttttttaatttttttcattttttcatatttttttgatggtgaagctttGCAGAGCAAATCGAACAGTCAAGTGCAGTCTGAACATGGTCACATGTGTGTGCAGCTTGGCTTAGGGTTGGAGAGGGAGGGACACCTTAAGTCCTTCAAAGTGTGGTCAAAAAGATCACAGGGGGTTGGCGTATGT
>VSDK01003368.1_536038_542343
aaaaaacatgatatgttCTTCATGTCAGTTACATTACCTAAGAATGTTTTGGACATCTCTACTGCTTTTCCAGGCCTGTGCTATCTCAGCTCCTGCCAAAGCAGAAGCTGGAGGCGGCAGGGAGTGCTGGCAGCTGGCGATGCTTGGGAAACcaagcagtggtggtggtggtggtgacgccTCCACAGGGACCTCGAGATCATGATATCTACAACCGGACAGTCTTCGATGGTAGTGACTAGCCTGACGCACACTCAGTGCCAGCCCAGCAATGACTTGGCCCCCCGAGCAGCTCAGACGCTGCGCAGGTATGTCTCAAGGCGCACCGTGGCCAATGTCGGGGGTTGATGCTATTGAGAAAGGTTGATAGGATCAAGAACCCGTATTCCATCAATTATGGGGACACGACCAacctcaacaaaccatggttgggttTTGGCAGTATGGATATTGGAACATTAAATCTTGAACTGTTGTGAGTTTGCggtttgttgttcttgatttgCGGCTGGAATTGGGACTACGCATGAACTGTGAATGCAAACATGAGTCAGTCAATGTGTATTCAGCAGCGGTTTGTATATCCAGTTCTTTTGTGAAAAGTGAaaaacatcatgcatcatttatAACGAAATCGATGTTTGCTAGTGGGATGGATTATATATTTGTTGTTGGCTCCAGCAGACTTATGAGAGAATCAGCTGCAAATTTCGTTAACAAAGGGTCGtcagcagcaagcatcatgtTTCGTTAGCCAGTCTATCCACAGTTTCTTGTTGGACAAACAACGTGAATGACGATCTTGTTGTTTAGATATCACGGAAACAGGGACTATGGTTGCAGTCTCATGATTTGTGACATGCAGGGATTACTACCCGGTACTGTAAGCAGTCCATGTGGCGTtactgatgctgctggttgcatGGAACTTGCGACCGGTCACATGATATGGCTGGATGGTTCCTTGGGCGTTTCGCCCTCCCACGGTTTGCaaggttttgcttttttttttatatatatatatatatttcttcgAATGTGTATTACATACTTCTTNNNNNNNNNNNNNNNNNNNNNNNNNNNNNNNNNNNNNNNNNNNNNNNNNNNNNNNNNNNNNNNNNNNNNNNNNNNNNNNNNNNNNNNNNNNNNNNNNNNNNNNNNNNNNNNNNNNNNNNNNNNNNNNNNNNNNNNNNNNNNNNNNNNNNNNNNNNNNNNNNNNNNNNNNNTCGTTGGTGGAAGGCGAGGGGCCCCTCCCtctgtgatttgtttttgtatagTTTTCTACACAATGTAGTTACTATACATGTTCCTTTCTTGTTCAGTTGTCATCACATGTGCACATCgcgcatggctcaagactttgcgtagcctgcgctctgtGGAAAACAAGTGACTGCTGTGCTTCGCCAGTGTCAATTTGATAGGGATCCTTTAAGGGAATTTAGCCTCACCCTCCCTCTCCATGTCTTTCATCTCGTTCTAAGACTtatcattgccagccatgttcattattaccatcatatgTGCCATAGACAAAAAGATTATAGCCCTCCCACCCATGCCCTCCAAAGAGTTTGAAGAACCGTTGTACCATAAAATTTTAGAAGCAGTCTCCCAAAGAGTGAATCCACAGCGGGGATTGCAATCGGGATTGCAATCgggattgcaatcgattgcaatccaTTCCATNNNNNNNNNNNNNNNNNNNNNNNNNNNNNNNNNNNNNNNNNNNTCAGTGCAAAGGATTGCAACAGGTTGCAAGCCATCCACTCCCAGCGTTGCCGAGGAGCGCCTACAACTTCTTCATCCTTAATCTTCTTCTTGATCGTTGGAGTAGGTGTCTGGGATTGCGCGGGGTGCGCCTGATGTGTTTGGGGATTCCATGTGTTCAGTGACTTTGGATTGGTTGTGCCTGACCGATTGAACGCTGCAGCCACGAATATCTTACAGGTGCTCGTAAAATAGAAACCCGCTGTGTAGACATGGAGTTCCAAGTTGAGGGCCGAGTTGCTTTGGTGAGGGGAGAAGCAACGCTTCGTCTGACCCCTGTGGTTGCAGAGGTTGTGCACGTGAATGTCCCTAGGCCAACTGTGCAGACAGTGGCCACATGGAACGTGCATTCCTCGAGACTACCCATGTCCACCAAAGTGTTGAACAGTGCCATGGTCACTGTTCAGGAACAGTTGCGGTTACCGAAAGGGCACTCCGGAGCATGGACAGCGGAAGCCACAGAACGCTTGGCGACCAACTTGGCCAAGCCGAAGCGAGGAGCCGCAAGAATTTTGGCCAGTGAGGACAAGGGTTCTAAGAAGCGAGTCAGAGAGGAAGATGGGGAATCCTCGTCCTCTGATTCCTCCAGTAGTTCGTCTTCTCCAGCATCTGTGAAGTCTAAGAAGTCAGCTACCTCTTCGAGTTCAGGTGAGGAGACTAAGGCAAGCCTGCGCCAGCAGGTGTCGGAGCTTCGTGCTGAGGTGATTGAGTTGAGTGAAGCCATTAGCTGCCACCAGGAGATCGAAGAAGAGAATGCTGCCTTGCAGACGGAGTGCGATGCATTGCGTGAGAAAGTCCATATGTGGAAAGAATATGTGAAAGTGTCAAAGAAACGTCTCAGGGACGTGAAGGCACAAAAATGAGAAGCCAGTGAAAGATTCCCAGACGTGTGGCTTGACGGTGAAAAAAATTGAGCGCTGCTGTCCTATCCGAATAGCTGTCAGGGGGGCCTTGCATGTCAGAACATTGTGCTGAAGatgtacacacacaaatacGTCAAAGCTTGCAAGActgtgtatgtagatatacataaagTATGTGCAACTATGCGCCCGCTTCTATTCCCACTACAAGTACGCCATCGAAGTAGATGAGTCTCATCTCAACAAGGCCAAACCAGGACATCTCACTCGCTCGGGTCGCATCCAGAACGACCAAGTGTGGGTATGGGGCGCTACCCTTCCCAAGCAGCCTGATCGATTTGTTTTCCGAGTCCTACAACATCCGTAGATGCCTGTGAAGGACGACCTCGTGGAAAGCAAGAGATTTTGGATTGTCTTCGTTTTTTGAACATTCCCAAGAAGACCATTCTTGTGACGGATGGCTGGAAAGCAACGAAGGCTGCGGTCAAGGCATTGAAGGATGAGAAAGGCTGGGGTGATGCTGAGCTGTGGCATGAGGTAGTGAACCATAGCGCTGGTGAGATAGTGAATACTAATGGTTTCACCACCGATCATATTGAAACTCGGTGGAGTGCAGTCAAGCGCTGGGTACGAAAGAGATCCGGAGGCATGATGCCGCGACACAATGATCGTCGCAAATGGACCCGGCTCTTGACAGAGTTTCGCTGGCGCAAAATTGCGTCTCGGGACAGCAGCGCGGATGGTGGTCGCACTTGGCAAGTGCCTTTAGTCGAATCTCTCACGGCGCTGCGTAGCCGAAGCAAGTCTTGAGCAGAATGGCAATGAATAGACAAAAAAGGACTTTGGGAGCAGCATCGCGCAATTTGAGAAGTTGTACTTCTGTGATGTCTGTGGCTTCCTTGATTCCTCAAAACACATAGATTATGTTTGGCTTGGGCCATTAGAGAAGTCTAAGTATGATCTAACAGCTACAATTCTTTCTCGGCATCTGGATGATGTGAATACAATTTGAAGACATAGGATCTGGAAGATCTGGGAACTGCAGTCACTTGAATGTGTTCCCATTGCAAAGTGAATGGGTGGACAGCAATTTCTATGCACAGGGGAATTTACCTCAAAATAGTTGAAGTTACATCGACCAGGCTGCACATTAATACTATGTGCAGACCACATTTACTGATTGCGACCTTAAGATTTGGAAACTGCAGTCACTTGAATGTGTTCCCATTGCAAAGTGAATGGGTGGACAGCAATTTATATGCACAGGGGAAGTTACCTCAAAACAGCTGAAGTCACATCGACCAGGCTGCACATTAATACAATGTGCAGAGCACATTTACTGATTGCGACCTTAAGATTTGGAAACCGCAGTCACTTGAATGTGTTCCCATTGCAAAGTGAATGGGTGGACAGCAATTTATTTGCGCAGGGGAAGTTACCTCAAAACAGCTGAAGGCACATCGACCAGGCTGGAAATTACTATTATGTGCTTTGCATGTTTAATGATTGCGACCTGTGCTTCGAAAAGGACTTTGACAAAAAACTCACCAAATATGGGAGGGCGAAACGCCCGCATAACCGGTTGGATATTATTTTCAGGCACATTTAGTGAATTGCCCTGTGCATTCTGCCGAGAGCTTCTAAAAGGTGTATCAACTGGCCAATTTGAATGATGACTGAGAGTGTCGCTGCGTCGCAGTCTGGATTTCCAACTGGATCCGGCAGGAATTCTCAGTGATGATCTCACAGAAGAAGAGCTGGATCAGATCTTCAAAGATCGCAAGAAGACCATCGAGCAGAGGCTGCTCGAAAATGCTTCCCAGCCATTTTTTGCTAAAGAGTTGTTCTTCTTGGCCAGAATTACGTGTCAATAATGTAGTAATGGCATATTTACTTGCATATAAATCGATATGCATGTCTTTTTaaatgtatttttatttttaacGTCAAAGGTAGGGCCCTTAGGGTTACCTTCCTTTTCATACGCACAGGCACAGATACATACAAATACCTTGGAATGTATCACACATGAGTGCATGGGCGATGCAAACTGAGCAGTAACGACTTTACTTTGCTCAAGTGTTCTCAGTGGTTGGGATGTTTATGTGTTTGATTTCATGGGAGGGATCTTGACTGAAGAGATGTTCGGGGAGAGTCCGCCTGGGCCTAGCCTGGGTTCGCTGCAACTCACAACTCGCCGATGTTTGCCATGGCAAAAGGCTAGTGACCCACTGCTATCCATTACTATCAAAGATAGACGATATATCACTTCACCTGCAACAGGTTTGGGAGTGCTTTGAGATGTGCACTCctgttggtgatggatatggTCAATTAGTGAGCAGTACCAAGCTATCCCATCTCATCAGATACTGGGTGATGATAGTCGATGAAGAATAGGTGTTCAGCGGTACCAAATCATCCGCGACAACCACGCCAGCCCCGGTGTGCACGGTCATGgcccaaacaaaaagcaaagccGTTGGCTTCTTGCAAAGGCTGACCAATGATTAACTTGTCATCCTATTATGGCCGTACTCACTGATTTCTTCAGCGTGGCAGGGTCAAAATGCTCTCACTGAATTGAAGAAGGAAAACTCCGCTCATTATAGCTGCATTGCAATATACTTCAAAGAAATCAATGTGACGATATCATCGCACATGTGTGCTCCTCCGTCGAACATGCCAGCGATCATCACccaatattgatgattcttaGAGACTTGAATTTGATCACTGATAGTTGGATGCATTATAATTAAGTTCAAAATAGAGACTGGAGTTTGATCACTGATGACACGCCAAGTTCGATTAAGTTAAGAATTTGATCAATGCACACATGTTTTCTTCGTGCTGATGGCAGGTTTGAGGAGCCAGTGGAAGAACCTGCTTCTTTTATGAGGGAACCTGAAGACGCTGCCACTAAGGAGCGGTGGACACACCATCGGTAGTGGAGTCTTGTGTTGAGGTTCTGCTGCGTAGACGATCGTAGATTCAGCGATTCTGGGTAGGGGTCAATGCTAGATATGCCATAACTTTgaaaggggtacagggttttcccCACTCCATATGTTTGTACAAATCAGTTTTTACACTGGATCCACACTGAATATCACTGAATAACGCTCACGACTTTACCAACGTACCATTCACTGACAAACTCATTCATCTACAACAAAGGTAATCACTGCTTATCTTTATTTTCAATTCAGATGCTACATGTACTGTATGCGACATTCATAAGTACAGCACTTTGatgcatacacgcatgcatattTATGCATACAGTATCAAACAGTTTAATACACTTGGTGCAAGCCTCAATTGTGTgcattcataattcatcattattcaaatTGTAGTGGTAATTTTTGATATGGAACCTATTGCTATTCGAAATTCGTATAGTAGTGGTaaatcattttttgcttttCACGACTCAGCTAGCATGAGATATGCGTCATCGTACCTATGTGTTAGAGTTTCCCAATGCACAGCGTCGCTAGGAGAAGCTGATGCATTTGATGCGGCAGATGAGACAAGAGGAGGAGACTGGATCTCAGAGTCGAAGTGAGCCCTGCAGAAGTTGTTGAAGCTTGGGCAATGGCACCCAGCGATACGAAAGGTTGATGGGGTACAGCTGTCATATAACTTTGAACATGACTGATGTTC
>VSDK01000489.1_18212_24691
TGCATCActgaggagtgcggtgccttgacaagcctgctgctccgggaacacctagccttggcctggcctttgctggctgttcctttggcagttcgcttgacggtactgcatacctttgCACCATCGATGAATGTGAGTCCATGTTTTGACTTAGGACCACTCGGAGCTGGTGATCCCTGTCGTTTATCCTGTACACAAATGCTCACAACTTGTGAGGCTGGTGTCGGCCTGCCCCGCTTGTTCCCATGGAATATGGCCGACGATGATCGATTCGCTCACAGCAAGGTgtgggggaggctggggcctcccccCTTTCTTTCGACTTTCCCTTTTTGTGGTGACTCGCTTTTGCACTTTGCTTCGCACTATTCGGGCCGCAAATTTGATCGGGTATATTCTTCTGGTACGAAGCTGCTGGAGTGGAAATTGTGCCGGCAACAGGTTGTGGTCGCTACCAGGCTGTTCTTCACTGTCCGACGCGGATGGGTGGTAGATGGAGATCTCCTTAGAtggttgagatgctgatgcctggctcttgtactactgagaagcgtgagtgcggactgtcaccgtttcacctttgcacagtTAGGTAGAGTTTTTCTTTCTCACTTAATCCAGATGACCggtgtgttggtttgcttggttctgggtcgggttgtttcttgctgttttggtgggctgtttggtttgttggtttgctggtttggttttggttacTTGGTCATTTGGATTAATTGGTGATCGTCAGATCCCTTTGTAGCTTCTGGGACgcttggtgacctgcattccgcgtgcaataggcaccacatggcaaaaaaaaaaagatctaTCGTTTTCGGTGTGTCATCTGGCCTTCGAGATGCTGAACTCCTTGCCGTCTAAGCAGATCGATACTCGACGCGCAGATCCGCAGCAGTTGCATCGAAGTGCTGAGCAAAATGACTTGCCACTGCAGCGTGGCGGTCCAGGCGCTGTCGTGCGAGGGGCTGTGGCCAGAACTGGAACCGGACATTCGCAAGAAGAGACAAGATGCCATTGCAAAGCTGGAGGTAGAATGAGTGCCCAAACGTATGCACAAACTATGATGCTCTTACAATGCCCAAATAGAGAGAGCAAATTCGGATTGCACGTTTATTCTCATGCCATCTCATTGCTACCTCAATTCTGAAGAGCACCAAAGCCAAGGTGCTATGAACGCAGTGATTTATCTCTGTTCGACACATTTCGACACTGGTAACTTGCATTGCCTGGTGCAATTTGTAATTTGTTTGGCGGTCATTCAGTTATTCCGACCCAAACGTGCCCCTACATAAGAGACCGCACTTTGATTGTTCCTCCAGCActagttcatagatgttcaaaaTAATTTGGATGAGTTATTGAAGCTGGTTCGACCtttgtgtgtttttggtttgaccactgacccaaactttgctaGTTGGTGTCAGAACGCTCCATGGTGTACAATAGGTAGTAGAAATAAACTCATCTTGCAAAATTGTAAAGGATCTAGGAAGCCCAGGAAGCCGCTAGAAGCAGCAGGTCTAGCATCTCTATTTTTCATACCCGGTCTTACCTCTCGCTCCCTTGCGGCTTTTGGCTCTATCCGGGGGATGcagaggtttgcttacagaagtattcctctaTTGTGGCTTGTGGTGTgaagtttgctcacaggagtattctcccATCTTCGCTCCCGCCCTGATGCTTGGAAATCGCAGCAGTGAGGTGACTGGCCCCTGGATCAAcgtcgcccagtggcatgaacgaccaCCGAAGGAACTTACTAACCACCTTCCAGCTGAGCTGAGAGCGATGGACTTGAAATGCTCAGTGTTGACCATCCCCTTTGGTCTCGACAGTGGGGGCAGACCTTACCAAGTTCGACAAGATGACATACTCAGAAAATCCGGTGAAGAGCATGCGGACCCAAAGGGGTATACAGGTGTGGCGACTGCAGGGGAAGTCGACTATGTTAGGATTGTCCAACGCTTTCTTGCGGATAGGGATGCCtgggcattttttttggtgcaggAAACCTGTTTTGGTGGGAAATCTCTTCTCACAGGAAACATCTTGTTGGAGGAAATGTCTTTCCAGAGAAGCGGACTGCTTAACTCTTCTTGCGGGAAGCCTTCACATCTCTTGTGGGAAATGCATGAAACAGTAAATTTCGGACTTTGGACCgaaaagatgatgaggatgaagaagaacgCCCGAGAAACAAAttgtgcaacaaaaaaatgtcctGGAGAATCCTTGGCAGCCTGCCGTACTATTGTGCCCGCACTATGACGCCCCAGACCCACTTGAAAGGCTTGTATTGGTTTTCCCAAGAGACGCCAAGGAAACAAGCAATGCCACCTACAGATATCCCATGGCTTCTTGAGCCGGCCAACTCTTGGGGTTTTCTTCATGGCTTATCAGCACGCTTTGGCATTTCGTGCTTCGGCAAGGCTAATCGTCGCTCTGCATAAGCTCTGTTGCGCAATTGCTGGATACATGTATCACATGTCACATCACTAACAGACACGACCGACTGCAACTCTGGCAATCAGtatcacaattttccgccgaattggttgatgcacacagtgatgtGTTGTGCACGAGAGggctttgctagctatcacagaaccaactgcaacgctcCTTGCTGAACGTTGCGCAGGGtaatgcagaggacttgtgaggcggggaattcattgcatgtacatgattttcgcagtttttactacctttgcttcgtttgcttctacgcttctctgcttcgaagcttcgtctgtttcacattgtttcacttcgtttcacatggtttcactgcttctaatcgaccttagcttagtgctaccaaggcgatgcaggcaagcaaaaaagacgccaaggaaacaagcaaggaaagaaagtGGAATGTCGGAAAAGGTCTAGTTTTCTTTTCAGAAGAGAATTCGACAGATCCGTTGGTTGAGCGTGCAGCAATCTCATGAGAAGATGGGTGGCCGTGGCAAGATTGTCTGCGTGGACAAGACTttcttcaccaagaaaaaaatcCAGGCGGCTTCCAAGGACGCAGTAGCGTCGCCAACCAGACCATTGTCATGGGCTTCTTGGAACTGGATTTCAGCAGCAGGAAGGCCACAGGCCCTGCTGCCCTTGTCGAGATTCCAAACAGAAAGACAAGCACTTTGAAAAAAGAAATTGAGGTCCATGTGCTCCCCGGGACCTTGATTTTCACTGATGCACTTCGAGCTTACCAATTCCTGGGCCGCAGAGGGTCTGCCTATGTGCATCGCTATGTGAACCACAAGAAGCGAGAACTTAGCCGAGtcgaaaccatttttggagaggAAGTCAACGTCAGTACCAATGCAGCTGAAGGCTTGTTTGGCAGACTCAAAAGTTATGTCCAAACCAGGGACTTGAGGAGGGTCCACAAGAACAACTACGGAAGTTTGCCCGCCGAATTTCTCTGGTTTGCGCAGCCAGGCGCGATGGGATAAGAAACCACGGTGGCCATATTGAACTTaggcagtggcaggcgcaatatttCTGACACAACTATGGAGATCTCAAACTGACCACGTCTCTCGTGGAAATTTGTAAACCTCAGCGAGCAATCTGAGTGCTGTGTGATAAGAGTATGGGAGAAGACTCTTTTTAGCGCTGCTTGTAATTTTTTTGTAATCAGAGAAGCTTTGAAGCGATTTGGTAGCATAGTGAAGTTTGAAACATAGGTAGTTGAATTCGTCTTGAGATTTGATATAGATTCGATCCGTTTTCGCGAGATTTCGTTACAGTTGAGAAGATCTTGAAGGGTTGTAACCTTAAATGATATTTCAAGAGGTATCTGGAATTCAGTTTTCTGAAAGGATACTTCAAACGGTAGCAACGATAGATCTTACTGGTGCGCTGAGCTGGTTGGGGTTTCGCAGGCTCAagggttgatttgatgaaggaTTTGGATCTCTACGATTTTGGTTGCTAGGTTCAGCTGATTGGTTCCCGCGCCCGACCCTGCCCGGGTGACATTgctgccaaagattgacccGGACTAAAAGAGCTAGCTGCCAGTGTGCAAGCGGTGAATTGACTAATTGAAAATTTCGGTTGAAAAGCCCCGGGGGAGAAGCTTACCGCTTTACAGCGTTTCCTGCGCCAAGGGGTTTCCCACGAGAAGGGGTTTCCCACCGCAGGCGTTTTCCTACTCCAGGGTGTTTCCTCCACAAGCTAGAGAATCAAATAGAGGGGGCTTTTCCCACCCCAGTTGAATTCCCTTTAAAAGAGGTTTCCCATGGGAGGAGATTTCCTGAAGCAAGTGACTTCCCGCACTAGTTGGCGTAGCCGGATGCCTTCCTTCTGAACGACACTGTGTGcctcattgttgacagtcgACAACCTGATCAGGTAGAATATTGGCACTCCTTTCGGCCCTGGTGGAGTTCTAGAAGGAAATTGGTTGGGCTAATGCGGGAGAAAACTGACCTGGTTTGGTACCATCTGGACGCATCTTCAGGGCTAGAGAAAATCCCACATctgggctggtaccttcgtgctTGAGACGGCTAGGTTCCTCTTCCCTCAAACTCACCTGGTACTGATTGACACTGACTGTGTTCCTGTGGCTGCAGCTATCCCTCCGCCTTCGGCCCCTGCCTATCCCTACTCCTGCGGCCCTTGCCCGTGGCTCCAAAGGGGCCGCCCCGGGCATGCTGTTAGTCAGCGAACATTCGATGGATCTCAATGCAGGTTTGGTCGTCTCGATCGGTGAGCCGGGAAAGGACGGTCCCAACCTGTCATACACCGCTGCGCAATTGGCTGATGCTAGGCTGCAATCTGAGCGTGACTTTTTGAACAAGAGCACTCCAGAAGAGGATCCAaccacgttgctcaaaagtggatTGATCAACACACCTTTATTGGGGGTCAGTTATCGTACCTCGTTGgacatatgccatgcatggtcattgctggggagGTTCCTGTGCACCTTGTGTTGGCCATTGCCAGTAGGATGGTCATTAGGTCAGCAATGGCCGCGACAATCCAGTGATGAGACCCTGCGCCCGCAGGCCAGATCCAGAGACCCGTCCTACATTGAGTGGGCAAGGGTTACTTTTGAGCAAGGAGCATTATCGGTTTTGCCCAACATAGGAGGAAATCGTTCAGTTATCACCCtgccaggtcaatggttgttccagtccaATGCAATCTCAACGCGCGCCATCCGGCCAGCAATATACCACAGTTATGGTAAAGCAAAGACCTTGGCACATGGTGCCCTTCAATTCCTCACAGACCAAGGGTGGGAATCAGTGGTTGCAGCACTGTCGGGAGTGGAGgaatttcatgccatgtggcatcagtccGGCTGGAAAGCGATGTCAGGGGTCACCTGGTTCGGTGAAAGTCAGTCATTTTCACTGCCGGAAGGCCATCGTAACATCTTGCTGTGTGCGTGGGCTTATCGTTGCCCACCGCCGCGCACACTGTTTGCTGATTCAAGCAGGGAGCCTCGGCTGTTGCCATGGTCCCTGGCAAAGCTTCCACTGCTAGGCAAGACTGAGTTCCCGGATGAAATTGCCGCCCCCAGTGTTCAGCCTcctgatatgatggttgaatcgccTACCCACATAGAGTCCCCTGCACAGCTTGCATCACTGAGAAACTCACTAGTCCCTTGCCGCAAGGAGCTTAGCGAATTCTTGGTCGGGCACACTCAAACCGAGTTTCAGGTTCCGCAGGATCGTGTCACGATTGATTGCCCAGGGCTGGGCGGGGGAGCGCTTGGACTCTCCGAACCACCTGATCTTACCCTGATGACACCCCGACTGGGCAGAGGCTACAAACTCTATGGTCCCTCATTGGCGCCCGAAGATaagtatgctcaggactgcCTGACCGGTCGTGGCTACACCGTTGCAGTTCACAACATCGCGCAGCTGTTTCTCACAGGTAGTGACTATGTCCCCGCTATCTGGGAAAAGGTGACGGGGATCAGTGCTACCACGGTCATTCATCGGTCACTCATTGTGGCCAGGCACGCCAAACGCCTGCCAGCGCACCGTCAGCTTCCCCATCCACAGTTCGTCACTGCGGTTTGCTTTAAACTTTTGCAGTTGCGTCCGGCCGCCCCGCATGTCTTCCTGAGGATTCTGAAAATGTGTGCCACAGTGCCTGCGTGCCTGCCTGTCGCACTGCGCATTCGAGGCTTCAGCGCAGGGAGTTACACTGGTGCAGTCGTTGCCCTTTGTGCGCATGCCCTGTCTTCCATTTATCAACTTGATGTGGTGTTAGGGGCAGTAGCAATGTCTCCCCAAACTTTCCTCGGATTGTGTAACCTAGCGGCAATTAGGAAGAGCACTGGAGAGGCTGCCCATCGTATTGCATTGGTTCACCTGCAATTTGACGCACTGTGCCGATGGACCCCTGATTTGTGGGCAGACGTAATAGGCAGCAAGTTGTGCGTTTCACTT
>VSDK01016321.1_277861_284163
ggcgagatgatgaatgcccaaatgaaaccagagttttttcactagttttttccaatagtatgtttttccatcaactgccaattggcggaaagttgttgcctagtcatcatcacttggaattctcaggaaaaacttctcaagacgttcgcaccgttgctcacactcaacggattgtgatgactggttgtgcttagttaccctaaatcatctaactattggtttattattacgttaaacatattccaattataatttataaaattatactccccactgggttccccaacgggcccgtaatttttgggagacttctgatgggtgatatctccatgcccagtgtcagctgcgcaggtgcaatatgaagacgaggatactcaaaaggcgccgggcggcgcatggcgatgcaccatggggatccatgggtggagatggcacagcactccatggactccaaatggctatgggtcaagtagttaaccaatcaatttcatgggggataatgaccaaccaatagtatggaaaacaatggtaatagtaggggaaccaggggtacagggttttgacccactgccaaatgtgtcaagctccaaatgtgtcaggctcccagatacaacgggcaccgtgcaaattacgagatgtgattgctacctgagctgcttgggttgggctcacacttgctaccaactctaaaccccaccagatgatgaaccagcagttgctcacccctatgtccgtgtcaactttgggttgtactatgtccctacagtcggtgggcccccaaccacttatgaattgggttataatccctataactggtagtcacccctaggtagatgggttattaaccaactaacctaagtggttgggggcccaccttgcactatggcagttctatacgccgccagcatcgcatttcaacggaaacgcaacgaggggctcacgcttgaccactgccgggcacaccactgctgcccaacgagcagcaccaccagcctatgcaagcacctcattgaagcgacctgtttgttgtgtgcgtggtcgattaatggctactgatttggctgtgggtgaatattactgtaatcaaccaactaatggtttaactagctggttaatggttaataataggggataacaactagcaactataggggatataccagctatatatggctatgggtcaatattaaccaacaatactgggggatgataaccaaccattttataggaaaaacaatggttttttgattggggaaccaggggtacaggcttttgactgccatttcgaagaaattttcatcgttccaccatcaagcagtgtcagttcgaatttttcgccatcaaactaatcattcttgagtggtctttagtaaactaactgctaaaaatcagtttgctgtaaataggccgacgatataagtgatggatttctcatcaatagagattacgtattcgccatagttatcatttcaccaccaccggttcattatggtggtttgtcaaaatagggctacccccagttttcatccttcatattctttaacatttacaaactataaaccgcaaattttggggcttccctatctatagtatcaccacgactgaagctgtttaaccattacatgtacaaactataaaccgcaaattttggggcttccctatctatagtatcaccacgactgaagctgtttaaccattattgttgctgattttcccgctttatttaccatgattaatggctataccccccagataatccctacaaacatttatagtttccatcgaaattcccacggtttccatcgaaattgccacggtttccatcgaaattcccacggtttccatcaaaattaccatggtttccatagaaattccccatacaatcccccccaaacccatgaaaacgcaccatttgtgtccatcagttgcagtgatttcccccttcaactgctcgctttgaaaccggcgcaaggctgtgtcgtcctacggggccaaaagcggaagtggatccatcacaagccgaacgtccaggagggcgctgaagggccatgcgttgccggtgaaagggaatcattgatggtggtgaaatggtggcttctcagaatagggaacccccaaaaatggatggtttattactatgaatgactaataaaggatgatttgggggtacccctattttgagaaacagccaaatagtcggtggttttcaacaagcagtagggttatataagttataaccattcatatagtggttaataatggggaacaataaccaacaatagtagctggttggtggtggcagtgggtcagttcacccttagtcccgctggttccccaattgaccaggctgttttcccatgttttccctattgttgttggtgatatccccattcgttggttgattaatattgacccattgccaaatatggtgggcttttgcttcatgctggtggatgaccattcgcgatcattatttttacgatgaatggtttaacgatcgtagaaaccagagtcactatttactgacaatgatggtcatttttcacagcaatcatagtaataatgaccattcccttgatgatggtcattttcacaagagacctgatatttgatttgatatattgacactaagcacttatgatcttgatatatcagcaacagcaagattttgacacacgacaccgagggtactctaagggacaattggaagaggcgaagcttttccccggaggacctgcaggtgcatccgaatcactagaagatatgcctttgtgcaaactttcaaataggtttcagtcgtttcagtgatcatagtgtcaatgatttcggagattcatcgcaagcttgcgatgaagcagccgattgtcatcaaaaagccttgctccaaagcccgcgcggtctgcaaacgacctgctgcgccacaagtcccatcctcggtcacaagcaaaggttcctgatgctatgtcgttttacaggaagtacaagtacgttatcgaagttgaccaatctcacttgaacaagttgcggagcggtgcccttagcaaaagctcccgtgcacaacctgatcaagtctgggtttggggtgccaccgtaccccgttctccagatcgtttcctctttcgtgtcttggagcacccgcaggatgccatggatggcaagccttggggtcaagctgaggttcttgattgtcttcgccttctcaatttgccacccaaaactatcctggttccttatgggtggaaagcgaccgtagctgctctgaagcagttaaagaaagagaaaggatggactgatgcagatttggcatgaaattgtcaatcatagcggcggtgaaatgaccaattccaataaattcaaaacgaatgacgctgagaatcgttggtagcttgtaacaagtttgattcgtaagcgtgaaggcggtcgactcccttcacacaatgaccaacaataatggaaacgtcttttaaataaagtccattggcgtagaatccatgccagcggtgcgcacggcagaaatgtttgtggtgccgctgactaccacaatgcaggccatgcaacgtctgcaaaaacattgacagaacaacgatgcgagcaagaaaaacaatggtcctagtgtctgactgtttcaccctgactgctgttcatatgcctttgtctgtttcgaatgcaatacatcctcaaaccataaatttggaggtctgcaagtcaggattggttgttcatatgcttgctttgtctgaccgcattgcgcatgcatgttgcaggcacctctcattaatggtccctgtcctacctgtggactatactactgccatcccaaatcaaagtctgccccacgtaaacagatagtacaaaaggttgtctgaaaaaacaattacttgctggcatattgggccgaatcgatgggccgaaatcatcgcggaaccggcttaagatataggaacggttggatatgatgtaggaattataggacctataggatacacgttaatacaggacttgtaggatatgattgaaaataaaggatatgatgcaagttaaacatattagatatttagggtatgatacaagatagatgagatgataaaatacataagacatgatataagatatagaatatgttttaaaacatcggatatgatattagatatagactatgtttcaaaatttagggtgtaatatcggatgtaaaatttaaatgttagatagaaaatatgacataagttggattccacgacaatatcctaagataaacctttcggatttcactacttttaggatgctccacggcggccagaacctggcgtccggcgatgattgtccagcatggtcgtggtggtagtcaattagaatgattggatacaaatgggatgatcattctagtggactggatggcttatacccactagcttaggtttttagtgtttttgggatatgattgatttaccatataaccactaaaaatatatttttagcaagggatctataagccaccaagtgaatattcatgagcaaagctatcaaactattggaatgatcaattaatggaatggtagttgatactagtatcaattccattaatgctcaacttgtggaatgatcaaccaatgctcaactaatgctactagtgctgatagtcatctagaatccatagtggtgattgctggcacatgatcaactaatgatcaacttgaatagttactcatgtataccctcatgtttcatgatgaactacagtaatatgggatacaaatgtttcatgatgaactaataggaaccattgtagctgatccttggttatgaactcttagtaattatggtgcaatcatttggatatcaaattgacgaactacaacgatatcaaattgaccaactacaacggttcctcatttggtcattggttttgatcattgtagatgatcattggttatcaactgatcagctgatcaacttaaaacaaggatcgatcatcaaattgccttcactcggagactgatctttcgattgcttcagccgttgtgtttcgcaaaaaatcgcatcgcgaaaggaatggtttggatatggcctttatggctgatgcttgggttgtgaagggatcaccggggtgggtggtacaggttggtgagcatagaaactgccacgtgataacagcggtttggtttgacaagggaagtcattttgaggttctgtggtgcttggtactgcggtgtggaccatcatctcttcgtcagaagtgtggtcgaccgtgtgaggtgacaataacttctgatgtaacaagggacacattcagaaacactggatatacagaacgcttgtttgctaacaatgtttccactacatgcatctgcaacacctagtgctctgatgtaacaagggacacattccgatcaaaccacttgtgtcaaccactggatattcagaaacactggctatacaataccgacaagtggttgacactagttgatcagctgcacctccaagtcatcacctgcacctccatcatctctttgtgctgccgtggttgagcataaccaatgctatccattgttggccatgacaaatctccatttgccatggcaggttttgccgattggtaaattcagcaggtaaactcttcagcgatggcggtgacgtcacaaagcgagcgttgaacatcggttgattcgatcggagtttttcattggtcagaccttgcgctcttaccctccgtcggtggactgtaagtggtaactctccccctgctagtcataccttgcactcctgtgcgagaaagaatcgtaaattgtgactgttagtctaggcctggtcataccaggtaacgctgagatcgtctcggacaaatcacactctccttcgccgtccattggtgattttggatcattatgattgctttatttgctgaatggcttgcttcagtatccccggctctgcttcagtatccccggctctgcttcagtatccccggctcttgagctcttccaacacaaggatcaagttgttggtttacacggtctcccagtagtctttttcacgatccacctgtggtgaacgattaccagagggatagcgtcggtggccataattcactaattatgagcgatcattgatcaccatcgtcaattatcttttagaaccattgtccatagatgttgttaaccaatacggttatcagatgctggtttccgtttgatagattatataagcaatctcaaccaccgatacatattatacattacataatttatatgtatagttgatttacctgctaagcctgaaccgtatgaattcatcgtgcaaattta
>VSDK01014353.1_33293_39529
gcaatcagaatgcaatcagaatgcaatccgaatgcatagactcagcatgcgccgatgccaagaatccaaagtttccctttccaattgactttgcaactttttgacgccaaggatgcagcatgaccaggccaaaatcgacagctcctcgtttagtgtatcgaatcatgcatcaaacattgactctttacaccttcaaaactcaatcatttatcctgtcctcaatcgagcactcgatatggaaagttgcgatatgtcagaaaggcaggcagcctcaagcaaagttctgacaacgattatcccagtgcatgtagatgaagaagcagttgcaatgaaagaattcggaaacaactaactaaagtgacaatccagtgacagtccaactggacagcaaagtgccccatgcatcacatccaaacctctgcgaagaaaccaagagatcgacatctttcattgcaggcttccccagtgcccacaagaaacgaatcccaacgaagtcattcgcaagcatggcctgccttggaacaggctgttggaccgcccggggaggacaccatggtcgccctggcttacaccaatcacttgccacggtcttgggttgttagccggccgtttcaataagataccctattccctatgaattaccttgtccaatcctctccatacacacgtgcgccggccaaccatgaacacaaaccaaacacaatggaagttgcttggggccaaggcgcgcaatcccaagtgccagtccagaaaatgaacaagttgtttggtgttgtccattgttgtccaaagagctttctagatttctaggattaggacccatccctgcacaaaaacggctcgaggatccggaggaaggggtaggcaagtaatcacatcgacatagccatatgaattgggtgaaccccgcaaaaatacccatttgccccatgaaatttgcaagtatcggtagaatgccgtgacatgtgcacctagcatgccagcatagatcctcgaagaaaaggtcgccaaatatgttcaaaacatgatcaaaccaaatgcccaatcttgtcacgtgctaccatctgtttgggatggtcaacaagtcaaaaatcctgattgaaaatctgacacgtatatgcgaaaattcattgccaaggcaaccacatgatccgagccagcggtagcaagaaaacatacatcaattccttgtgatggttcgttgaaccatctactggaaacatgcgtatcgaaccaaccaaggtttggattggaagtcgtggggttattgttcagatatcattgctgtcatgcccagccaaaaactaaaatgccgaggcgcaacattttgggggccagccttcatagaaccaaccatgaggctggatgggatgttggatcacctggtatatcgatggcattttgatgctagtgatgtttttcccaaatgtgtctaaagattcgcagaaaactttttattggattttagatggatttgggggggctatgcaactctttggtacagcttctgcaatctacgtgagaccgcttcttttccttaaagaatccctgccgattccaattttgaacattgcattccagttcagtcaaagttaaataataaactgctatttcaacgtttttatcgaacaaatcctgtctgtgttcttgacttatcttgaactaatttgtggttggtagattgcaatctaatcaaattttttaacctttcactttcaaattcattgctctgtggcaagtcatcaatgcttcgctaagttttgaacttgcggccatcccctcgctgagactctacaggctacgtgcgtcttgccctgcccatcacctacgaagaagctctcgtcaaagcaaagcaatggggttcacgcacctccgctggaattatgttttggcgccggggcccctcaaagataaaaacaaccggcgcgccaaggcaccttccgtaaaataacgtgtccaaatcttcacgtggatccggcaaaggctgcaagtgtttgacaccaaattttaggctttgaaaattgggaaatgacttaatgtcccccgcctcaatcaacaaagcatggaagttctagagatatacaggtgtgtgttggtgcatgtatgtctggttccacatttggtgcacgggccaagaaggtacgaatacatgactgtgtgtatgtccaaactttgtctgtaggaatctgaatctatatgtagtagtttcatgcgcgcgcgtgcgtctacatgtatgtctaaatgcattgcgttagtaagtgtaaatgtaaatttatgggtatagtctcttcaaaagcttttaacaatgttttataccgatgaggctttagaagtattgtattttgcagagttttactatagtggccacgtatggtagaagttgtcatcgtatggtagaagttgtcatcgtatggtagaagttgtcatctgatggtaaaattgtcaccgtatggtggaaattggcatcgtatggtagaagttgtcatcaaatcacagggccacgtaataacgttcgtgttttactgctttggaataaaatagtttcggctcaaataaggggaaagaagccaagcggcactgaagttgaagcaatggatttggatacctttagctttgtgcgtttttatgcactttgaacgaacttgtggatgttccggccacatgctctacgcgcaaggccccgtgtacattggagcagggcagaagtgtgcagtgacgagttggaagttggtaaagttggccgcatggttggaaagccggcttcaaagataggatctttcgtcagagcttctgataggatccgggccaaaaggccgcgcaaaacaatctagaaaccgaaagcaaaagccttcctaaaagccaaggctggctcctccacggacaaacgctccaacaagtctacgcagtggctatggtttcaaactggaaaagatggtcagcaaccacgttcacacaaggatggcacaaagaaggtggcaatggacgtcttgcctgatgcttcacaaacaccaaaagcaaaccaagcaaagaagagtctttgtcaaagtctttcagggcaagcttcgaaagggcactaaggttactgctgatggttggaaagctacaacaaaggtggctaagaacttgaagacgccgctcaagacaatgaatcacgacaaggtgtttcgagctaaagatggtacacacacaaatgatgctgagagtgaagtttcccggttcaagctgttgtccaggggaaaatggagcaaagtgagaacattgaactcgagatctgaaaaaagcaggctgcgctgaagaaacatattgatgaatgttttgcaaacaaatgttggggatcaaatgaagctcaacatgagccatctgatggaagcatttcgcctcctggatggaggtcgcaggtacaaggcggcgaagctttgctgctaaaaaagagctgctgctgtgggaaattcaccaaagagctgaagctctcaaagttaccataccaaaatctatatatgtgtgcgtgtgacattgtgttactattgtgtatggcactttgtgtgtgtgtgtcactccccgttccaaggggcgacatagggataaaaaacaagcagggggcacctggagcttggttagggcaggtgccaacgaagacacctaaccaaagcgtgcgatatgatcctgggacgctgggatcacgtacctgcgatttgagcaagaaaatggttaaactagttggttctttcaagctgttccagtcccagtgtttatcaccatcagctgaagtccaatgaaagccttccactgcacatgaaacacgatgttgagactaactcgtctaagaatcaaccagtgggcgcatcagcccaggtaatcatttcatctcatttcaccttatgccttggcatttactcagtgtgtgaaactcatcctcgtggcctatccttctaggttgcccgagtgtactgtcctttcgaggatggggaacctgaaacgagttcaaaccagttgctgcagattttcgcggtctgaccgccaactcaatgtgtagcgccacatttccgagccctgtcacaggtttctatcattgcagattcgaatgaatgcccagctttaaccatgcagtacaattcaacccattacggcccagattcgcaccagacaccatgatcacagcatttatgtgctctcatggttacccatgatcacagcagttacgtgctctcatggcaagattacccagtgtttgagtcatccaaacaggttccaccagtttcatttgtttaatccccttccctgggtgctggttggctggttttggttgtggtcgtttgcttctttgtttcctgctgtggtggtttttgcgtctgggttctgccccgtgttctctgctgtgcttcctccgccccgctgggtctgtgtcttttgctttttccttctctgtttttcctttccttgctgcgctgtctccccccttttgtctttacactttcttgctgcctccagctctacggagccagtcactggcaacattcggagtgagactgaccatgtgtgagtcggtgtcaaacaatatgaatatacctttggtccttgtttgaatttgtttaacgagtttctggttgtattgttcttggacaatctgaacctatgggcggcatttatgttgctgggtcaggttgtacctccatgggaataccttgatacaaagtcttcccggtatatgctttcttgaagcccacagtgacagccactgacagagacgcgaagtgagagtgactgagtgcgattcggtgttatatatacttatggtcccttgcttgatcttgttttatcgcttttctggttttacagctcgcggacgatctgaacctatgggcagcatttatgttgccgggtaaggattgtacttccatgggaatgcctggatatagacttttccagttatttgctttcttgaagctcaaagtgacagccactcgcagagattcgaagtgagactgactgagtgcgattcggtgtggcatatacttatggtcccctgtttgatcttggttcttcgtgcttctggttttactgttccaagacaatctgaacctctgggcagcatttatgttgccgggtaaggattgtactttcatgggaattccttgtctttgattctttctgtttcgtgctcttttgaacctcaaagttaccaactataacactgtccgatatgaacttcttgtgtgtgtgtcactccccgttccaaggggcgacgtagggataaaaaacaagcagggggcacctggagcttggttagggcaggtgccaacgaagacacctaaccaaagcttgtgatatgatcctgggacgctgggatcacgtacctgcgattcgagcaagaaaatggttaaactagttggttctttcaagctgttccagtcccagtgtttatcaccatcagctgaagtccaatgaaagccttccactgcacatgaaacacgatgttgagactaactcgtctaagaatcaaccagtgagcgcatcagcccaggtaatcatttcatctcatttcaccttatgccttggcatttactcagtgtgtgtgtgtgtgtgtgggtgtgcgtttgtttgcatgctcaaagtacgcacgcctgtatgcctgtatgtcatgtacgcatgcatgaattcgttaatgcatggatgcacggatgcatggatgcatggatgcatgcacgtatgtaggcatgtatgtaggcatgcatgtctgagtggatttgtgagattgtgtgggtacatgtggttttgtataactgtgaagggttgcctgattgcgcgtgatttagcatggttgtgtatgtaccggtggttcaaatatgttcaaataaatgggccgaaatggatccaaatggaccggcgtcttacggtattgtaccgcgccttcacttgtgcagctatttcaggcactaaagagctacaagtcataaccaaccatctgaaacatggttcagcgaacatctcgaatgtgtatgtatgtatgtatgtatgtatgtatgtatgtatgtatgtgtgtacatatgtacgtatgtacgtatgtacgtatgtacgtatgtacgtatgtatgtatgcatgtatgtatgtatgtatggatggatgaatgtatatggatgtatgtatggatgtatggatgtttggatgtatggatgtatggatgtatggatgtttggatgtatggatgtatggatgtatgtgatgtgatgtgatgtgat
>VSDK01011470.1_553087_559302
GAACTAACGAacaatactggtggataataatggttagtagtggttgataatggttagtagtggatgataatggtacCTGTAATATAGTAAAGTATCGGTTCAGATGTGCTGTGAACACGCTTTGACACCAttttggtgctgtttgatgttgattagtcgatgttaacaatggttatcagtggataataatggttcgtagtggttaatagttgttaataatgataaatagtgcATAATGACTAACGATacttgttaaacaactactagtttgtggtttcaaagatgttgattTCCTGTAGTAtgtgtaatgattgattaagtaaTGTTCTTCATACAGGTtttaaaccatcaagcagtaaTCGTTGTATACTGCCGTTTCTTTCGGAATGACTCATGTGCCTatcaaaatatgatatgatattggaAGCCAATGATCGGTGGAGCACCTGGATGTCCAGTGTCATAAATGCTGTTGCGGCCAAGTTTAGAATGTCACCAATGGTCTAGGAGCCGGGTCCAGGGGCACATTTCGTCCAGGATCAGCGCCGTTTGTCCCTTGATGGCAGGAAGCTCTAGATCCAACCAAAGGCCACGAGCTCCAAGACCAACAGATCTTCGAGTCTCAAAGTTCGATCTTGTGCATgggaaaaaagtgaaaaaaaaatgacGTACACCAACACAACATAGCTTCAACCTGCTATtctttgatggtgttggttttgAGGCTTGGGAGAGTTTCACCTGACATGGTAGCTTGCACTGCCAAAAAGAACGCCAGCAGCTTGCACCATGCATCAGTAGCATCGCAGTATACTTTGGCAAGAATTTGAGCACCTTAAAGTCGTTGACTAAgcggaaatcaatggaaatcattgcTTCCTTGATGTTTTCTTCCTTCTTTGTTTGAAATTCCTGTCATTTCCCAGTCAACTCGTCCGTGGGTGGTCACTGCATGGTTGTGCCGCAAGACACGGGCCCAGCGCACCCGAACATGGGTCGGGCCCAGCGCGGCCGAAGTGAGGAGGACGGGAGGTGGCGGGGATTCCAGGTGTGCCACAGTAGATTTTGATCGGAGGATCTCATCCTGGAATTgttgaatcaccaccatcaccaccaccaccaccaccaccaccaccaccaccatcatcatcatcatcatcatcatcatcatcatcatcatcatcagcggcaaCCGNNNNNNNNNNNNNNNNNNNNNNNNNNNNNNNNNNNNNNNNNNNNNNNNNNNNNNNNNNNNNNNNNNNNAAGCGCCACCAGCGGCAgcagcggcggcggcggcggcggcggcggcggcggcaaGTGCCGGTGCAGTAGCGGCAACGGAAGCAGTTCCATTGACAAGAATACGTGTGTGGGCTCCCTCAAGGCTAGCACTTCCCAGCAATTTGCAGTGAGTATGTAAACAGAGGAAATCTACTTAGATTTGTATGGCTGTGTGTATGCACGTACGTTTGTTTTTATCTACATACATGTTCGTTTTATGTTTGTACGTTCTGTGTCTTCCTAGACTTGCGGCTGTGTGTGCGTTGTATATGTGTACACGTTTGTCCGGATCTTGGCAGTAcgtatgttgtttgtttgcgtgtgtgtgtgtgtatacattatatatatatatgtgtgtgtgtgtaatgtacatatacaaacattGGATGTATTGGATGTCTAGGTTTTATATGTAGCATATGTGGTATGTGCGGCATGGCCGCAATGTAATTCGATGTATATAATGTAAAATGTAATGTATGATGTCACGTGTttaatgcaatgtagtgcaatgttATTAATGTGtttatgatgtatgtatataataaagATTAGTAAAGTAAAATACTGTAatgtgatgttatgttatgtttggATCTGTATGTAGGGTAAAATCATGTCACAAagttgttgatgcatgtttaaGAGTTGTGTAGTGCAATGTCACATACTGaaatgtatgtacgtgtgtgtgtatatgcgtgtatgtgcgtatgtgtgtacttgtgtatgcgtgcatgtgcatgtattgtcatgtattgtcatgtcatgcatgtatgatatgtgtgtCTTAAAGTGGAATGTTATattttgttgtgtgtttgttgcatAGTATAATGTAGTGTGATGTAACGCATGCATGTGTGTTGCTAAggtctgtatatacatatgcatacgtaTGTAGATGTCCTGTCCactcaaaccatccatttccactcTAGTTGTCCAGTAAAGGGTACAGATATCAGCCTTGAAAGTGATCAAAAGTTCTGATAATCAATCTTTGGTCATCAAATGAATGTGTCACAAGCAGAAGTTCTGCCcctgaaatggcttgaaatcgCTTGACCAACGCTGACCAACCCGAGCACCGCAGGATGAGCGGATCAAACCGCTGAAGCGCCCTGCTGATTGGCAGGGTGAGCTGCCTGAGGAGTTCTTGGATCCGACCAGTGCAACACACCGAGAATTTCGTATTCTAAGGCTTGatcatattcaaaaaaatatgtatttaaaaaaagTCACCGAGAATTGATTTTAACTGTTCTATTACTTTGATCAATATGTAATAGATTATAAAAGtcatagtaatatatatatatatctatctatctatctatctatctatttatttatgtatttatttatatatatctatatatatatatatatataatatttatatatatatatatatttatttatttatttatttatatatatatatatatatatgtggcttCGGGCCCGTTTCCGGCGTTATTTTTTACGATGTTTTCTACACGTGGCGATTTGCACTCAGAAGTCGTGTGAGTCAGACAGTGCTTCGGTGTTTTGCACTTCGAAGCATTGTGGGTGGAGACATCTCAAACACCACAGGGGCTGCCTGGCGTCTCTGCACATGGTCGCGGAGCTGGGTTGCGGAGCAAGTGGTTTGTGGAGCGGAGGCGGtgaaaacagagagagagagagaggcccCACAGTGCAGACTCAAGTTGCTGGCAGAGGATAAGAGGGAGATTTTTGTCCAGCAGCTGAAGCGAGAGCAAGGCTGGAGCGTCAAGGGCCTCTGGCACGAGGTGGTGAATCATTCTGCCGGAGAGATTGTGAACCGCAATGGGTTCACCACGAACCACATTCAGAACAGGTGGAGCCTCGTGAAAAGATGGATTCGCAAGCGCATGGGTGGCCATCTTCCCTTGCACCCCAACCGAGGCAAATGGACCCGTCTGCTGAATGAATTTCATTGGCGGCAGATTGTCGGCCAGGGGCACAGCTTGGATTGGGGCGACACATGGTATGTCCCATTCCACCCATCTTTGATGGCGCTCTGCGCCTATTCGGCAGGGGTCCGCAGGTAGCTCGGAAGCGGGTGTGGGTGGGGCGGGGCGCCCCCCTTTTCCTCCATGGGAAGCGGCTTCGACTCGTGACCGTACCACGTTGCAGATGCACCAGTCTGAGAACATGGTGGACAAGATCAACCACTTGGAGCAGCTTGTCGGCGAGCCCATGGGCATTGTGGAGGAGCGCGGGAATTTGAGTTCCCGCTTGGCGGCGGCGGAGCATTTCAATCTACTGCCGACAGCCCGTATCCATGAATTGCAGAAACAGTTTGACGATCAGGGTGCGGTGCTGGCCAAGCTCCTTCCAGTGGCGGGGTCGCTGCAGAAGTCTGTGTTGCTTGCGCATCCACCGAGTCCATCCAGGAGTCGACCAAGTGCGCCTGGAGGTCCATGGAAACGCCCCGTCGAAGACGCTGATTGAGGACATAACGGGGTCATGGCCATCGACTGAGGTGGTACTATGGGAGAAGCCTTGTATCATATGGAGCTGTGCGCCCCGCATTTTGGCTTGTCTTCCAGGCCATTTGGCTTGGGACATCTCGTTCCAGTGTCCTCCGGGACACATAAGGTTCCTTCGTGGCCTTTATCGGATGGGCAGTGCTTCGGCGAGCCCCGAGAAAATCGCACTTGGTGCGTCCCAGATTTCACCACATCATGACGTCATCCTAACATGTCATCTCACCTTGGCGTATGCACATGGTATGATTCACCTCGCACCTTCACCACGCATCTTCAGTGCATAACCCTGGTATGAGCACATGGTATGATTCATTATGTACCTTCACCGGTTCTGTGTATGCTTGAGTGTGCCGGCAGCTTCACGTGAGTGCACGGTTGGTGGCAGTGAGATCTCCTCGTGCCGACTTCTGCAGGAACCTAGAGTAAGCAGACACGGGTACAACACATGTGAGCAGCAACATGGTACCATGTGACCCTCATTTGCCCCGGAATGACGCAGCATGTGCCCGGTCGCTTTCTTTCCTgcaaatatatatctatatataggaTTTTAGTCCTGCGAGCTGCCTTTCGAAACTTCGCGCTCTAATTAGTAGCGGGAGCAGATTTGCGCGGGTTCTGACACGTTCTCACAGAGTGTTTTGTCAACGAGCAGGCTGGTGCGAGCTCTGGCGCGTTCTCACAGCCAGCGTTTTGTCAACATGATGTTTTGCCCTTTACTAGTGGGAGCAGGCTTGTGCAAGCTCTGGCGCATTCTCACAGCCAGTCTTTTGCCAACATGGTGTTTGACGCTACTATAGTAGTGGGAGGAGGCTTGTGCGAGGTCTGGCACATTCTCACAGACAGTTTTGTCAACATGGCGGTTGGCGGTTCACTAGTGGGAGCGAATTGTGCGAGCTCGGGCGCGTTCTGCTGCGTTTTGCCAACACCGTGTTTTGCGTTAAACTAGTGGATACAGGCTTTGCGCGAGTTCTGGCGCTTTCTCAAGGCCACGGTTTTGTAAATATGGGTTGCTACTGCTGTATTAATGCCGGAAGCGAGCCCGGAGCCCATAGGAACATAGCGGTTTGATCTCTTAAAGTCTAAATAGTATAACCCCGGCAAGATAGAGGTCATGAGGTCCCCACCCTTCTGCAGCCATGTCAGGCGGGCTGCCGCGCAGCGTTGATGCCGGGAAAGAGAGGGGGTGTGATTGGTGcgcaaaaaaggaaaaacgaTAATTGTTAATTGGTCAAGTTCTTCGGAAAAacatgatttacatgttttacataaTGGCGCGTACAGTTGCAAGCACATAGCTGTACAGGCAGCATGTACCACGCATAGACTTCTTTGCCGGGGGTTTGGAATAAATTTTACATCTGACTAGTAAACCCCCCGCTTTTTTCATTCTCCCCCTGAATAGATTTCTACAAAATCATTTTGGAGGGATCCTAATTGTTTTAAATCGACGAATAAGGCATTGAGTGGGCAGGAAATCGAGAATctattttagtattgctaaatgaattgcttAACTGTAAAAGACAATGTGAaaaaattagagaccatcagatgaagatactttttTAGGGaagtaaaaacaaacatttcattcAGAGGATTTCAAGCTTCAAGGCCACCCCCTTTGAGAGATTGATGTTCTCAATTTCCGGATaaggttttaaattaggaattgacgAAATGCAGGTTGAGAATTTTTTcggacatccaacatctggatcatgaccTTATTGTTATGCAGTGAATTGTTTaattgcaaaaaacattttgaaaaaatagagaccatcagatgaagagaCTTTATTTAGGGAAGTAAAAACgaacattttatttagagggTTTCAAGCTTCGAGGCTACCCCCTTTGAGAGATTGATGTTCTCAATTTCCGGATAAGGTTTCAACTTAGGAATTCATGAAATGCAGGTTGAGAATTTTTTCGGAcgtccaacatctggatcatgagttttttgttgctaaatgaattgcctaattgttaaaTATGAATTGAAAGAACAAGTGAACAGAGCTCAGGATATTTTTCCGCCAAAATTTTGTTGCCCAAaattttgggcgtactttaCTTTGAGGGGGTTTAGTATTGCAAACGGGGATTCCGCCTATTTTATTGAGGGCGGATTTGTTACTTATGGACTTATATTTGAACATTAAGCGAGCTGGACGCCATGGAACGCTTGCCAGGCGCCGTAGTCGCGGCGCGCGGAGACGGGAAAGAAGAAACGGGGGCACCTGCCCCGGGAGACCCGGCCGGCAGGCGCCCTCGCATCACAAGCCCGCAGACGCCACCGGCAAACCATTGGCAGTTGATGCTGGGGCCCGCGCAGCGACTACAGCAGCCCNNNNNNNNNNNNNNNNNNNNNNNNNNGCTCTGCAAAATTTGGTCAGGCGC
>VSDK01028544.1_1_3225
ggtggtgaaaccattagtattcactatctcaccagcgctatggttcactacctcatgccacagctcagcatcaccccagcctttctcatccttcaatgccttgaccgcagccttcgttgctttccagccatccgtcacaagaatggtcttcttgggaatgttcaaaaaacgaagacaatccaaaatctcttgctttccacgaggtcgtccttcacaggcatcta
>VSDK01026359.1_1008092_1014406
AGTTCGATGAATTGCCTGAACCTCTAGCTCTCAAAGCTTCGCTGCACAAGTTGGTCCAACTGCAAGTCATCAAGGTTGATGCTCTCCAAGAAGGAAATCCCAACCACTTCATCAAGATGTTCACCTTCGAAGACAAGGCCTTGGTTCCTATGATCAAATCGGCATGCCAAGGCAAGCTCATGCAGTTGGACTATGGCAATCGCTTCAAACAAGGACTAGCAATTTTTTATCAGATGCTACAAAACATCCACGGCTGGGGCATTTTGAATTACCAGCTCCAGTTACCAATGAAAAACGCAGCCTCAAGCAAGAGTCAAAGCTCTTTGCAACAGGGTTTTGATTACATCCGTCTTCACGGCCCCCGAAGCAGTTGCAACAACCGTCAAACAGAATGGACCGAGATTGAGATTCACAGGGAGGATTCACCAATTTATGGATGGACTGCTGGCCTCGTGGAAAAATCGCTCAAGGGCTATGCGTCTGCAAATCTTTTCGCAGAGCCGGTCACAAACTTCTTCCTGACGTTGCATGATCTTCGCCCTTGGTTCCTGCATGATGTCATCATTCCCCTCTTGCCCAGCTTGAAAGACAAGTCTCTAGTCTTCATGGGCTTGGCTGAAAAAGGCAAAACGCCAGCCGCCCAGGCTATTGCCATGGGAATGTCAGAGTATTGGCTTTTAGCAGACAACATCGAGAACCCAGTGCCTTCCTTTCGCATGGCTGCCAGCCTTGACCAGTTCCGCGGGGATCCGGGCTTGAAGTACAGACCGGATATTTTGGACGATGCGGACGTGAGCACTATTCCACCTACAAAAATGAAGGCTTTTCTTGATCAATCGTTAGAAGAATCCTTCACAGTTGAACGGTGGACGGCGGCCAAATTTGTTCGGAATCAGCTGCGGGTTGTATGTGTAACCTGGCTGCACGATAATGTTTTATGGCTGGTTTTATAATATTTGCTTTTGTTGTGCTTGCTCAATCTAATTAACCTTGATGACTCAGGACAACAAAGTCAACGAGGGTGTTGAGCCTCAGCTGGCCATTGGGCAAAGCACAATACCGTTTCAGACCTTCTATGACATCATTGCGCCTGCTTTCGGGGAAAAGGCCACCAAGCAGGACATCATGGCATGCTTGAAAAGGGCCCACTGGGTAGTGAACCTCAAACTCGCAACCTATATCCGGAAAGCTGATGGCACGAAAGAAGCTGATGTCCCCTTGATTCGGCATGAAGACGGTGATTCTGAGTTCATTTCCGAGGACGGCAAGAAAATGATTGCGCGAATGCGCGCTGGTGATATGAGCATacctgatgattggttgatgaggcgCCAATGGTCTCACGACCTTCTTTCCATGGTTCTCGAAAGCAATGCCTTCCCAGCACGAACTACCAGTACGCGTGTTCATTCCCCTTTCACTGGCAAGACTGAAATCGTAGAGCAAAAGCCTACTCTGCCAGCGTCTGGTCGTGTCTGTCGTCTTGCTGAGCCGGAGGAGCCAAATTGTCAAGACATCGCCCTCGGAGCATCTGATGAGGCAACTGCAGCCGCACCATTGATCCAAGTCAAGGAAGAGCCTGCTGAGACTTTCTCCAAGAAAGCGCAAGGCCACAACCCAAGTCATTGAGTTGGACACCCCTTCACCACATAGGGTTCGACCAGTTCAAGGCTTTGACGATGAAGAGGACCATTTTCCAGGAGTTGGTGAAGCAGAAGGTGATTCTTGAGCATGCGGAGCCTTTGGTATAGAAGTTGGCGGAGGGGCCAATGATTTTTGAGCGTGCTCTGGCGCAATGGTAATGCAAAAAGAATAGTGTGCAGATGCTTGTAAACAAGTCCATCTGCTTATAAGCAAATCCATATGCTTATAAGCAAGTCTgtctgcttataagcaagggaTTGCCTTAGTTTGCTCACTTCACTGATTCTGCTTCATGTTGAGTCGTGGCACAGCATGTATACTTAtatgtgttgttgctgctgtctaGCGCTTTGCCAGGGCCATTCTTCTGTTGATAGGCTGTAGCGCTCCAAGTCCTGCTCATGTTCAAGCGGCCTGCGTCCAGATTCAGCATGCAGACTGGAGGCCAAGACCCGCCGATCTCTATGGAAGCGTTCAAGACGAACATTGGAGAACATTGGTTTGCTTCGCCGGCAGTGTTTGCCTTGAAAGCCTTGACCACAAAGATCATGCTTCCCGAGCACCTCAAGGATACCTGTGCTTTGCGGGGGGTGTTAGTGTGCCAGGCTTTGAAGCTTTTTCCAACTATTAAAGCATGCCCGCAGAATCCAAAGCACACAGTCAGATTGGAAGAGCAGGCTGACCGCTTTCAATGGACTTGCTCGGTCCAAGGCCACAAATGCTTCAGGAGTAGTCTTTGCCCAGTGGGTTTGCTTTCCAATGTCCGAACGGAAAATTGGATGcctttcatctatttcatcaacTGCATGAGGCTGAACATCCGCTGGGCGAAGATGCAAGATGACATCGCAGCACTATTTGGACCTTTCAATTCCTGGTCTTTTCGTCACTGGCGCTCTCTTTACCAAGGAGCCCTGGAAGTCTATTTGAAGAAGCATCACTATTTGATGATTGGAACTTCGCCTGGTGATGTGGTCGTTTTCGATGAAACGAATATGGGCAATGCAGGCGGGATCTCGAAGTCAGCTACCACCAAGGAAACGCATCACAAATCCAGAAAAGAGCAGCACAGCCGCATCCTCAAACGTCTCCCTGCTCAAACCTTGCATCGTCCTGCTGCTTCCAAACCTTCCAAACGGCCAGCGACTGCTTACAAGCGCCCGAGCTCCGTGATGAAGAGTGTCTACAACAAGGGCATCGCTGGCACTTCAAAAGACCAGAGAACTGGTCGGTGGCTCTTTGCTGCTGTCTTGGTTGGAAACAAGTCTGTGCGCTTCACACACCAGAACGGCAAGAAAAAATTCACATTCCATATCATGGACTTGCCCAAGAATGCACCAGACAAGAAGCCCAGAGGAGCCCAGGGCATGAAGAAAGCCATCCAGAGCTGCATTTCGCCAAAGGCTTTTGTTGTACATGACAAGTGGAAGGCATCGTCGCCTGCCTTGGCGCAGCTTGGATTGAAGGCAGCGCCCCCTGTGAACCACAGTCAAGGCTGGAGAGACAGAGCCACAGGCTTTCATTCCAATGATATTGAAAGTGAGTTCTCGAGACTGAAGCGAAACGTCCGAGAACGTTATGGTCGTCTCTCTTTCCAGTGTCAACACCAGGATGATACGATTGCGGGCGTTGATGCAGGTGATCTTTTTGAATATACATTCAAAGTGAATGTGGGAAATAGCTTTTATGATTGTTTAAAAGCTTTGCAAGTACGATCACCTTGCTAGAACAAGTTGATGTTCCCTGGCAATTTTGGAAACGGCCTGTCTCAATTTTGGAAAATGACGGCCCCTGGCAAGCGTGCTAAAAAAATGCTCATATGTATGTGTCTGCTGTCAGTCTGCAACTCCTATTCAACGCATATGATCTTAGCAATTCTTCAGCGCATTCTTTCTGCAACTGTTGTTATGTAAGCTTTGGTTACTTCGGTGAACATTTCTTTCAGGTAAGTACCCAACGGTCATGCTTCTcaatttcccctatgtttggaagagatctggagccaacctctttAGAGATCTTtcccctaaggaaaaaataTGCTTTCATTGTCAGGCAGTCATATCTCTCAAGTGCTTGTCTGCCCGTGCGTCGCCTGTCTCGCTATGGCCCCTAAGCAGCATTTTGTGGTGGGCACAGCTTGTGCTGAAGGAGATGGAATTTTGAGTTTACGCATTGCTGCCTCTCAATGGGTAGCTTCTGGGTCTCAGCTTGGCCAAGCCCAGCCTGCGCCTGCTGAAGCTACAGGTGCTGCTGGCGAAGAATCCACAGCTTCTCCTTCTGATCCCAAGCAGCTTCACTTGTCCATCCAGAATGGTAAGATCCCAGCATCGGCAACCAAGAAGCTTCGCACTGTGCGCCAGCTTCAGAGCCATTTAGCATACCTACAACGTCTGCATGGACTACCTACAGGCCTTTGCGGTGGCTGGAATGCTGCTGCCCAAGAGAAACTAGATGCTTGGCTCCTGGCTGACTTGAAAGGCAGTTCCTCCCGCGGCAATTCCCCTGTAGCGCTGGCCATTGAAGATGAGAAGACCGTTGACCTTGAACGTGTGAAAGACAAGACTTCTGAGCCTAGTGAAAAGGACGCTGGCCATGCTTCTAGTGATGATGAAGGCGCAATGTCCGTGGAGCCATCCAGCAAGAAGCGAAAGACCAATCctgatgatggctttgctgctgatgatgtgaaATCTCCTGAGTCTGTACTTTCTGACATCCAAGCTGATGGTGCACATTCTCCTGAGCAagggccttcttcttcttcttcttcttcatcctcgtcatcttctACATCTTCTGAGCAGGTCAAGATGCGCCGGGCCAATTTGGACAAAGCTTTGTCTTGCTTGGATTTCCTTGAGGAAGTTAATCCTGAGTGTGAGGATTGTTGTCAGATGGTAGCACAGGCCAGGAAATTCATCAAGGCTTCCTACTAGAGAAACTGCGTTGGCTGCGAGGTGTACAAATCAAGGATGCTGCCTTTAAAGCGTTCCCACGGGGCACGATTACCCACCCGATcccaaatataaatatatataatatagatttttaaatatgtacatatgtaatatatgtatgcaaattgGATATATAGATGGGTATGCACAAAGATATGCATGTTTAGCAGTTTGAATTCATGCAAATGTAAGTATTCGCACAGCCTACAGTAGGCTatgctaatctggttggtgtttagtttcgccatccccaaaatattacttgatcatccaaccatcacaaatagaAGGCAAAATAATccgtgtttgaaaccaccagccaaatacgtaatggttcatagtggctagaACTAATAATGGCCATCCATcttcaatgaatgatcaatgaaacctaacacatcaaccatgactatttacacaaaaaacacaatggtTGTGGTCAAGAAGGTGCTGAAACTCCGCGATTGCCACCTGCCAGGAGGGTCGTGCCAGTCCTATCAATTCACACAGTTCCCCCTGGATGATTGAATAGTTTGCTGATTAACAGTCCAAATCTTCACCAGGGCCTGTTGTTGTGGATCTTTCAAAAAACCTACTTATGGACTAGCTAATAAAGAATCAAGTGTTAATTGGATACAgtgattagcaatcattaacaatgatcataaattAGATTGCTGTttaattgatttttgttgttaatggttattgtcaatgattgctattatttagttgatgattgatcattaacaataatcattaattagaTTGCTGTTTGCAATTGACAGTTAAATTATTGCTTAATCGTGAATCGCGCCGCACTGTCGCTGGGTGAGTGCTCCCCTGGACAAACTGAGCGCTGAGCACCCCACCAAAAGCATAACATTCGAAACCAAGACATTGTTTAGTTGATATAgaggtttctcataatagggaacctgaatgatggtcagtttattactgtaaatgactaatactggatgattggggggtacctgTATGGTGATAATGTTAAAAAACAACTCTAAAGGCCagagtcatcatgaagcattgccatgtcatatcattatcagccatcgttaatcatcatgaaccgtcatcaaccattaattgatcatcaatcaaccgctcaaagcattatcaaccatgattaatcaccataaagCATCTTCAACTGTCATCGAACATTCACCGGCACGTTGACTATTGGGCAATCACCATGGCATGTAGTATTCACCACGAtcacctattcaccactaacaGGAGTCTCAACCACCTCATCCAATCATTGTTACCAAAGGTTGCTAAATATTACAATCATAAACGATGAATAGTTACTGGCAGTAATTTTCATCCAACCGTGTTGAACACTGATGGTTGCCAATAGTTGgtccaatcattgctaatagcCAATAGCTATCAAACatcagtgttaaccatcagtatgaaTGAACATCTATCACTAACCCAACCAAACATAGCTCCCTCCCAGCATTTTGTTCCGTAGCGACTGCTCCCTGGTGAGACGAACCCGTAATGCTTCAGCTCTGATCAGTGATGTCTGTTGACCTGTGGATCGGTCAGAAGTTGATAGCCTTGGGGGCTGCAAAGATTTGGAAACACAGAGACTAAACCGGATCCCCAAACGTCATTGTAACATTCTTTGGGGTGACtataaacatcatgattctTGGGATACCGTTGAATTGG
>VSDK01012583.1_2941_9255
ttgctgttgttgttttgaactgcgcagtctcagtgcgtatagatcctacattgctcggcaaatagatggtattaaccgtcacgttaaggtgatctatgaacccagtttcgtgcagaagtgtctcaccacaaccaaaagctatccagcttatttacacggcaacatttgcttacttataatcatccttgtggtagaccactattgataagcccctgcttagaagctgggtagcgcattcatcgctagatcacagctgcatctctcgttgatccacatcagcttgcccaagagttccaggttcccccgcgattccaatgaccgccctcccaggttggttcgtccttcgtcatggctctcatttcttgggattgggtattgcaggcccgagcgctgctgagatttagccaagcaaaactgcaatagcttggccataaccaaactggttgtcattggggtttaggacgtctagtggccggcatggtgcttcataatggtgatatagtagaggttagtggcggttaatactgactaagatggttaatgatgcttgagaatgttgtactgtcttggtcaatgagaagatttgcgcagggctcctattttcaattaaacattgatttatatctacaaggtagttgggagtgagggtagacataactgtagtcagtcgccaaccgcctgataacttctggggattcaccatcttgacgattgtgatgattattggtcaatgattcctgacaatcgtacgcgctactgggaagatgcggaagaagttgcgcactggcagcctcacatgctccaaggattgggtctcatcttgcctccatttgccactgagtcatcaagcagactccgcctcctcaacttgggcatttcggcgaccttggtgaattgcattcctgggcacagccgaacgggattgggaattgcagtggaacttcggttctgtgacacgtgcaatttcaaccttgccatcgtcgcaaatcatcgtcttgagatacatttggaacgaaccattgtcacaggcatgaaagcagagcaaatgggctactgcatgggctcgggcagctactggggtaaggagcctgtagtggttcttcgtttttgggaggccacatgtacagccacgacagctttgacttaagatgcaatgactgatcggttggcaatctcttgccagaacagaagaccacgatctgtggctttttgtggaagatgatgcgttgtacgaattggtgacatttacatacctttaccctgtgggagacgcgacccttggcccttgattgcctgttggtcgcaaatcgtcccagctgcggacacaccccgactaggccattggcgcggttgtgaattcttgatcaggtcacacatatgtcatgttgtttcctggaacctttttgactagcggtttcaaggtgataaatgtttgtttaaaaccatacctaaggatgatcctcgtatttgtcatattgacttgcgcatattttgtgggatggggcaactaggcaccaaccagcaacaatagaatcagtgatcagggtggcaggattgtttccattgattgatggcccatgcatcccttggatttctacattaacctgccatttggaaaggaaaaacacacttatttgttggtgcatgttggtgctacatattaaccctctctctctctatatatatatatatagatatttatatatatatatatatatttatatatatatatgggtactggggaataaccgtgccccttgtgaatggtttaagcaatatttgttggctatcgttattccccagtgcccatgcaaatatgtaaatgtaacaatgactaattttgcatgtgcttcaccaatttcaaataacaataacattcctctgcttgagcaattccaagcacctttaaaattcgtctgcttcaccaattctagacaaaattctgattgttagaaactcctgtactgtccctatttcccctatgtcccctatttgcaaataggggaaacctggtactgtccctatttcccctatttcccctatgtttgggagagatctggagccaacctctatagagatcttccccaaaataggggaaaataggaacagtacaagactttcagcaagtttggttccaaaacctgtaactgtccctatttcccttatgtcccctaaggaaaaaatacgggaaacctggtactgtccctatttcccctatttcccctatgtttgggagagatctggagccaacctctctagagatcttccctaaacataagggaaaatagggacagtacaggacttccagtaggtttggttccaaaacttgtaactgtccctatttcccctatgtcccctaaggaaaaaaagaggaaacctggtactgtccctatttcccctatttcccctatgtttgggagagatctggagccaacctctctagagatgttccctaaacataagggaaataggggaaatagggacagtaccaggtttcccctatgttttggtcaggggacataggggaaatagggacagttacaggttttggaaccaaacctattggaagtcctgtactgtccctatttcccttgtctccctgggagcccaacatccttagggatctcgaaggccgtcactaccaaggagacccatcacaaatccaacaaagtccagagagatcgcgtcgtgaaacgtttacgtgctcgaacgcttcaccgcccagcaagttgtcttcgtcgccctgctgcatcctctacatctgcttgcaagcgtcctgctgccagtcgtcactcactgaagaggcctgctgcagtgatgaagtcagtgttcaacaagggcattgctggaacttccaaagaccaacggactgggcgttggctcttcgcagctgtccttgttggcaacaaagcaacccggtacactcatgccaacaagcgcaaaaggttcattttccacatcatggaccttccacaggcagcggctgatgggaaacctcgaggtatcaagagtatgaagaaggccattttgaagtgcatcagcccaaaagcatttgtggtgcacgacaaatggaaagcttcttccccagctttggcccagatgaacttcaaggctgcgccgccggtcaaccatagccaaggatggagagatcgtgccacgggttttcactccaatgatatagagagtgaattctctcgactgaaaaggtctgtgagggagcgctatggtcgcctgtctttccaatgccaggaagccgatgacaaagatgaaatggtggacgccggagatctctatgagtatacattcaaaacgaatgtggggaatagattcttcgatgtcttgaaagccttgcagcttaaatcgccttgttagatgtagatgccggagaatggctcgtctgggagaaaacacatggtgcagcgttgtctgttgcttatgtcttctaattgtactcagtgcatgccgcactgtcatacaatatacactcacatgaatttcaagtctgggggaaacttttttcacaatgtcctgatttgcgtctatgacattgtgcaacagaaatttcttgtttcgattctcagtgaataagttttcttacaaacctctacccttgttctcatgctttcattgtcaggcagtcatatctctcaagtgcttgtctgcccgtgcgtcgcctgtctcgctatggctcctaagcagcattttgtggtgggcacagcttgtgctgaaggagatggaattttgagtttacgcattgctgcctctcaatgcgtggcttctgggtctcagcttggccaagcccagcctgcgcctggtgaagctacaggtgctgctggcgaagaatccacagcttctcctcctgatcccaagcagcttcacttgtccatccagaatggcgagatcccagcatcagcaaccaagaagcttcgcactgtgcgccaacttcagagccacttagcatacctgcaacgtctacatggactacctacaggcctttgcggtggctggagtcgtgctgcccaagagaaactagatgcttggctcctggctgacttgaaaggcagctcctcccgcggcagttcccctgtagcgctggccattgaagatgagaaggccgttgaccttgaacgtgtgaaagacaaggcttctgagcctagtgaaaaggacgctggccatgcctctagtgatgatgaaggcgcaatgtccgtggagccatccagcaagaagcaaaaaaccaatcctgatgatggctttgctgctgatgatgtgaaatctcctgactctggactttctgacatccaagctgatggtgcacattctcctgagcaagggccttcttcttcttcttcttcttcttcttcatcctcgtcatcttctacatcttctgagaaggtcaagatgcgccgggccaatttggacaaagctttgtcttgcttggatttccttgaggaaattaatcctgagtgtgaggattgttgtcagatggtagcacaggccaggaaattcatcaaggcttcctactagagaaactgcgttggctgcgaggtgtacaaatcaaggatgctgcatttaaagagttcccaaggggcacgattattcccccgatcccatatatatatatatatatatgtatttagataaatacatagtatattgtcacctttgtattttcatatgtacctattcttgcaaacagaggttggatgattgattttcaataaaaagagccagagggcccatgttagtttgccagagggtaccgtcatttgttttgccaatgttcctttccaggtgttgcaaaccgtgcaggtactttatttctcccctgattcgactacaacctttttttgctcgtgctgccacgggtttctgccctagaacgctgcttgtttcctcatgaatttgaacacaacttgggatagtgtctgggggcaaacccgtggcgagaggaagatacccaaaacctccattttccactgcgaactctggataatcgaaatgatcatgatcgaccattactggccagtgttagccttgttgaccatcattacacatcacgatgtgccattggttgtgatgccaataccgaagtcaagagtatgaataccagcaatgattcatggtcatcaatgtgacttgactaggacaaatcatttcatgttactacattgtttttcaatacaagtaacgaaaaactattcataaccaaccatgttagttgtactaacaaccaatgagagctattcatgtcacaaacccccaatcggttgcagccatgatcgtcagatccacgggcaccatgcttcttgctcggccatcccctcggttcggctcggcgcgccatgtcgcagcttcaggagttgaggatgcgatccctgagtccatggcggaggctggggagctgagtaccagctgttgggagggatgagctccgaaagacccatggcaggtcacccaaggaaacgataggtttcgcttatagtggttaaaactggcttacaataggggatagtttccaacaatgatgggtaaacaagtactggttgatggtttttaacatgtttgtttccctgtgtaagtattaacagatggttggttgacatagatatttttcatacgtttgatgcaagtaccaaccaggtttacatcacaggttttgtggatttagggtgtagatcagcatgccacaacataccaccattgaccatgactacataggcatgctcgaccatttttattgtccatgatcatcaaacaaaataagcgtcattttacagcactggatcaaaacctggtactcctgctgaaaatcacacaaatcactattccagtgatgttcaatattgacctattgacccgcaggcatacaaccatcacttgtgctcgttcatgttgtgtgatagatggtttgaagtgggcacccatgaatcattatatacattgatcaagtatctcgctgattaagtaagcacatcatatgtcaacccttatatgtacttaatcactcagtttggccatgaatcattcataatcattcaccatcgcataaccactatatatgttagaccaaattattttttttcatccattcaatccatatagccagtacagtaaccactatgctttggggtgcccatatccccaacatcccctggtgcaccaccagcgcccatgtgtcaccggtggtctcgccaggcggtttaccttcgccagcagaaagttcctccccaactgattgcccaaacgctgtcctctgaggtgggacttggtcagagctgttttggtcagagcggaatcctgggacgtttggcagt
>VSDK01025067.1_518102_524416
GATATCCTTTGTGGCAAATTGGCAAGAAAGGAGTTCGGTGAATTGCCTGAACCTGTAGCTCTCAAAGCTTCGCTGCACAAGTTGGTCCAACTGCAAGTCATCAAGGTTGATGCTCTCCAAGAAGGAAATCCCAACCACTTCATCAAGATGTTCACCTTCGAAGACAAGGCCTTGGTTCCTGTGATCAAATCGGCATGCCAAGGCAAACTCATGCAGTTGGACTGTGGCAATCGCTTCAAACAAGGACTAGCAATTTTTTATCAGATGCTGGAAAACATCCACGGCTGGGGCATTTTGAATTACCAGCTCCAGTTACCAATGAAAAACCCAGCCTCAAGCAAGAATCAAAATTCTTTGCAACAGGGTTTCGATATGTTTTGATTACATCCGTCTTCACGGCCCCCGAAGCAATTGCAACAACCGTCAAACAGAATGGACCGAGATTGAGATTCACAGGGAGGATTCACCAATTTATGGATGGACTGCTGGCCTCGTGGAAAAATCGCTCAAGGGCTATGCGTCTGCAAATCTTTTTGCAGAGCCGGTCACAAACTTCTTCCTGACGTTGCAGGATCTTCGCCCTCGGTTCCTGCATGATGTCATCATTCCCCTCTTGCCCAGCTTGAAAGACAAGTCTCTAGTCTTCATGGGCttggctgaaaaaaacaaaacgccaGCCGCCCAGGCTATTGCCATGGGAATGTCAGAGTATTGGCTGTTAGCCGACAACATCGAGAACCCAGTGCCTTCCTTTCGCATGGCTGCCAGCCTTGACCAGTTCCGTGGGGATCCGGGCTTGAAGTACAGACCGGATATTTTGGACGATGCGGACGTGAGCACTATTCCACCTACAAAAATGAAGGCTTTTCTTGGCCAATCGTTAGAAGAATCCTTCACAGTTGAACGGTGGACGGCGGCCAAATTTGTTCGGAATCAGCTGCATGGCCGGTGATAATGTTTTATGGCCGGTTTTATAATATTTGCTTTTGTTGCGTTTGCTCAGTCTGGTGAACCTTGATGACTCAGGACAACAAAGCCAACGAGGGCGTTGAGCCTCAGCTGGCCATTGGGCAAACCACAATCCCGTTTCAGACCTTCTATGACATCATTGCGCCTGCTTTCGGGGAAAAGGCCACCAAGCAGGACATCATGGCATGCTTGAAAAGGGCCCACTGGGTAGTGAACCTCAAACTCGCAACCTATATCCGGAAAGCTGATGGCACGAAAGAAGCTGATGTCCCCTTGATTCGGCATGAAGACGGTGATTCTGAGTTCATTTCTGAGGACGGCAAGAAAATGATTGCGCGAATGCGCGCTGGTGATATGAGCATacctgatgattggttgatgaggcgCCAATGGTCCCACGACCTTCTTTCCATGGTTCTCGAAAGCAATGCCTTCTCATTCCCCTTTCACTGGCAAGACTGAAATCGTAGAGCAAAAGCCTACTCTGCCAGCGTCTGGTCGTGTCTGTCGTCTTGCTGAGCCGGAGGAGCCAAATTGTCAAGACATCGCCCTCGTAGCATCTGATGAGGCAACTGCAGCCGCACCATTGATCCAAGTCAAGGAAGAGCCTGCTGAGACTTCCTCCAAATTGAAGCGCAAGGCCACAACCCAAGTCATTGAGTTGGACACCCCTTCACCACATAGGGTTCGACCAGTTCAAGGCTTTGACGATGAAGAGGACCATTTTCCAGGAGTTGTTGAAGCAGGAGGTGATTCTTGAGCATGCGGAGCCTTTGGTCTAAAAGTTGGCGGAGGGGCCAATGATTTTTGAGTGTGCTCTTGCGCAATAGTAATGCAAAAAGAATAGTGTCCAGATGCTTGTAAACAAGTCCATCTGCTTATAAGCATATCCATATGCTTATAAGCAAGTCTgtctgcttataagcaagggaTTGCCTTAGTTTGCTCACTTCATTGGTTCTGCTTCATGTTGAGTCGTGGCGCAGCATGTATACTTAtatgtgttgttgctgctgtctaGCGCTTTGCCAGGGCCATTCTTCAGTTGATAGGCTGTAGCGCTCCAAGTCCTGCTCATGTTCAAGCGGCCTGCGTCCAGATTCAGCATGCAGACTGGAGGCCAAGACCCGCCGATCTCTATGGAAGCGTTCAAGACGAACATTGGAGAACATTGGTTTGCTTCGCCGGCAGTGTTTGCTTTGAAAGCCTTGACCACAAAGATCATGCTTCCCGAGCACCTCAAGGATACCTGTGCTTTGCGGGGGGTGTTAGTGTGCCAGGCTTTGAAGCTTTTTCCAACTATTAAAGCATGCCCGCAGAATCCAAAGCACAAAGTCAAATTGGAAGAGCAGGCTGACCGCTTTCAATGGACTTGCTCGGTTCAAGGCCACAAATGCTTCAGGAGTAGTCTTTGCCCAGTGGGTTTGCTTTCCAACGTCCGAACGCAACATTGGATGcctttcatctatttcatcaacTGTTTGAGGCTGAACATCCGCTGGGCGAAGATGAAAGATGACATCACAGCACTCTTTGGACCTGACGTTTCCTGGTCTTTTCGTCACTGGCGCTCTCTTTACCAAGGAGCCCTGGAAGTCTATTTGAAGAAGCATCACTATTTGATGATTGGAACTTCGCCTGGTGATGTGGTCGTTTTCGATGAAACGAATATGGGCAATGCAGGTGGGATCTCGAAGTCAGCTGCCACCAAGGAAACGCACCACAAATCCAGAAAAGAGCAGCGCAGCCGCATCCTCAAACGTCTCCCTGCTCAAACCTTGCATCGTCCTGCTGCTTCCAAACCTTCCAAACGACCAGCGACTGCTTACAAGCGCCCGAGCTCCGTGATGAAGACCGTCTACAACAAGGGCATCGCTGGCACTTCAAAAGACCAGAGAACTGGTCGGTGGCTCTTTGCTGCTGTCTTGGTTGGAAACAAGTCTGTGCGCTTCTTGCACCAGAACGGCAAGAAAAAAATCACATTCCATATCATGGACTTGCCCAAGAATGCACCAGACAATAAGCCCAGAGGAGTCCAGGGCATGAAGAAAGCCATCCAGAGCTGCATTTCGCCAAAGGCTTTTGTTGCACATGACAAGTGGAAGGCATCGTCGCCCGCCTTGGCGCAGCTTGGATTGAAGGCAGCGCCCCCTGTGAACCACAGTCAAGGCTGGAGAGACAGAGCCACAGGCTTTCATTCCAATGATATTGAAAGCGAGTTCTCGAGACTGAAGCGAAACGTCCGAGAACGTTATGGTCGTCTCTCTTTCCAGTGTCAACACCAGGATGATACGATCGCGGGCATTGATGCAGGTGATCTTTTTGAATATACATTCAAAGTGAATGTGGGAAATAGCTTTTATGATTGTTTAAAAGCTTTGCAAGTACGATCACCTTGCTAGAACAAGTTGATGTTCCCTGGCAATTTTGGAAACGGCCTGTCTCAATTTTGGAAAATGACGGTCCCTGGCAAGCGTGCGAAAAAATGCTCATATGCATGTGTCTGCTGTCAGTCTGTAACTCCTGTTCAACGCATATGATCTTAGCAATTCTTCAACGCATTCTTTCTGCAACTGTTGTTATGTAAGCTTTGGTTACTTCGGTGAACATTTCTTTCTGGTAAGTACCCAACGGTCATGCTTCTCAATTTCTattatgtttgggagagatctggagccaacgtctttagagatcttccccaaacataATGGAAATAAGGGAAAATAGAGACAGTACAGGACTtgcagcaggtttggttccaaaacctagAACCATTCCTATTTCCCCTATGCCCCCtaaggaaaaaacatgctttcaTTGTCAGGTAGTCATATCTCTCAAGTGCTTGTCTGCCCGTGCGTCGCCGGTCTCGCTATGGCTCCTAAGCAGCATTTTGTGGTGGGCACAGCTTGTGCTGAAGGAGATGGAATTTTGAGTTTACGCATTGCTGCCTCTCAATGGGTAGCTTCTGGGTCTCAGCTTGGCCATGCTCAGCCTGCGCCTGCTGAAGCTACAGGTGCTGCTGGCGAAGAATCCACAGCTTCTCCTCCTGATCCCAAGCAGCTTCACTTGTCCATCCAGAATGGTAAGATCCCAGCATCAGCAACCCAGAAGCTTCGCACTGTGCGCCAACTTCAGAGCCATTTAGCATACCTGCAACGTCTACATGGACTACCTACAGGTCTTTGCGGTGGCTGGAATGCTGCTGCCCAAGAGAAACTAGATGCTTGGCTCCTGGCTGACTTGAAAGGCAGTTCCTCCCGCGGCAGTTCCCCTGTAGTGCTGGCCATTGAAGATGAGAAGGCCGTTGACCTTGAACGTGTGAAAGACAAGACTTCTGAGCCTAGTGAAAAGGACGCTGGTCATGCTTCTAGTGATGATGAAGGCGCAATGTCCGTGGAGCCATCCAGCAAGAAGCGAAAGACCAATCctgatgatggctttgctgctgatgatgtgaaATCTCCTGAGTCTGCACTTTCTGACATCCAAGCTGATGGTGCACATTCTCCTGAGCAagggccttcttcttcttcttcttcatcctcgtcatcttctACATCTTCTGAGCAGGTCAAGATGCGCCGGGCCAATTTGGACAAAGCTTTGTCTTGCTTGGATTTCCTTGAGGAAGTTTGTCCTGAGTGTGAGGATTGTTGTCAGATGGTAGCACAGGCCAGGAAACTCATCAAGGCTTCCTACTAGAGAAACTGCGTTGGCTGCGAGGTGTACAAATCAAGGATGCTGCCTTTAAAGCGTTCCCACGGGGCACGATTACCGAcccgatcccatatatatatatatatttatttatttatttatttacttgcaTGAAGGTATCCATAGGCGGATATAATtgatagttaccctagctataacctAAGTCAACTAACTTGCGTACCACTTCGTATTTTCTGGGGAGTCTTCATGAAGCAAATTCACCGTGCCTGCTCCCTTGTCCACATGCTTTGCGGCAAGTCGTAGAGCCAAGAACTGGACGAGAAGGCAATAGCCGTTCTCAGTTTCCGGGACAAAAATCACCCCGAAGCTGTCAGGcactccccccaaaaaataatgaaGCTGGAGGTGTGGCTCAAGGCGATCCACAAGCATTTCCAACTTGGTGCTTTGTTTGAGCCTTTAAGCATCGAGATACACCTCGTTATTTAAAGTCAAAGGCCACCAAACACATGTCTTTCAAATCTCAAGCTGATTGATCCTAGGGCTGAAGTACAAACCATGCTTGAAACTGCGAACAGCAAGAAATGCGAAAAGACACTGCTCCAGTGCAAATCAGCATCTTGCTCTGCATCTTGATTGGCAAAGCGCCAGAACCTGCTATGTGCGTCTAGGCCTAGGCCGCCTTCAaacactgatcatcaccagcgACAGGGTTTCATCCAATCAATGTAATGGTAACCAGGTGCATCCTACACTTCACGAGGTCAGCATGCACTAAAAATAATGGATAAAATGCTTCTCATAAGCAAGCACCAAGTAACCCAAGATAACCCAAGTAATGTCCAGTATGTTGGTTGCTAATTGCACACTGCTCGACAAAAGAAGTGTCTGGTCTGTTGGAATTATGACGATAGTCATGCCTGGCAGTCATGGCAGGGACACTTATCTATGAGAGAGATGATTCCGTCGACCCAGCGCGGCACCTTTCCCACGATTCAACGGACTCAAAGCCATCCTCGGTGAAACGTCATGATGGAGGAAATATCAATCAAAAGGTCATaaccttcttctttttttgctaCCAATGGCTGAatccaacaaatgggtgaaGATTTTTGTCCTGAGAATGAAGAAAGAAATGCCAGGTATAGGACATTATTGTCAGTCTTGAAACCCTCACCTATGCTCATGTTTGTGAAGTTTTGGGTTCTTTCCCATAGCAATCATCCTTCGTATATTTTCTGGTGAGTTAAATGCCTTGCTGTTTGCCTTGCGATTCAGCTCAGCTTCTTTTTTGTTGAGCGAATGCAGCCACATCCCAAAGATCAGGTCGGCTGAAAACAATCACAACTCACAATATCTAGCAAGCCGAGACGTTATCGCCTTCAGGCTTGTGTGGATGGCCAGGTTTTCCGTGCAAAAGAGCCTGAACTGGTACTGACAAAGGCAATCATCCTCAAGTGGATCCATCAATCACGACACCAGGCTCCAATTTGTTGGGGAGCATGAGAATGACACTGATATGTCCAGAGTCATGGGTCTATACCTGAAACTACCCAAACACAAACACGTCTGAAAGCTCAAtagaaaacatgtgtttgttcggagttcaaccattttggaaacCTCTATGCAGCCCTGCAGCTCAAAGCCAAAAATAGGCA
>VSDK01012583.1_3028_9393
ttgttgttgttgttgttgttgttgttgttgttgttgttgttgttgttgttgttgttgttgttgttgttgttgttgttgttgttgttgttgtttttgttgttgtttttgttgttgttgttgttgttgttgttgttgttgttgctgttgttgttttgaactgcgcagtctcagtgcgtatagatcctacattgctcggcaaatagatggtattaaccgtcacgttaaggtgatctatgaacccagtttcgtgcagaagtgtctcaccacaaccaaaagctatccagcttatttacacggcaacatttgcttacttataatcatccttgtggtagaccactattgataagcccctgcttagaagctgggtagcgcattcatcgctagatcacagctgcatctctcgttgatccacatcagcttgcccaagagttccaggttcccccgcgattccaatgaccgccctcccaggttggttcgtccttcgtcatggctctcatttcttgggattgggtattgcaggcccgagcgctgctgagatttagccaagcaaaactgcaatagcttggccataaccaaactggttgtcattggggtttaggacgtctagtggccggcatggtgcttcataatggtgatatagtagaggttagtggcggttaatactgactaagatggttaatgatgcttgagaatgttgtactgtcttggtcaatgagaagatttgcgcagggctcctattttcaattaaacattgatttatatctacaaggtagttgggagtgagggtagacataactgtagtcagtcgccaaccgcctgataacttctggggattcaccatcttgacgattgtgatgattattggtcaatgattcctgacaatcgtacgcgctactgggaagatgcggaagaagttgcgcactggcagcctcacatgctccaaggattgggtctcatcttgcctccatttgccactgagtcatcaagcagactccgcctcctcaacttgggcatttcggcgaccttggtgaattgcattcctgggcacagccgaacgggattgggaattgcagtggaacttcggttctgtgacacgtgcaatttcaaccttgccatcgtcgcaaatcatcgtcttgagatacatttggaacgaaccattgtcacaggcatgaaagcagagcaaatgggctactgcatgggctcgggcagctactggggtaaggagcctgtagtggttcttcgtttttgggaggccacatgtacagccacgacagctttgacttaagatgcaatgactgatcggttggcaatctcttgccagaacagaagaccacgatctgtggctttttgtggaagatgatgcgttgtacgaattggtgacatttacatacctttaccctgtgggagacgcgacccttggcccttgattgcctgttggtcgcaaatcgtcccagctgcggacacaccccgactaggccattggcgcggttgtgaattcttgatcaggtcacacatatgtcatgttgtttcctggaacctttttgactagcggtttcaaggtgataaatgtttgtttaaaaccatacctaaggatgatcctcgtatttgtcatattgacttgcgcatattttgtgggatggggcaactaggcaccaaccagcaacaatagaatcagtgatcagggtggcaggattgtttccattgattgatggcccatgcatcccttggatttctacattaacctgccatttggaaaggaaaaacacacttatttgttggtgcatgttggtgctacatattaaccctctctctctctatatatatatatatagatatttatatatatatatatatatttatatatatatatgggtactggggaataaccgtgccccttgtgaatggtttaagcaatatttgttggctatcgttattccccagtgcccatgcaaatatgtaaatgtaacaatgactaattttgcatgtgcttcaccaatttcaaataacaataacattcctctgcttgagcaattccaagcacctttaaaattcgtctgcttcaccaattctagacaaaattctgattgttagaaactcctgtactgtccctatttcccctatgtcccctatttgcaaataggggaaacctggtactgtccctatttcccctatttcccctatgtttgggagagatctggagccaacctctatagagatcttccccaaaataggggaaaataggaacagtacaagactttcagcaagtttggttccaaaacctgtaactgtccctatttcccttatgtcccctaaggaaaaaatacgggaaacctggtactgtccctatttcccctatttcccctatgtttgggagagatctggagccaacctctctagagatcttccctaaacataagggaaaatagggacagtacaggacttccagtaggtttggttccaaaacttgtaactgtccctatttcccctatgtcccctaaggaaaaaaagaggaaacctggtactgtccctatttcccctatttcccctatgtttgggagagatctggagccaacctctctagagatgttccctaaacataagggaaataggggaaatagggacagtaccaggtttcccctatgttttggtcaggggacataggggaaatagggacagttacaggttttggaaccaaacctattggaagtcctgtactgtccctatttcccttgtctccctgggagcccaacatccttagggatctcgaaggccgtcactaccaaggagacccatcacaaatccaacaaagtccagagagatcgcgtcgtgaaacgtttacgtgctcgaacgcttcaccgcccagcaagttgtcttcgtcgccctgctgcatcctctacatctgcttgcaagcgtcctgctgccagtcgtcactcactgaagaggcctgctgcagtgatgaagtcagtgttcaacaagggcattgctggaacttccaaagaccaacggactgggcgttggctcttcgcagctgtccttgttggcaacaaagcaacccggtacactcatgccaacaagcgcaaaaggttcattttccacatcatggaccttccacaggcagcggctgatgggaaacctcgaggtatcaagagtatgaagaaggccattttgaagtgcatcagcccaaaagcatttgtggtgcacgacaaatggaaagcttcttccccagctttggcccagatgaacttcaaggctgcgccgccggtcaaccatagccaaggatggagagatcgtgccacgggttttcactccaatgatatagagagtgaattctctcgactgaaaaggtctgtgagggagcgctatggtcgcctgtctttccaatgccaggaagccgatgacaaagatgaaatggtggacgccggagatctctatgagtatacattcaaaacgaatgtggggaatagattcttcgatgtcttgaaagccttgcagcttaaatcgccttgttagatgtagatgccggagaatggctcgtctgggagaaaacacatggtgcagcgttgtctgttgcttatgtcttctaattgtactcagtgcatgccgcactgtcatacaatatacactcacatgaatttcaagtctgggggaaacttttttcacaatgtcctgatttgcgtctatgacattgtgcaacagaaatttcttgtttcgattctcagtgaataagttttcttacaaacctctacccttgttctcatgctttcattgtcaggcagtcatatctctcaagtgcttgtctgcccgtgcgtcgcctgtctcgctatggctcctaagcagcattttgtggtgggcacagcttgtgctgaaggagatggaattttgagtttacgcattgctgcctctcaatgcgtggcttctgggtctcagcttggccaagcccagcctgcgcctggtgaagctacaggtgctgctggcgaagaatccacagcttctcctcctgatcccaagcagcttcacttgtccatccagaatggcgagatcccagcatcagcaaccaagaagcttcgcactgtgcgccaacttcagagccacttagcatacctgcaacgtctacatggactacctacaggcctttgcggtggctggagtcgtgctgcccaagagaaactagatgcttggctcctggctgacttgaaaggcagctcctcccgcggcagttcccctgtagcgctggccattgaagatgagaaggccgttgaccttgaacgtgtgaaagacaaggcttctgagcctagtgaaaaggacgctggccatgcctctagtgatgatgaaggcgcaatgtccgtggagccatccagcaagaagcaaaaaaccaatcctgatgatggctttgctgctgatgatgtgaaatctcctgactctggactttctgacatccaagctgatggtgcacattctcctgagcaagggccttcttcttcttcttcttcttcttcttcatcctcgtcatcttctacatcttctgagaaggtcaagatgcgccgggccaatttggacaaagctttgtcttgcttggatttccttgaggaaattaatcctgagtgtgaggattgttgtcagatggtagcacaggccaggaaattcatcaaggcttcctactagagaaactgcgttggctgcgaggtgtacaaatcaaggatgctgcatttaaagagttcccaaggggcacgattattcccccgatcccatatatatatatatatatatgtatttagataaatacatagtatattgtcacctttgtattttcatatgtacctattcttgcaaacagaggttggatgattgattttcaataaaaagagccagagggcccatgttagtttgccagagggtaccgtcatttgttttgccaatgttcctttccaggtgttgcaaaccgtgcaggtactttatttctcccctgattcgactacaacctttttttgctcgtgctgccacgggtttctgccctagaacgctgcttgtttcctcatgaatttgaacacaacttgggatagtgtctgggggcaaacccgtggcgagaggaagatacccaaaacctccattttccactgcgaactctggataatcgaaatgatcatgatcgaccattactggccagtgttagccttgttgaccatcattacacatcacgatgtgccattggttgtgatgccaataccgaagtcaagagtatgaataccagcaatgattcatggtcatcaatgtgacttgactaggacaaatcatttcatgttactacattgtttttcaatacaagtaacgaaaaactattcataaccaaccatgttagttgtactaacaaccaatgagagctattcatgtcacaaacccccaatcggttgcagccatgatcgtcagatccacgggcaccatgcttcttgctcggccatcccctcggttcggctcggcgcgccatgtcgcagcttcaggagttgaggatgcgatccctgagtccatggcggaggctggggagctgagtaccagctgttgggagggatgagctccgaaagacccatggcaggtcacccaaggaaacgataggtttcgcttatagtggttaaaactggcttacaataggggatagtttccaacaatgatgggtaaacaagtactggttgatggtttttaacatgtttgtttccctgtgtaagtattaacagatggttggttgacatagatatttttcatacgtttgatgcaagtaccaaccaggtttacatcacaggttttgtggatttagggtgtagatcagcatgccacaacataccaccattgaccatgactacataggcatgctcgaccatttttattgtccatgatcatcaaacaaaataagcgtcattttacagcactggatcaaaacctggtactcctgctgaaaatcacacaaatcactattccagtgatgttcaatattgacctattgacccgcaggcatacaaccatcacttgtgctcgttcatgttgtgtgatagatggtttgaagtgggcacccatgaatcattatatacattgatcaagtatctcgctgattaagtaagcacatcatatgtcaacccttatatgtacttaatcactcagtttggccatgaatcattcataatcattcaccatcgcataaccactatatatgttagaccaaattattttttttcatccattcaatccatatagccagtacagtaaccactatgctttggggtgcccatatccccaacatcccctggtgcaccaccagcgcccatgtgtcaccggtggtctcgccaggcggtttaccttcgccagcagaaagttcctcc
>VSDK01003368.1_535898_542035
TCTATTATTGTATAGACAACCTCTTCCATCTTAGCCGATGTTTGCTGTATGGCCgcgtctcaaaataggggacccccacaattATCTTCTTTTAACagtttacagtaataaacaaaccattctatgggttccctattttgaaaaaacatgatatgttCTTCATGTCAGTTACATTACCTAAGAATGTTTTGGACATCTCTACTGCTTTTCCAGGCCTGTGCTATCTCAGCTCCTGCCAAAGCAGAAGCTGGAGGCGGCAGGGAGTGCTGGCAGCTGGCGATGCTTGGGAAACcaagcagtggtggtggtggtggtgacgccTCCACAGGGACCTCGAGATCATGATATCTACAACCGGACAGTCTTCGATGGTAGTGACTAGCCTGACGCACACTCAGTGCCAGCCCAGCAATGACTTGGCCCCCCGAGCAGCTCAGACGCTGCGCAGGTATGTCTCAAGGCGCACCGTGGCCAATGTCGGGGGTTGATGCTATTGAGAAAGGTTGATAGGATCAAGAACCCGTATTCCATCAATTATGGGGACACGACCAacctcaacaaaccatggttgggttTTGGCAGTATGGATATTGGAACATTAAATCTTGAACTGTTGTGAGTTTGCggtttgttgttcttgatttgCGGCTGGAATTGGGACTACGCATGAACTGTGAATGCAAACATGAGTCAGTCAATGTGTATTCAGCAGCGGTTTGTATATCCAGTTCTTTTGTGAAAAGTGAaaaacatcatgcatcatttatAACGAAATCGATGTTTGCTAGTGGGATGGATTATATATTTGTTGTTGGCTCCAGCAGACTTATGAGAGAATCAGCTGCAAATTTCGTTAACAAAGGGTCGtcagcagcaagcatcatgtTTCGTTAGCCAGTCTATCCACAGTTTCTTGTTGGACAAACAACGTGAATGACGATCTTGTTGTTTAGATATCACGGAAACAGGGACTATGGTTGCAGTCTCATGATTTGTGACATGCAGGGATTACTACCCGGTACTGTAAGCAGTCCATGTGGCGTtactgatgctgctggttgcatGGAACTTGCGACCGGTCACATGATATGGCTGGATGGTTCCTTGGGCGTTTCGCCCTCCCACGGTTTGCaaggttttgcttttttttttatatatatatatatatttcttcgAATGTGTATTACATACTTCTTNNNNNNNNNNNNNNNNNNNNNNNNNNNNNNNNNNNNNNNNNNNNNNNNNNNNNNNNNNNNNNNNNNNNNNNNNNNNNNNNNNNNNNNNNNNNNNNNNNNNNNNNNNNNNNNNNNNNNNNNNNNNNNNNNNNNNNNNNNNNNNNNNNNNNNNNNNNNNNNNNNNNNNNNNNTCGTTGGTGGAAGGCGAGGGGCCCCTCCCtctgtgatttgtttttgtatagTTTTCTACACAATGTAGTTACTATACATGTTCCTTTCTTGTTCAGTTGTCATCACATGTGCACATCgcgcatggctcaagactttgcgtagcctgcgctctgtGGAAAACAAGTGACTGCTGTGCTTCGCCAGTGTCAATTTGATAGGGATCCTTTAAGGGAATTTAGCCTCACCCTCCCTCTCCATGTCTTTCATCTCGTTCTAAGACTtatcattgccagccatgttcattattaccatcatatgTGCCATAGACAAAAAGATTATAGCCCTCCCACCCATGCCCTCCAAAGAGTTTGAAGAACCGTTGTACCATAAAATTTTAGAAGCAGTCTCCCAAAGAGTGAATCCACAGCGGGGATTGCAATCGGGATTGCAATCgggattgcaatcgattgcaatccaTTCCATNNNNNNNNNNNNNNNNNNNNNNNNNNNNNNNNNNNNNNNNNNNTCAGTGCAAAGGATTGCAACAGGTTGCAAGCCATCCACTCCCAGCGTTGCCGAGGAGCGCCTACAACTTCTTCATCCTTAATCTTCTTCTTGATCGTTGGAGTAGGTGTCTGGGATTGCGCGGGGTGCGCCTGATGTGTTTGGGGATTCCATGTGTTCAGTGACTTTGGATTGGTTGTGCCTGACCGATTGAACGCTGCAGCCACGAATATCTTACAGGTGCTCGTAAAATAGAAACCCGCTGTGTAGACATGGAGTTCCAAGTTGAGGGCCGAGTTGCTTTGGTGAGGGGAGAAGCAACGCTTCGTCTGACCCCTGTGGTTGCAGAGGTTGTGCACGTGAATGTCCCTAGGCCAACTGTGCAGACAGTGGCCACATGGAACGTGCATTCCTCGAGACTACCCATGTCCACCAAAGTGTTGAACAGTGCCATGGTCACTGTTCAGGAACAGTTGCGGTTACCGAAAGGGCACTCCGGAGCATGGACAGCGGAAGCCACAGAACGCTTGGCGACCAACTTGGCCAAGCCGAAGCGAGGAGCCGCAAGAATTTTGGCCAGTGAGGACAAGGGTTCTAAGAAGCGAGTCAGAGAGGAAGATGGGGAATCCTCGTCCTCTGATTCCTCCAGTAGTTCGTCTTCTCCAGCATCTGTGAAGTCTAAGAAGTCAGCTACCTCTTCGAGTTCAGGTGAGGAGACTAAGGCAAGCCTGCGCCAGCAGGTGTCGGAGCTTCGTGCTGAGGTGATTGAGTTGAGTGAAGCCATTAGCTGCCACCAGGAGATCGAAGAAGAGAATGCTGCCTTGCAGACGGAGTGCGATGCATTGCGTGAGAAAGTCCATATGTGGAAAGAATATGTGAAAGTGTCAAAGAAACGTCTCAGGGACGTGAAGGCACAAAAATGAGAAGCCAGTGAAAGATTCCCAGACGTGTGGCTTGACGGTGAAAAAAATTGAGCGCTGCTGTCCTATCCGAATAGCTGTCAGGGGGGCCTTGCATGTCAGAACATTGTGCTGAAGatgtacacacacaaatacGTCAAAGCTTGCAAGActgtgtatgtagatatacataaagTATGTGCAACTATGCGCCCGCTTCTATTCCCACTACAAGTACGCCATCGAAGTAGATGAGTCTCATCTCAACAAGGCCAAACCAGGACATCTCACTCGCTCGGGTCGCATCCAGAACGACCAAGTGTGGGTATGGGGCGCTACCCTTCCCAAGCAGCCTGATCGATTTGTTTTCCGAGTCCTACAACATCCGTAGATGCCTGTGAAGGACGACCTCGTGGAAAGCAAGAGATTTTGGATTGTCTTCGTTTTTTGAACATTCCCAAGAAGACCATTCTTGTGACGGATGGCTGGAAAGCAACGAAGGCTGCGGTCAAGGCATTGAAGGATGAGAAAGGCTGGGGTGATGCTGAGCTGTGGCATGAGGTAGTGAACCATAGCGCTGGTGAGATAGTGAATACTAATGGTTTCACCACCGATCATATTGAAACTCGGTGGAGTGCAGTCAAGCGCTGGGTACGAAAGAGATCCGGAGGCATGATGCCGCGACACAATGATCGTCGCAAATGGACCCGGCTCTTGACAGAGTTTCGCTGGCGCAAAATTGCGTCTCGGGACAGCAGCGCGGATGGTGGTCGCACTTGGCAAGTGCCTTTAGTCGAATCTCTCACGGCGCTGCGTAGCCGAAGCAAGTCTTGAGCAGAATGGCAATGAATAGACAAAAAAGGACTTTGGGAGCAGCATCGCGCAATTTGAGAAGTTGTACTTCTGTGATGTCTGTGGCTTCCTTGATTCCTCAAAACACATAGATTATGTTTGGCTTGGGCCATTAGAGAAGTCTAAGTATGATCTAACAGCTACAATTCTTTCTCGGCATCTGGATGATGTGAATACAATTTGAAGACATAGGATCTGGAAGATCTGGGAACTGCAGTCACTTGAATGTGTTCCCATTGCAAAGTGAATGGGTGGACAGCAATTTCTATGCACAGGGGAATTTACCTCAAAATAGTTGAAGTTACATCGACCAGGCTGCACATTAATACTATGTGCAGACCACATTTACTGATTGCGACCTTAAGATTTGGAAACTGCAGTCACTTGAATGTGTTCCCATTGCAAAGTGAATGGGTGGACAGCAATTTATATGCACAGGGGAAGTTACCTCAAAACAGCTGAAGTCACATCGACCAGGCTGCACATTAATACAATGTGCAGAGCACATTTACTGATTGCGACCTTAAGATTTGGAAACCGCAGTCACTTGAATGTGTTCCCATTGCAAAGTGAATGGGTGGACAGCAATTTATTTGCGCAGGGGAAGTTACCTCAAAACAGCTGAAGGCACATCGACCAGGCTGGAAATTACTATTATGTGCTTTGCATGTTTAATGATTGCGACCTGTGCTTCGAAAAGGACTTTGACAAAAAACTCACCAAATATGGGAGGGCGAAACGCCCGCATAACCGGTTGGATATTATTTTCAGGCACATTTAGTGAATTGCCCTGTGCATTCTGCCGAGAGCTTCTAAAAGGTGTATCAACTGGCCAATTTGAATGATGACTGAGAGTGTCGCTGCGTCGCAGTCTGGATTTCCAACTGGATCCGGCAGGAATTCTCAGTGATGATCTCACAGAAGAAGAGCTGGATCAGATCTTCAAAGATCGCAAGAAGACCATCGAGCAGAGGCTGCTCGAAAATGCTTCCCAGCCATTTTTTGCTAAAGAGTTGTTCTTCTTGGCCAGAATTACGTGTCAATAATGTAGTAATGGCATATTTACTTGCATATAAATCGATATGCATGTCTTTTTaaatgtatttttatttttaacGTCAAAGGTAGGGCCCTTAGGGTTACCTTCCTTTTCATACGCACAGGCACAGATACATACAAATACCTTGGAATGTATCACACATGAGTGCATGGGCGATGCAAACTGAGCAGTAACGACTTTACTTTGCTCAAGTGTTCTCAGTGGTTGGGATGTTTATGTGTTTGATTTCATGGGAGGGATCTTGACTGAAGAGATGTTCGGGGAGAGTCCGCCTGGGCCTAGCCTGGGTTCGCTGCAACTCACAACTCGCCGATGTTTGCCATGGCAAAAGGCTAGTGACCCACTGCTATCCATTACTATCAAAGATAGACGATATATCACTTCACCTGCAACAGGTTTGGGAGTGCTTTGAGATGTGCACTCctgttggtgatggatatggTCAATTAGTGAGCAGTACCAAGCTATCCCATCTCATCAGATACTGGGTGATGATAGTCGATGAAGAATAGGTGTTCAGCGGTACCAAATCATCCGCGACAACCACGCCAGCCCCGGTGTGCACGGTCATGgcccaaacaaaaagcaaagccGTTGGCTTCTTGCAAAGGCTGACCAATGATTAACTTGTCATCCTATTATGGCCGTACTCACTGATTTCTTCAGCGTGGCAGGGTCAAAATGCTCTCACTGAATTGAAGAAGGAAAACTCCGCTCATTATAGCTGCATTGCAATATACTTCAAAGAAATCAATGTGACGATATCATCGCACATGTGTGCTCCTCCGTCGAACATGCCAGCGATCATCACccaatattgatgattcttaGAGACTTGAATTTGATCACTGATAGTTGGATGCATTATAATTAAGTTCAAAATAGAGACTGGAGTTTGATCACTGATGACACGCCAAGTTCGATTAAGTTAAGAATTTGATCAATGCACACATGTTTTCTTCGTGCTGATGGCAGGTTTGAGGAGCCAGTGGAAGAACCTGCTTCTTTTATGAGGGAACCTGAAGACGCTGCCACTAAGGAGCGGTGGACACACCATCGGTAGTGGAGTCTTGTGTTGAGGTTCTGCTGCGTAGACGATCGTAGATTCAGCGATTCTGGGTAGGGGTCAATGCTAGATATGCCATAACTTTgaaaggggtacagggttttcccCACTCCATATGTTTGTACAAATCAGTTTTTACACTGGATCCACACTGAATATCACTGAATAACGCTCACGACTTTACCAACGTACCATTCACTGACAAACTCATTCATCTACAACAAAGGTAATCACTGCTTATCTTTATTTTCAATTCAGATGCTACATGTACTGTATGCGACATTCATAAGTACAGCACTTTGatgcatacacgcatgcatattTATGCATACAGTATCAAACAGTTTAATACACTTGGTGCAAGCCTCAATTGTGTgcattcataattcatcattattcaaatTGTAGTG
>VSDK01012583.1_3049_9435
NNNNNNNNNNNNNNNNNNNNNNNNNNNNNNNNNNNNNNNNNNttgttgttgttgttgttgttgttgttgttgttgttgttgttgttgttgttgttgttgttgttgttgttgttgttgttgttgttgttgttgtttttgttgttgtttttgttgttgttgttgttgttgttgttgttgttgttgctgttgttgttttgaactgcgcagtctcagtgcgtatagatcctacattgctcggcaaatagatggtattaaccgtcacgttaaggtgatctatgaacccagtttcgtgcagaagtgtctcaccacaaccaaaagctatccagcttatttacacggcaacatttgcttacttataatcatccttgtggtagaccactattgataagcccctgcttagaagctgggtagcgcattcatcgctagatcacagctgcatctctcgttgatccacatcagcttgcccaagagttccaggttcccccgcgattccaatgaccgccctcccaggttggttcgtccttcgtcatggctctcatttcttgggattgggtattgcaggcccgagcgctgctgagatttagccaagcaaaactgcaatagcttggccataaccaaactggttgtcattggggtttaggacgtctagtggccggcatggtgcttcataatggtgatatagtagaggttagtggcggttaatactgactaagatggttaatgatgcttgagaatgttgtactgtcttggtcaatgagaagatttgcgcagggctcctattttcaattaaacattgatttatatctacaaggtagttgggagtgagggtagacataactgtagtcagtcgccaaccgcctgataacttctggggattcaccatcttgacgattgtgatgattattggtcaatgattcctgacaatcgtacgcgctactgggaagatgcggaagaagttgcgcactggcagcctcacatgctccaaggattgggtctcatcttgcctccatttgccactgagtcatcaagcagactccgcctcctcaacttgggcatttcggcgaccttggtgaattgcattcctgggcacagccgaacgggattgggaattgcagtggaacttcggttctgtgacacgtgcaatttcaaccttgccatcgtcgcaaatcatcgtcttgagatacatttggaacgaaccattgtcacaggcatgaaagcagagcaaatgggctactgcatgggctcgggcagctactggggtaaggagcctgtagtggttcttcgtttttgggaggccacatgtacagccacgacagctttgacttaagatgcaatgactgatcggttggcaatctcttgccagaacagaagaccacgatctgtggctttttgtggaagatgatgcgttgtacgaattggtgacatttacatacctttaccctgtgggagacgcgacccttggcccttgattgcctgttggtcgcaaatcgtcccagctgcggacacaccccgactaggccattggcgcggttgtgaattcttgatcaggtcacacatatgtcatgttgtttcctggaacctttttgactagcggtttcaaggtgataaatgtttgtttaaaaccatacctaaggatgatcctcgtatttgtcatattgacttgcgcatattttgtgggatggggcaactaggcaccaaccagcaacaatagaatcagtgatcagggtggcaggattgtttccattgattgatggcccatgcatcccttggatttctacattaacctgccatttggaaaggaaaaacacacttatttgttggtgcatgttggtgctacatattaaccctctctctctctatatatatatatatagatatttatatatatatatatatatttatatatatatatgggtactggggaataaccgtgccccttgtgaatggtttaagcaatatttgttggctatcgttattccccagtgcccatgcaaatatgtaaatgtaacaatgactaattttgcatgtgcttcaccaatttcaaataacaataacattcctctgcttgagcaattccaagcacctttaaaattcgtctgcttcaccaattctagacaaaattctgattgttagaaactcctgtactgtccctatttcccctatgtcccctatttgcaaataggggaaacctggtactgtccctatttcccctatttcccctatgtttgggagagatctggagccaacctctatagagatcttccccaaaataggggaaaataggaacagtacaagactttcagcaagtttggttccaaaacctgtaactgtccctatttcccttatgtcccctaaggaaaaaatacgggaaacctggtactgtccctatttcccctatttcccctatgtttgggagagatctggagccaacctctctagagatcttccctaaacataagggaaaatagggacagtacaggacttccagtaggtttggttccaaaacttgtaactgtccctatttcccctatgtcccctaaggaaaaaaagaggaaacctggtactgtccctatttcccctatttcccctatgtttgggagagatctggagccaacctctctagagatgttccctaaacataagggaaataggggaaatagggacagtaccaggtttcccctatgttttggtcaggggacataggggaaatagggacagttacaggttttggaaccaaacctattggaagtcctgtactgtccctatttcccttgtctccctgggagcccaacatccttagggatctcgaaggccgtcactaccaaggagacccatcacaaatccaacaaagtccagagagatcgcgtcgtgaaacgtttacgtgctcgaacgcttcaccgcccagcaagttgtcttcgtcgccctgctgcatcctctacatctgcttgcaagcgtcctgctgccagtcgtcactcactgaagaggcctgctgcagtgatgaagtcagtgttcaacaagggcattgctggaacttccaaagaccaacggactgggcgttggctcttcgcagctgtccttgttggcaacaaagcaacccggtacactcatgccaacaagcgcaaaaggttcattttccacatcatggaccttccacaggcagcggctgatgggaaacctcgaggtatcaagagtatgaagaaggccattttgaagtgcatcagcccaaaagcatttgtggtgcacgacaaatggaaagcttcttccccagctttggcccagatgaacttcaaggctgcgccgccggtcaaccatagccaaggatggagagatcgtgccacgggttttcactccaatgatatagagagtgaattctctcgactgaaaaggtctgtgagggagcgctatggtcgcctgtctttccaatgccaggaagccgatgacaaagatgaaatggtggacgccggagatctctatgagtatacattcaaaacgaatgtggggaatagattcttcgatgtcttgaaagccttgcagcttaaatcgccttgttagatgtagatgccggagaatggctcgtctgggagaaaacacatggtgcagcgttgtctgttgcttatgtcttctaattgtactcagtgcatgccgcactgtcatacaatatacactcacatgaatttcaagtctgggggaaacttttttcacaatgtcctgatttgcgtctatgacattgtgcaacagaaatttcttgtttcgattctcagtgaataagttttcttacaaacctctacccttgttctcatgctttcattgtcaggcagtcatatctctcaagtgcttgtctgcccgtgcgtcgcctgtctcgctatggctcctaagcagcattttgtggtgggcacagcttgtgctgaaggagatggaattttgagtttacgcattgctgcctctcaatgcgtggcttctgggtctcagcttggccaagcccagcctgcgcctggtgaagctacaggtgctgctggcgaagaatccacagcttctcctcctgatcccaagcagcttcacttgtccatccagaatggcgagatcccagcatcagcaaccaagaagcttcgcactgtgcgccaacttcagagccacttagcatacctgcaacgtctacatggactacctacaggcctttgcggtggctggagtcgtgctgcccaagagaaactagatgcttggctcctggctgacttgaaaggcagctcctcccgcggcagttcccctgtagcgctggccattgaagatgagaaggccgttgaccttgaacgtgtgaaagacaaggcttctgagcctagtgaaaaggacgctggccatgcctctagtgatgatgaaggcgcaatgtccgtggagccatccagcaagaagcaaaaaaccaatcctgatgatggctttgctgctgatgatgtgaaatctcctgactctggactttctgacatccaagctgatggtgcacattctcctgagcaagggccttcttcttcttcttcttcttcttcttcatcctcgtcatcttctacatcttctgagaaggtcaagatgcgccgggccaatttggacaaagctttgtcttgcttggatttccttgaggaaattaatcctgagtgtgaggattgttgtcagatggtagcacaggccaggaaattcatcaaggcttcctactagagaaactgcgttggctgcgaggtgtacaaatcaaggatgctgcatttaaagagttcccaaggggcacgattattcccccgatcccatatatatatatatatatatgtatttagataaatacatagtatattgtcacctttgtattttcatatgtacctattcttgcaaacagaggttggatgattgattttcaataaaaagagccagagggcccatgttagtttgccagagggtaccgtcatttgttttgccaatgttcctttccaggtgttgcaaaccgtgcaggtactttatttctcccctgattcgactacaacctttttttgctcgtgctgccacgggtttctgccctagaacgctgcttgtttcctcatgaatttgaacacaacttgggatagtgtctgggggcaaacccgtggcgagaggaagatacccaaaacctccattttccactgcgaactctggataatcgaaatgatcatgatcgaccattactggccagtgttagccttgttgaccatcattacacatcacgatgtgccattggttgtgatgccaataccgaagtcaagagtatgaataccagcaatgattcatggtcatcaatgtgacttgactaggacaaatcatttcatgttactacattgtttttcaatacaagtaacgaaaaactattcataaccaaccatgttagttgtactaacaaccaatgagagctattcatgtcacaaacccccaatcggttgcagccatgatcgtcagatccacgggcaccatgcttcttgctcggccatcccctcggttcggctcggcgcgccatgtcgcagcttcaggagttgaggatgcgatccctgagtccatggcggaggctggggagctgagtaccagctgttgggagggatgagctccgaaagacccatggcaggtcacccaaggaaacgataggtttcgcttatagtggttaaaactggcttacaataggggatagtttccaacaatgatgggtaaacaagtactggttgatggtttttaacatgtttgtttccctgtgtaagtattaacagatggttggttgacatagatatttttcatacgtttgatgcaagtaccaaccaggtttacatcacaggttttgtggatttagggtgtagatcagcatgccacaacataccaccattgaccatgactacataggcatgctcgaccatttttattgtccatgatcatcaaacaaaataagcgtcattttacagcactggatcaaaacctggtactcctgctgaaaatcacacaaatcactattccagtgatgttcaatattgacctattgacccgcaggcatacaaccatcacttgtgctcgttcatgttgtgtgatagatggtttgaagtgggcacccatgaatcattatatacattgatcaagtatctcgctgattaagtaagcacatcatatgtcaacccttatatgtacttaatcactcagtttggccatgaatcattcataatcattcaccatcgcataaccactatatatgttagaccaaattattttttttcatccattcaatccatatagccagtacagtaaccactatgctttggggtgcccatatccccaacatcccctggtgcaccaccagcgcccatgtgtcaccggtggtctcgccaggcggtttacct
>VSDK01002138.1_668726_674974
tttttgtccGTTTACTTAcacttgcatttgcacatgtgaaaacatgtacAAACTACATgcgaatacatacatacatacatacatacatacatacatacatacatacatacatacagacatacagacatacagacatacagacatacagacatacagacatacagacatacagacatacagacatacagacatacagacatacagacatacagacatacagacatacagacatacagacagacagacagacatacagacatacagacatacagacatacagacatacagacatacagacatacagacatacagacatacagacatacagacagacagacagacagacatacagacagacagacagacagacatacagacagacagacagacagacatacagacagacagacaNNNNNNNNNNNNNNNNNNNNNNNNNNNNNNNNNNNNNNNNNNNNNNNNNNNNNNNNNNNNNNNNNNNNNNNNNNNNNNNNNNNNNNNNNNNNNNNNNNNNNNNNNNNNNNNNNNNNNNNNNNNNNNNNNNNNNNNNNNNNNNNNNNNNNNNNNNNNNNNNNNNNNNNNNNNNNNNNNNNNNNNNNNNNNNNNNNNNNNNNNNNNNNNNNNNNNNNNNNNNNNNNNNNNNNNNNNNNNNNNNNNNNNNNNNNNNNNNNNNNNNNNNNNNNNNNNNNNNNNNNNNNNNNNNNNNNNNNNNNNNNNNNNNNNNNNNNNNNNNNNNNNNNNNNNNNNNNNNNNNNNNNNNNNNNNNNNNNNNNNNNNNNNNNNNNNNNNNNNNNNNNNNNNNNNNNNNNNNNNNNNNNNNNNNNNNNNNNNNNNNNNNNNNNNNNNNNNNNNNNNNNNNNNNNNNNNNNNNNNNNacaaacagacagacagacagacagacagacacacgaacaaacaaacaaacaaacaaacaaaccaaccaaccaaccaaacaaacaaccaaccaaccaaccaaccaacaaacaaacaaacaaacaaacaaacaaacaaacaaacaaacatacacacatacacatacacgcatacactcatacacacatacacacatacacacatcaacacatacacacatacacacacatacatacatacacacatacacgcatgcatacacacacatacatacatacatacatacatacatacctacatacatgcatgtatacatacatacgtacatacatacgaacatacatacatacacacatacatacatacatacatacatacatacatacatacatacacacatacatacatacatacatacaaacatacatacatacatacatacatacatacatacattcattcgtacatacatacatacacacacatacatacatacatgcatacatacatacatacctgcatgcacgcatacatacatagatacatacatacatacatacatacatacatacacacacacatacagacattcattcattcattcatacatacatacatacatacatacatacacacacatacatacatgcatacatacatacatgcatgcacgcatacatacatagatacatacagacatacattcatacatacatacatacagacagacagacatacatacatacatgcatacaggcatacatacatacattcatacatgcatacatacatagatacatacagacatacattcatacatacatacatacaaacagacagacatacatacatacacacatacacacatacacacgtacatacatacatacatacatacatacacacatacatacatacatgcatgcatacatacatacatacatacacagacacacatacacacacataaacacatacacacacatgcatgcatgcatgcatacatacatacatacatacatacatatgtgcatacatacatacacacacatacatacattcttacatacatacatacatacatacatacatacatgcatgcatgcatgcatgcatccatacatacatacatacatacatacatgcatgcatgcatgcatgcatgcatgcatgcatacatacacacacacacatacatacattcattcattcattcattcatacatacatacatacatacatacatacactcatacatacatacatacatacatacatacatacatacatacatacatgtgtgtactgTTCACTAGAATGTTTGATTCaatacttggtgaatgatttgcttACAAAATGACAAACATCGAACTTTTGCTTAGAAAATCGTTGGTACCAATGTATCAGAATGAATGTACACGCAAACTTGCAATTCCATGCAAGACAACTGAAATTTTCATGAACAAATAACTGCAATGAATTTCATGCACACACCAAGGGGCTCTGCAGTTGCGATGAAACGGATATCTAAGCACATGAATAAGAGAAACTGTAGAAGGCtcacatttttttctgcaagagcgctgcttgtgcactggtggcagcggtgaCGAGTAAACAACTACAAAAAATTCAAAGAttccaatcaatgagagtgcattaactgGCCTACAATGAGACAAAACAAAACTGTCCAACGTCGGCAAATGAAGTTagagtgttttttttgctcgcctgcatcgccttggtagcactgagctaaggtcgataagaagcagtgaaaccaggtgaagcaaagtgaaacgtacgaagctccgaagctgggaagcaacagaagcaaaggcagtgaacctgcaaaacaaacaacaaacgaagTTAGAGTGCGGAGTCAAAAAGCTGTAGAAGGCTCACAGTCCAACACCAACTGCAAGAAAGAAAAACTGTCATCATTGTGTTTTTCcccatcttgtttttttcttgctggttgtccaTGAGACCGTGTGTTTCCAAGCTAGCAATGGGTCGGATGACCCCCCATTGCTTCAAAAGCACACAGTACGTCAATCGCCCATCTTTTTAGAAGAGAATTCGACATCCTTTGGTTGAGCGTGCAGCAATCTCACAAGAAGATGGGTGGCCGTGGCAAGATTGTCTGCGTGGACAAGACTttcttttccaaaaaaaaatccagaggAGGCTTCCAAGGACGCAGTAGCGTCGCCAACTAGACCATTGTCATGGACTTCTTGGAACTGGATTTTCAAGCAGAAGGAAGACTACAAGTCGTGCTCTCCTTGTCGAGATTCCAAACAGAAAGACTCAAGCACTTTGAAAAAAGAAATTGAGGCCCAGGTGCTCCTCGGGACCTTGATTTTCACTGATGCACTTCGAGCTTACCAATTCCTGGGCCGCAGGGTCTGCCTATGTGCATCGGCTCTTACCTTGGTCTTGGTAAAGCTATCGCTGCTGGGCAAAACTGAGTTTCCGGACAAAAGCCCTCCCACCAGATGTTCAGTCCTAGGATATGGTCATTGAATCACCTACGGAAGGTGAGACATCTCCTGATAAGTCTATGTCAGTCAGCAGTGCCCACAGTTCCACTTCTTCTCTTGAGCTGCAGTGCATTTCGAGCACGAGCCATCCAGAGTTCGCTCCATTATGGGAGGCGAGCCTCGAGTCCCCTACGCAGCTTGCAGCGCTGAGAAATCCACAAGTTCCGTGCCGTAGGGAGCTGAGTCCCCTCTTGATCGAGCATACTCAAACAGAGTTTCGGGTGACATAGGAGTCACACCATTGCAGTTCACAACATCGCACAGTTGTTTCTCACCGGCGGTGACTGTGTCCCTACTGTCTGGGAAAAGGTGACGGGGATCAGAGCGGCCACGGTCATTGATAGGTCACTTTTGGTGGCCAGGCATGCCAAACGCCTGCCGGCGCATCGTCAGCTTGCCTATCCGCAGTTTGTGCTGCAGTGTGTTTCAAACGTTGCAGTTGCATCCAGCTGCTCCACATGTCTTTCTCAGAATTCCAAAGATACCGTACCAGCTTGCCTGCCTGTTCTGCTGCGTATCTGGAGCTTTAGCGCAGGTAGCTACACCGGAGCGGTTGTTGCCCTGAGTGCGCACACCCTGTCTTCCATCTATCAGCTTGAGGAAGTTGCGGGAGGAGTGGCATACAAAACATTTCTTGGGCTGTGCAACCTGACGGCAATCAGGAAGAGTACAGAAGAGGCTGCCCATCGTGTTGCATTGATCcacttgcaatttgatgcaCTGTGCCGATGGACTTCTGATTCCCTTTGACCACCGTGATTGACTTCCTTGGCTCTTCgattacagaactgttggccagtctcaGCAAGGTTTGCCACTGCTCGATAACTTTGCTGTTCAGATGGCTTGTAACAATGACATCACCATGGCTCCTGTAGAGAAGTGGCTCACCAAGATGGCTTGAGCCACTTGATCCGTTGCCCTTGCGTGAGCTTATTGTTCTCTTGCATGCATTCATCCCACAAGTGGGCGCTAGCCGTCATAATAGGGATGCTGTTCACCCCTAAGAGAAGCGCCACTAATTTCTGTCCGAAGGTCAGTGTCAAGCCGGTGGCAAAAAGGCATTTTggtctccatgagtttcagctccaaaatcaCAACCCGTCGGCCGCTCTGgggctgtgggtgcccctggAGTGTGAAGACAGCAGTGTTGTCAGTTATCGGAAATGGTGTGAATATGACTGCCGGCAAATTGACGTGGGCATTGGGGTGACgtgtgcatctttcatgtgcagaggagAGCTATTTCTACGGACATGGAGCGACACATCGCAATGGATGAAGCTAGaagtgctttgcctacagaggtattgggCTCGCCTAGGTCCCAAACTGCTAGTTTCGTCTTTGCTGGAGTTCTGACAGACATTGATCGACCCTCTGGCTCGTATGATGAATGGAAACGCGCCAAACTGCGAAGAGCCACCCTCACACATTTGCCTGGCGCAGAAGGGCTAATCAAGAGATCCAATCTGGAGGAATTCCTCCAGGATGCGCACATTGGCTTGCCTGACGAGctagagcagctggagctgcgagaatgccctgccacTTACAGCCTTCAGGACATGTTTCGTCTTGGCTCGACTGTCAGTGGATCGCAACTGATGCGAGTTGCTAAGTTGGCTCCGCAGCATAAGCCAGTGGTGTTGGGCATTCCTTCTCAGGTCTCTACCTCTCCGTtcgtgaaccacaagcatggggAATTAATTGAGAGCCTCCGACTcttgctcaacatgctcatctcTAGGCTTGTGGAAGGTctctttggtgcaggcaagaccacttcagtgGTGTTCCTTCTTGCGTGGTTGGTCCTCACCACACCGGACAGTGCAAAGTTCACAGTTGCAAGCAGAGAAAACCCGGCAGGACAAGACATCGCTGCTATGATTGTACGACTCCATCTGCCACAGTCGGTGAAAGAGAAGTTTGTTCGCACATGTTCTCAGAAGGAACTTGAAGAGCTGGGAGGCGCCTGTACTGGTATTGAAGTTAAGATTCGAGAGGCAGGTTCGAGGCTCAGTAATGGTAGAGGCCTGATTGCCACCACCGGCACCATTCACGAGCACATGGACGGCTTTCCTAATGAGTTTGGGACACACCTTGCCAACACttgccttatgattcatgaggaAGCACAGCAGGCTGTAGAGTTTAAGAttgcagtggctgctgctgcgccggaaGTACCGTGTTTGTACGTCTTGGTGGGAGATGGCCATCAGGCGCCCGGGGGCGTCGATGCTCGCAACAGggaggccattgaactccgTTCTGAACTTATGAAGTTCCCTATTGGACTCAAAGCACCCAGTAGTACCTGTACCCCGGCTACTTTCAGCATTGCGATCAGCcatctcatgaatcattgtgaaggaATCAATCGATATgacttgctgcagcatgtcgaggaaatctccaagaattctgttTTCGAGCAGTGGAGATATGGTGAGGCCCGGCCTCAGGTGCAGGATCAGGCTATTGCCGCGTGGATACATGAGCAGCTCCCTGCTGCTGCCTCCCTGAAATTGGACTCTCCTATTGGACTGCTGCTTTCGCTGGGGGTTCTTATTGCCATGCCGCATTCCCCTGTGACACTAGCTGTTGCCTGCtctgcctcagctgctgctggtgttggtggagGGCCACACgcttggtcaataatgttccCAACGACGTCCAGGGTTACAGGAACTGTCTATGAGAGTTTGGTCGGCGCATTTTATCAGGATCTGGTGGACATCAATACTAGTGACCAAGGAGAGGAATGGGTTTTCGGTACTGGCACAGACGGACCGCACCCGAAAAAGCCATGGG
>VSDK01016321.1_277719_283859
gagacttctgatgggtgatatctccatgcccagtgtcagctgcgcaggtgcaatatgaagacgaggatactcaaaaggcgccgggcggcgcatggcgatgcaccatggggatccatgggtggagatggcacagcactccatggactccaaatggctatgggtcaagtagttaaccaatcaatttcatgggggataatgaccaaccaatagtatggaaaacaatggtaatagtaggggaaccaggggtacagggttttgacccactgccaaatgtgtcaagctccaaatgtgtcaggctcccagatacaacgggcaccgtgcaaattacgagatgtgattgctacctgagctgcttgggttgggctcacacttgctaccaactctaaaccccaccagatgatgaaccagcagttgctcacccctatgtccgtgtcaactttgggttgtactatgtccctacagtcggtgggcccccaaccacttatgaattgggttataatccctataactggtagtcacccctaggtagatgggttattaaccaactaacctaagtggttgggggcccaccttgcactatggcagttctatacgccgccagcatcgcatttcaacggaaacgcaacgaggggctcacgcttgaccactgccgggcacaccactgctgcccaacgagcagcaccaccagcctatgcaagcacctcattgaagcgacctgtttgttgtgtgcgtggtcgattaatggctactgatttggctgtgggtgaatattactgtaatcaaccaactaatggtttaactagctggttaatggttaataataggggataacaactagcaactataggggatataccagctatatatggctatgggtcaatattaaccaacaatactgggggatgataaccaaccattttataggaaaaacaatggttttttgattggggaaccaggggtacaggcttttgactgccatttcgaagaaattttcatcgttccaccatcaagcagtgtcagttcgaatttttcgccatcaaactaatcattcttgagtggtctttagtaaactaactgctaaaaatcagtttgctgtaaataggccgacgatataagtgatggatttctcatcaatagagattacgtattcgccatagttatcatttcaccaccaccggttcattatggtggtttgtcaaaatagggctacccccagttttcatccttcatattctttaacatttacaaactataaaccgcaaattttggggcttccctatctatagtatcaccacgactgaagctgtttaaccattacatgtacaaactataaaccgcaaattttggggcttccctatctatagtatcaccacgactgaagctgtttaaccattattgttgctgattttcccgctttatttaccatgattaatggctataccccccagataatccctacaaacatttatagtttccatcgaaattcccacggtttccatcgaaattgccacggtttccatcgaaattcccacggtttccatcaaaattaccatggtttccatagaaattccccatacaatcccccccaaacccatgaaaacgcaccatttgtgtccatcagttgcagtgatttcccccttcaactgctcgctttgaaaccggcgcaaggctgtgtcgtcctacggggccaaaagcggaagtggatccatcacaagccgaacgtccaggagggcgctgaagggccatgcgttgccggtgaaagggaatcattgatggtggtgaaatggtggcttctcagaatagggaacccccaaaaatggatggtttattactatgaatgactaataaaggatgatttgggggtacccctattttgagaaacagccaaatagtcggtggttttcaacaagcagtagggttatataagttataaccattcatatagtggttaataatggggaacaataaccaacaatagtagctggttggtggtggcagtgggtcagttcacccttagtcccgctggttccccaattgaccaggctgttttcccatgttttccctattgttgttggtgatatccccattcgttggttgattaatattgacccattgccaaatatggtgggcttttgcttcatgctggtggatgaccattcgcgatcattatttttacgatgaatggtttaacgatcgtagaaaccagagtcactatttactgacaatgatggtcatttttcacagcaatcatagtaataatgaccattcccttgatgatggtcattttcacaagagacctgatatttgatttgatatattgacactaagcacttatgatcttgatatatcagcaacagcaagattttgacacacgacaccgagggtactctaagggacaattggaagaggcgaagcttttccccggaggacctgcaggtgcatccgaatcactagaagatatgcctttgtgcaaactttcaaataggtttcagtcgtttcagtgatcatagtgtcaatgatttcggagattcatcgcaagcttgcgatgaagcagccgattgtcatcaaaaagccttgctccaaagcccgcgcggtctgcaaacgacctgctgcgccacaagtcccatcctcggtcacaagcaaaggttcctgatgctatgtcgttttacaggaagtacaagtacgttatcgaagttgaccaatctcacttgaacaagttgcggagcggtgcccttagcaaaagctcccgtgcacaacctgatcaagtctgggtttggggtgccaccgtaccccgttctccagatcgtttcctctttcgtgtcttggagcacccgcaggatgccatggatggcaagccttggggtcaagctgaggttcttgattgtcttcgccttctcaatttgccacccaaaactatcctggttccttatgggtggaaagcgaccgtagctgctctgaagcagttaaagaaagagaaaggatggactgatgcagatttggcatgaaattgtcaatcatagcggcggtgaaatgaccaattccaataaattcaaaacgaatgacgctgagaatcgttggtagcttgtaacaagtttgattcgtaagcgtgaaggcggtcgactcccttcacacaatgaccaacaataatggaaacgtcttttaaataaagtccattggcgtagaatccatgccagcggtgcgcacggcagaaatgtttgtggtgccgctgactaccacaatgcaggccatgcaacgtctgcaaaaacattgacagaacaacgatgcgagcaagaaaaacaatggtcctagtgtctgactgtttcaccctgactgctgttcatatgcctttgtctgtttcgaatgcaatacatcctcaaaccataaatttggaggtctgcaagtcaggattggttgttcatatgcttgctttgtctgaccgcattgcgcatgcatgttgcaggcacctctcattaatggtccctgtcctacctgtggactatactactgccatcccaaatcaaagtctgccccacgtaaacagatagtacaaaaggttgtctgaaaaaacaattacttgctggcatattgggccgaatcgatgggccgaaatcatcgcggaaccggcttaagatataggaacggttggatatgatgtaggaattataggacctataggatacacgttaatacaggacttgtaggatatgattgaaaataaaggatatgatgcaagttaaacatattagatatttagggtatgatacaagatagatgagatgataaaatacataagacatgatataagatatagaatatgttttaaaacatcggatatgatattagatatagactatgtttcaaaatttagggtgtaatatcggatgtaaaatttaaatgttagatagaaaatatgacataagttggattccacgacaatatcctaagataaacctttcggatttcactacttttaggatgctccacggcggccagaacctggcgtccggcgatgattgtccagcatggtcgtggtggtagtcaattagaatgattggatacaaatgggatgatcattctagtggactggatggcttatacccactagcttaggtttttagtgtttttgggatatgattgatttaccatataaccactaaaaatatatttttagcaagggatctataagccaccaagtgaatattcatgagcaaagctatcaaactattggaatgatcaattaatggaatggtagttgatactagtatcaattccattaatgctcaacttgtggaatgatcaaccaatgctcaactaatgctactagtgctgatagtcatctagaatccatagtggtgattgctggcacatgatcaactaatgatcaacttgaatagttactcatgtataccctcatgtttcatgatgaactacagtaatatgggatacaaatgtttcatgatgaactaataggaaccattgtagctgatccttggttatgaactcttagtaattatggtgcaatcatttggatatcaaattgacgaactacaacgatatcaaattgaccaactacaacggttcctcatttggtcattggttttgatcattgtagatgatcattggttatcaactgatcagctgatcaacttaaaacaaggatcgatcatcaaattgccttcactcggagactgatctttcgattgcttcagccgttgtgtttcgcaaaaaatcgcatcgcgaaaggaatggtttggatatggcctttatggctgatgcttgggttgtgaagggatcaccggggtgggtggtacaggttggtgagcatagaaactgccacgtgataacagcggtttggtttgacaagggaagtcattttgaggttctgtggtgcttggtactgcggtgtggaccatcatctcttcgtcagaagtgtggtcgaccgtgtgaggtgacaataacttctgatgtaacaagggacacattcagaaacactggatatacagaacgcttgtttgctaacaatgtttccactacatgcatctgcaacacctagtgctctgatgtaacaagggacacattccgatcaaaccacttgtgtcaaccactggatattcagaaacactggctatacaataccgacaagtggttgacactagttgatcagctgcacctccaagtcatcacctgcacctccatcatctctttgtgctgccgtggttgagcataaccaatgctatccattgttggccatgacaaatctccatttgccatggcaggttttgccgattggtaaattcagcaggtaaactcttcagcgatggcggtgacgtcacaaagcgagcgttgaacatcggttgattcgatcggagtttttcattggtcagaccttgcgctcttaccctccgtcggtggactgtaagtggtaactctccccctgctagtcataccttgcactcctgtgcgagaaagaatcgtaaattgtgactgttagtctaggcctggtcataccaggtaacgctgagatcgtctcggacaaatcacactctccttcgccgtccattggtgattttggatcattatgattgctttatttgctgaatggcttgcttcagtatccccggctctgcttcagtatccccggctctgcttcagtatccccggctcttgagctcttccaacacaaggatcaagttgttggtttacacggtctcccagtagtctttttcacgatccacctgtggtgaacgattaccagagggatagcgtcggtggccataattcactaattatgagcgatcattgatcaccatcgtcaattatcttttagaaccattgtccatagatgttgttaaccaatacggttatcagatgctggtttccgtttgatagattatataagcaatctcaaccaccgatacatattatacattacataatttatatgtatagttgatttacctgctaagcctgaaccgtatgaattcatcgtgcaaatttagataccataggcattgccaactgcgaatggcttttccttgtcagaacatgtcagaacgggttttccttctgaatgccttttgaaggggtaagggtctggtattttaggcataaacataatgccttttgggagctgttgaatg
>VSDK01026241.1_296382_302645
catatccgaaatgaaggtcctagatctaatatccataataggcaaactgaatggactgaaatagagattcatcgccaagatagtccaatcttcggatggtctgcagggttggtcaaagaaagtttgaagggttatgcttctaccaacgtctttgcagagcctgtcaccgacttctacctgaccttgcatgatcttcgagaatggtttctacatgattgtctctatccattgcttcctgttctcaaagaaaaaacacttgttctcatgggcctggccgagaagggtaagacccctgtagcccaagccttggctatggctatgtcagaatattggctcttggttgatgagaaggatcaggagatccagccatcctttcgtctggctgcaagcttggatcaacttcgtggagaccctggactcaagtatcgccctgacatcttagacgatgcagacacaagcaccattcccattgccaagatgaagagctttctggacagcagtatcactgaagccttcacagttgagcggtggacagctgcaaaattcgtcaaacatcaacttcgcattgtttgcgcctcttgtctgcgcgcatcccatacttcacaacttacaaacaaagcatgcaagtctaatactaatggcattcaaactgcaatcctctcacgtcaacagtcttctcacaaaactaccccacggataacataggaagcctcactgcatcgctctgtgccaaggacaacaaagtgaatgaagaggcagagacgaccattgcgccggggcagaccaacatccctttcaagcagttccttgagatgatccaacctgcttttcctggacaggccactaaacaggatgcaatggcatgcctcaagagagcacattggattgtcaatttgaaccatgcagtctatgtgcgcccagcaggtgtcaatgaggacccagtgcctttggtgacttttcctcctgatgagtctgactttatctctgatgaaggcaaaaaagtgctgggtgccatgcggcaaggcatttcaatttctcaggacacttggctggagaagcgacaatggagtcatgacttggtctctatgcttctagaaggtaaacggccccctcctcgagcgcctaccattcgcggcccttctttgttcgacaagaagaaacgcactgttgaggagaaggcagagcttccattctcaggtcgtctttgctcattctttgtttcggaaccagctccgccatcacatctgcaagctccaagtttcgccgaggctgctccggaatcacctccgccatcacctctgccatcacccccgccagctcctagttcttcgcgtccagcatcaacactggctccaaaggatgcaagtgctcctgtgactttgacagctgtgaagcaggaaatcaacaatgataccgcttctcttgcagatgctacctttatgtttccaaacctggttggaaaaggcattgctgatgtcatcgacttggattctccatcgcctcaaccaaagcgggctcgtactggcgcagacgttgctgaagacattggactggcgcctgcttctgaccttcaggccaacattgaagaagaagaaggtatggatcatcaattccctgagattggtgctgcagatgatgatgagtcctgagtgtgcagaggaggctacaacagtagtcttaattttgtagtgtgtaccattatcatgtccaacatggcgtgtcgctgtgttcgtagcattctttagatgtactatactcttgaaggttcccaacaaagcccaagatcatgagaaaattcaaaaagctcttatgctaattggtccttgtgctttacaacccttgctgctctgattgaatatattacatgtctaaggaaatgacccgcattatacaacattttgcagcggagcatgttctgcatcattgtgtttctgcatgcatgtctttgctttgcgtcgaaacttgtatctgaacatgcttgcctgatggtctcatagctttgctctggacaagcccttctttgaaaaaacttagtggaccgtgcctcacgccatgttccttgtgaagaagaggcctgcagccaattcatcttctgtggctagtggtttgttcccagctatgaccttcaaggactacaagggagccatctctgaggagtggtttgtgtcacccagcactttggccttgcgcgcattgggtacacgtcttgtgttaccagatggcttcagtgacacagttgctcttcgtggcgtcttggtctgcaatgccctaggtctttgtcctctaccatctgtttgcccaaacaacaagaaacacaaactagtcttggcagaagagtgggacgccaaagatggccttcgcttccggcttcgttgttcaaaccttggcggcaaatgctatcgtgcccgcctttgcccagcagggttgctttcgaatattcatgttcctctttggctagctttcgtctactttgtgaactccatgcgcttgaactatcgatgggtcaaaatcatggcggacatcgagtccgtgtttggtgtgaagaacaagcgaactttccaatcatggcgagctctttatcaggatgccctcaccaagtacatgaccaagcaccagtccatgatcttgggcaagtcccttggtgatgtcgttgtctttgatgagacccacatgggtagccagagagggattgccaaatcatcttcaaccgagcgcgtcaataccaggtccaagcaggtggttgcaatgaagatcttgaagcgacttcctgcgcgcaccatccacaagcggccagcaatgcggcggccagcctctgcatcatcgtcatcatcatcatgtccagcagcaagacctcttcgtcgcccagcatctgtcatgaagactgtcttcaacaagaacaaaagaggaactgacaaagatgcccactctggaggccgctggctctttgctgcggtcctggttgggcataagtcagaaaaatatactcatgaaaacggcaagaaaaagttttctttcgtcattctcccgaagccagccctcgcgccagacaagaaatccaggggcaaagcttcgatgaagcaagctatcttgtcttgtatcagcaagaaagcttttgtagttcatgactcatggaaggcttcaacagcagccattgcagatcttggtctcaagacagcgccgcctgtgaatcactctgtgggttggagggacaccaacacaggctttcattcaaatgacattgagtcagagttcgccaggctgaaaaacatggttcgggaagctgaaaacatctttccaggccacagccgccacttctgacgctgaagtcattgatgccggcgacctctatgagtacgcctttcgtgtgaacatcggctcatcttttcatgatgtcatgaaagctcttcgtcttgtttcacctgtgtaaagttctcaggtagccaaattgattgtctgcttgttcatatgtgagcgtgggccaagagattcctatcatctcttcttctttggtctgttgtgtatagtagcctggagtagctctatacgcagccgcatcatgtcgcacatgaatcaaaaaatgcaagctgtacatgtctgcgttgccgtggaaccatattgggaagagttgtgattgtggactttgtttcgaactttcatggcatatatcatccttcccgcagtcattgatctcaccaaacaccataggtaaagaacctccgttcaagctcatggccccgaaaatcgaagttatcgttggcacagcttcggccacggctcctgggcgcatggccttggacttgcatgtggtgcagagcgcttccatgttccggtcttcatctacacagcctacaggtgtagaaactacctcaaattccaccatggcggtgccgaacgctcacgacatccaccagaacatccttagtgggcagctgcgtgcttgcgagtcgaaaaaacttcgcaatgttcgtcagatccagtcccagctcaactaccttcaacggtattatgggctggaaacaggtgtgcaaggtgggtggaacctgatggcgcagactgcctttgaacaatggctccttcaagagaccaagggcgtgaaaaagaatgatcaagtgctggccttgacaaattcaccacaaagtcctgggcatgaagatgatacctcccgagagaatgctagggcaatttcagacgaatcccgtggagatcatgctcatcatgacgacaaagcgcctgcagaagaatcccagcagcaagatggcacacagaatgacgctgcaaaggacgatggtggttcttcttcctccagttcttcgagctcatcatcatctgcctcaccatcgccaaagcgacgcgagatccaaaatgctatttccaaaatggaaacagtggcttcgatctttggtgaaattgatgactgcgagacttgccacggcctgattcaggaagccattgcatctatgaaggaacttctgtgacgagatctgaggcatgtagcatcataggaacctacgtttcatggcaactttgctgctgtgtccagggggcccggaaaacgcgcagcgcccatatatatatatatatatatatatactatggatttgagtcaaaaagagtcatccaaaaaagaggtaggtgaacattccaacggttcgactcgtttggtcatgggatggtcaccacaccggcacaggggaggatgtcctgcttcagagcacggctgagtcaggaaagcgatggtcgcagtggtttgtgccgcttcagtgagggctaccttcgaacggtgcattccattgacctcgcgactttagcccaaagcgccatggagggccacaaccggatcttcctccgcttctatgagccgcaggcggagaacagctcgggccgctagggggtgaccatggttgacttccgcagagatggtcggaccgagtgatggttgatgctgagtccctttctcttttgaggcaatggttggtcatttcttattgtaaaaaaggtgatcgtcggggtcgagcactctagaaatgaagtactggcgatcctagcaagtgttcaatcgtgaaattcttgggttggccccaccattagcttcatcgatacccggcgaactacaggtctcatgaccacttagcagggccttgcccacaagtggtggttcaccgagtgggcaccaccttgaacgctgccacacctggattcatgccatggaggggaattgcatgtcttaaggtgacgggaatctgaggtcgttcagttggtaaaggcacctcttagaacaacgccacttagcctggacgaagcatgacattggccctgcgcagttgggaattccgtagacttcctggatggcgaaaggcttagttgatatgtgtggcgcattttcttagagaaactcaacacttagaggatcatcatggatcctcctgctggtcggtaagcatggtgtagttcacccccgaagatcaccaaagtcaacaaggtatgggtcgcacgtcgtatcaacctaagcgcaatgagattggtgggtttcatagcaacacggtgcctgtctttgttgagcaacaaacatcctaaaacgtcctaagccagtcattgctagcctttttgtgtatacgaatctaccatggggtacccgactggggggtatgaattgctgtactaagcaatgcgacgacaagctgacatctctgccatttccggtgcatgatatacatggtgacctgcgagttgtgttggactactatgcgtcaagtgtaacgaatagtagagcggatagtccatattgcaaatggtttgatactctgttctcgcagctgcattgagcatgttccagggtgcacatgaccagaggcagaaagctccgcaagcgaaactgtcttgcccgcgaagatgctgaacatgtttgaggatctggagaaggatcagttatttctgcatttgctttcgatccgaaaagttgcgtggattaattcattcacaggtttccgcttcgttcacagatgaaattttgataaattgctctaagatcatgaaaggcagctactccaacagtatcaccgaggtgagttccatatgaagccgttttgattggttgacgggtagctgcatgtgtcctggttgacccaggatgtcgtggtgctggtgagggatgctctgggtgaagtgctcacggcgcagttgtgtgcacgcgcgcagtcccgttgttcggtgcttcgtttgatggacctgcccactgacctggctgacattcagactttgctctt
>VSDK01014353.1_33278_39487
cagcatgcgccgatgccaagaatccaaagtttccctttccaattgactttgcaactttttgacgccaaggatgcagcatgaccaggccaaaatcgacagctcctcgtttagtgtatcgaatcatgcatcaaacattgactctttacaccttcaaaactcaatcatttatcctgtcctcaatcgagcactcgatatggaaagttgcgatatgtcagaaaggcaggcagcctcaagcaaagttctgacaacgattatcccagtgcatgtagatgaagaagcagttgcaatgaaagaattcggaaacaactaactaaagtgacaatccagtgacagtccaactggacagcaaagtgccccatgcatcacatccaaacctctgcgaagaaaccaagagatcgacatctttcattgcaggcttccccagtgcccacaagaaacgaatcccaacgaagtcattcgcaagcatggcctgccttggaacaggctgttggaccgcccggggaggacaccatggtcgccctggcttacaccaatcacttgccacggtcttgggttgttagccggccgtttcaataagataccctattccctatgaattaccttgtccaatcctctccatacacacgtgcgccggccaaccatgaacacaaaccaaacacaatggaagttgcttggggccaaggcgcgcaatcccaagtgccagtccagaaaatgaacaagttgtttggtgttgtccattgttgtccaaagagctttctagatttctaggattaggacccatccctgcacaaaaacggctcgaggatccggaggaaggggtaggcaagtaatcacatcgacatagccatatgaattgggtgaaccccgcaaaaatacccatttgccccatgaaatttgcaagtatcggtagaatgccgtgacatgtgcacctagcatgccagcatagatcctcgaagaaaaggtcgccaaatatgttcaaaacatgatcaaaccaaatgcccaatcttgtcacgtgctaccatctgtttgggatggtcaacaagtcaaaaatcctgattgaaaatctgacacgtatatgcgaaaattcattgccaaggcaaccacatgatccgagccagcggtagcaagaaaacatacatcaattccttgtgatggttcgttgaaccatctactggaaacatgcgtatcgaaccaaccaaggtttggattggaagtcgtggggttattgttcagatatcattgctgtcatgcccagccaaaaactaaaatgccgaggcgcaacattttgggggccagccttcatagaaccaaccatgaggctggatgggatgttggatcacctggtatatcgatggcattttgatgctagtgatgtttttcccaaatgtgtctaaagattcgcagaaaactttttattggattttagatggatttgggggggctatgcaactctttggtacagcttctgcaatctacgtgagaccgcttcttttccttaaagaatccctgccgattccaattttgaacattgcattccagttcagtcaaagttaaataataaactgctatttcaacgtttttatcgaacaaatcctgtctgtgttcttgacttatcttgaactaatttgtggttggtagattgcaatctaatcaaattttttaacctttcactttcaaattcattgctctgtggcaagtcatcaatgcttcgctaagttttgaacttgcggccatcccctcgctgagactctacaggctacgtgcgtcttgccctgcccatcacctacgaagaagctctcgtcaaagcaaagcaatggggttcacgcacctccgctggaattatgttttggcgccggggcccctcaaagataaaaacaaccggcgcgccaaggcaccttccgtaaaataacgtgtccaaatcttcacgtggatccggcaaaggctgcaagtgtttgacaccaaattttaggctttgaaaattgggaaatgacttaatgtcccccgcctcaatcaacaaagcatggaagttctagagatatacaggtgtgtgttggtgcatgtatgtctggttccacatttggtgcacgggccaagaaggtacgaatacatgactgtgtgtatgtccaaactttgtctgtaggaatctgaatctatatgtagtagtttcatgcgcgcgcgtgcgtctacatgtatgtctaaatgcattgcgttagtaagtgtaaatgtaaatttatgggtatagtctcttcaaaagcttttaacaatgttttataccgatgaggctttagaagtattgtattttgcagagttttactatagtggccacgtatggtagaagttgtcatcgtatggtagaagttgtcatcgtatggtagaagttgtcatctgatggtaaaattgtcaccgtatggtggaaattggcatcgtatggtagaagttgtcatcaaatcacagggccacgtaataacgttcgtgttttactgctttggaataaaatagtttcggctcaaataaggggaaagaagccaagcggcactgaagttgaagcaatggatttggatacctttagctttgtgcgtttttatgcactttgaacgaacttgtggatgttccggccacatgctctacgcgcaaggccccgtgtacattggagcagggcagaagtgtgcagtgacgagttggaagttggtaaagttggccgcatggttggaaagccggcttcaaagataggatctttcgtcagagcttctgataggatccgggccaaaaggccgcgcaaaacaatctagaaaccgaaagcaaaagccttcctaaaagccaaggctggctcctccacggacaaacgctccaacaagtctacgcagtggctatggtttcaaactggaaaagatggtcagcaaccacgttcacacaaggatggcacaaagaaggtggcaatggacgtcttgcctgatgcttcacaaacaccaaaagcaaaccaagcaaagaagagtctttgtcaaagtctttcagggcaagcttcgaaagggcactaaggttactgctgatggttggaaagctacaacaaaggtggctaagaacttgaagacgccgctcaagacaatgaatcacgacaaggtgtttcgagctaaagatggtacacacacaaatgatgctgagagtgaagtttcccggttcaagctgttgtccaggggaaaatggagcaaagtgagaacattgaactcgagatctgaaaaaagcaggctgcgctgaagaaacatattgatgaatgttttgcaaacaaatgttggggatcaaatgaagctcaacatgagccatctgatggaagcatttcgcctcctggatggaggtcgcaggtacaaggcggcgaagctttgctgctaaaaaagagctgctgctgtgggaaattcaccaaagagctgaagctctcaaagttaccataccaaaatctatatatgtgtgcgtgtgacattgtgttactattgtgtatggcactttgtgtgtgtgtgtcactccccgttccaaggggcgacatagggataaaaaacaagcagggggcacctggagcttggttagggcaggtgccaacgaagacacctaaccaaagcgtgcgatatgatcctgggacgctgggatcacgtacctgcgatttgagcaagaaaatggttaaactagttggttctttcaagctgttccagtcccagtgtttatcaccatcagctgaagtccaatgaaagccttccactgcacatgaaacacgatgttgagactaactcgtctaagaatcaaccagtgggcgcatcagcccaggtaatcatttcatctcatttcaccttatgccttggcatttactcagtgtgtgaaactcatcctcgtggcctatccttctaggttgcccgagtgtactgtcctttcgaggatggggaacctgaaacgagttcaaaccagttgctgcagattttcgcggtctgaccgccaactcaatgtgtagcgccacatttccgagccctgtcacaggtttctatcattgcagattcgaatgaatgcccagctttaaccatgcagtacaattcaacccattacggcccagattcgcaccagacaccatgatcacagcatttatgtgctctcatggttacccatgatcacagcagttacgtgctctcatggcaagattacccagtgtttgagtcatccaaacaggttccaccagtttcatttgtttaatccccttccctgggtgctggttggctggttttggttgtggtcgtttgcttctttgtttcctgctgtggtggtttttgcgtctgggttctgccccgtgttctctgctgtgcttcctccgccccgctgggtctgtgtcttttgctttttccttctctgtttttcctttccttgctgcgctgtctccccccttttgtctttacactttcttgctgcctccagctctacggagccagtcactggcaacattcggagtgagactgaccatgtgtgagtcggtgtcaaacaatatgaatatacctttggtccttgtttgaatttgtttaacgagtttctggttgtattgttcttggacaatctgaacctatgggcggcatttatgttgctgggtcaggttgtacctccatgggaataccttgatacaaagtcttcccggtatatgctttcttgaagcccacagtgacagccactgacagagacgcgaagtgagagtgactgagtgcgattcggtgttatatatacttatggtcccttgcttgatcttgttttatcgcttttctggttttacagctcgcggacgatctgaacctatgggcagcatttatgttgccgggtaaggattgtacttccatgggaatgcctggatatagacttttccagttatttgctttcttgaagctcaaagtgacagccactcgcagagattcgaagtgagactgactgagtgcgattcggtgtggcatatacttatggtcccctgtttgatcttggttcttcgtgcttctggttttactgttccaagacaatctgaacctctgggcagcatttatgttgccgggtaaggattgtactttcatgggaattccttgtctttgattctttctgtttcgtgctcttttgaacctcaaagttaccaactataacactgtccgatatgaacttcttgtgtgtgtgtcactccccgttccaaggggcgacgtagggataaaaaacaagcagggggcacctggagcttggttagggcaggtgccaacgaagacacctaaccaaagcttgtgatatgatcctgggacgctgggatcacgtacctgcgattcgagcaagaaaatggttaaactagttggttctttcaagctgttccagtcccagtgtttatcaccatcagctgaagtccaatgaaagccttccactgcacatgaaacacgatgttgagactaactcgtctaagaatcaaccagtgagcgcatcagcccaggtaatcatttcatctcatttcaccttatgccttggcatttactcagtgtgtgtgtgtgtgtgtgggtgtgcgtttgtttgcatgctcaaagtacgcacgcctgtatgcctgtatgtcatgtacgcatgcatgaattcgttaatgcatggatgcacggatgcatggatgcatggatgcatgcacgtatgtaggcatgtatgtaggcatgcatgtctgagtggatttgtgagattgtgtgggtacatgtggttttgtataactgtgaagggttgcctgattgcgcgtgatttagcatggttgtgtatgtaccggtggttcaaatatgttcaaataaatgggccgaaatggatccaaatggaccggcgtcttacggtattgtaccgcgccttcacttgtgcagctatttcaggcactaaagagctacaagtcataaccaaccatctgaaacatggttcagcgaacatctcgaatgtgtatgtatgtatgtatgtatgtatgtatgtatgtatgtatgtgtgtacatatgtacgtatgtacgtatgtacgtatgtacgtatgtacgtatgtatgtatgcatgtatgtatgtatgtatggatggatgaatgtatatggatgtatgtatggatgtatggatgtttggatgtatggatgtatggatgtatggatgtttggatgtatggatgtatggatgtatgtgatgtgatgtgatgtgatgtgatgtgatgtgat
>VSDK01026359.1_1007912_1014298
TAGAGCTTCCCAATCCGCAGGTCCGCCACTTCACTGGTGAAGGCGCTTTTGCTGATCTACCTCTGCGCGCAGTGCCAGAAACTTCTGCCACCAAGCTGAAATATGCTTTCGACGTTATAGAAGTTCCTGGTGACCTGTCACTAGATTGGGATGTCCTTTGTGGCAAATTGGCAAGGAAGGAGTTCGATGAATTGCCTGAACCTCTAGCTCTCAAAGCTTCGCTGCACAAGTTGGTCCAACTGCAAGTCATCAAGGTTGATGCTCTCCAAGAAGGAAATCCCAACCACTTCATCAAGATGTTCACCTTCGAAGACAAGGCCTTGGTTCCTATGATCAAATCGGCATGCCAAGGCAAGCTCATGCAGTTGGACTATGGCAATCGCTTCAAACAAGGACTAGCAATTTTTTATCAGATGCTACAAAACATCCACGGCTGGGGCATTTTGAATTACCAGCTCCAGTTACCAATGAAAAACGCAGCCTCAAGCAAGAGTCAAAGCTCTTTGCAACAGGGTTTTGATTACATCCGTCTTCACGGCCCCCGAAGCAGTTGCAACAACCGTCAAACAGAATGGACCGAGATTGAGATTCACAGGGAGGATTCACCAATTTATGGATGGACTGCTGGCCTCGTGGAAAAATCGCTCAAGGGCTATGCGTCTGCAAATCTTTTCGCAGAGCCGGTCACAAACTTCTTCCTGACGTTGCATGATCTTCGCCCTTGGTTCCTGCATGATGTCATCATTCCCCTCTTGCCCAGCTTGAAAGACAAGTCTCTAGTCTTCATGGGCTTGGCTGAAAAAGGCAAAACGCCAGCCGCCCAGGCTATTGCCATGGGAATGTCAGAGTATTGGCTTTTAGCAGACAACATCGAGAACCCAGTGCCTTCCTTTCGCATGGCTGCCAGCCTTGACCAGTTCCGCGGGGATCCGGGCTTGAAGTACAGACCGGATATTTTGGACGATGCGGACGTGAGCACTATTCCACCTACAAAAATGAAGGCTTTTCTTGATCAATCGTTAGAAGAATCCTTCACAGTTGAACGGTGGACGGCGGCCAAATTTGTTCGGAATCAGCTGCGGGTTGTATGTGTAACCTGGCTGCACGATAATGTTTTATGGCTGGTTTTATAATATTTGCTTTTGTTGTGCTTGCTCAATCTAATTAACCTTGATGACTCAGGACAACAAAGTCAACGAGGGTGTTGAGCCTCAGCTGGCCATTGGGCAAAGCACAATACCGTTTCAGACCTTCTATGACATCATTGCGCCTGCTTTCGGGGAAAAGGCCACCAAGCAGGACATCATGGCATGCTTGAAAAGGGCCCACTGGGTAGTGAACCTCAAACTCGCAACCTATATCCGGAAAGCTGATGGCACGAAAGAAGCTGATGTCCCCTTGATTCGGCATGAAGACGGTGATTCTGAGTTCATTTCCGAGGACGGCAAGAAAATGATTGCGCGAATGCGCGCTGGTGATATGAGCATacctgatgattggttgatgaggcgCCAATGGTCTCACGACCTTCTTTCCATGGTTCTCGAAAGCAATGCCTTCCCAGCACGAACTACCAGTACGCGTGTTCATTCCCCTTTCACTGGCAAGACTGAAATCGTAGAGCAAAAGCCTACTCTGCCAGCGTCTGGTCGTGTCTGTCGTCTTGCTGAGCCGGAGGAGCCAAATTGTCAAGACATCGCCCTCGGAGCATCTGATGAGGCAACTGCAGCCGCACCATTGATCCAAGTCAAGGAAGAGCCTGCTGAGACTTTCTCCAAGAAAGCGCAAGGCCACAACCCAAGTCATTGAGTTGGACACCCCTTCACCACATAGGGTTCGACCAGTTCAAGGCTTTGACGATGAAGAGGACCATTTTCCAGGAGTTGGTGAAGCAGAAGGTGATTCTTGAGCATGCGGAGCCTTTGGTATAGAAGTTGGCGGAGGGGCCAATGATTTTTGAGCGTGCTCTGGCGCAATGGTAATGCAAAAAGAATAGTGTGCAGATGCTTGTAAACAAGTCCATCTGCTTATAAGCAAATCCATATGCTTATAAGCAAGTCTgtctgcttataagcaagggaTTGCCTTAGTTTGCTCACTTCACTGATTCTGCTTCATGTTGAGTCGTGGCACAGCATGTATACTTAtatgtgttgttgctgctgtctaGCGCTTTGCCAGGGCCATTCTTCTGTTGATAGGCTGTAGCGCTCCAAGTCCTGCTCATGTTCAAGCGGCCTGCGTCCAGATTCAGCATGCAGACTGGAGGCCAAGACCCGCCGATCTCTATGGAAGCGTTCAAGACGAACATTGGAGAACATTGGTTTGCTTCGCCGGCAGTGTTTGCCTTGAAAGCCTTGACCACAAAGATCATGCTTCCCGAGCACCTCAAGGATACCTGTGCTTTGCGGGGGGTGTTAGTGTGCCAGGCTTTGAAGCTTTTTCCAACTATTAAAGCATGCCCGCAGAATCCAAAGCACACAGTCAGATTGGAAGAGCAGGCTGACCGCTTTCAATGGACTTGCTCGGTCCAAGGCCACAAATGCTTCAGGAGTAGTCTTTGCCCAGTGGGTTTGCTTTCCAATGTCCGAACGGAAAATTGGATGcctttcatctatttcatcaacTGCATGAGGCTGAACATCCGCTGGGCGAAGATGCAAGATGACATCGCAGCACTATTTGGACCTTTCAATTCCTGGTCTTTTCGTCACTGGCGCTCTCTTTACCAAGGAGCCCTGGAAGTCTATTTGAAGAAGCATCACTATTTGATGATTGGAACTTCGCCTGGTGATGTGGTCGTTTTCGATGAAACGAATATGGGCAATGCAGGCGGGATCTCGAAGTCAGCTACCACCAAGGAAACGCATCACAAATCCAGAAAAGAGCAGCACAGCCGCATCCTCAAACGTCTCCCTGCTCAAACCTTGCATCGTCCTGCTGCTTCCAAACCTTCCAAACGGCCAGCGACTGCTTACAAGCGCCCGAGCTCCGTGATGAAGAGTGTCTACAACAAGGGCATCGCTGGCACTTCAAAAGACCAGAGAACTGGTCGGTGGCTCTTTGCTGCTGTCTTGGTTGGAAACAAGTCTGTGCGCTTCACACACCAGAACGGCAAGAAAAAATTCACATTCCATATCATGGACTTGCCCAAGAATGCACCAGACAAGAAGCCCAGAGGAGCCCAGGGCATGAAGAAAGCCATCCAGAGCTGCATTTCGCCAAAGGCTTTTGTTGTACATGACAAGTGGAAGGCATCGTCGCCTGCCTTGGCGCAGCTTGGATTGAAGGCAGCGCCCCCTGTGAACCACAGTCAAGGCTGGAGAGACAGAGCCACAGGCTTTCATTCCAATGATATTGAAAGTGAGTTCTCGAGACTGAAGCGAAACGTCCGAGAACGTTATGGTCGTCTCTCTTTCCAGTGTCAACACCAGGATGATACGATTGCGGGCGTTGATGCAGGTGATCTTTTTGAATATACATTCAAAGTGAATGTGGGAAATAGCTTTTATGATTGTTTAAAAGCTTTGCAAGTACGATCACCTTGCTAGAACAAGTTGATGTTCCCTGGCAATTTTGGAAACGGCCTGTCTCAATTTTGGAAAATGACGGCCCCTGGCAAGCGTGCTAAAAAAATGCTCATATGTATGTGTCTGCTGTCAGTCTGCAACTCCTATTCAACGCATATGATCTTAGCAATTCTTCAGCGCATTCTTTCTGCAACTGTTGTTATGTAAGCTTTGGTTACTTCGGTGAACATTTCTTTCAGGTAAGTACCCAACGGTCATGCTTCTcaatttcccctatgtttggaagagatctggagccaacctctttAGAGATCTTtcccctaaggaaaaaataTGCTTTCATTGTCAGGCAGTCATATCTCTCAAGTGCTTGTCTGCCCGTGCGTCGCCTGTCTCGCTATGGCCCCTAAGCAGCATTTTGTGGTGGGCACAGCTTGTGCTGAAGGAGATGGAATTTTGAGTTTACGCATTGCTGCCTCTCAATGGGTAGCTTCTGGGTCTCAGCTTGGCCAAGCCCAGCCTGCGCCTGCTGAAGCTACAGGTGCTGCTGGCGAAGAATCCACAGCTTCTCCTTCTGATCCCAAGCAGCTTCACTTGTCCATCCAGAATGGTAAGATCCCAGCATCGGCAACCAAGAAGCTTCGCACTGTGCGCCAGCTTCAGAGCCATTTAGCATACCTACAACGTCTGCATGGACTACCTACAGGCCTTTGCGGTGGCTGGAATGCTGCTGCCCAAGAGAAACTAGATGCTTGGCTCCTGGCTGACTTGAAAGGCAGTTCCTCCCGCGGCAATTCCCCTGTAGCGCTGGCCATTGAAGATGAGAAGACCGTTGACCTTGAACGTGTGAAAGACAAGACTTCTGAGCCTAGTGAAAAGGACGCTGGCCATGCTTCTAGTGATGATGAAGGCGCAATGTCCGTGGAGCCATCCAGCAAGAAGCGAAAGACCAATCctgatgatggctttgctgctgatgatgtgaaATCTCCTGAGTCTGTACTTTCTGACATCCAAGCTGATGGTGCACATTCTCCTGAGCAagggccttcttcttcttcttcttcttcatcctcgtcatcttctACATCTTCTGAGCAGGTCAAGATGCGCCGGGCCAATTTGGACAAAGCTTTGTCTTGCTTGGATTTCCTTGAGGAAGTTAATCCTGAGTGTGAGGATTGTTGTCAGATGGTAGCACAGGCCAGGAAATTCATCAAGGCTTCCTACTAGAGAAACTGCGTTGGCTGCGAGGTGTACAAATCAAGGATGCTGCCTTTAAAGCGTTCCCACGGGGCACGATTACCCACCCGATcccaaatataaatatatataatatagatttttaaatatgtacatatgtaatatatgtatgcaaattgGATATATAGATGGGTATGCACAAAGATATGCATGTTTAGCAGTTTGAATTCATGCAAATGTAAGTATTCGCACAGCCTACAGTAGGCTatgctaatctggttggtgtttagtttcgccatccccaaaatattacttgatcatccaaccatcacaaatagaAGGCAAAATAATccgtgtttgaaaccaccagccaaatacgtaatggttcatagtggctagaACTAATAATGGCCATCCATcttcaatgaatgatcaatgaaacctaacacatcaaccatgactatttacacaaaaaacacaatggtTGTGGTCAAGAAGGTGCTGAAACTCCGCGATTGCCACCTGCCAGGAGGGTCGTGCCAGTCCTATCAATTCACACAGTTCCCCCTGGATGATTGAATAGTTTGCTGATTAACAGTCCAAATCTTCACCAGGGCCTGTTGTTGTGGATCTTTCAAAAAACCTACTTATGGACTAGCTAATAAAGAATCAAGTGTTAATTGGATACAgtgattagcaatcattaacaatgatcataaattAGATTGCTGTttaattgatttttgttgttaatggttattgtcaatgattgctattatttagttgatgattgatcattaacaataatcattaattagaTTGCTGTTTGCAATTGACAGTTAAATTATTGCTTAATCGTGAATCGCGCCGCACTGTCGCTGGGTGAGTGCTCCCCTGGACAAACTGAGCGCTGAGCACCCCACCAAAAGCATAACATTCGAAACCAAGACATTGTTTAGTTGATATAgaggtttctcataatagggaacctgaatgatggtcagtttattactgtaaatgactaatactggatgattggggggtacctgTATGGTGATAATGTTAAAAAACAACTCTAAAGGCCagagtcatcatgaagcattgccatgtcatatcattatcagccatcgttaatcatcatgaaccgtcatcaaccattaattgatcatcaatcaaccgctcaaagcattatcaaccatgattaatcaccataaagCATCTTCAACTGTCATCGAACATTCACCGGCACGTTGACTATTGGGCAATCACCATGGCATGTAGTATTCACCACGAtcacctattcaccactaacaGGAGTCTCAACCACCTCATCCAATCATTGTTACCAAAGGTTGCTAAATATTACAATCATAAACGATGAATAGTTACTGGCAGTAATTTTCATCCAACCGTGTTGAACACTGATGGTTGCCAATAGTTGgtccaatcattgctaatagcCAATAGCTATCAAACatcagtgttaaccatcagtatgaaTGAACATCTATCACTAACCCAACCAAACATAGCTCCCTCCCAGCATTTTGTTCCGTAGCGACTGCTCCCTGGTGAGACGAACCCGTAATGCTTCAGCTCTGATCAGTGATGTCTGTTGACCTGTGGATCGGTCAGAAGTTGATAGCCTTGGGG
>VSDK01024538.1_45134_51256
ccctacAACTTCTGCCCattttaatgatgttgatgactgatgaatgatcgaatgatttggtggttcctgaAAATGTGGAACCCTGAACCCAAATAGTCTGGCggtttagatgatcaatgggtgattctAGAGGTCTCCCAagttgagaaactaccatctgtgtgattgattgagtgattggttggtgggattgttggttggattgttggttggatggccaTTGGATGGCTACAGTAGCTGCTCGATGATGTTGGAAGCTGTCGCTCTCAACGGTAGATGGTTATGGGAAGCATCGGAAGCATCGTAGACTCTCAGACTTTGACTGTGTCTCTTGGACATGTGCAGCAAGTTTCATTGATCTGCGCCAATGTTTCTTGGAGTTTgtttagatggctatgggtcaatgttaaccaacaatcatggaggataataaccagcaatcatagggaaaacaatgggtaatgataggggaaccaggggtgcagggttttgacctacagccagaTGGGTTTCACAACCTTTGAAGACTACTACTTTGTGTCTCCTACTTTGATTCTTTTCGTCAGGTCAGCATGAAGGGATACTCCATGGGAATCTGTGATTTTATGGGTTTTGATTTCCAAGCGGCGACCagtgatatgtttgttgttgccaGTCTTCGACATTTTCCCGTGGAAAATGATATTCAAAGAAGAAACTGATGGCATGTCCCGCATTTCGACTCAACGTCGCCCCAGCATCCTCACTGGGAACTCCAGTATATCCTAGGAATCGAGGATTTTCAACATGCGATCATTTCTTGCGGATGTACCACGGATTTTTGGAAACACCAGAAATTGGTTGACTTATTATCGGTTCCCAGGGGGATCATTAGATGATCGCCCAAATTTGAAGGGTGTAAAActaaccagcagctggttggtggttttaaacatttgttattttccctaagGAACCATGCGCTAAGATATTCAAACATACCATGGAAGTTAGCCAAATTTTCCTGGTGGGGACCAGGAGGCAGGGGCACAACCCAGACAACTAACTCGTGTGGGTCCCTGGCCAAACTACCAAACATGGGTACCTTTTCAACACGAGAATCACAAACTCTAACTTCTTGAAGTTGAGGTGACTGACTGGATGCCCAGCAAACAGGAAAGTCATCCAACAATcagtgcttgattgattgatcgattgattgattgattgattgtgatatgggtatttctcaaaccaggggaccccccaaatcatccactattgaccattgatagttgtaaaccaaccagaacttcgggggttcccctatgataaaccaccatatagtctgGCACTTTGAAGATAAACCATGAGCAACTCCAGTGGCTTCTCCACTTCCAAGTTTATCAATTCATATGCTCAGAGGGACTAAGCAACGTGCCTCAGgcatatattcaccatcatcttcgtGCTGGACTGGGGGGTCAGGGTCATTCACTGGACTTGTGCAACGGCCGTGCCTATGGGAACCCAACGAAGGGCAGTGATTGAggctgtggttggttgtcatctaCCAGCTTCAAGCACTGTtgatccttgtcaaccatcgttaacaatGATGAGCTATCATCAAAGGGCTTGTGTGATTGTTCTTGGgtctttgttgcatttgttgcattgTTTTGGTTGACTCTTTTTGCTGAAGATTTGGCTCCAGATGTCATGCTAAAAATGCATCAGTATCTCAATGATTGCTACCGTGATCACGGCCATCGACGGAGAAGCTGAGAATCCTTAAaagcttggctggttgatcaattggttatCAGAAACCCCATGATGTGACTTTGACTGATCCACCAAGCTTTGGCTGCGACCCTTGTGGGTAACCAGGCTGGGTCTagctttgatcatgatgataatactgATACAGTAAGTGGTTTATGATCAATTGGTAACATTGTAATTAGTAACATGCAGTCATGTTGCATTTTCCTGCTGACAACGCTAATTATAGCAAGAAGTATGATGGTTATGCCACTGGTATCACCACCAACTATACcaccataattatcatcaatcaccagacACAACCTGagagttgttttgatttttttgttgagggGTATATTAAGAGTGCGGTCCGCCCGCCGGTAGCCCCCATTTTCTCGTGATTTTTTACTGtgttgttttttaaatgtttctTATGCTTATGCAATATAGTAAAAGGCATGAATTCCTTACCTCAACCTGTCCATTTGTTCAGTGCAGTTTGTATTTGTTTCTGTTCATCTTTCGGTTTCAATTGCACTCAATCTGAGCATTCATAGGATGGATCTATTATAGCGGTTTATGTATGCTGTTTTGATTGAATCCGCTTGGTTGTTTGAGAGAGTTTTGCACTTGCAGTCTCTCTGTCATGACTCCTTGCTAGTGGATCACCTGTCACCTGACAACTATACCATGGTCTCATAGTCACGCGCTTGACGAAGGCACAAGACTTATCAATAGGAATAATGAATCCAAAGGATTAGATACACAGATAGGAAAGagacaaaagaaaaagataataAAAGATACCGAGAGGGAAAACTGAGTTCTggttcaatttttttgggggtctcttCCCTCCCCCTTCTCCCCTGATCCTTGTATAGCAAGATTCATGCATCAATTATATCAGTACAACAGCAGTAGAATCACAGtaaaagaaaaaatgcatgaaCTGAAATAAAGACAAGACATAATTGTATAAACATCTCTGGCGTTGGGGAACGtgtaattttttttggggggggctgcCCAGCGGCGTTTTCTGTAGACttgatggtcggttggtggGCGTTCACTGGGAGTTTTGATCATGTACCAGTATATTTATAGCTCATGCGTTTGACTTGTAAAGGTGGAGTTTATAGCATCCTTGGAACCCAGGGATTCACGAAGGTTCAGATCAGCATGGACATCACAAGTCATAGAACCGCAGGACCATGCTTGCCGGAACATATCATGAAGCTCTTcaagaaaacaaatccaaaggaGGCTCCCGAGGACGCAATAGCGTGGCCAACGAAACCATTGTGATGGGGTTTTTGGAGCTGGATTTGAACAGCAGGGAGGCCACAGGACGCGCTGCACTTGTTGAGCCTTGTGAGCCATTGAGGTTATGTGTCTTTTATTCAGTCTCAGTCAATGAAGCTGTTGCTTGTCCGGCCAAAGGTATCCTGGAACCAATCCTTGAAATCGACAAGTCAATTTTCTCGGTGCTTCTAGATAGCGAGGGCCAGGCCTCTAGCCCGCAGAGCGAAGGTAGTTCTGAAAGCTCGCCGCAAGGGGAGGCCCCCAAggccttggtggcttcaacctcgATGGAGTGCCGATGCGAAGGGTGAGTTCTGAGGGACATTGATCTCACAAACCCGTGGGTTGGCCTGGCCAGTGGAATGTCTCACGCTTCGAAGGAAAAAAAGGTTTGCCAGCGACGCAAAGCTAGCTGCCCATTTGGTTCCGAAGTTGTTTGCTCAACTGGTGATTCCACGAAAAGTTTTTTAAACAGttatccatgaccatcaaccaagagtGATTGACTAATCTATTCGCCGTCCATTGGCCGACTGTGGGCATTCGAAAGGCGGGCCTCAAGCTGGACTTGGCGGGCGGAGCCTTGGTGCTGATGCCAGAGTATGTCATGGGCATGTTAGCGTGGAGTTTAAAAAACAAACGGATGAataacagagagagagaggggagagCGTGACAACATTGGTGCCCACGGCTTTTTCAGGAGATGTGCCAGCAAATAAACCAAAATGAGgcgaaaaaacatgcaaatacaaGTTCATGAGCACGTTAGAACGCGGGTCAGATAGCGTGGGAATATTCTGTGGGCACAAATGAGACATACCGCTGATAGAGCCCTACCCTACGGACCTGCCAATGTGCATGGTGAATGGCACGCGCCTCGTCGTGAGCGCGGATCTCATGCAACCCATGGCCGCCGTCTCCTTTCAGAAGGAGACGGTGGACAGGCGGCCACAGATGGAAGTGGCTGCTGCCGCAGCCGCTCCACGTAGGGGTTGCGTGGGCCTTTCCTGGCCGCGGTTAAGGAGTTGACTGTCGCGGTCAAACcgtgttgtttctttttcaagaCTTTTGTTCGATGTTTATCgccattatttgttgattgtcattgtcagtATTCCTTTTCTAGGATGTTTTTTCCGATTGTCGGTATTCTTGTTATCGTTGTCATCACGACAATCGTTTTTGAAATCTATTTTCTTACAACTGAAATCCTAATTTGCAGTACTAGCCGTTGGCTTTTCAGCTTGAGGATTTTCGGTTTTTTAAAAGTGATTGCTATGAGCTGAATGGTTATCTTTTTTCTTGCGTTTGCCGCTGCTACTATTTTGGATGATGTGTTGTGTTATCTTAATTTTTGTGATCATTATCTGCTGAAaacttgattcttgattttggCTATTTTGGTCGAGTTCAAATGTCCATTTTTAGTACGGTTGCAATTCGTTCTATTATTACAATTTCTTCGAAGTATTACAAATACAAATTACAATTATTATTCCCTCATATTTGAGATTGCTCACTATTATTGCTCTTTTTTGTTCTTGAAACGTGCGTTTTGacgtttttgtttttattgctACTGCTTTAATCATTCATTTTAGTTTTTCTCAAAGCTTTGATTCTACCATAATATCATTTTTTGTAGTTGTATGTGTTCTTCTGGCTCTGTTTTACATTTGCATGGCGTTTTTTATTTTGTTATTACttacttttatttttatttgtgtttttcatttttctcctttttattttcccaaattttcatgttttttgctcaTGGTACTGGGTAGTTGACCCTACTCGTCCCATCACACCGAAAGTCGTCCCAATCACGGTGTGCCTTGCGCAAGTAGTTCAATAACCCTCATCCCGTACATTAGAAAAGAGAGCATTTCAACGCAAGTCGCACTGGCACACGTGTTTCTACTACAGTCTGCAAAGGTCATGTCCTCTGTTTCTTTCATCACCCTGTACAGCTGCGATTTGCTAAAGAAATGTAATTTCCAGCCTTCATCCTTGAGATGAGGGAAGAACGCATTCCAACACAAATCGTGCTGGCACGCGTTTTTCTAGACTCTGTAACGCgcaatgtcctttgtttccttgatcGCCTTGTGCAGCTGCGATTTGTTGCAGAAATATGTTTCCAACCCAACTCATGCGTCTATACCCGTGCTGCCTGCAACGGACCATAGGATGGAACAAGGGAcggccaaccacaacaacaacaacaacaacaacaacgacaacaacgacaacaacaacgacaNNNNNNNNNNNNNNNNNNNNNNNNNNNNNNNNNNNNNNNNNNNNNNNNNNNNNNNNNNNNNNNNNNNNNNNNNNNNNNNNNNNNNNNNNNNNNNNNNNNNNNNNNNNNNNNNNNNNNNNNNNNNNNNNNNNNNNNNNNNNNNNNNNNNNNNNNNNNNNNNNNNNNNNNNNNNNNNNNNNNNNNNNNNNNNNNNNNNNNNNNNNNNNNNNNNNNNNNNNNNNNNNNNNNNNNNNNNNNNNNNNNNNNNNNNNNNNNNNNNNNNNNNNNNNNNNNNNNNNNNNNNNNNNNNNNNNNNNNNNNNNNNNNNNNNNNNNNNNNNNNNNNNNNNNNNNNNNNNNNNNNNNNNNNNNNNNNNNNNNNNNNNNNNNNNNNNNNNNNNNNNNNNNNNNNNNNNNNNNNNNNNNNNNNNNNNNNNNNNNNNNAGCGCGAGACTGGTCCAGATGTACTTGTTTGAAATCTGCTGGATAAGCAAAACGCACTGGcacacgatgattccagatgtccagGAAAGTGCTGCTCTGTTTTCGGTAGggaccggtgtgccattgtgatttgtatgcttTGGGATGGGGTTTTCTACAACATGCTGCCAGCCTACCATTGGGAGAAGAATGGTAATGCACATGAACTTTGAGCTTTGAAAATCGGCTTGCCAAGCGCGAGACTGGTCCAGATGTACTTGTTTAAAATCTGCCGGATAAGCAAGACGCACTGGcacacgatgattccagatgtccagGAAGGTGATGCTCTGTTTTCGGTAGGGGcaggtgtgccattgtgatttgta
>VSDK01021467.1_101742_107990
TGAACCCTATAGAAATagctataatcatcaataaggCAAATGAACCATGCTATTACTCTACATAGCCTTATTGCCCTACAGATTCTTACTACAGGAACATGTCCAGCCTTGCCCCAGCTGGAGCTACCGGCAGGTGGAcagatcaaccagggtttctggggGGCCAATCAAGTCGGAACCTGGGGAGCCAATCATGCAGTGAAGCATCTACAGTAACAAGTTCCATTAACTTCAAGGAcccctactctgagaaaccatcagtagttgCTTAACATAGCTTAAGCATAAGTTTTTGAGTGACCCTATATGATTTACCACATACCTAAGGAACATATGTGTCGAAACCATTTTTTCGGCACCTAGGAACTTAAGGAAGAAGAAGCTTCCTTCAGACAGACGGTCCTCAAGAAGATCGATCCTCGGGGCAGGACAGGGCGCCGACAGGGCACCTTGGCGCAGTTGCCGCCATATTGACCTAGAAATCTCAGGCCCGCATGAGTAGCTTGTAAATCACTTTTGAAACTCTGAATGCTGGCTTGGGAGTTTAGCTTATGATGGCTAAGTAGCTGGTAAATCCGCTTAGCTTAGGATTTGTTGCTGTATTTGTTGATAGATCTCCGGAAATTAGGGATTCACATTGCATGAACTTATCAGAATGCCAACCATTCGACACCAATTGACTTAGTTGAACACCTGTTAGCCCATCAGTAGCTCACTGTTAGCCAACGGCTGGACTTGAAAAATGCCTATTCGCCAACCATGACCGGTGGACAATGGCAGCGGCTACACGATGATCTATACTTGCGGAGCCTCTGaccaatcactggttgatttgttttggttcatggttactctttggcaaactaacctggacgCTGAAAAAATCACCTTGCCCCGAAAATCTACTATTTAAGGCGGTTTTGCCTATAGAAAAAAAGGTGATATGTTCAGCTCCCagtttagtttgccagagggtagttaatagttgagtaatggttgatgatgatgatgatgatgatgatgatgatgatgatcatgcatgatcagtAAATTGCACAATCTGTCAGGCCAATAGCATATACTGCtcagtgattagttgatgagcAAGTGGTTATACAgaaagtgcttggtggtttcaaatattccTTATTTTGAACTATACCTGGGGACGATTATCCGATTGGGAAGTATGCTTTTGGGAGgcaactaatcatcaagcagAGTTGGTTACATTGGTAGAtaggctagttggtggtttctcaaagcacgGGAccccagaagtggttggtttattattcttTACATGTTGAATAGCCTCAAAGATTTGTGGgcgtccctattttgaggaaacactatagatagataaaaatgAGCGCCAAAGACATTCGGatggacacacgcacacacagagACAGACTGGCAGACTGGACGACTGGAACGGATGACAGGATATAGGTTTATACGTAAATAGCGGTGTAGATGACGATGCACACATCGTTAGATATACCAGAATATTATGTAAATAGATCGATTCGATGAGATAGAATGGATAGATTATGAGATCGACAGATGGTGGATTGAGTTTGCTAGATACTTGGACAGGccagatagataagatagatcggatagacagatagataagatagatcggatagacagattgatgagacagattagatagatttgatggatggatggatggatggatggatggatggatggatggatggatggatggatggacggatggatggacggatggacggatggacggatggacggatggacggatggatgcctggatgcatggatgcatgggtgcatggatgcatggatgcatggatgcatggatgcatggatagatgatagttggatagatggatcgatgaaAAGATGACATGagtagatcgatcgatagatagacagacagacagataggtgcatagataggtcgatagataggtagatagatagatcgagcGACACAGAGATAGAATGGAGAGATCGAcggatacattgatacatagatagcTGCATGGAgggatagatgggtagatggatgcACAGATACATAGACGGacaaaatatatgcatataattccatatatacatatatttgtatatgttttttattttgggacatttatatttgcatatacatatgtgtatatataaatatgtatagatatgcatTTGGGCTCGCAACGGCTTGCGGGGCCAGTAAAGTAGCAATTTTTGCATGTCACAGTATCATCTAGTATTTCACATTGTCTATTTACCACAGACTTGGTTCATGAAGACAATAGTCACGCTAATAGACCCAAATGAAATTTTATAAACCAAAGACCTCAATTATCTGAACTACAAATGTTTTAGTTTTCTCTGAGAGTATTAGTGGTATTACTATAGTCACCGGTAGATCATGCTGCGGTATGCTTTGAAGAAGCTTGCTGGTCATGACCCTCAGCCTCACGGTTTGTTAATTTGCATGACAATGAAGGACTGCATGGCTTCAGTTTCATGGTTTGCCGCTCGAACCACCTTGGCCATGCATTTCTTGGGACCCTCGCTGATTCTCGAAAACGGGTTCTCCGACACGGTGACACTGCAGGGCATCCTTGTCGCTGGCGCTCTGAAGCTGATTCCGTGGCTNNNNNNNNNNNNCGTGTAGGGTCTCAAAATTTTCGTCTTTGGACTGAGCATCTTCCAGATCAAAGAAGAATCGCGCCAAGATCATGAAGACACTGCCAGGCCGAACTATCCACAAGCGGCCTTCGACCGTTCTACGTCGCCCAGCTGCAGTTCATCACCATCGTGCTACTGCATTGACAAGGCCAGCCGGTGTAATGAAATCAGTCCTCAACAAAAGCAAGCGAGGCACGTCAAAGGATACCCCCTCTCAAGGTCAATGGGTTTTCGCCGCAGTCCTTGTGGGTGACAAAAAACTTGTTACACACATGCCAATGGCCTCAAGAAATTTTCCATCACCCCGTTGCCCAACCCAGCTCTTGCCAAAGACGGTAAGGTACGTGGCACTTATTCTTTGAAAGTGTATTTCCCCAAAGGCGCTCGTCGCACACGATGCTTGGAAAGCATCATCCGCTGCTCTGTCTCAACTGGGCTACAAAGCGGCTCCGCCCATCAATCATTCCACAGGTTGGGGTGCTACTACCGGCTTCCGTTCAAACAACATCGAAGCTGAATTCAGCAGGCTCGAGAACATGGCCCGTGAGCACTATGGACGGCTACGCTTTCAAGCCACAGCGGCACGTTCAGAATCCTGCTCCAGCgccgaagaagaagatgatatATCCTTGAGGCGGGTGATTTATATGAATATGCTTTTCGTGTCAATGTTGGGGGCAGCATTCAGGATATCCTGAAGGCTCTAACATGCTTTAACCATGGCTTCCCTTGTAAAGCTTGAAAGCAGGATGCAAATGGACAGATTCTGTTTGGGTGTTGGGTGCGCGCAACCTTCGTGGGATCAAGAAAGTTGCGTCTGCGTCTGAAGTATCTGTATGCCAAAAAGGAGTGTCTGCTTGTCGTGCTTTTATTTTTTCGTATGCTTGATCAATGTGTTCAATTCAGAAATGTTTCCATCTTGTGACTGTATCCTATCCCCTTAACGAAGCAAGTTGAAGTACAATTTGGACAAAGGAAGATGGGTGATTCACAGTGTTGCTTCGAGCTTTTTGTCATTAGGATATTTATGGCATACCTTGCTGTGTTTACAGTAATATCATAGTTCTACAGCTGCCTTTCTGCTTTTATGTTCGTTGCTTGCTGCAAGGGCTCTCAGTTTTCCCGTTTGACTCTATAGTCGCATGACCATGGCTCCCAAAAGTCACTTGATCATTGGCACCGTCTCCAGGGTCAAAGCCGGCCAGTTGCATCTCAACATCCGGCCAGCATGTGAAAGGCCAGAGGGACAAGGACACCTTCAAGCGGTATACAAGAACTTTCGGTTCCAGACGCCCGGCAAGCGCACGCAGACATAGCGGCCGGAAAGGTCGCAGCGTGCGAAAGCAAAAGGCTACGAACCGTGAAGCGCATTCAATGTCACGTCAATTCTCTCCAGAAAAGAACGATCTACAGCCAGCGCCACATGAGGCATGGAGCCAAACAGCGCAGGAAGGCTTGGAACAATTGATGAAATAGCTAGCTAAAGGCTCAAATCCTTCTTCGTTACCGTCTGTGCCCGCGATCGAAGACAAGGCATCCTCCTCGAACGCAGTGCCACCGtcagcaaccgcaacagccaAGACGCGCCAAGAAGACAATGAAGGTTCTTTTCGTGTTCGGATGATTGTTCTTCGGATAGTGGCTCTGCTGCGGCGTCGTTCAAGTCCCCATCGCCATTCAGTACTGCATCTCCAGCTCGCAGACGACGTTGTTTGATGGCTCTGACAATTCAACACCACGAAGAAATTGCAGATGTGCATTGCGATTGTGAGGGTTGGTTAAAATTAGGTCATTTGCGAGTAGCGATATTGAATTTTCGGCACGCAAAGTAATGCCAGTCACAGGAGCCTGGAGGGAAAAAAGAATTCCCGTCTGCTTCCCTTCTCCTTGGGCCCTGTGCAACGTCGGGGGCCATAAACAAAGAAATCTAAATagatttgtttatgtatgtattgattaatttggtttattgtttttccttttttgtatttatgttttttattcatttttttgtgctttcagcttctgatttttcatttttcatttgttcattaatTGATTGTCTGGTTTTTCctgttttgtttcattcatgcatattgtgttcattgatttttctaTTTATGAATTGGCTTTTGAGTTttgttttttaaaatttatttatatattttatatatatatacatatttatttttttatttgcaCTTATATTTCAATTAAaaagataaataagtaaattcataaaagaaaaagataaataaataaacaaatagattttttagaaaataaatacaaaaaatatcaataaatcaataaatgaacaaTTCTAAAAAGAaattaaatcaatcaataaataaatacataaataattaataaataaaaagatACACTAAattaaatacatgaataaaaaatgaatgaaaaaataaatattgGGTCCCCCCCCCTCACTAACAGTCGGGAAATGGATTTCCATTTTACTACCCAGGCAAAATGACCGCAACCAACCCTGGTCTGGTCCGATTCCTTGATCGCTTGGGGCACCCCAATCCTCAAAACCAAGTTCTCAATGAACATTCTGGCCACCCCAATCCTCAAAACAGTTTTGTGCAAAGTATTGTTGTGGAAAGACAACTGGTTCAGGGGGCCTTcgcaagctgcagctgaaatCCATAAATCTCAGATGCCATGGATGATTACAGCTGTGGCAGAGGCAATGGcagttttgaaaaaacacaattttgaaTCTCCGAAGTGGAAAAAGACAGCTGGCTCGAAGGGCCTAcgcaagctgcagctgaaatCCTGGAAATTTCAGATGCCATGGATGACGGCAGCTGTGGCATAGGCAATGGCAGTTCCCAAACAAAGTCATTTTGAAAACAGTTTCCTTAGAAATACTGCTGTGTAAAGGCTCAAGTGGTTCGGGAGCCTACGCAGGCTGCAGCTGAAATCATTCCATTTCAGATCTTCTCAACGAAGCATTCTGGCAGAAAGGATAGAAGAGGTTCAGCTTTGCAGCATGGTGAGTGCCAGCCGATCTTCCCAAGGGTGTTTCACGTCCAACTttcttgtgtgttttgttgtggcGTAGTTTGTGGTCACTGTTAGTGTTCCGAGGGAAGACTCAACACACCATAGATATGTAAGATAGATGATTACGCAAGACAGTGGTGCACACATATGAGCATCTACAAGAGCATGGATGGTAATATGCAATTGAAGGGGAGTAATATCAGATTGGGCTAGATTACAATGATGGGCATGGGTAAAGATGGACAGATTGAAAAAAAGGCAAGGAGACggagaaagagacagaaaggCCGACAAACGATAAGTATACTTGATCGGATAGGGTGGGTTAAGAGCCAAGAGAGATGAAATGAGATAACGTCGAACATGTTGATAGCTGTATAGGCCGATGGCTTGATAGTTGGGTGTAAACATGGACAGACATGCGTTCCCATTAGGAAATCGCGAAGCATAGGGTAGTGCATGGGTCAAACCATTGCATTCCCTCTTATAGTTTGTTTTTATCCCACATTATTGGCGGTCAATTTGAACCC
>VSDK01017183.1_827069_833218
TCCCCCAACACAGCCATTCCCAATTCTTAAGCCCCAGCACTGAAGAGAATGTTGTCAGCATCCATCACCAGTCACTATTCGTAACTGttccttcaccattctcaatcgatatgccactatcaaacattagtaccaaccatgtttgaaaaatatgagcaaTCATGGGGCATCATTCGCCGCGAGTCACCAGCATTAGCCACGCAATattctgatgaaccatcatcagccattgtttgccacaGTGAATGGCccttgccaatcaaccatcgttaagccatcattgaccacaggtttaaccatcatcaaccataggaatCATCATTGAGACCATGGCTTGATCCACTCTGCCGCCACTGGTGCTTTCTTCCGCTCAAACAGCTGATGAATTCGTGATGCCGCACGAAAGAGATGGGCCCTTCAGCCGCACGAAACTGTGACAAGTGGGATGGtccatagtggctgatcataaTGTTAACCGTGGTTTTGTTCAAGGCTCGACAATATTGGGAAATTTACACCAGGAAGATTTGTTTTAAAAACAGATTGAGCCATGGCAAGAAAACATGGGCTGATTGTCACACCATCGACAGGCTACTTACTTGCGGCGACAATTTTGCATATGTTGTTGGAATCTCACCGTCGCAGTAAGAATTGACGacgccaaccaatcatttttggggattgcaAACTAGCCAGGGAGTAAGGATACGAGtcatgatagatagatgatagatacatagagagcTAGATTTATACGCCCTATGCATGACATGAACACATGAACATTTGCACAGCGTCTATGTATATTGACCAGAGcatgcacacagacacatcAAAGATTTCTGTGTATGTCATGCTCCAGGCTGTCCAGAACAAAACGACTACAAAAACGAGCACACATCAACACAAAAGTCTTGTTGTCTAGACGGTGGCCCACTATaccacatgtttttctcatttggtggtttctcaagtcataggatgATTTCTGGGGtatcctatggcttgagaaaccatcattgatagaaAACACTTTGTTTtacaaaaaatgcatgttttagAATATCGATGTTTATCAACAGCAGAATTTTGGAGGAGATTCGCTTCGCAAAAAGGCATGTCCAAACAATAGggaaccaaacatgttgatttatcATTCATTTTAAAATACGGTTTAATTACccattttatttttttgatgtttcggtgaatttgtatatttgtatatatctatatactctATATTTAGATTTTTGTCTACTCAAGGGGGTacggtaccccatggtacccctatgacttgcaGCAACCTATCGCCACGGCCAAGGCATCTCCGAAGCGGAGAAGCCACTGCTTGGAGATGGCGAGGTGGCGGAGACTTCGGTGCTGGTGCAGCGACTTGGCGGCCGGCAACGATTCGTGGCCCATGGCGCACGGCCGGTGTTCCTAGTGGCCATGGGTGCTGAACCCTAAGGGCTACCCTCAATTGgtttcatgtatatattgtatatctgATTTATATATGCTGAGTATGTGATTTTGGGTTGGAGCAGGGTGGCTCAAGCCATATGAAATTGTAACCTTGCACCagtgggatggtggttggaccacACCACCGCACGTACTCAGTCGATGATCCGCCTGAGCAAACACAATCGCGCTTCCCGGTTGGGTATGTTGAGAAGAAGCTTTGGATACCGAGCTGGTTGTGCAGTCTTGGCTGTATCAATACACCATGTCAACCTATTCGCACTGTAGCTCTATACGGAACTAGGTTTTCAAATGCTTGCACggaatattgaccatcagtattgaCTCATGTGATTTCCGAAGCAAGATAACAAACGAAACATCTTCCAGAATCAGCAGCCCCAGGTTCCGGGCAGCGCCCCGCGCGCGGTGTCGCCAGGATTGCTTTTCTGATCATCGGCTTGGCCACTTCTGTGGTGTGGAACCAGCTGATGCTCTGCGTGGTGGTCCTCACTGAGCCACTTGGTGCGTGGCCGTCCAAGCTGCAACGTGGACCTtgctggttgggaaggagcgagGCTTAGAGCCAGGGGTACACCCCAAGTGGTAGAAGTAAATCAGTTcccattttttttcaagattaGTTGTTGTCATCTCTATATTTTAGGCTACCCATGGAGCACACTCTTGGAAGCTGTTGTGttctatcatttgccatcaaccagttcttcatcattcaaccatctaaGCATCGTGAAGCATTGTTTGACTACCAggcgaaccatgatcaatcttttAATTGATCACTAGTCAACCGTTGGTTAGCCAGTAGATATCGTTCATTAGCgatattgttagccatcatcaagctgctgatgcttgacGATTGTCAGGGATGGTGCATGAATTCAACGAgtgtgttcatgattgttgataatggtgattggcCTTAATCAGtttatcatgatgcttcatgatgcttgatgatggctgcgcaCACTTGGTCCCTGCCCTTccccaatgcttgatgatggctaatgatggttaagctggttcgTGGATGGGTAgctcatggttagttcatgggtCATGTTTGAGAGCTGATGCGTTTCGGCGTTCCGCTGGCGGCCAAGGCTCTTCGGCAAGTCTGCCTTGGCGAAAGCGGCCACTGCGCAGAATGCCTTCTGTGCCGCGGCCATGCTGCTACTGACCTTTGGGCAAAGGTGCCCAGCCCTGAGATGGTCACCAggtggttggccatcattgaactacCGGCTACTGTATCTAACTCGCAGATGTAGCTGGCCGCTACTGAACTCAGATGTAAGCATAAAAATGGAATCCAGTTCTTGACAAATCTGAATAAACCTCAATtttgccatagctggtggtATAATTACCTTCAAATATGGAGACTCTTTGTGGCTGTCATTTGTTTGAAGCAGAGTTCTTCAGATAGATCATGCTAAGTTCTTAAGAAAAGGACCACTTGAATAGAGACCGTGAAACAATTGAAGCGAGATAAGTGGTGGACTGATGCAGATCTGTGGCATGAAATTGTCAGCCATAGCGCAGGTGAGTTCACAACAAATCACATTGAGAACCATTGGTCGCTCGTAAAAGGATTAAGAGGATGGATCCGTAAGCGTGAAGGTGGTTAGCTCCCTTCACACCATGACCAGCAAACATGGAAATGTCTTGGAGTTTCAACGGCGACGACTAAATTATGTATTGCTGCACTGATCACACGTAGTATGGATCTTCTCATATTTGCCCCAGCCAGATGTCAGAGATGTCGCCAaaatcaccactaccaaccagcacccaccaaAACTTGCAACCCTCAGCCATcagtactcatcatcaaccatcaatgatcaactaaatatcgttcaccattattaccccttacccttccaattacctttatagtaggtaaccaaccctaaaaagcaatggtagaaaccagctggttacctactatagaagTAACTGGAATGGTAGGGAcccatcactatcactcaccattctctgccattatcaaccatcaccaagcgcTTCCATCACCCCACGGTTGGGGCTCGCAGGCTGGCGCCTAAAGCTCAGATGTCGGGCAAAGGTCGGCTGTTGCTGTGCACCGGCAGTTTGTTGGCGATGCTTCGCGGCCAAAACCAGGATCCAGCTGAGAGATTCGTTgagggtatatggtggtttctcaaaatatagggaaccccaaaaatggttggtttattactataactggttaataatggatgatttgggggtacccctatgacttgagaaaccaccatataagggGATGTCTTCTATAACCGATCCCGACCGTCAACACCAATCTTCAATGTAATTACACCAATGGACGACAATTGACGACCAGTGAGATTTACACATTCGCTTGGGATTTGCGATCCAGAATCGAGGAAACTGATCAATCACTGATGGAAGGCTTCCTGCATTGACCTGGCAGTGGTTGCAACCCCTTTGCGACGCATGCGCTTCTTGGGGCCAGATGTTTCACACATTTTGAACCGCCCCAGGCTTTGCTTTGGAGTTCTTTTGGCTTCCCTTCTGGACGAAGAAATGGCTGGGGCTCAACACATTTTTCTGCTCATCGTAGCACTGAACGGCCTTTGTACAGGCCGCAGCTGCGCCTGGCGGCGAGATAAGGGGAGTCTAAATGTGTTGGCTGGAACCACCGGTGATTTTCACTTGCCTGCTTGAATGGAGAAACTGTTTCTTGGATTGCGAACCTGTGATGGTTCCCCCCAAAAAGGTGTgcgatggctgtgggtcaagggccctggGTGGAGGGCTGGTGTGAAGCCCACCTGTCGCTGGCGCTCCAGGAATGTCTCAGAACTTGGCGGCTTCGATTTCTACCATGTACCCAGGTGCAACTCGAGGGAGGTGGCACTGGAGGATGGGCGATCAGCCCACCTGtagttttcatggttggtttattagtggttaacaatggttagctatGGCTATCAACAAGGGAACTATAAGCAATTATTGTGGACAGACTAACCATATTACTTGGCTTGTTATTGCAAATGGCTCAACGAGCATCATAAaacatgatttaggggtagcactattttgaggaaccaccatgcaTCCAGCTTGGCCTGagacatggttgacaatttttccACCTGCAGTTTGCATTCAAACTTCGGCCGTAGGAAGACATGAAAAAGCTGGAGttgacatttgtttttgaattccaGACCTCTCGGCCCTCAGCCATGTGCGGAGACACTTTCCGTCGGAAGTATGAATCATAGCTGTTCATGCATTTGAGGtcacattttttccatcatttttccatcatttttccatctcAGGACCCATGAAGTCACCTTCCATGCCACTATGCATAGCCTGGAGCACCAGCCGCTGCCAGGTGCTCCAGGCGCTTTGCTCTTCGGTGAGCCGCTGGGACGGCAAAACTGGTCGTCTTTGCCCTCGGTGgccaccatggtcatcccaaCACTGGGCGGCCTTCGTCTCACCAACCAGAGTTGTACCCAGGACGTTGcgcgcaggagctaccaggagtgccccaaccaaatggtagcatggTGATGACCCACCCATGGATGATTCTATGGATCAACCGCGTGAAATGGCCATGGGCTACAGCACCATGTGCCCATGTGGGGCCGAGGTCCATGTCTCCGCTGGTGGCTGTGGCCATTTCCACGGTGACCGAGCTGTCAGTGCAGAGCCTGGACCAGGTCACTCATGGATGTtatgggttggtggtgagtgatggacAAGTGACaagatggttaagtggtgaccACATGACTGTGagatgatgttaaatgatgcctaatgatgcctaatgacgcttgagtgatggttgactggaggttaatgatggcctaatgatggtaaacttgctagcattaaaccattaaaccatgattaaccaccactcaaccatttagtaatagtgaacagtgatcaaccaccagtggttggtgtttttgaaggCTTCCTTCCAGCCCTACCTGCCATGATAAAGCGATTGTGGAAGATGGTTGAGCCGTTCATCGACGGGGCATAGTTTGGTTGTTCACCACAGTTATGTGCGTTAGTGCTTCTTGGTGATTAAGGTCAGACATGAATCCTTTGGGTTCAACCAGCTTACTCATGTTGTTGCGCACTGCAGCCACAACATAAAATTACATACtactctggctggtggttcaaacatttttccccaggATTAACccctgattggttggttgactaggatttttcatgggggttgaaaccgcccacCAGTATTAGAGTATTATATCCTGTCACAATTGTACATCAGGGTTGGTGGTCATTGTAGCCGTCACTATTTTTGTTCGTGATCTTTGCGTGCAGCATCCGCAACCGACCACTATTTCCAGTGACAAAAATGTTTGGCCTCAGCCCCCCCAAGGGCCATGCGTTTGTGCGCACATTGTGAGTAGATGatgtgggtgtgtctcaaaatggatagtttattgctatagatggttaatagtcgggcCCCAattttgagtaaccaccatcTGCATTGGGAGAAGAAGTTCGCTCATCAAACCTGCGAGCTGGTAGCCCAACACCAACATCCAAACCCTTTTTCTAGATCTCGGAGAGAACCGTTCCGAAGT
>VSDK01025067.1_517943_524308
GTTTGGTAGAGCTTCCCAACCCGCAGGTCCGCCACTTCACTGGTGAAGGCGCTTTTGCTGATCTACCTCTGCGCGCAGTGCCAGAAACTTCTGACAGCTACCAAGCTGAAATATGCTTTCAACGTTATAGAAGTTCCTGGTGACCTGTCACTAGATTGGGATATCCTTTGTGGCAAATTGGCAAGAAAGGAGTTCGGTGAATTGCCTGAACCTGTAGCTCTCAAAGCTTCGCTGCACAAGTTGGTCCAACTGCAAGTCATCAAGGTTGATGCTCTCCAAGAAGGAAATCCCAACCACTTCATCAAGATGTTCACCTTCGAAGACAAGGCCTTGGTTCCTGTGATCAAATCGGCATGCCAAGGCAAACTCATGCAGTTGGACTGTGGCAATCGCTTCAAACAAGGACTAGCAATTTTTTATCAGATGCTGGAAAACATCCACGGCTGGGGCATTTTGAATTACCAGCTCCAGTTACCAATGAAAAACCCAGCCTCAAGCAAGAATCAAAATTCTTTGCAACAGGGTTTCGATATGTTTTGATTACATCCGTCTTCACGGCCCCCGAAGCAATTGCAACAACCGTCAAACAGAATGGACCGAGATTGAGATTCACAGGGAGGATTCACCAATTTATGGATGGACTGCTGGCCTCGTGGAAAAATCGCTCAAGGGCTATGCGTCTGCAAATCTTTTTGCAGAGCCGGTCACAAACTTCTTCCTGACGTTGCAGGATCTTCGCCCTCGGTTCCTGCATGATGTCATCATTCCCCTCTTGCCCAGCTTGAAAGACAAGTCTCTAGTCTTCATGGGCttggctgaaaaaaacaaaacgccaGCCGCCCAGGCTATTGCCATGGGAATGTCAGAGTATTGGCTGTTAGCCGACAACATCGAGAACCCAGTGCCTTCCTTTCGCATGGCTGCCAGCCTTGACCAGTTCCGTGGGGATCCGGGCTTGAAGTACAGACCGGATATTTTGGACGATGCGGACGTGAGCACTATTCCACCTACAAAAATGAAGGCTTTTCTTGGCCAATCGTTAGAAGAATCCTTCACAGTTGAACGGTGGACGGCGGCCAAATTTGTTCGGAATCAGCTGCATGGCCGGTGATAATGTTTTATGGCCGGTTTTATAATATTTGCTTTTGTTGCGTTTGCTCAGTCTGGTGAACCTTGATGACTCAGGACAACAAAGCCAACGAGGGCGTTGAGCCTCAGCTGGCCATTGGGCAAACCACAATCCCGTTTCAGACCTTCTATGACATCATTGCGCCTGCTTTCGGGGAAAAGGCCACCAAGCAGGACATCATGGCATGCTTGAAAAGGGCCCACTGGGTAGTGAACCTCAAACTCGCAACCTATATCCGGAAAGCTGATGGCACGAAAGAAGCTGATGTCCCCTTGATTCGGCATGAAGACGGTGATTCTGAGTTCATTTCTGAGGACGGCAAGAAAATGATTGCGCGAATGCGCGCTGGTGATATGAGCATacctgatgattggttgatgaggcgCCAATGGTCCCACGACCTTCTTTCCATGGTTCTCGAAAGCAATGCCTTCTCATTCCCCTTTCACTGGCAAGACTGAAATCGTAGAGCAAAAGCCTACTCTGCCAGCGTCTGGTCGTGTCTGTCGTCTTGCTGAGCCGGAGGAGCCAAATTGTCAAGACATCGCCCTCGTAGCATCTGATGAGGCAACTGCAGCCGCACCATTGATCCAAGTCAAGGAAGAGCCTGCTGAGACTTCCTCCAAATTGAAGCGCAAGGCCACAACCCAAGTCATTGAGTTGGACACCCCTTCACCACATAGGGTTCGACCAGTTCAAGGCTTTGACGATGAAGAGGACCATTTTCCAGGAGTTGTTGAAGCAGGAGGTGATTCTTGAGCATGCGGAGCCTTTGGTCTAAAAGTTGGCGGAGGGGCCAATGATTTTTGAGTGTGCTCTTGCGCAATAGTAATGCAAAAAGAATAGTGTCCAGATGCTTGTAAACAAGTCCATCTGCTTATAAGCATATCCATATGCTTATAAGCAAGTCTgtctgcttataagcaagggaTTGCCTTAGTTTGCTCACTTCATTGGTTCTGCTTCATGTTGAGTCGTGGCGCAGCATGTATACTTAtatgtgttgttgctgctgtctaGCGCTTTGCCAGGGCCATTCTTCAGTTGATAGGCTGTAGCGCTCCAAGTCCTGCTCATGTTCAAGCGGCCTGCGTCCAGATTCAGCATGCAGACTGGAGGCCAAGACCCGCCGATCTCTATGGAAGCGTTCAAGACGAACATTGGAGAACATTGGTTTGCTTCGCCGGCAGTGTTTGCTTTGAAAGCCTTGACCACAAAGATCATGCTTCCCGAGCACCTCAAGGATACCTGTGCTTTGCGGGGGGTGTTAGTGTGCCAGGCTTTGAAGCTTTTTCCAACTATTAAAGCATGCCCGCAGAATCCAAAGCACAAAGTCAAATTGGAAGAGCAGGCTGACCGCTTTCAATGGACTTGCTCGGTTCAAGGCCACAAATGCTTCAGGAGTAGTCTTTGCCCAGTGGGTTTGCTTTCCAACGTCCGAACGCAACATTGGATGcctttcatctatttcatcaacTGTTTGAGGCTGAACATCCGCTGGGCGAAGATGAAAGATGACATCACAGCACTCTTTGGACCTGACGTTTCCTGGTCTTTTCGTCACTGGCGCTCTCTTTACCAAGGAGCCCTGGAAGTCTATTTGAAGAAGCATCACTATTTGATGATTGGAACTTCGCCTGGTGATGTGGTCGTTTTCGATGAAACGAATATGGGCAATGCAGGTGGGATCTCGAAGTCAGCTGCCACCAAGGAAACGCACCACAAATCCAGAAAAGAGCAGCGCAGCCGCATCCTCAAACGTCTCCCTGCTCAAACCTTGCATCGTCCTGCTGCTTCCAAACCTTCCAAACGACCAGCGACTGCTTACAAGCGCCCGAGCTCCGTGATGAAGACCGTCTACAACAAGGGCATCGCTGGCACTTCAAAAGACCAGAGAACTGGTCGGTGGCTCTTTGCTGCTGTCTTGGTTGGAAACAAGTCTGTGCGCTTCTTGCACCAGAACGGCAAGAAAAAAATCACATTCCATATCATGGACTTGCCCAAGAATGCACCAGACAATAAGCCCAGAGGAGTCCAGGGCATGAAGAAAGCCATCCAGAGCTGCATTTCGCCAAAGGCTTTTGTTGCACATGACAAGTGGAAGGCATCGTCGCCCGCCTTGGCGCAGCTTGGATTGAAGGCAGCGCCCCCTGTGAACCACAGTCAAGGCTGGAGAGACAGAGCCACAGGCTTTCATTCCAATGATATTGAAAGCGAGTTCTCGAGACTGAAGCGAAACGTCCGAGAACGTTATGGTCGTCTCTCTTTCCAGTGTCAACACCAGGATGATACGATCGCGGGCATTGATGCAGGTGATCTTTTTGAATATACATTCAAAGTGAATGTGGGAAATAGCTTTTATGATTGTTTAAAAGCTTTGCAAGTACGATCACCTTGCTAGAACAAGTTGATGTTCCCTGGCAATTTTGGAAACGGCCTGTCTCAATTTTGGAAAATGACGGTCCCTGGCAAGCGTGCGAAAAAATGCTCATATGCATGTGTCTGCTGTCAGTCTGTAACTCCTGTTCAACGCATATGATCTTAGCAATTCTTCAACGCATTCTTTCTGCAACTGTTGTTATGTAAGCTTTGGTTACTTCGGTGAACATTTCTTTCTGGTAAGTACCCAACGGTCATGCTTCTCAATTTCTattatgtttgggagagatctggagccaacgtctttagagatcttccccaaacataATGGAAATAAGGGAAAATAGAGACAGTACAGGACTtgcagcaggtttggttccaaaacctagAACCATTCCTATTTCCCCTATGCCCCCtaaggaaaaaacatgctttcaTTGTCAGGTAGTCATATCTCTCAAGTGCTTGTCTGCCCGTGCGTCGCCGGTCTCGCTATGGCTCCTAAGCAGCATTTTGTGGTGGGCACAGCTTGTGCTGAAGGAGATGGAATTTTGAGTTTACGCATTGCTGCCTCTCAATGGGTAGCTTCTGGGTCTCAGCTTGGCCATGCTCAGCCTGCGCCTGCTGAAGCTACAGGTGCTGCTGGCGAAGAATCCACAGCTTCTCCTCCTGATCCCAAGCAGCTTCACTTGTCCATCCAGAATGGTAAGATCCCAGCATCAGCAACCCAGAAGCTTCGCACTGTGCGCCAACTTCAGAGCCATTTAGCATACCTGCAACGTCTACATGGACTACCTACAGGTCTTTGCGGTGGCTGGAATGCTGCTGCCCAAGAGAAACTAGATGCTTGGCTCCTGGCTGACTTGAAAGGCAGTTCCTCCCGCGGCAGTTCCCCTGTAGTGCTGGCCATTGAAGATGAGAAGGCCGTTGACCTTGAACGTGTGAAAGACAAGACTTCTGAGCCTAGTGAAAAGGACGCTGGTCATGCTTCTAGTGATGATGAAGGCGCAATGTCCGTGGAGCCATCCAGCAAGAAGCGAAAGACCAATCctgatgatggctttgctgctgatgatgtgaaATCTCCTGAGTCTGCACTTTCTGACATCCAAGCTGATGGTGCACATTCTCCTGAGCAagggccttcttcttcttcttcttcatcctcgtcatcttctACATCTTCTGAGCAGGTCAAGATGCGCCGGGCCAATTTGGACAAAGCTTTGTCTTGCTTGGATTTCCTTGAGGAAGTTTGTCCTGAGTGTGAGGATTGTTGTCAGATGGTAGCACAGGCCAGGAAACTCATCAAGGCTTCCTACTAGAGAAACTGCGTTGGCTGCGAGGTGTACAAATCAAGGATGCTGCCTTTAAAGCGTTCCCACGGGGCACGATTACCGAcccgatcccatatatatatatatatttatttatttatttatttacttgcaTGAAGGTATCCATAGGCGGATATAATtgatagttaccctagctataacctAAGTCAACTAACTTGCGTACCACTTCGTATTTTCTGGGGAGTCTTCATGAAGCAAATTCACCGTGCCTGCTCCCTTGTCCACATGCTTTGCGGCAAGTCGTAGAGCCAAGAACTGGACGAGAAGGCAATAGCCGTTCTCAGTTTCCGGGACAAAAATCACCCCGAAGCTGTCAGGcactccccccaaaaaataatgaaGCTGGAGGTGTGGCTCAAGGCGATCCACAAGCATTTCCAACTTGGTGCTTTGTTTGAGCCTTTAAGCATCGAGATACACCTCGTTATTTAAAGTCAAAGGCCACCAAACACATGTCTTTCAAATCTCAAGCTGATTGATCCTAGGGCTGAAGTACAAACCATGCTTGAAACTGCGAACAGCAAGAAATGCGAAAAGACACTGCTCCAGTGCAAATCAGCATCTTGCTCTGCATCTTGATTGGCAAAGCGCCAGAACCTGCTATGTGCGTCTAGGCCTAGGCCGCCTTCAaacactgatcatcaccagcgACAGGGTTTCATCCAATCAATGTAATGGTAACCAGGTGCATCCTACACTTCACGAGGTCAGCATGCACTAAAAATAATGGATAAAATGCTTCTCATAAGCAAGCACCAAGTAACCCAAGATAACCCAAGTAATGTCCAGTATGTTGGTTGCTAATTGCACACTGCTCGACAAAAGAAGTGTCTGGTCTGTTGGAATTATGACGATAGTCATGCCTGGCAGTCATGGCAGGGACACTTATCTATGAGAGAGATGATTCCGTCGACCCAGCGCGGCACCTTTCCCACGATTCAACGGACTCAAAGCCATCCTCGGTGAAACGTCATGATGGAGGAAATATCAATCAAAAGGTCATaaccttcttctttttttgctaCCAATGGCTGAatccaacaaatgggtgaaGATTTTTGTCCTGAGAATGAAGAAAGAAATGCCAGGTATAGGACATTATTGTCAGTCTTGAAACCCTCACCTATGCTCATGTTTGTGAAGTTTTGGGTTCTTTCCCATAGCAATCATCCTTCGTATATTTTCTGGTGAGTTAAATGCCTTGCTGTTTGCCTTGCGATTCAGCTCAGCTTCTTTTTTGTTGAGCGAATGCAGCCACATCCCAAAGATCAGGTCGGCTGAAAACAATCACAACTCACAATATCTAGCAAGCCGAGACGTTATCGCCTTCAGGCTTGTGTGGATGGCCAGGTTTTCCGTGCAAAAGAGCCTGAACTGGTACTGACAAAGGCAATCATCCTCAAGTGGATCCATCAATCACGACACCAGGCTCCAATTTGTTGGGGAGCATGAGAATGACACTGATATGTCCAGAGTCATGGGTCTATACCTGAAACTAC
>VSDK01002138.1_668901_675011
tacagacatacagacatacagacatacagacatacagacatacagacatacagacatacagacagacagacagacatacagacatacagacatacagacatacagacatacagacatacagacatacagacatacagacatacagacatacagacagacagacagacagacatacagacagacagacagacagacatacagacagacagacagacagacatacagacagacagacaNNNNNNNNNNNNNNNNNNNNNNNNNNNNNNNNNNNNNNNNNNNNNNNNNNNNNNNNNNNNNNNNNNNNNNNNNNNNNNNNNNNNNNNNNNNNNNNNNNNNNNNNNNNNNNNNNNNNNNNNNNNNNNNNNNNNNNNNNNNNNNNNNNNNNNNNNNNNNNNNNNNNNNNNNNNNNNNNNNNNNNNNNNNNNNNNNNNNNNNNNNNNNNNNNNNNNNNNNNNNNNNNNNNNNNNNNNNNNNNNNNNNNNNNNNNNNNNNNNNNNNNNNNNNNNNNNNNNNNNNNNNNNNNNNNNNNNNNNNNNNNNNNNNNNNNNNNNNNNNNNNNNNNNNNNNNNNNNNNNNNNNNNNNNNNNNNNNNNNNNNNNNNNNNNNNNNNNNNNNNNNNNNNNNNNNNNNNNNNNNNNNNNNNNNNNNNNNNNNNNNNNNNNNNNNNNNNNNNNNNNNNNNNNNNNNNNNNNNNNNNacaaacagacagacagacagacagacagacacacgaacaaacaaacaaacaaacaaacaaaccaaccaaccaaccaaacaaacaaccaaccaaccaaccaaccaacaaacaaacaaacaaacaaacaaacaaacaaacaaacaaacatacacacatacacatacacgcatacactcatacacacatacacacatacacacatcaacacatacacacatacacacacatacatacatacacacatacacgcatgcatacacacacatacatacatacatacatacatacatacctacatacatgcatgtatacatacatacgtacatacatacgaacatacatacatacacacatacatacatacatacatacatacatacatacatacatacacacatacatacatacatacatacaaacatacatacatacatacatacatacatacatacattcattcgtacatacatacatacacacacatacatacatacatgcatacatacatacatacctgcatgcacgcatacatacatagatacatacatacatacatacatacatacatacacacacacatacagacattcattcattcattcatacatacatacatacatacatacatacacacacatacatacatgcatacatacatacatgcatgcacgcatacatacatagatacatacagacatacattcatacatacatacatacagacagacagacatacatacatacatgcatacaggcatacatacatacattcatacatgcatacatacatagatacatacagacatacattcatacatacatacatacaaacagacagacatacatacatacacacatacacacatacacacgtacatacatacatacatacatacatacacacatacatacatacatgcatgcatacatacatacatacatacacagacacacatacacacacataaacacatacacacacatgcatgcatgcatgcatacatacatacatacatacatacatatgtgcatacatacatacacacacatacatacattcttacatacatacatacatacatacatacatacatgcatgcatgcatgcatgcatccatacatacatacatacatacatacatgcatgcatgcatgcatgcatgcatgcatgcatacatacacacacacacatacatacattcattcattcattcattcatacatacatacatacatacatacatacactcatacatacatacatacatacatacatacatacatacatacatacatgtgtgtactgTTCACTAGAATGTTTGATTCaatacttggtgaatgatttgcttACAAAATGACAAACATCGAACTTTTGCTTAGAAAATCGTTGGTACCAATGTATCAGAATGAATGTACACGCAAACTTGCAATTCCATGCAAGACAACTGAAATTTTCATGAACAAATAACTGCAATGAATTTCATGCACACACCAAGGGGCTCTGCAGTTGCGATGAAACGGATATCTAAGCACATGAATAAGAGAAACTGTAGAAGGCtcacatttttttctgcaagagcgctgcttgtgcactggtggcagcggtgaCGAGTAAACAACTACAAAAAATTCAAAGAttccaatcaatgagagtgcattaactgGCCTACAATGAGACAAAACAAAACTGTCCAACGTCGGCAAATGAAGTTagagtgttttttttgctcgcctgcatcgccttggtagcactgagctaaggtcgataagaagcagtgaaaccaggtgaagcaaagtgaaacgtacgaagctccgaagctgggaagcaacagaagcaaaggcagtgaacctgcaaaacaaacaacaaacgaagTTAGAGTGCGGAGTCAAAAAGCTGTAGAAGGCTCACAGTCCAACACCAACTGCAAGAAAGAAAAACTGTCATCATTGTGTTTTTCcccatcttgtttttttcttgctggttgtccaTGAGACCGTGTGTTTCCAAGCTAGCAATGGGTCGGATGACCCCCCATTGCTTCAAAAGCACACAGTACGTCAATCGCCCATCTTTTTAGAAGAGAATTCGACATCCTTTGGTTGAGCGTGCAGCAATCTCACAAGAAGATGGGTGGCCGTGGCAAGATTGTCTGCGTGGACAAGACTttcttttccaaaaaaaaatccagaggAGGCTTCCAAGGACGCAGTAGCGTCGCCAACTAGACCATTGTCATGGACTTCTTGGAACTGGATTTTCAAGCAGAAGGAAGACTACAAGTCGTGCTCTCCTTGTCGAGATTCCAAACAGAAAGACTCAAGCACTTTGAAAAAAGAAATTGAGGCCCAGGTGCTCCTCGGGACCTTGATTTTCACTGATGCACTTCGAGCTTACCAATTCCTGGGCCGCAGGGTCTGCCTATGTGCATCGGCTCTTACCTTGGTCTTGGTAAAGCTATCGCTGCTGGGCAAAACTGAGTTTCCGGACAAAAGCCCTCCCACCAGATGTTCAGTCCTAGGATATGGTCATTGAATCACCTACGGAAGGTGAGACATCTCCTGATAAGTCTATGTCAGTCAGCAGTGCCCACAGTTCCACTTCTTCTCTTGAGCTGCAGTGCATTTCGAGCACGAGCCATCCAGAGTTCGCTCCATTATGGGAGGCGAGCCTCGAGTCCCCTACGCAGCTTGCAGCGCTGAGAAATCCACAAGTTCCGTGCCGTAGGGAGCTGAGTCCCCTCTTGATCGAGCATACTCAAACAGAGTTTCGGGTGACATAGGAGTCACACCATTGCAGTTCACAACATCGCACAGTTGTTTCTCACCGGCGGTGACTGTGTCCCTACTGTCTGGGAAAAGGTGACGGGGATCAGAGCGGCCACGGTCATTGATAGGTCACTTTTGGTGGCCAGGCATGCCAAACGCCTGCCGGCGCATCGTCAGCTTGCCTATCCGCAGTTTGTGCTGCAGTGTGTTTCAAACGTTGCAGTTGCATCCAGCTGCTCCACATGTCTTTCTCAGAATTCCAAAGATACCGTACCAGCTTGCCTGCCTGTTCTGCTGCGTATCTGGAGCTTTAGCGCAGGTAGCTACACCGGAGCGGTTGTTGCCCTGAGTGCGCACACCCTGTCTTCCATCTATCAGCTTGAGGAAGTTGCGGGAGGAGTGGCATACAAAACATTTCTTGGGCTGTGCAACCTGACGGCAATCAGGAAGAGTACAGAAGAGGCTGCCCATCGTGTTGCATTGATCcacttgcaatttgatgcaCTGTGCCGATGGACTTCTGATTCCCTTTGACCACCGTGATTGACTTCCTTGGCTCTTCgattacagaactgttggccagtctcaGCAAGGTTTGCCACTGCTCGATAACTTTGCTGTTCAGATGGCTTGTAACAATGACATCACCATGGCTCCTGTAGAGAAGTGGCTCACCAAGATGGCTTGAGCCACTTGATCCGTTGCCCTTGCGTGAGCTTATTGTTCTCTTGCATGCATTCATCCCACAAGTGGGCGCTAGCCGTCATAATAGGGATGCTGTTCACCCCTAAGAGAAGCGCCACTAATTTCTGTCCGAAGGTCAGTGTCAAGCCGGTGGCAAAAAGGCATTTTggtctccatgagtttcagctccaaaatcaCAACCCGTCGGCCGCTCTGgggctgtgggtgcccctggAGTGTGAAGACAGCAGTGTTGTCAGTTATCGGAAATGGTGTGAATATGACTGCCGGCAAATTGACGTGGGCATTGGGGTGACgtgtgcatctttcatgtgcagaggagAGCTATTTCTACGGACATGGAGCGACACATCGCAATGGATGAAGCTAGaagtgctttgcctacagaggtattgggCTCGCCTAGGTCCCAAACTGCTAGTTTCGTCTTTGCTGGAGTTCTGACAGACATTGATCGACCCTCTGGCTCGTATGATGAATGGAAACGCGCCAAACTGCGAAGAGCCACCCTCACACATTTGCCTGGCGCAGAAGGGCTAATCAAGAGATCCAATCTGGAGGAATTCCTCCAGGATGCGCACATTGGCTTGCCTGACGAGctagagcagctggagctgcgagaatgccctgccacTTACAGCCTTCAGGACATGTTTCGTCTTGGCTCGACTGTCAGTGGATCGCAACTGATGCGAGTTGCTAAGTTGGCTCCGCAGCATAAGCCAGTGGTGTTGGGCATTCCTTCTCAGGTCTCTACCTCTCCGTtcgtgaaccacaagcatggggAATTAATTGAGAGCCTCCGACTcttgctcaacatgctcatctcTAGGCTTGTGGAAGGTctctttggtgcaggcaagaccacttcagtgGTGTTCCTTCTTGCGTGGTTGGTCCTCACCACACCGGACAGTGCAAAGTTCACAGTTGCAAGCAGAGAAAACCCGGCAGGACAAGACATCGCTGCTATGATTGTACGACTCCATCTGCCACAGTCGGTGAAAGAGAAGTTTGTTCGCACATGTTCTCAGAAGGAACTTGAAGAGCTGGGAGGCGCCTGTACTGGTATTGAAGTTAAGATTCGAGAGGCAGGTTCGAGGCTCAGTAATGGTAGAGGCCTGATTGCCACCACCGGCACCATTCACGAGCACATGGACGGCTTTCCTAATGAGTTTGGGACACACCTTGCCAACACttgccttatgattcatgaggaAGCACAGCAGGCTGTAGAGTTTAAGAttgcagtggctgctgctgcgccggaaGTACCGTGTTTGTACGTCTTGGTGGGAGATGGCCATCAGGCGCCCGGGGGCGTCGATGCTCGCAACAGggaggccattgaactccgTTCTGAACTTATGAAGTTCCCTATTGGACTCAAAGCACCCAGTAGTACCTGTACCCCGGCTACTTTCAGCATTGCGATCAGCcatctcatgaatcattgtgaaggaATCAATCGATATgacttgctgcagcatgtcgaggaaatctccaagaattctgttTTCGAGCAGTGGAGATATGGTGAGGCCCGGCCTCAGGTGCAGGATCAGGCTATTGCCGCGTGGATACATGAGCAGCTCCCTGCTGCTGCCTCCCTGAAATTGGACTCTCCTATTGGACTGCTGCTTTCGCTGGGGGTTCTTATTGCCATGCCGCATTCCCCTGTGACACTAGCTGTTGCCTGCtctgcctcagctgctgctggtgttggtggagGGCCACACgcttggtcaataatgttccCAACGACGTCCAGGGTTACAGGAACTGTCTATGAGAGTTTGGTCGGCGCATTTTATCAGGATCTGGTGGACATCAATACTAGTGACCAAGGAGAGGAATGGGTTTTCGGTACTGGCACAGACGGACCGCACCCGAAAAAGCCATGGGACTGAATCGGCCTAGAGAGTCTGCCCAAGCGGTCACG
>VSDK01022082.1_230484_236669
agttgattatcccttgtgaccaccttattaatttgctacaactcgtacttacctaagtcagcaatcgctggcagcacccccccagtcccttcatagctggttgctacacctccacggcggaagagcccgaggagaccgatgctgtgtccgaaagtcgacatctcggagctgcttcgacatccgcatcggagggccacctggcaaagtgaaagggagatccgttcgatccctttgaaggctgggggttcaacaggggttatgacagtgaaggggggttataaccatgggatctttgatggttgactgtagtgaatagtgattcactaggttttttaggggtattataagggtaagaacaatNNNNNNNNNNNNNNNNNgaagagcggttgcaaccatgggatttttgatggtgaactatgtttgatagtgattctataaccagctatcgctttaaaggcggagagtgctgcaaccaaatagtagtgaattccagttcgcactagccggtaactaatgatttgtagctggcaacttcggataccatgaactagccactagtgagttgatagtgcttgtgatagcgattgatccaaaatgttgaatgttggaaccaacgaacactgtcagtaatcgttaccgttcatattcatggctaacaaaactggcaagcaaaatgaatcacaaccaaccagcaatgattctgactgctatccagcaacaaaaactactggtcaagaaccagacagaatggtcagtaaccaatcaaaaccacccatccttggacagtttccccaggtcgtaacggttgatacaacattagtttgccatgccaaactattagttaaaggattggttatcaatcttatgaactattatcaataccttagctatcattcaatggccaaaacattcattggcaatttgaaactcttagttccagtagatgaatggctgtcaattcaataatcgattagccagactcagaacatttggcagccttgggatggtccaacagctgatattcagcacctactccaggatcacgagtatcaatcatccaccataaaactgtgatttttattccccataaatcttgagtaagcattcacccactaatgccactaaccatcacaacaatcatcaatcattctaaaccatgatgaacaatcaaccaaccatcatcaatcattataagccacaattcatctaatatcaaccagccattcaccaaccatcatcaaccatttttatcaatacctcaaccatcaaccaaccattcaccaaccattcaccaaccatcacaaaccatggctatcaatcccttgccatcaacgcctcgtccaaccctcgctgcggcgaaaaccgccgccgtggctcaaaaagggcggcagcaaccggccttgagcatcgggcgggccacggtggccacccaaggtgccagggtgcttcgggctgctgtccaatgaccttggtgaagttcctacgtagggccatagaatgaatgtttaaatggatacctaggcactaacgtttataaccatgaatatctaaatggatgatggatggttataaatggttaccatgtttaaacaatgtgttaataggagcgatggttataaatggatatttagatggatggttataaatgcttaccatgtttaaacaatgtgtgatatgggttatataaccatgtttaatgaatgtttaactgtttatatgaatttagaatgaatgtttaagccagtgatatataatgacaatgacaatgaacaccattgtgggttctataaccatgtttaaccattatagaatggtgaattttaatggtttcaacatggtcaagtaatgacaacgacagttgattaaagtggttttatatgggttatatcaaggtgaatggattgaacatcaatattttttgtaatatggtgaaacagtggatatagtggctaatatgtcggtgaatattctattagttcatgatggttatacagagctgaattgatggtgaattccaacggtttaaatggttctttagaatatataaagattccgcaagagattgttggtgaatgaatagtaaattgatggtgaacacagaagtggtttaaacagtgtaaaatcatgaacatatggtttcataattgattgatgatggttgcagtggtgaattactggtgaatagggtgaacagagatggttgtaatggtgaatgactggagataagatgatggtatgcagtggttaatatgatggttaaccatcatcaagaagtgagataacttctatggtttatggttatgtaatggttcatgatggttattgggggagaatggcatagaatgatcttaggaaataatagttatataatgggtcggtaaagggaagaactaagaaacaaacactatgatcatatatgattagcggttgttggtcaatgatggttcggtaatggttaagaactatttgttaatagtggttgatgatggttgatcagcatttcaacggttggatataccaattgcggggttttgggtcctaaccagccatcaaataaaggatacacactccaacagccggactagttaggtcaggtaggggatatgaacagccgggggtacaggggcacttgaccccacagccacatggttgggggtctttccattttggaacatgacccacatggcgaagttgtagaatttgaggagtgccaaaaaatactttgtgaattcattgcttcactggaggaaaaaacaaatgcgctatggggaatccactggccaattagaagcagtgaaataaccattttgaaggaatccccaatgataggtcgagaatgaaattccgatgtcctgaatgctgatgatgatgaggaggaggattccgtgaacaaatcagttgatacacgtgtgcagagtcatcacccaacggtgtacccccaaacccagtttaatcattatgagccctgaacctggggctcgtttcgggcaaaacagtaactctgtccgccgtcacttcaagaaggagagggggtggggagacaaggagttctgccatgagattgtgaaccacagtgcgcgggagatcgtcaatgcaaacggcttcaccaccaaccacatcgaagccattccaaggagcagagtgaagctttgggtccgcaagggggagaacgctttcctgcagagactgccatgaaatacctatgagccaaccgatggcatgccgctccacaatgatcgccgcaagtggcaccagttgttggagcggacgttcagcgcagctttacgtggacacggactggaccacgtgactcccagacgccaagagtcgttgtttcgtgggtgtcaaaacgagccattgaccgaaccctgatatcttgtataacagttccccaccagtaatcaaccgttgcttgaccatgagtgagccccccgaaaaagcgttcagtgctcattgattgcttttgttacccatggttgaccactattgaccatctccagccaggaattgattggttcaaggattgaaaactatcaattcgccagtttttcaggaattggccggctcagaaaccacaggctgatccagaaacaaaccccaaagaatcattcaacaatccttgtcattgacatttactttgattgtttttggcttgcatcaatgacaatcattcacatcagcttgctgccaagcagataaaccgattactaatggttctgatcgattgagaaaccatgttgatggcccaattgatggccataccaaccatcgatgatatgtgtggaaaatcaaattagtggttaactagcaaaccatgtcaatcgcgtatatatgggataatgatattaattacccactatcaaccatgacccccttattgaaacctcatcagcatgtttctttcattgatgagtagttgatgactatataatggtcccgaatttattgataatcatactagcgatgtcaatagcttatggatatgccatggcatcatgtcaaccatgaaattgctgtgaacaacttaccaatcagccacactcgttgcaaccattatgatctagagcccatagatgcccagcctgctagcatttatttttgatttatgatcaacggtgttttttgataaggtacattagtttataacaacatcaaccatgtataagttaagctgcattccacttgttattacaaggtgaccaacaagcttacgatgttcgccatatcagttggtggttcaccattattgccaataagccaggttttttcatcggccaagtcagtagccatatcagcagaagtagaattatcaataactgtattgacccagtcataatgatgctagtgattccatccatcgatcaatcattaaacgactaccaatgacccatcatatttgataaaccataagaatatcatacaaaaaccacatatcaaccattcatagtttatgttcaaaacccatttttacatatgtttaccatatatatcaataaccaacagcaatcacccacatcaatcacccgcatcaaccttggcagatcttaacgtccccccttggcctcgcactggccccgcccagctcgtggtggttcaccacatcaggccatgcagcttttcgtgcgcgacctcgagggcgccacagtggcactgtctgccgctggagcacgttcgcatgtgggcgaactcaaggcgcggcatgcacgaaacgccgcctgcgaatggcgttggtggggaaaaagatatatgtgtttgatggaaatgaaatgctttttaggggatgaaattgatgaaatgatggtttttaggggataagatgatggaaatgaactagtgggggccccaacagagtggatggcttcttactaaattattaagaatggataatttgggggtatccctattttgagaaagacccagatcacaaattttatgggggattatgcgatcacagttcatacaggccattgtggatttatatggtgttataagctcatgatggtggggaattatggtcgtttacacagtttaatggggattttgatggttgaaaatggtgaatgatggttaccaatggaaactggtcgcgcactggtcaccaacgcacctcagtcaagggaagggcgcacaaaactggtgaataatgcctaataatactggataatgaccaacaaagagtattgagtcttgatagtactccaaattatttgctagtcggttggaaatggcaatcatcattgtgatactttgagatatgaccattcttggctacttgtcaaccaccacgaaaccccgttgttagcgaattaaaatccactcatgcgaaatggtggcaatgcttcggcacaggagcaattagcgactttgtcagccgttcccagcgacgagtctcatggcttcagagcagaacaggatgcgtcgggttaagcattaatgctggcgatggtccatggttgttttggtcaaccgtcatgaatggtaggttcattgaaaaacatggaggttaaatttaatcataagtggagatttaaatgggtgcacctcattccatggtaggttcatattaataaaccgccccccaatttagttataagtcattaattggctgttggttgggagggagctaagcagccaggggtacccttatagcctagccctttaaaggggaagccgaggagctacccagattccttccatctcccagagaggagtggagttcggttccacagcgaacctagtttcactctaaagacgtgttatgcaggagctaccaggagtggaggattcaaatggtagattgaatggtagttcatagtaataatctacatatccccaatctacttataatttataagtagggatttaccatcaaatagaaggcgttatgaatatggatataacattcttgatgtacaaatcacagcttaagaatggttcagagtcccaagaatctcaacagggtgtcagcagcccctgagatgtcatggtcatgatgggtttcgactcatgatttgggggtctgttaaccacttcagtgactatcattgatatatattgtgaaaaatgggagcttaagaattccaggcgatcaaacatttgggagttggtaaattgagttggtgatcttgttgacaatgacaaggcctttttgttccgttcaatgtttggttcacggacattgtacc
>VSDK01026241.1_296370_302585
atagagattcatcgccaagatagtccaatcttcggatggtctgcagggttggtcaaagaaagtttgaagggttatgcttctaccaacgtctttgcagagcctgtcaccgacttctacctgaccttgcatgatcttcgagaatggtttctacatgattgtctctatccattgcttcctgttctcaaagaaaaaacacttgttctcatgggcctggccgagaagggtaagacccctgtagcccaagccttggctatggctatgtcagaatattggctcttggttgatgagaaggatcaggagatccagccatcctttcgtctggctgcaagcttggatcaacttcgtggagaccctggactcaagtatcgccctgacatcttagacgatgcagacacaagcaccattcccattgccaagatgaagagctttctggacagcagtatcactgaagccttcacagttgagcggtggacagctgcaaaattcgtcaaacatcaacttcgcattgtttgcgcctcttgtctgcgcgcatcccatacttcacaacttacaaacaaagcatgcaagtctaatactaatggcattcaaactgcaatcctctcacgtcaacagtcttctcacaaaactaccccacggataacataggaagcctcactgcatcgctctgtgccaaggacaacaaagtgaatgaagaggcagagacgaccattgcgccggggcagaccaacatccctttcaagcagttccttgagatgatccaacctgcttttcctggacaggccactaaacaggatgcaatggcatgcctcaagagagcacattggattgtcaatttgaaccatgcagtctatgtgcgcccagcaggtgtcaatgaggacccagtgcctttggtgacttttcctcctgatgagtctgactttatctctgatgaaggcaaaaaagtgctgggtgccatgcggcaaggcatttcaatttctcaggacacttggctggagaagcgacaatggagtcatgacttggtctctatgcttctagaaggtaaacggccccctcctcgagcgcctaccattcgcggcccttctttgttcgacaagaagaaacgcactgttgaggagaaggcagagcttccattctcaggtcgtctttgctcattctttgtttcggaaccagctccgccatcacatctgcaagctccaagtttcgccgaggctgctccggaatcacctccgccatcacctctgccatcacccccgccagctcctagttcttcgcgtccagcatcaacactggctccaaaggatgcaagtgctcctgtgactttgacagctgtgaagcaggaaatcaacaatgataccgcttctcttgcagatgctacctttatgtttccaaacctggttggaaaaggcattgctgatgtcatcgacttggattctccatcgcctcaaccaaagcgggctcgtactggcgcagacgttgctgaagacattggactggcgcctgcttctgaccttcaggccaacattgaagaagaagaaggtatggatcatcaattccctgagattggtgctgcagatgatgatgagtcctgagtgtgcagaggaggctacaacagtagtcttaattttgtagtgtgtaccattatcatgtccaacatggcgtgtcgctgtgttcgtagcattctttagatgtactatactcttgaaggttcccaacaaagcccaagatcatgagaaaattcaaaaagctcttatgctaattggtccttgtgctttacaacccttgctgctctgattgaatatattacatgtctaaggaaatgacccgcattatacaacattttgcagcggagcatgttctgcatcattgtgtttctgcatgcatgtctttgctttgcgtcgaaacttgtatctgaacatgcttgcctgatggtctcatagctttgctctggacaagcccttctttgaaaaaacttagtggaccgtgcctcacgccatgttccttgtgaagaagaggcctgcagccaattcatcttctgtggctagtggtttgttcccagctatgaccttcaaggactacaagggagccatctctgaggagtggtttgtgtcacccagcactttggccttgcgcgcattgggtacacgtcttgtgttaccagatggcttcagtgacacagttgctcttcgtggcgtcttggtctgcaatgccctaggtctttgtcctctaccatctgtttgcccaaacaacaagaaacacaaactagtcttggcagaagagtgggacgccaaagatggccttcgcttccggcttcgttgttcaaaccttggcggcaaatgctatcgtgcccgcctttgcccagcagggttgctttcgaatattcatgttcctctttggctagctttcgtctactttgtgaactccatgcgcttgaactatcgatgggtcaaaatcatggcggacatcgagtccgtgtttggtgtgaagaacaagcgaactttccaatcatggcgagctctttatcaggatgccctcaccaagtacatgaccaagcaccagtccatgatcttgggcaagtcccttggtgatgtcgttgtctttgatgagacccacatgggtagccagagagggattgccaaatcatcttcaaccgagcgcgtcaataccaggtccaagcaggtggttgcaatgaagatcttgaagcgacttcctgcgcgcaccatccacaagcggccagcaatgcggcggccagcctctgcatcatcgtcatcatcatcatgtccagcagcaagacctcttcgtcgcccagcatctgtcatgaagactgtcttcaacaagaacaaaagaggaactgacaaagatgcccactctggaggccgctggctctttgctgcggtcctggttgggcataagtcagaaaaatatactcatgaaaacggcaagaaaaagttttctttcgtcattctcccgaagccagccctcgcgccagacaagaaatccaggggcaaagcttcgatgaagcaagctatcttgtcttgtatcagcaagaaagcttttgtagttcatgactcatggaaggcttcaacagcagccattgcagatcttggtctcaagacagcgccgcctgtgaatcactctgtgggttggagggacaccaacacaggctttcattcaaatgacattgagtcagagttcgccaggctgaaaaacatggttcgggaagctgaaaacatctttccaggccacagccgccacttctgacgctgaagtcattgatgccggcgacctctatgagtacgcctttcgtgtgaacatcggctcatcttttcatgatgtcatgaaagctcttcgtcttgtttcacctgtgtaaagttctcaggtagccaaattgattgtctgcttgttcatatgtgagcgtgggccaagagattcctatcatctcttcttctttggtctgttgtgtatagtagcctggagtagctctatacgcagccgcatcatgtcgcacatgaatcaaaaaatgcaagctgtacatgtctgcgttgccgtggaaccatattgggaagagttgtgattgtggactttgtttcgaactttcatggcatatatcatccttcccgcagtcattgatctcaccaaacaccataggtaaagaacctccgttcaagctcatggccccgaaaatcgaagttatcgttggcacagcttcggccacggctcctgggcgcatggccttggacttgcatgtggtgcagagcgcttccatgttccggtcttcatctacacagcctacaggtgtagaaactacctcaaattccaccatggcggtgccgaacgctcacgacatccaccagaacatccttagtgggcagctgcgtgcttgcgagtcgaaaaaacttcgcaatgttcgtcagatccagtcccagctcaactaccttcaacggtattatgggctggaaacaggtgtgcaaggtgggtggaacctgatggcgcagactgcctttgaacaatggctccttcaagagaccaagggcgtgaaaaagaatgatcaagtgctggccttgacaaattcaccacaaagtcctgggcatgaagatgatacctcccgagagaatgctagggcaatttcagacgaatcccgtggagatcatgctcatcatgacgacaaagcgcctgcagaagaatcccagcagcaagatggcacacagaatgacgctgcaaaggacgatggtggttcttcttcctccagttcttcgagctcatcatcatctgcctcaccatcgccaaagcgacgcgagatccaaaatgctatttccaaaatggaaacagtggcttcgatctttggtgaaattgatgactgcgagacttgccacggcctgattcaggaagccattgcatctatgaaggaacttctgtgacgagatctgaggcatgtagcatcataggaacctacgtttcatggcaactttgctgctgtgtccagggggcccggaaaacgcgcagcgcccatatatatatatatatatatatatactatggatttgagtcaaaaagagtcatccaaaaaagaggtaggtgaacattccaacggttcgactcgtttggtcatgggatggtcaccacaccggcacaggggaggatgtcctgcttcagagcacggctgagtcaggaaagcgatggtcgcagtggtttgtgccgcttcagtgagggctaccttcgaacggtgcattccattgacctcgcgactttagcccaaagcgccatggagggccacaaccggatcttcctccgcttctatgagccgcaggcggagaacagctcgggccgctagggggtgaccatggttgacttccgcagagatggtcggaccgagtgatggttgatgctgagtccctttctcttttgaggcaatggttggtcatttcttattgtaaaaaaggtgatcgtcggggtcgagcactctagaaatgaagtactggcgatcctagcaagtgttcaatcgtgaaattcttgggttggccccaccattagcttcatcgatacccggcgaactacaggtctcatgaccacttagcagggccttgcccacaagtggtggttcaccgagtgggcaccaccttgaacgctgccacacctggattcatgccatggaggggaattgcatgtcttaaggtgacgggaatctgaggtcgttcagttggtaaaggcacctcttagaacaacgccacttagcctggacgaagcatgacattggccctgcgcagttgggaattccgtagacttcctggatggcgaaaggcttagttgatatgtgtggcgcattttcttagagaaactcaacacttagaggatcatcatggatcctcctgctggtcggtaagcatggtgtagttcacccccgaagatcaccaaagtcaacaaggtatgggtcgcacgtcgtatcaacctaagcgcaatgagattggtgggtttcatagcaacacggtgcctgtctttgttgagcaacaaacatcctaaaacgtcctaagccagtcattgctagcctttttgtgtatacgaatctaccatggggtacccgactggggggtatgaattgctgtactaagcaatgcgacgacaagctgacatctctgccatttccggtgcatgatatacatggtgacctgcgagttgtgttggactactatgcgtcaagtgtaacgaatagtagagcggatagtccatattgcaaatggtttgatactctgttctcgcagctgcattgagcatgttccagggtgcacatgaccagaggcagaaagctccgcaagcgaaactgtcttgcccgcgaagatgctgaacatgtttgaggatctggagaaggatcagttatttctgcatttgctttcgatccgaaaagttgcgtggattaattcattcacaggtttccgcttcgttcacagatgaaattttgataaattgctctaagatcatgaaaggcagctactccaacagtatcaccgaggtgagttccatatgaagccgttttgattggttgacgggtagctgcatgtgtcctggttgacccaggatgtcgtggtgctggtgagggatgctctgggtgaagtgctcacggcgcagttgtgtgcacgcgcgcagtcccgttgttcggtgcttcgtttgatggacctgcccactgacctggctgacattcagactttgctctttacaggcggcct
>VSDK01018633.1_440905_447033
tttgctgccaacagctcacgatcatccgtgtcttgttgcttgccattcatccatcaccatgtatcatgcttcaagcagcatgtgtttgcgcactgtagccagtgggcctaccactcagcatcgctgtgagttgagttgacgcgtgccttgagccgagacagcttgagccaaaggctacggaggaacaagcgaaagtcggacgaccctgacattgaattatcaatagaaaagtaaagaaagtcagtgacattgaattattcatgaagacaacagcattgttcccggagtgcgacaccttgagaagctgactgctacagaaacgcctgtcttgtcctggcctttgctggttgtttttgatgccgtctacttgacggtattgcatccggtgccgaggaagggcattggtacgctgccaagtggagcgagtgcaattaacgctctgattcaaagcttacagtacggcctttgaagtcgaatctcaccaggctcaagctgtcctggctcctaactccgtcttgcactgaagcttcattatcttttttgcatgactcagtggatcttgtatcctctaggttcctttgtttggcagagtgtcggatcttgcaggagaagcgggagaggaagtagctgtagatagtaattgtgttgcctgtgactttcgggaggcgtgacggctgaagaacaattgcttaaagaaatatataatgtggcttcgcagctttctacagccttggctgtcactgcagaactttcttggggccttgtatctcatggatgggatttctgcaagtcctgacaatggtggtggcgcttgagtacacttggtatgcactcctggtgcatggctttcgatcgttgattcgctctttgtgtgcgggaagctggggccccccttggcttgatattggtacggactccatcgcttttacatcttctcagtcaccatgccagtttagatgcgggatgctttctttttctttgtacgaagctgcaacggtaggatacattgtctactggtagggttgtcagaagtggtcaccaggcaaggctcaaagggtcacttgattcctgtgaaggaattaagcctgagacgagatgagacgacgatgcccggttgattgacttctgagatgcgtgagtgcggagtttcgcacgttttacctagaagaaagttagttggtctgacaagtaagatgagctttttcttgtttggtggtggctggttgtttgggcggtttgctgattggctttgttgtttttttttgtttggtttggttgctctggtgctctcccaacggtcatcttactttttaattggtgatcctctgatctctattgcaatctttctggacatatagtgacctgcatttcgtgtgcaatgggcactacccggaaaaaaatgtccagcaaaggaaataattgcctgccacgcaagactctccagttgccgttctagtagttccgattgcccaaacacaaaaaaatcgcgattaatgctggtctgctttcttgcagtggagtccttcgccgcataggtctgaaaagcagaagcttcaccacaactccaaagttaaagccaatgcttcacagtccaggttcgcgcgcgggctgccgcgaaagcaatctgacccattggtcaagaccagaaatattttggcaggtgagcagcacggcaaacattgatgcggaaatctttccggaagctggaactggagacgggaagaggcacaatgctggttcccactggcggacacggcgcggaagctggctttttggctgcttcccactctaaccttgcatcattcaagtgctgttggtgcttctgcttcccgaccagttgagttcccaaagaaaactggcatgaaaaaactggagagaagacttatttttgatctgttggaatttttgaaagcgaatagaaagatttggggatttgactatttgaagatctcgtaggattgtaaaaccttaagaatgcgaatggatgctgatttgcaggttacggattttgagggcagtgaagatctgacggacttctgcgtgactcgaaaaatctcacgcttgataattcgagtgttcattgaagccgctcgattgtttgaaattgagaagaaagatttgcgaatgcaaagcgtatcattggaaaaaatgtcgaagaaggaaattgcttattttaattttcgaaagatctgaaggctctgggcgggccagaagacgattgaagggttggaaaaaaaagaaaattttgagcagtgcagggattgaaaggtttgaaagttggaacttgacctggggcccgcagacatcacaactcacgaattttacaggattgaagttgcgggccaacttgatattcggtacttattgacggagatatgacaagatacatgtgaaaatttaagaggagacaaccagaactgaaagatattgaagggtattcagacagccgtgtggtctgaaacactgcttcagcttgaacaattcgattcctgtgatctgcaagttttgggctgtgaaaacaaaagtttctagaacatttggtgccatggtggattctattgaagcctccatcaagatttggccttcatgccggcaagctctttggttcatggtgtggtttggtttgttgcagctgcccagtgtgtgtccgagaggacacgaatggaaattttcgggcaatgactcaggttattcctgcttgcattgcgcgcaagattgggactttggaccgaaaagatgatggggatgaagaagaacgcccaagaagcaagttgtgcaacaaaaaaaaatgtcctggagaatccctggcagcctgccttactattgtgcccgcactatgacgccccaagcctacttgaaaggcttgtattggttttcgcaagagacgccaaggaaacaagcaaggaaggaaagtggaatgtcggaaaaggtctggttttcttttcagaagagaattcgacagatcctttccttgagcgtgcagcaatctcatgagaagatgggtggccgtggcaaaattgtctgcgtggacgagactttcttcaccaagaaaagaaacccagaggaggcttccaaggacgcagtagcgtggccaaccaaaccatagtcatgggtttcttggaactggatgacagattctttgcaaacatgccgtgctgtgccatgcccgatatgcagtctttgaaaatcagctgtggtcatgttcaacttcgcaaaccgcctcacttgaagcaacggtaacaattttgaacttagacaatcccaaacgcaatacttctgaaaaaatggcagtagttgagaagcaggtgtgttcatcctaacttcgacgcgtgccaggcgcaatgggataagaaaccacggtggccattttgaacttaggcagtggcaggcgcaatatttccgacacaactatggagatctcaaactgaccacgtcgccagcgaaatatttgagaagcaggtgttgtgtccatcctaacttggaagtgtgccaggcgcaacgggataagaaaccatggtggccatgttgaacttaggcagtggcaggcgcaatatttccgacgcaactatggagatctcaaactgaccacgtcgccagcggaatactaaactggacgtgtgccgcgtggacatttgtaaatctcagtgagcaatatgagtgctgtgtgataagagtatgggagaagagtgtttttagcgctgcttgtagtctttttgtagtgagagaagctttgaagcgatttggcagcatagtgaactttaaaacatagttagttgaattcgtggagagacttgatatagactcgatctgttttcgcgagatttcattacagttgaaaagattttgaacggttgtaaccttaaatgatgcttcaagaggtatctggaattcagttttctgaaaggatacttgaaacggtagcaacggtagatcttactggtgcgctgagctggttggggtttcggaggctcaagggttgacttgatgaaggacttgtatctctacgatttttggttgctagcttgagctgattggttcccgcgcccgaccctgcccgggtaacattgctgccaaagattgacccagatcaaaagagctagttgccagtgtgcaagcggtgaattaattaattgaaaatttgggttggaatgccccgggagaagcttaccgctttacagcgtttcctgcaccaaggggtttcccacgagaaggggtttcccacgagaaggggtttcccacgagaaggggtttcccacgagaaggggtttcccgccgcaggcgttttcctattccagggtgtttcctccacaagctagagaatcaaatagaggggggttttccaaacccagttgaattccctttaaaagaggtttcccatgagaggagatttcctgacgcaggtgacttcccgcactagttggcatagccggaaaggcagcagcaagtaacggtacacaaacaaattaattttgccaagacattcaaaaacatcgcttcaataacctaatgtcgaaaccataaaattggattgcgtggaaatgtgtacggacctccgccaggagcacctgcagcaccttcgagagcgcctcctgcgttctgcgccgccagcacctggaaccaaaaacacacctacgttctatttgccaaagcaaatcaactgagcgagaacttctgcctccaccaccagcggcagcacctggcaagactggatagagctcgtactcagagaagctaggttggagccagggcatgctggcgctgcaaggtcttccaagtccagatattgctagcttggtcttcccgagaaacatgaaagtgaatgctgcagcccatcaattttgaacatgttgctatcccctggaattccttttcaataaattctacggaagaagaggccattgtccagcactttcatgggtactctttagaagccgcttaccattgactgaaaaagagtttggcaactgtagaggttgcaaactctggaatccaaaaaagttgctccgacaatgcgctgtgtagcttcctctttgggccatgtcttgcaagatcattttgtaattttaattcttgatgtggtccggtatcacatttaccatacaatcttagcgcatccgcttgtgttacatctccgcatcaatgactccggaattgcagccttgcgacatcgcttggtaggtccatgtgcgcaacccaatggcttcaaattgagtaacgaccatagatagggttgtgccactagagattggagcaaagtctttgcagcagagcatggaacaagggctctagttgataaggtcttcgatctttgcttgtttctctcttcaataaacgcccgcaaagcaacgtgagtcttaagattgacactcaatttgttgagaaggcctgtgaccgcagccaccagtgctaaagcggcgcccccggagcaaaaaaactctttttgttgagaaggtgtggtgcgttcaaactgcatcgcttgcttgagggagcaagcttttcaaggacagtggtaagagctcgggttccatgtctccgggaaagacgatgagcttttcaccactgttccctccagttctctctgacattgcggattttgttcgctttggcttgcgaaagttgattattttctttgtgctacgatctatagtttccttcacaactcctcggaagcgagcgaggttgagaagttgtgatgcgtgatgaaggcggtctcacttgcttcccgctttagctggctggattgactagtattgctcggtgccttcggggttggagtggcgcaataggcatttctttttccagagctatgcgcaagcaagtcatgccaatcggcgtcgtgctctgctcgagggtgtcgcccgttgttctcttggtcttgccattgtgtggacgtcggtttctttcttgctggcggcaatacgtgcgtttggggaccaataattctggccacattgcgtccagagacgcaacacgtttaggagattactatagttcagtttgtaactgcaatggccaggatattgtaggcgatacttcatctatgcgacaagtcattggctctggtgagtatgtggcgatgaacgcccatggacttttgtgtacgtatcggtgttgcttgccactttttc
