# Supplementary material for: Distribution of Merlin in eukaryotes and first report of DNA transposons in kinetoplastid protists
Source: PLoS One. 2021 May 6;16(5):e0251133. doi: 10.1371/journal.pone.0251133 (PMC8101967; doi:10.1371/journal.pone.0251133)
Supplement: S3 Appendix — Contigs containing positive hits for each species are provided as fasta files. Nucleotide sequences from each Merlin group or family are also provided. All protein sequences were provided in a single file. A README file is provided with additional information about files. (ZIP) [file pone.0251133.s009.zip › S3 Appendix/contigs_Alveolata/GCA_010577775.1_Strombidium stylifer _Alveolata_contigs.fasta]

>WWNT01042332.1_1_3905
cccaaaaccccaaaaccccggccatCAGAAATATCCGGATCCTTTAAATGATTTGACCTAGAAAGGATATAAAATCAGtaagagaagaccaagcctAGAACAAACTCAACAATTAACCAATAAGGACTGAACTGAAATGGATGACCGGTACGAAAAGGACATCGTCGAGATCGCCAGAGACTTCTCCAAGTACGGCCTGCTGTTCTCGAGGCGAGACTGCGTCTTCTGCAAGTGCCCCATGCACCTGGTCAGGAATGCCGAGAGCGTGTCGCAGCTCATCTGGCAGTGCATCCGGTGCGGAATCAGCAAGGGGGTCACTATGAATACGCCGCTCTGCTATATCGATATCAAATCGTTTGACATCGCCATTAATCTCTGGATCGATAACGTGTGGCCTAAGCTAGCTTAGCACGTCGTCAGGGACAGGGGCGGGGTCACCAAGCACTTCCAGCTCATCAGAAAAGCTTGTAGTCTGTTCGTCAAGACGAAGATGCTGCCGTATATTACGCTACCGGGGGTCGTTGAGATTGATGAGACTCGACTCGGGAGACAGAAATTATCCAGGAGCTCGATCTTCGCAAGGAAAATTAACAGAGTGTTTGGAATGTTCTGCCGTTCGACTGGTATCCCGATCTTCTATTACATTCCAGATAGAAAGCATCCAACCCTTGCTAGGATCATCCGCAAGCACATGCCCGTGCAAGGTACCATAATTTCTGACACAATGACGAGTTATGTGAGGCCGAGGACGGAGAACTCGCGCCTGGACCAGTACGGTCTGTACCACTACTACGTGAACATCACCCAGCACAACATCCACGAgaagttctcgttcatcttcatcaacaacgTGAGGCGGAGCttcctgcagctgaagaagcacatctccTCGTACCATAGGATGTACGTGCCTGTGGAGAAGGTCGACCAGTTCATCCACTCCTACATGGTCAGAGCCATCacgcagaagaaggaactctaCACGCACATCCTGAAGCTAATGAGAGACTACTACAATTTCCAGCTGGACGTCTACTTGACGCGGTATGATGACAAGGTGGAGCACGTGCCCAATATCGTCACGATCGACACCATAGATAAGCTCTTAGACGGCAACCACCCTGACAGTGTAGCCAGTAGGAGGAATCGATTCAAGCTCGGAACGTACTCGGCTAAGGTCAAGATCGATCCGATGAGTGACCCCTTCCTCAAGGGCTAGATGCCCGACAACGAGGGAGGGGGCGACCAGTCCACTCAGGCTTCCGACCCTTACTCCGAGCTTCTGGACCAGTCTCAAGATCCAGACAACCTTAATAAAAAGAGTGGCCTC
>WWNT01055701.1_1_3423
AGCAGAACAAACTGGGGCACTTCGGCCGTCCAGTGGAGATCGACGAGAGCAAGTTCACCCACCACACCAAGGGTGGAGCCAAGAACAAGGTCTGGGTCCTCGGCTTCTACGAGAGGACGAGCAAGGACATCAGGGCGTTCGTGATGCGAGACAGGACAGAAGTCACTTGCCTCCAGATGATCAGGGACAACATCGAGGAAGGATCTGAAATCTACACTGACTTCTGGAGAGGCTACAATTACTGCAAGCACTATTACGACCACAAGTGCGTGAACAAGGCCAAAGTGGGCTCTGGACCCACTGAGTATCTGAATACAAGCAGGGTGGAGAGCCTCTGGTCGATGATAAAGAGGAATATCCACACTTACTCGACAATACGCGCTCAGACTCTGCAGAAATTCCTGGATGAAGCCTGCTGGAGAATAAAGTACAAGACCTTCAGCGAGAGGAATGAGTTCCTCCTACAGTTGCTGAACACAAACCGGTGAGATTATTGCTCTCAAGATTTGAAACGATAATTGAAGATCATCAGAATTATTGATTCTTAACATAATTCTGAGTGAAGTAGTCTAATTATCATGTTTTATtaacgtggggttttggggttttgggg
>WWNT01001452.1_1_5865
AGATGGATACTTCAAATTCCACCACGTTAGCAGtgccaagcagcagcttcatcgAGGAGTCCCACATTTCGATGCACTCATCCACGATCcatgagaagatggaggaggaactcGGGGCTGACTTCCACTTGCCCCTACTGGTAGACGATAACAAATAACCAGGAGAGGAGTCAATTCTGCAAAGGCTGGAGGAGGACTGCCTCATCTCGATAGACCTGTTCACGAAGGATGCGCCGACTGCGATGTCGGCTGGTCGTCTGCTCCGGGAAGGAGATGGAGGGACTGGCGACAATGGGGACAGTATCGCAATTGGCACCAGAGAGGGTCAAGAGAAAGTGGTCATGGAGATTCGCGAGGAAAAAAAGGGTGTGGAGAATGGGTAATCTAGTATGATTCTAATCGATGATGAGAGGAATGAAAGTTGCTCTGGATAAGTAGAGACTCAGTTAATATTGGATACTGATAAGAAGCAGTAAGATATTCTTACGGTTGAAGACTTTCCAGATGCACCGATATCCCTGAAGGAGttggaagccaagaagatagcagcagcatctcctaTCGAAGTTGACTTAGAGGAGGTAGAAGTGAAAGAGGATGATGCTATCTAAGTCGACGCTGATGACGATATTATGGAGGTTGGTTGCGTGAAGGGGAAGGCACCCcgattcaagaaggagaacgatgAAAAGGAACAATTGATCAGGAATATTctaaagaacaagagcaagatggCGACAGCCATCTAGGAGTAGAATAGTAGCTTATAGAGCTAGCAGCTTCTTAGTCAGGATGCTTTCAGCCAGCAGCCTCTGAGTTAGCCTATCCTCATTAGCAATAAAAATTCTGGTCCTTTGAATAATAAGACAGACATTTTAGAGCTAGACAAGCAAGGTCTTCTGAAGATTGAACCacctaagaagaagcgaatGCGACTCTAAGCGACAGATCTAGGTGCAGACCAAGACTAGTTCTCTTCAGTCAGCAACTTCTCAGCTCTAACCGTTCTCAACCAAGTACCAGAGGCCGATTCCAGCTTAGATCTAATCTCACTTCAGAATTAACAGCAAGAACTGACTACCATCGTTCTACCCTCAAGTTCCAGCCACGATCCCTTCGAGGAGCTCCGGAAAAAGCAGGTGAGCGACATAACCACCTCTCTCATGCCAGCCGATCCCCTCTAGCTCATCGAGAACCCGGAGGAAGTAGCCAATTCTTAGAGCATCGGGAGTGCCCACAATGGACACCAAGGACCAAATGACTTAAACAGAGATAGCTTTGACCCTCTTGGAGACATTATTAGCAAATTCGGAGGCAAGATGAGCATTGATGACAAGGAGACTACAAGGGGccggaagaagttcaaagtgCCTTCCATTTTGAATCCTCCAAAGCCTCCCAGGAAGCAGGGTCGAACTCTCAACTTAGGTAAGCGAGTCCGAAAAGCAGTAGTCGCGAAGTCTATTGGTCAAcgccagatgaagaagatagaaatgaagaagctaatagagcagtaccagaagcaaatcgaaTTCCTgactcggaagaagaggactcaaAAGGAGGCCAGCTTTCAGCCTCAGCAACCTCAATAACAATCACAGAGGCCGCCTGAGTATTCCCAGCACAgcgactccgaagaagaagacgcggCAAGCTACTGTGcagctccgaagaagaggcagaaagaTAGTACTCCTTCAGGGAAGTATGGGAAGGATGAGGCATTCTAGGCCATGCTCAACTAAGACTACGATTCTGACGATCTTAAGGTCGtggaggacgaagatgaagtcaagagcatccagaatcTGAGCAAGGAGACATTGGCTAATCGAATCTATAATCGATAGAACTTCGGGACTCATAACCTGAGCAATCGTGAGAATAATATTCTGACATCGTAGATCCTGACTTAGATTCATCGATACTAGAACTTCCTCTATGACAGAGGGCAGGTTgccaagtcaaagaagatggactGGACCGACTTAAGCAGGTCTGACCTTGTCGAGTTTGGCTTCAGCGAAGACCATGAAGTGATCAGAGTCACGAAGACATTCCTCTCCTCTGTCGCTTGGTGCATGGAGAAGGGGATAATCCCCTGCAAACGATTCTGTGTCGTGTGCAAGTctcagctcttcctctcgaagtaGGCGGGGAGCCTGGATCACTTCGTGTACCGGTGCTGCAACCAGGAGTGTAAGCTGAAGTCTTCAGTTAGGCTGGGTACCATCTTCAACCACTCCCACCTTACCATAATGGAGATCATCAGAATTATATTCCACTATTTCGTGAGGAACTACAACGCAGCCCAGGCCCACTTGGACTTGAGAGAGATGGTCAACGCCAGAATAAGTCCGAAGGACGGCCGAGGCTCCAAGTTCTGCGTCAAGGACAGCGAGAACAATGACCCTTACCGAATCGCCTACAGATCAGTCGCCCAGCTGATAGCGTTTGCTCGCCAGCAGGTCCACATTCACACCCAAAACGAGTACAGGAGGACGAAGCTGGGGAAGCACGGGCGAGCTATCGAAATCGACGAGTCCGTTTTCGCAGAGCAGAAACTCCAGGAAGGAGGCGTCAAGAAGGTCTGGGTCCTCGGGTTCTTCGAGAGAGTCACCAAGGAGTGCAGAGCTATCTACGTCAAGGACAGGAGCGAAGACACGCTGACGCAGGTTATCCTCGAGAATGTAGAGATTGGAGCCGAGGTGTACACCGACTACTGGCGAGGTTACAATAGTTTGAAACATTTCTACAAGCATCGAGTTGTAAACAACTAACAGAGTCGAAGCAATGTGGGCTGCTATAAAGAGGAATCAGCAAATCTACAACACGCCAAATGTCTAGAATCTCCAGCTCTCGCTCGACGAGGCagtctggaagatgaagtacaagacgCCACAGGAGCGCATCGACTACCTGATATAGCTGAATACATTCTACGGGAACAGCGACCAACTCCGATAGGATATGATAAAGGATCTCCGTCGGCACAGGAGCAACACAGCCATCAAGGCTCTAAGTGGAGGAGACTTCTCCCTGGACGATGGCTCGAAACTTTTCGAAGGCATCTGGGATCAGCCAGAGGCCGCCAAATACATCTACGGGAAGGACAAAGAAGCCAAGCGAGAGTGGATCTACAGCAAAttcatgaagctgttcaaatCTAAGTTTAAAATACAGGGctagaagaagttcggaaGGAGGTGTGGTCGGTACGGGGTCTTCGATTAGAAGTACTTATC
>WWNT01011680.1_1_4408
tacatgggtcgagaggctccttttcttatccccccaaaaccccaaaaccccaactatctgaaatcattgataagatgtaatcaataaagaatctatttcgtagagatcacgagaaatatcttgttttcaaacgaccttaattcctccttatttctatcatgtgacaaataatgaatcgataatctgcctctgaaccaggctccgagtcaaagttgctattcggccttccctttctgcatcttcttcaatgctttgaacagaaatcagatagctgaggaactgtcaacagaattttcaatcgacacaattggaacaagccgaagagacacgagcagcaatcaacagaatcaacagctagatagcgaaaagaatagatggatacttcaaattccaccacgttagcagtgccaagcagcagcttcatcgaggagtcccacatttcgatgcattcatccacgatccatgagaagatggaggaggaactaggggctgacttccacttgcccctactagtagacgataacaaataaccagaggaggagtcgatcctgcaaaggctggaggaggactgcctcatctcgatcgacctgttcacgaaggatgcgccgactacggtgtcgactgggggactgataccgaaagaaggagagcatcaaggacctggtgacaatggggatattgagagcataagagagagtcaaaggaaggccattgtggttattcgggagaatatggaggaaaaagagaatgaggacggattgaatgctgagaatgggaaaagttgcatgattctaatcgatgatgagaggaatgaaagttgctctggataagcagagactcagtcaatattggatactgagaagaagcagtaggatattcttacggttgaagactttccagatgccccaatatccctgaaggagttggaagccaagaagattgcagctgcatctccaattgaagtggacttagaggaggtcgaagtgaaagaggatgacactatccaagtcgacgccgatgacgatattatggaggttggttgcgtgaaagggaaggcaccccgattcaagaaggagaatgatgaaaaggaacaattgatcaggaatattctaaagaacaagaccaagatggcgacagccatctaggagtagaatagtagcttatagagctagcagcttcttagtcaggatgctttcagccagcagcctctgagttagccaatcctcattagcaataaaaattctggtcctttgaataagaagacagacattttagagctagaccagcagggtcttctgaagattgaaccacctaagaagaagcgaaggcgactccaagcgacagatctgggtgcagactaagactagttctcttcagtcagcaacttttcagctctcaccgtcctcaaccaagtcccagaggccgattccagcttagatctaatctcacttcagaattaacagcaagaactgactaccatcgttctaccctcaagttccagtcatgatcccttcgaggagctccggaagaagcaggtgagcgacataaccacctctctgatgccaaccgaccccctctagctaatcgagaacccggaggaagtcgccaactcttagagcatcgggagtgtccacaatggactccaaggacccaatggctctggcagagagagctttgacccccttggagacattatcagcaaatttggaggcaagatgagcattgatgacaaggagacaactaggggcagaaagaagttcaaagtgccttccattttgaatcctccaaagcctcccaggaagcagggtcgaactctcaacttaggtaagcgagtccgaaaagcagtagtcgcgaagtctattggtcaacggcagatgaagaagatagaaatgaagaagctaatagagcagtaccagaagcaaatcgaattcctgactcggaagaagaggacagcgaaggagtccagctttcacccacagcacccacagcaacctcaataacagccacagaggccgcctgagtattcccagcacagcgactccgaagaagaagacgcggcaagctactgtgctgctccgaagaagaggtagaaagatagtactccttcagggaagtatgggaaggatgaggcattctaggcaatgctcaactaagactacgattctgacgatcttaaggtcgtggaggacgaagatgaagtcaagagcatccagaatctgagcaaagaggccttggctaatcggatttataatcgatagaatttcgggactcacaacctgagcaatcgtgagaacaacattctgacgtcgtagatactgacttagattcatcgatactagaacttcctctatgacagagggcaggttgccaagtcgaagaagatggactggaccgacttaagcagatctgacctcgtcgaattcggcttcagtgaagaccatgaagtgatcagagtcaccaagacattcctctcctctgtcgcttggtgcatggagaaggggataatcccctgcaaacgattctgtgtcgtgtgcaagtctcagctcttcctctcgaagtaggcggggagtctagatcacttcgtgtaccggtgctgcaaccaggagtgtaagctgaagtcttcagttaggctgggtaccatcttcaaccactcccaccttaccataatggagatcatcagaattatattccactatttcgtgaggaactacaacgcagcccaggcccacttggacttgagagagatggtcaacgccagaataagtccgaaggacggccgaggctccaagttctgcgtcaaggacagcgagaacaatgacccttaccgaatcgcctacagatcagtcgcctagctgatagcgtttgctcgccagcaggtccatattcacacccaaaacgagtacaggaggacgaagctggggaaacatgggcgagccatcgaaatcgacgagtccgtgttcgcagagcagaaactccaggaaggaggcgtcaagaaggtctgggtcctcgggttcttcgagagagtcaccaaggagtgcagggccatctacgtcaaggacaggagcgaagacacgctgacgcaggttatccttgagaatgtagagattggagctgaggtgtacaccgactactggcgaggttacaatagtttgaaacatttctacaagcatcgagttgtaaacaactaacagagtcgaagcaatgtgggctgcaataaagaggaatcagcaaatctacaacacgccaaatgtctagaatcttcagctctcgctcgacgaggcagtctggaagatgaagtacaagacgccacaggaacgcatcgactatctgatccagctgaatacattctacgggaatagcgaccaactccgataggatatgataaaggatctccgtcggcacaggagcaacacagcgattaaggctctcagcggaggagacttctccttggacgatggctcgaaacttttcgaaggcatctgggatcaaccggaggctgccaagtacatctatgggaaggacaaagaagccaagcgagagtggatctacagcaaattcatgaagctgttcaaatccaagtttaaaatacagggccagaagaagttcggcaggaggtgtggtcggtatggggtctttgactagaaatacttgtcccatagagctgagcaactcaactctttcggagaggaacaaagtgcccagctaccggatcactactaagatgacgatcgcttcaggttcgatatgatcaaccgactgaacaggatgcccgtgagggagagcgacaagactcaaatatcccaagaccaaatgagccttgcatcccaccttctttcactaacaggcagttaagacaagatcaacaattattcaatatcttcaacaagcgagtaaggaggaggtggtagagtgagcacccgtgctgagaccctaagcacaacttcccaccccaccccgttcggccaggccgtctcctagctgagcagccaccccctggctctcgctgagatcccggaatcgatcaacgacaactccctgaaggaccaagtgcggctgttcgatatgaagaacagcaggccgatctaggtcgtggagctgtgaagaaggaggataagttattcagggaaaggcaaggtaaaggcaaggaaaaaagataataaatattagaataatcgactttataagaaaatggaaggaaatatcggacctagctttgatttacttcggtacctcttagattgaccatggtgatcagtcagtttcttggttatcaagaaatagttcaaagcacattgaatattcatttatgtattcggtttctgatcaaggggttttggggttttggg
>WWNT01055701.1_1_3330
ccccaaaaccccaaaaccccacgttaataaaacatgataattagactacttcactcagaattatgttaagaatcaataattctgatgatcttcaattatcgtttcaaatcttgagagcaataatctcaccggtttgtgttcagcaactgtaggaggaactcattcctctcgctgaaggtcttgtactttattctccagcaggcttcatccaggaatttctgcagagtctgagcgcgtattgtcgagtaagtgtggatattcctctttatcatcgaccagaggctctccaccctgcttgtattcagatactcagtgggtccagagcccactttggccttgttcacgcacttgtggtcgtaatagtgcttgcagtaattgtagcctctccagaagtcagtgtagatttcagatccttcctcgatgttgtccctgatcatctggaggcaagtgacttctgtcctgtctcgcatcacgaacgccctgatgtccttgctcgtcctctcgtagaagccgaggacccagaccttgttcttggctccacccttggtgtggtgggtgaacttgctctcgtcgatctccactggacggccgaagtgccccagtttgttctgct
>WWNT01052660.1_1_3721
ACTCCTCTGATAATTAACGGATTATATtggaccccaaaaccccaaaaccccacctgacCGGAAAAGGGGTCCAATATAATCCTTTAATTATCAGAGCAGTCGCCGAGCATAAAGATTAAATAATCAAATCAATACCTTAATCCTTACCAGAAGCCCAGCAAAAATATCAGATCCATGTAGGGCTAATTTATACTATCGAACGTGGAGTGCATCTACAAGTTCGCGCAGGCCGGCCTCATCCACGCCAAGAGGACGTGTCCGTTCTGCAACTCCACcatgaaggtcatcgagacTCCAGGCATGAACTACCCCGTCTGCTTCGTCTGGAAGTGCacgctctgcttcgagaagaagagcatcatcgcTGACACGCCgctcaacttcatgaacttgtaggCTATGAACATCAGTCTGTCGCTCTTCGTCGAAGGGACGAAACCGTACATTGCCAAACGACTCAGCAAGCACGCATTAGGGTCCCACTATCTCTTATTCAGACGGGCAGCCAGTCACTACatggccaagaacatccagccGTACCTGAAGTTCCCGAGTATCATGGAAGTTGATGAGACCTTCATCGGAGCCACCAGGTTCTCGATGCTGAACCCCTTCCCAGCCATCCGCTGGGTCTTCGGGATGCACTGCAGGCAGACCAAGCTCTGCGTGATGTactacctgaaggacaagaaccaCAACGCCATCATGCCCCTCGTGAAGAG
>WWNT01016064.1_1_4277
cccaaaaccccaaaacccctagggaTTGAAAAGAGAGTAAAACCTTCGTAAATAAACAAATGTCCTACTCATTTCATCAGAATCACGAATATTCTAGATAGTTGGTCAATTATCAAttatcgaggagttcttcgatatTGGTAACCTCAGAGCTCATCTCTTTTCTGCTCGAGCCAACGCTGGTCGATGCTTGATCTGTCAGTGGCATTGTTTTCTCTTGGTATTAGTTCTTATTGTAACCGAAACGGCGAGCAGCCACAgcttcgatgtcgatgtcaGGTACCTCACCTTTCTGAGGGTCGTAGAGTTTATTGTTGTAGCACTGAATAAACttccttcctgcttcttttgagTTCTATGCTGTCTAGctgtcttcgtcatcttcagctgcaaaGCCCCACTAGCCGACCATAGCATTTTCAATGTTCGTTGCCACTTTCCTTGGGATTGGATCGTGCTCATCTACGACGGTAGTTTCTTCAGCCTGGGGGTCATAATGAGGATCGAACTTTCGCCGCTTGAAGTTCCGTTACTCCTCTGCTTCGACATCGCATTGATCAGGATCACCAGTGATGATGTCCAGtccatcatccttcttgtggACCCGCGGAGCATGGAATTGtctcttgaactggttctccttctcagcaaACTTCTAAATTCTCTTCCCTGGTGTCTTGAGGAGAATAAGgaactcttcttcgctgaggaTTCCAAACTGACCATAGCCTCCCCCGATCCCGAGCTGGACCTTTCCTTcagagttctcttctttccagtGGTCCTGATGGAATGTGATGGCCAGGGACTGTCTCTTTTCCTCAGCCGTCTTATTCTCTGTCCTCCAGACCTGCTCATCAACGAACATCTGGAGATTCTCAGTGATGTACGAGAacctcttctagttctcagtgtgcttgatgtactggaGGTCGATGCTCCTCAAGTTGCGCCACATACTCCCGAAGCCGGAAGCTCTGATCCACTCCGTGTGCTCGAGGTAGTAGTCCTGAACCATACCTTGGGTGCCGGTCAGTCTTCGATGCGTGAAATACTTCTCTAGGAACTCCCAGCCCTCTTCCTGGTAGAATGGTGTGTAGACGATCGAATTTCTGGCCACGGTCTTCGACATGTACATCGCGATAGTCTGAGTCTTGATGTTTGGAACGACGTAGGCTCTGCAGCGACCATGCTTCGCTCCCTCCGTGGCTCTCTCCATGAAGCCGAGCACCAGCCACTCTTCAtttttctgagtcttcttgtttctcaagtgcagcttcaggaagtctaCGACGACCTCTTTCCCCTGGCCaccaagcttcttctgcttaatAGTGAAGATCTAGTGGCGAGAGATCCTCTCTCTGCACAGGGCATAGATCGAACTCACTGTGGAAAGCGCATTGCCGCATCCGATTCCGTCAGCTGCGTTCTCAGTCATCTCCCTGTGCGCCAATTCTggctcgtagttcttgatgaagtagtaGAATCCGCATCTGATGAACATCTGGATCGAAATGTTGCAGTTCTCCAAGAATGAGCCGTATTTGAGTGGCTTCCTGGTGCAGCACGTCTTGCAATGGTAGCCCTTCTGGCTCCTGGGAACGAAGCCTCGTCGACCACCGTCGCCCATTCCTCCCGACATCGGCATCATGCACTTGTCGCAGGTCGGTATATCTCCCAAGATATTGTTGGTGATGAGGAAGTTGATGGAAGCTCTACAGCTGCTTGAAATCCGAAGCATCTTGTCCATCCTGGAGAAGGCATTCTCAACCCTCTCTTTCCTGTTTGTGCTGCCGGACAGCTGCTCCCGCTTGTCCCTGGCTGTCTCCTGGTTCCATTTCTCGTTCTTCCACCAGaactcatccttcttcttctcagtggtcttgaacttgtactcatagaggagctccttgaacaTCGTTGATTACTGCTTCTCTTTATTTCTGACTGACTTTGAAGAAAAATGTAAGATTTTGTAGATTTTTGCCAGAATAGGCAGATATGTGCGATATTCTGAGAAATTGGATAATTCCAAAGATTTCTgatggtaggggttttggggttttgggg
>WWNT01037005.1_1_4225
ctcgagccaacgctggtcgatgcttgatctgtcagtggcattgttttctcttggtattagttcttattgtaaccgaaacggcgagcagccacagcttcgatatcgatgtcagggacctcacctttctgagggtcgtagagtttattgttgtagcactggatgaatttccttccggcttcctttgagttctatgctgtctagctgtcttcgtcatcttcagcagcaaagccccactggccgaccatagcattttcaatgttcgttgccactttccttgggatgggatcgtgctcatctacaacagtagtttcttcagcctgggggtcataatgaggatcaaactttcgccgcttgaagttccgttgctcctctgcttcgacatcgcattgatcagggtcaccagtgataatatccagtccatcatccttcttgtggaccctcggagcatggaactgtctcttgaactggttctccttctcagcgaacttctagattctcttccctggtgtcttgaggaggatgaggaactcttcttcgctgaggattccaaactgcccgtagcctcccccgatcccgagctagacctttccttcagagttctcttctttccagtggtcttgatggaatgtgatggctagggactgtctcttttcctcagctgtcttgttctctgtcctccagacctgctcatcgacgaacatctggagattctcagtgatgtacgagaacctcttctagttctcagtgtgcttgatgtactagaggtcgatgctcctcaagttgcgccacatgctcccgaatccggaagctctgatccactccgtgtgctcgaggtagtagtcctgaaccataccttgggtgccggtcagtcttcgatgcgtgaaatacttctctaggaactcccagccctcttcctggtagaaaggtgtgtaaacgatcgaatttctggccactgtcttcgacatgtacatcgcgatagtctgagtcttgatgtttggaactacgtaagctctgcagcggccgtgcttcgctccctccgtagctctctccatgaagccgaggaccagccactcctcatttttctgagtcttcttgttcctcaagtgcagcttcaggaagtctacgacgacctctttcccctggccaccaagcttcttctgcttaatagtgaagatctagtggcgagagatcctctctctgcacagggcatagatcgagctcactgtggaaagcgcattgccgcatccgattccgtctgctgcgttctcagtcatctccctgtgcgccaattctggctcatagttcttgatgaagtagtagaatccacacctgatgaacatctggattgaaatgttgcagttctccaagaatgagccgtatttgagtggcttcctggtgcagcatgtcttgcaatggtagcctttctggctcctgggaacgaagcctcgtcgaccaccgtcgcccattcctcctgacatcggcatcatgcacttgtcgcaggtcgggatgtctcccaagatattgttggtgatgaggaaattgatggaagctctacagctgcttgaaatcctgagcatcttgtccatcctggagaaggcattctcaaccctctctttcctgttggtgctgccggacagctgctcccgcttgtccctggctgtctcctggttccacttctcgttcttccaccagaactcatccttcttcttctcagtggtcttgaacttgtactcgtagaggagctccttgaacattatatattactgattctctttatttctgactgactttgaagaaaaaagtaaatttttagccagaataggcagaaatgtgcgattttctgaaaaattggaggaatattaaagatttctgatacgaggggttttggggttttgggg
>WWNT01016064.1_1_4250
ccccaaaaccccaaaacccctaccatcagaaatctttggaattatccaatttctcagaatatcgcacatatctgcctattctggcaaaaatctacaaaatcttacatttttcttcaaagtcagtcagaaataaagagaagcagtaatcaacgatgttcaaggagctcctctatgagtacaagttcaagaccactgagaagaagaaggatgagttctggtggaagaacgagaaatggaaccaggagacagccagggacaagcgggagcagctgtccggcagcacaaacaggaaagagagggttgagaatgccttctccaggatggacaagatgcttcggatttcaagcagctgtagagcttccatcaacttcctcatcaccaacaatatcttgggagatataccgacctgcgacaagtgcatgatgccgatgtcgggaggaatgggcgacggtggtcgacgaggcttcgttcccaggagccagaagggctaccattgcaagacgtgctgcaccaggaagccactcaaatacggctcattcttggagaactgcaacatttcgatccagatgttcatcagatgcggattctactacttcatcaagaactacgagccagaattggcgcacagggagatgactgagaacgcagctgacggaatcggatgcggcaatgcgctttccacagtgagttcgatctatgccctgtgcagagagaggatctctcgccactagatcttcactattaagcagaagaagcttggtggccaggggaaagaggtcgtcgtagacttcctgaagctgcacttgagaaacaagaagactcagaaaaatgaagagtggctggtgctcggcttcatggagagagccacggagggagcgaagcatggtcgctgcagagcctacgtcgttccaaacatcaagactcagactatcgcgatgtacatgtcgaagaccgtggccagaaattcgatcgtctacacaccattctaccaggaagagggctgggagttcctagagaagtatttcacgcatcgaagactgaccggcacccaaggtatggttcaggactactacctcgagcacacggagtggatcagagcttccggcttcgggagtatgtggcgcaacttgaggagcatcgacctccagtacatcaagcacactgagaactagaagaggttctcgtacatcactgagaatctccagatgttcgttgatgagcaggtctggaggacagagaataagacggctgaggaaaagagacagtccctggccatcacattccatcaggaccactggaaagaagagaactctgaaggaaaggtccagctcgggatcgggggaggctatggtcagtttggaatcctcagcgaagaagagttccttattctcctcaagacaccagggaagagaatttagaagtttgctgagaaggagaaccagttcaagagacaattccatgctccgcgggtccacaagaaggatgatggactggacatcatcactggtgatcctgatcaatgcgatgtcgaagcagaggagtaacggaacttcaagcggcgaaagttcgatcctcattatgacccccaggctgaagaaactaccgtcgtagatgagcacgatccaatcccaaggaaagtggcaacgaacattgaaaatgctatggtcggctagtggggctttgcagctgaagatgacgaagacagctagacagcatagaactcaaaagaagcaggaaggaagtttattcagtgctacaacaataaactctacgaccctcagaaaggtgaggtacctgacatcgacatcgaagctgtggctgctcgccgtttcggttacaataagaactaataccaagagaaaacaatgccactgacagatcaagcatcgaccagcgttggctcgagcagaaaagagatgagctctgaggttaccaatatcgaagaactcctcgataattgataattgaccaactatctagaatattcgtgattctgatgaaatgagtaggacatttgtttatttacgaaggttttactctcttttcaatccctaggggttttggggttttggg
