# Supplementary material for: Distribution of Merlin in eukaryotes and first report of DNA transposons in kinetoplastid protists
Source: PLoS One. 2021 May 6;16(5):e0251133. doi: 10.1371/journal.pone.0251133 (PMC8101967; doi:10.1371/journal.pone.0251133)
Supplement: S3 Appendix — Contigs containing positive hits for each species are provided as fasta files. Nucleotide sequences from each Merlin group or family are also provided. All protein sequences were provided in a single file. A README file is provided with additional information about files. (ZIP) [file pone.0251133.s009.zip › S3 Appendix/contigs_Alveolata/GCA_013420745.1_Pseudokeronopsis flava_Alveolata_contigs.fasta]

>SWAP01007888.1_1_3857
cccaaaaccccaaaaccccgtggtgTGAGAACTTTATGGAATGCAATTGTTCATTTAtgataatattaataatggATAGGAACTCATTAACTCTTCCACCAATATTATGAACGAGGAGTACCTCTCCAGCACCATAAACACAATCTACAGTTTTGTGAAAGCAGGCCTTCTTCATGCTCGAAGGTTTTGTCCCTTCTGTGACGGGCGCATGCTCTTCCGCAGAGATCTGCGTGAACGCAACCACTTCATTTGGGTATGTGCATATTGTGAGTTCAGGATGAAAGTGAACTCTTCTACTCCAATTGTAGGATATAAGCTATCAACACTGGACTTTACTCTCAGACTTTGGGTGGGAGCCTGCCCATAACAAAGGTAAATGGGTAGGTTGTAGGATACGGCTCATCCACTTGAATACTTTAAACTATTCCGCAATAGTCTTGCTAATttctggaaaaggaagattagaccttatttgaaattaccaggaattgttgaaattgatgaaacaAAATGTAGTGGTAATTCTTATACAGTAGGAGTCAAATTTCCGCAATTTAAATGGATATTTGGAATGTTCTGTCGTACTACCTAGATACCAGTCATGTACTATATCAAAAACAGAGCTTAGCACAATATTTACCCTCTTATTAAAAGACATATTGAGCCAGGGACTATAGTAATGTCGGATGAGCATGCTACATATGTAGTCCTGTGCAGCTCAAGAAGTAGGTTAGCTCCATTTGGATACTTTCACTACTGGATTATACACTCCTAGCGTTATTCACATGAgaagttttcatttgttcATACTTCAAATATCGAGTAAACCTGGGCTAGGCTTAAAAAGACCAATAACGAGCTAAAAAGAGCTTAGACTGAAGacagaattcaaaaattcgCTGATGCGTATTGCCTGCGTGCTATACTAAAAAAAGAGCATTTAAGATTCTTTGTAATGAAGTCAATGCGCGACTACTACTTCGACACGCTACTagaatttaaacaaatgaCTCAATTTTAAGAGCAATTATACCCTGGTTTCGATAGAATAGACTTCATCATGGAAATGCTATGAAATGAAGGTCCattaaagatatttaagTAGATAGAAAGGGATCAATGGGAGCTTGGTAAAGAGCAGTATTTCAAACCAAGAGATTTGGAAGAGCTACAACCTCCTTCAATCCCAGATTCTCTTATTGAACCCACACTTATGGCATAcgtaaataaagaaagaatgtAGTAGAGGGAGAAGGCTAAAACATATATGCTACCAGTGGGGTTCGTATtggatgaaaaagaagaggattgGGAAGAGGGCGAGAAAGAAGAGGGTAGGGTCAGTTCTATCAGAGGGTAATGGGAAATGGATTATTGGAGGAAGGTTGGGTAGAAGGCGTAGCAGTTCTTTCTGTGCGTAGACTACGAATAGTATAGAAAACCAGgattcaaattaaagaattatattGCAGGACATCCAGAGCCAAAACAGAAGTGATACTGTTTATACCTATTGCAAATTTATACTAAGTGTAGATAGGTTTTCTTGACtattttcttattgtttattgtaaaaatgaatcagcttggggttttggggttttgggg
>SWAP01004977.1_1_4816
cccaaaaccccaaaaccccatcatttCCAACATTTCGTCCCGAGTCAATTTCgagttttaaatatttcattgatgTCGAAGGCAGTGTTCCAGGTTCTAACCACGGAGCAGCACCGGCAGCAGGTgctgcagcagaagcagcgGCTGCTTGATAAATAGGACTGTCTGCAGGTAGACCCCCTGCCGGCTGAAAAGGCGCAGAAGctgattgaaaagaagaaacaagagatttttaaagaggCGAGGAAGGAGAGGGAAGCGGATTCGGATGAGGAGGAGTGCCAGAAAGACACGACAATTGCTAACCGTGACTCCGACGAAGAGATGCAAGAATTGGTAGAGAGCGTCGGTGGTCCAGTCGAGGAGTTCCTTTTGAACGGCGTGAAGGGCAGTACGATCCAGGCCTTCCAGAACGAGCCCATCACCGACTTCTACGACTGGAACGACAACGAGGGCCTCAACAAGAAGTGCAAGGCCGAGCTGCAGATCCTGGCCGAGGTGGAGGGCCACACTCCCCTCCCGAACATGATCAACGAGTTCGACTTTGGGGTGGTAGAGATAGacgatgaggaggaggagggggtgCAGGTGGTGGGGGAAATGTACGATTTGCGGAAGGAGATCAAGGTGGACACGAGGGAGTGGGGGAGGAGGCAGATGAAGGTGAAGGgggagcagatgaagaaggaggagatggtCATGAAGGAGGAATCCAGCTCATTTCAGAGTTGCTAGCAGAGTTTGGCGGGGGAGAGCAACATGTCTTTGGCCAGCTTTTCGACTGCGGTGAGTCTGGGGAGGGGCGAGCTGCGGAGGGAGCAGATGCAGACGTGGATGGAGAGACCCGAAGTGGAGGAAACTAAGGAAGTTAAGTATGAGGTGGGGAGGGAGTACACCTCCCTCAGTGCTTACAAGTTGAGGCAGAAGAGGGACTGGTACTCGTTCCAGAAGAGGGACGTGGTCGAGCAGATCTTGAAGGAGGACTTGCCCATCCTGCGGATCACGAAGAACTTCCGGCTCACCCTGAAGTGGATGATCGAGAAGGGGATGATCCCCGAGAGCCGCAAGTGCCCGAACTGCCAGGAGCTGATGCGGATCGTGAACTGCCACTCGAAGGTGAAGGACGGGCTGGTGTTCAGATGTACACGCTACCAGTGCAGGGAGGTGAAGCTGAGCATCAGGCAGGGCACGATCTTCGAAGATAGCCACCTCACGTTCATGGAGATTCTGAGGATCGTGTTCTACTACTTCGTAAGGGGGTTCAATGCGATGCAGACGTTCAGAGACCTGAGAGAGTATGGACTCCCGCATCTGCAGTACCTATACGTGCATGATATCTACAAAAAGACCCGCCATTTGATCCACCTCTATTTCCAGAACTACTACCGTCGGCACCTGCTGGGCCAGATGGGCCGCATCGTCGAGGTGGACGAGTCGAGATTCACGCACCACACCCAGGGGGGCGTCTCCACCCAGATCTGGGTGGTCGGTTTCTACGAGCGGGGGAGCAAGAGCGTGCGCGCCTTCgtgatcaaggagaagagcGCGGAGACGCTGACGGCCATCGTGCGCGACAACGTGGCGCCGGGGGCGACGGTGGTGACGGACTGCTGGCAGGGGTACGACCAGCTGAAGCACTACTACTGCCACGTGCAGAGCAACAAGGCGAAGAGGGAGAATGGCAAGCCTGGGTTTGAGTACTAAACGACGAGCAGGGTGCAGAGCCTGTGGCACATGCTGAAGAGGAACCTGCACACGTACAGCACGGTCAGGGCCACCACATTGCAAAGGTTCCTGGACGAGGCGTGCTGGAGGATCCAGTTCAAGAACTATGCCGAAAGACAGGACTTTATTGCCTAGCTTTTAAATACTTAACATTGATAACCctttaaaaggaaaaccGTAGTCACAgcttcaggggttttggggttttgggg
>SWAP01005944.1_1_3629
ccccaaaaccccaaaaccccgtggaaagaacccaaaaatcgagttgtaaatattcaaatggaagtgagtttccccgtgactttaggtatgccagatttctcagatccaagccagccagaggcgagttcccagcgcagcgacatcaaggccttgcgccagttcctcgcgcagagcgaggcctcctcttcttaattcttctaaggaggggcgagcaatgcgacgatgagccagcagagcatctcgctggatattctcaggaacaacctgggggatggtggtgggggtgccagggagcagaagaaagacagtgaatttgaaagtagcagcagtagtcgtccttggatatattacgagccagattcagtcaagcagcatctcaataagcgatccacaacccgccacccaagtcctcccaagactcaatcgacctctccaacacctgctcccaggacaccttcattcgccccccgaaggtcgacccccaaaaggtctcttcctctcagagctgcagtccctgtctccctttcaacctcccaaaaaagacgagttcaaataaagcaaggtgcagccaaagcaccgctctttcccagcgcagcactcaggcagattcccaggtggtgttaactttaggttcccactaccggccgcccgccccttcctcccagccgcacccgaatatggcccccaccaagcgcttccaggagtacgtctcccgccgcatgctgatcgaggacgccttcagccaggatttagagatcatccgggtctcccgcaccgccaagtccgtcgccgagtgggccttccagaacaacctgctgccgacgagccggccctgcacgacctgccgcagagacatgcacccccggcacaacaactcgcgcaaccaggactcgttcgtgttcttctgcccgcgctgccacaagagcctgagcatcagggagggcacgctcttcgcggggctgaagctgacgatcatggagcaggtgcggatcgtctttcactactttgtgagggactgcaatgcggcgcagtgctggaaggagctcagggagatcatggggccgggcatggtcagctacaagaccgtgcacaagctgttcaggaggatcaggatgcagatacacaggcacatgtagaacaaataccgctagagcaagttaggtcgccacggctactccgtcgagatcgacgagagtctcttcggccacaaccaggtgctcggcaccaagatctgggtgctcggcttcttcgagcgcggcaccaaggaggcgcgcgccgtgcagatccccgaccgctccgaggagaccctcacttaggtgatcttggaccacgtggaaccgggcgcagagatctacaccgacttttggcggggctacaaccagctgaagcgcttctaccggcaccgggtggtgaacaagcagcggaagggctacgggacggacgagtaccagaccacgaacagggtggaggccctgtggagccagctgaaacgcctcttcagcatctacagctgctaccaactgcactccctgcagctgtatttggacgaagcctgctggaggaggaagttcaaagtgatgaaggagaggatcgagtttttgatccagctgaaccactatgaggcccataggagggtcaggctggaggaggaggaagaggaggagaaacaggaacaacaggaagaagatgaggatctgtttgatttgagggggagcgtcgaggaaatcaatgcggatgagttcttttgaattaaggatttaaagaaattaactcaaagaggggttttggggttttggg
>SWAP01006503.1_1_3948
cccaaaaccccaaaaccccctaATTGCTTATATAGCACAGGGTTTCGAGTCTGGAATTATAATTGAGTTAATATGTCTCATCTATTTAATATCGCATAGTTCTCACCAGTGCAATAGTCCATCAATTGGCATTCCCTAAACAAACCCAATGCCACAAATCCAATCATTCAATGCAAGATCAATTCTGCAAGCCAATAATTTCCGTTTTGTACAACTTCTCCAAGCACGGGCTTCTTCATCGTTTCCGGACCTGTCGCGCTTGCTTCCTCCCAATGAGCCTGGTGCACATCGAGGACACCCAGTACCGCTACATTTGGAAATGCACGTTCTGCAAGAAGGCCCTGCCAGTGCAGTACTCCACTCCCGTGTGCACCCTAAACTTGAGACGATTCGATATTGCGCTCGAGTGCTGGATCCTGAATGCGAAGTCAATCGCCACTGCAAAGCTGCTGACCACCTCCTCGTCCGTGATGGGCCACTCCTCCCCCGAATACTTCAACGTGTTCAGAAAAGTGGCCAGCCACTACATCGAAAAGAAGGTGCTGCCCTATCTCGTCCTGCCCGGCCCCATCGAGATCGACGAGTCCAAGACCCAgaacaagaaattcaaagtgGCGGGGGGCAGCATCGTGGTGCGGTGGGTGTTCGGGATGCACTGCTGATCGACGAAGCTGGCCGTGATCTACTGCATCAAGGACAAGACGCACGAGGTGCTGGCTGCCTGCATGAAGAAGCACATCCCCCCGGGCGCCACTGTATTTTCAGATTCGCATATGGCTTACTGCAACCTGCCCTCTTCGAAGAGCAAGCTGGCCCAGTACGGCTACTACCACTTCTGGACCAACCACTCGTTCAGGATGGTGCACGAGAAGTTCCCCTTCAACAACACGCTGAATGTGGAACGCATGTGGCGCTCACTGAAGATGAATTGCTATCAGATCAAAAGCGCGTTCAACTATGATAAGATTCAGCAACACGCGAATGCTTTCCtcctgaaaaggaagattgtGAGGAAGAGGTACTTGTATGACTTCATGCTCAAGGCTACATTCGAGTATTATAGAGATAAGTATGCGGAATTTCTGGCTTAGGTGGGGTATGAAGAAGGGTACTGCCCTAGCATCTATaagattgatgaaatcaTGCTTAACTTGAAATCTTAAAGAGGACTGATAGCCCGTAAAGAGTTGAAAATGCAGAATTGGAACTTCTTCCAAAACATCGACTTGGAGGACCTGTCCCCCGCCCGCAGTTCCCTCGACTTCGACCGCTCCCTCCTCGACTACTACAACATCTTCATGCGGAAGCAGCGCATCGAGGGGCACTGCTCTCGTCGGTGGCTGCGTTACTACTCCCGGCGCACGTTCGCAGCCAGGGGCAACGACAGCTGGGTGCAGGTGTGGCCGCAGCTAGACCAGCTGGATGAAAAAGAGGAGGGGGAgcaagagaaggaagaagcgTATTCGGAATTGGATGTGTCTTCGCTGAGGATGGAGCAGGGGGAAAGGAGGTATTATAGGAGGCTGAAGGTGCAGAGTCTGCAGTAGAACATTGACATGTATCTGCATGAGACGGAGGAGCGGAGACTGGACATGTGGAATCAGGACAGGCTCAGGTACTCCACTAAGAAATTTGCAGATTTCATCGATGTAGACATCTCTGCTTTGGAAAAGCAACCTGATAAAGTTGATAATTGTTCTGGGGAGTGACATTggtcttggggttttggggttttgggg
>SWAP01008820.1_1_3283
aattaagcttggtcgaggaggaattagtcggagaagacactgctttcggagcgtggttcctgcaggagaagagcttcgagaaggcgttcgacccgaagctataccggaagaggtagaactttgagagggcgaactcggagcagatggcacagagggtacaggagaagaagaagcaggctgacctgaagaaggacatgcaggtcggggagaaggaagtggcgattgagaagatgtttgaagaactcctcaatttctggatatttatcctgcactccaatgagaatattcttgagcaattgaatttttatatgcctgagccttataaaaaatacaaaatcctgaacttacttttataataaatataatttgtaaaacttattttggaaaactattcatgcgtcagatattgttttatttttataagaggaatagtctttactgttttctttgttttcatatttttattttaattataatttaatatatattaaattggacaagaagatggagctggcacggaagcttgctagctcttgaccactgccacctctcactcgctcctagaagcactcgttgagcgaggcggagcagtcacgtggctgggtgcacctgaggcgaaggcgggagggagaaaggtggggaagaaactgccggacacggaagcaagacttagaatggcggaccagaagtaccttctgctagtagtaaggtgccactccttgcacccctgacctattacatatttctcaactatttaaacgtcttatgttctggcctctaacaccactgttatgctgagtaaagctagtatactaacttcgatgtctaagtcacagagaaacatgaaagagcttactttaaactgatagacaatgacttgccaaagaagctgcaacattacctaagtatgtggcgataatatatagaacgcagaatatacctttgagagtaatttgaatgggttaaatagaggtataatattttctcaagatggaagtcagaatacaatcataatacacaatcacctgaagaaatagaaagtttaaaaggcgatttaaattttaattattttacttacataactatgtcctttgtacaaaggccaagctagatatagcttttgcaattcatcatcaatggggtttaggactaaaatattggttattaaatttagttatagcatagcaatttgcaaaattatatatttaattctgagagaattaaagatgttatgttaggagtttacttcaagactccccacaggccttctatgaggttggagtgaaccattgtccttcttgactgtccactagatgacttatggatgtgttctgtatgttgaatgtttagctctgcccaaggaatagacttatacgctttccatccgtcatgatggatatgagagccaggcattacatgtctagctagtaaagtaaatataattcattgaaataaaaccctaaaatccataaatggataattgcagacttttgtctgaaatccaagtcttgtctttaactgacaaaa
>SWAP01006727.1_1_4265
cccaaaaccccaaaaccccaaacataccaattcaaaagattttgtaatttaaacGTTTTCAAAGGTTACTTAAAACTTGCGATTCCTGGTACTGTTGGTAAGATTGGTACCTTAGTTTGTGGCTGATATTCTTAGTAATCTGCTCCTGCATTGCTGCAGCCTACTCAGACGAGGGGATTCCTTCCCTCATGTAGTTACCATGCAATGTCTGCAAATACGACCTATAACCAGGAAGCCTACTCAGCGATGATATATCGAAGCCACTGTAATCTggaaattcatcttcttcttcctccccctcctgctcaggtttcttcttcttctcttcttcctcatcggTCAGGTCAATCAAATTCGGATTCTTGCGATCCTTCTTGATGGAAGCTGATTTGTACCAGCCAGTACCTCCATCTtactcaaagaatttgattaaCTCGCATCTAAGCTGTTTGTCCAGTTTGGCATCAAGGCTTACTACAACATCTTCCTTCCCTTTTTTGTAACAGAATATATGTTTATGGGGATCTAATCTCAAGTGTTTTATAGAGATGTCAATCTCAGATTCATCCAATGGTTTGACAATATCGTCTAAGtcatcattttgaaagagagaGAACACTTGCAGGCGCTTTTGATGGTACTCTTGCTCGTAGTCTCTGAAGAACAATCCagtttcatcaaatttcATGTTGATCTCCTCAATATTGCGGAGTGATGGTACCCTGTCTTCTTCCAGCATTCGGTACTTGTGAAATATGTAATGCTGATGATAATAGAAGTCACGCAGTGTCTTTAAAGTCCAGTCTTCACGCTTTTTAGCTTTTATCATACATTAAAGCATGTATGTGCACAGATATTCTTCAATCCTCACAGAATTTCGTTAGAACTTTAAAGGCATCATCATGTGTCTCAGTTGACTCCATACTCGCTCAATGTTTCCAGTCATAACATAGGAAAACTTTTCATGCACATATAAGTTTGAGTGGTTAATCCAGTAATGATAGAATCCGTACTTAGTGAGTAACGATTTTGCAGATCTTAACACTACATATGATGAGTGATGATCAGAGTGCATCACTGTCCCAGCTGTCAAGTGCCTCTTTAAGATCGATACCAAATAGGAGTGtcttttgttcttgatttcataGATCACTGGTATGCCTGTTGTCCTGCAATACATTCCAAAAGCccatttgattttctttggaaattcTCCTCTAAAGTGCCATCTTTACCTCCCAATCTTGGCTTCATCTATCTCGACTGGACCAGGCAGAATCAGATATGGAAGAACCTTTGTCTTCATATAGAAAGTATAGGCTCTTCTGAAGAGCATAAATTGAGCCTACAAAGAATGCCCTCCACAACTCATATCTCCAGCCATTTTTGGTGTAGCATTCTTTACCCACATTGACAATGCAAAATCGAACAGTGATAAATTGACAGAATTCAAAGGAGTGCTTGCAGTTACCCTTTTTCCTAAATAGCAAATTGGGCACACCCAAATGTAGCCCATGTAATcagtttttgttttaattagTCGCATTCGTGTATCACAGAAGCTACACCAACGCCTAGCATGCAACAACCCCATCTTAGCATATTTGTAGATAATGTCGATAGTCGACTTCCTTACTGTTGGGTccattctaaatttttaattacaaATGTCAATTGATGGAACTCGAAATGTaaggaaaggggttttggggttttgggg
>SWAP01005986.1_1_4721
cccaaaaccccaaaaccccttaaggaATTAACCAAATTCATTGAAGCTGCGAATATTGTATTTccttattaattttttgctgactaaatatttaattataatacTCGAAATGGAAACGGTTGGAGAATTCCTGGACAGAGCCATCGAAGAATCTCAGTTGAATTTGCAAGGGGAGAACGAGTTTGACGATGATTTGTGTCTGGAGATGATGCAGCAGACgagggaggaagaggagcagcaCTAGCTCATGATGGAGGACTTCATGAATGAAATTGTACAAAtagaagagcaagaagaagccaagaTTGAGTCGGACTTCACTCGAATGCAGTACAACATAAAGAAAGAGATCGACCTCACCGACCCTCCCAAGTCAAATACCCAATTAGAAGTAACAAAGCAAGTCCCTTCGCCCCAAGCACCTCAGCCAGCCAAAAAGACTTTATGTCTTGGCAAAAGGGTGAAGCACGagaaatctttttcaatccaCGACACCCTCGCAAACTTAGACCAAAAGCGCTTAAAGGCAAAGAATAACCAAGTGTCAGTTCCGTAGAAGAGGGGTCCAGTTGACTTTAAGCGGTTGGGACCTACATTTCAGCAGGCAATAAACAGGGTGGACAGGTCGAAGAAGAATGCTGCCTTTACGAACGGGGGCACGCTGCGTGTGAATGAGGATTAGGTGACTGAAGAAGAGCGGAAGTGCGAGGAGGCGCAGGTGCCAGGCCAAGAGGGGCTGAATTTCTTTACGAATTCGGTGGAAGAGTTGCAGAAGGGTCTGGATTTGGGTCACGCCCTGGTGGCGGAGTTCACTTCCCTGCGGCACTGCGAGATTTTCCAGTCGAGGCGGTTGCCGATGAAGCGGGACCTGGTTTAGCAGGCCTTCAAGCGGGATTTGGAGGTGTTCCGCATCACGAAGAGTTTCCGGAGCACGTTGCGGTGGATGATAAACAAGGGGATGCTGTTCGACAGCAGGGCGTGCCCCCACTGCGGGCGGCTGATGCGCATCTCGAACAGCTTCAAGCGGCTGAAGGACGGGCTGATCTTCAAGTGCACGCGGGTGGAGTGCGTGGAGGTGCGGGTGGGCATCAGGGAGGGCACGATCTTCGACAATAATGTGCTGACGCTGATGGAGGTGCTCAGGATCACGTTCTACTACTTCACGAGGGGGTTCAATGCGCTGCAGACGTTCAGGGAACTGAAGGAGTTTGGAGTCCCGAAACTGCAGTACCAGTATGTGTACGACATCTACAGGAAGATCAGGTACCTCATTCACCTGTACTTCCAAAACCACTACAGGAAGTACAAGCTGGGCCAATTCGGTCGTTCCGTAGAGATCGACGAGTCCAAGTTCACGCACCACACGAAGGGCGGTATCCGGAGCAAGGTGTGGGTGCTCGGCTTTTACGAGCGCGGCACGAAGGACGTGCGCGCCTTCGTCATGCAGGACCGGACCGAGGTGACCTGCACCCGCATGATCCGCGACAATATCGTGGAGGGAGCGGAGATCTTCACGGATTTCTGGCGGGGGTACAACAGCTGCAAGGACTTCTACGTGCACAGGTTCTGCAACAAGGCGAGGTACGGCTATGGGACGAGCGAGTACCAGACGACGAGCAGGGTGGAAAGCCTGTGGAGTGTGCTGAAAAGGAATATATACACGTATTCGACGATTAGATTCTCGACTTTGCAGAGGTTCCTGGATGAGGCCTGCTGGAGGATCAAGTTCAGGACGTTTGAACAGAGGAATGAGTTCTTGATGCAGTTGCTAAACATTTAAGGctgaatggggttttggggttttgggg
>SWAP01006249.1_1_4322
ccccaaaaccccaaaaccccggactttcgaaaaaggttttcccacttccatttcttaaaatcatttttacccaatggacgacagatacgagcgagatattgtagaagtagccagggactatgcccggtttggcttggttcaccgcagaagagattgcccattctgtacttgcccaatgctactagttagaaatgctgagtcaagatcatagctcatttggcaatgcggaaggtgtgggatttcgaaagggatcactatgaacacgccactctgctacattgatataaagctgtttgatatttcgatctttttatggatagataatgtgtggccaaggttggcttagaatattgtaagggataggaactcggttattaagaatttctaactggtgagaaagacctgctccctatttgtgaaaactagagtgctaccatatgtgaaattacctggccctgttgaaattgatgaaacgagactgggaagatagaaattgtcaaaatgcactgtttttgccagaaaaattaatcgagtttttggcatgtattgtagaagctcaggaattccacttttctactacattcctgataggaagcatcccactttagttaagattattagaaaacatctacctataggcggtactgtgatttcagataccatgacaagctatgttagaccaaggagtgaaacttccagactcgacccttatggattttaccatttttatataaatataactcaacataatatacacgaaaagtattcatttgtgtacattaataatgtaagaaggaactttcttgagctgaaaagacatatttcagcttaccatcgcatgtatgtgcctgtggaaaaagttgattaatttattcattcatatatggtcagaactataatgaaaaaagatagactttatgaagctatgttaaagttactgagagattattacaattatcagttagatgtttaccttactcgatataacgatgaggtgaagcatgtacctaacattcaaacaattgataagattgataaaatgctagatgggaagcatcctgatgcaatgggtgacatcaagcatcgttatcgattaggcttatttttagctaagccaaaataagatccgcttacaaaagctttactttaaggccagcttatggagaaagcaaattaacttgaagagatcgaaacagaaaagaactcattccctttcatgggtaatttgccttattctctgaacaaaaatagaaaagggttgaagtttgatggaattaaccagattctttaaaaacgaaaattggtaacaactttgaatcctaatcctgaagtgattgaagttgataaatttgatcaacctttataatagtaccagtaatagccccaatagcaatattagcagtagtattaacatgtttaaccttcgataagttagtagtttgaagatcaaataatggagaaagttcaacaaatgaatatttcttaagccaataagatgattggttctgccaaggcaagcaattttgtagaaaataaattattagaaatgaggcaattgcatggccttcccttagttgaatatagcgatatgtcaacttccaataactaagctgttgaaaacatgaacaatctattcaacgaggcatcttcattcaactgccacagcatcgagaaagcaaacttaagttagctgagccagcccccaatgatccccaccgacaacgattcaatggtttgaaactttgttaaagaaatcaatggggttttggggttttggg
>SWAP01006249.1_1_4322
cccaaaaccccaaaaccccattgatttctttaacaaagtTTCAAACCATTGAATCGTTGTCGGTGGGGATCATTGGGGGCTGGCTCAGCTAACTTAAGTTTGCTTTCTCGATGCTGTGGCAGTTGAATGAAGATGCCTCGTTGAATAGATTGTTCATGTTTTCAACAGCTTAGTTATTGGAAGTTGACATATCGCTATATTCAACTAAGGGAAGGCCATGCAATTGCCTCATttctaataatttattttctacAAAATTGCTTGCCTTGGCAGAACCAATCATCTTATTGGCTTAAGAAATATTCATTTGTTGAACTTTCTCCAttatttgatcttcaaaCTACTAACTTATCGAAGGTTAAACATGTTAATACTACTGCTAATATTGCTATTGGGGCTATTACTGGTACTATTATAAAGgttgatcaaatttatcaacTTCAATCACTTCAGGATTAGGATTCAAAGTTGTTACCAATTTTCgtttttaaagaatctgGTTAATTCCATCAAACTTCAAcccttttctatttttgttCAGAGAATAAGGCAAATTACCCATGAAAGGGAATGAGTTCTTTTCTGTTTCGATCTCTTCAAGTTAATTTGCTTTCTCCATAAGCTGGCCTTAAAGTAAAGCTTTTGTAAGCGGATCTTATTTTGGCTTAGCTAAAAATAAGCCTAATCGATAACGATGCTTGATGTCACCCATTGCATCAGGATGCTTCCCATCTAGCATTTTATCAATCTTATCAATTGTTTGAATGTTAGGTACATGCTTCACCTCATCGTTATATCGAGTAAGGTAAACATCTAACTGATAATTGTAATAATCTCTCAGTAACTTTAACATAGCTTCATAAAGTCTATCTTTTTTCATTATAGTTCTGACCATATAtgaatgaataaattaatCAACTTTTTCCACAGGCACATACATGCGATGGTAAGCTGAAATATGTCTTTTCAGCTCAAGAAAGTTCCTTCTTACATTATTAATGTACACAAATGAATACTTTTCGTGTATATTATGTTGAgttatatttatataaaaatggtAAAATCCATAAGGGTCGAGTCTGGAAGTTTCACTCCTTGGTCTAACATAGCTTGTCATGGTATCTGAAATCACAGTACCGCCTATAGGTAGATGTTTTCTAATAATCTTAACTAAAGTGGGATGCTTCCTATCAGGAATGTAGTAGAAAAGTGGAATTCCTGAGCTTCTACAATACATGCCAAAAACTCGATTAATTTTTCTGGCAAAAACAGTGCATTTTGACAATTTCTATCTTCCCAGTCTcgtttcatcaatttcaacagGGCCAGGTAATTTCACATATGGTAGCACTCTAGTTTTCACAAATAGGGAGCAGGTCTTTCTCACCAGTTAGAAATTCTTAATAACCGAGTTCCTATCCCTTACAATATTCTAAGCCAACCTTGGCCACACATTATCTATCCATAAAAAGATCGAAATATCAAACAGCTTTATATCAATGTAGCAGAGTGGCGTGTTCATAGTGATCCCTTTCGAAATCCCACACCTTCCGCATTGCCAAATGAGCTATGATCTTGACTCAGCATTTCTAACTAGTAGCATTGGGCAAGTACAGAATGGGCAATCTCTTCTGCGGTGAACCAAGCCAAACCGGGCATAGTCCCTGGCTACTTCTACAATATCTCGCTCGTATCTGTCGTCCATTGggtaaaaatgattttaagaaatggaAGTGGGAAAACCTTTTTCGAAagtccggggttttggggttttgggg
>SWAP01006503.1_1_4002
ccccaaaaccccaaaaccccaagaccaatgtcactccccagaacaattatcaactttatcaggttgcttttccaaagcagagatgtctacatcgatgaaatctgcaaatttcttagtggagtacctgagcctgtcctgattccacatgtccagtctccgctcctccgtctcatgcagatacatgtcaatgttctactgcagactctgcaccttcagcctcctataatacctcctttccccctgctccatcctcagcgaagacacatccaattccgaatacgcttcttccttctcttgctccccctcctctttttcatccagctggtctagctgcggccacacctgcacccagctgtcgttgcccctggctgcgaacgtgcgccgggagtagtaacgcagccaccgacgagagcagtgcccctcgatgcgctgcttccgcatgaagatgttgtagtagtcgaggagggagcggtcgaagtcgagggaactgcgggcgggggacaggtcctccaagtcgatgttttggaagaagttccaattctgcattttcaactctttacgggctatcagtcctctttaagatttcaagttaagcatgatttcatcaatcttatagatgctagggcagtacccttcttcataccccacctaagccagaaattccgcatacttatctctataatactcgaatgtagccttgagcatgaagtcatacaagtacctcttcctcacaatcttccttttcaggaggaaagcattcgcgtgttgctgaatcttatcatagttgaacgcgcttttgatctgatagcaattcatcttcagtgagcgccacatgcgttccacattcagcgtgttgttgaaggggaacttctcgtgcaccatcctgaacgagtggttggtccagaagtggtagtagccgtactgggccagcttgctcttcgaagagggcaggttgcagtaagccatatgcgaatctgaaaatacagtggcgcccggggggatgtgcttcttcatgcaggcagccagcacctcgtgcgtcttgtccttgatgcagtagatcacggccagcttcgtcgatcagcagtgcatcccgaacacccaccgcaccacgatgctgccccccgccactttgaatttcttgttctgggtcttggactcgtcgatctcgatggggccgggcaggacgagatagggcagcaccttcttttcgatgtagtggctggccacttttctgaacacgttgaagtattcgggggaggagtggcccatcacggacgaggaggtggtcagcagctttgcagtggcgattgacttcgcattcaggatccagcactcgagcgcaatatcgaatcgtctcaagtttagggtgcacacgggagtggagtactgcactggcagggccttcttgcagaacgtgcatttccaaatgtagcggtactgggtgtcctcgatgtgcaccaggctcattgggaggaagcaagcgcgacaggtccggaaacgatgaagaagcccgtgcttggagaagttgtacaaaacggaaattattggcttgcagaattgatcttgcattgaatgattggatttgtggcattgggtttgtttagggaatgccaattgatggactattgcactggtgagaactatgcgatattaaatagatgagacatattaactcaattataattccagactcgaaaccctgtgctatataagcaattagggggttttggggttttggg
>SWAP01000006.1_121504_127803
gaagcaccgattaatggagcgaccttcgcgaatagaattgtggtgatcagaagaggaagttgcccttttgttgataaaataacccgtgctcagaacgctggagcatctgctgtaattattataaacaacgttactacggctccaattaccatgggagggactggtcctggaattacgattccttctgtgatgatttctcaggcaaatggaaacttgatcttggctcaaatgtcttctggcgtagtaaatgcaacattacagaataatggtccttttgactatgatggtgattttgataatggaattattgctcacgagtatggacatggaatctcaaaccgtttaactggtggtccaagtgcttcgggttgtctaggaaatgctgagcaaatgggggagggctggtctgattggttcggattaatgctaacaattgagccaggagaccaaggaactgatgtgcgaggaattggaacttttgcaattggcgagcctactacgggagatggaattcgtcctgcaccgtatagcacgagttcggcagtaaataactttacctattcggcaacaaataatacaggttctatttcgcaaccgcatggaattgggtttgtttggtgtacaatgctttgggatttaacgtgggcaatgattgatcaatatggttatgatccagatctgtacgcaggaactggggggaataatatggcaatggagctggtaataatggggttgaaattacaaccttgtaatcctggttttgtggatggaagagatgctattttagaggctgatcaattattatacaacggcgcgaatcaatgtctgatttgggatgtatttgctaaccgaggattgggctattcagcgagtcaaggatcttcagacaacagatcagatcaaacgcaagccttcgatttaccacctgtaattggtccagcagcaacagttgttaccgaatgtacaagttatacttgggctgtaaacggtcaaacctacacagcaagcggaacgtacacagataatgttgtgaacccgaactgtacacaaacgattacgcttgatcttacaatcgttggcccagtggatgtttctgtaactcaattgtcaggaggaagtgttgaagcaaatttaatcgggcctggtgttctatacacttggttggattgtaacaataattttgctccggttccgggtcaaacacaacgcacacttgctggatttgatggtgcttatgccgtgagagttaacaataatggttgtattgatacttcggcatgtatagagttgtctaccgctggaattcaggaaaatagcttcggagatttgctttctgtatatccaaacccaacaacgggaattgttttggttgatttaggttctgtttcagcggaagttaaggcagaagtgttagatatgagtggaagggttgtgctatcgaagaaatatgcagaaaaatccaaacttgaattgaatttaaatacagcaccagggcaatacatgctcgtcatatcatccagtgatggaaaagaagcacgcgtattgatccaaaaaataaattaaggcacttatcccatatagacaagaaccgttagtttaaagggttttaagttaattaaaattgttttatattaacggtttctaaaactattcttatgatcacttaccaagatattgtagataaatctaaaattcttttatcatgcacagataagcgtgagtttggaagatcgtcacttgaatttatcgaaatggtacgtcaaatggagtttattgataagcaaaaagaaggtaaagaagaaaccttaaaagatgctcaatctatgttcgggatttattcctataatccgagcgaaaaattacgtaaacaagttgtaaaggaagttagagtattactctactgtattaagaaagattaataattctcttatcctctcaccgtactcaactattatatcacctaaaatgtccttgagtttgtcatcttttgtgttagattgtttgtctatacacgcatcatgaagtgccgtaaacccacacagttctacaatcttatcttcacgctctgttactttaattgtaccaaatggtgttgtgtattttattgttttcataaatttttgtttaaagatttaagttaaattgttttaagttaaaaaatatacgtaacattgtaatgaatcaaaatgttatgttatgaattatttacaagaattaagagcgcgaagagacgccttaaaacgtcaaaaagacgaattagaagccaaattaagcccaattttaaaagagtatgacgcactagaaaatctgctaaaagttgtagaaaacgatagtgcttatccgactaaaggaactttaaaggatagagttctttactccattgagcaattaacagaagctactgcaaaacaagtgattgattttatgcgccaacatgaaaccaatgtatctagtacgtcagtaacggttacttgctcaacacttgcaaaaaatgaagtaatccaattcagaacagaaggtaaacacaatgtttactcattgaagtaaaaagcaacccccctgcgccaacagggggatctttacattatcaatcccattcaaagaatcaaaaatgttatgtcatacaaatatacaataacaaattttagaaaggattttcctgataacgatgcctgtctaaacaaagtatttgaactccaatatagagagcaaaaacagtgtgaaaagtgtaataatgctttttcctataagcgagttaaaaaccgccagtccttccaatgtaaaacgtgtaatcaccaaatttacccatgtaagggaacgatctttgaaaactcaaagacaccgttgctttattggttttatgcgatttttcttttcactgtttctaaaaatggagtttcagcaaaagaaatagaacgccaattgggagttacttacaaaactgcatggagaatgctaaagcacatcagaatcttaatgagcgttcccgtagaaattggaagtggctcaatggaattagatgaaacctttgtaggtggacttaacaaaaatcgccatgcagataagaaagtaaagaactcccaaggacgatcatttaaggataaaactcctgtgtttggaatgtttgaacgcgaaacaaaacgagtaaaagcgtttgttgttccaaacactagaagagcaagcattcaaccaataatttactccgaaatacaagaaggtgtaaatgtttatactgatgaatggattgcctataaaggtattggacagtgctataaccatcaatttgttgatcacagtaagaaacagtattcagacggtgataatacgaccaatcgaattgaaaatttttggtcagtattcaaacgaacaattaaaggtagttacatacaggtttcacgaaagtatatgcagttgtatgtgaacgaatcagtatttagattcaacaaccgcgagaaacctattttttgggagttggtgaactcgcttgctttaaagcccgatcgaactcttcttgagttataggcttggtgtttactttatcaaagtccttagtaagttcttcaacggtttttgtcttttttggttttttcattggtgtaaagttacgttaatagtactataaattccaaaccactatatttggagtaatgcaaattttgttcaactacgcgagtaagcgaagggttatgacctttaagtttgggattgacccgaagaccttacgctacttgctgaacctgctaactaaggttaattaggttctagtcgtccaaaaccaaagattaaactctacgtcatatagagtttagtttttaatagtggtctggaattttatttgataagttctgaaatatcaactttcattgctagacttatacttttcagaactgtaatagtaggatttagactgcctttttcaatgcgttggatagtgcttttagcgacattagagttatcagctaattcttgctgactaattccaatgtgatttctaatctttctcaaattagcacccaaggcttctaagtattctttgttatcctccactataacaaatcaactcatttaaaattatggtattggcagcgtatatgcggtcaattttattatatttggttttcaaacaaataaaccattatgaaaaagataccactcttaacactgtttttattagcatcccttctgggcaacagtcaacaactttacgactattactatggttatgtggaggggttcagaaagggttgtgggtgtagtaatcaagtaaagaaaacaaatgacctgttatatcatataggaagcaaatcagacggttatgaggcgggttatgttgatggacgaatatttttacaaaacagtaatcgtaaccaacaaacaaatgatccacccctatacaatccaaatacacaattgatgtatgaagttttagctgaaaaacaacggctattaaatgaacgcagacagtcccttcaatcagaatttaattccattcaagacattgtcctaccaatgcaagatttaactgaatcacagaaaaaatactataatgactttattgatttactgaataaatatgttcaatacgatattactgtgaattcaacctacaatcaaattgttaactggatgcgtcaacagaaggcttattttttaacttggtaattattgcaaaccattatggaaactcgaaaagaaattcaactagataaaaaggtagtcaaagcaattgttgtaagttttatccttgggtacaccacagttttgttacttaattattggggcaacttctcatttaccgcgtttacaaattattcacgcggatctaactatgattacacctactacagcagtagcagtaaaatagcatctttgaattacacaacattttttggaacggaaatatctattgaaccaaaaggaaagtccgttaaggaaatttactctggtggaatgtttaaaacatggggttacacaattccattactctttaaatcaacctttcacgattttttgtacgtattactcatttctttaggaatttttattccttggatatttcttcttaaattcaaagtcaaacttaaaaactaatcactatggaaaaaattaaggtatttacacgatttagaagtaacacgcactatattcctctaagcagtgtcgccgaaattagaacagcagataattcttcaagtgttaccaatggtgttgttgaacatagtattgaagtaagattaattaacgaaacggaatttattcctgttgatggaaaaatgacagacttaactagaaacttctttcatgtttcggaacatcaagttgggtcataagatttttcaaattgcaaattcttatacttatggtctaatttaaggacgcttttgcaatttgcgtgccctttgactgcatcaagtatatcatcaatactttccttgtccattccttcaagcaatttaagtatttgtaaaattttctcttgtctcataattttaaatattaaaaagctctcttaattgagggcttaaagtttgtaatttttaagtattttgtattcaccaatttagttgttagttccgccaactcaaccttaaagcaggattatgaataatgctcaagaggtcagagcttggtgctgactttaataaatcaacttaaaagttatagccagtggcgaaaactaacaaaggcaaaaagaaggtttatgtgaaggaatacagttatactgttaaaggtaaaactatcaacgttccgacgcattaccgttccacgccaaactaaaagtggtgagtaggagatttaaacgtctcctatttttgttgtatgtctatatgggataagtgcctaaattaattcaacttctattttttttctaaagttggggcaattagctccaacttttttgttcaataccttttcattgtaattcagtgaggctgtttagaagttgtggattcacagaatgttagatgaaaatgttaaattattttctttgctgttttgattctatgatcgttttatgaaacaaaaaaaatgcagtatattagtcccactaataaaacgacttatatgaaaaaactattacttttttttgcaacaacagttttgactgtggcctcagtttcggcgcaatgtacgccagaccctcaatacacaactccgggtgtttatccagatagtgcaacgggattttcagccgctatggttggtgttccttatgatcaattaattactaatgtggtaccagcagatacctcagtgtcagtaggaggatttccaataacacttacatttgacagtgt
>SWAP01000006.1_121366_127743
tgcccttttgttgataaaataacccgtgctcagaacgctggagcatctgctgtaattattataaacaacgttactacggctccaattaccatgggagggactggtcctggaattacgattccttctgtgatgatttctcaggcaaatggaaacttgatcttggctcaaatgtcttctggcgtagtaaatgcaacattacagaataatggtccttttgactatgatggtgattttgataatggaattattgctcacgagtatggacatggaatctcaaaccgtttaactggtggtccaagtgcttcgggttgtctaggaaatgctgagcaaatgggggagggctggtctgattggttcggattaatgctaacaattgagccaggagaccaaggaactgatgtgcgaggaattggaacttttgcaattggcgagcctactacgggagatggaattcgtcctgcaccgtatagcacgagttcggcagtaaataactttacctattcggcaacaaataatacaggttctatttcgcaaccgcatggaattgggtttgtttggtgtacaatgctttgggatttaacgtgggcaatgattgatcaatatggttatgatccagatctgtacgcaggaactggggggaataatatggcaatggagctggtaataatggggttgaaattacaaccttgtaatcctggttttgtggatggaagagatgctattttagaggctgatcaattattatacaacggcgcgaatcaatgtctgatttgggatgtatttgctaaccgaggattgggctattcagcgagtcaaggatcttcagacaacagatcagatcaaacgcaagccttcgatttaccacctgtaattggtccagcagcaacagttgttaccgaatgtacaagttatacttgggctgtaaacggtcaaacctacacagcaagcggaacgtacacagataatgttgtgaacccgaactgtacacaaacgattacgcttgatcttacaatcgttggcccagtggatgtttctgtaactcaattgtcaggaggaagtgttgaagcaaatttaatcgggcctggtgttctatacacttggttggattgtaacaataattttgctccggttccgggtcaaacacaacgcacacttgctggatttgatggtgcttatgccgtgagagttaacaataatggttgtattgatacttcggcatgtatagagttgtctaccgctggaattcaggaaaatagcttcggagatttgctttctgtatatccaaacccaacaacgggaattgttttggttgatttaggttctgtttcagcggaagttaaggcagaagtgttagatatgagtggaagggttgtgctatcgaagaaatatgcagaaaaatccaaacttgaattgaatttaaatacagcaccagggcaatacatgctcgtcatatcatccagtgatggaaaagaagcacgcgtattgatccaaaaaataaattaaggcacttatcccatatagacaagaaccgttagtttaaagggttttaagttaattaaaattgttttatattaacggtttctaaaactattcttatgatcacttaccaagatattgtagataaatctaaaattcttttatcatgcacagataagcgtgagtttggaagatcgtcacttgaatttatcgaaatggtacgtcaaatggagtttattgataagcaaaaagaaggtaaagaagaaaccttaaaagatgctcaatctatgttcgggatttattcctataatccgagcgaaaaattacgtaaacaagttgtaaaggaagttagagtattactctactgtattaagaaagattaataattctcttatcctctcaccgtactcaactattatatcacctaaaatgtccttgagtttgtcatcttttgtgttagattgtttgtctatacacgcatcatgaagtgccgtaaacccacacagttctacaatcttatcttcacgctctgttactttaattgtaccaaatggtgttgtgtattttattgttttcataaatttttgtttaaagatttaagttaaattgttttaagttaaaaaatatacgtaacattgtaatgaatcaaaatgttatgttatgaattatttacaagaattaagagcgcgaagagacgccttaaaacgtcaaaaagacgaattagaagccaaattaagcccaattttaaaagagtatgacgcactagaaaatctgctaaaagttgtagaaaacgatagtgcttatccgactaaaggaactttaaaggatagagttctttactccattgagcaattaacagaagctactgcaaaacaagtgattgattttatgcgccaacatgaaaccaatgtatctagtacgtcagtaacggttacttgctcaacacttgcaaaaaatgaagtaatccaattcagaacagaaggtaaacacaatgtttactcattgaagtaaaaagcaacccccctgcgccaacagggggatctttacattatcaatcccattcaaagaatcaaaaatgttatgtcatacaaatatacaataacaaattttagaaaggattttcctgataacgatgcctgtctaaacaaagtatttgaactccaatatagagagcaaaaacagtgtgaaaagtgtaataatgctttttcctataagcgagttaaaaaccgccagtccttccaatgtaaaacgtgtaatcaccaaatttacccatgtaagggaacgatctttgaaaactcaaagacaccgttgctttattggttttatgcgatttttcttttcactgtttctaaaaatggagtttcagcaaaagaaatagaacgccaattgggagttacttacaaaactgcatggagaatgctaaagcacatcagaatcttaatgagcgttcccgtagaaattggaagtggctcaatggaattagatgaaacctttgtaggtggacttaacaaaaatcgccatgcagataagaaagtaaagaactcccaaggacgatcatttaaggataaaactcctgtgtttggaatgtttgaacgcgaaacaaaacgagtaaaagcgtttgttgttccaaacactagaagagcaagcattcaaccaataatttactccgaaatacaagaaggtgtaaatgtttatactgatgaatggattgcctataaaggtattggacagtgctataaccatcaatttgttgatcacagtaagaaacagtattcagacggtgataatacgaccaatcgaattgaaaatttttggtcagtattcaaacgaacaattaaaggtagttacatacaggtttcacgaaagtatatgcagttgtatgtgaacgaatcagtatttagattcaacaaccgcgagaaacctattttttgggagttggtgaactcgcttgctttaaagcccgatcgaactcttcttgagttataggcttggtgtttactttatcaaagtccttagtaagttcttcaacggtttttgtcttttttggttttttcattggtgtaaagttacgttaatagtactataaattccaaaccactatatttggagtaatgcaaattttgttcaactacgcgagtaagcgaagggttatgacctttaagtttgggattgacccgaagaccttacgctacttgctgaacctgctaactaaggttaattaggttctagtcgtccaaaaccaaagattaaactctacgtcatatagagtttagtttttaatagtggtctggaattttatttgataagttctgaaatatcaactttcattgctagacttatacttttcagaactgtaatagtaggatttagactgcctttttcaatgcgttggatagtgcttttagcgacattagagttatcagctaattcttgctgactaattccaatgtgatttctaatctttctcaaattagcacccaaggcttctaagtattctttgttatcctccactataacaaatcaactcatttaaaattatggtattggcagcgtatatgcggtcaattttattatatttggttttcaaacaaataaaccattatgaaaaagataccactcttaacactgtttttattagcatcccttctgggcaacagtcaacaactttacgactattactatggttatgtggaggggttcagaaagggttgtgggtgtagtaatcaagtaaagaaaacaaatgacctgttatatcatataggaagcaaatcagacggttatgaggcgggttatgttgatggacgaatatttttacaaaacagtaatcgtaaccaacaaacaaatgatccacccctatacaatccaaatacacaattgatgtatgaagttttagctgaaaaacaacggctattaaatgaacgcagacagtcccttcaatcagaatttaattccattcaagacattgtcctaccaatgcaagatttaactgaatcacagaaaaaatactataatgactttattgatttactgaataaatatgttcaatacgatattactgtgaattcaacctacaatcaaattgttaactggatgcgtcaacagaaggcttattttttaacttggtaattattgcaaaccattatggaaactcgaaaagaaattcaactagataaaaaggtagtcaaagcaattgttgtaagttttatccttgggtacaccacagttttgttacttaattattggggcaacttctcatttaccgcgtttacaaattattcacgcggatctaactatgattacacctactacagcagtagcagtaaaatagcatctttgaattacacaacattttttggaacggaaatatctattgaaccaaaaggaaagtccgttaaggaaatttactctggtggaatgtttaaaacatggggttacacaattccattactctttaaatcaacctttcacgattttttgtacgtattactcatttctttaggaatttttattccttggatatttcttcttaaattcaaagtcaaacttaaaaactaatcactatggaaaaaattaaggtatttacacgatttagaagtaacacgcactatattcctctaagcagtgtcgccgaaattagaacagcagataattcttcaagtgttaccaatggtgttgttgaacatagtattgaagtaagattaattaacgaaacggaatttattcctgttgatggaaaaatgacagacttaactagaaacttctttcatgtttcggaacatcaagttgggtcataagatttttcaaattgcaaattcttatacttatggtctaatttaaggacgcttttgcaatttgcgtgccctttgactgcatcaagtatatcatcaatactttccttgtccattccttcaagcaatttaagtatttgtaaaattttctcttgtctcataattttaaatattaaaaagctctcttaattgagggcttaaagtttgtaatttttaagtattttgtattcaccaatttagttgttagttccgccaactcaaccttaaagcaggattatgaataatgctcaagaggtcagagcttggtgctgactttaataaatcaacttaaaagttatagccagtggcgaaaactaacaaaggcaaaaagaaggtttatgtgaaggaatacagttatactgttaaaggtaaaactatcaacgttccgacgcattaccgttccacgccaaactaaaagtggtgagtaggagatttaaacgtctcctatttttgttgtatgtctatatgggataagtgcctaaattaattcaacttctattttttttctaaagttggggcaattagctccaacttttttgttcaataccttttcattgtaattcagtgaggctgtttagaagttgtggattcacagaatgttagatgaaaatgttaaattattttctttgctgttttgattctatgatcgttttatgaaacaaaaaaaatgcagtatattagtcccactaataaaacgacttatatgaaaaaactattacttttttttgcaacaacagttttgactgtggcctcagtttcggcgcaatgtacgccagaccctcaatacacaactccgggtgtttatccagatagtgcaacgggattttcagccgctatggttggtgttccttatgatcaattaattactaatgtggtaccagcagatacctcagtgtcagtaggaggatttccaataacacttacatttgacagtgttgtaatcgtcagtatgtcaggtcttcctccagggtatagttatagctgttatgatgcgcagaacgtggtttcacctgtcgacggatgcgcattcgaagggaatacgattggttgtgtttcaattgtcgggacatcatc
>SWAP01007614.1_1_3936
ccccaaaaccccaaaacccctgcaaacattctgatcaatagtaaagatctccattattaatattcccatcatcatatatggatttccagcagttgctgttagagtacaagtacaagaccaccgagaagaagaagggttccctgtggtggaaggaccaaggctggaaccaggacaagaagaagcgccgccccattcgctgcaccacggaccgctcgttcaaccgctccgacttcatgatgtccatctccggcagcttcgacgcctccttcaagtggctcacccagaacaacgtgctcaacgggctgccggtgtgccagaactgcctggcagagatggagttgggcgggacgcagcagtactcgatggacccgaggtcgtatcgatgcagggcctgctgcaccaaagagagcatcaggcacaggtcgtttgtgaaggacgcgcactgcactttgatggagttcgtcaggctggtgttcttttacttcatcaaggcgtatgacccggacttggtgcatagggagatgacggaaaatgcgcatgatggggtggggtccggctgctccaaagcgactgtgtacagcatgtatgccctggccagggaaaggatatcgagacatgcctcctactcagttcagcaaaagaagtatgggggccagggcagagaggtgctcgttgacttctacaaactgcatttgaggaatcagaaggggaagccggaggagtggctggtggttgggttcatagagaggcactccggcaggtgcaggggctacctcattccgaatattaaagtgcaaacgattgcgcagtatttggccaagactgtcgcccacaaatctatattgtacagcccgttttattaggagactgggtgggagtttctggacaagtattttgaccatcggaggttggtcaagagtgagaagcagctagattacttttctgagcagactaactggctcaagaactctgggttcgacaagatgtggcgcaatataaaagaactcgaaatgaaatatatgaaattcttgcagaacaaccgcagatttgggaaggtgtaagagaacctgcaaatgtatgtagatgagtaaatctggcgcacagagaattcctccctcgaagaaaagcgagagtccctctgccaggcattccacgtcgactattggaaagaaatcgaggagaacaaagaccgagagttggggatcggtggggggtacggccagttcgggatcttgcaggaggcagagttcctcagattgatcaagacctcgggcaaaagggtgcagaaattccacgaaaacccagaccagtacaagcaggcattcaccaaaagcaagtaccccaagaaggacaatgggctggtgatggggggtgagggcaacaactctgaggaagaggagggagagccttatatcgtgatgtcagctgcaaaacagcaggaactcaatttggagcagtatgcgaaacagaggttcaactatgacaaggaggaagagggaaagaagaggctgaaggacagggaggaactggagaagaaggtcgacttgttcgaggaagaggaggaaagtgaagtggaagttattaatacggcgagttttaactttggtgataattggggttttggggttttggg
>SWAP01015538.1_1_3321
TAATTCGGTGGTGGGAGATGTGTGGTGTGTGGGTGTGTGCCATAATTCTTATAATCTCGGCTCAGATGGTGACCCCTCCACCCTTCAAAACTAAACCTTAAAGGGTCTTGGGCTTTAGATCACAAAGTTTCTTAGACCCTGACTCTAATATCTATGACAGATAAGTTTGGATATTTGGCTTAATATGTGAAGCTACTTAGTAAGCCAAGGTTTTTATTGTGCCTGACCGAACATCTGATACTCTTCAGTTACTGATACAGAGCCACGTTCAACCGCATTCTATCATTCATTCAGATGGATGGCGTGGATACAGAGGAATCGATTGGGAATCTCTGTAGATGGAGCACTAAATTCATATACATGAGAATCGAGAAGGCCTAAGAAGGCGTACAATGAATCATTCTAACTAACatccaattttaaaaaattaattaagaaaaaacTAATCTAGATattcttaatatttatacccttttattttatattcgATAACTTAACACACTATACAAACTACTTCTTAACATTCCccaaaaacttcaaaacccaaaaatcaaaatcctgAAATGTTTAGCTTAAGGTGAATAAATTATGCTCAGCTTaaagtttagaaatttttaatttcaaaaagaaaagccgGAgtcagctgcttcttctatGACTTAAATATCGATAATATTAGTACTGTTCGTTTTTTGTTACTTCATTATATGTAAGCTGCTTTAACagatcaaattaaaaaaggagaagatgtctttttttttttaaaattagtaaCATTTACACATACATTAGTTAGTGTTATAGATATTTAGATAGCTAAGACTTCTAAACGCCAGCctattttaaagtaattatGACTGTGAAGGGTCATTGTTAATCTAGGGAATGCTGTAGCTCTAATGAAAtgagtcttcttctttcctagGTCCGTAAGCTTCACCTAGCAATTTATCCTTAACTCAGACCGCTAATTCCGAGCTAAGTTAAAACCCCAGCATATAAGCTGCTGTGTGAGCAGGAACTGAGGTTGCAGGGGTTTTTAGTatattaaattctatttttgaagctttttatCTTAGTATCAAAGATAACTTAACTTTACTCCTTAGATTTTTGTTTGACAGTTTACATTGAAGGATTGTGGGCGAACTTAAAGTA
>SWAP01008017.1_1_4150
ccccaaaaccccaaaaccccaaaaccccttcacattctgcacccatagtgaattcaatattcaagtatgatgacttcatcctcttcgctcgagtggctttcatcttctcccaagccccccgcccctccgaacacatccaccctgtctttgtcctctatgaacacactctgcttcttcacaaacatctccttcagcttccaggaattctcatttagcttgtccttccacacagagttgctcctctccatctcctacttcttcttttctctcactgcctggagcacgatcataaactcatcctcctcttcttcccccttgtcgctctcttcgccttcctccaccacctcacccttctgcaatttggacacgtagtactgccactcctcaagcttcagaatcttgatgaggaattcccgcttttctgtcagagtcctgcactggactcgccagaccatctcgtccaagtagcattgaaggtgggatttaatccgtttcaagcgacgggtcttttctcctagcttttagaatacaagctccaactctttgatttggctccacatgtattggaaccctgtgagcttgtcctttggctggccctcctcctgtccgccattctttttgagtctctagtggtcaaagaacttgtctaaaaactcccaacccacaacatggtagtacggagtgcagagggtagagtgcttttggactgttttagcaataagcagagcaacagcgtctatttgcacattgctagttaggtaggctcttgacctattggtgtccttttctataaagcctattatccaatactcttcaaccccagcattagtcttggtattcagcttgtaaaggtcaagccacacctctgccccaggtcctcctagtttcttagctttcaaatcttaggaaacatgctctgagatgacttccctcatgaaagagtaaatccccaacaccatctattttgcaattccttattccgcagccaccatattcacactgtaccctctgcaatagtagtaaaacaccactttaatcagttccatcaatgtgcatttgaactcatcagtgaaacttcctttcctcagattctgcatcttgccacaaatcctgcatttgtactctctcccatccagagttcccgttttcaccacaatcatctccatctcgcacttctagcagattggcacagtcccaagtatgctgttctgaaggcaccaagtaaacgtagcatcaaacgtttgagtcattatgtcaaagtcatctatctagttgaaagcatacgtcaccctggccttcctccccttcttcttttcttcccctttctcagcagcaggtttctcctccctcgctttgaaattcttctatttgcccctgcttcccttctcttctgaaatcttatatgcttcagggttgatggtgtttcaaaggtttcttggttcgagtggcactaacgacacttcccttcttttgtgccttgcctgctccttttccttgtccttgatcaactcaaagtagttcatttttaattgtgagtttctaaatatttgctggactcgttttattggagagaggggttttggggttttggg
>SWAP01000006.1_121360_127698
tctgctgtaattattataaacaacgttactacggctccaattaccatgggagggactggtcctggaattacgattccttctgtgatgatttctcaggcaaatggaaacttgatcttggctcaaatgtcttctggcgtagtaaatgcaacattacagaataatggtccttttgactatgatggtgattttgataatggaattattgctcacgagtatggacatggaatctcaaaccgtttaactggtggtccaagtgcttcgggttgtctaggaaatgctgagcaaatgggggagggctggtctgattggttcggattaatgctaacaattgagccaggagaccaaggaactgatgtgcgaggaattggaacttttgcaattggcgagcctactacgggagatggaattcgtcctgcaccgtatagcacgagttcggcagtaaataactttacctattcggcaacaaataatacaggttctatttcgcaaccgcatggaattgggtttgtttggtgtacaatgctttgggatttaacgtgggcaatgattgatcaatatggttatgatccagatctgtacgcaggaactggggggaataatatggcaatggagctggtaataatggggttgaaattacaaccttgtaatcctggttttgtggatggaagagatgctattttagaggctgatcaattattatacaacggcgcgaatcaatgtctgatttgggatgtatttgctaaccgaggattgggctattcagcgagtcaaggatcttcagacaacagatcagatcaaacgcaagccttcgatttaccacctgtaattggtccagcagcaacagttgttaccgaatgtacaagttatacttgggctgtaaacggtcaaacctacacagcaagcggaacgtacacagataatgttgtgaacccgaactgtacacaaacgattacgcttgatcttacaatcgttggcccagtggatgtttctgtaactcaattgtcaggaggaagtgttgaagcaaatttaatcgggcctggtgttctatacacttggttggattgtaacaataattttgctccggttccgggtcaaacacaacgcacacttgctggatttgatggtgcttatgccgtgagagttaacaataatggttgtattgatacttcggcatgtatagagttgtctaccgctggaattcaggaaaatagcttcggagatttgctttctgtatatccaaacccaacaacgggaattgttttggttgatttaggttctgtttcagcggaagttaaggcagaagtgttagatatgagtggaagggttgtgctatcgaagaaatatgcagaaaaatccaaacttgaattgaatttaaatacagcaccagggcaatacatgctcgtcatatcatccagtgatggaaaagaagcacgcgtattgatccaaaaaataaattaaggcacttatcccatatagacaagaaccgttagtttaaagggttttaagttaattaaaattgttttatattaacggtttctaaaactattcttatgatcacttaccaagatattgtagataaatctaaaattcttttatcatgcacagataagcgtgagtttggaagatcgtcacttgaatttatcgaaatggtacgtcaaatggagtttattgataagcaaaaagaaggtaaagaagaaaccttaaaagatgctcaatctatgttcgggatttattcctataatccgagcgaaaaattacgtaaacaagttgtaaaggaagttagagtattactctactgtattaagaaagattaataattctcttatcctctcaccgtactcaactattatatcacctaaaatgtccttgagtttgtcatcttttgtgttagattgtttgtctatacacgcatcatgaagtgccgtaaacccacacagttctacaatcttatcttcacgctctgttactttaattgtaccaaatggtgttgtgtattttattgttttcataaatttttgtttaaagatttaagttaaattgttttaagttaaaaaatatacgtaacattgtaatgaatcaaaatgttatgttatgaattatttacaagaattaagagcgcgaagagacgccttaaaacgtcaaaaagacgaattagaagccaaattaagcccaattttaaaagagtatgacgcactagaaaatctgctaaaagttgtagaaaacgatagtgcttatccgactaaaggaactttaaaggatagagttctttactccattgagcaattaacagaagctactgcaaaacaagtgattgattttatgcgccaacatgaaaccaatgtatctagtacgtcagtaacggttacttgctcaacacttgcaaaaaatgaagtaatccaattcagaacagaaggtaaacacaatgtttactcattgaagtaaaaagcaacccccctgcgccaacagggggatctttacattatcaatcccattcaaagaatcaaaaatgttatgtcatacaaatatacaataacaaattttagaaaggattttcctgataacgatgcctgtctaaacaaagtatttgaactccaatatagagagcaaaaacagtgtgaaaagtgtaataatgctttttcctataagcgagttaaaaaccgccagtccttccaatgtaaaacgtgtaatcaccaaatttacccatgtaagggaacgatctttgaaaactcaaagacaccgttgctttattggttttatgcgatttttcttttcactgtttctaaaaatggagtttcagcaaaagaaatagaacgccaattgggagttacttacaaaactgcatggagaatgctaaagcacatcagaatcttaatgagcgttcccgtagaaattggaagtggctcaatggaattagatgaaacctttgtaggtggacttaacaaaaatcgccatgcagataagaaagtaaagaactcccaaggacgatcatttaaggataaaactcctgtgtttggaatgtttgaacgcgaaacaaaacgagtaaaagcgtttgttgttccaaacactagaagagcaagcattcaaccaataatttactccgaaatacaagaaggtgtaaatgtttatactgatgaatggattgcctataaaggtattggacagtgctataaccatcaatttgttgatcacagtaagaaacagtattcagacggtgataatacgaccaatcgaattgaaaatttttggtcagtattcaaacgaacaattaaaggtagttacatacaggtttcacgaaagtatatgcagttgtatgtgaacgaatcagtatttagattcaacaaccgcgagaaacctattttttgggagttggtgaactcgcttgctttaaagcccgatcgaactcttcttgagttataggcttggtgtttactttatcaaagtccttagtaagttcttcaacggtttttgtcttttttggttttttcattggtgtaaagttacgttaatagtactataaattccaaaccactatatttggagtaatgcaaattttgttcaactacgcgagtaagcgaagggttatgacctttaagtttgggattgacccgaagaccttacgctacttgctgaacctgctaactaaggttaattaggttctagtcgtccaaaaccaaagattaaactctacgtcatatagagtttagtttttaatagtggtctggaattttatttgataagttctgaaatatcaactttcattgctagacttatacttttcagaactgtaatagtaggatttagactgcctttttcaatgcgttggatagtgcttttagcgacattagagttatcagctaattcttgctgactaattccaatgtgatttctaatctttctcaaattagcacccaaggcttctaagtattctttgttatcctccactataacaaatcaactcatttaaaattatggtattggcagcgtatatgcggtcaattttattatatttggttttcaaacaaataaaccattatgaaaaagataccactcttaacactgtttttattagcatcccttctgggcaacagtcaacaactttacgactattactatggttatgtggaggggttcagaaagggttgtgggtgtagtaatcaagtaaagaaaacaaatgacctgttatatcatataggaagcaaatcagacggttatgaggcgggttatgttgatggacgaatatttttacaaaacagtaatcgtaaccaacaaacaaatgatccacccctatacaatccaaatacacaattgatgtatgaagttttagctgaaaaacaacggctattaaatgaacgcagacagtcccttcaatcagaatttaattccattcaagacattgtcctaccaatgcaagatttaactgaatcacagaaaaaatactataatgactttattgatttactgaataaatatgttcaatacgatattactgtgaattcaacctacaatcaaattgttaactggatgcgtcaacagaaggcttattttttaacttggtaattattgcaaaccattatggaaactcgaaaagaaattcaactagataaaaaggtagtcaaagcaattgttgtaagttttatccttgggtacaccacagttttgttacttaattattggggcaacttctcatttaccgcgtttacaaattattcacgcggatctaactatgattacacctactacagcagtagcagtaaaatagcatctttgaattacacaacattttttggaacggaaatatctattgaaccaaaaggaaagtccgttaaggaaatttactctggtggaatgtttaaaacatggggttacacaattccattactctttaaatcaacctttcacgattttttgtacgtattactcatttctttaggaatttttattccttggatatttcttcttaaattcaaagtcaaacttaaaaactaatcactatggaaaaaattaaggtatttacacgatttagaagtaacacgcactatattcctctaagcagtgtcgccgaaattagaacagcagataattcttcaagtgttaccaatggtgttgttgaacatagtattgaagtaagattaattaacgaaacggaatttattcctgttgatggaaaaatgacagacttaactagaaacttctttcatgtttcggaacatcaagttgggtcataagatttttcaaattgcaaattcttatacttatggtctaatttaaggacgcttttgcaatttgcgtgccctttgactgcatcaagtatatcatcaatactttccttgtccattccttcaagcaatttaagtatttgtaaaattttctcttgtctcataattttaaatattaaaaagctctcttaattgagggcttaaagtttgtaatttttaagtattttgtattcaccaatttagttgttagttccgccaactcaaccttaaagcaggattatgaataatgctcaagaggtcagagcttggtgctgactttaataaatcaacttaaaagttatagccagtggcgaaaactaacaaaggcaaaaagaaggtttatgtgaaggaatacagttatactgttaaaggtaaaactatcaacgttccgacgcattaccgttccacgccaaactaaaagtggtgagtaggagatttaaacgtctcctatttttgttgtatgtctatatgggataagtgcctaaattaattcaacttctattttttttctaaagttggggcaattagctccaacttttttgttcaataccttttcattgtaattcagtgaggctgtttagaagttgtggattcacagaatgttagatgaaaatgttaaattattttctttgctgttttgattctatgatcgttttatgaaacaaaaaaaatgcagtatattagtcccactaataaaacgacttatatgaaaaaactattacttttttttgcaacaacagttttgactgtggcctcagtttcggcgcaatgtacgccagaccctcaatacacaactccgggtgtttatccagatagtgcaacgggattttcagccgctatggttggtgttccttatgatcaattaattactaatgtggtaccagcagatacctcagtgtcagtaggaggatttccaataacacttacatttgacagtgttgtaatcgtcagtatgtcaggtcttcctccagggtatagttatagctgttatgatgcgcagaacgtggtttcacctgtcgacggatgcgcattcgaagggaatacgattggttgtgtttcaattgtcgggacatcatcaccagg
>SWAP01017190.1_1_3640
ctttataagatgaaaattcaaaaggtaaaaaaaccaaacatataaaaaaataaaataaaataaaataaaaagcaataataaaagtaaagtaataacggtaataattttagtattgataatagcaataattaataagtacaagaaaataatattaataaggttacccaagaaattacaactagaaacttttatttatattatcttaacttttgtcatttaatttggtcatcataattaactttttgctacttagtttagaagaaatgacacacaactgtaagatctttattgttccagatagatcacgcaacactcttgaacctataaactattaagcatataacaaatcgacctattttatttcagcaacttaagtttattaatatatagctaattatttctatttaaaaataatttcatgtgcttttattaaattaagtaatcatttgtttaattaggtaacacgttgctcctggttcaataatccacactgatggctggttagcctacgatgctataccttggggtatattaggattccatagaattagacatattcacaatcaacaacgaacaatggctcattctaacgcaattgagggcctatggttcacactcaaacatcataaacttacattaagttctcaaggtattatcattattaaggctttctttgcaattacatttattttcaaatttttaagagtttatcaagcatgtatacgccacaattcctccttcagtcaacgacaactttgatgaatttctctttgaaggtgcattccgacaaaaagtaaaagcactaatgaaaaacaagcaagatataacacctttcgtagactcttgcttcacctttctcaatacatgatagatcataaatctctttcaaaacaaatttcgacatctctaatataaatttataaacctttatcattgatgtttataaatgatgaaattatatcaatttactttacatatgataaagagttcagctcacttttccattttaaactccaaatccctattaaaagtttctaattacaaaattttatttcatcatccctcttaatttacttgctagtggtggac
