# Supplementary material for: Distribution of Merlin in eukaryotes and first report of DNA transposons in kinetoplastid protists
Source: PLoS One. 2021 May 6;16(5):e0251133. doi: 10.1371/journal.pone.0251133 (PMC8101967; doi:10.1371/journal.pone.0251133)
Supplement: S3 Appendix — Contigs containing positive hits for each species are provided as fasta files. Nucleotide sequences from each Merlin group or family are also provided. All protein sequences were provided in a single file. A README file is provided with additional information about files. (ZIP) [file pone.0251133.s009.zip › S3 Appendix/contigs_Alveolata/GCA_014524975.1_Schmidingerella arcuata_Alveolata_contigs_contaminants.fasta]

>JABUIQ010003993.1_1_3668
attaaggtgtcagtttgtttataatctttattttaagaaacgctcttatgtagaatacggtaaaagaaatcaaaagcggtattttagctaccgatgagtataaaactgaacattctaaatttagtgacagacgataaatgttatgattatcttcgtagtgtacgctgggaatgtggtctaatatgtccctattgtaaaagtaaagaaatatctgctaaagggaggtctagtcataatgagtacatttttcgttatcagtgtgaaggttgtaaacgtggctataacgatctaagtgagactatatttgctaagagcaataagcctttgaaagtgtggattttggcgctttatttcatgggtttaaatctgtctaatcgtcaaatttctcaggaactagacctgacagaaaagacggcacaggaaatgacgagtaagcttcgtgcggggattgtaaaaaaaagcctgatatacaacttgagcagagcgtggaagcagatgaagtttatgtagtagccggacataaaggacaacctaaaaatgtagcaagagccaataggcccgctagaaagaggcgtttaaaggggcaccgaggaagaggaacttcggctagtgaaaaaccacctatattaggtttagttcaaaggagtggagaactagttttacgggttctagataatgttaagcaagtaacaatacagcctattattgaaaaacatatcaaaaaggaaacgctaatctacacggatgaatataacatttatgaccgtttgaaacaatggggctttgaccacaaaacagtttgccattcgaagggggaatatgcaagagatgaagatggggatggtttttacgaagtgcatgttaacacccaagaaggaatttggtccgtgttaagatcttggctccgtccacatcgaggaatagccatgaataagctgccaatttatataggcttctttgaatttgtatttaatgctaaacgcagaggaaaagccctaattgatagtttattccgtactattttagcaccagatcagagaaatcttgacgatttagatttagaaccgtattctacataagagcgaaaacttatttctattccaaagcgtttattcatagctttgtaggtatagtatcaacgctcgaataaattgttcttcatgaagaatttgtccatcatcctgaaggtaataccggtagtcactttgacttacctgcgcatgtttgaaccccttatttgggggcggattacgcaggtgcattcggcagtggaattggtcttgaattata
>JABUIQ010000002.1_318400_324837
CGGGTGTAAGTCCCGAAGACCGTTCAAGGCGTCGCTTTGATGTGTTTCGCAGTGACCTATCCtctttttattcattttaccCATTCTTTTATGCGAAACACATCGTCAAGATGTTCGGCAGGCAATAGTTCTGTTGAATATCGCGAATGATACACGACACGTATCAGAGGTTGAAAAATTACTAACTCTAAAACATCTTATCTTTTTGGATAACGTTCGCGCTCATGGCAAAGATGCCTTGATTGAATCCTTGCGCTCCGCGCACGATTCTCTTGCGTATGTTTCTAATCAAGAAATAGATCAGCAGTTCAAAGATGTGCTGTttgatttgaagcttttgggAGATTGGTTAGAGGAGATTTGAGAAAGGAAAGGAGCGCGATGcgctcctttttttatttgttttgCTCCTGAGAATTTTCTGATTCATCTATTGGCTCAAAAAGGATAATAGTTTCACGCgcaataaaaataaagattaGACAAAGGACTAAAATAATTATATAGCCTGTACATGTATTCCAATAAAGTAGCCATAGGATTAGTActataaaaaagaatgcGATGTCACCAACCATttcaaagcgaaaaaaaggaatctcagataatttcaaaaaattcaatccGTAAACCTTTTTATAATCATCGCCTATTTTTTCCTTCGTCTCAATATCCGAATCAAGCTGACCTTTGTTTGTTGCCAAGAAAATTAGCGGAAGTAAAAATTGCTCCATGAAATagagaaataaaaacaaactagcgaatatcaaaaaagcgacAACAAGATTAGATGGGTGCTTCTCCGCGAAATTCACAAAACcgctaaaatcaaattcataTTCATCATAGATCAATACATAAATATGATTCgaaattccaattattgGAATGAGGTATAACAATGTTTTCGTTGCCTTTATTAGTAACTCTCTGTCAAGAGCTTTTATCTTTCCTTCCATTTACTTCAATTAAATAAATACGAATTATTTGACACACTTATGCTCGTTGATCTGCTTTATCAATGAGCCTTCTCCTCcttcaaatttctttctCCAAGTAATTCCATTCTTACTCGTTTCCGCAATCAACTTTCCTCCTTTACTCACAATACGATATTTACATCCTTTTTTTAGACACTCGCAATTTATTACACCATTATCGACCCACCAACTTTTCcctcctttttgatagtcgAATAAcgctttgataaaatcagcGCAAGACTGGTACCTTTTATTCGGATCAATTCGAGTAGCAGTTCTAATAATTGCCTTCAGCCGATTATCTACATACCTTGGAAGCGAGTTAATATCCAATAACTGACCTCTAGATATTAAGTCCGTTACGTGATTACGTAAATAATCATCCTTTAACCAAAAATCTAAAGAATCATATTTCTTCTTATACCTTCCTTTTAGCCATTCCTCTGGAGTGTTCATTGGAAAAAAGCCTCCCAAAACTTGATATAGCACTATTCCCATTTGGTATACATCAGATTCTATCAAATGTTGATTAGAAGCAATACCCTCTGGCGTCCGATAAAGAACAGTAAATGTTGAAGCCGTAACAGATGAACTATTTGCTCCAATTTTCTTAATAGTaccaaaatcagccaaaTAAGCTTCGACACCATTCTTCAAATCAACCAGAATATTGAATGTTTTTAAATCTCTGTGAACCATTCGATTTGGCTCTTTATGAAGTTCATTGAGTCCTGTAAGAATTTTACGCACAATGGTAATTGCCGTATTGGACTTAATGATATAAGTATCTATAAGGTTTTGTAAATCCCCCGCACTCATCTCAGGTGTAAGATAATAGGCAATTCTATCATCAATCATTCTTgcatcaaaaattggaaggATGTTTTCGTGGGCTGTctgttttaaaagttgaGCTTCTTCATGACCATTTCCGTCAGCATCAAGTTCATAAAACTTAAGCGCTACTCTGTCTTCAAATACCTTTCTTTCTCCAAAATACAATTCGCCAAATCCTCCTTTACTGGAATATCGATCGATATCAATGTCCTTTTGATCGCGAACGAATTTTCGAATTACCGGATTTACTGCGTCGTCTTTCATCTATTCAATAAATAATTTGCTAATCGTACTGCCTTATCTTGATAATTATGCTGAGGACTAATATTGCAAGCGTTCTTCTTATAATATGCATTCAAAGTTTGAGGGGAAACAAACTCTATTTCTACATCTTCATAGCATTGAATTAGTCCTTCTAATTTAAACGAGACCGCAGAAGAGCTATATGGCCCTTTTGATTGTCTTTTAACTATTGAAATAACATCTGGTGCAATACCCTCAAAAAAAGTGTGAATTGTTGATTTAAAATCACGCAGTTCAGAATTCTCATAATCGTCTTTTATAGATAAGGATTTAAATTTTCCTGTCAAATTGATATAAGCTCCTTGAGCGTCTTTCTCTACCACATAACAAATTACTCGTTTATTGTCtatttcaattccaattacCTTCATAATTACTTTTATTACTTGTACAACGAAGTTACTTAACAACTAAACCAATCACAATAAGTACTTCTACCCCATTTCCTACTATTTGGCTAAACGTAAATAGTTTACGGTCTGCGCTGATAATTTAGATGTAAAACACTGAATTATGGACTTGATTTACATCACCAAACACTTGAATACACAGCGAAAATGTGTTCGCTATTTAGAAGAAAAACGCTGGAAAGGAATCCCTACTTGTCCCTATTGTGGAAGCCAGAAAAGTGGACCAAAAGCACTCCGTCATAACTGTATGGATTGTACCAATTCTTATAGCGTCACTGTCGGAACTGTTTTCGAGAATTCGAACCTTCCTTTAATGAAGTGGTTTATGgcgatttctttgattctctCTGCAAAGAAAGGGATCTCTTCTATGCAGTTATCCCGTGATATAGCTGTAAATAAGAACACCGCTTGGTTAATACAAATGAAGATTAGAAACGCGATGAGGGCAGGTGATACCGATCAATTGGGCGGTATCATTGAAGCGGATGAAACATTCGTTGGAGGCAAAACAAAACGCAAGCCTGGtgggaaaagaaaaacgcaTGGTGGACCACAGAAACACACGAAGCCAGTACTGGGCATGATCCAAAGAGATGGAATGGTAATTACGAAGATTATTGAAGCACCGCTGCGCGAGTTTGTAATGCCAATTTTAAAGTCACATATCTCAGAGGGCAGCGTACTAGTAACAGATGGTTCACAGGCCTATTTTccagcaaaaaaacactttaGTAAGCACATGATCATGAGCCATTCAACCGGAATAATGAAGCGCGGTATTTATCATACAAACTCCATAGAAGGCTACTGGAGCCTACTTAAACGAGCAATCGTTGGACAGTATCACAAGGTAACCGATGGCTATCTGCAAAATTATTTGGACGAACTAAGTTTTAAGCACAATCACAGGGCTAGTCCTGATCGGGGATACAGTGTTCTAATTAGCCAAATGCTAGGAAATTAGGTATTTCTACTCAATTTTGCATAATAAAAACTGCAACAAATacctgaatttgataaatCGTTTCACACACATTTTGTTCCGTGAACTACTCAAAACAAGTGTTTCACTTGGTtgtttaaaaaaagaagactacTATGAGCGTACGCTCGTGAAGAATCAATACAGGTTTGGAGAATATGAAATGTTCCTGCTCTTTAAAATAAGTACTTATAACATCGCCTATGCTTCATGCCGAAAAGTGTTATATTCGAGAGGTCGGCACGAAAGCATAGCCGCGAACCGTTATGCACAATGCAATCTGTCTGCCGAGAGAAACTGACTTCCACAGCTAACATtaaaaaagttgattttcgagaaaatatcaaaatttgacGATAGGTCCTAGTCATCGTTTTTTTGTTACGATTTTATTCCTCTTTTCGTTTCAATAACTCATGATAGATAGATGTAACTGGATCGATCCAATACTTCCGATCTTCAACCAAAGGATCAGTTAAAAAGACAAACCCCATTGATGACAGTTGGTAGGTATTAAAATAAGGAAGTGTATTATAGTAAGGGttaattttcaaaagcattttaaaACTAAAATAAGCTCCTATTCCATGCGCTGAATTATAtgctttcatttcaattacCGCATCTGGATAGATTTGTTTAACTAGTTCCTGTAAAGAATCAGTCATTTCCAATAAATGCCAGTGAGTGCTTGAATAAAATATACTGTCTTCCCAGGGCATATATTCACTACCCATCCATGGGTTAAattcttttggtttgaaaaaacaattaaaaCGAACTTCATGTTTATGTTCTGGATATAAAGAATCTTCTGTATTTTGAAACTTAAATGGAAGCCTTAACTTTCTGAGACTATCTATCATAAGTTGCTTCCTAGGATGCGTTACCTCAAAACTTGCGTTCGGATGCCATGGAAGCTTTAGCGAATCTACTACCAAATTATTAAACTGTGAACTATCTTGACTAAAACATAAATACTTAATAGTTATGTTGTCTTTGACAATCCAAAATCTATACCTTTCCTTATAAGAAGGACAGCTTGATGTATCAACGTAAAAAAGCATATTCATTGAATCTTGATCCTCTACATTGTATGGGAaataaaagtgattgatATTCTCACCATGTTCTTCTAAAAAAACGTAGTCATTATCCTGAGATTGACTATTTGCACTAATAAATAGAAGCAAGTAAAACAGAAAGTATTTTAACATGGTAATTGTTTTCATTAAAATGTTCAATAATCTAAAAGGTAAATATTAATTTTCGTTCGAAACAAACTGCTTTTATCCAATTATCCTGTTGTAACAAATTTATCCGAATAATGATTTTCGCGACAAGGTTAAAATACGGAACTTTTAAGTGTGCATAACATCACATACAAACCATGCGGGTTTTCGCTTCGcgaaatcacttttggatTAAAAAATCTATTCCTATCTTCGAAAAAACAACCTAAGTTTATAAGCCGCACTACGCATAGCTTCAAAACGTTGTGTTTCATAACAAAAAACCATAGAAATAAGTAAAATACTATGAGTGACATAAAGAAAATAACCGATAAGTTAATTGAGTTTAGAAATGAACGTGATTGGGAACAATTCCATAATCCAAAAGACTTAGCTCTAGCAATAAATATCGAATCAAGTGAATTACTTGAAGAATTCTTGTGGAAAAAATCTGAAGAcgctaaaattgaaaaagttaaagaagaattagcTGACGTTTTTGCCTACGCCTTTTTACTTGCGGATAAATATGACTTTGATGTAAAACAAATAGTTCTCGATAAAATAAAAAGTAACGGAGAAAAATACCCAATTGATAAAGCAAAAGGAACAGCTAAAAAGTATAATGACCTATGAATTTACCCTTTGACTTATCAGTAGAAGTCTCTGAAAAATatgattttaataaaaaatcattacaaaaaataaatgaaaaCCCTTGGgtaaaaaaccaatggccTTTAGTTTATTTTATACAAAACGAAGGTAAACGTGTTGCTTATGTTGGTGAATCAACGAATTTTTCGAACCGCATTAAAAATCATTTAGCAAATCCTAAAAAAAATAATGCATTCAATAAAATATCCATTATTGGTTCAGATAAATTCAACAAATCTGCAACCCTTGATATCGAATCAAAATTAATCCAATACATTTCTTCAGAAGGTACTTATGAATTACAAAACGGAAATCACGGATTAATCAACCATAATTATTACCAGCAAGACTTATATAAAAACCTATTTATAGATATTTGGGGaaaactgattgaaaataATATTGTCAGTAAATctttagaagaaatagaaaattCTGAACTTTTTAAATACTCTCCTTATAAATCACTTAACGAAGACCAATACAATTCCGTTttagaaattattgaagctctaacagaaaagaaatctaGCAAAATTTTCATTAAAGGAAGtgcaggaacaggaaaaacaattcTCGCCACATATTTAATTAAGCTCCTTGGTTCTGATGTTTCTGACACTAATATGGACGATTTTAGTGAtaatgaaattcaagaaattaACTTAATACGAGCATATAAAATAAAATACCCAAAAGCAGAAATCGGATTTGTTGTCGCAATGAGTTCTTTACGAAAGACTTTACAAAATGTATTTAGAAAAATAccagaattaaaatcatctaTGATAATTAGTCCCTCAGAcactttcaagaaagaatatgatttactaattattgatgaagctcaTCGCTTAAGACAATATAAAAATATTGGATGGATGGGggtttttaaaaagaacaacagAAAACTTGGACTTGACGATACAGGCACTGAATTAGATTGGATAATTGCAAATAGTAAGAATCAGATATTTTTTTACGATTCAGCACAATCTGTTAAACCTTCAGATATTCCTTCAtctcattt
>JABUIQ010000002.1_318508_324840
AGATGTTCGGCAGGCAATAGTTCTGTTGAATATCGCGAATGATACACGACACGTATCAGAGGTTGAAAAATTACTAACTCTAAAACATCTTATCTTTTTGGATAACGTTCGCGCTCATGGCAAAGATGCCTTGATTGAATCCTTGCGCTCCGCGCACGATTCTCTTGCGTATGTTTCTAATCAAGAAATAGATCAGCAGTTCAAAGATGTGCTGTttgatttgaagcttttgggAGATTGGTTAGAGGAGATTTGAGAAAGGAAAGGAGCGCGATGcgctcctttttttatttgttttgCTCCTGAGAATTTTCTGATTCATCTATTGGCTCAAAAAGGATAATAGTTTCACGCgcaataaaaataaagattaGACAAAGGACTAAAATAATTATATAGCCTGTACATGTATTCCAATAAAGTAGCCATAGGATTAGTActataaaaaagaatgcGATGTCACCAACCATttcaaagcgaaaaaaaggaatctcagataatttcaaaaaattcaatccGTAAACCTTTTTATAATCATCGCCTATTTTTTCCTTCGTCTCAATATCCGAATCAAGCTGACCTTTGTTTGTTGCCAAGAAAATTAGCGGAAGTAAAAATTGCTCCATGAAATagagaaataaaaacaaactagcgaatatcaaaaaagcgacAACAAGATTAGATGGGTGCTTCTCCGCGAAATTCACAAAACcgctaaaatcaaattcataTTCATCATAGATCAATACATAAATATGATTCgaaattccaattattgGAATGAGGTATAACAATGTTTTCGTTGCCTTTATTAGTAACTCTCTGTCAAGAGCTTTTATCTTTCCTTCCATTTACTTCAATTAAATAAATACGAATTATTTGACACACTTATGCTCGTTGATCTGCTTTATCAATGAGCCTTCTCCTCcttcaaatttctttctCCAAGTAATTCCATTCTTACTCGTTTCCGCAATCAACTTTCCTCCTTTACTCACAATACGATATTTACATCCTTTTTTTAGACACTCGCAATTTATTACACCATTATCGACCCACCAACTTTTCcctcctttttgatagtcgAATAAcgctttgataaaatcagcGCAAGACTGGTACCTTTTATTCGGATCAATTCGAGTAGCAGTTCTAATAATTGCCTTCAGCCGATTATCTACATACCTTGGAAGCGAGTTAATATCCAATAACTGACCTCTAGATATTAAGTCCGTTACGTGATTACGTAAATAATCATCCTTTAACCAAAAATCTAAAGAATCATATTTCTTCTTATACCTTCCTTTTAGCCATTCCTCTGGAGTGTTCATTGGAAAAAAGCCTCCCAAAACTTGATATAGCACTATTCCCATTTGGTATACATCAGATTCTATCAAATGTTGATTAGAAGCAATACCCTCTGGCGTCCGATAAAGAACAGTAAATGTTGAAGCCGTAACAGATGAACTATTTGCTCCAATTTTCTTAATAGTaccaaaatcagccaaaTAAGCTTCGACACCATTCTTCAAATCAACCAGAATATTGAATGTTTTTAAATCTCTGTGAACCATTCGATTTGGCTCTTTATGAAGTTCATTGAGTCCTGTAAGAATTTTACGCACAATGGTAATTGCCGTATTGGACTTAATGATATAAGTATCTATAAGGTTTTGTAAATCCCCCGCACTCATCTCAGGTGTAAGATAATAGGCAATTCTATCATCAATCATTCTTgcatcaaaaattggaaggATGTTTTCGTGGGCTGTctgttttaaaagttgaGCTTCTTCATGACCATTTCCGTCAGCATCAAGTTCATAAAACTTAAGCGCTACTCTGTCTTCAAATACCTTTCTTTCTCCAAAATACAATTCGCCAAATCCTCCTTTACTGGAATATCGATCGATATCAATGTCCTTTTGATCGCGAACGAATTTTCGAATTACCGGATTTACTGCGTCGTCTTTCATCTATTCAATAAATAATTTGCTAATCGTACTGCCTTATCTTGATAATTATGCTGAGGACTAATATTGCAAGCGTTCTTCTTATAATATGCATTCAAAGTTTGAGGGGAAACAAACTCTATTTCTACATCTTCATAGCATTGAATTAGTCCTTCTAATTTAAACGAGACCGCAGAAGAGCTATATGGCCCTTTTGATTGTCTTTTAACTATTGAAATAACATCTGGTGCAATACCCTCAAAAAAAGTGTGAATTGTTGATTTAAAATCACGCAGTTCAGAATTCTCATAATCGTCTTTTATAGATAAGGATTTAAATTTTCCTGTCAAATTGATATAAGCTCCTTGAGCGTCTTTCTCTACCACATAACAAATTACTCGTTTATTGTCtatttcaattccaattacCTTCATAATTACTTTTATTACTTGTACAACGAAGTTACTTAACAACTAAACCAATCACAATAAGTACTTCTACCCCATTTCCTACTATTTGGCTAAACGTAAATAGTTTACGGTCTGCGCTGATAATTTAGATGTAAAACACTGAATTATGGACTTGATTTACATCACCAAACACTTGAATACACAGCGAAAATGTGTTCGCTATTTAGAAGAAAAACGCTGGAAAGGAATCCCTACTTGTCCCTATTGTGGAAGCCAGAAAAGTGGACCAAAAGCACTCCGTCATAACTGTATGGATTGTACCAATTCTTATAGCGTCACTGTCGGAACTGTTTTCGAGAATTCGAACCTTCCTTTAATGAAGTGGTTTATGgcgatttctttgattctctCTGCAAAGAAAGGGATCTCTTCTATGCAGTTATCCCGTGATATAGCTGTAAATAAGAACACCGCTTGGTTAATACAAATGAAGATTAGAAACGCGATGAGGGCAGGTGATACCGATCAATTGGGCGGTATCATTGAAGCGGATGAAACATTCGTTGGAGGCAAAACAAAACGCAAGCCTGGtgggaaaagaaaaacgcaTGGTGGACCACAGAAACACACGAAGCCAGTACTGGGCATGATCCAAAGAGATGGAATGGTAATTACGAAGATTATTGAAGCACCGCTGCGCGAGTTTGTAATGCCAATTTTAAAGTCACATATCTCAGAGGGCAGCGTACTAGTAACAGATGGTTCACAGGCCTATTTTccagcaaaaaaacactttaGTAAGCACATGATCATGAGCCATTCAACCGGAATAATGAAGCGCGGTATTTATCATACAAACTCCATAGAAGGCTACTGGAGCCTACTTAAACGAGCAATCGTTGGACAGTATCACAAGGTAACCGATGGCTATCTGCAAAATTATTTGGACGAACTAAGTTTTAAGCACAATCACAGGGCTAGTCCTGATCGGGGATACAGTGTTCTAATTAGCCAAATGCTAGGAAATTAGGTATTTCTACTCAATTTTGCATAATAAAAACTGCAACAAATacctgaatttgataaatCGTTTCACACACATTTTGTTCCGTGAACTACTCAAAACAAGTGTTTCACTTGGTtgtttaaaaaaagaagactacTATGAGCGTACGCTCGTGAAGAATCAATACAGGTTTGGAGAATATGAAATGTTCCTGCTCTTTAAAATAAGTACTTATAACATCGCCTATGCTTCATGCCGAAAAGTGTTATATTCGAGAGGTCGGCACGAAAGCATAGCCGCGAACCGTTATGCACAATGCAATCTGTCTGCCGAGAGAAACTGACTTCCACAGCTAACATtaaaaaagttgattttcgagaaaatatcaaaatttgacGATAGGTCCTAGTCATCGTTTTTTTGTTACGATTTTATTCCTCTTTTCGTTTCAATAACTCATGATAGATAGATGTAACTGGATCGATCCAATACTTCCGATCTTCAACCAAAGGATCAGTTAAAAAGACAAACCCCATTGATGACAGTTGGTAGGTATTAAAATAAGGAAGTGTATTATAGTAAGGGttaattttcaaaagcattttaaaACTAAAATAAGCTCCTATTCCATGCGCTGAATTATAtgctttcatttcaattacCGCATCTGGATAGATTTGTTTAACTAGTTCCTGTAAAGAATCAGTCATTTCCAATAAATGCCAGTGAGTGCTTGAATAAAATATACTGTCTTCCCAGGGCATATATTCACTACCCATCCATGGGTTAAattcttttggtttgaaaaaacaattaaaaCGAACTTCATGTTTATGTTCTGGATATAAAGAATCTTCTGTATTTTGAAACTTAAATGGAAGCCTTAACTTTCTGAGACTATCTATCATAAGTTGCTTCCTAGGATGCGTTACCTCAAAACTTGCGTTCGGATGCCATGGAAGCTTTAGCGAATCTACTACCAAATTATTAAACTGTGAACTATCTTGACTAAAACATAAATACTTAATAGTTATGTTGTCTTTGACAATCCAAAATCTATACCTTTCCTTATAAGAAGGACAGCTTGATGTATCAACGTAAAAAAGCATATTCATTGAATCTTGATCCTCTACATTGTATGGGAaataaaagtgattgatATTCTCACCATGTTCTTCTAAAAAAACGTAGTCATTATCCTGAGATTGACTATTTGCACTAATAAATAGAAGCAAGTAAAACAGAAAGTATTTTAACATGGTAATTGTTTTCATTAAAATGTTCAATAATCTAAAAGGTAAATATTAATTTTCGTTCGAAACAAACTGCTTTTATCCAATTATCCTGTTGTAACAAATTTATCCGAATAATGATTTTCGCGACAAGGTTAAAATACGGAACTTTTAAGTGTGCATAACATCACATACAAACCATGCGGGTTTTCGCTTCGcgaaatcacttttggatTAAAAAATCTATTCCTATCTTCGAAAAAACAACCTAAGTTTATAAGCCGCACTACGCATAGCTTCAAAACGTTGTGTTTCATAACAAAAAACCATAGAAATAAGTAAAATACTATGAGTGACATAAAGAAAATAACCGATAAGTTAATTGAGTTTAGAAATGAACGTGATTGGGAACAATTCCATAATCCAAAAGACTTAGCTCTAGCAATAAATATCGAATCAAGTGAATTACTTGAAGAATTCTTGTGGAAAAAATCTGAAGAcgctaaaattgaaaaagttaaagaagaattagcTGACGTTTTTGCCTACGCCTTTTTACTTGCGGATAAATATGACTTTGATGTAAAACAAATAGTTCTCGATAAAATAAAAAGTAACGGAGAAAAATACCCAATTGATAAAGCAAAAGGAACAGCTAAAAAGTATAATGACCTATGAATTTACCCTTTGACTTATCAGTAGAAGTCTCTGAAAAATatgattttaataaaaaatcattacaaaaaataaatgaaaaCCCTTGGgtaaaaaaccaatggccTTTAGTTTATTTTATACAAAACGAAGGTAAACGTGTTGCTTATGTTGGTGAATCAACGAATTTTTCGAACCGCATTAAAAATCATTTAGCAAATCCTAAAAAAAATAATGCATTCAATAAAATATCCATTATTGGTTCAGATAAATTCAACAAATCTGCAACCCTTGATATCGAATCAAAATTAATCCAATACATTTCTTCAGAAGGTACTTATGAATTACAAAACGGAAATCACGGATTAATCAACCATAATTATTACCAGCAAGACTTATATAAAAACCTATTTATAGATATTTGGGGaaaactgattgaaaataATATTGTCAGTAAATctttagaagaaatagaaaattCTGAACTTTTTAAATACTCTCCTTATAAATCACTTAACGAAGACCAATACAATTCCGTTttagaaattattgaagctctaacagaaaagaaatctaGCAAAATTTTCATTAAAGGAAGtgcaggaacaggaaaaacaattcTCGCCACATATTTAATTAAGCTCCTTGGTTCTGATGTTTCTGACACTAATATGGACGATTTTAGTGAtaatgaaattcaagaaattaACTTAATACGAGCATATAAAATAAAATACCCAAAAGCAGAAATCGGATTTGTTGTCGCAATGAGTTCTTTACGAAAGACTTTACAAAATGTATTTAGAAAAATAccagaattaaaatcatctaTGATAATTAGTCCCTCAGAcactttcaagaaagaatatgatttactaattattgatgaagctcaTCGCTTAAGACAATATAAAAATATTGGATGGATGGGggtttttaaaaagaacaacagAAAACTTGGACTTGACGATACAGGCACTGAATTAGATTGGATAATTGCAAATAGTAAGAATCAGATATTTTTTTACGATTCAGCACAATCTGTTAAACCTTCAGATATTCCTTCAtctcattttga
