# Supplementary material for: Distribution of Merlin in eukaryotes and first report of DNA transposons in kinetoplastid protists
Source: PLoS One. 2021 May 6;16(5):e0251133. doi: 10.1371/journal.pone.0251133 (PMC8101967; doi:10.1371/journal.pone.0251133)
Supplement: S3 Appendix — Contigs containing positive hits for each species are provided as fasta files. Nucleotide sequences from each Merlin group or family are also provided. All protein sequences were provided in a single file. A README file is provided with additional information about files. (ZIP) [file pone.0251133.s009.zip › S3 Appendix/contigs_Alveolata/GCF_000006405.1_Perkinsus marinus_Alveolata_contigs.fasta]

>NW_003212136.1_1_4598
gttgtggctaggcatgtccctgataggaaagctacctctttggtgcctctgatagatgaagttgccgctccaggtgctactttaactactgatgagctgaaatcttacctttccatcaagcacttcagacctgacattcaccaccaaacggtgtgccataaaaggcactttgtcgaccctaataccggagttaatacaaactcggttgaatgcatgaaccgtgggcttaaggatgagctgagacgcagattttatcatcctgtgggcagaaccgatgataccgctaaagaacgtctggctatgagcgtgttcagcaggaattgtggtctcaaacttactcctattataccaactttcttccaggctcttgctttggctcatgatgctcttactaatttataggcggttgcatttcactttttctgtcaacgaatagttgtacagtgtcattctgaatatcagttataattagtcagtagatgttactgctcatgtaagggaagtatgtaatgctgaaatgtcatgcagttttactcgaagggtttcgatgtttcctctttgttgtgtcagttttagctcaacgcaaccgtttaagtaatctgattacacgctctaatccgttcacctgggtagtcttcgggtttcgggtcgggtttcgggtgttcatcgtgtcctatggttttttccttttttatagtgttccttaaaacgtggaatgaaatgctgtatcgcttgtggaatgaaagtagatgttcccctgtgttcgatacatggctcaagtgttataactctattggtgttgttcagttcaaactgattgtgtttgcaatgtgggaaatgatgcatggggaggtggtaatatatgggcagtgatatacggacgataatatgctacacaaacatactccattgacatagtgtgatacatcgtcactgaatattctcgagaactttgagttatacaattctcgtaacggattccacacttgtgcggttaaattgacctcatattgcggttttcgttcgagccagatggctcgcgaaaaccgcctcctttctctctcgctaaagtaacctttgggggttagatccgggatttgcggaccgcgaacatccgtcattgcaaatttttgtgccacgggctggctaacgagcttctctaaagaggttcaaaatagtgtatctgatgggacataccgtatgtgaattgatcgctgatgagcaactgaaatttcccacctgaggccgattccttaatttttctggcagcaggtctacttggtgaaagaacgtccatctgtttcgtgttgtatgtccgatctctaccctagatcactgcaacttagaccatgcttcgattgccgagaatcggcaatcttcatacgaagtatgattttaagattttaagattgaggccttaggcctatgttatactgtgatgagattgtgttagtgtctcctgtgtattcatgtagctagtatctcagcgtaagctggcactacttttagttatcatacttataattataagacctgttaagggatcggtttagtagtgagcgtcaccctcgggctgctcatgaacacaggttcccaagacaaagacgaaacc
>NW_003212331.1_1_3632
gcttcgagggggggggacgtgtaaggagtcttcactctccgctccgctctttgtatattccgctaacgggggacgtgtaaggagtcttcactctccgctccgctctttgtatattccgctaacgcccatagcctgatcgatacatagcacaatagcgtagaagtagatctaagtgcagctcacatatatcctcacctcgtcgcgttgctagtatggttggaaccccaacaaggtgcgacctgcctattgaatagggctggaaatgaaaaagctaaatttaaatggcccgtggaaatcggctgattatccgtgtacacatagatctctacgctaatgggtgtcctctcaagtatggttgaactgaaatcctgtgaccagagattggtattgaaatgttcggatccacatgttgatgcgtacgtatggcgcgcacaaaagtatcgtcagagcagttttacgggagataggagattgattcgatgaatcgggttctgagatcttcgcctattagtggtacagtaatgcatgggcatgacatgttccatggtatatgcgaactcacgctctggtgtaatgaatttcatatttttgtattcaactggtgtctttggttgcacatgctccattttactagagcatctttctcatgctggagactccaacgctccagcgcggaatgttgtggatggcctgtgttcggcattatcctcttccattccacaatcgacttcttcttctgttccaccttttatccgcgcccgccttattttttcgcgctcggctttccttgtgtaaccgtttcgtttcttcgcccagctaaacttcaatcctcccacaacctcccggccaccccaggtcacctcatgtgatcatttcatacccgttaccctttcagtcatctacccccctccttcatgcctcctgtcactcgtaatcagctggcagtctatgagctggttgaccaagccattctggaaaatttcctgtcgtgcacaggttgccctgacttcaagtgtctatcaaccttctctccaaccaggctcatcccgctactcgatgaggaacccctcctcgagtggctgcaagctcataagctcttgagtacgcacctattatgcagctgtggagtggtccgacgacgttactccaaaaccaccaaaagcggccttcgcgtgtggtatctcagatgtaccaactctgactgttctgtcactgatacttctgtgagatctgggatatggtcaagaacttctctatcattcacaatgatggtaagcatcttatccctcatcgccgtcggtcgacggcctaaggacatcgtctctgaactcggtgtgtcctcgcgaagcgtaacctggtggctgcaaatagcaggccaggcttgtgacctcttcaatacatcacaggtacagcaatccaacaatatacagtgcgatgagatggtggtaggtggtaagcccaagtaccacagaggtaaacccgtgaggcaatccaagcagctagtttgggtggaaactcttgctactttggacggcaatggccgtgttagtggtgttgtggctaggcatgtccctgataggaaagctacctctttggtgcctctgatagatgaagttgccgctccaggtgctactttaactactgatgagctgaaatcttacctttccatcaagcacttcagacctgacattcaccaccaaacggtgtgccataaaaggcactttgtcgaccctaataccggagttaatacaaactcggttgaatgcatgaaccgtgggcttaaggatgagctgagacgcagattttatcatcctgtgggcagaaccgatgataccgctaaagaacgtctggctatgagcgtgttcagcaggaattgtggtctcaaacttactcctattataccaactttcttccaggctcttgctttggctcatgatgctcttactaatttataggcggttgcatttcactttttctgtcaacgaatagttgtacagtgtcattctgaatatcagttataattagtcagtagatgttactgctcatgtaagggaagtatgtaatgctgaaatgtcatgcagttttactcgaagggtttcgatgtttcctctttgttgtgtcagttttagctcaacgcaaccgtttaagtaatctgattacacgctctaatccgttcacctgggtagtcttcgggtttcg
>NW_003212402.1_1_5470
CCGAATGCCCCGCTTGTCATGTGTTTTCTACAGGGTCCTGCAATGCTGTTCGATTCCCTCTTTATTCTGGGTTCGCTGCCTTGCTGTTACGAGCTCGATATGGACAGGCTTTTCAGGACAGCTGCTCCACGCTCTGGCTCGACATGAGGAAGACTAGTTTTGTGTTTCTCCATTCAACCGTGCTACAGATAGTCGTGCAAACAGactcaacttcgtcatagaatattcaagttcgtccgaagtcgataggaagttcaaattcgtgttGATAGGACTTTTGATTTCGACTTTCTATTAGAAAGTCGAAGTTGAAAGTTttatgacgaattcgaaggttaGAAAAATTCtaaccttcgaattcgtctagaattttcaatttcgtcgagtacaccttcagaccttcgCCTTTTGGGCCAAAAGGGCCAAAAGTTTTGGCAAATCGACTTGGTCTTCCGGAACTCCAATTTTGTGGTacccggggcaattatgccagtactctcatgatggAAGTCTTAACATGATGGAAGTCTTAGTTAACAAGTCTTCTGTGGAAGCTTTCTGTTATAGGCAATTCGTTTATCAAGGTGTTGTTCTGAGTCGAATAAACTAATTCATGGCTTAAAAGCAGTAACACATAGTTATGCGGATTCATGAGTGAGCTATAACGCATGATAATGAAGCACCACGCATGGATGAGCGGTGTCGGCTATGTATCAAACAGAGCATTGAAGTGTATTTTCCACATGCCTGAGATTCTTCAATTAGTCTTTGTTACAGCATGGTCTCATGCAAAGACGTTCTGCTGGAAGTCGCAGATTGATGGGTGGAGGTAAGCCGGTATGGAGAAATAGAAAATCACACTGAATCACGGAAAGAGCTGGAATCACGACTGAGACCGGGCTGTGGTTCTGTACAAACGAATCGTGCGAAACGTGAACCGGACACGGATTCACGGAGGCGGATTAGCCTGGGGTAGCGCCGATATCAGCGAGGTTCACTGATATTCTTAGCACAACTAGGGAACGATTCTCTGAGAATTGCGCCAGCGTAACAGTTACAGTAATGTAGCCTTGATTGTGAATGCGTGAACCGATCTGAAGTCTTATAACTTATAGCAACAACGCTGTCTAATCGCGCGATGCGCTGCAATAGGCGTTCGCCCCAGCGCTCGCCTTATATTATGATATACTATCTCGATGGCACTGAACCACTCGTAACTACATGTATCTCTAGACCATGCATTGTCTAGTCCGCTTCTTAGTTTGTCTAGTACCTCCCCTGTAAGGGGACTTGTACAAGCTTATGAACGAATATTTGACTTGATTGACGTATATACCACTCTATATCGAAGGCATTATCCCCTTCCACTCCACAGCGGACTACTTCTGTTCCACTTTCTATCAGCGCCCGCCTTATTTTTTTCGCGCTCGGCTTTCCTTGTGTAACCGTTTCGTTCCTTCTCCCAGCTTCAACTTCAGTCCTGCCACAGCCTCCCGGCCACCCCAGATCACCTCATGTCATCATTTCATACCCGTTACCTTCTCAGTCATCTATTCACCTCCCTCATGCCTGCTGTCACTCGCAATCAGCTGGCCGTCTATGAGCTGGCTGACCAAGCCATTCTGGTAAATTTCCTGGCGTGCACAGGTTGCCCTGACTTCAAGTGTCTATCAACCTTCTCTCCAACCAGGCTCATCCCGCTACTCGAAGAGGAACCTCTCCTCGAGTGGCTGCAGGCTCATAAGCTCTTGAGCACGCACCTATTATGCAGCTGTGGATTGGTCCGACGACGTTACTCCAAAACCACCAAAAGCGGCCTTCGCGTTTGGTATCTCAGATGTACCAACTCTGACTGTCCTGTCACTGATACTTCTGTCAGATCTGGGATATGGTCAAGAACTTCTCTATCATTCACAATGATGGTAAGCATCTTATCCCTCATCGCCGTCGGTCGACGGCCTAAGGACATCGTCTCTGAACTCGGTGTGTCCTCGCGAAGCGTAACTTGGTGGTTGCAAATAGCACGCCAGGCTTGTTGGCCTCTTCAATACGTCACACGTACAGCAATCCAACAATATACAGTGCGATGagatggtggtagtggtaagCCCAAGTACCACAGAGGTAAACCCATGAGGCAATCCAAGCAGCTAGGTGGGTTGAAACTCTGAAACTCTTGCTGCTTTGGACTACAATGGCCGTGTTAGTGGTGTTGTGGCTAGGCATGTCCCTGATAGGAAAGCTACCTCTTTGGTGCCTCTGATAGAGGAAGTTGCCGCTCCTGGTGCTACTTTAACGACGGATGAGCTGAAATCTTACCTTTCCATCAAGCACTTCAGACCTGACATTCAGCACCAAACGGTGTGCCATAAAAGGCACTTCGTCGACCCTAATACCGGAGTTAATACAAACTCGGTTGAATGCATGAACCGTGGGCTTAAGGATGAGCTGAGACGCAGATTTTATCATCTTGTGGGCAGAACCGATGAAACCGCTAAAGAACGTCTGGCTATCCCcccgttcaatagacaaggctgtgtgcgatgctggaatcgattctcaaAATCGATTTTCGAAATCGTTCCTGAAGTCGTGttcaataaacacgattttgaaagttgaaaatcgatctcggAAGCGATTCCAGAATCAATTCCGACGCGCGTTCAGTAGACACGATTTTTAAAATCGATGCCAGCatcgattccagaatggaCAAATAAAGTACGTGAGAAATGAGACTCCCCGGGATGGAACCTGAGGCCACACCTCGACTTCCTCGACTATCCCTGAAATCCGAAATATACCTctaccaagattcgaacctgagacacCTGGGTCACAGTATACTAGCTTATCCTACTGAACTAGAGTGACTACTTCGTGAAATAGCAGTTAGTAACTAGTATTTACTGTTGAGCGGTCTACCTATGAACGAGTACCAGTACTTGTCAGTAGGTTGTTTACCTACTGACCCGTTAGTAAGTGGTACCTGGTTGCCCAACCTCAGTACTGCGGTCCTCTAGAGTTGCTCTAGAGGATTGGAGGTGGTTGATTCTAGGGTCCAGACCCGATATATTTTCACATGTCAcatcccgggatcgaacctcagACCTCCCGGTTACTAGCTCAACAGTTGGGGCCCAACTCGCAAACCCTCTCGAGTCTGTTTGGCGGCAAACGTCATATCCCTGCTGAGTATGACCTCTTTTCTTGCTGTATCGCCCCTCATAACCAGTTCGGGACTGGCAATTCTCCAAGGAGAGTTGTTTCTTCTGGACTCCACACGTTTCCCTTCTCGGTGCTCTCCTCTATGAAgcttccgtcacgcgccacgaaattttcagaacCACTCCGAGTGGTTCTGGAATCTGCGATTCTGGAAACGCTCTCAGAATCGCGCACAAGCTCCTTTGAACGCGCTAAGAACCACTTCTGGAAACGTTTCTGGGATCGTTTCCGGAGCTGGTTCTATGAACAGAAAATCCCAGaatcgtttctagaaacgcttCTCAAGTTTAAAATCGGTCTATTGAACAGGCGGTATGAGCGTGTTCAGTAGGAATTGTGATCTCAAACTTACTCCTATTATACCAACTTTCTTCCAGGCTCTTGCTTTGGCTCATGATGCTCTTACTAATTTATAGGCGGTTGCATTTCACTACTTCTGTTAACGAATAGCTGCACAGTGTCATTCTCAATATCAGTTATAATTAGTCAGTAGATGTTACTGCTTATGTAGGAACTCCATGAGATTTGTCCCATTCAGCTAAGATTGTGCATCTCTGGCACTCTCTACATAGAAACCGCTGGAGTCGTTCTTCAAATGGAGCCATTTGATCTTTGATTAGGTCAGCTTGGTCTTCAAGTGGAGAGCTCTTCTTATTGGTCAACAAGCCTAGGCGTGATCAATACTGATGATAAGGTGATTGCAGGTCACCATAAACTTTGCTTTATCACACCGAATTTCAAGTTTTCGACTTGTTTCGGTTTCGAAGTAAGCTATTTCAGGATTCAACGATCTCACGCAGTGGTCTTACTGTCATTCAAAGATTTCACGATCTCCTGGGCGCACGCGACAGATGGTGTACGCGTTGCGGAAGAGATTTTCCGCCTGTTCAACAGACTGATTTTAAATCTGATAAGCGTTGCTAGAAACGATTTTGGGATTTTCTGTTTATAGAAACAGCTCTGGGAACGATCTCAGAAACGTCTCCAGAAGTGGTTCTTAGCGCGTTCAAAGAAGCTTTTGCGCGATTCTGAGAGTGGTTCCAGAATCGCACATTCCAGTAGCTCtgaaaatttcgtggcgcgtgataGGGGCTTCATAAAGAAGAGCACCGAGTGGAGAAATCTCGGCTAAATACATTTTTCTAAGGAAAAGTGCAAAAAACTAAGGAAAGCATCGCGCTCGCCCGTTTTTTAGCAGATTCCTAAGGAAGAGTGCAGATTTCCAAGGAAGGAGCGCGTCTAAGGAAAAGTGCAGATTTCTAAGGAAATATCGAATTGATCCTTAACTCTCGAAAAAGGTCATAACTTGGCGTAGGATGCCAGCTTAGCCTTGAGGTACAGTTTGGCCTTGGGTTACGCTCCGGCCTTGGAGAACTGTAGGGTATATGTACCATTCAATGCAGCTCAGAAATCTTGCTCCCTTATGCTATTGCCAATTCGACTCGCTCACAGACTCGCTCGCCGACGGTTTCACAAGATCGACGGTTACATGGAGAGACTTACCCTGCTTAAGATTGATACTATGAATGCCAGTGTCTATTGATTCAATGATACTGATCTGCCTCATTGCAGTGTGTAATCTCGTACTCAATAGTCTCCTCTTCCCATGGACAAGCCTGCGGATTTGCGTCTATCGAGTGGTGAAGATCTTGAGCCTCAGCCTAAGCCTACACGGCCCGCTACAGTATTGAGTACCGTTATACCACCGTCCGGTAGCACGTCTCAACACGCCACCATGGACTCTAACAGGACTATCCATGAAGCTGGAGGGACCTTCTATGCTGGGCCTCCAAATGATGACCCAAGGGTCACTTCGCAGTCAAGTCCTAATATCGAGCACAAGGCCAAGAGCCCGACTCTGGAAGATACTTACTCTACCTACCGCGCCATCATTGGCTCCGATGGGTCGTGCATCCACGACACTAACTACTCTGATTACACGGAAGTGCGTCTGACGTAACTCGTATCCTCGTAGCGCCACGAAGATGGTAGCCGGATTCCCTGCATCGTCGGCGTTGGACAACCCTGCCTCTGTGGTGATATTGGCATTTAAAATGCAAGCTTGGTACCCTCAACTACACCGATGGTATGGTTCATTGAAGGGTCTTTATGACGGCTTTCCTGACATCGCGTCTTTTCTGGATCAATATGACATTACTGAAGGACTTCGGCAACTCGCCAGGTTGGTCGCTAATGAAGGTTGGGGCCCAACCGTAATGGCTGCTCTGATCTGCGAAC
>NW_003201363.1_1_5470
CCGAATGCCCCGCTTGTCATGTGTTTTCTACAGGGTCCTGCAATGCTGTTCGATTCCCTCTTTATTCTGGGTTCGCTGCCTTGCTGTTACGAGCTCGATATGGACAGGCTTTTCAGGACAGCTGCTCCACGCTCTGGCTCGACATGAGGAAGACTAGTTTTGTGTTTCTCCATTCAACCGTGCTACAGATAGTCGTGCAAACAGactcaacttcgtcatagaatattcaagttcgtccgaagtcgataggaagttcaaattcgtgttGATAGGACTTTTGATTTCGACTTTCTATTAGAAAGTCGAAGTTGAAAGTTttatgacgaattcgaaggttaGAAAAATTCtaaccttcgaattcgtctagaattttcaatttcgtcgagtacaccttcagaccttcgCCTTTTGGGCCAAAAGGGCCAAAAGTTTTGGCAAATCGACTTGGTCTTCCGGAACTCCAATTTTGTggtaccggggcaattatgccagtactctcatgatggAAGTCTTAACATGATGGAAGTCTTAGTTAACAAGTCTTCTGTGGAAGCTTTCTGTTATAGGCAATTCGTTTATCAAGGTGTTGTTCTGAGTCGAATAAACTAATTCATGGCTTAAAAGCAGTAACACATAGTTATGCGGATTCATGAGTGAGCTATAACGCATGATAATGAAGCACCACGCATGGATGAGCGGTGTCGGCTATGTATCAAACAGAGCATTGAAGTGTATTTTCCACATGCCTGAGATTCTTCAATTAGTCTTTGTTACAGCATGGTCTCATGCAAAGACGTTCTGCTGGAAGTCGCAGATTGATGGGTGGAGGTAAGCCGGTATGGAGAAATAGAAAATCACACTGAATCACGGAAAGAGCTGGAATCACGACTGAGACCGGGCTGTGGTTCTGTACAAACGAATCGTGCGAAACGTGAACCGGACACGGATTCACGGAGGCGGATTAGCCTGGGGTAGCGCCGATATCAGCGAGGTTCACTGATATTCTTAGCACAACTAGGGAACGATTCTCTGAGAATTGCGCCAGCGTAACAGTTACAGTAATGTAGCCTTGATTGTGAATGCGTGAACCGATCTGAAGTCTTATAACTTATAGCAACAACGCTGTCTAATCGCGCGATGCGCTGCAATAGGCGTTCGCCCCGGCGCTCGCCTTATATTATGATATACTATCTCGATGGCACTGAACCACTCGTAACTACATGTATCTCTAGACCATGCATTGTCTAGTCCGTTTCTTAGCTTGTCTAGTACCTCCCCTGTAAGGGGACTTGTACAAGCTTATGAACGAATATTTGACTTGATTGACGTATATACCACTCTATATCGAAGGCATTATCCCCTTCCACTCCACAGCGGACTACTTCTGTTCCACTTTCTATCAGCGCCCGCCTTATTTTTTTCGCGCTCGGCTTTCCTTGTGTAACCGTTTCGTTCCTTCTCCCAGCTTCAACTTCAGTCCTGCCACAGCCTCCCGGCCACCCCAGATCACCTCATGTCATCATTTCATACCCGTTACCTTCTCAGTCATCTATTCACCTCCCTCATGCCTGCTGTCACTCGCAATCAGCTGGCCGTCTATGAGCTGGCTGACCAAGCCATTCTGGTAAATTTCCTGGCGTGCACAGGTTGCCCTGACTTCAAGTGTCTATCAACCTTCTCTCCAACCAGGCTCATCCCGCTACTCGAAGAGGAACCTCTCCTCGAGTGGCTGCAGGCTCATAAGCTCTTGAGCACGCACCTATTATGCAGCTGTGGATTGGTCCGACGACGTTACTCCAAAACCACCAAAAGCGGCCTTCGCGTTTGGTATCTCAGATGTACCAACTCTGACTGTCCTGTCACTGATACTTCTGTCAGATCTGGGATATGGTCAAGAACTTCTCTATCATTCACAATGATGGTAAGCATCTTATCCCTCATCGCCGTCGGTCGACGGCCTAAGGACATCGTCTCTGAACTCGGTGTGTCCTCGCGAAGCGTAACTTGGTGGTTGCAAATAGCAGGCCAGGCTTGTTGGCCTCTTCAATACGTCACAGGTACAGCAATCCAACAATATACAGTGCGATGAGATGGTGGTAGGTGGTAAGCCCAAGTACCACAGAGGTAAACCCATGAGGCAATCCAAGCAGCTAGGTGGGTTGAAACTCTGAAACTCTTGCTGCTTTGGACTACAATGGCCGTGTTAGTGGTGTTGTGGCTAGGCATGTCCCTGATAGGAAAGCTACCTCTTTGGTGCCTCTGATAGAGGAAGTTGCCGCTCCTGGTGCTACTTTAACGACGGATGAGCTGAAATCTTACCTTTCCATCAAGCACTTCAGACCTGACATTCAGCACCAAACGGTGTGCCATAAAAGGCACTTCGTCGACCCTAATACCGGAGTTAATACAAACTCGGTTGAATGCATGAACCGTGGGCTTAAGGATGAGCTGAGACGCAGATTTTATCATCTTGTGGGCAGAACCGATGAAACCGCTAAAGAACGTCTGGCTATCCCcccgttcaatagacaaggctgtgtgcgatgctggaatcgattctcaaAATCGATTTTCGAAATCGTTCCTGAAGTCGTGttcaataaacacgattttgaaagttgaaaatcgatctcggAAGCGATTCCAGAATCAATTCCGACGCGCGTTCAGTAGACACGATTTTTAAAATCGATGCCAGCatcgattccagaatggaCAAATAAAGTACGTGAGAAATGAGACTCCCCGGGATGGAACCTGAGGCCACACCTCGACTTCCTCGACTATCCCTGAAATCCGAAATATACCTctaccaagattcgaacctgagacacCTGGGTCACAGTATACTAGCTTATCCTACTGAGCTAGAGTGACTACTTCGTGAAATAGCAGTTAGTAACTAGTATTTACTGTTGAGCGGTCTACCTATGAACGAGTACCAGTACTTGTCAGTAGGTTGTTTACCTACTGACCCGTTAGTAAGTGGTACCTGGTTGCCCAACCTCAGTACTGCGGTCCTCTAGAGTTGCTCTAGAGGATTGGAGGTGGTTGATTCTAGGGTCCAGACCCGATATATTTTCACATGTCAcatcccgggatcgaacctcagACCTCCCGGTTACTAGCTCAACAGTTGGGGCCCAACTCGCAAACCCTCTCGAGTCTGTTTGGCGGCAAACGTCATATCCCTGCTGAGTATGACCTCTTTTCTTGCTGTATCGCCCCTCATAACCAGTTCGGGACTGGCAATTCTCCAAGGAGAGTTGTTTCTTCTGGACTCCACACGTTTCCCTTCTCGGTGCTCTCCTCTATGAAgcttccgtcacgcgccacgaaattttcagaacCACTCCGAGTGGTTCTGGAATCTGCGATTCTGGAAACGCTCTCAGAATCGCGCACAAGCTCCTTTGAACGCGCTAAGAACCACTTCTGGAAACGTTTCTGGGATCGTTTCCGGAGCTGGTTCTATGAACAGAAAATCCCAGaatcgtttctagaaacgcttCTCAAGTTTAAAATCGGTCTATTGAACAGGCGGTATGAGCGTGTTCAGTAGGAATTGTGATCTCAAACTTACTCCTATTATACCAACTTTCTTCCAGGCTCTTGCTTTGGCTCATGATGCTCTTACTAATTTATAGGCGGTTGCATTTCACTACTTCTGTTAACGAATAGCTGCACAGTGTCATTCTCAATATCAGTTATAATTAGTCAGTAGATGTTACTGCTTATGTAGGAACTCCATGAGATTTGTCCCATTCAGCTAAGATTGTGCATCTCTGGCACTCTCTACATAGAAACCGCTGGAGTCGTTCTTCAAATGGAGCCATTTGATCTTTGATTAGGTCAGCTTGGTCTTCAAGTGGAGAGCTCTTCTTATTGGTCAACAAGCCTAGGCGTGATCAATACTGATGATAAGGTGATTGCAGGTCACCATAAACTTTGCTTTATCACACCGAATTTCAAGTTTTCGACTTGTTTCGGTTTCGAAGTAAGCTATTTCAGGATTCAACGATCTCACGCAGTGGTCTTACTGTCATTCAAAGATTTCACGATCTCCTGGGCGCACGCGACAGATGGTGTACGCGTTGCGGAAGAGATTTTCCGCCTGTTCAACAGACCGATTTTAAATCTGATAAGCGTTGCTAGAAACGATTTTGGGATTTTCTGTTTATAGAAACAGCTCTGGGAACGATCTCAGAAACGTCTCCAGAAGTGGTTCTTAGCGCGTTCAAAGAAGCTTTTGCGCGATTCTGagcatacttctgaacttttcgagtttcgaggctcgatctcgaatcgattcggtcccagaagTTATATAATCGATTGGCTCAATGTCGATACcgggaaccgagaatcgatctcgaatcgattctctCGATTCaagggcgccggttcgatccaaggcaccggcatttttatgtattttctatttgaaaagttgcgcacaatgaaACCACTGAAACCCAAACCCGTGACATACAGCCTATAAGTTTTGAGTTACTGCTACAAATAGTTGAGCCGCTATAGTGTAGCGCTGCTAATTGTTGTTGAAATAGTAGCCAAGCTGCATGGCCGGCGGCCGTTAGCCGCCGTGTCACGGCGCATTTCGCGCCGTTCATCGTTAAACGAAGCACTGCTTCGGAAGCACATAGCCTAGAAGTTTTCCTGCGTATACCATCTGATTTCGTTTGTCGTAGCACAACGTACCATTCGCTTTCTCATGCCTACATCGAATGCAGCAACGCCGCGAGGTCAGGGTTCCGGATTCTTTCCACCCGGTATTGGAGGTGGCTTCTCTGGTGGCAGAAAGCGTCGCAGGATTGAAACTGGGATAGCACCCATTATGGATCTGTCTTCTGAGCACAGCTCTCCTGAAGCGCACTCTTGCTCTCGTGGTGTTCTTCGACGCTCTTttggtgctccttctcgctcctctggtgctcctcctcgcttctctggtactccttctcgccctcTGGTGCtctcctcgcttctctgctactccttctcgcccctctggtgctcctcttcgcttctctggtactccttctcgcccctctggtgctcctcctcgcttctctgctactccttctcgcccctctggtgctcctcctggcTCCTCTagtgctccttctcgcccctctggtgctcctcttcgcttctctggtactccttctcgcccctctggtgctcctcctcgcttctctgctactccttctcgcccctctggtgctcctcctggctcctctggtgctccttctcgcccctctggtgctcgttGTCGCTCTTCTGGTACTCCCTCTCGCTCCGGTGATTCTCCTCCTCGCTCCTCTGGTACTCTCTCCCGCCCCTCTCAGATCTCAGCAAGAACTGTTGAGGCTCCACCTGATGCCTACGCTGAACCGCCGTGCAAGTCTAAGCTAGATTACGAGAAATACGACACTTGCCCCAAAGAAA
>NW_003203827.1_32314_38550
AAAAGGAACCTTGACCGATTATTAATACACAGCTTTTCGTGACTTCCAGTGAGTTGGATTACCTTAGTGTCTGTGAGGGAATTATGAACCCTCAGGCCCATGTCACCCAGAGTGTTGGTCTTAGGCTTGTGCCACTCAGGAAAACCGCTTGCAGAAGACATACGACTGGTTAGCCGTGACACTAAGGACAGTGTGTGGTAAAAGCTGAATGAACAAGCCACTTCAGGCGAGTTTTACGTCAGTACGAAAAGGAACTCCAAAGAAATGCCGTCCGTCATGGAAAGACCCGCGTCAAATCCACAATCATATGGCAATGGTCCCAGGTGCTTGTCTCGGAACGAAGTCGAGCCTAACTCTCGGTGTACACGATTTGGCAAGAGCGGAGGTGTAGGCTCAAAAATCGATCCGAGTTGCCTAATGTTGTCGCGTGTTGAGTACTTGAGCCTGACGGCTACGAGGTATGCATGCAGCCACAACCACTGGAATAGCAATAATACTCAATAAAAAGCTGTCCACACCCCATTCTTAGGCCTCAAGACGTTGTACTGTCCCTGTAGGACCGCGGAGCTACTtacttctcgctcgcctcatGTTGTAATGCTACGATCGATGAGATTGAACTTAACTTTCGAGTCTTAGCTATCTGTGGAGCTTCGTCAGTGTTACCTATACATCTTGCAGAAGACACACGGGATGCTGCTGAGGGCTGGAGGGGAGGAAATTATCTTCACCTTTCAACGCTTATTTGAAACATTTGAAAAACTAGCAGatcccgtcgcttcgctccgggggaTCCTACTGTGAAATCCGGGCACTGCATCAAATCTAAGCGAGATGCATAAAAACCAaagaagcgcgcgccattgaTGGAAAGTAAAGGTTGATATCCAGGTGACGACCATAACGCAAGTGAGAATCTAAActgcaaattccaaaaaaacaagaactgcaggtgaaagcggagaaagggaaacccgaaaccccacccgaaacccgacgggaaaccagaaacccgaactgttatccaaggctaagtcgaaatgcaagtgagagcatgagctaaacttctttagaaaagaggcctattctttagaaatgaggatttccccGTGAAATCCCATCGAATACGGGGTTGCGGGAGGTAGCACCGTGATTGGTCGGTCCGTCGGTATTTTCAACCGTAATGACCCAAACTGTTTGGGCCACACACGGTCCGACCACATCAGGTGctaccaatgccttcaattgatcTCGTGACCCCCACGTAGCTGCGCGAAGGGCCCACCTAAGATGGAAGCCGGACATACCTGTCCGGTTTTCCAAATGTTGGTGGGATCAGTATGAAGGCATCGCCATATTCAAGGGAATAAAAAAAATTATTCTGGCCCGTCGAGGGACCCCTCGACTCTCGTGGTTGAgctcggcctcacagccgtacTCAATCTACGTTGTAGACCTGTATGGTCCAACTCAAGGTATGTTTCACCTTCGTTTTCCGCTTTGCAACACTCAAAAACCGTTTACGGGCGCGCGCACTTCACTTGTGTCATATGTCCTTCAAGGGTGCACCCCTCCTTGCGCGACATTTCACTCACACTACAGGACTGTTGTCCTTCCGCTCACCAGAATATTCTCCAGCGCGCCCCGAAAATGCTCGCCGCGCCCCGAAATTTCTCCTCTTGCCCCTAAAATACTCTTTTTGCCCCGAACATACTCTTGCGTGCCCCTAACTTTTCTTTCGCCAGATGCTCTCCAGGACGTCTTGCCATCGATAATAATACCTTGTATGGCATTGTATGCAGCATCATGGTTAAGCTCTCAGTCTAATTCGAAGTCGAATTATAATGTCCATGACTGATAcggttcaagtatacacccagattctgtaaACTagagagtgggggagcgtggatgagatttgagggttcatgtcagcgattgctgaactttggtgtctcgaatatcatattcaTGGCTATTCTGACCCCTCTGGTCTGGTTTTAGTAGTGGTGTTATTGGTGATAATACTGTTGATAGTCCTTCGGTGGGGGTACGCGTGATAATAATGTTGTGGTAGATGTTTTTGTTCTTGCCGCATTTGGCAGCCTTCCTCAGACGGCAGCCTTGTGATGGCCAAGAAAGAAGGCCCTTCTTAGAAGGGTTGAAAGAATGAAATAATGATAACAAATAATAGTGGTACTTTAGATCGTATAATACTATTGTTCTTATGCATATCTTTTTAATTCTTATATTGGCATTGTCCTTCCATTCCACAGCTGACTTCTTCTTCTGTTCCACGGGATTTCAGCCGGGTAACCGTTTTGTTCCTTCTCTCAGCTTAAACTCCAATCCTGGCGGAACCTCCCGGCCACCTCAGGTGACCTCATGTCATCATTTCATACCCGTTACCTTCTCAGCCATCTACCCACCACCTTCATGCCTGCTGTCACTCGCAATCAGCTGGCCGTCTGTGCGCTGGTTGACCAAGCCTTGTGGTAAATTTCCTGGCGTGCACAGGTTGCCCTGAGTCAGGGCCCCTGACTTCAAATGTCTATGAACCTTTTCTCCAACCAGGCTCATCCCGCTCCTCGAAGAGGAACCTCTCCTCGAGTGGCTGCAAGCTCATAAGCTCTTGAGCACGCATCTATTATGCAGCTGTGGATTGCTCCGACGTTACTCCGAAACCACCAAAAGCGGCCTTCGCGTTTGGTATCTCAGATGTACCAACTCTGAGTCAGAGTCTCTGACTGTCCTGTCACTGATACTCCTGTGAAATCCGGGATATGGTCAAGAACTACTCTATCATTCGCAATGATGGTAAGCATCTTATCCCTCATCGCCGTCGGTCGACGGCCTAAGGACATCGTCTCTGAACTCGGTGTGTCCTCGCGAAGCGTAACTTGTTCGGATTCAGTGGAACTGGAACCCGGTGGTTGCAAATAGCAGGCCAGGCTTGTGTCCTCTTCAATACGTCACAGGTACAGCAATCAAACAATATACAGTGCGATGAGATGGTGGTAGGTGGTAAGCTCAATTACCACAGACGTAAACCCGTGAGGCAATCCAAGCAGCTACTTCGGGTTGAAACTCTTGCTACTTTGGACGGCAATGGCCGTGTTAGTGGTGTTGTGGCTAGGCATGTCCCTGATAGGAAAGCTACCTCTTTGGTACCTCTGATAGATGAAGTTTCCGCTCCTGGTGCTACTTTAACTACTGATGAACTGAAATCTTACCTTTTCTTAATACTTTAACTTTGCATTTTCTTCTATTCCTTTTTATTTtcttttatttttttttctgtttGTAGACAACAGTGTTAGATGGTAATGCAATAGCCGTAAATAATTATTGTTCATAATCGAGCAATGTTGGTGGTAAATCAAGGTTtccattccagaatagattctgagaactcattctgagagcgcgattcgttgaacgcgtttcggaatcgattccagaatacATGCCGGAATATTTGTGGTAGTTGTACATggcaccaccatcacagcagCTGCCGTCGTCACCGCTACCATTGATCAGTCCTAGGACAGCCCTAGGTTTGACACCGTTTTCCGCCCTACCGAGGTGAGTTTATCATTAAGTGTAGTAGTTGAGTGGAAGGGTGTGTATAGATCTATGGTTGAGGGTGTTCTCCGAAGCCCAGCCCCCCGACAACGGGACCAGTTAGGCTTCTCACAAGAGGCGGCCCAACAACCCCGATAACATTTACGGTGAAGTTAACCCCATTATCTCTACATGTCTCCCTCTTCGTACGTTACCTATTTCTTTTCCATTTTGGGAGGACCTTTAAACTTCGACTATCATCACGCTTAATACTCCACTGAGCTGTGGTTGTTGACACCCCCCTCCAAAGAGGATGTATTGTTACGTTATTGTTCGTCACCTTTGCAGTAGAGCATCATTAGTAGCCTGGTTTGTTCAATTCTCAAATAATAGAGTTACCGTTTGCGTTAGCGTCCGTCTCATGACGATCATGCCTATATTACTTTTCCATACGATTTCACTCGTGGGGCTTTGCGTCGAAGTAAATGAGTCGAGAATACTATTCTCAGAATAGTATCGATAATGAGTCGACCGTTGATCTGTACGGAACTCACGCGCTCAAACACGTAGGACGTTTGTATGATAAGCATCGTGTCATGTACGTAAGACAGCAACGTTTAATCCACTGTATTAGCGATCAGTACAACACATTGCACGAGGACTTTTGCTGACCTATAGCAGTGTATTTCTCCCACAGAAATGGACAGTCAACAAACCTTCGCCCTGAACGATATTTTGAATGATATATGCAATCCTGATAGACCACGAAACAGGATGTATGTGGTAACAGGCATCGCTGGCGCCGGTAAAACTTATCATTCGTTTCACTTCGGTAAAGTCGAAGTGAAACTCGGCTGTCGTGTGTTGGTCAATATGAACTACGGCGATCTCGCGTGCAACGGAGATTTGGGTACTGTCGTATCGTTCTCGTTCGAGAATCTCGAACGTGAATGCTACGGTCGTAGCAATCGAAAGGCATTCAAGACGTGATTCGCGCATCAATGTCCGCCTAGATCGAACGGGAATTGTAATCGGTCTATACCCTCTGAAGCAAGAGGTGATCAGGCCGGACGGGACTACACTTTGCCACATACGCAATATAGGCATAGAGCTCGGAGCAGCAGTAACGTGCCATAAATCGATTAGAGTCACATTGCAGTACGTGGTAGTCGATTTGAGCCCGATGATGGGTGATAGAAACATGAGCACGGCCTCAATCCACAACTCCATGGAGTCTCGTTTGGCCCAGCCATGGCTCTTCGGAGCGGTTTATACCATGCTGTCGCGTGTTGGGTCTTCGAATCGCATATACCTTAAATTTGTTGGATCGAGCAGATTCGCCAGAAAGATTTTCTTCTCTGGAAGTGCTCGACGATTTGACAGGCTCTGTCATGAGAAAAGCCGTACATTTCTGGCGGTCAATGCGAGATTCGGCGCTCCTCGCAATATTCCCGAGGCCGCATCGTACTCATCGAATGATGATTGGAATCAAGAGCTGACAGCCTTGATGAAGAACGTATCGGATGAAGTGAAACAGACTGGTGAAGAACTCTCGAATAAAGCTGTCAACTTCATGATCAACGCGAGTGCCGCGGGGTTCTTCGCTCAAGATGGGGAATCAGGGAACGGAGAGACAAGCTCAGCTTATGATGCGATGTCAAGGGCTCGGAGAGATTCCTTCATCGACATGGCTCGCAACAACAACGAGGCATGCCGTGAGCTTCTCACCAGTCATCCCCGCTCGGCAGTGCCAATGATTTGACGTATGCGGGAGTACGAGCAAGGTGGCAACAGTGAAaatcatgataatgatattaGTTCGCCACGAAGTTGTACTGCCCCATCCGTGGTGATATCATCGTCTGAGAATCGCGAACCAATGCCATTCGACATACCAGACGTTTACGACACGTCTTCGCATACTCAAAACAACTCTGAAACCCCCCAACAAACTGTTGATGGATCATTCGTTTTCGTCGGAGCGGAAACAGACCCTGATAAAAGCGGAAACGGTGATTGCGATACAGATTGGCAAGCTGGATCAGAGTCTGAACCCGACTCGGATAGTGAGTCTTCGGCAGATGAGACTTGCTCAGTGGATGAAAACGATCTTGCGAATGCTCCCAATACAACAATAGACCCGAAGCATGACGATGCTAGGTGGGATGATGAGGCTTATTATACCATGGTTGGCGATATCGAATCCGTAGTCGAGAGGTACATATCCCGTAAACCATGCCTGTATCGGTCTAAGAGCAAGTCGGAGTAAAGGAATCGGCTAGTTCTGTGTTGTATGCCTGATAACTTGGCGCACCGCGTCCTTTAGACGCCTCTGTAGCTGTCCTGCTCTTGTTTCTAACTCCTCCGCATCCCTTATCTCCGTTCCCGAGTTGCACTTGTCTACTTGCTCTATGAACTTCTCCCAGTTCGTTCTCTTGAGATTTCGCCTTCCTTTCGCCGTGCGCCCATCCTGCCTGTCTCCCCTTCCGTCCCCCGGTGGTGCGAGACTGAGCCCAAGGGCTTCATGGTCGCAGGGAACGGCGAGGCCCATGACATCCGCCCCTTTTGCGCAGCATTCCGCGAGGCTTTCCCCCAAGAAGTTGCCGTCTATGGCGGAGCCCCATCTAGTATTGCGGAAGGTGTCGCGTCCCACATTGACGTTCACACAT
>NW_003213971.1_44994_51122
AACCACATCATGACCAGGCTTCACATCATCACTCACGATGCGTACCCTTTTATTCTTCTTCTGATCCTTAGGCACACGATAGATGAACCAGATGATCATTTGAGTAGCTCCCAGAACCTGAACGAGAAAGTTCCGCTCCGTTGAACCTTTCTACTCCTATTCTCACCACTCCAGCAGCATTAGGAATCATAATGTGCATGTCCCCTGTGAAGAAACCATAACCAAACCACACGATCGCCGCGAGCCATCCGCCAAGCGAATACAACGGTGGCATACACGACGAATCCTTAGTCTCTGAAATGCAATGCTGTCAAAGTGAAAGCTTGGAGTGAGAAGTTAGAGCCTACCGATGATCGTCTTCAACACAGCAAGCGGGGACGCATACATCAAAATGTTCACGAAGACGCAAAAGCTCCCCAATGTACTACTAGCATCACTAGAAAAGAGCAAGGAACAGCACATCTAAAGCGAAAACACTCGAGTACAAAGGCAATTTCAGAGAGGCACTTACAATGAGCAAATAGCAAACCACCAAGCCAAGGTAGTAGAGAATTGTCATCCTCTTCTCAGCAGCATATCTCAGGAATACCTAACATGAGCAGAATATAACTAAATATACTATATATAAAAGCTTACCAGCATGTACGTGATGAACACGCAGGAACTGAGGGAGTTGATGAAAAGGATCGAGTTGCGTCCAGGTGTCTAAAAGGGGAACCATAACAACCTCAACGAAATCACCAAGCGGTCTTATTACTATGAGAGCATATGAAACCCACNNNNNNNNNNNNNNNNNNNNNNNNNNNNNNNNNNNNNNNNNNNNNNNNNNNNNNNNNNNNNNNNNNNNNNNNNNNNNNNNNNNNNNNNNNNNNNNNNNNNTCTGAGAAGATTACTTCTTTTGAATGGTATTGAACATGACATCCAACTCCTCTAGAGCCCAGATCATAGACTCATCAGCCGTCATGCCAGGGTAGGTCTGAACACGTATCTAAGGTTGATTGCACAAAGATGCAAAACAGGTCCGATAGAAGACTTTTACATTCACGAAGGGCTCGTTGGGGTGAGGGACGGAATACCCCGCGAAATCAACCTTGGGACTGAAAAGTAACTCATGTTCACCGCAAGATTCCCCTAAGCGACGAAATTAGCTCGCCAAGGGCGCTAGTGGGCAAAAATATTTTTTACagcgaaaatattttttccaaaTCTTACTTCTTAGCAAGGACATATCGTACGGAGTTACCCAGAGTGTGGTCCTCGTTCTTCAGCTGATAAGTGCCGCAAAGGTCCGCTGTTGACGACATGTTGTACTACGGCAAGTTACAATGGCAAAACCATCCGACCACTATCAATgaaagtagcgcgcgccctagtAATCGATATATCTGAGCACCGTTGTTATGTTCACACGTATTTCCGAGTCCTTCCTTGAGGCAAAAGCATCCGCCTGAGTCGGTTAAGGTCACTTCTGAGGTTAATTCGGGGCTCGTGGGTACCACGTCGACTCCCTCATTCCTCGACTTTTGGGGAGATCGCGCAATAAGGCTGTGTTATACCTCAACTTGCCTGCTACTAGGAGTAGGTTTAGTAATACTAGCAGatcccgtcgcttcgctccgggggaTCTGTAGCTCCTACGGAGGGCAAAGTTGTCATGCACTTCCTGCAATTTGAGTATTTTTGCAATTGGTTCGTTCCGGAAGTAGAGTGTGGACTCCAGAGTGCGGAATAATAGTAGGTCgaagttgtagtagtcgttatGTTTTGGAATGTTGTTTGTTCTTCTGATGGTGGTCGGTGCCGTGGTTCTCGTTGCAATGGGGATTGATGTGCTTGTGGTGCTGATTGTGACTGTAGTATTGTAGTTGAGGTCGTTGTTCAGGCAATGTTGGTAGTAATCACGCTTGCGGTCGATGTTGTAGTAGTACCTGTAATTGGGTTGTTGTTTCTTCTTGTAGTGGTGGTGGGTGTCGTCgtcgttcttgttgttgttggtgctgttgGTTGTTTGTAGTCGCCGTGCGTGGTTGTCGTTGTATTAGTGGTCGCCCTCTGCCAGAGGGCCTCTGGTCTGGTTTTAGTAGTGGTGTTATTGGTGATAATACTGTTGATAGTCCTCGCGGTGGGGGTACGCGTGATAATGATGTTGTGGTAGATGTTTTTGTTCTTGCCGCATTTGGCAGACTTCCTCAGACGGCAGCCTTGTGATGGTCAAGAAAGAAGGGTTGAAAGAATGAAATAATGATAACGAATAATAGTGGTACATTAGATTGTATAATACTATTGTTCTTATGCAAGTCTCCATTCCACAGCTGACTTCTTCTTCTGTTCCACGGGATTTCAGTGCCCGAAAACTCCAATCCTGGCAGAACCTCCCGGGCACCTCAGGTGACCTCATGTCATCATTTCATACCCGTTACCTTCTCAGCCACCTACCCACCACTTCCATGCCTGCTGTCACTCGCAATCAGCTGGCCGTCTGTGAGCTGGTTGACCAAGCCTTGTGGTAAATTTCCTGGCGTGCACAGGTTGCCCTGAGTCAGGGCCCCTGACTTCAAATGTCTATGAACCTTCTCTCCAACCAGGCTCATCCCGCTCCTCGAAGAGGAGCCTCTCCTCGAGTGGCTGCAAGCTCATAAGCTCTTGAGTACGCACCTATTATGCAGCTGTGGATTGCTCCGACGACGTTACTCGGAAACCACCAAAAGCGGCCTTCGCGTTTGGTATCTCAGATGTAGCAACTCTGAGTGTCCTGTCACTGATACTCCTGTGAAATCCGGGATATGGTCAAGAACTACTCTATCATTTGCAATGATGGTAAGCATCTTATCCCTCATCGCCGTCGGTCGACGGCCTAAGGACATCGTCTCTGAACTCGGTGTGTCCTCGCGAAGCGAAACTTGTTCGGACTCAGTGGAACTTGAACTCGGTGGTTGCAAGTAGCACGCCAAGCTTGTGGCCTCTTCAATACGTCACAGGTACAGCAATCAAACAATATACAGTGCGATGAGATGGTGGTAGGTGGTAAGCTCAATTACCACAGACGTAAACCCGTGAGGCAATCCAAGCAGCTACTTTGGGTTGGAACTCTTGCTACTTTGGACGGTAATGGCCGTGTTAGTGGTGTGTGGCTAGGCACGTCCCTGATAGGAAAGCAACCTCTTGGGTGCCTGTGATAGATAAGTTGCCGCTCCTGGTGCTACTTTACTACTGATGAACTGAAATCTACTTTTCTTAATTCGTTAATTTTTCATTTCGTTGTATTCGTTTTTATTTTCTTTAATTTTTTCCTGTTAGTGGACAACAGTGTTAGATGGTAATGCAATAGCCGTAAATAATTGTTGTTCATAATCGAGCAATGTTGGTGGTAATCATGATAGTTGTCTGCAAGGTTTGATTGCAGACAGGGCAAGTTCCATGTAAAGATTCTtgattgttcttgttgttgtggatGTTGTCATAGCAAATAGTAACTGCTAAAGGGTTGGAGCGCAAAAACTTTTTGCCAAAAAGCAAAGTGATGGAATGTAACCGATATAATCTAAGAAGGTTGCTTGGTCAAGTAATTAATGTTCATGATTGTCAACCGCGACTTGCGGTCCGCGAGGTCTGTGGATCGAACCTTGCACCCCGCAATTGTAATTCCAGGGCGGTCTTAGACCGAGTTACTTTTACGACCGCCAGATAATTAAAAATTTGCACGAACTGCGTGAGTGCACAAATTGCCTaactgcaagaagtgcaagaaaacgtgatgaaattacgcacgatgtaggtttaggaatgcgttgaaaagagtagaaGTGGGGTGATGGGGGGCGTTTAGAATTGAGAAGTGGGAAGCAACGCATAAGAGGGACACATGCTGAGAATATAAGAGTATGTAATAtgaatttgtggaagaaattcgaaaatgtgaattattaacgcacgattatatccacctaGCTTAAAAGTATTAATAATCAATGAATCGGGATCCATCAGAACTTATGATACAGGCGTTATAGGCCTGTCCCCACCTATGGGTGGTCCACCTTGGGTAGGCTTCCTATTGATGTGAGTAACTTGCCTCTGCATACAATGGTTATTAGTGGGTTTTGCTCCTGAGCAAGTGCCATAGTTGTAAGCATCCGAATCGCAGTGGAACAAAGTGGTCAGCCAAGGATGCGCCAAAATACCCGTCTGAAGCCCGAATGCTCAATTCGTTGAGCATCTCCACTAACAGTTAATCTTCTNNNNNNNNNNNNNNNNNNNNNNNNNNNNNNNNNNNNNNNNNNNNNNNNNNNNNNNNNNNNNNNNNNNNNNNNNNNNNNNNNNNNNNNNNNNNNNNNNNNNGAACAGTAAGGGTATATAGTGTATAACCTATACTACTGAActatgaataataataatatagataATCAACTCCCCGCTACACATATTTCTATATCAACGAACCAACAAAAAAGGGAATATAATACTACAGTACTACTCTATAAATCTATACATCGAGGTATTGATATTGATATGAATCCCTTCTCATAAGAACAAGCCAACAAGTAAGATAGGAAAGCGAATTACTCAATCTCTAGCTTACCACAACAAGACGAAGATGATCTTCGCTGTCCCACACACCCACACACAAAATGCTATCATAGGCTGTCTATCACACAATACGGCCGTATGAatataggggccactatgccagcAGACTAAATAATCCAGAAATCAATTTGCCCAGtaggggggcagctatgccagcggactagACTATTCAGAAACCTGATTCCCGAATACGGGACTGCTATGCCCGCGAACTACACCATCCAGAAATCTAATCGCCGAATacgggggccgctatgccagaggactacaTCATTCAGAAATCTAATCGCCGAATacgggggccgctatgccagaggactacaTCATTCAGAAATCTAATCGCCGAATacgggggccgctatgccagaggactacaTCACTCAGAAATCTAATCGCCGAATacgggggccgctatgccagaggactacaCCAAATCATATAATCGAACAAAGTAGTCAGTTAAGCGACGCGATCAAAATAAGGGTTAAAATTTCGCAAGAGTAAGAAGACGATTTCATAACTGAGAAAGCCAATTTCGCCCATAATAACATCAATTTCGACGGGATAACCGCATGGGGAATTAGCCTAGAAATTAATGATTTGGAAAGTTATCCGAGCTCGCAACTACAGCTGCCAGTGAAAGACGAAATAATGCTATCACACATAAGTTGTCTGTTCCACCGTATAAAGCTTCTACTAGTGGACAAGCATGAAACATGCGTCGAGGAACCACAGGATGAAATTACTACAATCCCCCCGAATCCCCAACCGGAGCAACACAAAACACTGTTATCGCCCAATTTTCGCTCAATCACAGATCACTGAGCTACAACAAATATTCTACACAGGACTTACTACGAATGGACAGCACCCGATAGTGATGTATGGAGGGTGCGCTGCCAGTAAAGCAAGTTGAGATTGTCAACAGTAGCACAGTCGTCCCCGTGAGTCACCTGAAACGCTGTGTAAAGGTGAAGATAAATAATAACAGAATGCTGTGGATCGTCTAACCGTCACAATTTTTCGTAGAACAAGAGTATAAACGTCAGAAAATACCTTGTCTACAGAGATAAATAGCAACAGCCAGAGGAGCGACGGTCCATCATCTTCGAACCGTTTGATCGCGGATCTCCACGAGCCGATTAACCTGCCCTATAGGAAATCGACTACAATGGAAGTAGCAGTAAGAACCATAGGTCGCTTACTACCGCGATCACTCGCTCATGCTAGCAACTTATTACCACGTATATAAAAAGAGGTTAAGAATATGACTCATGCCACAACGTAGCAACGAGCATGGTTCAACAAAGACGCTTCTCGAGATGCAGTGAATTATGTACTGTTGTGAATGCCGAGATAAAACGTCCGAATgggagaggagaaggagcGATTATATTAACTGTATAGCAAGTAGATTATCGCtgactctgtgaaaaaccatCATATGCACGTACAACGTGGATGATGAGCTCTGGCCACTCCTGGTGAACCTTTCTCTATACATAGAGCTAATTGCGCGAGCTCACGCAGCTCTATCGTAG
>NW_003215766.1_618325_624720
tcgtgactcatgatgtttgttaagacgtagagctgacacgaagcacacccattcgatcacggacacttaaaccatcacaacttacagccttatcactggaataggaatcctctgcagcacgatcagagctcaaaaaacgagtgaagggaagcatgatgtcgttcttcctagcgaagccgacaaggagattccaaaaggaagagtcataacgactaaggataaggtaggcatgaaatggagatgcgaacttagagggcaaatggttacgttgcctcatagatgacggtgaaggcgtactgaacagcatgcatgtcctcgacgctcttgagaacggaaagaaggccgctgatgacctgacaacaaacatgtcatctcaagatgcagaggcatgagcactgacctcctcgttacgctgggcgagagtcaccactgcactgctagaagtaccgtgaatctgattcaaccactgggcggaacccttagggatctgaccagcgttctcgagcctggcataataagttatcccggatcaacttccacgaatagacttacgactgccagtcaggcttggagctcaaaatagcggcctctcgcgagaaatcatccggagcagccttggcttgttcgagcagacgctgatgtgattcttgcattaccgtaaaacaagcgttgaaactacaacagccagtgtcatgcaactctgcaaggcatatcaaagcgcgccacgaaattccaaaaatggttgataaccgaaccgctaagccacaaacgagcaggacgcttaagttgaccttttaccatgaaaaatgctcatgttccaaccatcgtacccaaaaccaatcaacgcgcaacgatgaaggaattaatcacacgtcgaggaataaccacagaactacgcgagaaaacgcggaaaccagaaaaattccccgctagtcatgtattacgctgaagtcgagcttatgcgcaccaaagcggtgaaatcttgcattcttgcattttctcacaaatctttggagagttaccaaccgctctcttcggggtgttcaatggacctctcctgagtttcagaagcgcccccaggattggatttcgtaaaactagattacgacagcgctcttaagactcaggagaagtctattgaacatgccgcttgattctcccgtaccatcctcagtcaccaacagaaacgtataccacatcatgtggtccacatgtacgtgccaagtgaactactcctgtcatttctctcaggccttggccgtatatcgtcttgtcgcagctttttaagtctctggggaggcaatggtacgctcagcaatatgcattgtgttgcgttggaatttatcggggtctccctcagaggagcgccagcaagtaaaaacctggctcagatcacttctgttacacccagcttgccctcttctgttacacccgatccctctccgcccgtttcactttgcctcttcgcccgtttcgtcaatatgttactgctctcttgaaacgcttccttcctcaatctattcccacagtaagactcggtgtctgagctcatcattacatcgattccctcctttctcagccctctcatgtcctcatcagatcatgccgctcctcctccttctccgcaacgaaggcctccatgtctctcccctgccacccgtcgcgaactgcgctttcaacgacgcgctggacagttcttacccccagcctcgtggttcgaagacctcgctcgccggagactcttacataagtccaacttgactacttcaccacgtttcatcttaatctctctatgtcagattcgttaacgactttgctggaatgacaactgcccagaggcgccgccttgcccagctatggcctcacaatcgagctcctataccctctcagctgcttgccgccagacccgccagtgccagatcggtgccctcctacccactcataactgacttcttccagcttaggaaagtcaaactgcgtttgcacaccgacgatcctcctggtagtggtaacctcaagcttgtcgttgatggctggctgacaaacgcggtatggagagcccttaccttcgatacccctatcttgtgtcctgatacggatactgccagagagttcatggtcaacgagtcactgatgcccggtgcgacaaggtgagttatcaggttgacctcttcgtccgacctcaagttcaagtcacctttcacttcagatcccaaatcatcagccgcctacttcatgacgtcagtaagatacctggcacagaaattgttgcccctccctcgtcattaatgtctgactcgtagttattgttcagtaggttgtatttccgttatcctgctattcaattgagtgttctgtgtgatatctcgaccgcattgcatgctgcactaccccacgatacgctacagtctcgcttgttcacattcaattcattatactgtgctgatttcctttccctctcagttgtaaacgcctatgagcattaatctcgtccaaacacgctccaaaacccgagctgtccaacaggccttcactaattgcaaaggctgctcgacattcgactgtctctcgaatgttccatgccgctccttctcgccttctgccttccttgccgcttgcactgaagagactctattaccgtggttggagtgccatggcttgttgaccactgatgttatgtgtccaacatgtggaaaacgcaacctagtctacaagaagagatccaggtcagggctccacctatggtatttacgatgtggagcccgacgatgtggcaagacgtcggtctctgtccggtctggcatctgggctcataccgctacatccttccggaaaatgctctccatcttcatcgccatcattcttggcgatcctgtccccaagatcatacgtgattgtgatgcctcgaagaaaacggtgtcggccttctgtggtctcgttggagaagtctgtaaccttttcaatgtctcccagcgagaacattgctcttacgagtacatacaagccgatgagacggccattggccgaaggaagtaccatagaggtcgccgacaacgtcagtcgggacctctgtgggtacagaccgtcgctggcatagatccctgctctggtaaggtcctgtatgtgtcttcctcttacgtccctgatcgctctgccaactccttggagccgctcatcatggacatggctgcagatcgtactcttctggtgaccgatcagttacgaagctaccagaccattgtcagtaggaatactcattttttctccgagcaccagacaattaatcactccaaacagttccgcaacgatgctggattcaccacgaatgccatcgagtcggtcaacaacgttctgaaaaccgagatccgcaagaggttctttcattattgtcctccagacgctcaaactggtgttgaacgtctcgccatcgccactttcgtcactaattgtaggctctctaaggaagatctggtccttcgcttcttcgccgccatgaggatggctcaccagatgctcgaggccgatgcatgagctcattctccgcctaacggccttctataatgcccttctgtgttagtgccatttcacttccccggtataattcagtatgcaggccacatctaatgttccatgatatgctttgtgtgattctgatactgggtgtattgcgttgctccaatgcgggtgtaatggaagttcgcgtccccagtaaacctttcatcatctgtcgctctcacacatcacacctaagcctccgacctgctctgtcattacgctaacctgaccgttgaagaagatcttccaagcttccatatacagtgtatgagccacacgatgcaacctcgccttgctttgagaaaacccttctcgacttgtgcagcagcggcttgcttaaggccggacttagcggggcagtctctagcgaaatggcctcgttgatgacatgcgaagcacttgaccttcttcatcttgtcaggtttatcttgtctccttctcggcacattatcatttcggccacattccttagctgtgtgcccagttgctttacacacatagcaatatttgccactagtaatggccgccgccaccggttgagtgttcttcggcatgagcttcaatagggtccgtgctttagcaacgacatcgttcaatgcaagttccttcccatcctcctcaaacgcatcgatagctttgcggacgtcggggggtaggcaatacaggatactctccttgagcaacacgtccgtggctacgccggaagtaacacccaggactcgcagatatctcttgaactctgcaagcacaccatccaccgtgtctccctcacgccatgagcgcgttatcaacaatttccaagcttgccctgtcttcaaagagtaggcttgccctaaacgtcgtaccacatgcgtatagaccctgtcgctctcgaccacgtcctccacttcatctagagcttgccgagcgacatcttttgcggcacccttcatgaacaggaccaagtactgcgccttctggcgtggactccacttagaagcatcaccaacagtgtcaaactccctcagccatagagcaaagtcaccttcgcctttgaagggctccagcactgattcaagtttaaacggcatgtgtttttgtacggaatgagagtcctgggtctgggcaccagatgttgagaaccgtcagacagacccgactctgaactcgacagagggaaggggaaaagccgaaagcttaacttaactcttgttcctcgaaaaccctgtgcatgcgtatcgatccgagaatcgatatcccacacagaagctatacactagtctcgtccgcgcaacgagaacagcaaacagtcctgcggcacacaacgaaagggacgtcactatgactaataatgtggcaacgaacgatccattacagggggatccatagtccgcgtgatgtggacttacttgcacttgatgcacaccgatgcggtcccggcgaactgccttccggatcggataggggtgtggttgaagcacaccatgtcattgattcattgctgctccctgttcaaccatgtgattgataggtaaagcttcatgggacggtcatacacgtgtcttcacacacgtgaggctgtacggacgtgtagattgcgtgctctgcgcgtgcttgcgtacactcttgcgatttctactggtgcaacgctccgccaagttttcaagaaattctcgtgcgagtcacgtaattttagggcgcgcgccagtaatcgcggcctgcaatttacgagcactcaacagattttatcattgtcgaggagttgctgaaaaatgaactacccccaatcatcggggtccagcagtgatagcagcagctcatcagtgccacatggtggtggacgggtacgctctcaatctgggcatgagtgcgtagtagagaagagccctaaaggccggtttcaccggttcaaccggaaactgggatcgggcagttataagacggtttatttggcgttcgataatgacactggtagggaggtggcctggaatgtgatatcttttgcccatctatcgcggcatgagcgaaaacggatagatgacgagattaaaattgccaagtcgcttgaccacgatcggattttatccttcatcaatgcgtggatcaacaagaaaaaagaggaagttgtatttatcactgagcgcgtcaatggcggctccctacgacaatacatcaatcgtttggatgggcccttgaaggtgaaggtcatacggatgtggtgtaagcagattttggagggtatcaactacttgcacaatcagctcaaggtgcctgtaattcatcgggatcttaaatgtgataatatctttatcaacggtagcgacggtaaggttcttattggcgacctcggcctttctactgcattgcagcatgcctctgttgccacctctattgttggtacccctgaattcatggcacccgagctgtacgaggagagttatggtccgtcggtggatatctatgcatttggtatgtgtctattggaaatggtcacgaggaggttcccttatgctgagtgtgctactccgggccaaatctacaagaaggttattaatggggagatgcctgacagtttggagcgaatacagaacaaggagttaaagcgtattatcgagcagtgcatcgagaaggacccggctatgaggcccacagcagctgagctgctgacgatgtcctgttgggaccagaaggacgatggcgacgagttagccactctcgagccattgccgtcatccaaagatgacgatggtgagggtgttaatgatgagagccctaataaggagaagggtcatcggccgcgaaaggggcgtggtctctctaatgtgcctgaccgcgctgttggggtggataccgttgctagt
>NW_003206281.1_270589_276852
ttctgataagtaatgctgggctcgttgaggatagttctcaaNNNNNNNNNNNNNNNNNNNNNNNNNNNNNNNNNNNNNNNNNNNNNNNNNNNNNNNNNNNNNNNNNNNNNNNNNNNNNNNNNNNNNNNNNNNNNNNNNNNNtcttaggcttacttatagtgatatattttttaccgtgcttgttgacaatagtaactcccaagatatcacttgttggctggatatccatatcgaagatcttatgggacgatataaggaagtcgtagtgccggagggcgtcgttaataatagctaattcttcaatagcatgcccataagtagccaccaaaatgtcgtccatatagcttttgcacatagatggttgttttaatggggttagatgtaagacgtatcttactgaggttcccaaacaccatggagcaacatttatcccatatggtaatgataggaatcgcatagtacaataagaaccatcagatagtaggactcgggtgtctgtcaacgtagagaaatactggcccagccgaatacatgtgaatgcatcacttatatccaaagtagcatgtgaagtaaatagtctagcttcaagtaacacgtctgggatttgggactgcttaaaagccatgtcactgcacttgtcgtggaggtagttattcacatataggaatgtcaagacaactctggcacgttttcctcgtacaacataataattctggatagtagtggcctctgaacgtggtggtagccgtacaactttacccgcttgttgccatttatgccatatattcaccgaatcttctaggtcttgcttagggcagttcgccatacgagtatgtaaccttccataccgtttatactctgcgacattcatcggctttatggtacccttcttgatctccacagtaaagcatttagtcttcttgacagcatcataagtaaggtaaagagtaatccatcccagatcttgtacagtagcaagtatatgtaggtgtgagggtaaggtagatgcagtagtattatggtcttcatgaggtacttgatggacgaacgaggttacatgttgaggagcgggcgcctttgagagagactggctgtgtggttgtacgggatgatcggatgtggtatctgagagatgaagggacaacgaaggtggtgtagtagactgatcgaccttcaatccaatagcacgctgtagtgctcgtccaacaatgatattttcaacaatatgttctacaattatgaacggatatttcactaactttgtagacgaaaaacacaatggtaaaattacagtaccaatacacggaagtggtttaccatcagcagtgaacaattggtgtgatgatttattactatattgcaatacattactagatcttaacttatcaacatatcgtctatcaactagagaatattcactaccagtatcgataaataaattacatttatgattatatacagtaacagggtaaagtaaccgcgatgaatgattagtagaacaatttactgtgggtgggacaggtgaacgcggttcatccctgtcccgtactcgttttccgaaaaattatcatactcaatggtatcgacagtattagtaacatcgtacatactaacatcatcttcatgattggcagtttggttaaatgaacggttttgattgtcaggtcttcgtccattccgtggaaaacgattattccgattcccataatcaggagatgcttgctggtctcggagacgccgtcgacactcacgccaaagatgaccagggataccgcagtagtcacaggtagaagaccacgacctatgttgagggaaactacgacgattgtatgtatagttgttccttccaggtctccttgagggttgataacgaccatagcggtagaatccgcctttacctttaccacgccgggaaatgaagttcaccatgagttgttgttcttgtcggatagcttcagcaaggtcagcaatcgctgctacagcagggtcggacttcgtcagaggatcgttaagttgaactgatggtagattcacagcatcaacagtaggggcttctagtggtgcgtcgtgagtaattggagtagtaccagtaatcgcattggaaccggtattagatttactcgatgagggggtcgtctggatagcttggagtctcttagccatacgtaatgcatcttgtagactatgaatagattctcgtgactttctcagatcaacttgtaggtcagtaggtagtgaagctatgaacttagctatgagcaaagcatcccttgacttgctgtctaacgttagtccgctagactccagcaactccgtaagcttataggcatagaggtccaaattatcagtagaatcatacttagcattagaaaactgatcaaaggcagtactttgctcgggggcaagctcgtcttccaacttctgcatggctttagatagagtactcctattttccacaggtatcctggtgaacgttaccaatgcaaccttctccaataaagtcggtaacttcttcaaggcgggctcgtcagtccaaccattggcttcttgacagtaggcaaaacggagacgccactcacgaaaacttccaataccagaatagggcttagggacagcagtgtatttacttacggtggatgtcgacgtttcttcattacttggttttgtcatgttgaccagtaggagctgctaccactttgtggaacgcaagaactgtatgtatcgtaggaggatataagtatacaagagctatagcaaatgggaactacatagcttagctaatagctgagggagacaggtctgtgtcagtcaccacacgctacttccttccggaaaatgctctccatcttcatcgccatcattcttggtgatcctatacccaagatcatacgtgattgtaatgcctcgaagaaaacggtaacggcgttctgtggtctcgttggagaagtctgtaacctttccaatgtctcccagcgataacattgctcttacgagtacatacaagccgatgagacggccattggccaaaggacgtaccatagaggtcgccgacaacgttagtcgggacctctgtgggtacaaaccgtcgctgacatagatccctgctctggtaaggtcccatatgtgtcttcctgttacatcgatgatcgctctgccaactccttggagccgctcatcatggacagggctgcagatcgtactcttcttgtgaccgatcagctacgaagctaccagaccattgtcagtaggaatgctccttttctccgagcaccagacaatcaatcactccaaacagttccgcaacgatgctcgattcaccacgaatgccatcgagtcgNNNNNNNNNNNNNNNNNNNNNNNNNNNNNNNNNNNNNNNNNNNNNNNNNNNNNNNNNNNNNNNNNNNNNNNNNNNNNNNNNNNNNNNNNNNNNNNNNNNNagcgagagtcatccaccagagtctctggctaagagcattgaaatgactctctgggcagacgagagaattccgtgacctcgctgctactgacgcggagcgaagcatctaccgttgcaagtttcggtgaaattttgacagaaatttgaggtcgagactttcggatctcacgagtactgtagcaagttgctacagtatcatctatagttctacgttgctactagcaacgtatcatgctttcgtcccactacccactactaccaactaactaaatgaatgtatgctattggacaacagacattcaacaatagtatggtagaatgttcagggtgaaccagcgagcgagtaaattcgacgcgttgtcgcgtctctcattgccaagggagccagtcgctacgctcctgaaatgctttgaagtgtgagcgccactccggccacaatccgagcaaatttgagtcacgagtaccaaagcaaaggaagtaccatagcaatttgctattagcaaacaatcacgagtattaataatagctctagaattcgtgcatattactgtattatgcactaattgacaatcaataattgcagaactgaaccagtccgaaactcaccattggtgggtcaccaaccgaccattcataaagagaggaattttcaggaggggtctactggcattgatctctgataggggcaacctatttttataacccaagcgaaatcgaagaaggggagcatatcacccgcaatcccgcatcttatgcagcttcgaatagccaacgaagcaagccggtcaggcgtagccggacaagctcagggggctccccactggggagtccccagtccctcctggatgtattatcgaccgaagcgcgaaaacttttcgccgaaaagtggccggtgatgcgcaaaagtggcgagcgaagtggagaaagggcacgtgagaagtagaagggctcttgtgtgggacacggggtggccgtcaaggagggggcgggtagagcatgacatagggggcatatttgatcacccgttgggttgttcgacaccacagatcctgttgacattgacttataacactagccagagcgttactatttggaggaataggatgaatacaacaacagtacaacctcctactagccatagctaggagggacagattgggcagacggattccacagcacacaactattggacggtagagtgatcacgccccccaggccagatatgtggcaaggaatcagaaagcatcaatcccttgacttcttagccagctacagacagcttttggaatatgacggtgagccgtactggtaaagccaagcccaaatagatccaccggtccaacagtaaaagtcgcacataccttatcgcgacgaccacggggaggatgccaagatccattgcggtggcggtcaaggccaataacttctagctcttccggggatgtacgctccaccaggcttacagacaagtcgtgagagggctcaccagcttcatcagtggttgtttcgcgaatgacgaatacccaatgacccggttttatgctgagaaaggggatagtatccccgggataccaccaggcatagaaggccgagcaatttgggtcaataacgcttgatgtgggagaatcgaatgtgtgaagtcactgataaagtcgtcggtcttatacggcaaaagttggccaacagaaacatatccagattttccacgtagctggtacaaatactgattagtgggatggacttgtgccacttcataaggcccctggataacacgtttaccattgatcttgcgcacaagccggacgtcatctccttcatcaaaggaatagcgaggagcaactgccagcatatcatgaatctcggctgtggtagcacgttcatctcgaagttggtggtacaaactataccgatccttgattatatcattcacccggtcaaaagggagtgcttcatctaaatctgacccaaccgccaagttgtgtggggacaaccgagttcccatcagtgatgattggttgtgcacaaagctactaaccattaccgaaatataccaagggagggcagtattgctcgtagcatttgtttgaagaccacacttcaagtcacgcactacgccttccactaggccttgggtttgtggcctacgagcaataccaatagagagatggaagttccatgttcttgcgaatatcgatagctcttcactaacatgggctcctgctccatcaagttgaacataacttggtactccatatacttggaaccagatcaacaagctagtgataacgacaagcgctgacgtgttaggtacaagtagtgacaatacagcccttgatcctccatcaaccatcacaagaacatacatattattgcccgggcaagcaggttggttagcacggacaaaactgtccataggtcccataaaatccaattgcaaagcgctaaacctagtcatgcctcggcggaatacaaggggttgagggttgaagggttcataccacttccccaattgacagttagggcaatgcttgatccagcggttcatatccttcgaaattgtcggccaccaatatccatccgcctttgcggcagagatcgctcttggagaccctcgatgcccaccaagtaaggggttgctatggtatcgataaagagcccaggcacgactccttggggagggcaaatacaccaaccaaggcccatcagtttgtttgtccttgtactcgagcaactcattcaggatcctaaatcgtgggccaaggaccgcgccccccagtcgtagccgggttgcagtaggatagacatcaggctcagcaaagctcgccat
>NW_003208280.1_30_6326
tataaacttctgtatatgaggaaacttctgagctcagttgaggagagtgaacaaattttcctacactgggagtagtggtatgactgcaaatttatcgccttcgctttgatggaatctatgttggctttcctcagctgagttgagtagtttacatacgaattcgggtaggagtgtacagaaactaacaagaattcccaatattgtcaacagtgcattttcccaaatgtacgaaaacggttcgtttgctattgtttctagacggggtgtttttaaacaaaacatacgctttgttcttgaccagtgcgtttaccgagtgtgtgtgacgcaccttatcgggatctgtgcgacgctgcttcttttcttacgatactctccagttcacaccctcgcaacactcacactctctcaatgtccgctctcctactgagtgaggccgacctactcggatttctccccgtaatctgctctccatttcttactggcgcgcgctaacacacatggaaacagtgtgacgaaacggccgtgggaaagcgcaaatgcgagcgcggggcagaactaggctcggtggggttgactgggtttaaacggtcattggtatatctcctcgaactaagaagaccaagttcattagcgccgagtatgttgaagatcgtttcccccagaactataatttcgctgcagagggagcccgggtgtccactgacatgttcaaggcatattattccttgtctaagcgccggggcaatatcgtgcacaccaaggttagtcataaaaagacctttaaggctattgacggcactcacagtagcaatgcagagggcatacattctgtgttgaagaacgatctttgtaggaggttccatcagctcacttcgaagaatcacgaactgggggagtggcgcctagccatagttgtgtttgcggcaaatgctcgccttcacaaatgcgacgtgatgcagcattttgctaatgctgttagtatggtttagaatccagttcacttcacgtcgtcattctattccaaattacgtgctccattcatatctgatatccagggcttatctgtctcgctgtgtcggaactactacgccaatacatcttatcgtatagccagcctcttgagtcttgagttctaccagcgcccttttcaaattactatgtaacccagaaattccacgcgtcgcatggataccgatatccccggcatttagcttacctcgggagtttccccatatttcttgtacagattttcccgaccctggaagttacgttttgagtgtgcttcagccgttcgcaagccccactgatagcaagtcagccttcgatgggtcgaggggctcctcctccccttcctggtcgacaggtgaagcggaccaggactggacatgtgtacccacacacaacggtgagggatgcaaatttccaacgactgttgattattacggcaagaagatctgagtagtttcctgtacgtagtgattacgataggagaagtgaaaattagagtagtagttttagtgaaggtagaagttctattatacagatctgtgaagggaatgttttttgagatttaatccccgacgaatttattggagattcaccaccctagtgatatggtaaacagtagtgcaaagcatgttttacgactactgcatatcaccgcgaatgtcgcgtttttcatagagcattatgcaacttcacgtaaaatgggtggtgaaactccgttagtaacaaaccggaatatatcaatattggctcactccgaattactagtgatttacactacttctgaaaactccggaatactataatgggatgtgttctgtagaattcataacgggaggaaaacgcctttctggaggagtgaatttacgatgtatttttgatgtgaatatttctacttacaggtgaatcgaacattgagtcgtggtggggggcctagtatccttggcatgacgatgatgggtgattcagctggtatggggctcgactctgcatccttgccggctactacacagtatgaggcatgcaatagggatggtggcagcaggtcacctaaggggatatttgcggggaaaaatatagtaagtttaggtattgtcgataatattgatattcgtatttattggagtttcaccaccctagtgatatgaaaaacagtagtgaaaacatgttttacgactactgcataatatgcagtgcatatcaccgcgaatatcgcgtttttcacagacttctacgccattccgtgtgaaacgggtgaaactccattaccagtattgttgttattggtatttgtatatattattggtaatattgtcgatacttgtggattgtcctgttcctggtctatagagattactcctgcatcacgaacatctgctttcattctttaatctacttgtttcatttctagatttagttatgttggtttttcaaaaagcctgttgatcctatccacgaaaagagtcctttgattcggttcaattcacaacaatttgaccaacatcgctggattgatgtttgtatacgcgaataggattccagaaaggtgtggtgtagttgagattatttaggtcgtattggggttcacggacactgggaaagaacgagctgtggctatgcagttgaagaatcacggagcgagtctcgaggctttaactggatttggcacaagtaagtcaatatggaatactttgaagaggttgttgtagttctcattggtcttaagtaatgtattgataatgtattgataatgtactgttcatgcattgataatgtattgttcatgcattgataatgtattgttcatgcattgataatgtattgttcatgcattgataatgtattgttcatgcattgataatgtattgttcatgcattgataaagtattgttcatgcattgataaagtattgttcatgcattgataatgtattaaacaattttatgctacttcaatgaggttgttgttgtagttttcattgttgttaacagataatgtattcgcatatgtacttgaggacggtacctccgctccgcccaatgcatcgacggatagcttgcaagtttcggctagatgggtatgttcatgacggaaaacttgtacagtatcgatggttaggtcctggcatgtgctgagagccaacgaatgctccctgttacttctagtgtcctctatagaccctgttgttcccggctgcccttaccgaggtgggcaagttgtattatttaccatttacatgatgacaagctcaacagaagtcgctgataagaggcttttaagttgtggtcgatacaatgaagtttcactcgtgatatgaaaaacacgagtgaagaatatagttcacatatcacttggcgagaaacgcatattagcagagaataacgtgtaaaacacgcgaaatagagtgattagttcaccaagtgttttcaattcactccacgtccggtttttcacgtggaatattacgtcgcttcgcggaagacgagtgacacgcgctatacacgaagaggctcattacgtgaagaggctccttacactcgatatacagcccttggtcgtgatgtgagaattacaactgaatcacttgacaagggagatatgttgttttctactatcaatagtagtctttaaaggttcactggggtatcagctatgctaacggataaggataaggacatttttgaggagacgaaacgtctcgtgagggctctagggggaagggcgtaaggtttgtgcatgcgtgcaagtggtgaatgctctggtctaggtatactacggcagaagttcgcaattcgaatccaggaatcagaatatcgcatgttatttgttatgatagtgcgcaagtgacgactcg
