# Supplementary material for: Distribution of Merlin in eukaryotes and first report of DNA transposons in kinetoplastid protists
Source: PLoS One. 2021 May 6;16(5):e0251133. doi: 10.1371/journal.pone.0251133 (PMC8101967; doi:10.1371/journal.pone.0251133)
Supplement: S3 Appendix — Contigs containing positive hits for each species are provided as fasta files. Nucleotide sequences from each Merlin group or family are also provided. All protein sequences were provided in a single file. A README file is provided with additional information about files. (ZIP) [file pone.0251133.s009.zip › S3 Appendix/E.g_F1.fasta]

>E.g_CAAHFI010320029.1_1217_97 .
attttgct-ggtacttgttcgctatgcgacccccaccccgaattttacaagtcggttgcc
tggtacttcctaacgtgctgtcggttggtttttggtgcttcctaacctctgcctcacagt
ccggcacccatgcctaccctgttttccctcccccaaaccgaggcgaccgccatagccttc
ctccaggaggtcgggattctgcccctcgttcgacactgtgcggctggccatgagatgttg
ctgcagctgcgacggcgggcccctcgttggaggtgccgtcgccgcacctgccgcacctcg
attgccctgcgccagggcacctggttggagggctcaaagctgaagttcgtacagattgtc
cgtttcctttactgctgggcctttgagctgacctcccgcaagttctgctgccgcgaactg
gggatgtttgctgaaagtaccacggactggaacaattacatgcgggaggtttgtgcagcg
gagatggagcaaaaggggggaggaaaaatcgggggtccggacaggatcgtcgaagttgac
gagtcccttttcagcaaacggaagtccaacgcgggccggatcctgccccagcagtgggtg
gtgggggggatctgtcgggaaacgggggagtgttttgtggtgacggtgcccgacaggacg
gcccgcaccctcctccgggtcatttctgaccacgtggcggtgggaaccacggtttacacg
gactgctgggcgggttaccagacagacgagttggtggaggcgggtttcacacactttacc
gtaaaccactcatacaactttattgacccaaacaccggtgtacatacacaggaggtcgaa
cgcctttggggctcggccaaatggaggaacaagaggcaccggggaaccgcccggcacctc
ttggactcctacctgtgtgagtttatgtggcggcaatccctgccgccacatgctgacccc
tttgacgaacttctgtctgccatcgtccgtttctcacccccagaaactgaaacgtaggca
cccggcatcgtgtgggctccagtgcaccctgtgccattcctcaggcaaccgacttgtaaa
attccgggtgggggtcgcatagcgaacaagtacc-attttgct
