# Supplementary material for: Distribution of Merlin in eukaryotes and first report of DNA transposons in kinetoplastid protists
Source: PLoS One. 2021 May 6;16(5):e0251133. doi: 10.1371/journal.pone.0251133 (PMC8101967; doi:10.1371/journal.pone.0251133)
Supplement: S3 Appendix — Contigs containing positive hits for each species are provided as fasta files. Nucleotide sequences from each Merlin group or family are also provided. All protein sequences were provided in a single file. A README file is provided with additional information about files. (ZIP) [file pone.0251133.s009.zip › S3 Appendix/E.g_F2.aln]

CLUSTAL W(1.60) multiple sequence alignment


E.g_CAAHFI010618262.1_2092_498 cattttttggtacttgtctgttagtcgatccacggcagtgcatcaagtctgttagtcgat
E.g_CAAHFI011224551.1_1847_254 acaatgtgggtacttgtctgttagtcgatccacggctgtgcatcaagtctgttagtcgat
E.g_CAAHFI010575231.1_1575_5 catgatgaggtacttgtctgttagtcgatccac---------tcaagtctgttagtcgat
E.g_CAAHFI010620418.1_2_1229 ------------------------------------------------------------


E.g_CAAHFI010618262.1_2092_498 ccacgccaaatacggtttgaaaaccggctatgatgacgtgcccattgtggtaggaagcac
E.g_CAAHFI011224551.1_1847_254 ccacgccaaatacggtttgaaaactggctatggtgacaagcccattgtggtaggaagcac
E.g_CAAHFI010575231.1_1575_5 ccacgccaaatacggtttgaaaaccggctatgctgacgtgcccattgtggtaggaagcac
E.g_CAAHFI010620418.1_2_1229 ------------------------------------------------------------


E.g_CAAHFI010618262.1_2092_498 ccaaatctggttaggagataggctacttcctaactgatgacgtgtccccggttttgcaca
E.g_CAAHFI011224551.1_1847_254 cagaatctggttaggagataagctacttcctaactgatgacgtgtccccggttttgcaca
E.g_CAAHFI010575231.1_1575_5 ccaaatctggttaggagataggctacttcctaactgatgacgtgtccccggttctgcaca
E.g_CAAHFI010620418.1_2_1229 ------------------------------------------------------------


E.g_CAAHFI010618262.1_2092_498 gaacataatgcggctgttggaactacctgcaaccgaggaggaagccatagaactgtttga
E.g_CAAHFI011224551.1_1847_254 gaacataatgcggctgttggaactacctgccaccgaggaggaagccatagaactgtttga
E.g_CAAHFI010575231.1_1575_5 gaacataatgcggctgttggaactacctgcaaccgaggaggaagccatagaactgtttga
E.g_CAAHFI010620418.1_2_1229 ------------------------------------------------------------


E.g_CAAHFI010618262.1_2092_498 aaaacatcttcttgtgacacggccagaagaatgtgagaagtgtggacgggccataacgct
E.g_CAAHFI011224551.1_1847_254 aaaacatcatctcgtgacacggccagaagaatgtgagaagtgtggacgggccataacgct
E.g_CAAHFI010575231.1_1575_5 aaaacatcttctcgtgacacggccagaagaatgtgtgaagtgtggacgggccataacgct
E.g_CAAHFI010620418.1_2_1229 ------------------------------------------------------------


E.g_CAAHFI010618262.1_2092_498 gtacctgggaccacacaaggaacctatgtggcggtgcaaccacaggcactgtaggtggtc
E.g_CAAHFI011224551.1_1847_254 gtacctgggaccacacaaggaacctatgtggcggtgcaaccacaggcactgcaggtggtc
E.g_CAAHFI010575231.1_1575_5 gtacctgggaccacacaagga--ctatgtggcggtgcaaccacaggcactgtaggtggtc
E.g_CAAHFI010620418.1_2_1229 ---------------------acctatgtggcggtgcaaccacaggcactgtaggtggtc


E.g_CAAHFI010618262.1_2092_498 cagagccgttcgaagaggcacgtgattccagaacagcaggctcacattcaggcaggtggc
E.g_CAAHFI011224551.1_1847_254 cagagccgttcgaagaggcacgtggttccagaacagccggctcacattcagacaggtggc
E.g_CAAHFI010575231.1_1575_5 cagagccgttcgaagaggtacgtggttccagaacagcaggctcacattcaggcaggtggc
E.g_CAAHFI010620418.1_2_1229 cagagccgttcgaagaggcacgtggttccagaacagcaggctcacattcaggcaggttgc


E.g_CAAHFI010618262.1_2092_498 atactttatttacttctggacaaaggagatgacgagtgtgcagttctgtgcagacgagct
E.g_CAAHFI011224551.1_1847_254 atactttatttacttctggacaaaggagatgacgagtgtgcagttctgtgcagacgagct
E.g_CAAHFI010575231.1_1575_5 atactttatttacttctggacaaaggagatgacgagtgtgcagttctgtgcagacgagct
E.g_CAAHFI010620418.1_2_1229 atactttatttacttctggacaaaggagatgacgagtgtgcagttctgtgcagacgagct


E.g_CAAHFI010618262.1_2092_498 cgggcttcacaaggcaacggttgtggactggaacgcctacctcagggaagcatgtctgtg
E.g_CAAHFI011224551.1_1847_254 cgggcttcacaagtcaacggttgtgtactggaactcctaccttagggaagcgtgtctgtg
E.g_CAAHFI010575231.1_1575_5 cgggcttcacaaggcaacggttgtggactggaacgcctacctcagggaagcatgtctgtg
E.g_CAAHFI010620418.1_2_1229 cgggcttcacaaggcaacggttgtggactggaacgcctacctcagggaagcatgtctgtg


E.g_CAAHFI010618262.1_2092_498 gagcgtccaaagtacggcaacgaagatagggggagaaggaaatgcatgtggaaattgatg
E.g_CAAHFI011224551.1_1847_254 gagcgtccaaagtacggcaaccaagatagggggagaagg-aatgcatgtggaaattgatg
E.g_CAAHFI010575231.1_1575_5 gagcgtccaaagtacggcaaccaagatagggggagaagg-aatgcatgtggaaattgatg
E.g_CAAHFI010620418.1_2_1229 gagcgtccaaagtacggcaacgaacataggg------------------ggaaattgatg


E.g_CAAHFI010618262.1_2092_498 aaagtttgttcaccaagcgaaagagcaactgcggaagggtgctccctcaacagtgggtgt
E.g_CAAHFI011224551.1_1847_254 aaagtttgttcaccaagcgaaagagcaactgcggaaggatgctccctcaacagtgggtgt
E.g_CAAHFI010575231.1_1575_5 aaagtttgttcaccaagcgaaagagcaactgcggaagggtgctccctcaacagtgggtgt
E.g_CAAHFI010620418.1_2_1229 aaagtttgttcaccaatcgaaagagcaactgcggaagggtgctccctcaacagtgggtgt


E.g_CAAHFI010618262.1_2092_498 ttggaggaatttgccgggagaccaaagacgtgttcctcgttgccgtaccagaccgatctg
E.g_CAAHFI011224551.1_1847_254 ttggaggaatttgccgggagaccaaagacgtgttcctcgttgccgtacctgaccgatctg
E.g_CAAHFI010575231.1_1575_5 ttggaggaattttccgggagaccaaagacgtgttcctcgttgccgtaccagaccgatctg
E.g_CAAHFI010620418.1_2_1229 ttggaggaatttgccgggagaccaaagacgtgttcctcgttgccgtaccagaccgatctg


E.g_CAAHFI010618262.1_2092_498 cagacacgctgacccaggtggtgctggagactattcacgagggctccattatcctgagtg
E.g_CAAHFI011224551.1_1847_254 ccgacacgctgacccaggtggtgctggaaactattcacgagggctccattatcctgagtg
E.g_CAAHFI010575231.1_1575_5 cagacacgctgacccaggtggtgctggagactattcacaagggctccattatcctgagtg
E.g_CAAHFI010620418.1_2_1229 cagacacgctgacccaggttgtgctgaagactattcacgagggctccattatcctgaatg


E.g_CAAHFI010618262.1_2092_498 actgctggggcggatacaaggacttgcaggggatggggttcgaccacatgcgggtgaacc
E.g_CAAHFI011224551.1_1847_254 actgctggggcggatacaaggacttgcaggggatggggttcgaccacatgcgggtgaacc
E.g_CAAHFI010575231.1_1575_5 actgctggggcggatacaaggacttgcaggggatggggttcgaccacatgcgggtgaacc
E.g_CAAHFI010620418.1_2_1229 actgctggggcggatacaaggacttgcacgggatggagttcgaccacatgcgggtgaacc


E.g_CAAHFI010618262.1_2092_498 acaagtatcacttcgtggatcccgacagcggagctcacacacagacggttgagaggatgt
E.g_CAAHFI011224551.1_1847_254 acaagtatcacttcgtggatcccgacagtggagctcacacacagacggtcgagaggatgt
E.g_CAAHFI010575231.1_1575_5 acaagtatcactttgtggatcccgacagcggagctcacacacagacggttgagaggatgt
E.g_CAAHFI010620418.1_2_1229 aaaagtatcacttcgtggatcccgtcagcggagctcacacacagacggttgagaggatgt


E.g_CAAHFI010618262.1_2092_498 ggggaagcgccaagtcgcggaacaagcgtcaacgaggcactcatcgacacatgctggatg
E.g_CAAHFI011224551.1_1847_254 ggggcagcgccaaggtgcgaaacaagcgtcaacgaggtactcatcgacacatgctggatg
E.g_CAAHFI010575231.1_1575_5 ggga-agcgccaagtcgcggaacaagcgtcaacgaggcactcatcgacacatgctggatg
E.g_CAAHFI010620418.1_2_1229 ggggaagcgccaagtcgcggaacaagcgtcaacgaggcactcatcgacacatgctggatg


E.g_CAAHFI010618262.1_2092_498 agtacctggtcgaattcatctggaggcagaaatacagggaggacgataagttcaccgcta
E.g_CAAHFI011224551.1_1847_254 agtacctggtcgaattcatctggaggcagaaacacaagggtgacgataagttcaccgcta
E.g_CAAHFI010575231.1_1575_5 agtacctggtcgaattcatctggaggcagaaacacagggatgacgataagttcaccgcta
E.g_CAAHFI010620418.1_2_1229 agtacctggtcgaattcatctggaggcagaaacacaaggatgacgataagttcaccgcta


E.g_CAAHFI010618262.1_2092_498 tcctaactgccatcggtaatcactggcagaccatctgcccctccaatcctatctgttccc
E.g_CAAHFI011224551.1_1847_254 tcctaactgccgtcggtactcactggcagaccatctgcccctccaatcctatctgttccc
E.g_CAAHFI010575231.1_1575_5 tcctaactgccatcgg--atcactggcagaccatctgcacctccaatcctatctgttccc
E.g_CAAHFI010620418.1_2_1229 tcctaactgccatcggtaatcactggcagaccatctgcccctccaatcctatctgttccc


E.g_CAAHFI010618262.1_2092_498 tgcagctgttatggcgtttgttcggtacaacagaaaccaattttgggcttttatggatta
E.g_CAAHFI011224551.1_1847_254 tgcagctgttatggcttttgttcggtacaacagaaaccaattttgggcttttatggatta
E.g_CAAHFI010575231.1_1575_5 tgcagctgttatggcgtttgttcggtacaacagaaaccaattttgggcttttatggattt
E.g_CAAHFI010620418.1_2_1229 tgcagctgttatggtgtttgttcggtacaacagaaaccaattttgtgcttttatggatta


E.g_CAAHFI010618262.1_2092_498 tgaggacggtcagcgacttgagttcgacaaatggggtcataaaatgtttgatttacatga
E.g_CAAHFI011224551.1_1847_254 tgaagacagtcagcgacttgacttcgataaatggggtagcaaaatgtttgattttcatga
E.g_CAAHFI010575231.1_1575_5 tgaggacggtcagcgacttgagttcgacaaatggggtcataaaatgtttgatttacatga
E.g_CAAHFI010620418.1_2_1229 tgaggacggtcagcgacttgagttcgacaaatggggtcataaaatgtttgatttacatga


E.g_CAAHFI010618262.1_2092_498 acgtccacattgccacaagaggaagtcgatg--gttttgcaggagttgagtaacacacaa
E.g_CAAHFI011224551.1_1847_254 acgtccacattgccataagaggaagtccatg--gttctgcaggagttgagtaacacacaa
E.g_CAAHFI010575231.1_1575_5 acgt---------cacaagaggaagtcgatg--gttctgcaggagttgagtaacacacaa
E.g_CAAHFI010620418.1_2_1229 acgtccacattgccacaagaggaagtcgatggagttctgcaggagttgagtaacacacaa


E.g_CAAHFI010618262.1_2092_498 cgtggttttctttcgttccctgtttggtggctggtccgctgtcgacagtgtgacctcgtg
E.g_CAAHFI011224551.1_1847_254 cgtggttttctcactttccctatttggtggcttgtccgctgtcgacagtgtgaccatgtg
E.g_CAAHFI010575231.1_1575_5 cgtggttttctttcgttccctgtttggtggcttgtccgctgtcgacagtgtgacctcgtg
E.g_CAAHFI010620418.1_2_1229 cgtggttttctttcgttccctgtttggtggcttgtccgctgtcgacagtgtgacctcgtg


E.g_CAAHFI010618262.1_2092_498 gttccgtttacatgttcccactcctcctgtattccacaacagctgcagttcccgacgctc
E.g_CAAHFI011224551.1_1847_254 gttccgtttacatgttcccattcgtcctgtattccacaacagctgcagttcccgacgctc
E.g_CAAHFI010575231.1_1575_5 gttccgtttacatgttcccactcctcctgtattccacaacagctgcagttcccgacgctc
E.g_CAAHFI010620418.1_2_1229 gttccgtttacatgttcccactcctcctgtattccacaacagctgcagttcccgacgctc


E.g_CAAHFI010618262.1_2092_498 cgatgggctcctgatgagacccgtcgggagttcgactgcaacccgtttctgtgtgtagct
E.g_CAAHFI011224551.1_1847_254 cgatgggctcctgatgagacccgtcgggcgttccccgataacccgtttctgtgtgtagtt
E.g_CAAHFI010575231.1_1575_5 cgatgggctcctgatgagacccatcgggcgttcgactgcaacccgtttctgtgtgtagct
E.g_CAAHFI010620418.1_2_1229 cgatgggctcctgatgagacccgtcgggcgttcgactgcgacccgtttctgtgtgtagct


E.g_CAAHFI010618262.1_2092_498 ctgtgtgcagctccacaaactgcctagaaccgatattcgtatcttctgaccctgttttgt
E.g_CAAHFI011224551.1_1847_254 ctgtgtgcagctccacaaactgcttagaaccgatatccgtatcctctgaccctgttttgt
E.g_CAAHFI010575231.1_1575_5 ctgtaagcagctccacaaactgcctaaaaccgatatccgtatcttctgaccctgttttgt
E.g_CAAHFI010620418.1_2_1229 ctgtgtgcagctccacaaactgcctagaaccgatatccgtatcttctgaccctgttttgt


E.g_CAAHFI010618262.1_2092_498 gctttccctgtccatcagtgacccaaaataggccaaaaataggtgtggatcgacctgttt
E.g_CAAHFI011224551.1_1847_254 gcctttcctgtccatcagtgacccaaagtaggccaaaaataggcgtggatcgacctgttt
E.g_CAAHFI010575231.1_1575_5 gctttccctgtccatcggtgacccaaaataggccaaaaataggtgtggatcgacctgttt
E.g_CAAHFI010620418.1_2_1229 gctttccctgtccatcagtgacccaaaataggccaaaaataggtgtggatcgacctgttt


E.g_CAAHFI010618262.1_2092_498 tgccgtggatcgactaacagacaagtacgcatttttt
E.g_CAAHFI011224551.1_1847_254 tgccgtggatcgactaacagacaagtaccacaatgtg
E.g_CAAHFI010575231.1_1575_5 tgccgtggatcgactaacagacaagtacccatgatga
E.g_CAAHFI010620418.1_2_1229 tgccgtg------------------------------
