# Supplementary material for: Distribution of Merlin in eukaryotes and first report of DNA transposons in kinetoplastid protists
Source: PLoS One. 2021 May 6;16(5):e0251133. doi: 10.1371/journal.pone.0251133 (PMC8101967; doi:10.1371/journal.pone.0251133)
Supplement: S3 Appendix — Contigs containing positive hits for each species are provided as fasta files. Nucleotide sequences from each Merlin group or family are also provided. All protein sequences were provided in a single file. A README file is provided with additional information about files. (ZIP) [file pone.0251133.s009.zip › S3 Appendix/Euglena_gracilis_Discoba_contigs.fasta]

>CAAHFI010320029.1_1314_2
gcacggtatgctatttcggacgatggcactcgagctgcatgttgtgcagcatgtttcgcaccaggactaaagctgacccaactggaagatgcttcacattttgctggtacttgttcgctatgcgacccccaccccgaattttacaagtcggttgcctggtacttcctaacgtgctgtcggttggtttttggtgcttcctaacctctgcctcacagtccggcacccatgcctaccctgttttccctcccccaaaccgaggcgaccgccatagccttcctccaggaggtcgggattctgcccctcgttcgacactgtgcggctggccatgagatgttgctgcagctgcgacggcgggcccctcgttggaggtgccgtcgccgcacctgccgcacctcgattgccctgcgccagggcacctggttggagggctcaaagctgaagttcgtacagattgtccgtttcctttactgctgggcctttgagctgacctcccgcaagttctgctgccgcgaactggggatgtttgctgaaagtaccacggactggaacaattacatgcgggaggtttgtgcagcggagatggagcaaaaggggggaggaaaaatcgggggtccggacaggatcgtcgaagttgacgagtcccttttcagcaaacggaagtccaacgcgggccggatcctgccccagcagtgggtggtgggggggatctgtcgggaaacgggggagtgttttgtggtgacggtgcccgacaggacggcccgcaccctcctccgggtcatttctgaccacgtggcggtgggaaccacggtttacacggactgctgggcgggttaccagacagacgagttggtggaggcgggtttcacacactttaccgtaaaccactcatacaactttattgacccaaacaccggtgtacatacacaggaggtcgaacgcctttggggctcggccaaatggaggaacaagaggcaccggggaaccgcccggcacctcttggactcctacctgtgtgagtttatgtggcggcaatccctgccgccacatgctgacccctttgacgaacttctgtctgccatcgtccgtttctcacccccagaaactgaaacgtaggcacccggcatcgtgtgggctccagtgcaccctgtgccattcctcaggcaaccgacttgtaaaattccgggtgggggtcgcatagcgaacaagtaccattttgctcaccaaccccattctcaaatcaacccgaggctcaacacgtaacgggcggcccctgttcggaccggcacttcacttcactgtccgttgctcatggg
cgactagtcgctagggtcgctagcgactagtcgctagtgaccattggtggtcggagcgactagtcgctccgaccaccaattttaagtccacccccccttcgaaaaagttt
>CAAHFI011224551.1_2_1943
CTTCAGGCTGCAACACGTCTGCTGGAGGCCGAACCGccgttgacactgccttccgcgcgcgttcgcgctccagggaacgcgaaaaaaTCTCGTTGaactgggggaattggcgctctgaggaaggcaacactactccctcggtggttgttttgcggaatgcccgagcgacggcattcacgtatgtctgaaaagaggttgtcgaacgattccctgaaacgaacaaagttcccgactgctgctcacgttgagccacacattgtggtacttgtctgttagtcgatccacggcaaaacaggtcgatccacgcctatttttggcctactttgggtcactgatggacaggaaaggcacaaaacagggtcagaggaTACGGATATCGGTTCTAAGCAGTTTGTGGAGCTGCACACAGAACTACACACAGAAACGGGTTATCGGGGAACGCCCGACGGGTCTCATCAGGAGCCCATCGGAGCGTCGGGAACTGCAGCTGTTGTGGAATACAGGACGAATGGGAACATGTAAACGGAACCACATGGTCACACTGTCGACAGCGGACAAGCCACCAAATAGGGAAAGTGAGAAAACCACGTTGTGTGTTACTCAACTCCTGCAGAACCATGGACTTCCTCTTATGGCAATGTGGACGTTCATGAAAATCAAACATTTTGCTACCCCATTTATCGAAGTCAAGTCGCTGACTGTCTTCATAATCCATAAAAGCCCAAAATTGGTTTCTGTTGTACCGAACAAAAGCCATAACAGCTGCAGGGAACAGATAGGATTGGAGGGGCAGATGGTCTGCCAGTGAGTACCGACGGCAGTTAGGATAGCGGTGAACTTATCGTCACCCTTGTGTTTCTGCCTCCAGATGAATTCGACCAGGTACTCATCCAGCATGTGTCGATGAGTACCTCGTTGACGCTTGTTTCGCACCTTGGCGCTGCCCCACATCCTCTCGACCGTCTGTGTGTGAGCTCCACTGTCGGGATCCACGAAGTGATACTTGTGGTTCACCCGCATGTGGTCGAACCCCATCCCCTGCAAGTCCTTGTATCCGCCCCAGCAGTCACTCAGGATAATGGAGCCCTCGTGAATAGTTTCCAGCACCACCTGGGTCAGCGTGTCGGCAGATCGGTCAGGTACGGCAACGAGGAACACGTCTTTGGTCTCCCGGCAAATTCCTCCAAACACCCACTGTTGAGGGAGCATCCTTCCGCAGTTGCTCTTTCGCTTGGTGAACAAACTTTCATCAATTTCCACATGCATTCCTTCTCCCCCTATCTTGGTTGCCGTACTTTGGACGCTCCACAGACACGCTTCCCTAAGGTAGGAGTTCCAGTACACAACCGTTGACTTGTGAAGCCCGAGCTCGTCTGCACAGAACTGCACACTCGTCATCTCCTTTGTCCAGAAGTAAATAAAGTATGCCACCTGTCTGAATGTGAGCCGGCTGTTCTGGAACCACGTGCCTCTTCGAACGGCTCTGGACCACCTGCAGTGCCTGTGGTTGCACCGCCACATAGGTTCCTTGTGTGGTCCCAGGTACAGCGTTATGGCCCGTCCACACTTCTCACATTCTTCTGGCCGTGTCACGAGATGATGTTTTTCAAACAGTTCTATGGCTTCCTCCTCGGTGGCAGGTAGTTCCAACAGCCGCATTATGTTCTGTGCAAAACCGGGGACACGTCATCAGTTAGGAAGTAGCTTATCTCCTAACCAGATTCTGGTGCTTCCTACCACAATGGGCTTGTCACCATAGCCAGTTTTCAAACCGTATTtggcgtggatcgactaacagacttgatgcacagccgtggatcgactaacagacaagtacccacattgttcgatgacgctcgcctcatcgaacaacaggctgggttccagctcccatcccgtccaggcaacaaagaaagcatccagctcaggataacaggcttgc
>CAAHFI010620418.1_1_2269
ACCTATGTGGCGGTGCAACCACAGGCACTGTAGGTGGTCCAGAGCCGTTCGAAGAGGCACGTGGTTCCAGAACAGCAGGCTCACATTCAGGCAGGTTGCATACTTTATTTACTTCTGGACAAAGGAGATGACGAGTGTGCAGTTCTGTGCAGACGAGCTCGGGCTTCACAAGGCAACGGTTGTGGACTGGAACGCCTACCTCAGGGAAGCATGTCTGTGGAGCGTCCAAAGTACGGCAACGAACATAGGGGGAAATTGATGAAAGTTTGTTCACCAATCGAAAGAGCAACTGCGGAAGGGTGCTCCCTCAACAGTGGGTGTTTGGAGGAATTTGCCGGGAGACCAAAGACGTGTTCCTCGTTGCCGTACCAGACCGATCTGCAGACACGCTGACCCAGGTTGTGCTGAAGACTATTCACGAGGGCTCCATTATCCTGAATGACTGCTGGGGCGGATACAAGGACTTGCACGGGATGGAGTTCGACCACATGCGGGTGAACCAAAAGTATCACTTCGTGGATCCCGTCAGCGGAGCTCACACACAGACGGTTGAGAGGATGTGGGGAAGCGCCAAGTCGCGGAACAAGCGTCAACGAGGCACTCATCGACACATGCTGGATGAGTACCTGGTCGAATTCATCTGGAGGCAGAAACACAAGGATGACGATAAGTTCACCGCTATCCTAACTGCCATCGGTAATCACTGGCAGACCATCTGCCCCTCCAATCCTATCTGTTCCCTGCAGCTGTTATGGTGTTTGTTCGGTACAACAGAAACCAATTTTGTGCTTTTATGGATTATGAGGACGGTCAGCGACTTGAGTTCGACAAATGGGGTCATAAAATGTTTGATTTACATGAACGTCCACATTGCCACAAGAGGAAGTCGATGGAGTTCTGCAGGAGTTGAGTAACACACAACGTGGTTTTCTTTCGTTCCCTGTTTGGTGGCTTGTCCGCTGTCGACAGTGTGACCTCGTGGTTCCGTTTACATGTTCCCACTCCTCCTGTATTCCACAACAGCTGCAGTTCCCGACGCTCCGATGGGCTCCTGATGAGACCCGTCGGGCGTTCGACTGCGACCCGTTTCTGTGTGTAGCTCTGTGTGCAGCTCCACAAACTGCCTAGAACCGATatccgtatcttctgaccctgttttgtgctttccctgtccatcagtgacccaaaataggccaaaaataggtgtggatcgacctgttttgccgtgacaattgaaaattccacctgagatgtgtgatttgtccccgtcAGGGATGGTGatacatgtcaacaccgtgccccaccccaaaatgacatttgggacaacaaccgaaaactgaaaactctgaactgaaactgaaagatcattgatctggctgcccgaacactaggagaaattcccaagcatcgtggctgggcgtctccatttaagtggaaagcaactggggaaaaacatgcaccccagaaaccagattcaaaaaatgtttgacttggctgtttttccataagccaaactctgtgaactgaaaatccagatttaaacttctggctgattgcgcatctgcctccaacaccagatcgcCATGAAAGATGTgtgaaacaacaacaatcacaaagccacgagcaaaccacaaaaacacactgatctgtaaagtgctgtgaggtgccagtcagtggttagacctgtgaaaagacctcaaaaaatcaccaccaccactgatacggtggaaaccacccccagctgttccagggaatTGCGTACCAGTCCcaacaccaatcttgaaaccaacttggtctcaaaaattgaaagtcgttccaactatttttggcaggcctccagaaatttttcgtctgtctgaattttcttggctgtgcggcaaaatctgaggaagatttctcagaagacactgatgacggctgcaaatttgtgacatgtccagaagtcaggtccacAGGCACAAAactttctggacttggtaatttcagttcactgggcagtaacttttcagcgatttgcagttccaacatttttatttgctcggtcaaccttccgatttccacttctgcctttcccaatgaatctgtcacttctttcagctgttttgtcagagccttgccctcaacattcagggactgaatcctgttaattacccactatgagtttcgagtcaaaaaatctgtttctgtgtcctgtacctctgagtggctgggctcacgtgacaaaccctgccaatttttttcaatgtgttcaagtctgcattccaaata
>CAAHFI011930201.1_1782_2
acggttttagggaggggcaaaattgcaattacggagtaactccccaccaattttctctttgtcatcccatgtctcctcaattacagtgtcaccccgatcaatttaccccccttgcgcagtcaaaatccgcaaaaagaatggctgaagtgatgcaggttgattcattgtatgaaaattgaacgatcgattctcgggtcacaggggcgggggtcacgggcagcaccccctcaaaatatcaacaaattttcgatgctcttgatgttttgattgatgccttggaatccagaaatcaaattgtgcaaaaaatgccaaaagaccactaaattcgcatttcgaggcagggctggaggttgatgaaaaaacctcggggggagggggggtccgagggcggccgcgcgagcggcgcgcatcctacatcaatgattttcgggtccaaaaaattggtcattttttgccatttttgggccattttttgacccaaaaagtgcttttttggccgcgcgcagagcgcgcggcccccaaatttgcaatttcatgtccgaaaatggtcatttttggtcatttttggcgcgacatggctacgttgcgccacagggccatgttgcgcaacatggccatgtagcgcaacataaccatgttgcgcaacatagcatttgcgcacctcaccctactccttcaaataaccccataataacccaaatagaaaggtacttgtctgttatcgcacgacataccccccccttttggttatcgcacgacaccctgtttttggccttttcacagtgtgcggacccgcaaaatgcgctccctagagttgccccgctccgagcgggaggcggtcgagctcctgcagcgctgcggggtgctgcaccaggcgcgaacgtgcctgtgcgggacggagatggtcctctcctgtggccggcaggtgctgtggcgctgcccggaccgctcctgccgccgcacgcgcggcgtccggagcggcacctggttcgacttcgggaggctggacttcgtgcgcgcggtccagttcatgtacaagtgggcgcacgagaacgtgttgtaccgctgggcccggcacgagctggagatgtcgcacgccgcagggccctgccgaggcgtacggggggcgccacggcagggccctggcggggaggggaccacggactggtgctcgtacctccgcgaggtggcggtacaggacctcgaggacaactgccagctgagccgcatcggcggcccgggacgggtcgtcgaggtggacgaggcgctgttctccaagcggaaggggaacaagggccgcatcctgccggcgcagtgggtgttcggcggcatctgccgcgaaacgcgggagatgttcatgacgaccgtccccgaccgcacggcccgcacgctgacgcgggtgctgaaggcgcgcgtcgcgccgggcagcacggtcatgtcggactgctgggccggctactcctcccgggagctcaggcgcgcggggtatcaccacctgactgtgaaccacacatacaatttcatcgatccacagaccggagcccacacccagctcatcgagcgggtgtggggtctggccaagtggcggaatgcacaccggttccccgagccgggaaaggggggggggttcgcgcacctaaccctacccctttaaataaccccacacccggggcaccggtgcaggcccaaagtgcaccgcggcacccggcgaacgttactcgacagctacctggcagagttcctctggcgccagtctgtaaaacacactgacccgttcgacg
>CAAHFI010575231.1_2_2004
GGGTCAtcatgggtacttgtctgttagtcgatccacggcaaaacaggtcgatccacacctatttttggcctattttgggtcaccgatggacagggaaagcacaaaacagggtcagaagatacggatATCGGTTTTAGGCAGTTTGTGGAGCTGCTTACAGAGCTACACACAGAAACGGGTTGCAGTCGAACGCCCGATGGGTCTCATCAGGAGCCCATCGGAGCGTCGGGAACTGCAGCTGTTGTGGAATACAGGAGGAGTGGGAACATGTAAACGGAACCACGAGGTCACACTGTCGACAGCGGACAAGCCACCAAACAGGGAACGAAAGAAAACCACGTTGTGTGTTACTCAACTCCTGCAGAACCATCGACTTCCTCTTGTGACGTTCATGTAAATCAAACATTTTATGACCCCATTTGTCGAACTCAAGTCGCTGACCGTCCTCAAAATCCATAAAAGCCCAAAATTGGTTTCTGTTGTACCGAACAAACGCCATAACAGCTGCAGGGAACAGATAGGATTGGAGGTGCAGATGGTCTGCCAGTGATCCGATGGCAGTTAGGATAGCGGTGAACTTATCGTCATCCCTGTGTTTCTGCCTCCAGATGAATTCGACCAGGTACTCATCCAGCATGTGTCGATGAGTGCCTCGTTGACGCTTGTTCCGCGACTTGGCGCTTCCCACATCCTCTCAACCGTCTGTGTGTGAGCTCCGCTGTCGGGATCCACAAAGTGATACTTGTGGTTCACCCGCATGTGGTCGAACCCCATCCCCTGCAAGTCCTTGTATCCGCCCCAGCAGTCACTCAGGATAATGGAGCCCTTGTGAATAGTCTCCAGCACCACCTGGGTCAGCGTGTCTGCAGATCGGTCTGGTACGGCAACGAGGAACACGTCTTTGGTCTCCCGGAAAATTCCTCCAAACACCCACTGTTGAGGGAGCACCCTTCCGCAGTTGCTCTTTCGCTTGGTGAACAAACTTTCATCAATTTCCACATGCATTCCTTCTCCCCCTATCTTGGTTGCCGTACTTTGGACGCTCCACAGACATGCTTCCCTGAGGTAGGCGTTCCAGTCCACAACCGTTGCCTTGTGAAGCCCGAGCTCGTCTGCACAGAACTGCACACTCGTCATCTCCTTTGTCCAGAAGTAAATAAAGTATGCCACCTGCCTGAATGTGAGCCTGCTGTTCTGGAACCACGTACCTCTTCGAACGGCTCTGGACCACCTACAGTGCCTGTGGTTGCACCGCCACATAGTCCTTGTGTGGTCCCAGGTACAGCGTTATGGCCCGTCCACACTTCACACATTCTTCTGGCCGTGTCACGAGAAGATGTTTTTCAAACAGTTCTATGGCTTCCTCCTCGGTTGCAGGTAGTTCCAACAGCCGCATTATGTTCTGTGCAGAACCGGGGACACGTCATCAGTTAGGAAGTAGCCTATCTCCTAACCAGATTTGGGTGCTTCCTACCACAATGGGCACGTCAGCATAGCCGGTTTTCAAACCGTATTtggcgtggatcgactaacagacttgagtggatcgactaacagacaagtacctcatcatgggcatcatgggtcgtcatgggcatcatgggtcacgatggccatcatgggtcatcatgcgcatcatgggtcagcatcatgcgtcatgatggccatcatgggtcatcatgggcatcatgggcatcatgggtcatgatggccatcatgggtcatcatgggcatcatgggtcatgatgcccatcatgggtcatcatgggcatcatgggtcatgatggccatcatgggtcatgatggccatcatgggtcatgatggccatcatgggtcatcatgcgcatcatgggtcatgatggccatcatgggtcatgaggggcatcatgacccatgattggcatcatgggtcatgatgcccatcatgggtcatcatgggcatcttggtcatcacgggtcatgatggccatgatggtcgaaaaacgcccattttcggctcgaa
>CAAHFI010255533.1_471_2
cgaggcgctgttctccaagcggaaggggaacaagggccgcatcctgccggcgcagtgggttttcggcggcatctgccgcgaaacgcgggagatgttcatgaccaccgtccccgaccgcacggcccgcacgctgacgcgggtcctgaaggcgcgcgtcgcgccgggcagcacggtcatgtcggactgctgggccggctactcctcccgggagctcaggcgcgcggggtataaccacctgaccgtgaatcacacatataatttcatcgacccacggaccggagcccacacccagctcatcgagcgggtgtggggcctggccaagtggcgcaatgcacaccggttccccgagccgggaaaggggggggtgtggaagtcgcgcacctaaccctattcctttatataaccccacacttcagtgcactcgggccaatcggggcacccgtgcaggcccaaagtgcaccgcggcaccc
