# Supplementary material for: Distribution of Merlin in eukaryotes and first report of DNA transposons in kinetoplastid protists
Source: PLoS One. 2021 May 6;16(5):e0251133. doi: 10.1371/journal.pone.0251133 (PMC8101967; doi:10.1371/journal.pone.0251133)
Supplement: S3 Appendix — Contigs containing positive hits for each species are provided as fasta files. Nucleotide sequences from each Merlin group or family are also provided. All protein sequences were provided in a single file. A README file is provided with additional information about files. (ZIP) [file pone.0251133.s009.zip › S3 Appendix/M.sp_F1.aln]

CLUSTAL W(1.60) multiple sequence alignment


LSRY01000927.1_8711_7196 atcatctgggcatgatccgaagatatcgtcatcttcaaaattcaaaaatttgtaattatt
LSRY01000149.1_72577_71194 ttcattcaggcatgatccgaagatatcgtcatcttcaaaattcacaaatttgtaattatt
LSRY01000007.1_34699_36212 aacattttggcatgatccgaagatatcgtcatcttcaaaattcacaaatttgtaattatt
LSRY01000088.1_10014_8498 ttaaaattggcatgatccgaagatatcgtcatcttcaaaatttacaaatttgttattatt
LSRY01000608.1_16333_17847 atgtatttggcatgatccgaagatatcgtcatcttcaaaattcacaaatttgtaattatt
LSRY01000076.1_145617_144101 ttcaaatcggaatgatccgaagatatcatcatcttcaaaattcgctaatttgtaattata


LSRY01000927.1_8711_7196 ttgtctttttaacacattataacaataaataaaatagttttatgtgtcggaaatgtgttt
LSRY01000149.1_72577_71194 ttgtctttttaacacattataacaataaataatatagttttatgtgtcggaaatgtgttt
LSRY01000007.1_34699_36212 ttgtctttttaacacattataacaataaatataatagttttatgggtcggaaatgtgttt
LSRY01000088.1_10014_8498 ttgtcttataaacacattattacaattaataaaatagttttatgtgtcggaaatgttttt
LSRY01000608.1_16333_17847 ttgtcttattatcatattataacaataaataaaatagttttatgtgtcggaaatgtgttt
LSRY01000076.1_145617_144101 atgtcttttt-tcacattatggcaataaataaaatagtttaatgtgtcggaaatgtgttt


LSRY01000927.1_8711_7196 ccaaaaaaaaaata---------------------------------------aatccca
LSRY01000149.1_72577_71194 ccaaaaaaaaaaaaaaaaaaaaaaaaaaaaaaaaaaaaaaaaaaaaaaaaaataatccca
LSRY01000007.1_34699_36212 ccaaaaaaaa------------------------------------------taatccca
LSRY01000088.1_10014_8498 ccaaaaaataaaa---------------------------------------tattccta
LSRY01000608.1_16333_17847 tcaaaaaaaaaaa---------------------------------------ttatcccg
LSRY01000076.1_145617_144101 ccaaaaaaacaaaa--------------------------------------tgttccca


LSRY01000927.1_8711_7196 caatattttaattt-tttatttattttatgggttttgatcaaaattgatctcatggcacg
LSRY01000149.1_72577_71194 caatatttttatttatttatttattttatgggttttgatcaaaattgatctcatggcacg
LSRY01000007.1_34699_36212 caatattctaattt-tttatttattttatgggttttgatcaatgttgatctcatggcacg
LSRY01000088.1_10014_8498 caatatgctaatat-ttaattcatttgatgggttttgatcaaagttgatctcatggcgcg
LSRY01000608.1_16333_17847 caataatttaattt-tttattcattttatgtgttttgatcaaagttgatctcatggcgcg
LSRY01000076.1_145617_144101 t----tttttatca-tttcttcatttcatgggttatgatcaaagttgttctcatggcgtg


LSRY01000927.1_8711_7196 agatgtcaagctcatcaaaaaagaagaaatatccgagctcaatcgtttgttttataatga
LSRY01000149.1_72577_71194 tgatgtcaagctcatcagaaaagaagaaatatccgagctcaatcgtttgttttataatga
LSRY01000007.1_34699_36212 tgatgtcagactcatcagaaaagaagaaatatccgagctcaatcgtttgttttataatga
LSRY01000088.1_10014_8498 tgatgtcaaactcatcagaaaagaagaaatatacgagctcaatcgtttgttttataatga
LSRY01000608.1_16333_17847 agatatcaaaatcatcagaaaagaagaattatccgagctcaatcgtttgttttataatga
LSRY01000076.1_145617_144101 tgatgtcaagctgatcaaaaaagagaaaatatccgaacttactcgtttgtttaataatga


LSRY01000927.1_8711_7196 tgataaggcatgggattggttcattaatgaaatcgtcagtgatcgtattccgatgtgcag
LSRY01000149.1_72577_71194 agataaggcatgggattggttcatttatgaaatcgtcagtgatcgcattccgatgtgcag
LSRY01000007.1_34699_36212 tgataaggcatgggattggtttattaatgaaatcgtcagtgatcgcatcccgatgtgcag
LSRY01000088.1_10014_8498 tgacagggcataggattggttcattaatgaaatcgtcagtgatcgcattccgatgtgcag
LSRY01000608.1_16333_17847 tgataaggcatgggattggttcattaatgaaatcgtcagtgatcgcattccgatgtgcag
LSRY01000076.1_145617_144101 tgataaggcatgggatttgttcattaatgaaatcatcagtgatcgcatccctatgtgcaa


LSRY01000927.1_8711_7196 caagcatagagccttcaaacatatacacaaaaatggaaaatacagatattttgcctgtcc
LSRY01000149.1_72577_71194 caagcatagagtcttcaaacatatacacaaaaatggaaaatacagatatttttcctgtcc
LSRY01000007.1_34699_36212 caagcatagagtcttcaaacatatacacaaaaatggaaaatatagatattttgcctgtcc
LSRY01000088.1_10014_8498 caagcatagagtcttcaaacatttacacaaaaatggaaaatacagatattttacctgtcc
LSRY01000608.1_16333_17847 caagcatagagtcttcaaacatattcacaaaaatggaaaatacagatattttgcctgtcc
LSRY01000076.1_145617_144101 aaagcatggagccttctaacatatacacaaaaatggaaaatttagataatttgcctgtcc


LSRY01000927.1_8711_7196 cacgtgcaagacaaagacaagcgttctttccgatacgaaattcagcaaaacaaaaatagg
LSRY01000149.1_72577_71194 cacgtgcaagacaaagacaagcgtcctttccgatacgaaattcagcaaaacaaaaatagg
LSRY01000007.1_34699_36212 tacgtgcaagacaaagacaagcgtcctttccgatacgaaattcagcaaaacaaaaattgg
LSRY01000088.1_10014_8498 gacgtgcaagactaagacaagcgtcctttccgatacgaaattcagcaaaacaaaatcagg
LSRY01000608.1_16333_17847 gacatgcaagactaagacaagcgtcctttctgatacgaaattcagcaaaaccaaaatagg
LSRY01000076.1_145617_144101 cacgtgcaagacaaagacaagcttcctttccaatacgaaattcagcaaaacaaaaatagg


LSRY01000927.1_8711_7196 attgggtatcactctgcttgtttgtcgatattactggatgaaaattcctaataaaactat
LSRY01000149.1_72577_71194 attgggtatcactctgcttgtttgcctatattactggatgaaaattccaaataaaacaat
LSRY01000007.1_34699_36212 attgggtatcactctgtttgtttgcctatattactggatgaaaattcctaataaaacaat
LSRY01000088.1_10014_8498 attgggtatcactctgcttgtttgtcagtattactggatgaaaattcctaataaaacaat
LSRY01000608.1_16333_17847 attgggtgtcactctgcttgttttcctgaatta-tggatgaaaattcctaataaaacaat
LSRY01000076.1_145617_144101 attgggtatcactctgcttgtttgcctatattactggatgaaaattcctcattaaacaat


LSRY01000927.1_8711_7196 tgcaacgttactatttatcgatgaagacacagttggctattggggaagtgttatcagaaa
LSRY01000149.1_72577_71194 tgcaactttccttttaatcgatgaaaacacagttggctattggggaagtgtcatcagaaa
LSRY01000007.1_34699_36212 cgcaacgttactattaatcgatgaagacacagttggctattggggaagtgttatcagaaa
LSRY01000088.1_10014_8498 tgctacgttacttttagttgatgaagacacagttggctattggggaagtgacatcagaaa
LSRY01000608.1_16333_17847 tgcaacgtcactatatatcgatgaagactcagtgggctattggggaagtgtcatcagaaa
LSRY01000076.1_145617_144101 tgcaacgttactatttatcgatgaagacacagtgaactattggggaagtgccatcagaaa


LSRY01000927.1_8711_7196 aacatgtgctgagatatggaatgagaggcaggtatcaattggaggagaaggcaaaattgt
LSRY01000149.1_72577_71194 aacatgtgctgacatatggaatgagaggcaggtatctattggaggagaaggcaaaattgt
LSRY01000007.1_34699_36212 aacatgcgctgagatatggaatgagaggcaggtatctattggaggagaaggcaaaattgt
LSRY01000088.1_10014_8498 aacatgtgctgacatatggaatgagaggcaggtatcaataggaggagaaggcaaaattgg
LSRY01000608.1_16333_17847 aacatgtgctgacatatggaatgagaggcaggtgtctattggtggagaaggc-aaattga
LSRY01000076.1_145617_144101 aacatgtgctgacatatggaatgagacgcaggtatctattggagcagaaggcaaaattgt


LSRY01000927.1_8711_7196 agagattgatgaagcaatatggaggaaaagaaaatttcatcgcggaagaaagaagaaaca
LSRY01000149.1_72577_71194 tgaaattgatgaagcaatttggaggaaaagaaaatttcatcatggaagaatgaagaaaca
LSRY01000007.1_34699_36212 agagattgatgaagcaatatggaggaaaagaaaatttcatcgtggaagaaagaagaaaca
LSRY01000088.1_10014_8498 agaaattgatgaagcaatatggaggaaaagaaaatttcatcgtggaagaaagaagaaaca
LSRY01000608.1_16333_17847 agaaattgacgaagcaatatgtaagaaaagaaaatttcatcgtggaagaaagaagaaaca
LSRY01000076.1_145617_144101 taaaattgatgaagcaatttggaggaaaagaaaatttcatcgtggaagaaagaagaaaca


LSRY01000927.1_8711_7196 aatttggatttttggaggtgtggagaggaaagaggatggaggagctggaggaagattcat
LSRY01000149.1_72577_71194 aattttgatttttggaggcgtggagaggaaagaagatggaggagctggaggaagattcat
LSRY01000007.1_34699_36212 aatttggatttttggaggtgtggagaggaaagaggatggaggagctggaggaagattcat
LSRY01000088.1_10014_8498 aatatggatttttgaaggcgtggagaggaaagaggatagaggagctggaggaagattcat
LSRY01000608.1_16333_17847 aatttggatttttggaggcgtggagaggaaagaggatggaggagctggaagaagattcat
LSRY01000076.1_145617_144101 aattttaatttttggaggcgtggagaggaaagaagatggaggaactggaggaagattcat


LSRY01000927.1_8711_7196 ggtcgttgtgccaaacagaaaaagagaaacactcattccattgatacagaagtacataaa
LSRY01000149.1_72577_71194 ggtcgtggcaccaaacagaaaaagagatacactcattccattgatacagaagaacattaa
LSRY01000007.1_34699_36212 ggttgtggttccaaacagaaaaagagagacactcattccactgatacagaagtacataaa
LSRY01000088.1_10014_8498 ggtcgtggtaccaaacagaaaaagatagacgctcattccattgatacagaagtacattaa
LSRY01000608.1_16333_17847 ggttgtggtaccaaacagaaaaagagagacattcattccattgattcagaagtacataaa
LSRY01000076.1_145617_144101 ggtcgtggtaccaaacagaaaaagagaaacactcatcccattgatacaaaagaacattaa


LSRY01000927.1_8711_7196 ggaagggacaacaatcatgtctgatgaatggagagcgtacgacattttggagactctggg
LSRY01000149.1_72577_71194 ggaagggacaacaattacgtctgatgaatggagagcgaacgacattttggagactctggg
LSRY01000007.1_34699_36212 ggaagggacaacaatcatgtctgacgaatggagagcgtacgacattttggagactctcgg
LSRY01000088.1_10014_8498 ggaagggacaacaattatgtctgatgaatggtgagcgtacgacattttggagactctggg
LSRY01000608.1_16333_17847 ggaagggacaacaattatgtctgatgaatggagagcgtacaacattttggagactctggg
LSRY01000076.1_145617_144101 ggaagggacaacaattatatctgatgaatggagagcgatcgacattttggagactctggg


LSRY01000927.1_8711_7196 ttacaagcatttgaaagtttgccacaaaaggcaattcttca-ataaggacacaggagcat
LSRY01000149.1_72577_71194 ttactaccatttgaaagttttccacaaaaagaaattcttct-aaaaggacacgggagcgt
LSRY01000007.1_34699_36212 ttacaagcatttgaaagtttgccacaaaaggcaattcttca-ataaggacacagaagcat
LSRY01000088.1_10014_8498 ttacaagcatatgaaagtttgccacaaaaggcaactcttca-ataaggacacgggagcat
LSRY01000608.1_16333_17847 ttacaagcatttgaaagtttgccacaaaacgcaattcttca-ataaggacacgggagcat
LSRY01000076.1_145617_144101 ttacaagcatttgaaagtttgccacaaaaggaaattttttgtataaggacactagagcat


LSRY01000927.1_8711_7196 gcacaaatacaatagaggggttgtggcatcatttgcgatgcacttttccgtcttttggaa
LSRY01000149.1_72577_71194 gcacaaatacaatagaggggttgtggcatcatttaagatgcacttttttgtctattgaat
LSRY01000007.1_34699_36212 gcacaaatacaattgaggggttgtggcatcatttacgatgcacttttccgtattttggaa
LSRY01000088.1_10014_8498 gcacaaatacaattgaggggttgtggcatcatttacgatgcacttttccg-cttttggaa
LSRY01000608.1_16333_17847 gcacaaatacaattgaggggttgtggcatcatctacgacgcacttttccgtcttttggaa
LSRY01000076.1_145617_144101 gtgcaaatacaatagaggggttgtggtatcatttacgatgcacttttccgtcttttggaa


LSRY01000927.1_8711_7196 ctcgcattcgattgatgcatgattatctatctctttatcttgtcaaatcttcatttaaca
LSRY01000149.1_72577_71194 ctcgcattcgattgatgcttgattatctatctctttatcttgtcaaatcttcatttaacg
LSRY01000007.1_34699_36212 ctcgcattcgattgatgcatgattatctatctctttatcttgtcaaatcctcatttaaca
LSRY01000088.1_10014_8498 ctcgcattcgattgatgcatgattatctatctctttatcttgtcaaatcttcatttaaca
LSRY01000608.1_16333_17847 ctcgcattcgattgatgcatgattatctatctctttatcttgtcaaatcttcatttgaca
LSRY01000076.1_145617_144101 ctcgcattcgattgatgcatgattatctccctctttatcttgtcaaatcttcattcaaca


LSRY01000927.1_8711_7196 tcacttttactgaactcgttaagtacctttgcatggaaaatgatgtt---gacgatgaaa
LSRY01000149.1_72577_71194 tcacttttattgaactcattaagttcctttgcgtggaaaatgatgat---gaggatgaaa
LSRY01000007.1_34699_36212 tcacttttactgaactcgttaagtacctttgcttggaaaatgatgat---gatgatgaaa
LSRY01000088.1_10014_8498 tcacttctcctgaactcgttaagaacctttgcatggaaaatgatgatgacgatgatgaaa
LSRY01000608.1_16333_17847 tcactttcactgaactcgttaagtacctttgcatggaaaatgatgac---gatgatgaca
LSRY01000076.1_145617_144101 tcacttttattgaactcgttaagaaccttcgcatggaaaatgatgatgacgatgtagaaa


LSRY01000927.1_8711_7196 aagaaatagaggaaaacgaaattgaagaagaagaatctgaagaaattgctgatatagatg
LSRY01000149.1_72577_71194 aagaaatagaggaaaacgaaattgaagaagaagaatctgaagaaattgctgatatagatg
LSRY01000007.1_34699_36212 aagaaatagaggaaaacgaaattgaagaagaagaatctgaagaaattgctgatatagatg
LSRY01000088.1_10014_8498 aagaaatagatggaaacgaaacagaagaagaagaatctgaagaaattgctgatatagatt
LSRY01000608.1_16333_17847 aagaaatagatgaaaacgtaattgaagaagaagaatctgaagaaattgctgatatagatg
LSRY01000076.1_145617_144101 aagaaatagagcaaaacgaaattgaagaagaagaatctgaagaaatttctgatatagatg


LSRY01000927.1_8711_7196 atatttttggtgaaaaagttgaaggagagaaaacagagtcagaaagtgacaatggagcag
LSRY01000149.1_72577_71194 atatttttggtgaaaaagttgaaggagagaaaacagagtcagaaagtgacaatggagcag
LSRY01000007.1_34699_36212 atatttttggtgaaaaagttgaaggagaaaaaactgagtcagaaagtgacaatggagcgg
LSRY01000088.1_10014_8498 atatttttggtgataaagttgaaggagagaaaacaaagtcagaaagtgacaatggagcag
LSRY01000608.1_16333_17847 atatttttggtgaaaaagttgaaggagagaaaacagagtcagaaagtgacaatggagcag
LSRY01000076.1_145617_144101 acatttttggtgaaaaagttgaagaagagaaaacagagtcagaatgtgacaatggagcag


LSRY01000927.1_8711_7196 gagatggtgaaagtgcatctgaatatgaaccctaaaaatttatattgatgattatttcac
LSRY01000149.1_72577_71194 gagatggtgaaagtgcatctgaatatgaaccctaaaaatttatattgatgattatttcac
LSRY01000007.1_34699_36212 gagatggtgaaagtgcatctgaatatgaaccctaaaaattaatattgatgattatttcac
LSRY01000088.1_10014_8498 gagatggtgaaaatgcatctgaatatgaaccctaaaaataattattgatgattatttcac
LSRY01000608.1_16333_17847 gagatggtgaaagtgcatctgaatatgaacccgcaaaattataattgatgattatttcac
LSRY01000076.1_145617_144101 gagatggtaaaagtgcatctgaatatgagccctttaaattttt-ctgaagattatttcac


LSRY01000927.1_8711_7196 atcatttttatcaaatacaacttttttcacataaatttgatggatataaatcactttttt
LSRY01000149.1_72577_71194 atcatttttatcaaatacaacttttttcacataaatttgatggaaataaatcattttttt
LSRY01000007.1_34699_36212 atcatttttatcaaatacaacttttttcatatgaatttgatggaaataaatcacttttta
LSRY01000088.1_10014_8498 atcatttttattaaatacaactttctccatataaatttgatggtaataaatcactttaat
LSRY01000608.1_16333_17847 atcatttttatcggatacaacttttttcattaaaatttgatggaattatatcgctctt--
LSRY01000076.1_145617_144101 atcatttttatcaaatacaacttttttcatataaatttgatggaaataaatcactttaat


LSRY01000927.1_8711_7196 aaatataatttt--ttattattttttttgatcacaaaaattaaaaaaa--tttttttctc
LSRY01000149.1_72577_71194 aaatataatttt--ttattattttttttgatcacaaaaattaaaaaaa--tttttttctc
LSRY01000007.1_34699_36212 aaatataatttt--tcatta-tttttttgatcacaaaaattaaaaaaaattttttttctc
LSRY01000088.1_10014_8498 aaatatttgttt--ttataaatttttttgatcacgaaaattaaaaaag---ttttttctc
LSRY01000608.1_16333_17847 -aatatttttttcactattatttattttgatcacaaaaattaaaaaaaaatttttttctc
LSRY01000076.1_145617_144101 aaataaacaatt--ttattaatttttttgctcacaaaaattattaataaatttttttctc


LSRY01000927.1_8711_7196 caaaaccatttatttccgacatgcgacaatagcataataatgatgtgcaatgcattattg
LSRY01000149.1_72577_71194 caaaaccatttatttccgacatgcgacaatagcataataataacgtgcaatgcattgttg
LSRY01000007.1_34699_36212 caaaaccatgaatttccgacatgcgacaatagcataataacaatgtgcaatgcattgttg
LSRY01000088.1_10014_8498 caaaaccatgaacttccgacatgcgacaatagcataataataatgtgcaatgcattgttg
LSRY01000608.1_16333_17847 caaaaccattaacttccgacatgcgacaatagcataataacaatgttcaatgtattgttg
LSRY01000076.1_145617_144101 caaaaccatgaacttccgacatgcaacaatagcataataataacgtgcaatgcattgttg


LSRY01000927.1_8711_7196 aattaccaacaaattttcaataagatctgaggatgacgatatcttcggattataccatca
LSRY01000149.1_72577_71194 agttacagacaaaatttcaataagatctgaggatgacgatatcttcggattataccttca
LSRY01000007.1_34699_36212 aattaccaacaaattttcaataagatctgaggatgacgatatcttcggattataccaaaa
LSRY01000088.1_10014_8498 aattaccaacaaattttcaaaaagatctgaggatgacgatatcttcggattataccttaa
LSRY01000608.1_16333_17847 aattaccaacaaattttcaataagatctgaagatgacgatatcttcggattataccatgt
LSRY01000076.1_145617_144101 aattaccaacaaaatttcatcaagatctgaggatgacgatatcttcggattattccttaa


LSRY01000927.1_8711_7196 tctg
LSRY01000149.1_72577_71194 ttca
LSRY01000007.1_34699_36212 gaag
LSRY01000088.1_10014_8498 aatt
LSRY01000608.1_16333_17847 attt
LSRY01000076.1_145617_144101 aatc
