# Supplementary material for: Distribution of Merlin in eukaryotes and first report of DNA transposons in kinetoplastid protists
Source: PLoS One. 2021 May 6;16(5):e0251133. doi: 10.1371/journal.pone.0251133 (PMC8101967; doi:10.1371/journal.pone.0251133)
Supplement: S3 Appendix — Contigs containing positive hits for each species are provided as fasta files. Nucleotide sequences from each Merlin group or family are also provided. All protein sequences were provided in a single file. A README file is provided with additional information about files. (ZIP) [file pone.0251133.s009.zip › S3 Appendix/M.sp_F2.aln]

CLUSTAL W(1.60) multiple sequence alignment


M.sp_LSRY01000019.1_103780_105311 acattttc-ggcatgatccgattatatcggcacaaccaaaactgatttaaatcattatat
M.sp_LSRY01000583.1_36595_35073 atattttt-ggcatgatccgattatatcggaacaacaaaaaataattttaatcattgtat
M.sp_LSRY01000081.1_60539_62063 gcatttat-ggcatgatccgattatatcggcacaaccaaaaatgattttaatcattatat
M.sp_LSRY01000259.1_67020_68534 caatttac-ggcatgatccgattatatcggcacaaccaaaaatgactctaatcattatat
M.sp_LSRY01000222.1_45091_43563 caattaac-ggcatgatccgataatatcggcacatccaaaattgatttaaatcattatat
M.sp_LSRY01001149.1_5160_6680 taattcat-ggcatgatccgattatataggcacaaccaaaaatgattttaatcattatat


M.sp_LSRY01000019.1_103780_105311 ttcgatttgttatatattattataaaagaatatgcaaataaaaatctgcggaaatttttt
M.sp_LSRY01000583.1_36595_35073 ttcgatttgttatatattattataaaagaatatgcaaataaaaatccgcggaaatttttt
M.sp_LSRY01000081.1_60539_62063 tttgatttgttaaatattattacaaaagaatatgcaaataaaaatcctaggaatttatt-
M.sp_LSRY01000259.1_67020_68534 ttcaattagttatatattatcataaaagaatatacaaataaaaatccgcggaaattatca
M.sp_LSRY01000222.1_45091_43563 ttcgatttgttatatattgttataaaagaatttgcaaataaaaatccgcggaaatttttt
M.sp_LSRY01001149.1_5160_6680 ttcagtttgttatatattattggaaaagaatatgcaaataaaaataagcgggaatttttt


M.sp_LSRY01000019.1_103780_105311 tatttgaatgaaattttgaagaaaaatattttcacccataa-taataaagaaaattattt
M.sp_LSRY01000583.1_36595_35073 tatttgaatgaaattttgaagaaaaatattttcacccataattatttttgaaaattgttt
M.sp_LSRY01000081.1_60539_62063 tatttgaatgaacttttgaagaaaaatatattcacccataataattttagaaaattattt
M.sp_LSRY01000259.1_67020_68534 tatttgaatgaaattttgaagaaaaatattttctcccataataatttttgaaaattattt
M.sp_LSRY01000222.1_45091_43563 tatttgaatgaaatgttgaagaaaaatattttcacacataataattttcgaaaattattt
M.sp_LSRY01001149.1_5160_6680 tattttaaggaaattttgaagaataatattctcacccatgataatttttgaaaattattt


M.sp_LSRY01000019.1_103780_105311 gtataaagggttcgcattttttttgatctcatggcacgtgaacgagatcttcatgatgag
M.sp_LSRY01000583.1_36595_35073 gtattaagggttcgta-tttttttgatctcatagcacgtgaacgagatcttcatgatgag
M.sp_LSRY01000081.1_60539_62063 gtattaagggttcgtattttttttgatctcatggcacgtgaacgagaccttcatgatgag
M.sp_LSRY01000259.1_67020_68534 gtaataagggttcgta-tttttttgatctcatggcacgcgaacgagatcttcatgatgag
M.sp_LSRY01000222.1_45091_43563 gtattgagggttcgtatttttttttatatcatggcacgtgaacgagattttcatgatgag
M.sp_LSRY01001149.1_5160_6680 gtattaagtgttcgtgttttttttgatctcatggtatgcaaacgagatcttcatgatgag


M.sp_LSRY01000019.1_103780_105311 gaaaccatttcttcgctgaacaaactcttctacgacgaaacaagcacatgggaatcgttt
M.sp_LSRY01000583.1_36595_35073 gaaaccatttcttcgctgaacaaactcttcttcgacgaaacaagcacatgggaatggttc
M.sp_LSRY01000081.1_60539_62063 gaaaccatttcttcgctgaacaaactcttctacgacgaaacaagcacatgggaatggttc
M.sp_LSRY01000259.1_67020_68534 gaaaacatttcttcgctgaacaaactcttctacgacgaaaccagcacatgggaatggttc
M.sp_LSRY01000222.1_45091_43563 gaaaccatttctttgctgaacaaactcttctacgaggaaacaagcacatgggaatggttc
M.sp_LSRY01001149.1_5160_6680 gattacattacttcaccgaacaaactcttccacgacgaaacctgcacaggggaatggttc


M.sp_LSRY01000019.1_103780_105311 aaaagagaaataatagccatgaacctcccaatgtgcagagttcatagatgctatcaacga
M.sp_LSRY01000583.1_36595_35073 aaaagagaaataatagccattaacctccctatgtgcagaattcacagatgctatcaacga
M.sp_LSRY01000081.1_60539_62063 aaaagagaaataatatccatgaacctcccgatgtgtagaattcatagatgctatcaacga
M.sp_LSRY01000259.1_67020_68534 aaaagagaaataattgcaatggacctcccgatgtgcagagttcacagatgctatcaacga
M.sp_LSRY01000222.1_45091_43563 aaaagagaaataatagccatgaacctcccaatgtgcagagttcattgatgctatcaacaa
M.sp_LSRY01001149.1_5160_6680 aaaagagaaataattgaaatgagcctcccaatgtgcagagttccaagatgctatcaacga


M.sp_LSRY01000019.1_103780_105311 atatatcatgataagaattatcactattacgcttgtcaaaaatgcaagatcaagaaaagc
M.sp_LSRY01000583.1_36595_35073 atttataatgatttgaattatcactatttctcttgtccaaaatgcaagattcgaaaaagc
M.sp_LSRY01000081.1_60539_62063 atatatcatgataagaattatcactattacgcttgtccaaaatgcgagatcaagaaaagc
M.sp_LSRY01000259.1_67020_68534 atttatcatgataagaattatcactattacacttgtccaaaatgcaaaatttaataaagc
M.sp_LSRY01000222.1_45091_43563 atatatcatgatagaaattatcactaatacgcttgttcaaaatgcaagatcaagaaaagc
M.sp_LSRY01001149.1_5160_6680 atttatcatgataagaattatcactgttacacttgtccaaaatgcaagatcaaaaaaagc


M.sp_LSRY01000019.1_103780_105311 attctttcaggaacatcttttagcagaataaagattggacaaggcgtaactcttctgatt
M.sp_LSRY01000583.1_36595_35073 attctttcaggaacatcttttagcaaaataaaaattggatagggaattactcttctgatt
M.sp_LSRY01000081.1_60539_62063 attctttcaggaacatctttaagcagaataaagattggactaggcgttactcttctgatt
M.sp_LSRY01000259.1_67020_68534 attctttcaggaatatctttaagcaaaataaagattggattgggaattactcttccgatt
M.sp_LSRY01000222.1_45091_43563 attctatcaggaacatcttttagcagaataaagatcgggctaggcgttactcttctgatt
M.sp_LSRY01001149.1_5160_6680 attctttcaagaacatcttttagctgaataaagattggactaggcgtgacttttctgatt


M.sp_LSRY01000019.1_103780_105311 tgtttatattactggttagggattcaaaataaaacaatttctttgcttctttctgttgat
M.sp_LSRY01000583.1_36595_35073 tgtttacatcactggcaggggattcaaaacaaaacaatttctttgcttttttctgttgat
M.sp_LSRY01000081.1_60539_62063 tgtttatattactggctagggattcaaaacaaaacaatttctttgcttatttctgttgat
M.sp_LSRY01000259.1_67020_68534 tgtttatattactggctagggatttcaaacaaaacaatttcttcgcttctttctgttgat
M.sp_LSRY01000222.1_45091_43563 ggtttatattactggctggggattcaaaacaaaacaatttctttgcttctttctgttgat
M.sp_LSRY01001149.1_5160_6680 tgtttatattactggctagggattcaaaacaaaacaatttctttgcttctttctgttgat


M.sp_LSRY01000019.1_103780_105311 aaggacacagtcggatgctggggaagtgtgattctgtgcgcttgctcacaaatgtggaac
M.sp_LSRY01000583.1_36595_35073 aaggacacagtcggatactggtgaagtgtgattcggtgcgcttgctcacaaatgtggaac
M.sp_LSRY01000081.1_60539_62063 aaggacacagtcggatactggggaagtgtgattcggtgcgcttgctcataaatgtggaac
M.sp_LSRY01000259.1_67020_68534 aaggacacagtcggatactggggaagtgtgattcggtgcacttgctcacaaatgtggaac
M.sp_LSRY01000222.1_45091_43563 aaggacactgtcggaaactggggaagtgtgattcggtgcgcttgctcacaaatatggaac
M.sp_LSRY01001149.1_5160_6680 aaggacacagtcggattctggggaagtgtgattctgtgagcttgttcacaaatgtggaag


M.sp_LSRY01000019.1_103780_105311 gaaagacagcaagtgattggaggcgagggaacaacagttgaaattgatgaagcaatttgg
M.sp_LSRY01000583.1_36595_35073 gaaagacagcaagttattagaggcgagggaacaatagttgtaattgatgaagcaatttga
M.sp_LSRY01000081.1_60539_62063 gaaagacagcaagcaattggaggcgagggaacaacagttgaaattgatgaagcaatttgg
M.sp_LSRY01000259.1_67020_68534 gaaagacagtgagagattggaggtgagggaacaacagcagaaattgataaaacaatttgg
M.sp_LSRY01000222.1_45091_43563 gaaagacagcaagttattggaggcaagtgaacaacagttgaaattgatgaagcaatttgg
M.sp_LSRY01001149.1_5160_6680 gaaagacagcaagtgattggaggcgagggaacaacagttgaaattgatgaagcaatttgg


M.sp_LSRY01000019.1_103780_105311 cgaaaacagaagtacaggagaggaagaaagaaaaagcaagaatggattttcggaggggtg
M.sp_LSRY01000583.1_36595_35073 tgaaaacggaagtacaggagaggaagaaagaaaaagcaagtgtggattttcggaggggtg
M.sp_LSRY01000081.1_60539_62063 cgaaaacggaagtacaggagaggaagaaagaaaaagcaagtgtggattttcggaggggtg
M.sp_LSRY01000259.1_67020_68534 cgaaaacaaaagaacaggagaagaagaaagaaaaagacaatgtggattttcggaggggaa
M.sp_LSRY01000222.1_45091_43563 cgaaaacggaagtacaggagaggaagaaagaaaaagcaagtgtggattttcggaggggtg
M.sp_LSRY01001149.1_5160_6680 cgaaaacggaagaacaggagaggaagaaagaataagcaaggatggattctcggaggggtg


M.sp_LSRY01000019.1_103780_105311 gaaagattggagtgtggtcgagctgggaaacggttaatggttgttgttccttacagaaaa
M.sp_LSRY01000583.1_36595_35073 gaaagattagagtgtggtggagcggggaaacggttaatggttgtcgttccaaacagaaaa
M.sp_LSRY01000081.1_60539_62063 gaaagattagagggtggtggagcggggaaactgtttatggtcgtcgtgccaatcagaaaa
M.sp_LSRY01000259.1_67020_68534 aaaagattagagggaagtggagcggggaaacggtttatggttgttgtagttaacagaaaa
M.sp_LSRY01000222.1_45091_43563 gaaagataagagggtggtggagcggggaaacggttaatggtcgtcgtgccaaacagaaaa
M.sp_LSRY01001149.1_5160_6680 gaaagattagagggtggtggagcgggggaacggttaatggttgtcgttccaaacagaaaa


M.sp_LSRY01000019.1_103780_105311 aaggaaactttgattccaattatccagaaacacataaaagctggaacattaattatttcc
M.sp_LSRY01000583.1_36595_35073 aaggaaactttgattccaattatccagaaatacgttaaagttggaacattaaatatttcc
M.sp_LSRY01000081.1_60539_62063 aaggaaactttgatgccaattatccagaaacacataaaagctggaacattaattatttcc
M.sp_LSRY01000259.1_67020_68534 aaggaaactttaattccaattatcaagaaagacatcaaaactggaacatttattatttcc
M.sp_LSRY01000222.1_45091_43563 aaggaaactttgattccaattatccagaaacactttaaagctggaacattaattatttcc
M.sp_LSRY01001149.1_5160_6680 aaggaaactttgattccaattatccagaaacacataaaagctggaacattaattattgcc


M.sp_LSRY01000019.1_103780_105311 gatgaatggcgtgcttattcttcactagaaacagttggatataagcatcaaactgtgtgc
M.sp_LSRY01000583.1_36595_35073 catgaatggcgcgcttattcttcactagaaacacttggatataagcatcaaattgtgtgc
M.sp_LSRY01000081.1_60539_62063 gatgaatggcgtgcttattcttcacaagaaacagttggatataagcatcaaactgtgtgc
M.sp_LSRY01000259.1_67020_68534 tatgaaccacgtgcttattctttgatggaaacactttgacatacacatcaaaatgcgttc
M.sp_LSRY01000222.1_45091_43563 gatgaatggcgtgcttattcttcaccagaaacagttggatataagcatcaaactgtgtgc
M.sp_LSRY01001149.1_5160_6680 gatgaatggcgagcttattcttcacttgaaacagttggatataagcatcaaactgtgtgc


M.sp_LSRY01000019.1_103780_105311 cacaaaagacgtttcagagacccagaaactggtgcgtatacaaatacgattgaagggtta
M.sp_LSRY01000583.1_36595_35073 cacaaaagacgtttcagagacccagaaactggtgcgtatacaaatacaattgaagggtta
M.sp_LSRY01000081.1_60539_62063 cacaaaagacgtttcagagacccagaaactggttcgtatacaaatacaattgaagggtta
M.sp_LSRY01000259.1_67020_68534 cgcaaaatacattacagaaacccagaaactggtgtttatcttaatacaattgaaggatta
M.sp_LSRY01000222.1_45091_43563 cacaaaagacgtttcagagacacagaaactggtgcgtatacaaatacaattgaagggtta
M.sp_LSRY01001149.1_5160_6680 cacaaaagacgtttcagagacccagaaactggtgcgtatacaaatacaattgaagggtta


M.sp_LSRY01000019.1_103780_105311 tggcaacatttgcgatgcactttccctcgatttggaacaaggatcagacttatgcatgat
M.sp_LSRY01000583.1_36595_35073 tggcaacatttgcgatgcactttccctcgatttggaacaaggatcagacttatgcatgac
M.sp_LSRY01000081.1_60539_62063 tggcaacatttgcgatgcactttccctcgatttggaacaaggatcagacttatgcatgac
M.sp_LSRY01000259.1_67020_68534 tgacaacatttgcgatgcactttccctcgatttgaaacaatgatcagacttatgcatgat
M.sp_LSRY01000222.1_45091_43563 tggcaacatttgcgatgcgctttccctcgatttggaacaaggatcagacttatgcatgac
M.sp_LSRY01001149.1_5160_6680 tggcaacatttgcgatgcactttccatcgatttggaacaaggatcagacttatgcatgat


M.sp_LSRY01000019.1_103780_105311 tatctttcactgtttttggtgaaatcaacattcaatttaacgttcattcaattaataaaa
M.sp_LSRY01000583.1_36595_35073 tatcattcactgtttttggtgaaatcaacattcaataaaacgttcattcaattaataaaa
M.sp_LSRY01000081.1_60539_62063 tatctttcactgtttttggtgaaatcaacatttaattttacgttcattcaatcaataaaa
M.sp_LSRY01000259.1_67020_68534 tatctttcactgtttttggtgaaatcaacatttaatttaacgttcatttaattaataaaa
M.sp_LSRY01000222.1_45091_43563 aatctttcactgtttttggtgaaatcaacatttaattttacgttcattcaattaataaaa
M.sp_LSRY01001149.1_5160_6680 tatctttcactgtttttggtgaaatcaacattcaatttaacgtttattcaattaataaaa


M.sp_LSRY01000019.1_103780_105311 tatctatgctttaaaaaggaaattgaacctgttcaagtagaagaagaagaagaaaaagaa
M.sp_LSRY01000583.1_36595_35073 tatctgtgctttgaaaaggaaattgaacctgttcaaatggaagaagaag------aagaa
M.sp_LSRY01000081.1_60539_62063 tatctgtgttttgaaaaggaaattgaacttgttcaaatggaagaagaagcagaag---aa
M.sp_LSRY01000259.1_67020_68534 tatctgtgctttgaaaaggaaattgaacctgttcaaatggaagaagaagaagaagaaaaa
M.sp_LSRY01000222.1_45091_43563 tatctgtgctttgaaaaagaaattgaacctgttcaaatggaagaagaagaagaaaaagag
M.sp_LSRY01001149.1_5160_6680 tatctgtgctttgaaaaggaaattgaacctgttcaagtggaagaagaagaagaaaaagaa


M.sp_LSRY01000019.1_103780_105311 gaaatcattgatgaagatgaggagattccagacatggatgatgttgtcaatgaagatagc
M.sp_LSRY01000583.1_36595_35073 gaaatcgttgatgaagatgaggagattccagatatggatgatgttgtcaatgaagatagc
M.sp_LSRY01000081.1_60539_62063 gaaatcattgatgaagacgaggagattccagatatggatgatgttgtcaatgaagatagc
M.sp_LSRY01000259.1_67020_68534 gaaatcattgatgaagatgaggagattccagacgtagatgatgttgtcaatgaaggtagc
M.sp_LSRY01000222.1_45091_43563 gaaatcattgatgaagatgaggagattccagacatggatgatgttgtcaacgaagatagc
M.sp_LSRY01001149.1_5160_6680 gaaatcatcgatgaagatgagaaaattgca-atatggatgatgttgtcaatgaagatagc


M.sp_LSRY01000019.1_103780_105311 gatgttgagtctgatgaagatttcggagcaggagatggagctagtgcctctgaatatgag
M.sp_LSRY01000583.1_36595_35073 gatgttgaatctgatgaagatttcggagcaggagatggagctagtgcctctgaatatgag
M.sp_LSRY01000081.1_60539_62063 gatgttgagtctgatgaagatttcggagcaggagatggagctagtgcctctgaatatgag
M.sp_LSRY01000259.1_67020_68534 gatgttggatctgatgaagatttcggagtaggagatggagcaagtgcctctgtatatgag
M.sp_LSRY01000222.1_45091_43563 gatgttgagtctgatgaagatttcggagcaggagatggagctagtgtctctgaatatgag
M.sp_LSRY01001149.1_5160_6680 gatgttgaatttgatgaagatttcggagcaggagatggagctagtgcctctgaatatgag


M.sp_LSRY01000019.1_103780_105311 ccttaaatattattcttatttgaataatatcatttaaatatgttttttttatattttcga
M.sp_LSRY01000583.1_36595_35073 ccttaaatattattctaatttgaataatatcattttaaaatgttttttttatattttcga
M.sp_LSRY01000081.1_60539_62063 ccttaaatattattctaatttgaataatatcattttaaaatgttttt-atatattttcga
M.sp_LSRY01000259.1_67020_68534 ccttaaatattgttcttatttgaataatatcattttaatatgttttt--cgttttttcga
M.sp_LSRY01000222.1_45091_43563 ctttaaatattattcttatttgaataatatcatttaaatatgttttt-taatattttaga
M.sp_LSRY01001149.1_5160_6680 cctttaatattattcttatttgaataatatcattt-aatatgttttt-ttatattttcga


M.sp_LSRY01000019.1_103780_105311 agcttttttaaaacaaatcagtcacttttttaatgaaaattcgaaaatatttatttttga
M.sp_LSRY01000583.1_36595_35073 agcttttcaaaaacaaatcagtcactttttcaatgaaaattcgaaaatatttatttttga
M.sp_LSRY01000081.1_60539_62063 agctttttaaaaacaaatcagtcacttttttaatgaaaattcgaaaatatttatttttga
M.sp_LSRY01000259.1_67020_68534 agctttaaaaaaacaaatcagtcacttttttaatgaaaattcgaaaatatttaattttga
M.sp_LSRY01000222.1_45091_43563 agcttttttaaaacaaatcagtcacttttttaatgaaaattcgaaaatatttatttttga
M.sp_LSRY01001149.1_5160_6680 agcttttttaaaacaaatcagtcaatttctaaatgttaattcgaaaatttttatttttga


M.sp_LSRY01000019.1_103780_105311 tcaaaaaaaaatttttttatcaaaatttttcttaaaaacacgtttccgcaatttatcata
M.sp_LSRY01000583.1_36595_35073 tcaaaaaaa---ttttttatcattattttctccaaaaacacgtttccgcaatttatcata
M.sp_LSRY01000081.1_60539_62063 tcaaaaaag---ttttttaacattattttctccaaaaacacgtttccgcaatttatcata
M.sp_LSRY01000259.1_67020_68534 tcaaaaaaa---tttttttcta-aaatatctccataaacacgtttccgcaatttattata
M.sp_LSRY01000222.1_45091_43563 tcaaaaaat---tttttttacataattttctccaaaaacacgtttacgcaatttatcata
M.sp_LSRY01001149.1_5160_6680 tcaaaaaaa---attttttcaa-ctgtttctccataaacatgtttccgcaatttatcatt


M.sp_LSRY01000019.1_103780_105311 ctcatattacttatgtacagcatgtattattatattcagtaaattttcagagaaatctgg
M.sp_LSRY01000583.1_36595_35073 ctcatattacttatgtacagcatgtattattatattcagtaaagtttcagagaaatctgg
M.sp_LSRY01000081.1_60539_62063 ctcatattacttatgtacagcatgtattattattatcagtaaagtttcagagaaatctgg
M.sp_LSRY01000259.1_67020_68534 ttcaatttacttatgaacagcatgtattggtaagagcagaaga--------------tag
M.sp_LSRY01000222.1_45091_43563 ctcatattgcttatgttcagcatgtattattatattcagtgaagtttcagagaaatctgg
M.sp_LSRY01001149.1_5160_6680 ctcaaataacttatgcacaacatgtattattatattcagtaaagtttcatagatagttgg


M.sp_LSRY01000019.1_103780_105311 gcataccgatatatt---cggattatgcc-acattttc
M.sp_LSRY01000583.1_36595_35073 gcataccgattaatt---cggattatgca-atattttt
M.sp_LSRY01000081.1_60539_62063 gcataccgatatatt---cggataatgcc-gcatttat
M.sp_LSRY01000259.1_67020_68534 gggtacctatttttttaatggaaaaattt-ttgtatgt
M.sp_LSRY01000222.1_45091_43563 gcataccgatatatt---cggattatgcc-gaaaagtt
M.sp_LSRY01001149.1_5160_6680 -----ttgataaccc---gggaaaaagtc-gacaaccc
