# Supplementary material for: Distribution of Merlin in eukaryotes and first report of DNA transposons in kinetoplastid protists
Source: PLoS One. 2021 May 6;16(5):e0251133. doi: 10.1371/journal.pone.0251133 (PMC8101967; doi:10.1371/journal.pone.0251133)
Supplement: S3 Appendix — Contigs containing positive hits for each species are provided as fasta files. Nucleotide sequences from each Merlin group or family are also provided. All protein sequences were provided in a single file. A README file is provided with additional information about files. (ZIP) [file pone.0251133.s009.zip › S3 Appendix/M.sp_F3.aln]

CLUSTAL W(1.60) multiple sequence alignment


M.sp_LSRY01000151.1_93095_91587 aatcaaac--ggtataagggtacaatatggtcatatgagattttccatttttttatcaca
M.sp_LSRY01000113.1_34109_35610 caattttt--ggtataagggtacaatatggtcaaatgagatttttcattttttcatcata
M.sp_LSRY01000062.1_128599_130098 caagaaat--ggaataagggtacaacatggtcatatgagatttttcattttttcatcata
M.sp_LSRY01001033.1_18575_17094 aagagctt--ggtaaaagcgtacaatacggtaataagagatttttcatttttttatcata
M.sp_LSRY01000546.1_14895_13420 gcaaacga--tgttttagcgaacaatatgatcatgcgaaatttttcattttttcatcaca


M.sp_LSRY01000151.1_93095_91587 aaggcaattctcattaattacactgttgttgtgtggtg-ttttttttcaacggaaattgt
M.sp_LSRY01000113.1_34109_35610 aaggcaattctctttaattatactgttgttgtgtggtg-ttttatttccacggacattgt
M.sp_LSRY01000062.1_128599_130098 aagacaattctcattaattatactgttgttgcacgatgtttttttttcaacggaaattgt
M.sp_LSRY01001033.1_18575_17094 aaggcaattctctttaattatacagttgttgtgtggtg-ttttttttcaacggaaattgt
M.sp_LSRY01000546.1_14895_13420 aaggcaattctcactaataatactgttgttgtgtggta--tttttttcaacggaaattgt


M.sp_LSRY01000151.1_93095_91587 ttgtaacaataatataat-ttttgaaaaatctctgtttttcatatatttatgggtttgat
M.sp_LSRY01000113.1_34109_35610 ttgcaacaataatataatattttgaaaaatctcactttttcatatatttatgggtttgat
M.sp_LSRY01000062.1_128599_130098 ttacaacaataatatagttttttgaaaaatctctctttttcaaatatttatgggcttaat
M.sp_LSRY01001033.1_18575_17094 ttgtaacaataatattattttttgaaaaaactttcttcttcaaatatttaagggtttgat
M.sp_LSRY01000546.1_14895_13420 ttgtttcattattaatattttttgatatatctctcatattcaaatatttaaggatttgat


M.sp_LSRY01000151.1_93095_91587 -cgaaacaaaaaaatggaacttgttcctattcattttggaacagaaagtatttctgaaca
M.sp_LSRY01000113.1_34109_35610 -cgaaacaaaaaaatggaacttgttccaattaattttggaacagaaagcatatctgatca
M.sp_LSRY01000062.1_128599_130098 -cgaaacaaaaaaatggaacttgttcctattaattttggaaccgaaagcatatctgatca
M.sp_LSRY01001033.1_18575_17094 -agaaat-aaaaaatggaacttattcctattcattttggaacagaaagcatttctgatca
M.sp_LSRY01000546.1_14895_13420 caaaaataaaaaaatggaacttgttcctgttcattttggaacagaaagcatttctgatca


M.sp_LSRY01000151.1_93095_91587 aaataaggtgttctataatgaatattcaacgtggacttggtttctcactcatattctgga
M.sp_LSRY01000113.1_34109_35610 aaataaggtattcaataatgagtattcaacgtggacttggtttctcactcatattctgga
M.sp_LSRY01000062.1_128599_130098 aaataaggtattctataatgagtattcaacgtggacttggtttctcactcatattcggga
M.sp_LSRY01001033.1_18575_17094 aaataatgtgttccataataattattcaacgtggacttagtttctcactcatattctgga
M.sp_LSRY01000546.1_14895_13420 aaataaggtgttctttaatgagtattcaacgtggacttgggttctcactcatattctgga


M.sp_LSRY01000151.1_93095_91587 aaataaagtccctatatgcccaaaacatcgaatccaaaagaattgttataagacagtatc
M.sp_LSRY01000113.1_34109_35610 aaataaagtcccaatatgcccaaaacatcgaatccgaaagaattgttataaaacagtatc
M.sp_LSRY01000062.1_128599_130098 aaataaagtcccaatatgcccaaaacatcgaatccaaaagaattgaaataagacagtatc
M.sp_LSRY01001033.1_18575_17094 aaaaaaagtccctatatgcccaaaacatcgaatccaaaagaattgttgtaagacagtatc
M.sp_LSRY01000546.1_14895_13420 aaataaagtccctatatgcccaaaacatcgaatccaaaagaattgttataagacagtatc


M.sp_LSRY01000151.1_93095_91587 aaacaacagattttggaagtgcccaaaatgcacagaaaaaacatcagtctacaacaatac
M.sp_LSRY01000113.1_34109_35610 taactacagattttggaagtgcccgaaatgcacagaaaaaacatcagtcgacaacaatac
M.sp_LSRY01000062.1_128599_130098 taactacagattttggaagtgcccgaaatgcacagaaaaaacatcagtcaacaacaatac
M.sp_LSRY01001033.1_18575_17094 taactacagattttggaagggcccgaaatgcacagaaaaaacatcagtcaacaacaatac
M.sp_LSRY01000546.1_14895_13420 taactacagattttggaagttcccgaaatacacggaaaaaacatcagtcaacaacaatac


M.sp_LSRY01000151.1_93095_91587 tatttttgaaaatatgaagactccattaggaacaacattcttaatttgtttgtactactg
M.sp_LSRY01000113.1_34109_35610 tattttcgaaaatatgaagactccattaggaacaacattctttatttgtttgtcctactg
M.sp_LSRY01000062.1_128599_130098 tttttttgaaaatatgaagactccattaggaacaacattcttaatttgtttgtgcttctg
M.sp_LSRY01001033.1_18575_17094 tatttttgaaaatatgaagactccattgggaacaacattctttatttgttagttctcctg
M.sp_LSRY01000546.1_14895_13420 tatttttgaggatatgaagactccattaggaacaatattcttaacttgtttgcattactg


M.sp_LSRY01000151.1_93095_91587 gctaaaaattccaattacaacgatttcaactattcttggcgttggtaaaaagacagtggg
M.sp_LSRY01000113.1_34109_35610 gctaaaaattccaattacaacgatttcaactattcttggcgttggtaaaaagacagtggg
M.sp_LSRY01000062.1_128599_130098 gcaaaaaataccaattacaacgatttcaactatccttggcgttggtaaaaagacagtggg
M.sp_LSRY01001033.1_18575_17094 gctgaaaattccgatcacgacgatttcaactattcttggagttaaaaaaaagacagtggg
M.sp_LSRY01000546.1_14895_13420 gcaaaaaattccaattacaaagatttcaacagttcttagcgttggtgaaaaaatggtgag


M.sp_LSRY01000151.1_93095_91587 attttgggggagcgtcattcgtgtgtgctgttcaaaattatggaattctacacagagagt
M.sp_LSRY01000113.1_34109_35610 atttagggggagcgtcattcgtgtgtgctgttcaaaattatggaattctacacagcgagt
M.sp_LSRY01000062.1_128599_130098 attttgggggagcgtcattcgtgtgtgctgttcaaaattatggaattctacacagcaagt
M.sp_LSRY01001033.1_18575_17094 attttgggggagcgtcattcgtgtgtgctgttcaaaattatggaattctacacagagagt
M.sp_LSRY01000546.1_14895_13420 atttggggtgagagtcattcgtgtgtgctgcacaaaattaaggaattcgacacagcgagt


M.sp_LSRY01000151.1_93095_91587 tgttggtggagaagaaaatgtagttgaaatcgatgaggagatatggagaaagcgaaaata
M.sp_LSRY01000113.1_34109_35610 tgttggtggagaaggaaagatagttgaaatggacgaggcgatatggagaaagcgaaaata
M.sp_LSRY01000062.1_128599_130098 tgttggcggagaaggaaagatagttgaaatcgacgaggcgatatggagaaagcgaaaata
M.sp_LSRY01001033.1_18575_17094 tgttggtggagaatgaaagatagcagaaacagatgaggtgatatggagaaagagaaaata
M.sp_LSRY01000546.1_14895_13420 tgttggtggaaaaggaaagatagttgaaatcgacgaggcgatatggagaaatcgaaaata


M.sp_LSRY01000151.1_93095_91587 tggaagagggagaaagaaggatcagatatggatttttggcggcgttgaaaggctcgaagg
M.sp_LSRY01000113.1_34109_35610 tggaagagggagaaagaaggaacagatatggatttttggctgggttgaaaggctcgaagg
M.sp_LSRY01000062.1_128599_130098 tggaagagggagaaagaaggatcagatatggatttttggtggcgttgaaaggctcgaagg
M.sp_LSRY01001033.1_18575_17094 tggaagagggagaaagaaggatcagatatggatttttggaggtgttgaaaggctcgaagg
M.sp_LSRY01000546.1_14895_13420 tggaagaggaagaaagaagaatcagatatggatttttggctgcgtcgaaaggctcgaagg


M.sp_LSRY01000151.1_93095_91587 cggaggagcaggatctcgctttatgaccattgtgccgaatag-aaaaaaaatcacattga
M.sp_LSRY01000113.1_34109_35610 cggagggacaggatctagctttatgaccattgtgttgaaaagaaaaaaaaattacattga
M.sp_LSRY01000062.1_128599_130098 cggaggggcaggatctcgctttatgaccattgtgccgaatag-aaaaagaaatacattta
M.sp_LSRY01001033.1_18575_17094 cggaggtgtaggatctcggtttatgactattgtgtcgaagag-aaaaagaaatacattga
M.sp_LSRY01000546.1_14895_13420 cggaggggtaggatttcgctttat-tcaattgcacagaaaag-gaaa--aaacacattga


M.sp_LSRY01000151.1_93095_91587 tcccaataatccaaaaatacattctgccgaaaacaatgatcatttcagacgaatggagag
M.sp_LSRY01000113.1_34109_35610 tcccaataatccaaaaatacattcttctgaaaacaatgatcatttcagacgaatggagaa
M.sp_LSRY01000062.1_128599_130098 tccctataatccaaaaatacattctgccgaaaacaatgatcatttcagacaaatggagag
M.sp_LSRY01001033.1_18575_17094 tccctttaatccaaaaacacattctgctgaaaacaacgatcatttcagacgaatggagag
M.sp_LSRY01000546.1_14895_13420 tccctataatccaaaaatacattctgttgaaaacaatgatcatttctgacgaatggagag


M.sp_LSRY01000151.1_93095_91587 cgtattcatgtttggaatcgattggatacgggcatcaaaccgtctgtcataagaaagaat
M.sp_LSRY01000113.1_34109_35610 cgtattcatgtttggaatcgattggatgcggacatcagaccgtctgtcaaaagaaagaat
M.sp_LSRY01000062.1_128599_130098 cgtactcgtgtttggaaacgattggatacgggtatcaaaccgtctgtcataggaaagaat
M.sp_LSRY01001033.1_18575_17094 cgtattcatgtaatgaatagattggatatgtacatcaaaccgtctgtcataagaaagaat
M.sp_LSRY01000546.1_14895_13420 cgtattcatgatatgaatagattggatatgggcatcaaaccatctgtcataagaaagaat


M.sp_LSRY01000151.1_93095_91587 atgtgaacaaagagactcatacatgcacaaatacgattgaaggcctatggtcacatttaa
M.sp_LSRY01000113.1_34109_35610 acgtgatcaaagagactcatgcctgcacatacacgattgaaggtcaatggtcacatttaa
M.sp_LSRY01000062.1_128599_130098 atgtgaacaaagagactcatgcatgcacaaacacgattgatggcctatggtcacatttaa
M.sp_LSRY01001033.1_18575_17094 atgtgaacaaagagactcatgcattcacaaacacgattgaagaccaatatccacatttaa
M.sp_LSRY01000546.1_14895_13420 atgagaacaaagagacttatgcctgcacaaatgcgattgaaggccgatggtcacatttaa


M.sp_LSRY01000151.1_93095_91587 gagcgtcatttccacgttttggaactagaaaaaaatttatttctgatcatatcgcaatgt
M.sp_LSRY01000113.1_34109_35610 aagcgtcttttccacgttttggaactagaaagaagtttatttctgatcatatcgcaatgt
M.sp_LSRY01000062.1_128599_130098 gagcatcttttccacgttttgcaaccagaaaaaagtatatttctgatcatatagcaatgt
M.sp_LSRY01001033.1_18575_17094 gagaatcatttccacgttttggaactagaaaaaaggatatttctgatcatatcacaatgg
M.sp_LSRY01000546.1_14895_13420 gagcgtcttttccacgttttggaacaagaaaaaagtatatttttgatcatatcgaaattg


M.sp_LSRY01000151.1_93095_91587 atttagtgaaatcctcgatgaagttgagctttttggaactaatgaagcatgtttcaaaat
M.sp_LSRY01000113.1_34109_35610 attttgtgaaatcctcaatgaagttgagctttttggaaccaatgaagcatgtttcaaatt
M.sp_LSRY01000062.1_128599_130098 atttggtgaaatcctcaattaaattgggcgtttttaatctcatgcagcgtttttcataat
M.sp_LSRY01001033.1_18575_17094 atttggtgaaattctcaatgaaattgagctttttatacctgatgcagcatgtttcaaaac
M.sp_LSRY01000546.1_14895_13420 atctggtgaaatcctttatgaaattgagctatttgattctaatgaagcatattttaaagt


M.sp_LSRY01000151.1_93095_91587 ataaaccagaaaaagaaatagaagaaatggaaaatgaagaagaagaagaagaagatgatg
M.sp_LSRY01000113.1_34109_35610 ataaaccagaaaaagaaattgaagaaaaggaacatgaagaagaagaagaa------gatg
M.sp_LSRY01000062.1_128599_130098 ataaaccagaaaaagaaacagagaaaaaggaacataatgaagaagaagaa------gatg
M.sp_LSRY01001033.1_18575_17094 ataaaccagaaaaagacac---------------------agaagataaa------gatg
M.sp_LSRY01000546.1_14895_13420 acaaaccagaaaaagaaac------------------------agaaaaa------aagg


M.sp_LSRY01000151.1_93095_91587 atgatgatgaaattgacgaagatgtgccttttattgaagatatattgggaaatgatgaga
M.sp_LSRY01000113.1_34109_35610 atgatgatgaaattgaaaaagatgcaccttttattgaagatatattgggcaatgttaaaa
M.sp_LSRY01000062.1_128599_130098 atgatgatgaaattgatgaagatgt-tcttttattgaagatatactgtgaaatgatgaaa
M.sp_LSRY01001033.1_18575_17094 aagatgatgaaattgttaaagctatgctttttattgaagatatattgggttatgatgaga
M.sp_LSRY01000546.1_14895_13420 aatatgacgaaattgaataagatgtgccttttgttgaagatatatagggatatgatgaga


M.sp_LSRY01000151.1_93095_91587 atgagactgataaaaaaatggaagaagatgattcagatggtgctggcgatggagatagtg
M.sp_LSRY01000113.1_34109_35610 atgagactgat-ataaaatggaagaagatgatacatatggtgcttgagatggagatagtg
M.sp_LSRY01000062.1_128599_130098 atgagactgat-aaaaaacggaagaagattattcagatggtgctggcgatggagatattg
M.sp_LSRY01001033.1_18575_17094 atgagactgacaaaaaaatggaagaatatgattcagatggtgctggcgatggagattgtg
M.sp_LSRY01000546.1_14895_13420 atgaaactgataaaaaattagaagatgatgattcagatggtgctggagatggagatagaa


M.sp_LSRY01000151.1_93095_91587 cttcggaatattctccataatgaaaaatatatttttttttccattaaatttttagaaaat
M.sp_LSRY01000113.1_34109_35610 cttcggaatattctctctaaagaaaaatatatctatctttccattttg-tttgaaaaaat
M.sp_LSRY01000062.1_128599_130098 cttccgaatattctgcataaagaaaaatccatttattttcccattaaa-ttttcgaaaat
M.sp_LSRY01001033.1_18575_17094 cttccgaatattctccataatgaaaaatatatttatctttccattaaa-tttttgaaaaa
M.sp_LSRY01000546.1_14895_13420 cttcggaatattctccataatgaaaaatatatttatcttttcataaaa-gtttcgaacaa


M.sp_LSRY01000151.1_93095_91587 ataatttttcat-tttaatatatttcatcttcccaataaaaattatagaaaatttatttt
M.sp_LSRY01000113.1_34109_35610 agtatttttcat-atcaa-aaatttcacagtcccaatgaaaatatttgaataattatttt
M.sp_LSRY01000062.1_128599_130098 att-tttttcat-atcaa-agatttcatggt--gaataaaaattttcgaaaaattatttt
M.sp_LSRY01001033.1_18575_17094 attattattcat-gtcaa-aaatttcacagtccctatttaaattttagaaaaataatttt
M.sp_LSRY01000546.1_14895_13420 attatttttcataaaaaa-aaacttcatagtcctaataaaaattttgagaaaatattttt


M.sp_LSRY01000151.1_93095_91587 ttg--tatttatgttcataaataagtttccgttcagaacaaacaacacgctcatgctttg
M.sp_LSRY01000113.1_34109_35610 ttg--tttttctgtgcataaataagtttccgttcagatttaacaacatagttatgctttt
M.sp_LSRY01000062.1_128599_130098 ttg--tttttttgttcataaacaagtttctgttcagaacaaacaacatactcatgctttg
M.sp_LSRY01001033.1_18575_17094 ttgtttttttttgttcataaacaagtttcggttcaaaacatacaacatcctcatgctttg
M.sp_LSRY01000546.1_14895_13420 ttg--tttttctgttcataaataagtttccgttcggaataaacaacaagctcatgcttta


M.sp_LSRY01000151.1_93095_91587 tttgatatttctgatgcttctatac--caaaaaatatcaaaaactcacatgaccatattg
M.sp_LSRY01000113.1_34109_35610 cttgatattaccgatgcatctatac--caaaaaatatcaaaaactcacatgaccatattg
M.sp_LSRY01000062.1_128599_130098 tttgatatttccaatgcatctattccacaaaaaatatcaaaaactcacatgaccatattg
M.sp_LSRY01001033.1_18575_17094 tttgatatttccaatgaatctattc--caaaaaatatcaaaaacttacatgatcatattg
M.sp_LSRY01000546.1_14895_13420 tttgatatttccaatccataaataa--aaaaatatgtcaaaaactttcatgacaatgttg


M.sp_LSRY01000151.1_93095_91587 ttcctttatgcc-aatcaaac
M.sp_LSRY01000113.1_34109_35610 tacctttatgcc-caattttt
M.sp_LSRY01000062.1_128599_130098 ttccttaatgcc-tccatttc
M.sp_LSRY01001033.1_18575_17094 ttcctttttgcc-aagagctt
M.sp_LSRY01000546.1_14895_13420 aacgtatatgct-gcaaacaa
