# Supplementary material for: Distribution of Merlin in eukaryotes and first report of DNA transposons in kinetoplastid protists
Source: PLoS One. 2021 May 6;16(5):e0251133. doi: 10.1371/journal.pone.0251133 (PMC8101967; doi:10.1371/journal.pone.0251133)
Supplement: S3 Appendix — Contigs containing positive hits for each species are provided as fasta files. Nucleotide sequences from each Merlin group or family are also provided. All protein sequences were provided in a single file. A README file is provided with additional information about files. (ZIP) [file pone.0251133.s009.zip › S3 Appendix/M.sp_F4.aln]

CLUSTAL W(1.60) multiple sequence alignment


M.sp_LSRY01001039.1_18015_19432 gaaattttggcatattgtaaatatagcggaaattgaattttaataattaatacttaaaaa
M.sp_LSRY01000022.1_6830_5413 aaattatcggcatattgtaaatatagcggaatttgaattttaataattaatacttaaaaa


M.sp_LSRY01001039.1_18015_19432 tacaacgaagttaatcattggttgtttgtgaaaaatgttttcgttgaaaaaattcgtttt
M.sp_LSRY01000022.1_6830_5413 tacaacgaagttaatcattggttgtttgtgaaaaatgttttcgttgaaaaaattcatttt


M.sp_LSRY01001039.1_18015_19432 tcattctcatattttttatttatgaaatgtttgtttttcacatgtttatgggttttgatc
M.sp_LSRY01000022.1_6830_5413 tcattctcatattttttatttatgaaatgtttgttttttacatgtttatgggttttgatc


M.sp_LSRY01001039.1_18015_19432 cttgttgtgatgcaatttcctgaagcaacagagagtagaatttcaattgctgatttatcc
M.sp_LSRY01000022.1_6830_5413 cttgttgtgatgcaatttcctgaagcaacagaaaaaaaattttcaattgctgacttatcc


M.sp_LSRY01001039.1_18015_19432 agtatatttcatgatgccgatagagcctggaagtggttttttgaaaaagctttttcgaat
M.sp_LSRY01000022.1_6830_5413 agtatatttcatgatattgatagagcctggaagtggttttttgaaaaagctttttcgaat


M.sp_LSRY01001039.1_18015_19432 aaaccgaaaaaatgctcaaaatgtcggaaagatatgaaaatatacagtgagcgaattaat
M.sp_LSRY01000022.1_6830_5413 aaaccgaaaaaatgctcaaaatgtcggaaagatatgaaaatatacagtgagcgaattaat


M.sp_LSRY01001039.1_18015_19432 tttcgatatttccattgttcatcttgcagaataaaacgatctgttttgcacggaactgtg
M.sp_LSRY01000022.1_6830_5413 ttcagatatttccgttgttcatcttgcagaataaaacgatccgtcttgcacggaactgta


M.sp_LSRY01001039.1_18015_19432 ttcagcaaaagcaaattgccctttcacaaaattatgattgttattttattcagttggatt
M.sp_LSRY01000022.1_6830_5413 ttcagcaaaagcaaattgccctttcacaaaattatgattgttattttattctgttggatt


M.sp_LSRY01001039.1_18015_19432 ggattagcttcaaaacatattaaaatgttaacagatgtgtcttactacacaattggttat
M.sp_LSRY01000022.1_6830_5413 ggattagcttcaaaacatattaaaatgttaacagacgtgtctttctatacaattggttat


M.sp_LSRY01001039.1_18015_19432 tggaaaagcgtcattagagtggtttgcacaaggatatggaataaatctatggagaaaatt
M.sp_LSRY01000022.1_6830_5413 tggaaaagcgtcataagagtagtttgcacaaggatatggaatcaatctatggagaaaatt


M.sp_LSRY01001039.1_18015_19432 ggagggattggaaaagtggtggaaatcgacgaggcagtttggaggaggagaaaatatgcg
M.sp_LSRY01000022.1_6830_5413 ggagggattggaaaagtggtggaaatcgacgaggcaatttggaggaggagaaaatatgcg


M.sp_LSRY01001039.1_18015_19432 agaggaagaaaaaaggatccattgtggatattcggcgcagtggaaagaaaagaaggtgga
M.sp_LSRY01000022.1_6830_5413 agaggaagaaaaaaggatccattgtggatattcagcgcagtggaaagaaaagaaggtgga


M.sp_LSRY01001039.1_18015_19432 ggcgcagggaggaatttcgtaatgatagtacccaaccgttcaaaagaaacattaattccg
M.sp_LSRY01000022.1_6830_5413 ggcgcagggaaaaatttcgtaatgatagtacccgaccgttcaaaagaaactttaattccg


M.sp_LSRY01001039.1_18015_19432 atcataaaaaaatggattctcccaggaactacaattttcagcgatgaatggagaagttat
M.sp_LSRY01000022.1_6830_5413 atcattaaaaaatggattctcccaggaactacaattttcagcgatgaatggagaagttat


M.sp_LSRY01001039.1_18015_19432 tcttgcctcggagaatgtggatatacacatttaactgtatgtcacaagagaaactttgtc
M.sp_LSRY01000022.1_6830_5413 tcttgcctcggagaatgtggatacacacacttaactgtatatcacaagagaaactttgtc


M.sp_LSRY01001039.1_18015_19432 gatccaataacaaaggcgtgcacgaatactgtggaaggtctctggagtcatttaaggggt
M.sp_LSRY01000022.1_6830_5413 gatccaataacaaaggcgtgcacgaatactgtggaaggtctctggagtcattttaggggt


M.sp_LSRY01001039.1_18015_19432 tttttccctcgtcatggagttagaaaaacatttattgaggattgtttatcaatgtggctt
M.sp_LSRY01000022.1_6830_5413 tttttccctcgtcatggagtaagaaaaacatttattgcggattgtttatcaatgtggctt


M.sp_LSRY01001039.1_18015_19432 gttcaacgcaatttacatattaatttcgaagatcttttttctgaattaatcaaatttcag
M.sp_LSRY01000022.1_6830_5413 gttcaacgcaatttacatattaatttcgaagatcttttttctgaaataatcatatttcag


M.sp_LSRY01001039.1_18015_19432 cctgaaatacaacccattataatttctgatcaaaaagaaatcgaagaaatagatgaagaa
M.sp_LSRY01000022.1_6830_5413 cctgaaatacaacccatcataatttctgatcaaaaagaaatcgaagaaatagatgaagaa


M.sp_LSRY01001039.1_18015_19432 gttccagatgcagatgacttacttggcgctgatgaggaaagtgaaacggaggatgatgaa
M.sp_LSRY01000022.1_6830_5413 gttccagatgcagatgacattcttggagctgatgaggaaagtgaaatggaggatgatgaa


M.sp_LSRY01001039.1_18015_19432 ttgcgtgctggggatggtttggatgcttcataatatgtcgatgataaattattcacaaca
M.sp_LSRY01000022.1_6830_5413 ttaggggctgggaatggtatggatgcttcagaatatgaagataattaattattagcaaca


M.sp_LSRY01001039.1_18015_19432 cacaatttttccgaatcttttcttgttgtcatttgatatttcttaataatacattattat
M.sp_LSRY01000022.1_6830_5413 cacaattttaccgaatcttttcttgttgtcatttgatatttcttaataatattttattat


M.sp_LSRY01001039.1_18015_19432 tcaaacacatattaacacataacacttttcaaacaggtcaaactttttaaaacactgatt
M.sp_LSRY01000022.1_6830_5413 tcaaacacatatttacacataacacttttcaaacaagtcaaacttttaaaaacactgatt


M.sp_LSRY01001039.1_18015_19432 tttgaaattccgctatatttataatttgccgaaatttt
M.sp_LSRY01000022.1_6830_5413 tttgaaattccgctatatttataatttaccaaattatc
