# Supplementary material for: Distribution of Merlin in eukaryotes and first report of DNA transposons in kinetoplastid protists
Source: PLoS One. 2021 May 6;16(5):e0251133. doi: 10.1371/journal.pone.0251133 (PMC8101967; doi:10.1371/journal.pone.0251133)
Supplement: S3 Appendix — Contigs containing positive hits for each species are provided as fasta files. Nucleotide sequences from each Merlin group or family are also provided. All protein sequences were provided in a single file. A README file is provided with additional information about files. (ZIP) [file pone.0251133.s009.zip › S3 Appendix/M.sp_F5.aln]

CLUSTAL W(1.60) multiple sequence alignment


M.sp_LSRY01000519.1_11539_13008 tgttcttc-ggcaagacctgaagatatgggaacgtctggaacaagtttatttctgtttta
M.sp_LSRY01000020.1_8398_6929 gaaaatca-ggcaaaacctgaagatatgggaacgcctggaataagtttatttctgttaat
M.sp_LSRY01000129.1_87413_85940 atcgactc-ggcaataactgaagatatgggaactcctggaataagtttatttctgtttct
M.sp_LSRY01001473.1_6914_5443 gaaagttt-ggcaagacctgaagatatgggaacgtctggaataagtttatttctgtttta
M.sp_LSRY01000729.1_26230_24886 ------------------------------------------------------------
M.sp_LSRY01000552.1_5758_7469 caatcaat-gaca-agacctgaaaatatgggaacgtctggaataagtttatttctgtttt
M.sp_LSRY01000978.1_14334_15802 aaagattt-ggcaagacctgaagatatgggaacgtctggaataagtttatttcagtttta
M.sp_LSRY01000078.1_93956_92487 aagagtaa-ggcaagacctgatgatatgtgaacgcctggaataagtttatttctgtttat


M.sp_LSRY01000519.1_11539_13008 tttgatttataattaattataatgcaattataatctcc-aaaaaacgtgcggaaagtggt
M.sp_LSRY01000020.1_8398_6929 aatgtttaattatttattattatgcaattataatctcc-aaaaaacgtgcggaaactggt
M.sp_LSRY01000129.1_87413_85940 aatgatttattatttattattatgtaattattatctcc-taaaaacatgcgaaaactggt
M.sp_LSRY01001473.1_6914_5443 tttgatttctaattaattataatgcaattataatctcc-aaaaaacgtgcggaaagtggt
M.sp_LSRY01000729.1_26230_24886 ------------------------------------------------------------
M.sp_LSRY01000552.1_5758_7469 atttgatttataattaaatataaatcaataataatctccaaaaaaaaatgcggaaagtgg
M.sp_LSRY01000978.1_14334_15802 tttgatttataattaattataatccaataataatctcc-aaaaaacgtgcggatagtggt
M.sp_LSRY01000078.1_93956_92487 aatgttttattatttattattatgcaatttttatctcc-aaaaaacatgcggaaacttgt


M.sp_LSRY01000519.1_11539_13008 cagaaaatataattttgtatttttgaaaaaaggtcatttttaagtatttattggtttgat
M.sp_LSRY01000020.1_8398_6929 caaaa-atataatttttattttttgaaaaaaggtcattttcaagtatttatgggtttgat
M.sp_LSRY01000129.1_87413_85940 caaaaaatataatatttattttttgaaaaaatgtgattttgaagaattaatgggtttgat
M.sp_LSRY01001473.1_6914_5443 caaaaaatataatttttattttttgaaaaaaggtcattttcaagtatttatgggattgat
M.sp_LSRY01000729.1_26230_24886 ------atataattttgattttttgaaaaaagttcattatcaagtctttatgggtttgat
M.sp_LSRY01000552.1_5758_7469 tcaaaaatataatttttattttttgaaaaaagttcattttcaagtatttatgggtttgat
M.sp_LSRY01000978.1_14334_15802 caaaa-atataatttttattttttgaaaaaaggtcattttcaagtatttatgggtttgat
M.sp_LSRY01000078.1_93956_92487 caaaa-atataatttctatatttggaaaaaatgtctttttctagtatttatgggtttgat


M.sp_LSRY01000519.1_11539_13008 taaacaattatcaaatgtctttatcttacagtatgttcacaaaaa---------------
M.sp_LSRY01000020.1_8398_6929 caaacattcatcaaatgtctttgtttcacagaatgttcacaaaaa---------------
M.sp_LSRY01000129.1_87413_85940 cacacatacaacaaatgtctttatcacaccgaatgttcacaaaaa---------------
M.sp_LSRY01001473.1_6914_5443 aaaacattcatcagatgtctttatcacacagaatgttcacaaaaa---------------
M.sp_LSRY01000729.1_26230_24886 cttatataaattttatgtcttcgtcacacagaatgttcacaaaaa---------------
M.sp_LSRY01000552.1_5758_7469 caaacattcatcaaatgtctttgtcacacagaatgttcacaaaaacacctgggtgattct
M.sp_LSRY01000978.1_14334_15802 caaacattcatcaaatgtctttgtcacacagaatgttcacaaaaa---------------
M.sp_LSRY01000078.1_93956_92487 caaacattcatcaaatgtctttgccacaaagaatgttcacaaaaa---------------


M.sp_LSRY01000519.1_11539_13008 ------------------------------------------------------------
M.sp_LSRY01000020.1_8398_6929 ------------------------------------------------------------
M.sp_LSRY01000129.1_87413_85940 ------------------------------------------------------------
M.sp_LSRY01001473.1_6914_5443 ------------------------------------------------------------
M.sp_LSRY01000729.1_26230_24886 ------------------------------------------------------------
M.sp_LSRY01000552.1_5758_7469 ttttgaaaagtcacaaatgtttaattttcaaataaaaaattatattcatattttgctcaa
M.sp_LSRY01000978.1_14334_15802 ------------------------------------------------------------
M.sp_LSRY01000078.1_93956_92487 ------------------------------------------------------------


M.sp_LSRY01000519.1_11539_13008 ------------------------------------------------------------
M.sp_LSRY01000020.1_8398_6929 ------------------------------------------------------------
M.sp_LSRY01000129.1_87413_85940 ------------------------------------------------------------
M.sp_LSRY01001473.1_6914_5443 ------------------------------------------------------------
M.sp_LSRY01000729.1_26230_24886 ------------------------------------------------------------
M.sp_LSRY01000552.1_5758_7469 atttttgtttcccctcacgaatctttttaagaatgtgtgaaatagcattatccagaaata
M.sp_LSRY01000978.1_14334_15802 ------------------------------------------------------------
M.sp_LSRY01000078.1_93956_92487 ------------------------------------------------------------


M.sp_LSRY01000519.1_11539_13008 ------------------------------------------------------------
M.sp_LSRY01000020.1_8398_6929 ------------------------------------------------------------
M.sp_LSRY01000129.1_87413_85940 ------------------------------------------------------------
M.sp_LSRY01001473.1_6914_5443 ------------------------------------------------------------
M.sp_LSRY01000729.1_26230_24886 ------------------------------------------------------------
M.sp_LSRY01000552.1_5758_7469 gatttcatattagagaagtttggttgatgttaacaaaaaaaagagcaaaatatgtcattt
M.sp_LSRY01000978.1_14334_15802 ------------------------------------------------------------
M.sp_LSRY01000078.1_93956_92487 ------------------------------------------------------------


M.sp_LSRY01000519.1_11539_13008 ---------------------------------------------cacctagttatgagc
M.sp_LSRY01000020.1_8398_6929 ---------------------------------------------cacctatttgtgaac
M.sp_LSRY01000129.1_87413_85940 ---------------------------------------------cacctatttgtgaac
M.sp_LSRY01001473.1_6914_5443 ---------------------------------------------cacctatttatgaac
M.sp_LSRY01000729.1_26230_24886 ---------------------------------------------cacctttttgcgaac
M.sp_LSRY01000552.1_5758_7469 ttaatttatatgaaaattagacatttgtgacttttcaaaaagaatcacccacctatttgt
M.sp_LSRY01000978.1_14334_15802 ---------------------------------------------cacctttttgtgaac
M.sp_LSRY01000078.1_93956_92487 ---------------------------------------------cacctatttgtgaac


M.sp_LSRY01000519.1_11539_13008 tcaatgatatattttctgatgaaatgggtgcatggaaatggtattttgaaaatgcgctgg
M.sp_LSRY01000020.1_8398_6929 tcaacgatatattttcggatgaaatgggtgcttggaaatggtatttcggaaatgtgctgg
M.sp_LSRY01000129.1_87413_85940 tcaacgatatattttcggatgaaatgggtgctttgaaatggtatttcgaaaatgtgctgg
M.sp_LSRY01001473.1_6914_5443 tcaatgatatattttcggatgaaatgggtccttggaaatggtatttcgaaaatgtgctgg
M.sp_LSRY01000729.1_26230_24886 tcaaagatatattttctgatgaaatgggtgcttggaaatggtatttcgaaaatgtgctgg
M.sp_LSRY01000552.1_5758_7469 gaactcaacgatatattttctgatgaaatgggtgtacggaaatggtatttcgaaaatgta
M.sp_LSRY01000978.1_14334_15802 tcaacgatatattttttgatgaaatgggtgcttggaaatggtatttcgaaaatgtgatgg
M.sp_LSRY01000078.1_93956_92487 tcaacgatatattttcggatgaaatgggtgcttggaaatggtatttcgaaaatgtgctgg


M.sp_LSRY01000519.1_11539_13008 aaaaagaagttccagtatgcagacatgataaatgcaaaatgatattcacatccggaggca
M.sp_LSRY01000020.1_8398_6929 aaggagaagctccagaatgcagacatgataaatgcaaaatgatattcacatccggaggca
M.sp_LSRY01000129.1_87413_85940 aaggagaagctccagaatgcagac-tgataaatgcaaaatgatattcagatctgggagga
M.sp_LSRY01001473.1_6914_5443 aaggagaagctcctgaatgcagacattataaatgcaaaatgatattcacatccggaggca
M.sp_LSRY01000729.1_26230_24886 aaggagaagctcctgaatgcagacatgataaatgcaaaatgatattcacatcttgagaca
M.sp_LSRY01000552.1_5758_7469 ctggaagtggaagctccagaattcggcatgataaatgcaaaatgatatttacatctggtg
M.sp_LSRY01000978.1_14334_15802 aaggagaagctccagaatgcagacatgataaatgcaaaatgatattcacatttggaggcc
M.sp_LSRY01000078.1_93956_92487 aaggagaagctcctgaatgcagacatgattaatgcaaaatgatattcacatccagaggca


M.sp_LSRY01000519.1_11539_13008 aatattacaaatattggagatgcggaaaatgtggcaa-aaacagtcagtttttaaaaaca
M.sp_LSRY01000020.1_8398_6929 aatattacaaatattggagatgcggaaaatgtggcaaaaaacattcagtttttaaaaaca
M.sp_LSRY01000129.1_87413_85940 aatattacaaatattggagatgcggaaaatgtggcaaaaaacagtcagtttttaaaaaca
M.sp_LSRY01001473.1_6914_5443 aatattacaaatattggagatgtggaaaatgtggcaaaaaacagtcagtttttaaaaaca
M.sp_LSRY01000729.1_26230_24886 aatatcacaaacattggagatgtcgaaaatgtggcaagaaactatcaactttttaaaata
M.sp_LSRY01000552.1_5758_7469 gcaaatatcacaagtacgagagatacagaaaatgtggcaaaaacagtcagtttttaaaaa
M.sp_LSRY01000978.1_14334_15802 aatattacaagtattggagatgtgaaaaatgtggcaaacaacagtcagttttcaaaaaca
M.sp_LSRY01000078.1_93956_92487 aatattacaaatattggagatttggaaaatgtggcaaaaaacagtcagttttttttaaca


M.sp_LSRY01000519.1_11539_13008 catctttggaaaattcaaaaataccgctgagaaagtttttgatgattgttttatattatt
M.sp_LSRY01000020.1_8398_6929 catctttggaaaattcaaaaataccgctgagaaagtttttgatgattgttttgtattatt
M.sp_LSRY01000129.1_87413_85940 catctttggaaaattcgaaaataccactgagaaagtatttgatgattgttttgtattatt
M.sp_LSRY01001473.1_6914_5443 catttttggaaaattcaaaaataccgctgagaaagtttttgatgattgttttatattatt
M.sp_LSRY01000729.1_26230_24886 catctttggaaaattctaaaataccactgagaaagtttttgatgattgtttcgtataacc
M.sp_LSRY01000552.1_5758_7469 catatctttggaaaattcgaaaataccactgaataagtttttgatgattgttttgtaata
M.sp_LSRY01000978.1_14334_15802 catctttggaagattccaaaatacctctgaataagttttttattattgttttatattatt
M.sp_LSRY01000078.1_93956_92487 cattattggaaaattcgaaaataccgctgagaaagtttttgatgattgttttatattatt


M.sp_LSRY01000519.1_11539_13008 tcattggtatatcagccgcacacatttgtgaactgcttggaattagtgaaaacacaatac
M.sp_LSRY01000020.1_8398_6929 acattggtatatcagccgcacacatttgcgaactgctaggaataagtgaaaacacaatac
M.sp_LSRY01000129.1_87413_85940 acattggaatatcagccgcatacatttgtgaactgcttggaataagtgaaaacacaatac
M.sp_LSRY01001473.1_6914_5443 acattggtatatcagccgcacacattggtgaactgcttggaataagtgaaaacacaaaac
M.sp_LSRY01000729.1_26230_24886 acattggtatatcagccgcacacattggtgaactgcttggaataagtgaaaacacaattc
M.sp_LSRY01000552.1_5758_7469 ttccactggtatatcatccgcacacactggtgaactgcttggaatgagagaaaacacagt
M.sp_LSRY01000978.1_14334_15802 tcattggtatatcagccgcacacatttgtgaactgcttggaataagtgaaaacccagttc
M.sp_LSRY01000078.1_93956_92487 acattggtatatcagccgcacacatttgtgaactgcttggaataagtgaaaacacaatac


M.sp_LSRY01000519.1_11539_13008 attattggacgagtgttatccgagtcagatgcacatctatttggaacaaaaatcaagctg
M.sp_LSRY01000020.1_8398_6929 attattggacgagtgttatcagagtcagatgcacatctatttggaacaaaaatcaagctg
M.sp_LSRY01000129.1_87413_85940 attattggacgagtgttattcgagtcagatgcacatcaatttggaacaaaaatcaagctg
M.sp_LSRY01001473.1_6914_5443 attattggacgagtgttatccgagtcagatgcacatctatttggaacaaaaatcaagctg
M.sp_LSRY01000729.1_26230_24886 attattggacgagtgttattcgagtcagatgcacatctatttggaacaaaaatcaagctg
M.sp_LSRY01000552.1_5758_7469 tcattattggacgagtgttattggtgtcagatgcacatctttttggaacaaaaatcaagc
M.sp_LSRY01000978.1_14334_15802 attattggacgagtgtaattcgagtcagatgcacatcaatatggaacaaaaatcaagcta
M.sp_LSRY01000078.1_93956_92487 attattgtaagagtgttatccgagtcagatgcacatcaacgaggaacaaaaatcaagctg


M.sp_LSRY01000519.1_11539_13008 tcataggaggtccgggaagaattgtggagatcgacgaagcggtttggaggcgcagaaagt
M.sp_LSRY01000020.1_8398_6929 tcataggagggccgggaagaattgtggagatcgacgaagctgtttggaggcgcagaaagt
M.sp_LSRY01000129.1_87413_85940 tcataggagagctgggaagaattgtggagatcgacgaagcggtttggaggcgcagaaagt
M.sp_LSRY01001473.1_6914_5443 tcattggagggccgggaagaattgtggagatcgacgaagcggtttggaggtgcagaaatt
M.sp_LSRY01000729.1_26230_24886 tcattggagggccgggaagaattgtgaaaatcgacgaagctgtttggaggcgcagaaagg
M.sp_LSRY01000552.1_5758_7469 tatcattggagggttgggaagaattgtggagatctgcgaagcggtttggaggtgcagaag
M.sp_LSRY01000978.1_14334_15802 gcattggagggttgggaagaattgtggagatccacgaagcggtttggaggtgcagaaagt
M.sp_LSRY01000078.1_93956_92487 tcataggagggccgggaaggattgtggaggtcgacgaagcggtctggaggctcaataagt


M.sp_LSRY01000519.1_11539_13008 atgggcgagggaaaaagaagagacaaatttggatatttggagctgtggaaaggaaaccag
M.sp_LSRY01000020.1_8398_6929 atgggcgagggaaaaagaagagacaaatttggatatttggagctgtggaaaggaaaccag
M.sp_LSRY01000129.1_87413_85940 gtggacgagggaaaatgaagaggcaaatttggatatttggtgttgtggaaaggaaaccag
M.sp_LSRY01001473.1_6914_5443 ttgggcgagggtaaaagaagagacaaatttggatatttggagctgtggaaaggaaaccag
M.sp_LSRY01000729.1_26230_24886 atgggcgagggaaaaagaagagataaatttggatatttggagctgtggaaaggaaaccag
M.sp_LSRY01000552.1_5758_7469 gaatgggcaagggaaaaagaggaggcaaatttggataattgtagacgtgaaaaggaaacc
M.sp_LSRY01000978.1_14334_15802 ttgggtgagggaaaaagaagatgcaaatttggatatttggagctgtggaaaggaaaccag
M.sp_LSRY01000078.1_93956_92487 atgggcgagggaaaaagaagagacaaatttggatatttggagctatggaaagaaaaccag


M.sp_LSRY01000519.1_11539_13008 agggaggtgctggaaagaactttgtgatgattgtgccaaataggaaggctgggacattgg
M.sp_LSRY01000020.1_8398_6929 agggaggtgcggggaagaacttcgtgatgatcgtgccaaatatgaaggctgagacattgg
M.sp_LSRY01000129.1_87413_85940 agggaggtgcgggaaagaactttgtgatgattgtgccaaataggaaggctgggacattgg
M.sp_LSRY01001473.1_6914_5443 agggaggtgcgggaaagaactttgtgatgattgtgccaaataggaaggctgagacattgg
M.sp_LSRY01000729.1_26230_24886 agggaggtgcgtggaagaactttgtgatgattgtaccaaataggaaggctgagacattgg
M.sp_LSRY01000552.1_5758_7469 agagggaggtgttgggaagaacttcgtgatgatcgcaccaaaaaggaaggccgagacatt
M.sp_LSRY01000978.1_14334_15802 agggagatgcgggaaataactttgtgatgattgtgccaaattggaaggctgagacattgg
M.sp_LSRY01000078.1_93956_92487 agggaggtgcggggaagaactttgtgatgattgtgccaaataggaaggctgagacattgg


M.sp_LSRY01000519.1_11539_13008 ttccaataatacgagacaaaattcttcctggaactcggattatgagcgatgaatggaagg
M.sp_LSRY01000020.1_8398_6929 ttccaacaatgcgagacaaaattcttcctggtactcggattatgagcgatgaatggaagg
M.sp_LSRY01000129.1_87413_85940 ttccaattatacgagacaaaattcctcctggaactcggattatgagcgatgaatggaagg
M.sp_LSRY01001473.1_6914_5443 ttccaataatccgagacaaaattcttcctggaactcggattatgagcgatgaatggaagg
M.sp_LSRY01000729.1_26230_24886 ttccaataatccgagacaaaattcttcctggaactcggattatgagcgatgaatggaagg
M.sp_LSRY01000552.1_5758_7469 tgttccaataaaacgagttaaaattcttcctggaactcaaatcatgagcgatgaatggaa
M.sp_LSRY01000978.1_14334_15802 ttccaataatacgagacagaattcttcctggaactcgaataatgagcgatgaatggaagg
M.sp_LSRY01000078.1_93956_92487 ttccaataatacgaaacaaaattcttcctggatctcggattatgagcgatgaatggaagg


M.sp_LSRY01000519.1_11539_13008 cttatgccagattgaaagattatggttacgctcatgatactgtctgtcacaagcgagaat
M.sp_LSRY01000020.1_8398_6929 cttatgccagattgaaagattatggttacgctcatgatactgtctgtcacaagcgagaat
M.sp_LSRY01000129.1_87413_85940 gttatgccagattgaaaggttattgtaatgctcatgaagctgtctgtcacaagcgagaat
M.sp_LSRY01001473.1_6914_5443 cttaagctagattgaaggattatggttacgctcatgatactgtctgtcacaagcgagaat
M.sp_LSRY01000729.1_26230_24886 cttgagctagattgaaggattatgattacgctcatgatactgtctgtcacaagcgagaat
M.sp_LSRY01000552.1_5758_7469 ggctttagccagattgaaagattatggatacgctcatgatgctatctgtcacaagcgaga
M.sp_LSRY01000978.1_14334_15802 cttatgccagattgaaagattatggttacgcttatgatactgtctgtcgcaagcgagaat
M.sp_LSRY01000078.1_93956_92487 cttatgccatattgaaagataatggttacgctcatgatactgtctgtcacaagcgagaat


M.sp_LSRY01000519.1_11539_13008 tcaaaaacaaaatcacacatgcatgtacaaacactgtcgaaggtctgtggatgaatttac
M.sp_LSRY01000020.1_8398_6929 tcaaaaacaaaattacacatgcatgtacaaacactgtcgaaggtctgtggatgaatttac
M.sp_LSRY01000129.1_87413_85940 tcaaaaacaaaattacacatgcctgcacaaacactgtcgaaggtttgaggaagaatttac
M.sp_LSRY01001473.1_6914_5443 tcaaaaacaaaattacacatgcatgtacaaacactgtcgaaggtctgtggatgaatttac
M.sp_LSRY01000729.1_26230_24886 tcaaaaacaaaattacacatacaagcacaaacactgtcgaaggtctgtggatgaatttac
M.sp_LSRY01000552.1_5758_7469 attctaaaacaaaatcactcatgcaagcacaaacactgtcgaaggtttgtggatgaattt
M.sp_LSRY01000978.1_14334_15802 tcaaaaacaaaattgcacatgcctgttcaaacactatcgaaggtttgcggatgaatttac
M.sp_LSRY01000078.1_93956_92487 tcaaaaacaaaattacacatgcatgtgcaaacactgtcgaacgtctgtggatgaatttac


M.sp_LSRY01000519.1_11539_13008 ggaaattttttccaagaactagatgcagagaaaagtttcttggggactatttatctatgt
M.sp_LSRY01000020.1_8398_6929 ggaaattttttccaagaactggatgcagagaaaagtatcttggggactatttatctatgt
M.sp_LSRY01000129.1_87413_85940 ggtaattttttccaagaactggatgcagagaaaagtatcttggggactatttatctatgt
M.sp_LSRY01001473.1_6914_5443 ggaaattttttccaagaactggatacagagaaaagtatcttgtggataatatttctatgt
M.sp_LSRY01000729.1_26230_24886 ggaaattcttctaaaaaacaggatgcagagaaaagtgtcttggtgacaatttatctatgt
M.sp_LSRY01000552.1_5758_7469 aaggaaaaattttccaagaactggattcaatgaaaagaatcttggggactatttatctat
M.sp_LSRY01000978.1_14334_15802 ggaagttttttccaagaacaggatgcagaaaaaagtatcttggggactatttatctatgt
M.sp_LSRY01000078.1_93956_92487 ggaaattttttataagaacaggatgcagagaaaagtatctaggggattatttatctatgt


M.sp_LSRY01000519.1_11539_13008 ggctggtcagaagaaatttgcaaattcaatttagggaattaataaaagaaatcgtcttcg
M.sp_LSRY01000020.1_8398_6929 ggctggtcagaagaaatttgcaaattcaatttgaggaattaataaaggaaatcgtcttcg
M.sp_LSRY01000129.1_87413_85940 ggctggtcagaagaaatttgcaaatacaatttgaggaattaataaaagaaatcgtcttcg
M.sp_LSRY01001473.1_6914_5443 ggatggttaaaagaaacttacaaatacaatttgaggaactaacaaaggaaatcgtcttcg
M.sp_LSRY01000729.1_26230_24886 ggctggtcagaagaaacttacaaatacaatttgaggatctaataaagaaaatcgtcttcg
M.sp_LSRY01000552.1_5758_7469 gtggctggtcagaagaaactttcaaatacaatttgaggatgttataaaggaaatcgtgtt
M.sp_LSRY01000978.1_14334_15802 gactggtcagaagaaatttgcaaattcaatttgaggaattaataaaggaaatcgtgtttg
M.sp_LSRY01000078.1_93956_92487 ggctggtcagaagaaatttgcaaattcaatttgatgaattaataaagggaatcgtcttcg


M.sp_LSRY01000519.1_11539_13008 atttaacggaaaaagaaaacgaatcggaagaatctgaaagtgaagtaagtgactcgacag
M.sp_LSRY01000020.1_8398_6929 atttaacggaaaaagaaaacgaattggatgaatctgaaagtgaagaaagtgactcgacag
M.sp_LSRY01000129.1_87413_85940 atttaacggaaaaagaaaacgaattgggagaatttgaaagtgaagaaagtgactcgacag
M.sp_LSRY01001473.1_6914_5443 acttaactgaaaaagaaaacgaattggtagaattaaaaaaagaagaaaatgtctcaacaa
M.sp_LSRY01000729.1_26230_24886 atttaacggaaaaagaaaacgaattggaagaatctgaaagtgaagaaagtgactcgacag
M.sp_LSRY01000552.1_5758_7469 tgatttaattgaaaaagaaaatgaactggatgaatcaaaaagtgtagaatttgactcgac
M.sp_LSRY01000978.1_14334_15802 atttaattgaaaaagaaaatgaattggatgaatcaaaaagtgtagaatgtgactcgacag
M.sp_LSRY01000078.1_93956_92487 attaaacggaaaaagaaaacgaattggaagaatctgaaagtgaagaaagtgactcgacag


M.sp_LSRY01000519.1_11539_13008 aatcagagctagaatctgatatattagatgaaaatgacattcttcaaatgacagaatttg
M.sp_LSRY01000020.1_8398_6929 aatcagagctagaatctgatatataagatgaaaatgacattcttcaaatgacagaatttg
M.sp_LSRY01000129.1_87413_85940 aatcagagctagaatctgatatattagatgaaaatgacattcttcaaatgacagaatttg
M.sp_LSRY01001473.1_6914_5443 aattagagatagaatctgatttgtaagatgaaaatgacatttctcaaatgacagaattaa
M.sp_LSRY01000729.1_26230_24886 aatcagagctagaatctgatatattagatgaaaatgacattcttcaattgacagaatttg
M.sp_LSRY01000552.1_5758_7469 agaatcattgcaagaatctgacatctaagatgaaaataacattcttttaatgactgaatt
M.sp_LSRY01000978.1_14334_15802 aatcattgcaagaatctgacatctaagatgaaaatgacattctttaaatgactgaatttg
M.sp_LSRY01000078.1_93956_92487 aatcattgcaagaatctgacatcaaagatgaaaatgacattctttaaatgactgaatttg


M.sp_LSRY01000519.1_11539_13008 aaaaatcagattcacttggagctggggacggtgcaagtgcatcagaatttgaccccatgg
M.sp_LSRY01000020.1_8398_6929 aagaatcagattcacttggagctggggacggtgcaagtgcatcagaatttgaccccatgg
M.sp_LSRY01000129.1_87413_85940 aagaatcagattcacttggagctggggactgtgcaagtgcatcagaatttgaccccatgg
M.sp_LSRY01001473.1_6914_5443 aagaatcaaatcaccttggaggaggggacagtgcaagtgcatcataatttgaccccatgg
M.sp_LSRY01000729.1_26230_24886 aagaatcagattcccttggagcaggatactgtgcaagtgcatcagaatttgatcccatgg
M.sp_LSRY01000552.1_5758_7469 tgaagaatcatattcacttggagctggggagcgtgcaagtgcatcagaatttgacacaat
M.sp_LSRY01000978.1_14334_15802 aagaatcacattcacttggagctggggaccgtgcaagtgcatcagaatttgacatgatgg
M.sp_LSRY01000078.1_93956_92487 aagaatcatattcacttggagctggggacggtgcaagtgcatcagaatttggccccatgg


M.sp_LSRY01000519.1_11539_13008 cagttgattaattattttttttttgaacttcttatttttta-aaattcgttcacccattt
M.sp_LSRY01000020.1_8398_6929 aagttgattaattatttattataaaaaattataatttttga-aaattcattcacccattt
M.sp_LSRY01000129.1_87413_85940 aaattgattaattattttttttttaaattcttattttttat--aattcattcatccattt
M.sp_LSRY01001473.1_6914_5443 aagttgattaatttatttttttttgaaattcttttttttataaaatacattcacccattt
M.sp_LSRY01000729.1_26230_24886 aagttgattaattattttttatgaaaattttcgatttttga--aactcattcacccattt
M.sp_LSRY01000552.1_5758_7469 ggatgttgattgatttttttttcatta-ttttaatttcata-aaattcattcacccattt
M.sp_LSRY01000978.1_14334_15802 aagttgattaatt--tttttttttaaaattctgatttaata-aaattcattcaccaattt
M.sp_LSRY01000078.1_93956_92487 aagttgattaattattttttttttgaaattcttatttttaa-aaattcattcacacattt


M.sp_LSRY01000519.1_11539_13008 tttcctcaattttt-----cattttttgtttttgacttttttgtcaacttccgcacatct
M.sp_LSRY01000020.1_8398_6929 tttcctcaattttt-----caatttttgtttttgacttttttgtcaacttccgcacatct
M.sp_LSRY01000129.1_87413_85940 ttcctcatttatttttgtatttattttttttttgacttttttgtcaacttctgcacatct
M.sp_LSRY01001473.1_6914_5443 tttcctcaatattt-----tattttttgtttttgacttttttgtcaacttccgcacatct
M.sp_LSRY01000729.1_26230_24886 ttccttaatatttt-----gatattttgtttttgactattattacaacttccgcacattt
M.sp_LSRY01000552.1_5758_7469 tttcctctattttttc---aattttttgtttttgacttttttatcaacttccgcacatct
M.sp_LSRY01000978.1_14334_15802 ttccctcaatttttt----aattttcagtttttgacttttttgtcaacttccgcacatct
M.sp_LSRY01000078.1_93956_92487 tttcctcaattttt-----tattttttatttttgacttttttgctaacttccgcacatct


M.sp_LSRY01000519.1_11539_13008 ctgatgcatgaaaacattatatatattattaacattcctcatatataattttcacagaaa
M.sp_LSRY01000020.1_8398_6929 cagatgcatgaaaacatgatatatattattaacattcctcatatattattttcaccgaaa
M.sp_LSRY01000129.1_87413_85940 ccgatgcatgaaaacatgatgtatattattaacattcctcatatattaatttcacggaaa
M.sp_LSRY01001473.1_6914_5443 ctgatgaatgaaaacatgatatatattatcaacattcctcatatattattttcacagaaa
M.sp_LSRY01000729.1_26230_24886 tcatcaagagaaaacatgatatcgataattaatattactcatatatttatttcacag-aa
M.sp_LSRY01000552.1_5758_7469 ctgatgcatgaaaacatgatatccattatcaacattactcatatattattttcacagaaa
M.sp_LSRY01000978.1_14334_15802 ctgatgtatgaaatcatgataaataataaatgtaatcctcatatattaatatcactgaaa
M.sp_LSRY01000078.1_93956_92487 ctgatgcatgaaaacatgatatatattattaacattcctcatatattattttcacagaaa


M.sp_LSRY01000519.1_11539_13008 ataggccattcccatataatgcggtcttgcc-tgttcttc
M.sp_LSRY01000020.1_8398_6929 ataggccattcccatataatgcggtcttgcc-gaaaatca
M.sp_LSRY01000129.1_87413_85940 aatggccattcctatataatgcagtcttgcc-atcgactc
M.sp_LSRY01001473.1_6914_5443 ataggccattcccatataatgcggtcttgcc-gaaagttt
M.sp_LSRY01000729.1_26230_24886 atgggtcattcccatattatgcggtctatcc-aagactta
M.sp_LSRY01000552.1_5758_7469 acaggccattcccatataatgcggtcttgcc-caatcaat
M.sp_LSRY01000978.1_14334_15802 atacgctattcccatataatgcggtcttgcc-aaagattt
M.sp_LSRY01000078.1_93956_92487 aaaggccattcccatataatgcggtcttgcc-aaaaactg
