# Supplementary material for: Distribution of Merlin in eukaryotes and first report of DNA transposons in kinetoplastid protists
Source: PLoS One. 2021 May 6;16(5):e0251133. doi: 10.1371/journal.pone.0251133 (PMC8101967; doi:10.1371/journal.pone.0251133)
Supplement: S3 Appendix — Contigs containing positive hits for each species are provided as fasta files. Nucleotide sequences from each Merlin group or family are also provided. All protein sequences were provided in a single file. A README file is provided with additional information about files. (ZIP) [file pone.0251133.s009.zip › S3 Appendix/M.sp_F6.aln]

CLUSTAL W(1.60) multiple sequence alignment


M.sp_LSRY01000720.1_2274_810 aaatctct-ggcatgagcagaatatacgcgtacctctcaaattagcttgaaacttttgtg
M.sp_LSRY01000534.1_14057_15510 aaaaatta-agcatgagcagaatatacgctttcctctcaaattcgcttgaaatttttatg
M.sp_LSRY01000295.1_45048_46510 catataaa-ggcatgagcagaatatacgcgtacctttcaaataagcgagaaacttttgtg
M.sp_LSRY01000493.1_11892_10045 caatagtc-ggcacaagcagaatatacgtgttcctctcaaatgcgcttgaaacttttaac


M.sp_LSRY01000720.1_2274_810 aatgatttattattaattgttattaacatatgtgcaaacctgaccttgcgtaaacgagtt
M.sp_LSRY01000534.1_14057_15510 aatgattcgttattaattgttaataacatgtgtgcaaacctgactttgcggaaacgagtt
M.sp_LSRY01000295.1_45048_46510 aatgatttattattaattgttaataacatatgtgcaaacctgaccttgcggaaacgagtt
M.sp_LSRY01000493.1_11892_10045 aatgttttattctaagttgtcaacaatcaacgtccaaacatcaccttgtggaaagaagtt


M.sp_LSRY01000720.1_2274_810 gttgataaattatgaattttttattttggcaattttttct---caaaaaatgggtgagat
M.sp_LSRY01000534.1_14057_15510 gttgatatattttgaatttttaattttggcaattttttct---caaaaaatgggagagat
M.sp_LSRY01000295.1_45048_46510 gttgataaattatgaattttttattttggcaatttttcct---caaaaaatgggtgagat
M.sp_LSRY01000493.1_11892_10045 attcacaaaaaatgaattt----ttttgactatttttattatcaaataactgtgtgagat


M.sp_LSRY01000720.1_2274_810 caaaaatctttaataaaaaaaatgtcaaagataccagaaacaaaagacgtgatctcaaac
M.sp_LSRY01000534.1_14057_15510 cgaaaa-attgataaaagaaaatgtcaaagatattagaaacaaaagatgtgatctcaaac
M.sp_LSRY01000295.1_45048_46510 caataatctttaataa--aaaatgtcaaagataacagaaacaaaagacgtgatctcaaac
M.sp_LSRY01000493.1_11892_10045 caaaaaattttgacata-aaactgtcaaagatactagaaacaaaagaagtgatatcaaac


M.sp_LSRY01000720.1_2274_810 atgaattacttgtttgctaatttggaacgtacttggaagtggattttcgagcatagactt
M.sp_LSRY01000534.1_14057_15510 atgaattacttgtatgcaaatttggaactcacttggaagtggattttcgagcataaactt
M.sp_LSRY01000295.1_45048_46510 atgaattacttgtttgctaatttggaacgcacttggaagtggattttcgaacatagactt
M.sp_LSRY01000493.1_11892_10045 ataaataacttgtttgctaatttggaacacacttggaagtggattttcgaccattgacaa


M.sp_LSRY01000720.1_2274_810 cttcctgatactggggaatgaaaacactgcaaattgaaaaaactattgtgcaaaagagac
M.sp_LSRY01000534.1_14057_15510 cttcctgatactggggaatgcaaacattgcaaaatgaaaaaattattgcgcaaaagagac
M.sp_LSRY01000295.1_45048_46510 cttcatgatactggggaatgcaaacactgcaaattgaaaaaactattgtgcaaaagagac
M.sp_LSRY01000493.1_11892_10045 cttcctgacactggggaatgcaaacactgcagattaaaaaaattgttgtgcataagaggc


M.sp_LSRY01000720.1_2274_810 aacgcatattttctaaagtgcaaaaagtgcctgaaaactacatctgtat-taaaaggaac
M.sp_LSRY01000534.1_14057_15510 aacgcaaattttcgaaagtgaaaaaagtgcctgaaaacaacatctgtat-taaaaggaac
M.sp_LSRY01000295.1_45048_46510 aacgcatattttcaaaagtgcaaaaagtgcctgaaaacaacatctgttc-taaaaggaac
M.sp_LSRY01000493.1_11892_10045 aatgcatattttctgaagagaaaaaagttcctgaaaacaacaacagtttataaaaggaat


M.sp_LSRY01000720.1_2274_810 aacattatcaaaggcaaaaacaacagttaataagattatgcatgtgtttctgctgttttg
M.sp_LSRY01000534.1_14057_15510 aacattatcaaaggctaaaacaacaataaaaaagattatgcatgcgttttt---------
M.sp_LSRY01000295.1_45048_46510 aacattatcaaaggcaaaaacaactgtcaataagaatatgcatgtgtttctgctgttttg
M.sp_LSRY01000493.1_11892_10045 aatataatcaaaggaaaaaacaacagttaataagattatgcatgtgtttctgtttttttg


M.sp_LSRY01000720.1_2274_810 gctg-gaattaagcatttagcaaacttgttttttgttatatctggatagaaacaccgttt
M.sp_LSRY01000534.1_14057_15510 gctg-gaatttagcatttggcaaacttgttttttgttatatctggatagaaacaccgttt
M.sp_LSRY01000295.1_45048_46510 gctg-aaattaagcattaagcaaacttgttttttattatatctggatagaaacaccgttt
M.sp_LSRY01000493.1_11892_10045 gctgttattttaacataaaataaacttgttttgagtaatatctggatagaaataacgtat


M.sp_LSRY01000720.1_2274_810 catactattataatatttgcagggaagtttgtgttgatgtgctattcaagaacccaataa
M.sp_LSRY01000534.1_14057_15510 catgcaattataatatttgcagggaagtttgcgtcgatgtgcttttcaagaatccaatca
M.sp_LSRY01000295.1_45048_46510 catactattataatatttgcagggaagtttgtgtggatgtgctattcaagaacccaatta
M.sp_LSRY01000493.1_11892_10045 tgttcaattttaatatttgcagggaagttagcgtggatgcgccattcaagaatccaataa


M.sp_LSRY01000720.1_2274_810 aaattggaggagtggggaaggaggtggaaattgacgaaatgttgtggagaagaaggaaat
M.sp_LSRY01000534.1_14057_15510 aaataggaggagtggggaaggaggtggaaattgacgaaatattgtggagaagaaggaaat
M.sp_LSRY01000295.1_45048_46510 aaatcggaggagtggggaaggaggtggaaattgacgaaatgttgtggagaagaaggaaat
M.sp_LSRY01000493.1_11892_10045 aaaaaggaggagtggggaagggggtggaaattgacgaaatgttgtggagaagaaggaaat


M.sp_LSRY01000720.1_2274_810 acaacagaggaaaaaggaaaaagcaagtttggatttttggtggtgtagaaagatctgaag
M.sp_LSRY01000534.1_14057_15510 attatagatgaaaaaggaaaaagcaagtttggattcttggtggtgtagaaagatctgaag
M.sp_LSRY01000295.1_45048_46510 acaatagaggaaaaaggaaaaagcaagtttggatttttggtggtggagaaagatctgaat
M.sp_LSRY01000493.1_11892_10045 ataattgaggaaaaaggaaaaagcaagtttggatttttggtggtgtggaaagatctgaag


M.sp_LSRY01000720.1_2274_810 aacgttacaaaagatcttttatggtggttgttccaagcaggaacaaggaaactctactag
M.sp_LSRY01000534.1_14057_15510 aacgtttcaaaagatcttttatggtggttgttccaaacaggaacaaggaaactcttcaag
M.sp_LSRY01000295.1_45048_46510 aacgttacaaaagatcttttatggtggttgttccaaacaggaacaaggaaactcttcttg
M.sp_LSRY01000493.1_11892_10045 aaagtcacaaaagatcttttatggtggttgttccaaacaggaacaaggaaactctactga


M.sp_LSRY01000720.1_2274_810 cagctatcaaaaagcacattttacctcaaacaactatatacagcgatgaatggaaggcgt
M.sp_LSRY01000534.1_14057_15510 tagctatcaaaaagcacatatgaccttacataacaatattcagtgatgaatggaaggcaa
M.sp_LSRY01000295.1_45048_46510 cagctatcaagaagcacatttaacctcaaacaactatatacagcgatgaatggaaggcct
M.sp_LSRY01000493.1_11892_10045 cagctatcaaagagcacattttttctcacacaactatatgcagagatgaatggaaggcct


M.sp_LSRY01000720.1_2274_810 acaattgtctagatgaagaaggttttattcacaaaactgtttgccataagagacattttg
M.sp_LSRY01000534.1_14057_15510 ataattgtcttgatgaagaaggttttattcacaaaaccgtttgttataagagacatttta
M.sp_LSRY01000295.1_45048_46510 ataattgtcaagatgaagaaggttttatacacaaaaccgtattccataagagacattttg
M.sp_LSRY01000493.1_11892_10045 gtaattgtctcgatgaagaaggttttattcacaaaaccgtttgccataagagacattttg


M.sp_LSRY01000720.1_2274_810 tcaatccggaaaataaatcagtatatacaaacacagcggaaggtttttgggcgcattttc
M.sp_LSRY01000534.1_14057_15510 tcaatccggaaaataaatcattgtataccgacacagtggaaggtttttgggcgcactttc
M.sp_LSRY01000295.1_45048_46510 tcaatccggaaaataaatcagtatatacaaacacagtggaaggtttttgggcacactttc
M.sp_LSRY01000493.1_11892_10045 tcaatccggaaaataaatcagtctatactaacacagtggaaggtttttgggcgcactttc


M.sp_LSRY01000720.1_2274_810 ggaaatttcttcccagatttggaatccgaacaagatttctacaacaatatatagcatctt
M.sp_LSRY01000534.1_14057_15510 ggaaatatcttcccagatatggaatccgaacaagatttcttcaacaatacatagcatctt
M.sp_LSRY01000295.1_45048_46510 ggatatttcttcccagatttggaattcgaacaagatttcttcaacaatatatagcatctt
M.sp_LSRY01000493.1_11892_10045 ggaaatatcttcccaaatttggaatcagaacaagatttcttcaacaatatatagcatctt


M.sp_LSRY01000720.1_2274_810 tcattgttcgttcgatgggtttactgacttttaatcaactcgtagaatctgcaat-----
M.sp_LSRY01000534.1_14057_15510 tcattgttcgttcgatgggattactaactcaaaatcaacttgttgaatctgcaat-----
M.sp_LSRY01000295.1_45048_46510 tcattgttcgttcgatgggtttactgacttttaatcaactcgttgaatccgcaat-----
M.sp_LSRY01000493.1_11892_10045 tcattgttcgttcgatggaattacttacttttaatcaactcgtaaaatctgcaatacatt


M.sp_LSRY01000720.1_2274_810 ------------------------------------------------------------
M.sp_LSRY01000534.1_14057_15510 ------------------------------------------------------------
M.sp_LSRY01000295.1_45048_46510 ------------------------------------------------------------
M.sp_LSRY01000493.1_11892_10045 tgggtgattctttttgaaaagtcacaaatgtttaattttcaaatataattaaatttcata


M.sp_LSRY01000720.1_2274_810 ------------------------------------------------------------
M.sp_LSRY01000534.1_14057_15510 ------------------------------------------------------------
M.sp_LSRY01000295.1_45048_46510 ------------------------------------------------------------
M.sp_LSRY01000493.1_11892_10045 ttttgctcaaatttctgttaactaatatcaaacttcacttcaatcaaatctattcattga


M.sp_LSRY01000720.1_2274_810 ------------------------------------------------------------
M.sp_LSRY01000534.1_14057_15510 ------------------------------------------------------------
M.sp_LSRY01000295.1_45048_46510 ------------------------------------------------------------
M.sp_LSRY01000493.1_11892_10045 taatgctatttcaaacattcttgaggagatttgtgagctgaaacagaaatttgagcaaaa


M.sp_LSRY01000720.1_2274_810 ------------------------------------------------------------
M.sp_LSRY01000534.1_14057_15510 ------------------------------------------------------------
M.sp_LSRY01000295.1_45048_46510 ------------------------------------------------------------
M.sp_LSRY01000493.1_11892_10045 tatgaaattaaannnnnnnnnnnnnnnnnnnnnnnnngttaactaatatcaaacttcact


M.sp_LSRY01000720.1_2274_810 ------------------------------------------------------------
M.sp_LSRY01000534.1_14057_15510 ------------------------------------------------------------
M.sp_LSRY01000295.1_45048_46510 ------------------------------------------------------------
M.sp_LSRY01000493.1_11892_10045 tcaatcaaatctattcattgataatgctatttcaaacattcttgaggagatttgtgagct


M.sp_LSRY01000720.1_2274_810 ------------------------------------------------------------
M.sp_LSRY01000534.1_14057_15510 ------------------------------------------------------------
M.sp_LSRY01000295.1_45048_46510 ------------------------------------------------------------
M.sp_LSRY01000493.1_11892_10045 gaaacagaaatttgagcaaaatatgaaattaaattttatttgaaaattaaacatttgtga


M.sp_LSRY01000720.1_2274_810 ------------------tcatttgaacattgaaaacgaagaaatggttgcagaggaaga
M.sp_LSRY01000534.1_14057_15510 ------------------tcatttgaacatcgaaaacgttgaaatggttgctgaagaaga
M.sp_LSRY01000295.1_45048_46510 ------------------tcatttgaacattgaaaacgtagaaatggttgctgaggaaga
M.sp_LSRY01000493.1_11892_10045 cttttcaaaaagaatcacccatttgaaaattgaaaacgtagaaattgttgctgaggaaga


M.sp_LSRY01000720.1_2274_810 agaaaatgatccagaaaaggctaacgaagaggaagaaatccctgatatggataatcttcc
M.sp_LSRY01000534.1_14057_15510 tgaaaatgatccagaaaaggcaaacgaagaggaagaaatccctgacatggatgatcttcc
M.sp_LSRY01000295.1_45048_46510 cgaaaatgatccagaaaaggctaacgaagaggaagaaatccctgatatggatgatcttcc
M.sp_LSRY01000493.1_11892_10045 cgaaaatggtccagaaaaggctaacgaagaggaagaaatccctgatatggatgatctccc


M.sp_LSRY01000720.1_2274_810 tgatgatgacacagattttggtgcagatgatggagcagacgcatcagaatggtctgatga
M.sp_LSRY01000534.1_14057_15510 tgatgatgacactgattttggtgcagatgatggagcagatgcatcagaatggtctgatga
M.sp_LSRY01000295.1_45048_46510 tgatgaagatactgatttcggtgcagatgatggagcagacgcatcagaatggactgatga
M.sp_LSRY01000493.1_11892_10045 tgatgaagatactgatttgggtgcagatgatggagtcgatacatcagaatggtctgatga


M.sp_LSRY01000720.1_2274_810 ctaattctttttaacgatttcatacactttttagaaaataaaaaataattaaaaaatatt
M.sp_LSRY01000534.1_14057_15510 tttattctttttaacaatttcatacacttttttaaaaataaaaaataatatgaaaatatt
M.sp_LSRY01000295.1_45048_46510 ttagttctttttaacaatttcatacacttttcagaaaataaaaaataataaaaaaatatt
M.sp_LSRY01000493.1_11892_10045 ttaattctttttaacaatttcatacacttttttaaatataaaaaataatttgaaaatatt


M.sp_LSRY01000720.1_2274_810 ttcacccatttttttattcaaaatttgcaaaaaaaattattcataaaaatacaacaagct
M.sp_LSRY01000534.1_14057_15510 ttcacccatttttttattcaaaatttg-aaaaaaaattattcattaaaaaacaacaagct
M.sp_LSRY01000295.1_45048_46510 ttaacccatttttttattcaaaatttgcagaaaaaattattcatttaaatccaacaagct
M.sp_LSRY01000493.1_11892_10045 ttcatccatttttttattcaaaatttgttaaaaaaattattcataaaaatacaacaagct


M.sp_LSRY01000720.1_2274_810 atttgcgcaagataaaaatacgatagaatgatcgagtattacaacacctttcgtcatgtc
M.sp_LSRY01000534.1_14057_15510 atttgcgcaagataaaaaaacgatagaatgatcaagaatagcaacacctttcttcgtatc
M.sp_LSRY01000295.1_45048_46510 atttgcgcaagataaaaatgcaatggaatgatcaagaatagctacacctttcttcgtatc
M.sp_LSRY01000493.1_11892_10045 atttgcgcaagatataaattcgattgaatgatcaagaatagaaacacctttcattgtatc


M.sp_LSRY01000720.1_2274_810 gattatgaagtgttttctttaggtacgcgtatattctgcatttgcc-aaatctct
M.sp_LSRY01000534.1_14057_15510 gattatgaagtgttttctttcggtacgcgtatattctgcatttgcc-gataaact
M.sp_LSRY01000295.1_45048_46510 gattatgaagtgttttcttttggtacgcgtatattctgcatttgcc-caaaaaag
M.sp_LSRY01000493.1_11892_10045 gattatgaagtgttttctttaggtaatcgtagattttgcatttgtc-tgagaatt
