# Supplementary material for: Distribution of Merlin in eukaryotes and first report of DNA transposons in kinetoplastid protists
Source: PLoS One. 2021 May 6;16(5):e0251133. doi: 10.1371/journal.pone.0251133 (PMC8101967; doi:10.1371/journal.pone.0251133)
Supplement: S3 Appendix — Contigs containing positive hits for each species are provided as fasta files. Nucleotide sequences from each Merlin group or family are also provided. All protein sequences were provided in a single file. A README file is provided with additional information about files. (ZIP) [file pone.0251133.s009.zip › S3 Appendix/M.sp_F7.aln]

CLUSTAL W(1.60) multiple sequence alignment


M.sp_LSRY01000008.1_219112_217621 aaaatttcggtaagtgggaacataacgtacttttaaaaaaggctttcattttgaaatctt
M.sp_LSRY01001493.1_7364_5873 atgtttgaggtaagagggaacataacgtacttttaaaaaaggatttcattttgaaatctt
M.sp_LSRY01000462.1_9329_11230 atgactggggtgaatgggaacataacgtgctgttaatgcactctctcaaattttctcccc
M.sp_LSRY01000155.1_104446_102955 attttataggtaagagggaacataacgtacttttaaaaaaggctttcattttgaaatctt


M.sp_LSRY01000008.1_219112_217621 ctaaaagaaatatcaataatacgttattataaaactatttatgtggtgaatgaagagatt
M.sp_LSRY01001493.1_7364_5873 ctaaaagaaatatcaataatacgttattataaaactatttatgtggtgaatgaagagatt
M.sp_LSRY01000462.1_9329_11230 tcttattaataggctttaacaagtattaaaaaattcatattagtggtgaataacaacatt
M.sp_LSRY01000155.1_104446_102955 ctaaaagaaatatcaataatacgttattataaaactatttatgtggtgaatgaagagatt


M.sp_LSRY01000008.1_219112_217621 taaaaatgccgaaatataaataaaaa-ttgatcacacccacaatttaatttatttatttg
M.sp_LSRY01001493.1_7364_5873 taaaaatgccgaaatttaaataaaaa-ttgatcacacccacaatttaattta-ttttttg
M.sp_LSRY01000462.1_9329_11230 ttaaaaagctgaaattaaaaaaaaaatttgatcacacacataatttaattaatttttttt
M.sp_LSRY01000155.1_104446_102955 taaaaatgccgaaatttaaataaaaa-ttgatcacacccacaatttaatttatttttttg


M.sp_LSRY01000008.1_219112_217621 tgcacataaattttca-ttttagatgtatttgttat------------------------
M.sp_LSRY01001493.1_7364_5873 tgcacaaaaattttca-ttttagatgtatttgttat------------------------
M.sp_LSRY01000462.1_9329_11230 tgcacaaaaatttctattttttgatgtatttgttatatatagttagtgttaataatggtg
M.sp_LSRY01000155.1_104446_102955 tgcacaaaaattttca-ttttggatgtatttgttat------------------------


M.sp_LSRY01000008.1_219112_217621 ------------------------------------------------------------
M.sp_LSRY01001493.1_7364_5873 ------------------------------------------------------------
M.sp_LSRY01000462.1_9329_11230 gacactttcaataactgtggacagtcgcattatctcaacaaccgtttatagttgtatttt
M.sp_LSRY01000155.1_104446_102955 ------------------------------------------------------------


M.sp_LSRY01000008.1_219112_217621 ------------------------------------------------------------
M.sp_LSRY01001493.1_7364_5873 ------------------------------------------------------------
M.sp_LSRY01000462.1_9329_11230 gacaattaacccaactattctctcaatgaatatgaacaagcatgaatagtttatgtcacc
M.sp_LSRY01000155.1_104446_102955 ------------------------------------------------------------


M.sp_LSRY01000008.1_219112_217621 ------------------------------------------------------------
M.sp_LSRY01001493.1_7364_5873 ------------------------------------------------------------
M.sp_LSRY01000462.1_9329_11230 aaaccaattaaacgaaattacacaaaaacaattttttcttttcggagaaattcggagaaa
M.sp_LSRY01000155.1_104446_102955 ------------------------------------------------------------


M.sp_LSRY01000008.1_219112_217621 ------------------------------------------------------------
M.sp_LSRY01001493.1_7364_5873 ------------------------------------------------------------
M.sp_LSRY01000462.1_9329_11230 taaaattctccgagtttctccgaaaattgaaaatgtctctttctattttcttgggagcaa
M.sp_LSRY01000155.1_104446_102955 ------------------------------------------------------------


M.sp_LSRY01000008.1_219112_217621 ------------------------------------------------------------
M.sp_LSRY01001493.1_7364_5873 ------------------------------------------------------------
M.sp_LSRY01000462.1_9329_11230 gttgtttcatttttgaatgacttataagtttgcattcattgaaggaataaatgggtaaat
M.sp_LSRY01000155.1_104446_102955 ------------------------------------------------------------


M.sp_LSRY01000008.1_219112_217621 ------------------------------------------------------------
M.sp_LSRY01001493.1_7364_5873 ------------------------------------------------------------
M.sp_LSRY01000462.1_9329_11230 tgatgaaatgcaactatcaatagttgttgaaataatgcgactgtccaccattattgaaag
M.sp_LSRY01000155.1_104446_102955 ------------------------------------------------------------


M.sp_LSRY01000008.1_219112_217621 ------------------------atatataaatcatgaattttttattttttgaatatt
M.sp_LSRY01001493.1_7364_5873 ------------------------atacataaatcatgaattttttattttttgaatatt
M.sp_LSRY01000462.1_9329_11230 tgtccacaattattaacactaacaatataaaaatcatgatttttttattttttgtatatt
M.sp_LSRY01000155.1_104446_102955 ------------------------atatataaatcatgaattttttattttttgaatatt


M.sp_LSRY01000008.1_219112_217621 tccatcattatgacatcctgtttgaatgattcaagcgtagaaataagcaaaatgaatgaa
M.sp_LSRY01001493.1_7364_5873 tccatcattatgacatcctgtttgaatgattcaagcgtagaaataagcaaaatgaatgaa
M.sp_LSRY01000462.1_9329_11230 tccatctttatgacatcctgtttgaatgattcaaacgtagaaataagtaaaatgaaagaa
M.sp_LSRY01000155.1_104446_102955 tccatcattatgacatcctgtttgaatgattcaagcgtagaaataagcaaaatgaataag


M.sp_LSRY01000008.1_219112_217621 gctttctcttgtctttcttgttctttcgattggcttattgaaaacattcttcaaaataag
M.sp_LSRY01001493.1_7364_5873 gctttctcttgtctttcttgttctttcgattggcttattgaaaacattcttcaaaataag
M.sp_LSRY01000462.1_9329_11230 actttcttttgtctttcttgttttttcaattggcttgttgggaacattcttcaaaataag
M.sp_LSRY01000155.1_104446_102955 actttctttagactttcttgttctttcgattggcttattgaaaacattcttcaaaataag


M.sp_LSRY01000008.1_219112_217621 ttcaaaagatgtccaaaatgtaaaaataaaatgcgtatatatacaagatcggagacaatg
M.sp_LSRY01001493.1_7364_5873 ttcaaaagatgtccaaaatgcaaaaataaaatgcgtatatattcaagatcggagacaatg
M.sp_LSRY01000462.1_9329_11230 gataaacgatgtccaaaatgtgagaataaaatgcgtttatatacaagatcggagacaatg
M.sp_LSRY01000155.1_104446_102955 ttcaaaagatgtttaaaatg-aaaaattaaatgcgtatatatacaagatcggagacaatg


M.sp_LSRY01000008.1_219112_217621 aggcaatttagatgttataaatgtggaaaggcaacaagcatttttgatggaacttcgttc
M.sp_LSRY01001493.1_7364_5873 aggcaatttagatgttataaatgtggaaaggcaacaagcatttttgatggaacttcgttc
M.sp_LSRY01000462.1_9329_11230 aggcaactaagatgttttaaatgtggaaaggcaataatcatttttgaagtaacttcgttc
M.sp_LSRY01000155.1_104446_102955 aggcaatttagatgttataaatgtggaaaggcaacaagcatttttgatggaacttcgttc


M.sp_LSRY01000008.1_219112_217621 tgatattcaaagattccagttaacaaacttcttcatatctttctgtatttttctctaaaa
M.sp_LSRY01001493.1_7364_5873 cgatattcaaagattccagttaacaaacttcttcatatctttctgtatttttctctaaaa
M.sp_LSRY01000462.1_9329_11230 agatattcaaaaattccagttaacaatcttcttcaaatttttttgtatttttctcttaaa
M.sp_LSRY01000155.1_104446_102955 cgatattcaaagattccagttaacaaacttcttcatatttttctgtatttttctcaaata


M.sp_LSRY01000008.1_219112_217621 ttgagcatcactcaatcaagcattttgcttaatgttaacagaaagacagttggattctgg
M.sp_LSRY01001493.1_7364_5873 ttgagcatcactcaatcaagcattttacttaatgttaacagaaagacatttggattctgg
M.sp_LSRY01000462.1_9329_11230 ttgtacatcactcaatcaagcattttgtataatgttagcagaatgacagttggattctgg
M.sp_LSRY01000155.1_104446_102955 ttgtgcatatctcaatcaagcattttacttaatgttaacagaaagacagttggattctgg


M.sp_LSRY01000008.1_219112_217621 tattcacattgcagatctatttcttcaaaaattacaatggaaaatttcgaacctattggg
M.sp_LSRY01001493.1_7364_5873 tattcacattgcagatctatttcttcaaaaattataatggaaaatttcgaacctattggg
M.sp_LSRY01000462.1_9329_11230 tattcccattgcagatctgtttcttcaaaaattataatggaaaatttcgatcctattggg
M.sp_LSRY01000155.1_104446_102955 tattcacattgcagatctatttcttcaaaaattataatggaaaatttcgaacctattggg


M.sp_LSRY01000008.1_219112_217621 ggagagggtcatatcgtggaagtcgacgaagctatattgagaaaaagaaaatttcataaa
M.sp_LSRY01001493.1_7364_5873 ggagagggtcatatcgtggaagtcgacgaagcaatgttgagaaaaagaaaacttcaaaaa
M.sp_LSRY01000462.1_9329_11230 ggagagggtcatatcgtggaagtcgacgaagctatattgagaaaaagaaaatttcataaa
M.sp_LSRY01000155.1_104446_102955 ggagagggtcatatcgtggaagtcgacgaagctatattgagaaaaagaaaatttcataaa


M.sp_LSRY01000008.1_219112_217621 ggaaggaaaaaggcacaagtctggctttttggaggaatagaaagaaagcgtgaagatgga
M.sp_LSRY01001493.1_7364_5873 tgatggaaaaagacacaagtttggcttttttgaggaatagaaagaaagcgcgaagatggt
M.sp_LSRY01000462.1_9329_11230 ggaagaaaaaaggcacaagtctggctttttggaggaatagaaagaaagcgtgaagatgga
M.sp_LSRY01000155.1_104446_102955 ggaaggaaaaaggcacaagtctggctttttggaggaatagaaagaaagcgtgaagatgga


M.sp_LSRY01000008.1_219112_217621 ggaggaagattttttattattcgcgtgaagaacagaagcagaagaaccttattgcctgtc
M.sp_LSRY01001493.1_7364_5873 ggaggaagattttttattattcgcgtgaagaacagaagcagaaaaaccttattgcctgtc
M.sp_LSRY01000462.1_9329_11230 ggaggaagatttttaattattcgcgtgaagaatag-agcagaagaaccttattgcctgtc
M.sp_LSRY01000155.1_104446_102955 ggaggaagattttttattattcgcgtgaagaacagaagcagaagaaccttattgcctgtc


M.sp_LSRY01000008.1_219112_217621 attttagctaatataaaaccaaagacaacaatttatagtgatgaatggcgtgcttacaac
M.sp_LSRY01001493.1_7364_5873 attgaagctaacatcaaaccaaagacaacaatttatagtgatgaatggcgtgcttacaac
M.sp_LSRY01000462.1_9329_11230 attttagctaacacaaaaccaaagacaacaatttatagtgatgaattgtgcgctttcaac
M.sp_LSRY01000155.1_104446_102955 attttagctaatataaaaccaaagacaacaatttatagtgatgaatggtgtgcttacaac


M.sp_LSRY01000008.1_219112_217621 tgtctaaatgatttcaacttcactcatatgactgtgtgtcgcaaatatcattttgttgac
M.sp_LSRY01001493.1_7364_5873 tgtctaaatgatttcaacttcactcatatgactgtgtgtcacaaatatcattttgttgac
M.sp_LSRY01000462.1_9329_11230 tgcctaaatgatttcaacttcactcacatgactgtgagtcacaaatatcattttgttgac
M.sp_LSRY01000155.1_104446_102955 tgtctaaatgatttcaacttcactcatatgactgtgtgtcacaaatatcattttgttgac


M.sp_LSRY01000008.1_219112_217621 ccaattacaggtgtttgtacaaatggaatagagggtttgtggtcaaggtttcgtgcgttt
M.sp_LSRY01001493.1_7364_5873 ccaattacaggtgtttgtacaaatggaatagagggtttgtggtcaaggtttcgtgcgttt
M.sp_LSRY01000462.1_9329_11230 ccaatttcaggagtttgaacaaatggaatagagggtttgtggtcaaggtttcgtgcgttt
M.sp_LSRY01000155.1_104446_102955 ccaattacaggtgtttgtacaaatggaatagagggtttgtggtcaaggtttcgtgcgttt


M.sp_LSRY01000008.1_219112_217621 ttgcccagaactggtgcaaaagacaaattcattgatgatttcattgctaatttcatgttt
M.sp_LSRY01001493.1_7364_5873 ttgcctagaactggtgcaaaagacaaatacattgatgatttcattgctaatttcatgttt
M.sp_LSRY01000462.1_9329_11230 ttgccttgaactggtacaaaagacaaattcattgatgatttcatttccaatttcatgttt
M.sp_LSRY01000155.1_104446_102955 ttgcctagaactggtgcaaaagacaaattcattgatgatttcattgctaatttcatgttt


M.sp_LSRY01000008.1_219112_217621 cattcatcaaagaattacactttcaaaaaatttgtcaaagaaataatgaacacacttccc
M.sp_LSRY01001493.1_7364_5873 cattcatcaaagaattatacttttaaaaaatttgtcaaagaaataatgaacacacttccc
M.sp_LSRY01000462.1_9329_11230 cattcatcaaagaataacactttaaaataattagttaaagaaataatgaactctcttcca
M.sp_LSRY01000155.1_104446_102955 cattcatcaaagaattacactttcaaaaaatttgtcaaagaaataatgaacacacttccc


M.sp_LSRY01000008.1_219112_217621 acagttgataaaggagacgatgatgaatcaagtgatgctgatgaagatgatgattcaatg
M.sp_LSRY01001493.1_7364_5873 acagttgataaaggagacgatgatgaatcaagtgatgctgatgaagatgatgattcaatg
M.sp_LSRY01000462.1_9329_11230 actgatataaaaggagactacgaagaatcaagtgaagctgatgaaggcgatgattcaatg
M.sp_LSRY01000155.1_104446_102955 acagttgataaaggagacgatgatgaatcaagtgatgctgatgaagatgatgattcaatg


M.sp_LSRY01000008.1_219112_217621 accccactagtggatgacactgattc---tgacagcagcagcagcagttttggagcagga
M.sp_LSRY01001493.1_7364_5873 accccactagtggatgacactgattc---tgacagcagcagcagcagttttggagcagga
M.sp_LSRY01000462.1_9329_11230 accccacttgcggatgacactgattccagcagcagcagcagcagcagttttggagcagga
M.sp_LSRY01000155.1_104446_102955 accccactagtggatgacactgattc---tgacagcagcagcagcagttttggagcagga


M.sp_LSRY01000008.1_219112_217621 gatggcttatctgcatctgagtatgaggattcatagaaatttttgtcccacaattgtctt
M.sp_LSRY01001493.1_7364_5873 gatggcttatctgcatctgagtatgaggattcatagaaatttttgtcccacaattgtctt
M.sp_LSRY01000462.1_9329_11230 gatggcttatctgcatctgagtgtgaagattcatagaaatttttgtcactcaattgtctt
M.sp_LSRY01000155.1_104446_102955 gatggcttatctgcatctgagtatgaggattcatagaaatttttgtcccacaattgtctt


M.sp_LSRY01000008.1_219112_217621 tttaaaat-atttttttgtgaatttttattttctcaaacacttttaaatctcttcattca
M.sp_LSRY01001493.1_7364_5873 tttaaaataatttttttgtgaatttttattttctcaaacacttttaaatctcttcattca
M.sp_LSRY01000462.1_9329_11230 tgtaaa---gaatttttaagaattattattttctcaaacacttttgaatctcttcattca
M.sp_LSRY01000155.1_104446_102955 ttaaaaataatttttttgtgaatttttattttctcaaacacttttaaatctcttcattca


M.sp_LSRY01000008.1_219112_217621 ccacataaatagttttataataacgtattattgatatttcttttagaagatttcaaaatg
M.sp_LSRY01001493.1_7364_5873 ccacataaatagttttataataacgtattattgatatttcttttagaagatttcaaaatg
M.sp_LSRY01000462.1_9329_11230 ctacataaatagttttgtaataacgtattattgatattttttttagaagatttcaaaatg
M.sp_LSRY01000155.1_104446_102955 ccacataaatagttttataataacgtattattggtatttcttttagaagatttcaaaatg


M.sp_LSRY01000008.1_219112_217621 aaagccttttttaaaagtacgttatgttcccattcaccaaaatttc
M.sp_LSRY01001493.1_7364_5873 aaagccttttttaaaagtacgttatgttcccattcaccatgtttga
M.sp_LSRY01000462.1_9329_11230 aaagcctttttgaacagtccattttgttctcacttaccatgactgg
M.sp_LSRY01000155.1_104446_102955 aaagccttttttaaaagtacgttatgttcccattcaccattttata
