# Supplementary material for: Distribution of Merlin in eukaryotes and first report of DNA transposons in kinetoplastid protists
Source: PLoS One. 2021 May 6;16(5):e0251133. doi: 10.1371/journal.pone.0251133 (PMC8101967; doi:10.1371/journal.pone.0251133)
Supplement: S3 Appendix — Contigs containing positive hits for each species are provided as fasta files. Nucleotide sequences from each Merlin group or family are also provided. All protein sequences were provided in a single file. A README file is provided with additional information about files. (ZIP) [file pone.0251133.s009.zip › S3 Appendix/M.sp_G1.fasta]

>M.sp_LSRY01001805.1_1657_2 .
gtggctgagaagaaaatggaagcgaaagaattagaaggatcaatgaaaattatttcgaaa
atgtaagaaatattggtatcgacgaaattatttgcttattatattgaatgtcaaatgttt
tttgaaatttcggttgtataagtgtttttgaaccaaagttgaactttgaatgtgtaatat
tttgcaaattgtttgttgatctttgcagagcataatttattaattatttttgaaattcga
ttccaaatattttttaaatctttatttgatcttgagattttaaatttttcgcaatttttt
tttgttttatttcgaagtgccttcagtattctatttgttgatttcacttcacttatctgt
ctttttatttctattttttcacatatgaagatcaaaacttgaataattcaataaatcttt
tttcagacactctatttgaaatattatgccaaccaaagcagaaaatcaaaagcagtttaa
aaaactgtttcaaatattcagatcagaaaaagaaacaattgattggcttttaaatcataa
gatcttggaaaaagaccgctattgctggaagtgccaaaagaatatgaaaatctacgttta
tgaaaatgaaacaagtcgctttcgttgcaaacataaacaaatcaaaatttcgaaaaatac
aaattttgaaaaattcagattcaaaatttgtaatatctgtttgatggctttatgtttttg
ggtcggcatttctcagacacattgtagtttcatttgtggaaaatcaaatattactgtgat
gcatgcttatgattcttttcgtaaatgtgtatcaaaattttacatggaaaatcagcgaat
tattggaggaaaaggaactgaagtggaaattgatgaagcaatatttcctaaaagaaaata
caatcgaggaagaactaaaagacaaaattggatcattggaggaatcgaacgtccgaaaaa
aaagggtcaaaaatccaatctgtttttaattcctgttttgaaaagatcaagagaaatact
gcatcaagcaatcaaaagttatgtgaaggaaaaaacaaaaatatacacggattgttggag
gggatataacaatttaaatggagctggatacacgcattttactgtcaatcacaaaaaaag
atttgtggatcctattacaaaggctcacacacaaagaatagaaagcacttggagccttct
cagaaaatatcttcctccatacggagttagacaaaaatatatgcaagattatttaaatgt
tttcacatttaaaagaagcccttgtaactcattcattaagtttttacacatttttgaaaa
ttttgattattaaaaaatgaatattttgtctcaattattttttcaaatttttttcattcc
actgataaaaaaatatactaagatgtgaaaacttagaagttcattttcaataattaataa
agctttcattaaaaacttacaataaaaaaaatcaacaaaaagatatatcaaaaatataaa
cataaataacattttatttcttctatcctcatttttcataatttcaataaaaaatgtttg
aaagtatttattcaacgaataataaaacattaattaatagttccaatttctaatatatac
taattcaatttcttaacaatcctaatttatccttct------------------------
------------------------------------------------------------
------------------------------------------------------------
------------------------------------------------------------
------------------------------------------------------------
------------------------------------------------------------
------------------------------------------------------------
------------------------------------------------------------
------------------------------------------------------------
------------------------------------------------------------
------------------------------------------------------------
------------------------------------------------------------
------------------------------------------------------------
------------------------------------------------------------
------------------------------------------------------------
------------------------------------------------------------
------------------------------------------------------------
------------------------------------------------------------
--------------------
>M.sp_LSRY01000732.11982_4701 ..
ATCACCTCCCTGAAAATGCAATATCGAAAAATCGGATATGTCAAACATTTCTTTATGTTT
TGCTActgtttttaaaattatttgcaaatagcgaatcttcttttttgtttaaaaaaatat
tttttaaggaaaaaatttattatggGCATTGATCAATCGCGtaatttgttcattttcatt
tctcattaAATAGTGAAAagttttattcaaatacCTCGGTTTGCATTTTAgattttgttt
ctgtttcatgAAATATTGCGTGCTTAttgaaatcttttttaattaacAAAAACAGTGACG
TGATCTTCAAAGTTAACAATTCGAAGCAATGCTTTTAAATTAGTTACAAGCTAAGTCAAA
ACTGTATGTtatattttgttattattaatatctctctttcatttcattaaataatcttta
atattcattatatttttgataataactTGTGtgatttcaattttctctcaTTATTGCATT
GAATTGAAATCGCAAAGCGTATGCAAAGAAAGATGCTGGGGGAAGCAGCGCAAAGCAGGG
GGAAGCTGGGGGAAGCTGGGGGAAGCTGGGGAAAGCAGTGCAAAGCTGGGGGAAGCTGAA
GGAAGCTGGGGGAAGCAGTGCAAAACTGGGGGAAGCTGGGGGAAGCAGTGCAAAACTGGG
GGAAGCAGCGCAAAATGATTTATAATGTAATTTTGACACATTAGTTGATTATTagtcaat
aaaaatgaaaattgaggAAATCGAGATGAGAGAagtgagaagagagaagagagaagagag
aaagaagacaagaagacaaaaaatgaatatattgttataatttgttttgctttttttaat
ttattgttttttgttaataaataaaaaataaaacattgaACAGctcttattttttattta
attatttaatttgatatttgcaaaaattgttaaaaatttaacaaatgaGTTGGCTGGATT
TCCATAACTTTTGCTTTGTTGTTTAAACGCTGATCAATTTATATTTCTTatgcaaaatca
aaaagaatcgaGAACATACTTTAAGAAGTTATTTCGAAtcttttcaacagaaaaggaTAC
AGTCAACTGGCTATTGGAGAATATGATActagaaaaaaacaaatattgctggaaatgcaa
aagaaatatgaaattgtatgtttttgaagataatgCAACAAGATTTGTTTGTAGACACAA
ACAAATTAACATTAAGGCCAACAACCACTTTAgccaattcaaaatgagaatttCTTGTGT
TTGTTTGATGTCATTGTGTTTTTGGACAGGAATGTCTCAAAAACATTGTTCTTTTATCAC
TGGAAAATCTCCAATTACAGTTAGCAAAATGTTTGCAAATTTCAGACAGACAATTTCGCT
ctacaaaaagaaacataaggaaaaaattggaggagaaaatgttgaagttgaaattgatga
agccGTTTTCCCAAAGAGAAAATACaatagaggaagagggaaaaggcAAAATTGGATATT
GGGTGGAATAGAGAggccaaagaaaaaaggagaaaaatcAAAGCTTTTTTTATTGCCAGT
CTTAAAGAGAACTCgtgaaattcttcattcatcaatcGAGGAGcatgtttcaaaaaagac
aaagataTTTACAGATTGCTGGAAGGGTTATAACGGAATCAACGAAAAGGATTATCTTCA
CGAAACAGTCAACCATAGCAAAAGATTTGTTGATCCGATAACTAAAGCTCACACTCAACG
AATTGAAAGTACGTGGAGTTTGTTAAGAAAATATCTTCCTCCTTATGGagtcagaaaaaa
atacttgGAAGAATATTTGGATGCATTcacatttcaaagaaatccAGCCAACtcatttgt
taaatttttaacaatttttgcaaatatCAANNNNNNNNNNNNNNNNNNNNNNNNNATAAC
TTTTGCTTTGTTGTTTAAAAGCTGATCAATTTATATTTCTTatgcaaaatcaaaaagaat
cgaGAACATACTTTAAGAAGTTATTTCGAAtcttttcaacagaaaaagaaacagttAACT
GGCTATTGGAGAATATGAtacttaaaaaaaacaaatattgctggaaatgcaaaagaaata
tgaaattgtATGTTTTAGAGGATAACGCAACAAGATTtgtctgaatttttttgaaaagta
acatcagatcaaaaatttgaccCGTGGAAGTTAATTTATTATCATTCCGTTTCCATAATT
CTAATTATTAAAACTAACTTACACAACAATGTTTGTTGGTTTATTGCAAACATctaaatg
agaaaaaatattatgaatcaaaaaattatgtatcatattttttgatcaaaatttaaatat
cagtttttcaatgaaaaagagcaTCATTTGATTGAACCACTTTgcaattgtttatttata
aaaagtGCAAGGTATGTTTCGATTCTTTATCCTGACAAACTTGATTTTCAAtgttaattc
aaaatttcatttgtttagtatttttcatttgcattatGAGCCTGAACTCAACATGATTGC
GAAGATAGAACACACATATACGATGCAACTGTTAATCGGATAAGTTTAGTGGTTTCCATT
CAATTTTAACatataaatataattttttaatttattattcaaacatgctttttttattga
aaagttCGCAGTTGATAGCCaacatttgtttcttcaataacaatACAAATAAAGATCAGA
ATTCGAGAGCAATATCAGGA
