# Supplementary material for: Distribution of Merlin in eukaryotes and first report of DNA transposons in kinetoplastid protists
Source: PLoS One. 2021 May 6;16(5):e0251133. doi: 10.1371/journal.pone.0251133 (PMC8101967; doi:10.1371/journal.pone.0251133)
Supplement: S3 Appendix — Contigs containing positive hits for each species are provided as fasta files. Nucleotide sequences from each Merlin group or family are also provided. All protein sequences were provided in a single file. A README file is provided with additional information about files. (ZIP) [file pone.0251133.s009.zip › S3 Appendix/Monocercomonoides_sp_Metamonada_contigs.fasta]

>LSRY01001039.1_13612_24004
TGCTGATGGCATTGAAGGAATCGACGGAGAATATGAGTGTGAAGGGATGGTTGATACAAACACATCTGGCTGCAAAGGATAAAGAAGCGAAATGGATGCTGTGGTCGGTCGCTGCACAGAAGACGCTGCTGAGGCAGACGCGGAAAGAAACGAAGATGGGAAGGGATTCGGTGTCAGTTCACGCGCTGGTGAATCTGGTGAataagatgaaggaaaaagactTCTTTTCAGAACAcctgttgaaaatgaattcttttctttctggtGAACAATGGAAGAAGGGGGTGATGATATTAAttccgaagaagaagagatggagccatcttcatcgtcttccaCAACTGCAACAAtacttctcttcttttgtttccccttgttcttctgctccttttctttcaaactcttttcttttgttgatctcctcctcttttccttctctttcattcttgtggggtctttttccttctctcttttatCGTCTccagtttctttttcttccttctcttttctaACTTTCCCATcgtcttccttctctttgttttcttctgtcAAACAGCTATCATCAAAATAATCCATAACCCCATTCTGCTCTACAAGCAAGCCTTcatctttcctttcctcttcctttttctctccaTTAGCGTCATCCAGCaacaaaggagatgaaggagaattgCCCAAGGTCTGCACTGGCGAAATGGGTGTTATGGATGTTTCAAAGGGAGAAAAACTTGTCGATTGCGGAGGTTTTGGAGGAGGTGTTGAATGGGAAAGAAtcaaaggaggagaagatatagaagaagagatatctgaattcttttgattgttaTTTGAATGCCCTGCACgattcatctgcttttttgGTGTATTTTGGATGGGAGaagattctgaagaaaaggTTGATATTtcagaagttgatgatgaaaccATTTCAGGAAGATTAACTGGACTTTGTGTGTGCGTTTGTATTGAAGGCAGATGAGGTGaaagagacgaagaaggcgCATCAATAAAAGAATCTTCTGTTTGCATGTGAGCAGATGATTCAAAAGGCTCAGAAGATGGTAATGGAGAATCACTTGAGAATAAACTAGAACGAGAAGGTGTTGgggaaggtgaagaagatgcagtgTTATTATCCTTTGCCTTTGAATGTGtcgttgatgatgatgattccgAAGCAGAGTCTGGAGGAAGACGAAGCTGTGAAGCACTTAAATGTGATGAAGATATTGTTgcctttttcacttcatttgcGATGTGCTGGTCATGAAGTGGAGATGTTACAGCATCAGATGTTGTGGTCGAAATAGTCGAaggaaacaacaaatttcttgaaagagaagaagaagaagacaatgcagatgaatattcagttttttcaaaaatattaacGAATACACCTCACAAACAACAAACCAAATAAtgctttcatctttcttttgactTCCGATTAGCATCAGCTTGTATAGATAAtctcagaaaaaaaattcatttcataacaaaaaattttaaattagctattttttttaaataagaaatgaatgCTAATATTGCGTTAAAAAAcacatcagaaaatatttaacaaaaatcaattgatttactcctcttcttcgtttccAGTTTTGGATTTCTTTGGAATAAGAGCGCTGTGGATGTTGGGCATCACACCTCCAGATGGAACTGTGATGTGTGAGAGAAGTTTGTTCAACTCTTCGTCGTTGCGGATAGCCAACTGGATATGTCTGGGAACAATTCTCTGCTTCTTGTGATCACGAGATGCGTTTCCTGCAAGTTCCAACACTTCGGCTGTTAAGTATTCCAAAACAGCAGCTAAGTACACTGGTGCTCCTGCTCCAATTCTTTCAGCATAACTTCCTTGGTGCAACAGACGATGGATACGCCCAACAGGGAACTGCAGTCCTGCGCGCTCTGAGCGAGACTTTGATTTCTTGTCACCGTCAGCTTTCTTAACACGCACTGGTGCTTTCTTTGCAACCTCAACACGCTTCTTGTCTgcagattcagattcaatttttttagcTGGCATAATtatattaaaatttcaattctttcaaaaagaactaaaataaaacaaatatccAGATAACTTTTATAATAATTACAATTAACCTTCATTTGATTTGCAcacaacacaaaaatatatatttagGTTctgatcaattttttcaacaattcaattttatcgttcaattttttctcagTGCGTTTGCTTAATGTAGAAAATTACATAAACTATCCAAATTTTTAACCAGATTACATGGAGATTATTTAATTCGAGAATgcttaaaaaatgaaagaatttcttttattcggGTTGTGATTGATTATGAAACttgattctttcattcatttcatccttAAAAtcctcatttcttttcattttcttttttctaaatcgttaaaaaaatgctttttggaattcatattcataatttaaagtttttgaattcatattCAACAATTTAGATGATAAAAAGAATGACATTCAAcggaaaaaaaatcataatctaagttttatttgtgaagaaattacctttttgaaatcatttttcttcattttgtttctcttcctgaggtgaagttgaagcagaagaaggcactgatgatgatgatgctgcaTCTTTCATTGCAAAATCTCTCATTCTAGCAATGCATAAAGGCTGTTTCATATTAACAATATTGGCTACAAAGCTTGGAACCATTCCTCCCAAGTCCACTTGTCCCAAATAAAACACCTTTGTTCTTGTTGGAGATTCCGCAATCATTCTTGTTCCAGAAATTAGGCACGTAGCTCTAACAAAGCCCTTCATGACAGGGCATTTTTCATGTATTATCGATGTTTGAGCATCGATGTATTCAGTGTCAGATAAATGATCTGTGTAAAACACACAGAAATCTCGATTTGAGGCTGCTCCACCGTTGAACTTCGAATGAATCACTTTCACGTGTTCGGATATATCCTCTACAACTTCGTTTCCCATCATTTGCTCATTccattgctttcttttttccgcATCTTTGACAACAGAAACcactttgtattttttttttaaatatgaaaaagctCCAAAAAAGAGATCAAACTTGTTGCAAGAGGCTGATCAACATATCCGACACCCCTAAATTGACGATACTTTGTTGATACTacaatttattgaaaaaaatcatgatattaaaaaaaatatatataaaaacaccttttccttcaaaaatatcaactCCGGAATCTGTTTTCGACTTTTTCCATAGTGACTCATCTTCGGACATTTTTCTCATACGATCAAGGAGTTCATCTGCATTCGGAAATGTTGAAACTTGCTCTTTTGACATTTTGATCGATTTTGATGCCAACATTTAAAATAAagataattcaaattcttattaggaataattttttttgttttatgaattttgttccacgaagttctttcaaatatttttttcgatttttcatgttttttaaataaatgtAACACtatgatttttgaataataatcattcgatttcagaaaaagtttggtACAAAACATCGAATTTTTctaaatgaaagaattcaatCAATATGAGTTAAATATCGGTCGATGTCACCTTTGTTGGACgttctatttttttgtaaattatTAAAGATAAGGGTGATTTATAAACccgaaaatttttatgaaaacccgaacaaaaaataaataaattattattgtgGATAGTGTATTGATTTTGTGtctaaaaatatattaataataaataagcCTCTGCgacacaaaaaataaaagtccAATTTGTCGATCGAGCAGACAAGCTTGTGTCGAAAAGTTATTATAAGcgaataaattcatttttttttttaattaaatagcatttttcaaattttcaacgAATTTATCAATGCtaaattttctgtttattgttttttatgtataatcaaaaattattttgcttattgaaaaatattttgtgaaatttggaaatgaatatttaatTATATGATTCGATCAATTTGAAAACTGCTTTCCTTgatgttattttatttccattaacaattattctttcttacgggaaaaacatttgaaactTTTCTCATCTCTATTATTTGCAATTTTGACATCAAAggtattcattcaaattcgCATTACAgtctaaaccggatataatcacatcggtttttgcacaactttttgtgactatatccgattgtgattatGCACGATTATGCTTAacatagaaaaaaataaaaataaattttggaaataataaattttgggtcgatttttttatttttggaaattcaatacaaatacacttttttctcttgcttgaacaattttttccattAATACATATAATTTTGACTTATTTGagaacatttttgaaaaagcgaaaaattgaaattttggCATATTGTAAATATAGCGgaaattgaattttaataattaatacTTAAAAATACAACGAAGTTAATCATTGgttgtttgtgaaaaatgttttcgttgaaaaaattcgtttttcattctcatattttttatttatgaaatgtttgtttttcacatGTTTATGGGTTTTGATCCTTGTTGTGATGCAATTTCCTGAAGCAACAGAGAGTAGAATTTCAATTGCTGATTTATCCAGTATATTTCATGATGCCGATAGAGCCTGGAAGtggttttttgaaaaagcttTTTCGAATAAACCGAAAAAATGCTCAAAATGTCGGaaagatatgaaaatataCAGTGAGCGAATTAATTTTCGATATTTCCATTGTTCATCTTGCAGAATAAAACGATCTGTTTTGCACGGAACTGTGTTCAGCAAAAGCAAATTGCCCTTTCACAAAATTAtgattgttattttattcagTTGGATTGGATTAGCTTCAAAACATATTAAAATGTTAACAGATGTGTCTTACTACACAATTGGTTATTGGAAAAGCGTCATTAGAGTGGTTTGCACAAGGATATGGAATAAATCTATGGAGAAAATTGGAGGGATTGGAAAAGTGGTGGAAATCGACGAGGCagtttggaggaggagaaaatatgcgagaggaagaaaaaaggatcCATTGTGGATATTCGGCGCagtggaaagaaaagaaggtgGAGGCGCAGGGAGGAATTTCGTAATGATAGTACCCAACCgttcaaaagaaacattaattccgatcataaaaaaatggattcTCCCAGGAACTACAATTTTCAGCGATGAATGGAGAAGTTATTCTTGCCTCGGAGAATGTGGATATACACATTTAACTGTATGTCACAAGAGAAACTTTGTCGATCCAATAACAAAGGCGTGCACGAATACTGTGGAAGGTCTCTGGAGTCATTTAAGGGGTTTTTTCCCTCGTCATGGAGTtagaaaaacatttattgaGGATTGTTTATCAATGTGGCTTGTTCAACGCAATTTACATATTAATTTCGAAgatcttttttctgaattaaTCAAATTTCAGCCTGAAATACAACCCATTATAATTtctgatcaaaaagaaatcgaagaaatagatgaagaagttcCAGATGCAGATGACTTACTTGGCGCTGATGAGGAAAGTGAAACggaggatgatgaattgCGTGCTGGGGATGGTTTGGATGCTTCATAATATGTCGATGATAAATTATTCACAACACACAATTTTTCCGAATCTTTTCTTGTTGtcatttgatatttcttAATAATACATTATTATTCAAACACATATTAACACATAACACTTTTCAAACAGGTCAAACTTTTTAAAACactgatttttgaaattccgctatatttataatttgccgaaatttttgatgaaaaaatcgatttttcataAGATGAAATATGAATAGACttattcaattcaaataaacccatttaattcaaataaagttGGCTTATTTTAAATGAAGTTGGTTCATTTTAAATATAGataataaattcaaattaaCGCTGAAATCCATCCTGGAAAAgtattgaaaaacaatataacattttttaaaaattgctTGTTGGTTCATTTGGTGATGTTTTTTTAAGTATTTTTAACCT
>LSRY01001257.1_6314_16694
ACAGATCAcgtgaaaataaagaaaatatttattaagaTACCAATAGCCCATTAATAAAATTATCGTTTTTGATATGTGGGAAAACACTGACTTTCAAGTTTTTAATGCACTAAGCACTTGATGTTTGTTAAGCTCACAACTTTTAACatctttctcagatttcaaaataagtTGGATTATCAAATGTGCAAACAATCCTAATTGATGTtatgagaaaaaattttgtttcattccaCAAATGTCAAAACGATCCCATTTAAATTTCCTGTTTTGATAACAGAAAGTTCATCAATGGTGCAAATGTTTCAATGAGAATACCtgaagaaagatattttatcatttaagtcattctttttgaaaagtcgcaaatgtttaattttcggGTTTCATGTAAATTTTCCttatttgatcattttttgttaaaaagcAATCAGATTTTTCCAGcataaactttttttttatcaaatagGTTTGTGAATTCTTATCCACATAATAATGAAGGTTGATGAATAAATAGCAAAAActgatttttaaaaagtccacttcattttcaaacacagatattaaacatttgtgacttttcgAAAAGAATACCGCACACATTAAAtcgttttttttaaatggaaATATCTCATTGTCTCAATTCGAAGTTtgactttctttcttctcttgtatcttttaaatttgtttttcataaaaaaacataaatattttccatctcttttcattcatctctctCAATTGAATTAGTGAcaactttctcttttcttttttctgatcattttcttctcattcttgtTTCTGGTTCTTCAgtttttctatttgtttatttgtttctcTAACATTTccgtttctttttttttcattcaaattgaaaaataaacaaatccAATCTTATAaatgcaatgaagaagaggaatacTACGAATttgtggatgatgaagaaattataaCTATTGTATTTTCAACTTGAATAatgactttttttattgaggAACATGGTAAtatattttatcatttgtttgtctttttcGCTTCAGTATCATTTTTTGGTTGATAGTTTCagttttattcttttcactttcaattCCACACTTTTCCAAAAACCAACATTATTTCTGATCCTCATATCAATCTCCCATATTtcgtttctgtttctttctttattcattttcacttttttatcTAATTCCTTTTCACGTATGAATTATATCTTCAAAGTCAATTTTCATCcaataacaaaaacaataaatttcacaaattctgcttcttcaatctataattttttttttcctttcctctttcaacttttttttatttttccaattctttaCTGTTTTTCCTAACCTTTTCCAAAGAAGattttccattcttcatgATGTTAACTTCTTTATAAAACTTTGACTTTTTAANNNNNNNNNNNNNNNNNNNNNNNNNNNNNNNNNNNNNNNNNNNNNNNNNNNNNNNNNNNNNNNNNNNNNNNNNNNNNNNNNNNNNNNNNNNNNNNNNNNNNNNNNNNNNNNNNNNNNNNNNNNNNNNNNNNNNNNNNNNNNNNNNNNNNNNNNNNNNNNNNNNNNNNNNNNNNNNNNNNNNNNNNNNNNNNNNNNNNNNNNNNNNNNNNNNNNNNNNNNNNNNNNNNNNNNNNNNNNNNNNNNNNNNNNNNNNNNNNNNNNNNNNNNNNNNNNNNNNNNNNNNNNNNNNNNNNNNNNNNNNNNNNNNNNNNNNNNNNNNNNNNNNNNNNNNNNNNNNNNNNNNNNNNNNNNNNNNNNNNNNNNNNNNNNNNNNNNNNNNNNNNNNNNNNNNNNNNNNNNNNNNNNNNNNNNNNNNNNNNNNNNNNNNNNNNNNNNNNNNNNNNNNNNNNNNNNNNNNNNNNNNNNNNNNNNNNNNNNNNNNNNNNNNNNNNNNNNNNNNNNNNNNNNNNNNNNNNNNNNNNNNNNNNNNNNNNNNNNNNNNNNNNNNNNNNNNNNNNNNNNNNNNNNNNNNNNNNNNNNNNNNNNNNNNNNNNNNNNNNNNNNNNNNNNNNNNNNNNNNNNNNNNNNNNNNNNNNNNNNNNNNNNNNNNNNNNNNNNNNNNNNNNNNNNNNNNNNNNNNNNNNNNNNNNNNNNNNNNNNNNNNNNNNNNNNNNNNNNNNNNNNNNNNAATTCAAAGATtagaatttttaaatttttgaaaaatgttgttaTTAACAACTTCTATTTATAAAGGGAATGATCTCTTCATAATGGGCTCATTCGATCATAAAACTCAAAAGATCACAATTTTGTTGGATTGATCTTCATCTGGATTGAGTATGAAATACCCGAGAAGCGGATCAACAGATGGTATGGGAATGATGCCTCCCATCTTCATTCCTACTTCAGGAACACCCGACTCCCAATTTTTTGCAATGCCTGCGATCTCCTCAACAACCTCAACGAACAAATCTTCAACCAGTTCATCACGCACATCTCACTCCCCAACacatcttccatttgaagCAGCCAAATCCAACTTTGGGGACAACTTGCAGAGTTTGAATTTGCTAATCATGTGGATCGGGGAAATCAATTCCAGATCTTGCGAGATGATGCACACTATTAAGTCTAACTGTTTTTGTCTTCAACAACCCGTCCACATTAACAATTGCACAGTTGATTTTCCAATGCTTGAGATGAATGAGCGTTCAATGCAGAATCCTTTTTGATGCTCGCACTGAAAGCAATGTTGATGGAAAAACGAAGCTCAATAGACAAAGCACAACAACATCAGGGATATGCAATGATGCTGATAATCGCAGCTCTCCTGACTGCACCCCACATTCGTATTCAAGCCTATTTCTGTTTCAAGGTGGTTTAAACACTTCACGAAAAAAAGGACGACGGATTATTGACAACATGGCAGTTGGAAAGGATAAAGCCCATTTTGCAGCCTTGAACAGAGCGGAGACAAGTTCGTGTTGCATCAACCTAGACACAAAGAACAAATAGAACTGGGACATGGAGAGAGAGATAAACAAGCTCAGGAATTGGAAGAACGACAAGTTCAGCCTCAAGAAGCAATTTTTATCGGAGAAAGTTGTGGGCCGCACCCAAGCCTTTGCtgaggaatggaagaagatcgGAGTGACCAATTGGATAGAAGGCGGGATAAGACCGATTTGGAAGGGGAGAGCTGCAAGGGACAGGTTGAAacaggaaaaggagaaaggcaGAGGCTTCCTGGGAGGcagagaggagaaagaggcatGTTCAGTATGGATTCATGAAGGACTCAGGACAGATATTTTCACACtgttggaagaaggagaggtcTGTCACTTAagcaatatatttttcataatgaagaagatatggcAATATCGTCAAATCCTTGATTGTTGTCCACGAAATTCTGCGATGAATGATTTGCATATCAAAATGGAGGACAATTGCCAAGTGGAGAGACTGATCCAGAAGGGAAAATTTTCCAACCTTGCTTGATATTTCTCAGGCTTATTTCCTGATTCCAATTCATAAGGATTTCACCTTATTCCATGCATTCAAGTTCGATGAAAGATAGAACAGGTTCAAGTGCACACCATTTGGCTTCAAAGACGCTCCGCGAATCTTCACGAAAATGATGAGAAGAGATGCAAAGGAAATccgaaaaagatggaaggtGAAATGCATTTCCCTAAAAGACGAGATCCTTTTATTGAATTCAGATTGAAACAAGTTGGTAAATGCAACTTGAAAGACTGTGGATTGATTCGTTCATTCGGAATTGCTTGTTCACAACGAAAAGAGTGAGAAGAAGTTTAAAATGAAGTTCAATTATTTGGCGAAGTCGTTGAAGACCTTGAATATGTTAGTCTTGTAAAGAATCAGCAAATCAGGGATTTGAGAAATTATGAATCTAAAGGATAAAGAGTGTGAGAAAGAACagttatgaaagaaaaagaaatttcagcGACTTTGGAATTGTAACTTTATTTGATGGAAAACAGACGATAAATCCTTTCACTATTtcaatataaaaatgaatcaataaaacgaaattgaagagagaaaataattattagaATCTCAGTTTCAATAGAATTTTCCATGCATCAACATTtaattaacattttttatttattaatttcattATGCCACtcaacacaaacaaaaaagatattttttgaagaacaacgaatttgtatttctttcttatAATTGTATTTGTGTGAGAGTATCAATGCACACACgaaaaagtttttattttcatctgatgtGATGTTCTAGTATTATCCATGATTAATGACTTTTTCAGCAAGATTAAAGTATTcacgaaaaaaaataaggaTATGAATTCAGTCAAGCCATATTTTGCAGATTAATATGCACAAAATAGTTTATTGCCAAGTTTTTATTCTGAATATagggaaaaaaaaacgatttgaaaaattattcgGCATTATGATTCAATATGGAAcgaaaggaaaatgaaaacaaaccACACACGATGAAAACACATTGTTTATaatttgcatttgtgcaAGAAATTCTGTGCGGAAACgtctcattgaaaaaataaaatattttgaaaaatcaattgatTTCACATATTGATgggttttgatcaaaaaatttttatgcaAATACTAGTAGAAAATAAGGATCTTGGTATTTCAAAGTTAAATAAGCTCTTTTACAACGAGGATATGAGGTGGAGCTGGTTTTTGGAGAAAGTGTTGCACAATGAAGTTCCGAAATGCAGATATCATAGAACACAAAAAAGATGTTTCACTGTTTTCCTTAATTGCAGATACTGGAAATGTTCCAAAtgcattgaaagaaaatcagTATATCATGGAACTATTTTTGCAAACATGAAAATTTCCTTGGGCTCAACTTTGTTGATTTGTTTGTATTATTGGGTGAAAATaccaataaaaacaatttcttctttgctcgGAATTTCTCAAAAGACGGTGGGTTTTTGGTGCAGTGTTGTTAGAGTCTGTTGTGCAAAAGAATGGAATGACAAACAGCAAACAATTGGAGGCTAAGGAAAAACTGTTGAAATCGATGAAGCTgtctggaggaagagaaaatatggaagagaaaggagaaaagaccACGTTTGGATATTTGGAGGAGTGGAGCGTCTCGACGGAGGAGGAGCGGGCAGAAGatttatgaaaattgttCCTAATAGAACCAAGAAAACATTAATTCCGTTGATTCAGCGTTTTATTTTGCCTGGAACGACCATAGTCTCAGACGAATGGAAGGCGTATGCTTCGTTGGATGAGCTAGGTTATTAACATTTAACCGTCTGTCACAAAAGAAACTTTGTTAATCCTGAAACTGGAGCATGCACGAACACAATAGAAGGATTGTGTTCCCATTTGAGGCTATCTTTTCCGCGATTTGGTTCCAGAAAGAAGTATATTTTGGATCATATAGCCATGTTTCTAGCCAAAACATCTCTtaaactttcttttgaagacataatttcaaaaattgcagaatacaaaaaagaagaagaaaatgaaatgaaagaagaagaataagaataagaagaataagaagaagaagaagaagaagaagaagaagatgacgatgatgttgatgaagaagtgctattttttgaagatattaTTCCCAACGAAGACGAATTGTTCGAAGACGATGATTTAGGAGCTGGAGACGGTGAAAGCGCTTCAGAATATACACCATAGAAGACGATTGTTCACATttgcatttcaaaatttttttgatcatgaaaaaataataaaaaatttgaaattttttattttttttatttctgctCAAAACGCATTTCCGCATGTTATTAACATGTCATATGTTTATTAAACAACATATGCAACGTTATCATTGATTAATTTGTTaagtttgaaaaatgcaatattGTACTATTATGCCAATTATTCTCTTGAGACTTTCGAAtgcaattgtttttaaaaattctttcaattgtttttgttatttattcatttgaatgaattgatgcaaattttttgcaaaacatcgtaataataaataaatattggaAATGAGAATTTCagtttatttttaatgagCGAGAggaaaaaatttgtttcaagCTTTTCAGATGAATGTGACCAAACGAATAAAAGTCGAATGAATAGaattaaagaatttttttattaaaattttcattcttccaAATAATCTTCATTTGTCTTGGTCAactttgttgtttttgagttATATACAGGTTGTTCTTTTTGtaaagtcgcaaatgtttaatatcTGTGTAAAACAAAACTGAACATCATTTGAACTTTATTATTTGTCAATTAATCCATCAAACGTTATCACTTtgcaaataataattattaaacaTATGAGTGAAAATATGAACTTTCAAGCATTTAttgcacaaagcatgaaaagATTGTTTCACTAATAACTTTATAAATCTTTCTCAGATTTAGAAATTAATTTGACTTTCACATCCTCAAACAATcatcgttgaaatcaaaacataaagtATTGTGTTGTTTCacgaatttcaaaaaatggacacatttttgttgagtttttttgaaataaaaaattcaatgaaatgtgCATAAtttgtcaatgaaaatgcttgaagtcaaatatttaaCACTATGTTTGACACAAGAATATGTgtattgttgaaaattttgtggATTTATTGACAAAAATAACCAAATGAGGTTCAGTTTTTAATTAATACAGATATTTAACATatgcgacttttcaaaatatataaCCCAATAAAGACTGTTATTGTTTGTgtattgtttctttttcgagATGGATCAGTTTCataatgaattaaaaaaattcaagagAGTGTTGTGTGTTATGATATAAGTCAAGTCCATGATGAAAGCAGATAGAAACAATTCACAAAGGAATAATcaggaaaaaatattgaaatgaaaaaattattattatgtgtaataaaatattcatatcgaaaaaaatgaaagataaaacACATTTACGCTTCAGGAGGAtaattcaactttttcaaataagaCAACATTAAGTATTCATCGTtaaatcatttcattattcttgCTGATTTTCAAacttattgaaataaaagttttttggtagttattttgaaacattccAATTTGAAATATCTGATGAAAAACTTATTTGCATCGC
>LSRY01000205.1_1_6365
ttttttttttttttgaaaaaaaataaaaaattcataaagaatttaatatttctaatatttttttgcttgtttctgagtttctttctttcttgaaaattagataaaaatatattttcacaTGAAGGAATAATTGAATTTATCTTGTTcagaatattcttttttataaaactTCAATTACGAAAGGAGAAAGCTAAAACAAGAATTATTGAAAGCAAAACGAATATTTTTAAcattggaagatgaaatgaaaacacgaaaatgtttcaatcataccaaaaacaaataaaaaaattgaaacataaATATATTTAACTGATCCAAGAAAGTGTTCAGTTCATGTTCAGACattcgaaaaaatatgaaattgttAATTTTGAAGCTGTGatgtttgaatttgttttcatctgtCTGTTCCATTATTTGTAAATCTTTTAGTGATCTTTATTCATCGCTGTCAATGGACTGCATCCAGTTTCCTTTAACATAATTGAAAAAGCTCATTTCGGCAAGACCGCATTATATGGGAATGGCCaattttctgtgaaaatAATATATGAGGAATGTTAATAATATATATCATGTTTTCATGTATCAGAGATGTGCGGAAGTTGacaaaaaagtcaaaaacaaaaaatgaaaaattgaggaaaaaatgggtgaatgaatttttaaaaaaaagaatatcaaaaaaaaaattaatcaacTTCCATGGGGTCAAATTCTGATGCACTTGCACAGTCCCCAGCTCCAAGTGAATCTGATTCTTCATATTCtgtcatttgaagaatgtcATTTTCATCTAATACATCAGATTCTAGCTCTGATTCTGTCGAGTcactttcttcgctttcagaTTCTTCCaattcgttttctttttccgtTAAATCGAAGACGATTTCCTTTATTAATTCCTCAAATTGAATTTGCAAATTTCTTCTGACCAGCCACATAGATAAATAGTCCCCAAGATACTTTTCTCTGTATCCagttcttttaaaaaattttcgtaAATTCATCCACAGACCTTCGACAGTGTTTGTTCATTCATGtgtaattttgtttttgaattctcGCTTGTGACAGACAGTATCATTAGCGTAACCATAATCCTTCAATCTAGCATAAGCCTTCCATTCATCGCTCATAATCCGAGTTCCAGGAAGAATTTTGTCTCGGATTATTGGAACCAATGTCTCAGCCTTCCTATTTGGTACAATCATCACAAAGTTCTTTCCTGAGCCCCCCTCTGGTTTCCTTTCCACGTCTCCAAATATACAAATTTGACTGTTCTTTATACTTTGCCCATTCTTTCTGCACATCCAAACAACTTCATTAATCTCCACAATTCTTCCAGGCCATCCTATGATGGCTTGATTTTCGTTCCatatgggtaattctttttgaaatgtcgcaaatgtttaatttacaaacaaatcaaaattttcaaatttcgctcaaatttttgttaacaTTCAACAAACTTCTCTTATATGCAATCTATTTCTGGATCATGCAATTTCACACATTCTAAAGAAGATTCGTGAGTGAAAGCAGATATTTGggcaaaatttgaaaataattttctatttgaaaataaaacgttggcgacttttcaaaaagaatcacccatattgATGTGCATCTGACTCGAATAACATTCGTCCAATTATGAATTGtgatttttcttattcaagCAGTTCACCAATGTGTGCGGCTGATATACCaatgaaataatataaaacaatcatcaaaaactttCTCAGCggtatttttgaattttccaAAGATGTGTTTTTAAAAACTGACTGTTTTTTGCCACATTTTCCGCATCTCCAATATTTGTAATATTTGCCTCCGGATGTGAATATCATTTTGCATTTATCATGTCTGCATTCAGGAGCTTCTCCTTCCAGCACATTTTCGAAATACCATTTCCAAGCACtcatttcatcagaaaatttATCGTTGAGTTCACAAATAGGTGTTTTTGTGAACATTCTTTGTGGCAAAGACATTTGATGATCTTTTGATCAAACCCATAAATACttgaaaaagacattttttcaaaaaataaaaattatatttttgacCACTTTCCGCATGTTTTTTGGAGATAATAATTACATTATAATTAATTAtcaatcaaataaaacagaaatcAACTTATTCCAGACGTTCCCATATCTTCAGGTCTTGCCCtcatttcaaatacaaatgaaagttgatgagtaaaagcaaaatttgattaaaaaagcatttttttagataaggaataagaagaagatggaatgagtgaggaaaaattgattgttttgtGTTGAAATAGCAGAATTTGATAAAAGCGAAGCCtgagaagatggtgaaatGAACACAAGAGATTGAggagaaggatacgaaggAGTAATTGATGTTGAGTAATGAGGTGCAGATGCTGGATATGTGGAAATTGATCTCATTGGCTGATTATTTGGTGATTTTGCTGTTTGTTGGTGTTGCGAATTATGGAATCCTTAATTGGAACATCGtgtgttgaagaaagaagttcAACTCGATTAAGTGTTGActgagaagcagaaggagatagAAGCACAGACGGAGTGTCAGAAGATTCATTCTTAAAAGATGAATCATTTGCGCTTTCTgcgctttctttttcttcctcttctttaaatgctaattctctttctctctctttctctctttccttttctctctttctctctctctgcatTTCGTCCTCAGCTCTCTTCTGCGCATCCGCCAGCACCCGAAAGTACTGCACATCTGCAAACTCGTATGCCACCTCAATCTCTGCCATCGTCTTCAATGAAGCCACTGTCAACCCCAGCGCCTCCAGCTGCTTCTCATTCAGCAGCCGCTGccgcctcttctcctccttcgctgctgcctctttcttcagcttGTCGCGAATCTCTGCaaacttcttctcatcctgcaatctttgtgcttcttcctctttctgttcAGATTGGATTCGGCTCTGTTCAGCCTCTTCCTGTTTTCGCTTCTCCGCaagcatcttctcctcctccttccgcttctgcttttcttgatctgccattttcttctgctcgTCCCTCAGAATCTTCTCAATCGCcttgttttctttcccttccctTTCCAGCTCCATTCTTCTCTGCAACCATCGCTCTTCAATCtccagctgcttctgcttcgctgccattgctgcttctctctgcttctcctgctctttctctcgCTGCATCTGAATCTCCCTTCCTCTCTCTACCATCCGCACTCCTTCATTCACTCGCCCTGCTGCAAGCTGCCACAGTCGGTCGTTTTTTGTGTCTAATTCGTCCTTCGAGTCATCTGCTTGTGCCTCTTTCGCTTCTGTTTtgccttttttcttcttgttgtcgtcttcttctatcAATCTTGTTAACAATGTGTCATCTCCTGCCTTTCCCTCCGAccaattcttcctctcattctCCTAATTCCTCTTGTTCCGTCTGAAGTGCTCGTTCATCACGATTCCCCAGATCTCTGCAAAGGACTCCTTCATTCTGTCTCTCATGTCCTCGTCCAGCGTCTCCTGCTCCATCGCCCGCAGATACCGCACCCTCTCCTTCATATATCGCAACCTGTCGCTCCTTCGCTGCTTGTTGATGTGCTGCCATTTCCAGCTCTCCCGCTTCCTCCTCACGCCTTCAAGCACATTCTGGATCGCCCACTGCCACATGTCCCGCAGCTGCTTCGACACCACTTTCCTCCCAATGGCAATCGTGTCCAGCATCCAAAGATGCGTCGAATCGACGTTTGCTGGTGCAACTGATGGTGAATTCGAAGGCGATGGTAAAGAGATGGGTGCATCGTGTGGAGTGAAAGACGTTACAACATTTAAAAAAGTAGTGACGGGCGATGAAACTGACAAAGgcgaagaggcagaagcagatgaatcAGGTGATGGAGATATACTGTTGTTTTGAAGTGAAGTCATCTCAAAAGGAGaatgattgttttgaagTGTTGCGTAAGTATTTGCAATTAGTTGTCGTTGCTGCTGTCTGTTATTTTACTGCTGATGCAGCTGAGAATCAGAAATTTTAGAATTTTATTCTGTCATTTGTGAGTTTGCTTTGCTTGATGGCAAAGTCTTTAAATGAGttgtcaatgaaatgaaagaagattgGTTCACGATATGTTGTGCATATTGCGAATGCGACACAGATGatattgatggagaaagtgTTTGCATGGAAGAAATCACAGAAGGATGTGATAACAAGCACATTCCAAAAGAAACattgtttgaagagaaaactTCAGGACAATGTTTAAAAAGCTGCTGGAATTGttgctgtttcttctgttgttgatgaagcaaatggatgttttggaggaaattTTTAATCAGAAGGAGCACATTTTGTTGCTGTGTCTGCGCCAAAGACCAGAAATTGGGGCAGAACAAAATGATGTTCTGAAATGAGATGGATGTGATGGAGgagagaggagaatgagaaagaggaggaggagaagttTCAaatcctttctcttcttgttgttttttgattgtttctttctattcttcatcatccttatctcttttcctttttcctttaattttattcttccttataatctttctcatcctcctctccctctttttcttcttcttcctttttcatttcatcatttttttctggataaatgaataaatttaACACACGCAGGTTCAATGATTTTGTGCAAATTTGAGGCGAGTCACAACTTTAAGTAACATTCAGAAaccagttttttttttcgattttttgtgatagaATGatttaatatcaaaaaataaaacatgcTGGGGtgaattttccatttttagaatacttttttttcaatgaaagaaataaaattttcgaaaatattgTGGTTATGATCAaacaaattacaaaaatatttgtttgaaaattgaacGATTTTTGGAAATAACATTGTTGgtataaaataaatttgttagaaaatatctttcgattcaaatgaagtgaattAAAGATGTTAGTAGTTCttatttgattgttttgaaagtttttaaggaaaaaaactttgaaaaaacgaACTTCTCGGGTTTCATTCTGCTTTAGGGTTTTCCTTCGAATCGAAATATTAGGTTTTGGGTTTGCGtttaatatttgttttaattttttatgaatagggttagggtttaaatagaaaaatcaatttttcacaCAAAAAAACGTGTGTTTCAATGATTGCGCAAGATGAAAggtcaaaaaaataaatattaaaataaattgcaaccttttctttcattctttatgaaaataaaaaaagaaagttccAAATTccattaaaaattttaaacaatttttaaaaaaagttgatttttattattattatttgaaattagtttgatcaaaaccattatattttcgaaattttattttttttcttggaaaaaaagtttttcaaaaatgaaaaattcacaCCTAGCATGTTTTGTAATATTATATTAAATCATtctatcacaaaaaatccgAAAAAAACGAGTTTCTGAATGAAACTTAACGTTGTGATTAACCTTGCGcaatttgttgaaagaactatttgatcatttcatttttttcaaaatttatgATTTCGTACGAATAAATACggatttttctcaaattaaTAAATCATTAAAGACGTTTGAGGTTTTCTTCTCACtttaattgaataaaaaatttaaacatTTTGCACAAAAGTTAATTTCTAATGGTTTTAATTCTACAAAAAATGTGCAAGTATTTATAATTTAATTTGAAAGGCTATGTCTGttctgaaattgaaaaattaagcatcaaaaataaaattaaaagaagtcTGTGCAAACAAAGGAATCAATCCactttttaaataaaaaaataaaaacaataattcttTACATTATccaattcgaaaaaataacatgaaaataaaaaatgctcTCTGTActttttgaagttttcaCTCCAATTACATTGACGGAGAATCTGCCTCTCTGACATCCGCTCCGAAAAAGTCAGACATTATCAATATCGAATAtctttgttgatgaagattcgACATTGAAGAGCTCGCACTCTCAGCAACTCTATCTGTATCGGTTAAAATGCAAGCATAATCAAAGCAGCCTCTAAGATCCGTGTATCCATCCCTCACATAGCAGTGATTCGAATCTGATACCGCTTCTGTAGGATTCTTCTTGCGGTACACCTTAACATACACCTGCGGAAGAGGTGCGTGCGTATCAGCTCTTCTAACAAACACCTTTCCGCTGTGATCGATCACATCCACTTCCATTTCATGGCTCAAAAGTGGTGCAGTTCGAACCAAATGGCAATAT
>LSRY01000092.1_1_6928
aataatgaaatatgaaaaatgggttaataaaatttgtcataaaaaaatattcgtgttgatatatcacactatatgttttcaatagaatgattgattaataatgaataaatgaaataaaaggttaagaataagtctttgttttttctttagggaaagtatattgcctcatatttcttcaaatcaaaaaacgattgtttgataaaaatgaactttatcttttaattttcaaaacagcaatcttgataaatgaacattcaatcaatttgaataatcttgtgttctttgttggaacgagaattttaattatttcaaaaaagaaaaatctcaagaattttagagttattcattttgacgatcatcatttaatttatggcagttcttttctttcaagatttcaatacataaaaacaataaaaatgtttaagagaacttaaatttgttacatttcgttcatcatatcgcttttatattgctaacacttctaaataacatcatgtgccattttccgaaatgacaaaataaaactatcaaaaaataaataaataaataaaataaaaataactcataaatacaaattggaaaatttttacaaaaaataagaaagaacatgctctccaaaagcatatatatcacatcacagaataaataaagacaatttattacatacaaaaacaatgaaaccaacctcgaaagagtgttttttccccgtttctgagaagttgaattgtaaaagctgaagggagaatgaagttcaaaaacactttcagaattggtatgaatgatgatgacatcaacttgattataaaagagctgcaacagaaatgactgctgaaactctttgattgcaattaatagacagaaaaggaagaagagaaagaagaagaagatgttgacgatgatgaagaaagtgaagaaggaggagggagaagaggaaacaatacatatttgttgtggatgaaatggagaagaagaagaagaagaacatccttcgaagaaagaaaattatttgaacttcctcttttgtttgaagtgaagattcaacaaaaatccattgaagttcatccaaagtctgattaatctgcatgcttggatggattattgaggaggaagatgcttccatcagttcatgaaattgatggttcttgtgatatatcatctcttctccagcttttccttcggcttctttgtttgtcgtttgttgttgaactaacttcttgttgcatcactgacatatctgcttgtgctatcatcatcatcttcttcttttatatcttcttttatatcttcttttatatcttcttctgcttctccatgcttttcagatcattatcaaacacatcaaactgatagaaagattgtctctagagacgaatgacataatcagagaaatcaatccgatcagaatgtcgatgataaagagtatagtgtggcagaatctcttgaaaactgatgatgaaatcttcaaatccttcttcctcttccttttcatgaatttttctttttccctcttttcgctttgcttcgtccattccttcttcctccatttctttcaatcttttgcagacaacttcgaaaaaattcaaataatattttatttgcatgtcttcggccttattcttgacagtttcctcgagcatgatatcaaccactccgctttccagcaagaggtctattccaacagttctgttgtagttagcatatcgaaagcaatcaatgcattttctgctaatgtctctgtgattatcctttgccacctgaaatatctgaacaatgctgttgaaaagctcaacaatatcttcattccacagccgacagtgttccaagaaaaacgccgaagtctgaagccatcgtttgaggattttcgcttctctgctttctttttctcctatttcctcttcctcttttctcttccaatccacacaccctgccagctcttccagttctctttttgcttctctagcgcaatgcagctcattcacaataacatggtcaagactatgatcgaagaataattggtctattaaaatctgccaagcagactgataggcaagctgagtgagattgcaatgctcctgatgatatttgatgatcgctttgatctcattcagatacaattcttgctcaatttccttttaaaaaaagaaaaaaaagcaaaaatatcaaaatgggaaaaatgctctcaaacctgatatctagcattgctcaaggcaagaagatccatttccacttcttttagtgattccttgtcttcctttctgttcaaagcaactttcaatagacaggacatacaaattggtaataattcataagaaaaccatctatcaagcaaaatatagcattcgcaaagatctatcagaagcttttcatcctttccttctgttttctcattttcaaaaataatcttcctctcaaatcttttcttcaaggaagtgtctgtaaagattgagtgccctgttgtttttattgcattttcgtacccaacatgtttcagcaaatcaagcgctttttcaaatggatatttgtttttcaaaatcaattcgtaattttcatcgaattcttctttcgagaaaaatggcttcagctcttctttgtccattttttccagcattccgttcatttcttctttcatcagtctttcctcttcttctgcaaaatcaaattcaggaaacatatcttttttttttggaaaaaaacaataaaatcaattggaatctccactcctttaagtgaattcaaacgcacacaccataaaacggttcaatgtcagcattttcctgtccttgtgcagatcattaaatccaataaatgttcatattttgtcattcacgcaaaaacaaagatacaaaatgatgagaaaattgatgaaaataaaaactcgttgaaatccagaaacaacatcattgataccattcctcctatttttcttggaagaaaatacggatttgtgcttttgaaggcttcacaaaaatgatctgattgcattatttttcaaatgagaaatttgtttggtttgtgtgttttcatttcttctttttctcaaatagtgcatcgaccatttttggagattttttaagcagttgaatttggaaaaaatatcagataacaacttcattgtttgatgaatcgaacatcaaaagaagaaaatcaaaacttatttctttataaccgaaggaaaagttttgaaaataacatttgatttcttttcataacgatggggcaatcatttgtaaagaattcaacttgaaatcatatgtttgagttttcaagagatgaaaaactcaaaaatgaagaataatcctaattgatttgtaacaaggcattcagggaagtgacactgattgagatgcttttttgctgagaaaatggttaacgaaatgaaaagcatgataattgttacaaatgagaagagaaaaggaaatcactcaattctttgtgttagagaattattttctcacaaggattggacaatcttcttctttgtgcaataaaaatgacagctttgaagtttacgtataaatgacaaaaaaggaaatgccttttttctttattgatcaaaaaccgagagataatctaccagttcaacattagaccagttgctgatgagctgcgttgatctttatgaacagagatatgttattactctatttttatctcagacatttttcagtttgaatgagaaaggagagaacaattctattttccaacttctttagaagcaagttgatgatcagacaaaaagaagattattgttttctttgcattaatcattcaaaaaagtgactatatcacttcgtttccaaactaacacacgaataattcgtttggacatctcaatggatgaagatcatgctgcggtcacattgtcattctaatcgctatcatattggtattactatcccttccttcacaactctttgttgccaatcattttcagttaacaagtttcatttaagttcaacttcaatgttcttcttagagatttttttcatttattagtggaattttccaaatgttttctgtttttcaacgtcactcacccacaaaggcatatgtgttgctgtgttcctcagaaatcagacatcttttgttgcaaacagtttctcccacttttcaaatgcctatcgctgtccaatgttaaaaaacttgaaaatgtgttcatttcttttttcaccacatgattatcatcatttcacttgaaaagaatgaggcaattctctcaaaaacttccagatggtcagaggaacttggagcgatcaaaaaataagaaaaaacaatatgtttgatagatgtttttagaagaaaagatgcaagtgaactttctttcattggaacaaacgttgataatgctttattgaataatcaacaaattcattcgtatttccttttctgaagttattttgagttgctgttttcggcaaaatgaaagtatatcggaactctcaattttgcacaaaaaatagtgaaagtcatttatattatatattgattcaatatgtaaattttcagctatcggaaagactttttaagaagtttaaaaaaacatggaaaagtcaaaaaaattctaatctatggtttgtgatcaaaaaagtttaatggcaagatctgaagaggaaaaaaatagtcaaacagtatttcgattgaatacgatcttccatgacaaagaagaaacgtggaattggtttttcataggttttcaagagttctctaccaaggattgctctaaatgcagaagcaaaaggagaatcagggaggaaacagaaggttacaaatatctttggtatcaaacttgccgaaaaaaaacctcaatatttaaaaattctgtattttccaaaatgaaactaccaataaatattgttttgcagattctattgtactattggattggaattggattaaaacaaattcatttgctgacgggtgtttcatatccaactattggttactggacaagcgttgtgagagttgtgtgtacacaaatttggaacgaaacgatgccgaaattaggaggaccgggaaaatacgtcgaaatagatgaggctgtttggaggagaaggaaatatggaagaggaagaaagaaggatttgctgtggattttcggaggagttgagaggaaggaaggaggaggagctggaacaaattttgttatcatcgtgccagacaggaaaaaagaaacattgatccctattattcaagaaaggattttagcaggcacaacaattattagtgatgaatggaaaagctacaattgtcttaaagatataggttatgaacatataacggtctgtcataaaaggaacttcaaagatccagaaaccggcgcttgcactaatacagttgaagggttgtggagtcatttaagagcgttttttccaaagcatggagtaaggaaaacattcattgctgattgtttatccatgtggcttgttcaaaggaatcttaaaccaagttttgtcgatattttgcaaaaaatgattcattttattccagaagaaaaacccattattgttgatgaagaaattgatttttcagaaaatgaagaaattcctgatgctgacgatatactgcatggaccgcgtgatgatgaaaaagaagaagattcaaacagcgttgatgacggagagggtgcttctaattattctgatgaataagcaaaaattttcatttgatcagcttgaataaaaaattattgtaagttttttgaaacgttttccgacagcttttttctcatttaaatactttataaacacaaaagaaatcaatagaaacaagaataatcataatttgaaagttccgatattcttttaatttgccctgttttcttgatgacaattcgtggaaaagagattggagaagctcgaaaaagaattgttttggagtgaacgaagaccaattgacttcgactgatctgtggtgattctctctcttttctgaagaagatgaagcaatcaaatgataatcaaatgtgaggaacagaacagggaaagcttgttcatttacaaaattgtaatgaagatggtttgaggatcgaaatgaaagaagaaagaagaaatgcgtgttaaatggatgttcgctttttcttgccagatcatttttgcaaaaaaaaagcaaccatcttcacatttatcatcgtttgatactttttcttcaagagctttcaacaaccttccacttccttgttctcttcctatcgaataatcagaaactctatctgacgaatgaaggatgattgcacatgttggaagtgcttccaacaaatggataagtttcaaaaatcattgttcgcactggaataatccttgcagtttcaattgataacgacgatttcagtgtcatgtttgaataaaatattcatttattctaacaaagtcaaatacactccattgcatgaaacacattcacttctttttaggagcacatcacatcttgaacaacgtttgctttttgaaatcactcctttcatgaggaacaacttctttttttgtctctgtcctttcctttgacaagcatccattttttgtttgaattgattccttccccttcttcttcactttctttttccattttggttcaatctcttcatcttccatttatttgtttttttttccctcttttttgaatccttttggcatttgataataacattcatttcaacagacaatactttattataaaaataggtttcgtcgaaaaataatatggctaaatttttttgaaaagtgacatcagatcaaaaacatgacccatggcagttaatatataatcattccgttaccattatttttatgaaaagattaaaattataacgaaaatgcttatctgttaattgcaatcttcttcatgaaaagaaaatgtttgaagcaaaaaattatatatttgatttgttgatcaaaataaaaaaatataaaattctcaatgaaaaagagttat
>LSRY01000791.1_23166_33558
TCACCCCAACacacatccctcctcctccaacacaCCTGCACCCCTTCACAACACACGATTCAATCACAATTATCCCATTCTTCCCCTCATCTCTCTCTACTCCAACCACTCCACTCACCcatcctccatcttcatttctcttctcaatgTTGTTCACCTCACATCCACAAATCACAACTGATTCCACCCCTCCAGCAAACTCAATCAGTGAATGTTCTCCAAATCTCAAGGTCTCTGTGATCACCAATccctccactttcacttttcCACCAATCACATCGACAAAACAATATCCAATGGAATTCTCAGAGGGACAAACAACAGAACAGTCAGTGAGTGTGAGGAGAGTGGAATTGGATGTTATCAAAGATGATGCATCAGATAGAGCATATGGAATACAGAACTTGATGTTTCTAATTGAACATTTGCTCAACACCTCAATCAGACAAGAAGAGTCAAAATAATCTGGTGCTTTCACCACAACATCCATCCCTTTTGTAAGAGAAAAAATCTCCCATTCATGGACATCAGTCATTGCAACTACTTCAGCAAGCTCAAATCCTGAATCTAATTCGATCTTCTTGTTTGTGTCTGCATATCTCACCTGCGCTGTATGGGTGATGGTGGCACACGGATAATAAGCAAACCCGCAAAACCACGAGTCGTATCCACCCAGCCCATCCTTTCCCTTCCCCACATGTGCTGCATCTGGATATGAATCCAGAAACACATTCAGCGGGAACAGCCCCATTGTTGTGTCACTCCGATCATATCCCACCAGCTCATTGTATTTAGAATCGTCATGTTGGACATTCAGCTTTTCTGTTGTTATTCTCCAGCTCGCTGAACtgctcccattcacaaacacataatTCCCACCCAACGAAGCAGAACAGCATGAAAAGTCAACTGACACAACTGAGAAATCAATCGAGTTATCTGCCAGATGCAACATTATCCCTCCCCCATATCCAGTGCATTTGCATCTGTTGAAAGTTGTTGAATCAACATGAAGCTTGCTTAAAGGTGATAATAAATCAACCTTTattcctccaccacctccATTCTCACACTCGCAATCCTCAATTGTTATGTTCCGAACCACAAATGTCTCCCCTTCCTTTACACTTTTTGCCACAACCACCCCATCTCCACTCCTCAATTTCACTATCTGAATTGTCACATTTGTCAAAACACTTTCTCCAGATGTTGAAACTTATGATTGATCTGGTTCTGAGAACAATGATTCTGAGATATTCATATTCATGATCTCCACATCAGCCATCGACAACTGCGACAGCGGTAACACAAACACTGACGATGACATCACATAGTTTCCTGAAGAAACACTCGTGGTGATCACAATATCCTCAAACGAGAGCGAACCACTCCCATCAGACACCACAACTACACTCGGTGAAGTTTCAACTATTGAGTTGCAATCAACCTTCATGTGCAATAAACCAAGGTGACCTGTTGACACACTGAATAGCGCTCCTGCtgttgatggagatgaaagtaCTCCCGTTCCGATAGAACTCTTATCTTTGCCTTTCCCAATGACcgaaattttctttgtccCAATATTGATCGTTGTTGCTTCACTTTGATGATTCCCTTCCATCAGCGTGATTGCCAAGCTAATCTGCACCTCACACATCTCAAACGCTTTCTTCACTGTCAGACAAggaaatgtttcatttgccCCGCAAAGTGGAGATGAATCATTCCCTTTCACTGAAACATATATCGTCTTATCCTTCAgccaatttttttttgatgtttgatcATATGCCCAAGCACTTGCATTTGCAAAATTGAACGCATAACAGATTCTCTTGTCATCAGTGTTTGTGGTGAAGCATTCAAAGAACGGAATTCCAGAGTTCAAATACACATTGTtataatcaacaaaaatcataTCGTGACCATTTGGAACATTGTCTGAGCATTTGCATccatgaaagaaaagataataacaataaataaaatcattATGCTCAGTTGCTTTATTCAGTTCCAGATAAAAACCTCCTCCACTTGACTTAGCTGTGCATGAAATAAACTGAATATTCcttattttgaattgatttgGAACACCAATGAAGTACGCTCCTCCACCCCACGTGGAAGTTATTGaacatgaagaaaaacagcagtcaaacacacaaGCACTCTCTCCCTCCACATTTTCTTCCCCAATGCAGTTTGTTCctgaaacatcaaaagaattgagTAAAAGCCCTCCTCcacattctcttcctttgcaATTCTGGAATTCACATCCACTGATCTGAACACACAACGTAATCTTCAGAATAAACATTCCACCTCCACGATAATTTTGTGCAGTGCAAGTTTTAAATGAATTGTTCACAACCTCAATAGATTttaaattgttgaaatgaacaCCTCCACCTGCATAACAAGCATTACAGTTGTTGAAATAGCAATGAAAAACAGATACAGAGGCGTTTGATTGGCTGAACATGCAAATAGCTCCTCCGCTTGACACTCCATCATTCCAAGAATCACAACTTCCTATTGTCttcgatccattccattcacaccatgTGAATGAATTCgttccattttctgtttcattttgtcTCCCTGGCTTCAATGGTGCCTCTGCGGTTCCAATGAATTCAATGTTTCTTGTCCTACAACACCCAAcgaatgatgaatttgaaacaGATAAGGAAGCCAAAGGATTGTTGAGGGAATGAACAATTCCGCCATCATACGTATCGCaaactgatgaaaatgaacagcTGCTCATAAAACACGAGGTTTGGGTTGACATTATGGTTGAAGGTGAGCATacatcatttgctgttgagatATTGAAAAACGTCAGATGAGAAAGGGTTACAAGGGGtattgaagaggatgagagGAATGGGGCTGATgagacacaaaaagaagagaatcgTGATTCACTCACCGAAATactcccttctccttcatcgctCCCTCCAAACAGCTTGCCTGAGTAtatctctcctcctcttccccatcCCTTCAATGTGATATTCCTTAAAATCCCAATGCACCCACAAAGATTAAATGCCCCTGCCTCATTGCCATTCTCTATCCCCACAGCACACCCCTTCACCACAACAACGCTCCCCCTCCTTACACGCACCACATTCCCACACTCACTCCCAACTAGCccaattttcttcaactcaACGGACGAGTTTAATGCACAAATGCATCCCTCAATCTCACTTTTAATATGAtctttcaatatttctttaaaaaggTGCATCTGATAATTACTTGATATTTCTGGTCCAATCGTctgacaaaattttttgttttcctttAGATCGTGCTGCAAATTGTGTTTTTCGGATTGTCCTTTAATTTCAGTGTTTCTCATGCTGATGCTCTGTTGGAAAGTATTCATGTGTTGCAATAAATAATTGTAATATATTTTACGCTCTGATGAATTTTTAAGACATCTGTGTACCTGAGGATGAACAAATATCTTCTCGCTTCTGCACTCTTCATCACGTTGTTGTTCGATGAAATGTTCGGTTGACTGGGAATTACCGATATAAATGTATGTAAGAACTGTAAAAAGAATAACTGTTGATCGCATCTCTAACGCTTAACCAATGAAACGAAGAAAAGTTGTTTTAAAGCATTTATTAAGGGcaacacaaaataaaaaataaccaaTTTATAAAGATAATAATGTGTTTTTTTGAGTCAATATATTTCAATCGCAATTCTGATTCAtgttatttaaataaattttttttcagaaaataatcacaaattgtttgacatttttataaatctttgaaaatcaCGCAAATATCGCAatcatcaaaacaaattcgaatcacattcaatcaaaatgataaataaacaaTCGTTCTGGAAAAATATAGAAACGTTGAAATTATTCTTGCGTGCATGGTGGAAATTGGCTTTTGAGAATTATCAAAGTAATTGGAaatctgtttttttatcagttaaagatgaataattattttgagtgcaaaacttctccttcaatattatttttggtgtatttcttctgaaatatttctttttgataaaatttttgttattttaaaatCTCACAacattcatcattcaaagagaaagacaacAAAATGATAACTGCAAAACAGAACACGGCATAGGGTCAACTTTTTAATGGGACTTTTTCCTTTATTGgcactttttttattttcgataACAAAAAGCTGAGAAGTGTGAAATGGCTTTCAGTATTTGGATAACCGATTTTAACAAAGTTGATTCAATTTATTACcggtttgttttttcatttttgtttattatttaacGAGACATTAcgtttttttgataaatttgaatTGGTTTTTCCCACTCAACCAAGCATttccagaaaatgaaaattactGTTTTCGGCAAAATGAAAGTATATCGGAACTCTCAATtttgcacaaaaaaatagTGAAAGTCATTTATATTATATATTGATTCAATATGCAAATTTTTAGTTATCGGAAAGTCTTTTTAAGAAGTTTGAATAAACAtggaaaagtcaaaaaaattctaatCTATggtttgtgatcaaaaaagtttaatGGCAAGatctgaagaggaaaaaaatagTCAAACAGTATTTCGATTGAATACGATCTTccatgataaagaagaaacgTGGAATTGGTTTTTCAAACGTTTTCAAGAGTTCGCTACCAATGATTGCTTTAAATgcagaagcaaaaggagaatCAGGGAGGAAACAGAAGGTTACAAATATCTTTGGTGTCAAACTTGCCGAAAAAAAACctcaatatttaaaaattccgtattttccaaaatgaaactaccaataaatattgttttgCAGATTCTATTGTACTATTGGATTGGAATTGGattaaaacaaattcatttgctGACGGGTGTTTCATATCCAACGATTGGTTACTGGACAAGCGTTGTGAGAGTTGTGTGTACACAAATTTGGAACGAAACAATGCCGAAATTAGGAGGACCGGGAAAATACGTCGAAATAGATGAGGCtgtttggaggagaaggaaatatggaagaggaagaaagaaggatttgCTGTGGATTTTCGGAGGAGTtgagaggaaggaaggaggaggggcTGGAAcaaattttgttattatcGTGCCAGacaggaaaaaagaaacattgatTCCTATTATTCAAGAAAGGATATTAGCAGGCACAACAATTATTagtgatgaatggaaaagctATGATTGTCTGAAAGATATTGGTTATGAACATATGACGGTCTGTCATAAAAGGAACTTCAAAGATCCAGAAACCGGCGCATGTACTAATACAGTTGAAGGGTTGTGGAGTCATTTAAGAGCGTTTTTTCCGAAGCATGGAGTAAGGAAAACATTCATTGCTGATTGTTTATCCATGTGGCTTGTTCAAAGGAATCTTAAACCAAGTTTTGTCGATATTTTGcagaaaatgattcattttattcCAGAAGAAAATCCCATtattgctgatgaagaaattgatttttcagaaaatgaagaaattccTGATGCTGACGATATACTGCATGGACCgcgtgatgatgaaaaagaagaagattcaaatagcgttgatgaaggagaggatgcTTCTAATTATTCTGATGAATAagcaaaaattttatatttgatcagcttgaataaaaaattattgaaagttttttttaacGTTTTCCGACAacttttttcacatttaaaTACTTTATaaacacaaaagaaatcaatagAAACAAGAATAATGATAATTTGAAAGTTCCgatattcttttaatttgCCCTGTTTTCAAAAGTACAAACTTTTATCTATCTgttttaaattctttttttttacaaacacttttttcttgtttttttcacatttcaaattttcatcaacatgaTAACATAAAActgtttatttctttattaatataatgaaatgataaaaataaaaatatgatatgaaaaacaaattctttaaaaatgaagtgttgaaaaaataaaacattaatTTTATCT
>LSRY01000558.1_1_5919
tctgctttctttttgagaaaaaggtgcagaatacaaagttggaaagctgaaattgatcgggaagcgagatgaagaagaagaaaatgatgatgatgatgatgataacagcgaagtggaagaagaagaagcagataaagatgagttcagattgttcaatgaaatggagcagtcagcataaagcagatgagaaagcacagaaaaagagagaaagccagcagaacctgttccgccgccaagaacgacctggctgaatggcagctgatgttgcattgaatgccaattgaagtgagagatgaggtcttctgtgggaaatgaagaaaaagatgatgatgatgatgaattggtgcaatttgtatggtgcggagaaagaaagaagaagaagcgttgaagtgacgaagtggaagaataatcaccaatctgagcaaatggaagctgttggagatatttgatagagaacagaggaacagaaatggagcagttgatgatatgtgaaggaagcagaagagaagctgggggaagagcagaagggtggattacagaagaaggagatgagtttgatagaagcagactgcgcaactgagaaggctggggcttcatgaaaggatggacaatgaatggagctccttcgagtgtagatatgagaagagaaggatgaaatgaagaatttgtggaaggcaaattgtaaatgcttaaaagatgttttgatggaaagtgtgacaagcgtggcggtgtttctgttgaaagttgaagaagttgattttgtgaaatgactgtcaaagagcagcaaagagatgaagatgaagatattgaagaagctgatgtagaagcagaagcagaagcagacgatgatgatgatgatgattgctgttgttttgaagtgaataaagcaactgcatcgcaggggagtgactgcaatggcaaacggaatggaaagaagaggacagccggcgacgaaggcgaagagagctgccgaagcggagagaaaagagtcactccgacagacgaaatgagcaggaggggagggtgttcgtgtgattgcatgtctttgcacagcagcctgtggacaagtggagtggaggctgaagagatcgctgttccgctgccagattcccctgaaagaggagccagtgttggaagtatcatgttcagagtgcttgtgcagctggaaatagaagacagcagattgaagaatgctttttcttcattagaaatttgtggaataattgagtcatcttctttttgtgtgtttcgtttattaaggaaacattcacaaaatggattcgactgatttttgagattcagcacaacagacgtggtttcttcgagaggcgccaattggaacggaccaggtttaactgtcttgtgaagccaatcgcattcagcccagctcaaacagacgaaactgtggacggactcaaacagaattgcgcatcttgtctctctcagctcaggacttaccatcgaaagcagttcagatgcttgactgcacattgagttgctcgatgaagcagcaaaaggagaaggaattgcactggcatctaattctgcttcctttggatttgagcaatcaattgatacaatctgtctgatggaccgaactcctcttaacgaatgagcctgaaagtggctctgtgaaccttctgtcgcaaaaataataggaagatgacttttttgaggattatttgtttctttatttacaccacgcttggttattaacctttttgagatttttggcaaaggcgctgagaatgaagaaacttgattcaatccagtgtcaggactttcgtgcacaaatgtaaacgtttcagaattaacttttgattcttcataatttgcgcacaccaaaatcccgaacagttcattttcatcagaaaagcagacgattccaaataattgttcagatgttttaggaaatgtcaaatttaactgcaaagtcgatcttaatgttgagaataacggtaatagtttaaaagaagcgtgagctgaaagttcggttcgattctcagataaatttaaatgtcctcttgaataagtaattaattttgaatctcgatttcccaatattatccaacaaccatcacgaaataaaatgaataagaaatcgcatatgtcatttctatgaaaacgatcaaaaaaaattaaatataatttgatgttgcaacaaaattttacgcttttccaaaaaattcaaaataattgcaaattctaacctgtaagagggtaaaataagtagagaatctatttcattcgtatatcgaattgttttaacgcatttaattttgtcaaaatctccatattcataaaaataaagcgaggattctcttgatattacaaaaattgtttgtctgggaataaacatgttaccgcttgcaaatgaagttatgcaatttgcacatgcaattttctttcgaatatattttgagttttcaaacaaactcatttgtaattcctgaaaattaattgtcaattatctaatatttttgtaaagggaacgttcgatcaggaatactttaagtccaatggatcaaaatgacgaagagatgccaacccttgttagtgaagcaagggctgcagaaggaataaagcttagtcggattgctgctgatgattttcaacttagctcccttgcttggttaaaggctaatcatgaattagatgatgaatcaagtgtttcagatgatataagttcaaacgaatcatcagaagataatgaagagttagaaaataaaattaaatgtatggaaaaggaatttataatgttgaattattgaattgtttgtgaattattttgtttttaatcttgcaaatacgcatgaaatgaaaaattaagccacaaattcaaaatggggagacaaaaggaaattatctacaagagagcgagctaaaatgaaagaagccaaatcgttaagacaatctgaattggagatgtttgatatagatgataagcttgaacatggaaaaaagaaaagaaggcagaataaaagacaattagatgaagacagtgatgaagatgaatcagatgagaatttaaagaggaaaaaatctgaaaaggcaaagaaagaagagtttgtatgggaaactgctgcaagagaaagaagagaagcggaagaagcagaaaaaaaagcaaaaagaaaggcaaaattgcagaagaaattaagtgatttatcggaaagtgatataacgccagatgaagatgaacttttggatgacgactccgatgaagaaggaaatggtttgttatccagcgaagaagagagcgatatgaattcaaatgatgctcctttatccgaagaaagcaaagaaggtgatgacctgtctgagttgcttggaggagtggaactcgatggagattggaaatcgtttgtgcagcgcacaataaagaaatcaaaacgaacaaaagaggcagtgaaggatcatgtttcaattacaaagatggtttgttgtttttttcagattgcaaatgttgtaaagtatttatattatttctttctcatgaaattttttacggaaattttttttaaatacactttaactaaaataacaattcgaaataaatgtaatgtttaggttaaggaaaagaagatgaagagcctcagaacgggagacgaagatttgaagcataatggaagaagaagaggaatgcaagagctgttgggtgacgataatagcaatgaagtagatactttgctacatggtattactaaaaacacagacagatccgaatctgaaagtgatcagcaatcaaaagcttccaaaaaatcattgaaaggaaaaggacggaatgaagatgaactcaatgaattgtatgatgaaattgcttattcaggtgatgaagacgacagttccaatggaagtgataagagaaagcagcagaaaaaggcaggcacttcgcgtgttttgactggaacaaggaaggagaggcgtgcgcacttgcagctggagtatgcaaagactcatccagaagcagctgcgctgatggcgcttcaaaagatggagaagagtacggctgatcgacgaaatctgacatatgaaattctgacaaacaaaggagacaggaaatactacaaaaaggacagaaggaatcctcgtgtgttccatcgtcatcgttacgaaaaggctcaaaagagacttcatggcagaatccctgcaatgaaagagaaaaggcattcgtatggtggagaagaaactggtattaaccaaagagttgttaaaagtattaaattgtgagcgttttgttcagcagaggttctatgaaagcaccaaattaatgttcaaagcagttgtatatttttttgcatattcaatttttcaaagatgttgtaatttattattaaattcacttcataataaacaatttttaaaattcacttcactgatatttattgaaaatgattcatgaatcagaatattttggcaaaatgaaagtatatcggaactctcaattttgcacaaaaaaatagtgaaagtcatttatattatttattgatgcaatatgcaaattttcagctatcggaaagtctttttaagaagtttgaaaaaacatggaaaagtcaaaaaaattctaatctatggtttgtgatcaaaaaagtttaatggcaagatctgaagaggaaaaaaatagtcaaacagtatttcgattgaatacgatcttccatgataaagaagaaacgtggaattggtttttcaaacgttttcaagagttctcgaccaaggattgccctaaatgcagaagcaaaaggagaatcagggaggaaacagaaggttacaaatatctttggtgtcaaacttgccgaaaaaaaacctcaatatttaaaaattccgtattttccaaaatgaaactgccaataaatattgttttgcagattctattgtactattggattggaattggattaaaacaaattcatttgctgacgggtgtttcatatccaacgattggttactggacaagcgttgtgagagttgtgtgcacacaaatttggaacgaaacaatgccgaaattaggaggaccgggaaaatacgtcgaaatagatgaggctgtttggaggagaaggaaatatggaagaggaagaaagaaggatttgctgtggattttcggaggagttgagaggaaggaaggaggaggggctggaacaaattttgttattatcgtgccagacaggaaaaaagaaacattgattcctattattcaagaaaggatattagcaggcacaacaattattagtgatgaatggaaaagctatgattgtctgaaagatattggttatgaacatataacggtctgtcataaaaggaacttcaaagatccagaaacaggtgcatgtaccaataccgttgaagggttgtggagtcatttaagagcgttttttccaaagcatggagtaaggaaaacattcattgctgattgtttatctatgtggcttgttcaaaggaatcttaaaccaagttttgtcgatattttgcagaaaatgattcattttattccagaagaaaaacccattattgctgatgaagaaattgatatttcagaaaatgaagaaattccggatgctgacgatattctgcatggaccgcgtgatgatgaaaaagaagaagattcaaatagcgttgatgacggagaggatgcttctaattattctgatgaataagcaaaaattttatatttgatcagcttgaataaaaaattattgaaagttttttttaacgttttccgacaacttttttcacatttaaatactttataaacacaaaagaaatcaatagaaacaagaataatgataatttgaaagttccgatattcttttaatttgccaatattttctccaaaatttagataaaatcctttctttttgttttaaattacaaaaagtttttaacaaaagggttctattttcagaaactttttattaattattaaa
>LSRY01000088.1_89398_99466
tccaataaatcacagcttaatccacaaaaaatatttgtttttatgaaataatttaattaaaaacaatttgagtcgatgcgtatttgaaaagaggtgtttttgatctttttttagaaaaggtgcaattacaaacattgaaaaatggaattttatttagtttgaaaaaaaatctttttgatcatttcaagaagattggaagaaaagacagaagatgaaatggaagaaatgaaaagaaattcaacaaaaacagaatttcttgaaaaatggaggaataaggacatgaggacattatcacaagtccttgtgaagtgattccatttttttaacaggagatatcaaaaaagttggtttttatacgtgatggactgttttattaatgtttgagaaaaggagattcattttaatttattgctaagaaattttttttataacttaccattttgcagtatttaacaaaatagaaaataaacaaacttggcctctgcgacagaccgacattttttgaacgattcgacatgtcgaccgacaatacaatgaactttttttaatcattttttggaaaaaaataatgaaaaataaatgcaaattttcaaataataaatattttcaaaccattagcaatttattctgatgttataaactgaataacaaattaaacaaaaaaagttgaatgttctatttatgtggaatcgacaggtcaatgtcgagatcggtcgagtgacaaagatcagtcgagttgtcgccaagtcgaatttctcagaatcattgaaagatgatgatctggaagcagtcacttccacatttccaattgatctgaaaatctctctgaaaacaataataaatgtatgatttttattacaaactcatttttgatttaaatatttcttttttctattttcgtgcgaaatagctttcagttttttcgaagaaatgtgaggagttaaaaaatgcaaattgttcctttgttaatcttattttgtcaaaagtcacattaaatagaaattgtatgcataatttgtattttttttccatttatttatcaattgctcaaagattatctttatcccaataaaagcggaaaagaaatatcaaagatcaattttattgaaagtgaaggaaacatttggattgaataattacctgttttgagatatggatcattgaaaaaagatggtcattattattatttatgcgttaacagcaaatcaggaattgactgtggcttttctgcaagaaaaggatcccagaaaatttctgatcatgaatgttctttgatgaacaaactttaatgttgtcatttgttgagctgcgatcatctcatcaattttcagagttcacaacaaattcaatcttatcaactcaacaagatcaatttgggggattaatggagaagtttatgagactaataagttactgtaacatcgcgtttttgtcttcatattcagttgagttcaattctttcattcgaaatttaattcaaaaatcgcaacaaaatccaactctttcaccaaatatgatttttcctcatttaacatgtaggaaactgtaacattcatgaaacaggaaggaataaggaaaaagaaagaaagaaatgaaaaggttgcaaatacgatggccggagtgatgattgatggaggtgttatttcaaagaaaaaatatacagtggttactgttgtcccttttaacttcaatgaaaaatcaatgttctggtgcttgaaaaaatcttgtacaacttcaaaagattattatgaactcgcagttgaaatatcggaggagatcagagcagtttcatctgaagtccgttgtttttgtactgatggattacttcctcaaaggttagcaatggaaaagttatcaaatatttaaacaacaaaaaaggagacaacacaaagtgttttcgtacccccattttttatttactgttgcaatcacatcgtcaatttggttttttctcactttcttgatagtgatccattatttcaacaaatcaaagaaaacattgttgtcttttcaagataagcaagagcaattgctgttaaaaatccgacaattccaatatgtccagcgttcgttcaaacaagatggctttgcatttcaaatatttgcaattttatatttaaaaacaaagacaacgacttttttgccgacattctgaaagacatcccgttaattgaagtgttaaagtttgaactgctttaactacctcttcaaacattactacttcaatttgaaaacgagttaacaaaacttggaaatgtctttcctcttcttctcaaagcatttgctcagtactattggatactggacctaaattgtttttcagaagaaaaatggcaaagaggcctgtgctatattattattaatctattcaattacacttaatcaggtcaaagaggaaatacattcgccttggttttttctctcacaccaattggaacaaagcaatatcaacaaagtttattcaattattcgtattcatcagaattttttgaattgaataaaatatcaaagaatgaaaattcagatttttcatcacaccaaatatcatttaaccacaaacaatcaaatataagtgataaatcatcatctgtatcatctgcagattctgtttttcaatcagtttcaatatgttcttcttcatctgcttctccaatctgtgaacatggatcgtcaattcaaaaaggttatttatcgaattcaatcaacaaactgtttcgaacgacttgtgattgttctccgaaagaatccaaaacgagagaagaaaatatttattattccgataaacaatcaaaattttttgatctcttagaacctccagtcttttcttcgttgactgttgaaggattttatgatgcactttatcagtatgagaaaataaaaattaatgataagcacacgttcaccacggtttcatctttgcttcaagggaaaattttggaacaggaggagttgtattcgagaaaagactccttattgccccattttcaaattcttcaatgcattgaatatttgcaaaaaaggagtgaatataaagaatttgatatgataaatcaagacaacgacgaatacgacgaagataaagattcaaataatttgttcgaagaaacatttgtattgaaggaagctgaggaatttgaagaagatgatgtgtttaaaacttctgtatttatcggaaaaaaaagaagatatattgatcagtcagtgaccacgcgctctgcaagtgaaaaaaatgacaatcacttatcgaatgaaacaaatatggaagaagatatggatagaaaaaatgatcaaatgttaatcgttagtgaagaagaagatgttatcgatcttggatcaaatgcaaaaatatctcactcaaacatcagcgatcgtgaacaaagaataaaaattcttcaggatatccaaaaagttattttaaacgattggtttttgggtttgagaagcggatttgaagatcatgttgcgcaagtgctttcaaataaaagtcgtgaacttcaaacgcaaatcgaggccttattcacaacatttttattggatagaaggcaagcaataacacaagacgatccatttgtatattacaccgagattggaaaatcaagtctcattactcatattaattcaaacatttgttttgccttagttgcttcgccctgcagcgaggcatcatgcgagagagcattctccagaattagaaaaattgttggtgacaaacgccattctttgtcacttgaaacactgaacaatccgttgttgttgtgaatcagcattttctttgataacaaccttattatcaacaggtttgcaattgcatatttttttgttatttattattttctatatcgagatttagttttattttccattataaacaggaaatacaacaaagcaatttttaaatgataaataattttaaataacaagcacttgaaacatttcaaaatctttaaaagctttccatatgaacccatttcagactattttgtcttttcaataaccgttttacttcttttaagtttatgtattttgaataaagcagttcacatcaaatgaagatatgtttccttttttttgctctttttaatcgtttcgaatgtaattgactttaagaattgtttgttgataacaaaattaatctttaaggctttttgatgtggtttaataattgaatgtccaagcatacgaacagaaatgtttttgtgaactcaaatttcaaagtattattcagtattttatgatacacaactgaatatattaaattgaatgtgttttgttcgtaatcttgatgcaagatagaatattttattgctaaacaaacttgaataaaaaatttagcaattgttctcgttggcaatgcattcttgaacaaactcatttggcatatggtacttatacgccaccttgccaaattaaaaataaactttagatcatatgtttaaagcacatttgaaaagattattcaattgttaattagtggaaaaatcagattttatagaaaaaaattttgatcaacccataaaaaaattcaaaataattatgaaccaaattattaataataatattgatgagtatatatataattccaatacattatcgaatgacaaatatttaatcatttgatggaggaaaaacataatttattgaagatttttagcgataatggagaaaccatgtaatggcttcacgacattgtgattaacactgtcagaagatgcccaatagcaacatgtcgttcattaatgattttgattagaagaagcgaaggaaaatggttcttcagatgccgcaaatgcagaaaagaagtctcttatagaacaggaacttcgttttcaaaatcaaggctttcaatttcaaatcttatactgatcctttacttcttttaccatcatctcagtattaaacaaacatcatctctaacatcatgcgaaagacactgtgtttcttattattattgcatttgtctgagaacatgtgcccagatgattggtggaattcaaactcccataggaggtcctggccgcattgtagaaattggcgaagctgtttggaaaagtcgaaaatacaagagaggttttgattctttatctattgagacttaattatcaattgaacttttttattaggacgtgcaaagatacaaatatggattttcggtgctcaggaacgtggaggaaatgcatttgtttaccctgtggcaaaccgatctgcttcagtattaattccgttaataaaaaaatatattcgtcccggaacagaaattcactctgatcaatagaaagcatattcttctttgagtgagaatggattcacacacaaaactgtcaatcattcggagctatttgttggttttttttccttttttattgtcttttttcatgaaatgttattttgcacttattcagatccaatcacaggcgcttgcacaaatcatatcgaagcgttgtgggctgcacttcgaaaattccttccttcacatggaaaaacaaaaatagaatgcaagtatttatctattcatttttgtttttcagaaatcgaaaagttgatttttccatttttgagtcgaatgtgatagaatacactgataaagaatacaaagcttttgaggatgaagcttttggtccagaagaagaggaagaagaggctggagctgaaatgctacacgaagaagaatcttcagaatccgattacgaacttgaaacagatacatcataagatggagcagaggatggagctgatgcatcagaatgagaggctgataaataaatacagatttttccacatatcatacttcttaaaattaaaaaacgatttgataactttaatcatttctttgtattataaagatttgtgaggtagcttataagtaccatttgccactcgtttaagttttttgttgcaaaatgaattagttcattttctatttattcattgcaaatgttgattcattctgttgatcgatatacttttttttttcaaagaacaagcaattcatattctgaaagttgttggttttattcgttttttttatcactcaaaaagcaggttaatgctacaaaacaaattcctcattcatcatctaaaattttaaaaacataacagaacaaaaaccgtaaagttcaaaggcactttcaaagaagacatttttcttttgttattcacacgataaaaccatcatcatcgccgtccttcttattcaaaaaaatatctcattgcttaaaacaattcaatagtaatttatttttcttaaaaatttgagtcttcaaaaataattgctttttaattctcgaattagatttaaaaaaaggttttattttgatattatagatctgtgagtaataaggctgctttagctggaatgaacgcagatggcgaagtgattactgttgtaaatgaacattcatacatttggattgcgatgagaataatgaaggaacaatgacttcgcctgttgaagagtcgaatttgtaggagctccggaggaaagagtgaggctgatactgcaaatgcgctctgttgtccgacatcgtatgaactgaaaagtgctaagcttttccagctaaaggcgtttaacaaaaatgaacaggagtgaaaaaattatgtggcagcatacgtataactgaaataaaattcactcaatgtggaaatggggcttgctttacatgcgaatctgatttaaaaagtgataaacattttttatataatatagcacaaggatgaaaaagcaatgcgaaagatatagtggaaacaaccaaacaaacaaaagatatagaatattgagcacaaaaagtcagaaaaaaaattgaagaagaagaagaccactttaacaaagacgaaaaagaaataagtttatgctgctttagcagcagcagtagcagcagcagcagaataagaataagaagaagaagaagaagaagaagaagaagaagaagaaaaagaagaagaagaagaagaagaagaaggagaaggagaaaaagaagaagtagaagaagaaaagaggacgatgaagttgaaaaactttttttgtttgagcttcatttcgatttctttcgagaaagttttcatttgcttggcttgctaaatgcttcactatcgttgtcatcatcttcttcatcgttttcatcatcatcgctatctctcttctccatcttcctcgtctccttcctctctgcattctctctccctccgaactcgcctcaaaagggctgaattccttccacccgacgcacgctttcttcttcaccttgtctggaatcatcacttttggcgcctcgtattcaaatctcccttctttcgaagagcaaaaagagccgtctgaaacaggcgggcgcggaagagggatcggaatgagcagctcaaattcaaccagaaaacacaaagttaaaaacgggtgcggatagcaaaagcgaacaaaagatgtttttttggctttagaaggagggaagttattgacaacgttcatctttttgccatctttgcgtggcatcgaagaagctttgcctttcacaagaggaatcgaaagaggcttttcagacagcattttgtgagtgttgtgcacaaagaaatggagggtgcaagagaggatggtgacagaccaatcatctgaggagaaaaataaaatatataaaaaacaaaaaaataagaagttaatgtgaatgaattattgaacataatcacttcaaaagcacaaaccgttgtctatcccattctctgccagtctgatgtaattcgcttttgttctcatctgctcaacgagcgatgcatccatcttcacgcaaatattctccaatttcagtgtcagctgtacaacttcaattagattcaccaggcgatttccgaagaagagcgggtgctgtgtcacaactgcatgaagagtttgatgaccagaagggaaaagagaaagagagagggcggagaaactgaaatcttggttcctctctttcgtctgttccttctctgtggtgctgagctgctcgcagaagtcgctccgctcccaaaaactctgatccagccaggatgagccaaaaaataaaacatatttttattttgacagatcttcattctcaatctcttctcttagtgtagcttccctgtcttcttctccttcatagtcatcatcattttcttcttcatttctgtcttcttcttcatcatcttcatcgtcattttcatcatcttcgtagcttccctcatcagaacttcttttcctcttcgatttctttcgcttcaaatgtgaatttgttcttttcatcagcctcctcttcttcttcttcatttgagttgctttctaatttgcttttccatttgctgttttctgctattgaatcttttcctttgtgaaagtttcgaatatcttctgcttcttcttctccttctttcattcagaaaacaatacaaaaattataaacaaacaaaaaataaaaaaattaaaaaaaaaagaaaaaatacacattttctttattgttttgaagaaaatgatgaaggtgaaaaagaattctttacaaaaacgatcgaaaagcatacgaaagtaaattatcttctgattttgctgatgaaatgcttgagatgcaacgaaaggaaaatatgaggaagaggaggaggaggaagaagaagaagaagaatagaaaaatacttatgaatgagttatttttcttcgagcatttaaaacaacaacgttaaaattatcacttttaatcaaatccacatcagcagcaaagatatcttaaaaaacttccattccaaatcattaaatataatacaaaacaacaatcactttgattcctttcatatatcttctccaatttttcattaatttctcatttgttttcaaaacacaaaataaattattattatggtaataaaaaaatgcaatgaagtttaggaaactttgatatatacagtctaaaccggatataatcacgtcgaatacaatcacattcgtttatagtcacatttttccatgcatcgacattttttgcttatttttcattctattcccatcacatataatcacagggctgaaaatatataatcacattttttattattatgtgtgattttttcattgaaaaatcgattttttgatcaaaatctcaatttttcgcttttataaaaatgtgctcaaataagtcaaaataatatgtattaatgaaaaaaattgatcaagcaagtgaaaaaaatgtatttgtgtagaatttccaaaaataaaaaaatcgacccaacattaattatttaataaaataaatttttatttttttctgtgtaaagcatcatcgtgtataatcacaatcggatatagtcacaaaaagttgtgcaaaaaccgatgtgattatatccggtttagactgtacatgaattgcaaaattaaggaaaaaacaatcttttcaattttttcgacaaatgaataatttctcgaccgacaaattgagcacaaaaaatgtgtatcgcagaggcgtaaaacaaacgtttgaagttcttttgaaaatcttgcttttttcatctttaaaaatgagacaacaagtcaaatattaaaaataaattgaaaataaaaaaagaaaatttgaacaaacaatcatttcggaaaatgggtatgatacgaccagtgaaaaattcatatcataacgatttctttttcatattcctaccagataaatcatagtttaatgaagatatgggtaattctttttgaaaagtcgcaaatgtttatttttcaaataaatcaaaaatttcatattttgttcaaatatctgtttccactcacgaatcttcctttgaatgaatgaaatagtttaacgaagaagtNNNNNNNNNNNNNNNNNNNNNNNNNatatagtttatttttatcattaatttttacaaagaaagaaacttattattttttcaatttttgaattatgataaaaaaatatttttgtattaaagccctaatatctttataaataaagctaaaatgaaattacttttagggttaaccctaattcatagagttctgttgttaaaactagttaatagggaaaaaaaacctaaaagatggcatgattatattaaatgatgggcttgatcaaagatttttat
>LSRY01001603.1_1_8017
ctgctttgatcccacatatctgatccttcctccttcattcagaagccaatcacttcgatcagttattgaagttgtggcaaagtttggactcactcgtattccagtttgacgagttgatcgacacgatatatcgattgtattttcttgttgatttgctaatagaacatcgcaaccaccataaacccccgcattattatggaaaaagcaaaagaataagtttttttcagtgtattgataattgacatacaaactgagtccacctcctccattcatggcatagttatttgtaaataagcaattgctaatgagaggagaaattgacatatcccacatttgaattcctcctccaactggtgttgattcatttgaagttgtgcaattaacgaatgagcaatcaaggatctgatccccatttatttgagttccttttctatctattgataagcctcctccatcatttccaacataacaatctttcaatgagctgttctcaaatatgtatgttgtttgcggattgaagatacaaactgctcctccagcttcattgaaagattgatctggagcttggcacccgagaaagaaacaatgcttgattgagatttgtgagattgattttgtgtatattgctcctcctcttccactttgtgcagtgtcatttctgaaatagcacaatgaaagagtcagcgttgaagcgctgtttcctgatatgcaaatggctcctccatttgttgcggaggtacagtccatccattcgcaattgttcatattgattgtgttggaggtatgaattgttgtttgtttgtcgtaattgatgagtttgttgatgttattcaagaacgaaacgtttctgcacaccaactcatttgatttcttcaatccattcatcactgttccatccaatgcattttcacaagcgaaaacaacacaactttccataatgctttcctcaatcatgctgaactgaccatcagtttttcctgtatgtatttggttatgaacgttggtgatattgttgaaaattgaattttcagatgagaacaaatgacaactttcaatatcaaacatttttcttccacatagtacaatattctgaaaaacggatgaaccaatcaacaaaaatgaagtttcacctttcacatatccaattgattcgacactttcttgaagaagattgatatcaattgaaaaattgtgtgcaacgaatgatgaactttggatgttcaacaacgggacaaatcttgatggttttgtgacttgacacgaagagatacaaatatttgaattgtcgagtgcacagacgagattcgaatgaaaaaattgttcaaagagtatgttgctgacaactgtggaagaatttgaaatagtccatttgcacaaaagtgtagtgaatccatttcttcgaaatgaatactgcttttcaaagctgccatagtttgttaaaaattcatctttgtggcttttgtgataatttaacaagcaattgcctttctttttgaatgtgtcttcaattatctgaatgttgaaacattgagaagagtcatttcctacataaatttgattgttgcttttgatatttgcagtctttgacaatgccaaaagaagtgcaaaattgaacagaacaatcattgaagaattatggttcgaaagaaagtaatttttgtattttgtgatgtttattatttcatttataaagaaaatgcaatgtttcaatattttgacataaaaaagcatttgcttttcaaaataagcttttttctcacaaattctttttctcgttggagaaaaaattctcattttgcattaaattttaaatttcaataaaataaatctaaaaaatcaattcaaagaatcgaataaataacagtgaaagagtcaagtgtgtttaaataatgtatctatatctattttcttttcaaaagatcatcacaaaaattgcactcaaaagaactttaacatgcgtttgtaatttccataaaagcgaaaaatagtgtgaattgtttattctttaaaattatacataattgttttatttttgcgttgcatgcatcaaataatctcttaataaatggaataacaccaagcaaatgacgattcaagtaaaattggaaagttatcaaaatccaaaaatgtaatattcgaaagctgacacttcactttgattaaaaacttacaaataaaaaaacttttgataattttcaagaaaaaataatataacttttagaagttcccataatttaaataattgtattttggaaaattttggaaaaattcatgcacttatttttaaaaaaatcactgtttgcaccaaaccattcaaaatatatgcaaaaataaactaaaaaaaaattaattaaacagcaagaaaatattaaaaaccataaaatatgtcttcgatataaatttgaaatgaatgtttactaatgaaaagtcaatgaacattcgagattagtggaaatgaaatattgtttcgttcgattgagtttcattgaaaattattgaaataagtcgaagcaatttcatttaaatcacttcatgttcaacaattcgatttgctaaaaaaaattcggcaaatgcatacttaactgcaattttcaaaacaatgaaaaaacagtttataaataaaaagtgagttatttagtgtatatagcatgaactgaatatgaaaggaaaccatgattttttgatttttgaaatttatcgttttcacatattaatgggatttttgatcatttaaaaaatcaaaaatttcatggaagaagtgtctgattcagacgattcacttgctctgcctggaaaacgttcaaacaaattattcagaatgtttctcaattcggaaaaatctgaaaaatggatatttaggaaaattatcaaaaacaagcaaaaatgcagaaggcacagaattgaaatggatttacggcgtcactctggcaggatgatgtgggtttgcagaaaatgttgcaataggcaatcagcatacaagaatacgtcattttatcgtagcagaataccaataaatgtgattttgttaattatcatattttttggaatggtgctagtgtaaaattttgctcggaaatgttgggaattcatataactctgtggcatattggtcatctgttatgaggtgttgcgcgatggacatcattaatcagaatgaaactattcttggaggcgaaaacataattgatgaaatagatgaatgtgttttcaggagaataaaatatcatagaagaaaaagaaagagacaaatgtgggtctttggtgcggtggagcgaaagaaagataaaatggatgaaacaagaaatttttttgtcatgattgtaccagaccgttctgcttcgacgttgattcctatcattcaaaagcacattcaaccgcattcaacaataatgtcagatgaatggtaggcatactcatctctttctcgtttaggatacaatcatctaacagtgtgtcataagagaaaactatatgatgaagaaactcacgcatgcacaaatacaatcgaaggattatggagccatatgagaagattttttcctccatatggaattcgagaaaaatatgttgctgatcaacttgctttttggatgatcaataagagaaagattgtgagatttgaagaatttgtatcaaaaattattttctacaaagaaaagaaaatagaagaagctgaagaagatgaagaaacagaagaaaatgaagaagaaatacatgatttagatgattcacttatttctaatgacagcgaaacaagtgaaaccgacaatattgacacaggcgatggtttatctgcctctgagtgttcagaaaactcataaagataaacatttttattttattttgattttttattatgttttttttttatttttcgagaatattttgacccattttcataatttttgtaaaattaaaattatattttaatgaacttccgcatgtttttaacaactcaaaacatcacaaatgatgtttataagcaattaacaaacgaaatatgcaagaattagaaattgctgtcaagtgtgcatatgccaattattatttcaaaagtgcattgattttttctcaattttttgcgtttcaaaaattattgttgttttcatgttttccattggataatcaaaacgaaaatgattttccttatcattttcatttgaattccttaaatatttgtgtcaaacgaaatttttgatgttcataaatgaaataaaatgaatggaacaagttgtcaataaaaatttttaaaaaaaattattttctttctttttaatttttttttttggatttttcatttatgaatatcaaacgattatttgcatttatttgtcaatttttttctgttgatttttctcattttcgaaaatgttccaacaaaatgttcttccaaaaaagcgataacaaattaaataatgaaattatttttattgttgattttttcctttcttttttctttaatgctattcaactttatattgttgaaattttgaaaaagaataatttacaacatcttttttataaattaatggttggatcacaagtcacacaactgccttattttttgtttccatttatgcgatattctttgttgttgtttcttttttttattttttttcaaacatcacgatatgcacaaaatttgatttttaataatttgaacaaggaatttgtgacgaacaaataccagtttggaaaattctcttatctgtaaatttatttcatgtgctatttcttttcattattcactgcagaaatttcgatcacaaagatcgtgaagttgtgaaagttaatccagctgtgaatgcatctctgaaagaagcatgctcaatggtgaattcactttttatctcctcgaacagctctgttgaaatgatttcattggtgttaaagacattcagttctcctcccgcaacaattaacaaacattcttctatgaaattcacaaattgtattttcttaacttcgtcatcttctttgtttgtgcttcaaggagggtctctttgtttgaataatattagtattgcacctcaagaacattctatcattcaaagtcttataaaaacatcaagtgagaaatcctctcttgttcttcggaattctgtgttttcagatcttgttgtttcatcatcatctctttttctgtattcggagttgtgtcaaagtgtggatgtttgtgattgcttctttttcaatatctcatccaattctcaatcgaaggacaaccataaaacaaaacacacatgttgttcacaattgatggataattgtgctgttatctcaaccccttccaacattttctattcttgcttttctggtgatgaagactgttctcgaatgtgtttattcagaaacaactcattttcgtttgtgacacgagttgataataatgaattgaaagaaaaagtgaacacaacagaaactcaatccttcaaacactgtgaatgggcggactgcacagaagaaaaaggaggagcaatatttgctcatgagaattctgaggcttcactaacagttgaaaattcatctttcacaagatgccacgcttctgtgacaagaggtggtgctatttatgctgataacattgctgaatgttcagttaaacattcgatatttgtcctctgcacagcacgtgcgagcacggattgtggaggaggaggaataatggcagagaatgttcaaactcaatcacttgttgattgctgttctttccaaaattgttcttcaggaaacgatggaggagcaataaattttcggccaacgatgacaaaaaggcaaaaacattgcattacggattcaatgtttgtgtattgtggtgcaaatagcaccactgatggaacaggcggtgcaattgaacattggcgaagcgtcgataaagtcattatttcaaactgcctttttctccattgcagttcaaagtgtggaggaggagcagtcagtcaactgattaatgaaattaacaacggaatattattgtatttctgttttttccacgataacaattgcttaaaaggtggacatgatatcgtcttgcataattcaacatcaaacaatattgatatcagctgttgctcttcaaggaatacattaaatagagttagtacaagttatttaagtgttattgatcaaagcgattggcttctgaatgaaggaggaagaattagatatgtgggatcgaag
>LSRY01000009.1_1_5805
tggaacctccgattttctatcttaatcctccttgccaaacgttgtcaaatacaatgaaatcttcttcctcactttcttcatttcatcaatctgctgacaccacacagaaattctatgacaatttaagtgttccgccgtctccgccagacattagacgttctcaaaacgattctgtcagactccctccaattgactcacttcaatcttttgacgacaaacgtccccatagcgatgacagagaaatacaagaggaaagaaatatctcctctcgcgaattaaaacatgttccgtctgaagtagaatcagacagataccgcgtttctctgcacgaaatggcaaagaggggacagattcctttcacaatcgatttcagcgaagacgaagaaggcaactttttctatgaagatgaagagggcaatctgatgatcagagcatacggtgcacgaaaggagatgactgaagccgatgccagcaagacgcttgaattggaacccctttcaaacccgtctgcttccactccattgtcagtatcttctttgtttatggacacatctcaactcacttcaacacattcaccatcatttcatcgaacaaaacacagtaacggcaatcgtcggaaatatcgttcaccatctcattcatctgctggcggtcttttcagtgtaagttcacgagagatagatcgggagcatagtgcagattccgatagagaagattcaagacgaagaagcagagacaaagaacgaagatacatcaaagaatcatacagcgtgtcaccagaagttattagggagctctcaattgggtctctgcagatggatgctcgccagctttgctcagctgaagcgcagcatcgctgggaattgatacacggaagatcttcaacagcctctcgtgcttctccaagaagcagaaattctggctctgttacagggactccttctcattcacgttcaatgaattcctcaccttctacatctcccgagttttctgctttgacaggacgtaattcacattttggttcaaattccttatctgcttctattgctcaaagaggattccatccgatgcgatcgttttcggagtctgcacaaacagagaagcaacatgctctcgatgaaagggcagatgaagattggataactgctcttttcaacaagttgatagtgccagacgaaggtcaatgctatcctgaagttacggagagcatcacagcatttaaaaatgaagggaaagaggaaacgcggcaaaagctgcaggaaaagagagagaccaaatacaagttggagtcagcatttttggaggagtggaagaatcaggaggcacagttttcggaacttcaagagaaatacgaagaaattaggcaaaagtacgaagagctgaggggacatgcaatggacttgggctcaacgaacgagagaggactggaagaggcagaaagaaatgagcaggaattgaagctgttgagagccaaagtcaaacaattggaagcagaaacgcaggcagcacaatcagaaacagcgttcatgaagacacaggacaacaactgggaaactcaatgtaatgaattgaaggagcagaacaaggagtttagcgacaatgcagaaaaattgcagcttcagctgaagaattatacagatgagtttgctggaaatattgttgcattatcctctttttctaaatattatttttcttttccggcaaatggcgtaatatttatttattaaatttttatttaattttattaaacaattttcgaatattattttccgtagaataactgaaaaagatgagaggatagccatgctgaagaaagaaagagatgagctcaagaaacttctcgcaaaatcttggctgaaagaagaggaagttcagacagtgtggacgattgaagacgaggcgacacgccttctggcgcctgcatcgacgctaataccgtccgactcctccaattcgcttgcccagtttgtgccacatctgaaaaattcgttttcgtcagcatcgcttctccactcgaagacactgccactgtcaccatcatcgtctcatctgcgaagaactgcaggattaacgacgtcttcaagcaaactctccatatcctcttcaaaattgacgttgcaatctcccaaaataaacgatttgatttcttcaacttcttctttatcgcctttgcagcattcaccaattacgatgtcccagtcgcgcgatttgagacagttggcagatgtgcttatgtttcctgaaggggatcctcagcctaccactccttcatctccccccaaaagtgaggatgtgaagaacgaagaaaagaaggaagatgcaaatgcagaacagaaagaagagaaaacagaaactgctaaacaagataacaagcccactcctttaaaccaattggagaaagatgaaaacaaagagcttgttacagacgagaaagaagatgaggctgaagctaaggagatattaaatgcaaaaatggcagaaatgagagaaagaatggaaaaaacgaggaaaagaactgctcgttctgtatcaaagtcaccaccgagaaggggaatgtcaacagaaaacaaggaaagcgaaaggagcattgcatctgcaagctcaacaaagcggagaggagaaaaaggaaagaaaggaaaagtcgcaagccgtgaaagcggggaaaaggaaaagaaggcactcacagtcgaagtttcaccaagtgaaaaagaaaaagagatggaaagtctgttgatgaaaatgattatcagggagagagtgagagaaaaagcgagaacgaagaaagttgaaatgattgcagaaaatgatgttgttcctgtgcttgattggaccgaagtgaatgaaaatggagtcagaggaagatttggttctgataattacgattggaaaggattggtgtgatgcattatttgaaataatatttcttttttaacgaagattttgataaatttgaataattctttcaaactttgtgtaattatgccaaaattatcgaaaatctttctgtttattttgtagggatttgcaattgtgaacgttggatatttgaaagaagttgttgatgaaaaggaagagacaattacggaatatcgcgcaaagctgagaaatatcagggttttgctttattcatttattaattcattcaaattaatgatttgattttttcttttttggaaaattattttttactcatttaatcaaatttcaggaattgttttatggaatttgtggtacactaagaaaagctgcaacaaattttggagaaaagctgaaattgctttttgactctctggataacattaagttgatcaatgatgcacaaaccgtattcttttatcttcttcttggcattctttattctttattctttgtttttattttattttattttatttctaagtttttttttttcgatttaaacaatatttaggttgatttatgttgcccatattgccttcagcttttcaaagaacctgtcacattcattccgtgtggccacacgctttgcaaaatatgtgcgtacagaacggggaaagcaggcaaaacgcaatgtcctctttgctctgattgcgttacaagaggatttgtgaagaactttattgtggagtcactttcatcaagagaagaggttaagaggcaaaaaatacaagtgtgcaatgaaaatatttccacttgtgaacaaatttgaagaaacaattcacagtttatttatgcttaattttttatttaagaaatgagatttcttttttcttttctttctttttttttaagtttgaaattaaaaaaaataacatttgttttattactttatgaactgattactggcttcaattttaaggaatgtcttcttggagcatgtcaacttgaagagataagaaatgatcttattcatcaagcaaaacttcttccatcacctgaggaatcgtctttagaagttctctctttaggaattactgcagaagagcgcgaggctgccatgagaaaagaaatgaacagcggagagctttgctacgatgatgatgatgatgatattggctagatggaaatgaatgattcgttctcgaaagtttataaaacgtaactcactaagccagttgaattttattactttcaaaatttgttttatttataaaattattgttgattttttgattatttactcaaagctgtcatttcatgtgtatgtataatattttcagccttcttcatacgtttcacacattccttatttcaactcaaaaatattttttgatgaagttcttttcataatttacaaaacatttttctgaaaaagactttacaaaaatcaatttgaatcattatcaaatgcggtgagttacaactttaagtaacattctgaaactcgttttttttcggattttttgtaatagaatgattttatatttaaaaataaaacatgctaggggtgaattttccatttttaaagtactttttttttcaatgaaaaaaataaaaaataaaatttttttgtgggtctgatcaatttctgcacaaaaatttcaaaattcaactattcgatatataaatagaattcattattattatcaaaaatgttggttaatcacaactttaagtagaaaaagagcaaaattatggattccaaaagagatattcatgtaattctcaaaattcttaaggataacgattcaacgtgggattggattttacattttttgccatatcgatgcccaaaaaaatgtccaaaatgtcggaaatctatgaaattggagaaggttgcagaaattcgtcgatgaagatgtaatgactgttctaaatatctgtccgtattcagtggaacaccttttttccattgtcacattggattgaaaacgttggttttgattctcctgtataatcacataggactgcatatttatcaaacaagtcttttaacaaacataagtgaaaattctattgggtatttctattctgttgcaagggcaagtctctccactttggctgttgaagaatttcgaaaacttggaggaattaacactattgaagaaatagatgaagcgattctttgaaaaagaaaatttcacaaagggagaaagaaagctcaaatttggatttttggaatgatctaacggtcagttgatggagaaaaaggcaaatgcatgatgataagagtgaaagatcgaaagaaaaacacgttaattccaattattcaagcgaatgttattgagggaacaacaatctattcagatgaatggaaagcctattcgtgcttggaagaactcggatatcctcataaaacagtttgccataaatacaactttaaagatcccacaacaggcgtatgcacaaactttattgaaggaacctggagcctataaaggaaaagctttcctccaacaggaatatgcgataaattcatcgatgattatcttctgagcttcataagcaaaagagataaagaattgacatttgaaaaatttttgttgaatattttcaaatatgaaataaaagaaaaggaggaaaatgatttgtttaaaatcgatatagaagaatatttggaagaaatgggggaaaaaattgatgaagaaacagaaacggaagatgaagatgtcccaattattgagtttgataatgaatcaaatgatgatattgatccttacggagcaggagatggatacgatgcttcttcgtgtgaagattaatatgttttttccttccagtaacattttttatcatattattgaatttttgaaaaatcgaaaaatataatcagacccacaaaaaaatttattttttatttttttcattgaaaaaaaaagatactt
>LSRY01000409.1_1_6481
aagccttcaacattcagagtcatcagagcatcttctgtctgagagtggctccactgaatacattttggggaaagattcagacaagattcctgattgggcattagaaaagttggaagaagatgaagatgatatttcaaagaagcggactccatccccatccatctcatccacttcaacaacttcaaccactgatacttcagacacagaatccacgtttgttcggagagaggacttgtgtccaaccacttcatccatgtccaatctggtggatgcaatggcctgttcgtctcctcatgagaagttgattgtagatctgagggattctttgttcatgctgctgcatggaagaaatgagaagaaagaaatggcgattggctctctgcaagaaagagagatgacagctgcacagattctgttctgggtggctaatcttgcgcttcactcctttgaagacgatggagatgaactctcttcgctggccaatctcagccctcacattgttctgttctcagagcacatggtgatctgcattgccatgcattctgactgctcttcttcagactcagacacttcatccatctcttcatcaactgttgtcacatcaacatctgattgctccacagtgaatagaaatgggaaagactcgccaccgccatcatcagcttttgaggatgaggatgacaacaggaaagagtgcctgagatggaaggcgccagagctgctcatcaacaaaaagatgggagcaacaaaagagtcagtggtattctcgattgggatgatgctgtgggagtgtctgacgctggagatcccgtttggagagtatgaggcagaggtggcggggcagaagattgtgaacggagaaaggccaaatatcgacaggatctgcagttcgtcttttgccagcgtagcaaaggaatgctggtcgcgtgcacctggagacagaccatcgctcgaaagcctcaagaggatcttcattcagcacttccctgcaggcgctgtcatgctcacaatgtctgatgctgtcgacttcgagcctgacaccgattatggatatcgtggcagcttccttccccgatctgccactgcttcatcaaatgcaacagcaacagtaacagtaacacacacaaacgcacaacacaattgctaagcaagcatgctcccaataattcctcgattcagtaacgctcttgagccttgcttacagtgaaatgctaattttctgttattcgctcataggattcaaaatgatacaattcccaagaatgctttaaagcaagtctttgaagagactgaaattacaaattcgccaaaacacggccagatataaaacctcagattgttcgtctttctgttcattccattgggcatttgaatgatcagcaacaatctgcaggtgcaaatcagcagcttttgtttagaaaaatgaaattgatagttaaaaatgaagcgctgtcagaacacttccaatcgaaaaagaaggaaagtcatgcatatgaatgaaacgatcacaattatggtgaaagaaaagtcaattctgaaacagtcgtaaaaaaccgttgaaaattctgttgttgcagccaagatgttgcacataagttgttggaatatcctcgattcatttgttgtgttttgttgaaagtttcatcgctgttataattattgttatttttttcgaattatttttcttttgagtattttttgatgttgggcatcgagttgcttgctgctccatctcatcaacttgctggactctttgctcaatttccaattcagatcaatttataaaaaaaactttctgcaatatgcctatcaaatttgtctttatctcttgattcaacaatccatgaaactgcgtagcttcttcttcaaatgatcataatccccaatttcattgagctctcaaaacttcccttcaattttcctttcccattatatgtctttcttttattttgctttttctttcaatatgcagccgaaagcacctctccttctcggtctcagttgcgtcatcgcaaaatctctggccaattgctttcgaattgttagaaattaaaatgaaggctgctgtctgatgaggtatatcctttgcaagatgtttgcctttttattcatttttgaattaaaagaagaggcgaggcagcattgaaatgattaaaaaagaatttctattcttggcacgataagtttcatttgcttttgttcctgagtaacgctttcaaatcaaaaatcaaaactcaaacaagtagatactccagcctgatttcagcactaacatcaccactggtctttcattttatttttccctctttcagaactcctcccattggatgttttttttcccctgctttcttcaagtatttttttttcctcttcaagaacgaaaaagctgaaatgcctctgtctcttgcactggttcacaaataatccaggattgcacgcccttgaactgcttatcacatttcccgcaaaacgcagcgtattctctcgcgtcatgaatcagctttgaactacagccatccttcaagtcatcttatccgttccaataaaaaattataattgtgaagttcgctcgcaacttctgtgatttctagctcattcaaaagttgtatttctctgaaaaatgcaatttctgccgtcattttgatctgagttctacattctaatggtgatccattgactctgatgagtcagatctaagcaaaaggataaccgcttccacacatattatttggttgtttttttgtgtaaattgcaagatgttgttgcttctgtaaccaatttggtaacttcgttaagtcttggcaaagccttcttcttacataagttttttctgttaaaatacaatttattcatttattctgccttctactccggttcgattgccaaataaaaatattgtgcatgcagtatgtaaaggattccagaaaaagaaaatatttgaccgccttatgagcacgacaactccaagttaaagaaccaaaactgaaaataataaatagtgggtgacgaaggaaaattgaaatgaagattaggagaaacccacagcaaaatgaatatataattctacacaatgctccatggtttttcaaaccgagaatgctttggatggatcacaatattcatatttatttgattctattaattcagccttccaaaatccactttccatttgaaatatgatagaaatgcataataaaaattaggtagaagatgcactatatttatgatgtgaaagcttgccttttacaagaaaatggacatttataatatgatctcaatgccattttaaattatattatacgaaattttaatttttccaaaaacaatttaattttttaattacagaattgacgtttgtaaaagaaatattattcaaatatgcttcatgaaattcttgaaatttatgaaatcaaatctattttgtgtgaaatgcaagaagaaatgcaaatcgatatcaaaaatcataaaaatgttgaaattttttaacatatgcaatatcaagttctttttcaccttttaaatgaaaattgaataatcatttttgtttcaattttgtaaaagataatttttggtgttcctcaaaaatataaaaaaataaatacagatatcgcacaaaattccggacaaggtcgatttcacaataaccattcaaagagaaaatctgatgatattcctctaaatatatctcatcaacataaactcaattgggtgattctttttgaaaaNNNNNNNNNNNNNNNNNNNNNNNNNNNNNNNNNNNNNNNNNNNNNNNNNNNNNNNNNNNNNNNNNNNNNNNNNNNNNNNNNNNNNNNNNNNNNNNNNNNNNNNNNNNNNNNNNNNNNNNNNNNNNNNNNNNNNNNNNNNNNNNNNNNNNNNNNNNNNNNNNNNNNNNNNNNNNNNNNNNNNNNNNNNNNNNNNNNNNNNNNNNNNNNNNNNNNNNNNNNNNNNNNNNNNNNNNNNNNNNNNNNNNNNNNNNNNNNNNNNNNNNNNNNNNNNNNNNNNNNNNNNNNNNNNNNNNNNNNNNNNNNNNNNNNNNNNNNNNNNNNNNNNNNNNNNNNNNNNNNNNNNNNNNNNNNNNNNNNNNNNNNNNNNNNNNNNNNNNNNNNNNNNNNNNNNNNNNaagtattagaaaattaaacatttgtgacttttcaaaaagaatcacccaattgataaacgaaactttcaaaatagtttcatttgtgctcagagaaaataaatgattgaaatcttgaaactcaaaatcatatttctccgagtttttaaaaataattttctttgagcacaaacgaagaagttctgaaagtctcgtttatcaattgagtttgcattaatgagatatattttgaggaaaattgtcagaattattcctcttgcagtaattgtgaaatcgaccttgtccggtattttatgcgatatccgtatttcacctgaacattcaaaaacccttccaatctattaataacaatttatgataaataattaaactattttaacttttttattttagtgcgcaaactcgttaaaaatgtttttgaatattttatgaccaaaaaaattttcacaatttaagtgaaggatcaatattttttcatggctgaaccaaatttgatcttgaaagattgaactttttcattgatgaatcgcatgtttaatgacaaagagaaagcttggaattggtatttcacagtgctgcgagatggtattaaccaatgtgtcgaattcacaaaatagaaaaaaattgcagaatggaagaaggatacagatattggatttgtcccagatgcataaaattcaaatgtttcgttcatgaaggaacagtattcgaaaatatgaaaaagccccttggagttactcttcttgtattactatatctctggttaaaaacaccaattaaaactgtttcaatgttattatctgtgaatagaaaaacaatatcatattgggccagtgtgatgaggtgctgttgtatgcggattttgaacagaaaccagcacaaaatcggaggagaggggaagattgtggagatagatgaagcagtctggagaagaaggaaataccataaaggaaaaaggaagaaattgatttggatttttggaggtgtcgaaaggttggaaggtggaggagcaggtgacagatttatgatgatagtaccagacagaaccaaagatacactgattccaataattctggatcacatcaaattcggaacaaagatatattctgatgaatggaaagcttaccaatgtttgagtgcgtttggttatttacatgaaacaatctgccacaagcgggaatttttcaataaagagaacaaggcttgcacaaacacaattgaagggttatggaaatatttgaggtcatcttttcctcggtcaggaatgagaataaaatatttcgcagatcagattgctatatttttggttaaaaaaatcattgaagcttgagtttgtagatgtgatgagagagttgattcattatgaacatgacaaattgattgaagaggaaaatgaaataatagtaaaaaattgatgaagaagaaatcccagatgcagatgatattcttcctgaaattgaagatgataatgattttgatccttttggagcaggagacgaagaaagttccatcggatatagcccttcagaataatttttcataacgtttacaaacaatttttacattcttaacataaaaaaatttcatgtcccagtacgattattttataatttttaaaatttaatatttaaacacagaatgatttcctcactcagatattttgtacgaatgaatgttaaactattataaattctttaatcataaaataaagcttaatctgatgaaacagtatagtacatttttaccaatgaataatgcttgattgtgccttttgataatttttcaatgtacctttttctattataatagatggaatgtgaaatgtttgaaatattttgatataatgaagttattacgaaataacccacaaatttcgagtttttcaatggttttttgagtttttctaattcttttgaaaaaaagtcaatcttattgagtatatacaaataaagttttattatttttttttgtcttgttgcaatttattgtcattctcttttttgtcagttttatttcattgttatctgtattctgagacaaaaactgcaaaattgatcttcaatttcacataacaaattttttttcaattaccttgtcatttctttcattaagctgtgcatgaaaagaaatatacacgctgagcttgttttacctttagcatttacatccgatgttctgaaataagaaactgcaaactcgttaattggagataattcatcttcttttgattttacttcatttcaactgttcttttaataaatattttattttttaacataattagcattcaaacattattcctcttttgaaaagacaatttatttcataattatatgggtgattcttttttgaaaagtcacaaa
>LSRY01000373.1_49429_59812
TTTTGAGCCATTCCGCACACACCCGGTGAACGAATTCGTCCAGTGAACGAAATGATCTTCCTTCCTCACATGCATTTATAtgatttattgaaatcatgatcaatttcaaaagatgTGTTCATTTGCAAAgaccaaaaaataaaaaatcaaaaattcatatgataataaaaaaaaccgTATGTTTTCAAACATGAATACTCAAAATATGCAATGAAGTCAAATAAATCCCatataaaatatgaaaagtaTTTTAAAGCGGGATagatcataaaaaaattttgattatgGGACAGTGatctgaaaattttcttggagtttttcaacattattattttgcTTCATTCCGATCGATTTGAGTTTCAATAAATTATAACAAttaatatgaaataaaattcaaatttttaagtGGCTTCAACAAAATGGTACAATTCAGACCTATGCCAttttttttgccttttttaaATCCATTTTGATTCGATCTTACCAGTTGTGAAAAAAGTTTTCTggtttttgtttcaaacaaTGTTTTTCTAATTAAAATTCTAATCTATCTATTAAATGTtgcacatttcattttttttttcttacttatgttttcatttgatttctcttttgtgaaatgaaactattttgacatttgatgatgaatgttgaaaataattCGTTGCTTTCTATTGTTTGTTTCACATTgataataatgaagaaaaaacaaaataaattaagttgaaagaaatgcCTGTGGTTTTGGTTTTTGTATTTGCATCCACTgtcactttttgaaaatagaaaGGAGACACGAAACACCTTAAAAAGTGTTTCAAAtgtgaattgaaaattacaaaaaaacaagaacaaaaatgaaaataaaacgatatatttattattcataATCCTGCATTCCATTTTTGTCTTTAATTCTCTTTTCGTTTTATTGAAAACTTCCTTGAATATCAAAGATTGATATAttcaattaaaatattttcaaaattgatttgtgaaacaaaaatgagaaatgaatgaaaagtttaaaaataaagtgaaatattcgagtatgcaaacaaaaaaaaaagaatagcTTAAGAATTCAAACTTTTGAACTTaccaaagaaaaatttcaaatctGAGAACCTCCATATTAACTAAATAAAACCAATTTTAAAATGAACAactaaataaattttttatggaaCTTTAATTTATGCGCATATTCgataaattatttgaaaatccattcatttcagTCAATAAAATAAGTCAAACGACAAAAGTATTTTATTCTCCTGATTGACATATAATTATTATGGGAATTGATCATTCATCGTAAAAAATTACgatgtcaaaaaaaatcacacatATATTTTGGTGAAGCATCTTCAATAATCTctgaatcttcatcttcaatcgcattttcaattaaaataaagtcaaataaatttcaaataaaaatatttttcgaaccaattcttttgtttttttcgcTGTCAGgtttgttccattctttacttcaatttttatcaCGTCTGTTACAATTTCCTTTATTTCCTTGAACAGCAATGTTGGTCTTCCCACTTTGGCAACATCCCTGTCGCTTTAGACAGCCTTCACTGCATGGATGAgtgtttttttgtaaattcaCCGAAGTTGGTTGCATCCACAAGCCTGGCTTTtcaatcaatcaaaattCGCGCCATTCTCTCGAGtctattttcataaatgcaaaAGTCAATCGATGCCATTTCTGCCtgcacttttcttttcccttcttcagcttttttttggatcaaaaataaatcatattttttgggaaatgaataaaaaaaagtttttccGAAACAGCCAAAAGACATTTCAAGTTTTGAGATACGAAGTGTTAGCtttagaaaatttttgtttattcaattgtttcgaaaaagaatttgtcatattttttttatacgATAATTTCACTTACGATTTTAACTGTTGTCCTGAAATCAAATTGGCTCATCTATTCATCCACTGATGATTAACATAATTGAgtggaaaaagaatatttgcttctaatataaaaattaacCTTTCACAAggtaaatgaaaaaatgtaccaataaaaaaagttgtttATTTAAACACCAACCTGCCTAAAAATAGACATTTCTGACTATTTTTTGCTAACAACGAGCTTGTTTTGAGCCGTGGCCAGCTCcgcataaaaaaattgataaatcaGAGGAAAAGTACAACccgacatttttttttcatattccttcatctcatttttgaagtgaaaaaaacatgaaataacaattattattaatgttTGTTTTACATTTTACGAGAtgatgcaaaaaaaaaaaaaaaaaaaaaaaaaaaaagttacaaaaatcaatatatctcatttttttcaaacattaaaaaaataatcagaaatgtttttcgaaaagaaatgatcataatttcttttaaaaaactCTAAAGTTTTATGAAAGCTAATGATagtatcttcgtatccttcttcttccaacttgTCAAGCAGCTCCTTTTTTGTgatctttctttctgcttcttccatttcatcatcctccttttcttcctcttcctcttcctcttcctcctcctcctcttcttcttctctcattcgatttgaaacatttatgaaaaaagccAAGAGGCTATACGCAATTTTGTCATTCAATGTTTGTCTctgaatctcctccaaaacagcttccacagctcctccattcaatatatcttcaactttcacaaCTCTCCTTTTTGCTGCATTTCTCAAGGAGTAAATGCATTGATCGCAAAGTTCTTTGTGATTGTCCTTTGCTGCTCGAAATACTCTAACTATGTTTCTGAAAAGACTGACATATTCTTTATTCTCTGATTTGCAtctgaagaaataaatgttcGATATTTCGAGCCATCTTATCAAAATAaactcttctttcgtttcttctttgttcatttcctcttttttcttcttccaattcgcGTTTCTTGTTAgatcttccagttctcttgctgcttctcttccaaaatgcatctcattcgcaATTACTTCTTCCAAGCTGTTGTCATACCAAAATCGGTTAATTAAAATCttccaagcagactgataggcCAGATGCGTAAGATTTCtgtgtttcttttgatgttcgatgatttctttgatctcattcaaatatcGTTCTTGCCTTAAATACTaataagaaataagaaaaatatcaaaatgaaaaagaagtgctCACACATAACGATCATCAATGCAACTCAAACACaataaagccatttccacatCCTTTTGATTCtcctcgctttcctctttgtgcaatgcaactttcagaaggcaaggaacacaaattgaagcaaattcatttgaagtATCATCATCACTAAGCAAAGCAAAACATTCGCAAAGTTCAATCAATagatttttgttcttttttcctttcttcttctcattttcattaataattatcttctcaaatcttttgttcaGTGAAGAATATTTAAATTCGCATatccaaattcttttcagCACATTGTAATATCCAGCATGCTTCATCagcaaaattgaattttctatcgtcaatttgttttcttcaatcattttgtccaTTTTATCAAACAGATCTGTCTTAAAAATGGAtctgaattcttctttttccatctcttcaacAAGTCCGTTCATTTCAcgaattttctgtttttgttcatcttcatcgcaaTTTTCGAGATCATCAAGCAACTCttcagaataaaaagaaagcaaagtNNNNNNNNNNNNNNNNNNNNNNNNNNNNNNNNNNNNNNNNNCATTTTATCAAACAGATCTGTCTTAAAAATGGAtctgaattcttctttttccatctcttcaacAAGTCCGTTCATTTCAcgaattttctgtttttgttcatcttcatcgcaaTTTTCGAGATCATCAAGCAACTCttcagaataaaaagaaagcaaagtgttgaatatttaaaaaaaaaatgaaaaataaaacaaactcAAAAACTTTTCTCTTGTGGGAATATTTCGAATCTCGTCGATATGCTTATCATCGATGCACAACGTCATTCTGTTAATAGCAAAAAAAACGTAATATTTATCGAGCAAACATTTGtgcaaaatgaacaatcgATAATTTTAAACATGTTTGATTATCTTGCAAAACGAAAAGGTTGCAACCACAAAAACAATTGCCtgactttaaaaaaataagtgtAGAAAAAGGAATATTCACCGATGCAAATGATCTTGGCTGGAGAAGGTCAGAAATacaaattgttttgtttctgtttgatCAAACCATCGAAAATAATGATTCTTCAATGGATTTCGGATTTTGAGATATTTTATTCCATGAGTTGGATTTTATCCAATTTTGTTGTCTGGGAAACATCAAAGGCATATGCTTATTATACGGGAATgtgaataattgaaaaaaaccaggttaaaacaaatgtttaacAAATAATAAGGTGATAATAGCAAACGATATTGATCGGAGTTTGTTCTGTGTCGAtataaaaaatcacaaagtttttgatcaatccaataaataattcaataTATGGTTTGtgatcttcaattttctaaTTTGATGGCAGCTCCAGAAAGAGAGATATGCTCGACGAGTGAGTTATTAGACATTTTTCACAACGAAGATTTGACGTGGGATTGGTTTCACAtggtttttttcaaaggCGAGGTTTTCGTGTGCAAGAAATGCCGAAGACGGATGACAATCCAGATGAACGATAAAAACTATAGATATTGGAACTGTTCTCActgcaaaatcaaaaaatctgTTTTAGATGGGACTGTGTTTTCTAAAAGCAAAATTGGATTGGGAAAAACTCTTAGAACACTTTTGTTACAGTGGGTTGGAATATCTATTAACAATACTGCAGAATTAATTGGCATTAATCGCAATACAGTTGCATTTTGGGCTAGCGTTTTAAGGGTCGTGTGCATGAAGATATGGAATTCGAAGCAAATACATattggaggaaaaggaaagataGTCGAAATCGATGAGGCTGTCTGGCGTCGAAGAAAGTgtagaaggggaagaagaaaagagcaaaTTTGGTTGTTTGGCGGAGTAGAAAGGCTTGACGGTGGAGGAGCAGGACCTAGATTTGTGATTATTGTCCCCaacagaacaaaagaaacgCTCCTTCCAATTATTCTTGAATACATTAAGCCCGAAACCATCATCATGAGCGATGAGTGGAAGGCATACGAATGCTAAAATACGTATGGATATGAACACAGAACAGTGTGCCACAAAAGGAATTTCGTTGACCCGGCTACAAAAGCATGCACAAACACTATCGAAGGTTTATGGGGAACTTTACGAAAAGCATTTCCACCGTACGGAGTTCGAAAATCTTTAATTGCAGATCACCTTGCAATGGTTTTGGTTAAAGACTCGAAAGAATATAATTTCTTGGAAATTTTAGAATTTGTCAGTGAATACGagatagaaaatgaaaaacatgagCAAGTGGAAAATGATTCAGAAAAtagcgaagaagaattgcCAACAATCGATGACATAATTAATAATGATagcagcgaagaagaaacatcgGGCTTTTCacaagttgaagaaaaaacttcTGATTACAAACcctaaaaatttttaaaataatttttgtaaaattttCCCattaaatattcatttttaaaggTTTTTTCCCCTGCATCACACACTCATTTccgataaaaaataaatacgtAAATCAACACTATTCCATATTAACAATTGTAATATACATGAAATTTAGGAATTCCAGCATTCCCGTATTTTCAGCATATACCACATCAAATGCCAAAAAGGAGTTTTGCTgaggagaaaaagcaaatcaGGCAAATGCACTtcttgaagagaaaagaattctaatttttcaataCAAAGCgaattaaattaaaaaatgcaGGGAATGTTTATGTGCATATGCATGAATGATTCTGTTATTTGtcttatttttctgttttctgttttcattcGTGATGACTTTCAGGattgttaaagaagaaagaactgaaaaagcaaaaaatcaaaaggaaTTGATGATTCAAAGCAAAATGCACTCAAACGGAATGAGGACATCGAAAACATGTTTCATTGCAAAATGAGTCAACAAGGAAAATTTGTCAAGTCCATCaccaacatcaaaaaatacaggGTTCGACAGCTGGAGGAATAACAATAATGACTGATACTAACCTCAATCTTTGGTGTTATTAGGCTTTATACAGAAAAGCAGTTTGGATTCAATTGCATGATGATTGGATTGAAAAGGCACAAAAGTCAGCTGTGCTCATGAGCTGAATCTGGATGAAAGCGAGCAAATaacattattttcaattagTAAAAATACTTGAAGTTATAAATCAGAGAATTCAGCAActgttttcaaagaaaaaagagaccTGAAGGGAATTTTGATTCATTGTCCGAGAAATCCTTTTGCACAAACGCAATCTTCATTCAGTCAATCAGAATCTCTTCGCAGAGCTTTGTTGCCATATCTTGTCACAATGGATAATAAATGtgaattcaaattcaaattaatGGACTAATCAATCCTCCATTTTCCCCATAAAAGCCGCACAATCATCAGTGAAAACGCCCACCATTTCActcaaaattcatttgattctaTCAGAATGTAACATCAGCAGCATCTTTATATTCGATCCATTATCTGCCCCTCATatcattcaacttttgaaGTTGTTAAATCtgctgaaaagaaacaactTGCAGTCGCAGCTGTTGCTAATTCTGTATGCATCGATGATGATCATTTGAAGGATTTatattcaatttcatcatcatcatcatcatcatcttatttttcttcttcttcttccactccgAACTTCAATGCAtgatcaacaaataaaatgataataacCTATTGCTTTATATTGATTGATGGTGGTGATCTTTCTCGGTTGATTTGCCTTTATGATCCGAATGTGGTTGTTATGTTTTGTCACGTGCAGAGCTGCAGGCAGAAGCGGTTGGGTATTTGAAAAAGCTTCTTGTGGCTGGTGAATCTAGGCAGTTGTCTCTTTGATCAGCGTGTTTGGTATTCTTTATCAACTACACCATTCCCGAGGTGGAGAAGCGAAGATAAGAAGGCGGCAGAAGATGATCATCTATCATAAGCACCATCGATTAACCCTGCAGATGCATCGGTGGTGGCAGCTTCAAACACGTCTACAGCAGCGATGGACAACATCGAAAGGCGGCTACCGATTTTGGAGCCAGAGGCGGCTGTGGTGGATGAAAATCACAGATAGTTGCTTCTGAGGGAGCAACAGACGCTTCGAGGGATGTGTTGTGGAGCGGTGTGCGATGCTGTAAAGGGGTGTTGTACGTGTGCGTATTATGTGGCACTTTCAGCGATGCTTTCTGTTCCGCTGGTAGTTCAACTTCCGTAACTTGCAGTATTGGTGGACACGAAGTCGGGGAGCAAGCGGATCTTTGCAGCGCCAGACGTGAATGCGTTCCCGTCAATCTACAACCTATTTGACGCGTTGTTGCAGATATAGCGATTGTCTCAGTTAAAATATTTGGTGGTGAAGCTGGACGACGAAATGATGTGGTGAGGGATTGCAGTGTGTGAAGCGAGAaagattgtggagaaggtgctggaggaaaagaagctgagaaagaagaagcagaaaagagaagcaaagaaaaaaagagagaagagaaaaaaaggaaaaggaaagtttAAAAGTATTCAAAAAGTGGAAGCTGACTTGAGTAGatgattggagaagaaaaggaagatgatcAGAGGTGATTGAGCAACATCTGGGCAGGAATTAAACTGAGGCAGAGGTTCCGAGGCaggaaatgatatttttcctttattttcaCAGCATACACTACAAAAATCCATTGAAAAGCCAATTTTCCTCAGAGGAGTTAGAATTGTTGCATTCTTTGAAAACATCAAGTTCATCCTCACTTCTCCCTCATCATCGTAGACAGATCATTTTCACAGCCTCCTCCAATTTGTTCTCTTTGACTTTCTCAACTTCAAATCACAGAAATGCTCATTTGATTATCAAAATGCCAAAGTGAATTTTTGGTCACATTggcaaatgataaaaaaaaaaagaaaagaagatgatttaaATTGAGATTTTCtttgatgataaaaagaattaagCAAAAATTGGTGAATaatttagaaaaataaaaaaataataaaactttGAAACGAACAGCTTCAATTGTTCaactgaaatgaaaaaacaatcgAAAACAAATCGAAAAGAGATCAAAATGAGATATCTTTGAAGCATGTCCAACCATCTGCCAATAGAGCAAAAGCAgcttcaaagaaagaatgaacgAATGAAAAGtcatgtttttttgttatgtTGTGGAATTGTCTTTATTGGCATGTTCTCAAATCTGTTCATTCAAGGCTTCACAAATAATATCTTCAgtgcaaatgaaacaaaccTTCTTGCCGAATTATCagtcttcttccatttctggCGAAACAACTTCAACGCTTACCATCTCGCATCAATGTTTAACTGCAATGCATCTTTTCATTAATGATGACAATTGATCTCATTTCAATCAATAACTCTCATTATTCCCTCCCTATTCTATCCTCATCGTTAAGTGTATTTTCTTTCCAGTTCTGTTCTGATGCTTCTgtaatatttctttgatcaaATTCATTGTCTctatcatttcttcatcgtcatctgcTGTATCATtggcttcatcatcaattttatCGAGGCAACCGATTCGTCACACTTCATCCACTCTGGCACTTCACTTCCAATATATATTTTCCAATAATCTATAATCGTTTTCTCATCCTTATCTTTAAATTTATTGttgtgcctcatccattctggaggtTCAGTTTCAGTGAATTGGATCCAGtgcatggccattgtccTTCCGTACTTATCTGTAATTGTAATTTCATGCTTCATCCACTCAGGCGGCTCTGTCTTTTTCTCAGAAATCCACTTCATCGCAAATGTCCTTCCATCCTTGTTGCCTTCCGCGTTATCCATTAACATCCACAATGGAGGTTTTGCTCGAACATTATCTATTCACAGAATCGCTGTTGTTTTCCCTTCCTTATTACCAAATTCGTGGCTAAGCCTCATCCACTTGGGAggttctgtcttcacatTCGCAATCCACAACACTGCCATTGTTCTCCCTTCCTTGTCATTAAGCCTTatatcgtgtctcatccattctggtggttctgttttcactttctcaatCCACAACATGGCCATTGTTTTTCCAAGAATATCTGCAAGAATATTACTGTGCCTCATCCAATttggtggttctgtcttcacatTTATAATCCACAGCATCGCCATTGTGCATCCGTTATAATCCGAGATCGAAGCTTCATGTCTTATTTCCCATGATGGAACTGATTTCTTCTCAGAAATCCATCTCATTGCTTTCGTTCTTCCAATCGCGTCCTTTTTCAATGCAAGACGCTGTAAACTAAGATTATAATGGATATGTTGTCTATTATCCACAGACATTTCAATTAATGAATTCTATCTGCAATAGAAGTcgagaaaattaaaattgttCGAAAATGGTGTTTTCAGAATATATTATGTATTCGATCAtaattgaataatatttttttgaagttggttttttttatctgaaaaattttaaaaaaatatatttttatcatatcATTTGTTAGtcattccaaaaataatttgtgaatcaaaatgaaaagcgtaattttgaaaaataacaaaattgtGAATAATTAAGtaagttttattttcttcttgtgcggttgtgtattttgttttgtattAGCAACTCTCTGCAAAATCATTACCTCTAACATTCGCAACATTAATTTTCTCTGTTAAATTTCATCTGTTGTCTGTCTGATTGATTCACCCATTCACTTCCAGTGCGCCAAAAAGGCAGGAACTTCGCAATAGAGTCAGAAGATACCATGTGCTTGAACAAAACATCTTATTaacacacacacacagaCAGACAGACAGACAGATATATACACACGCACAAATGGACGTgtagagaaagagaaagagagaaagagaaagagaaagagaaagagaaagagaaa
>LSRY01001805.1_1_5816
acaatcaaaatcggaaataatcatatcggtttttacacaactttttgtgactatatccgattgtgataatatacgacgctgtttaacacggaaaaataaaaaaattaatttttgaaataatttattttgagtcgattttttatttttggatattccatacaaatacacatttttcacttgtgaaaatattctttatcattaatatgcattattaatacttatttgagctcattttagaaaaatcaaaaaattgagttttttgatcaaaaagtcgttttacaatgaaaaaagaacctttaataaacaaaatgcgattatatgggtgattttttttaaaacataacttttttcgagatgttgttttttcaaaggatgtatgacattgaaaattcctgttgaaatcatatgcaaaaacgatttcatattattagaaaattattgatttttctttaaatacagatgaagacattgaaaacagatcttttcactttcgtgtgtgaaaaaaattttgaattcaagtgcatttttttgatcggaattttaaaacacataaatttgacttcaaaaataatcacacacatatattttgtattgcgatcaaatgagatggaaaatgaataaaaaactggactaaaatgtcggtgcatggttaaatgagattattaccgattgtgattgaattcgatgcgattatatcaggttttaactgaatctttattattgagtttgattattatccaaatgattaaatatagattgtgtatgaaataccggacaaaaataaaaaataaggtttgatcaaaaagtcacttatcaaaataattgcacgcacatgcacaaacgattggaaaaaagagctgaaattgttgagattctggaaagtgaaaaaatggcgagatataatctagttgacagacgagttgagcaaaaattcaaatagtaaatgaaaagctcactatttctaattattttaaaattattattatttggcgaaacttcgtctgtcatgttcagttttaaaaatgttaaaaataaaaaaataatggatgtgatcatcaattttatatttatatttccgtatctctttgtatagcttacaataattaatgaactctgctgtctgtatgttaatttttgttggttatttgtttttatcaatctttattaaaaatattttatttttagttgcttaatttcgatcgttcacttaatcactttcacttttgctcgaaacaaaaaggtgaagaaattggcatcacggaagtgtgataacttattgaatattattaatttttattcattttgaaatctaaatactcgatatgacgtttttttttatttaaaaaacgatatttttaactttagtgttgcgctgtatttaagatgataccgaattttgaacaaacgaaagagttaatcgaagaaacgcattaagaagaattaattcctgttttttacagaagaattgttcgacaaaatgcacaaaatgtttgacgaaagaaaattacgttggagaaagctgctgattgctgaaggacatgggatattacaaagtgttgaaaatgactttattatattcttttgatgaatcttttttgagagatcgatttcagaaaatgatcattgaagaagaagagagaaaaaaagatgaaaagaatgaaaatcttcttgttggactttgtgaatgctttcttttgcttcatgaggatatttcaagagaatttgcttcaatatgtgtccgttgccttctgaaagttgcagcgaagaaagaggaaagcgaggaaacacaaaaagaagtggaaatggcattgttgactttgatcaatactttccgttacgtttgaaattttctattttcttttgattttttttaatttttattttaattttttatcagccaatcaaaaaggaactgtatttgagtgaaattatagaaattataaagcgtcatcaagaattcaacaatctgacacgacttgcttgtcattctgcttgggtatttttaataaaccgagtttacagtgacaaaagtttggaaaacgtgattgcggataagctacattttgcgagagatgcgacaagagaatagtaagagctgataaaatgcataaattggaagaataaagatggataggaaaaaggaggaaaagaatgaagcaatagaagcagctgaaatgatgaaggaagcagcagaagtggctgaaatgatgaaggaagcagcagaaNNNNNNNNNNNNNNNNNNNNNNNNNNNNNNNNNNNNNNNNNNNNNNNNNNNNNNNNNNNNNNNNNNNNNNNNNNNNNNNNNNNNNNNNNNNNNNNNNNNNNNNNNNNNNNNNNNNNNNNNNNNNNNNNNNNNNNNNNNNNNNNNNNNNNNNNNNNNNNNNNNNNNNNNNNNNNNNNNNNNNNNNNNNNNNNNNNNNNNNNNNNNNNNNNNNNNNNNNNNNNNNNNNNNNNNNNNNNNNNNNNNNNNNNNNNNNNNNNNNNNNNNNNNNNNNNNNNNNNNNNNNNNNNNNNNNNNNNNNNNNNNNNNNNNNNNNNNNNNNNNNNNNNNNNNNNNNNNNNNNNNNNNNNNNNNNNNNNNNNNNNNNNNNNNNNNNNNNNNNNNNNNNNNNNNNNNNNNNNNNNNNNNNNNNNNNNNNNNNNNNNNNNNNNNNNNNNNNNNNNNNNNNNNNNNNNNNNNNNNNNNNNNNNNNNNNNNNNNNNNNNNNNNNNNNNNNNNNNNNNNNNNNNNNNNNNNNNNNNNNNNNNNNNNNNNNNNNNNNNNNNNNNNNNNNNNNNNNNNNNNNNNNNNNNNNNNNNNNNNNNNNNNNNNNNNNNNNNNNNNNNNNNNNNNNNNNNNNNNNNNNNNNNNNNNNNNNNNNNNNNNNNNNNNNNNNNNNNNNNNNNNNNNNNNNNNNNNNNNNNNNNNNNNNNNNNNNNNNNNNNNNNNNNNNNNNNNNNNNNNNNNNNNNNNNNNNNNNNNNNNNNNNNNNNNNNNNNNNNNNNNNNNNNNNNNNNNNNNNNNNNNNNNNNNNNNNNNNNNNNNNNNNNNNNNNNNNNNNNNNNNNNNNNNNNNNNNNNNNNNNNNNNNNNNNNNNNNNNNNNNNNNNNNNNNNNNNNNNNNNNNNNNNNNNNNNNNNNNNNNNNNNNNNNNNNNNNNNNNNNNNNNNNNNNNNNNNNNNNNNNNNNNNNNNNNNNNNNNNgtggctgagaagaaaatggaagcgaaagaattagaaggatcaatgaaaattatttcgaaaatgtaagaaatattggtatcgacgaaattatttgcttattatattgaatgtcaaatgttttttgaaatttcggttgtataagtgtttttgaaccaaagttgaactttgaatgtgtaatattttgcaaattgtttgttgatctttgcagagcataatttattaattatttttgaaattcgattccaaatattttttaaatctttatttgatcttgagattttaaatttttcgcaatttttttttgttttatttcgaagtgccttcagtattctatttgttgatttcacttcacttatctgtctttttatttctattttttcacatatgaagatcaaaacttgaataattcaataaatcttttttcagacactctatttgaaatattatgccaaccaaagcagaaaatcaaaagcagtttaaaaaactgtttcaaatattcagatcagaaaaagaaacaattgattggcttttaaatcataagatcttggaaaaagaccgctattgctggaagtgccaaaagaatatgaaaatctacgtttatgaaaatgaaacaagtcgctttcgttgcaaacataaacaaatcaaaatttcgaaaaatacaaattttgaaaaattcagattcaaaatttgtaatatctgtttgatggctttatgtttttgggtcggcatttctcagacacattgtagtttcatttgtggaaaatcaaatattactgtgatgcatgcttatgattcttttcgtaaatgtgtatcaaaattttacatggaaaatcagcgaattattggaggaaaaggaactgaagtggaaattgatgaagcaatatttcctaaaagaaaatacaatcgaggaagaactaaaagacaaaattggatcattggaggaatcgaacgtccgaaaaaaaagggtcaaaaatccaatctgtttttaattcctgttttgaaaagatcaagagaaatactgcatcaagcaatcaaaagttatgtgaaggaaaaaacaaaaatatacacggattgttggaggggatataacaatttaaatggagctggatacacgcattttactgtcaatcacaaaaaaagatttgtggatcctattacaaaggctcacacacaaagaatagaaagcacttggagccttctcagaaaatatcttcctccatacggagttagacaaaaatatatgcaagattatttaaatgttttcacatttaaaagaagcccttgtaactcattcattaagtttttacacatttttgaaaattttgattattaaaaaatgaatattttgtctcaattattttttcaaatttttttcattccactgataaaaaaatatactaagatgtgaaaacttagaagttcattttcaataattaataaagctttcattaaaaacttacaataaaaaaaatcaacaaaaagatatatcaaaaatataaacataaataacattttatttcttctatcctcatttttcataatttcaataaaaaatgtttgaaagtatttattcaacgaataataaaacattaattaatagttccaatttctaatatatactaattcaatttcttaacaatcctaatttatccttct
>LSRY01001292.1_1_6379
TGAAGGGATGTAAAACCACATGCACGCTACACCAAACTTGGTGTGaataaacaattttcttttcttcgaaAATAATGACTTTTTTCGATAATTTCTGTCATTCCTTTTCATAAATGTTTTAGAATCCAATCAAAATGCAATGCATTATGAATCATCAAATAATGTATGCATGTACCAATTTTGAACGTGATCGGTTTGTCCTATTTAGAAATAATGTTAAATTGAATTACAGTCAAAACCGGACACAATCACAtcgaatataatcacattcgttTATTGTCACATTTTTCGATGCACTGACATTTTTGgacaatttttcattcatttttcatcgcatataatcacagtgatgaaaatatataatcacatttaatattattatgtgtgattttttcaatgaaaaatcggtttttttgatcaaaaatttgatttttttgatttttcaaaaatatgcTCAAATAAGTCTGAATTATGTGtatttatgatcaaaatagttcagataattgaaaaaagcgTATTTGTGTAGaattaacaaaaatcaaaaatagacccaaaattaattatttggcaaattaaaagaatatcGGAACTTTCAAATTATGATTATTCTTGTTTCcattgatttcttttgtatttataAAGTgttgaaatgtgaaaaaagtTGTCGGAAAAcgattaaaaaaaactttcaataattttttattctagctgatcaaatgaaaatttctgcTTATTCATCAGAATAATTAGAAGCATCCTCTCCGTCATCAACGCTatttgaatcttcttctttttcatcatcacgcGGCCCATGCAGTATGTCGTCAGCATCAggaatttcttcattttctgaaaaatcaatttcttcatcagcacgAATTGGTTTTTCTTCTGgaataaaatgaatcattttttgcaaaatatcAGCAAAACTTGGTTTTAGATTCCTTTGAACAAGCCACATGGATAAACAATCGGCAATGAATGTTTTCCTTACTCCATGCTTTGGAAAAAACGCTCTTAAATGACTCCACAACCCTTCAACGGTATTGGTACATGCGCCTGTTTCTGGATCTTTGAAGTTCCTTTTATGACAGACCGTAATATGTTCATAACCAATATCTTTCAGACAATTATAGCTTTTCCATTTATCACTAATAATTGTTGTGCATGCTAATATCCTTTCTTGAATAATAGGGatcaatgtttcttttttcctgtCTGGCACGATGATAACAAAATTTGTTccagctcctcctccttccttcctctcaACTCCTCCGAAAATCCACAGcaaatccttctttcttcctcttccatatttccttctcctccaaacaGCCTCATCTATTTCGACGTATTTTCCCGGTTCTCCTAATTTCTGCATCGTTTCGTTCCAAATTTGTGTGCACACAACTCTCACAACGCTTGTCCAATAACCAATAGTAGGATATGAAACACCCGTCagcaaatgaatttgtttttattcaattccGATCCAATAGTACAATAGAATTTGcaaaacaatatttattggaagtttcattttggaaaatacggaatttttaaatattgagGTTTTTTTTCGGCAAGTTTGACACCAAAGATATTTGTAACCTTCTGTTTCCTCCCTGATTCTCCCTTTGCTTCTGCATTTAGGGCAATCCTTGGTAGTGAACTCTTGAAAACGTTTAAAAAACCAATTCCAcgtttcttctttatcatggAAGATCGTATTCAATCGAAATACTGTTTGActatttttttcctcttcagatCTTGCcataaaactttttttaatcataAACCATAGattagaatttttttgacttttccatgtttttttaaaactttttgaaaagactTTCCGATAGCTGAAAATTTGCATATTGCATCAATATATAATATAAATGACTTTCActatttttttgtgcaaaATTGAGAGTTCCGATATACTTTCATTTTgccaattatttttaaattaaatttcatttttttctgtgttaaGTCACATCGCTtataatcacaatcggatatagtcacaaaaagtcgtgcaaaaaccgatgtgattatatcgGGTTTTGACTGTATTTCCTTTaccaatttttgaaatgttttgaatatGCAATAAGTGTAAGGATGATGTGTGACATGCGCATTATGCAGTGTTCGTCTGTGGCCGCAAGCTTTGAAATGACAGTGAAGTGGAAGCAATGTGATTGATGTTAcgtaaaaatttttttgcttgaattatattctttttttgatcatgAATTAAAATTCTTcctattaaaaaaataataattatattttagaattaatcttttattttcgaaaataatgaaacaaattcgaaaacaaaaaaatcaattttgaaataaaagaacatATGGATTGCATCATGAACAACTAGTGTTCAGTTATATGTGTTTGCATTTTAATTtgttatcaataaaaaaaaaattttttttaaattgtgATTGATagtttttctttaaaaaaacgaggaaattaaaaattttcatttcttttattttttgatttttttaaaatgatatTAATCAATTATTCTGTCAAAATATTATGTTTATCAAGTTttaatttataaatattttttcatagcAATTAATCAATTAAAatcctttttatttcaacaaaagaaatcgaACAACTATCTGTTCCTTACAGATGATTTCGAAATTAGAAATTATTCCCATTTTATGAAcatcaaatttatttgattttttctgaggATAAACTTTGAAATGTTTAAGtttgataataattttttttaataaaataatttttatttgtaaacaaaaattgaaaacaatcaaaattcCATTATGGTTGAAGTGCCTTTGTATCAATtgataatttgaaatgacacaactttcatttgatatttgttatCATGATtatattgatcaaaaataggaatcaaaaattactatttgaagttgaataaaaaaaaaaataagtgaataaatttttatttattcgtTTTTCCCatgtatttttgtttttctgttttcttgtagttttttcatttttcgtaACGATcgaaaattataattttctgGAAAGTTGAAGATTCCAACCTATTTCTCAGCTTTATTTCTATGTTCTTACCaaatctcattttttttctttcatcttttttttttcttttttttcggttttcgtcttttttttttcaagtttttgttttgtcaaACTTTGTTTCTCCATATTAACAAGATTTTCTGTCATAACCCTTTTCacgaatttttttctttcataataTTCCAATAAATCTCCACAAAATCATCAAGACAAGATggattcatcttcaaagcaAATAACAAGTGTTCACTCCAAACTTTTGCTCTTAAATTCCATTTcgatcaaagaaaagaaacgatAAGTTATTATCTCATTAAGCGATTCCTTTTatattgttgaattttcaaaaattgaatttttttatatgtttGAAATAAGCCAGTTTAAATGAGAATCGACAAGTTCGGTTTGAATTGcagtttttttcttattccatcttcaatttgttcaaaatttgatcaaaaacaaaattaacaataattatgttatcattccattttcaagTTCCAAGTTTGATTCCATGAAGATTTTGACAATTGGAAAAATTCTCTTTTCTATAACTGATTTGTTACTTTTgtataaaattttatttgttgttgcgGTAATCGTTCTTTTTGGAACTCGTTTCATATTCATTATTTCGTATTTTGCAAAAGAATTCCATCCTGCTATATGAGGACTCGTTTTCATTAAAGcatcttttttaatttctgtTTATTCCTTCTTTTAAAGTTGCAAACCAATGGAAACATCTCCTTTATGAGCGtaattcaaatattgatTGTCGTGAGATTTCCATTTCTTGTCTTTGCTTCAATCTagttctattttttttcgaatgcCAATTTAACAAAATCTATCATTCTTCAATTTAAATGCATATATATAAGTTTACACGAATCCATTAAGAAATATGATAAAATGTGTTGATTTTCCAATAGaaatttttccatttgaaagttgcctcatttctttttgccagagtgaaaatttgattgatCATATTTgtaatcatttttctttcaaaaataaattcaaagaTATCACTTTTATATCGATAAAAGAAcgattaaaaatgaaaagttaattttaaaaacttcttcatttttatttgagtgaaaatatttgtttttaaaatagTTATGCAGGATTTAACATTGGAATGCTTAATCACTTTTCAAAGACAAACCACCTTAAGAAAATCAACATtccgaaaaaagttttgatttCTATAAATTTTCACACACATATATCGAgatcttgtttttcttttgtttctcatttaaatgatttttataaatgttgaatcaaaattttgaataaagacATTCCTGATATCACATAATCCAACACCTCCACATGTCATTGCTCATGCTCCTCTGTGAAGAGCatataaaaacaaagatGCCTCTGAAGCTTTGTCAAtgaaataatcagaaatgcAATTATTTAGAaaatcctttttatttttgaaagattacagttttattttattttatttttttttttcatttcaataaatagaTGATTTGTTAATTTTAAGTACTCAAACGATtccattcaatttattttgcgaatctttttctttaaattttttgaactatttttttgtgagtttttcaaagattgttcattaaaacaaaaaataaaaaatatttcgtcTTTCCAATCATGATCTTAAGTTTGCAAAAACCATCAAATAGATTTCTTATTCATAAGAAATGGGAAAAAGCCAAAACAATGAGCAAACGAGTTATATTAACGAAAAACCCaagtgtattttttttaatgttgaaCTTGATAAAGGAAGTTGTTctacaaaatattttcaaattctttgtttGCTGAACACATAAAGAGCGTTTTCAAGAAATGCgtgttttgttcttttcctATCAAATGGAACATTTTGTTTCTCAAGTGCTGCAGACTGGTCCTTGAACTTTTCCCATTCACGACCTTCTGCAGCACttgaagaataaaacatttccttctccttttgtcCATCCTTAtccttttcctctccttccaccACTGTTAActcttccattccttctgcttcatcattgacttcttccatcatcatcgtcgtcatcgtcatcatcatctcctcgttccaatcttcttcatccttgttcctcttcttttcctcattcttcttgcTTCCTTCactcctctcttccttccttttttcgtCGCTATTCATTTCCTCATCCATATCCTTCATTCTTCTATTTTgctccttcaatttcattcttccAACATTGTGATGTTCAGAATCTTCTCCTGTTCttcaatcctcctccatctctaTAAAGCTACATTTTGTCCCCTCCATTTTGCCCCTGATTTTTTTATGctcctccacttcttttCCAATGGAACATTGCACCTCCAcgtcttttccttcaatatgaagctcctccatttttcttcctccttgaTTTTGCTCCTCCATATGTGCACAAGCAGtgcattcctcctccaagtCTCCACAAACTGAGTCATGCTCCACCAACCCTCCTTTTCCTATATGATGCTCCTCCACTGTTCTTCCTCGATTAAAGTGCTCCTCAGATTCTCCTCCAACTacacattcctcctccaacactcctcctccaataTGATGCTCCTTTATATCTGCACCATCTGCGCAATGCTCCTCCATATCTCCTTCACAGCTGCAgcgttcttcttccttcttatcaagcttcttcctttctgcaTTCAAGATAGACAGCTTCAATTGTTGAAACAATTGCTTAAACTTCACATCcatcatcaaataaatatcttcttccgTCATAACgcttaaagaaaaagaagagtttgGATGTTCAGCTTGcgttgaaatattttgaaatggtctctttcttttatcttcttttgcgCTAACTTTTTTTGGCTTTGGATAAGGAAcggatgattttttttggtGCAGCTGCTGAGCAAGATGCTGAAGAACTGTTTGTTTCACGCTCAAGCTCTGCTTCATAATGCTTTGgcttttttgtctttctgcTCCTTTTGCGGAAAACGGATTCATCCATCTTTGAATCTCCTTTTTCGCTGTCTTTATCATCTGTTTCACCAAACCATGCTTCTCGTATCAGTTTGGaacttcttctgttttcgcCTCGAGCAACAagttcttcatcttcctcttctggcATATTGGTGATAACAGACGGCTCAGGCTCTggataacaataaaaagaataacgtGAATTATAACATGACAATAGAATGAATCAAACATTTGTTAACTGTTAT
>LSRY01001343.1_4842_15234
ttatcgtgcaatatttttaacagattccttgcggaaacgtgaagatttttaattacaaaaaaaagatcaatatcccatctgcccgttcaaaaatcaaaaattttttgttgtcaaggatatgtcatcacacgaatgatgaaaacaaattgtgatgaataaaagaaattatttttctattcttcttgctcatattcgaaatgttcagtcacgtcattttatttcaaagaatcatcagaagttgctttatcttcagtcaacataatatgaacgtcttattcgtcatcatcttcttcattgtcttcctcctcttcttcaataaattcttctggtttgtatctgcaaatagctttgacagtttccacaaatgatagctctcttgtcctgctttcacaaatgaggatgtgaaatcgtcaataaaattatccctaatattatttttttgcatttcccaacgaaacaaactccaaatgccttcaatcatattcgttcaaattttgctttctggatcaataaagtaattcttgtgacaaacagttttatgcgcataccctatctcttccagagatgcataagctttccattcatcgctattaactgtcgttccaggcaaaatattggctttgatgattggcagaagagttttttttttcctatttggaacatgaataatgaaaaaatttccttgttttccttcaggatttctttgaactgctccaaataaccaaatttgctttttcaaacgtcctttgtgaaatttccttttgtccaaaatagcctcgtcaatttccacgatagaatccagacctccttgtggttcaaatgaatttactgctattttggacatggaagctgcagcaaaagtaaattaaaacctacagtatttctatgaattccaagaagatgagaggtttgtgttaatgatcgtttaatccatttacacaacaagatgttcaggattttgtttaatcccactttttgattttcaatggataaacctgaaagcaaacttattgttctgtcacatctgaagcatctccattgtcttgagttaggatttcttttatataaacacatttctcttccgcattgtctgcactctttgtaccttgcatccaaaacatccctttgaaaccaatcccatgtatcatcagtgctgtggaacatcttgttcagatgatgtattttcatttcatgatcttccatttttattgaaaacaattattattttgatattgtgttgataaaaaaaatttatcgtcatcacgaaacatatttattattgatgatttcatttttagtattttgtgagtttccgcattaatttaaacgttgaaaaaagaatgtgtttaaataatgtctcaataaacattttcatgaaatatccaagtcggttgtttattgtgcaatttccaagaatttgtcgaatattgcacaatgaatatatttttttcaaaaaacctcaaaatattcaaaatttttcttctttcacatttaaggaaatttttcttctgcatccaaaggaaagtatttaagaattatcaaaaaatagaaaattcaaaaatgttgaaaaaaacaatctttaatgctcaaatgtttcatcacatattctttttctctcaaacaaatttcaatgtttcagaatacattaatttttcttatctaagaaagaaaatcagtgcaaataaactgttgcaattacgtttctaatcttttgtgatttttgaaaatatacatttagaagataaaaaaataaaataaacacttattagaatcgtgtaaaatcaatcaaagaaattaaccataaaaaaaagaaaatcttctgaacgattaatctttgttaatatacagattaaactaacttcaaaaaaaagataaaaaaatatttgaaaaaaagaaaaaataaatacacatcaaacgatttatttttattgcatgaatattaccatgatatatccaaaataaatacataacttgataaatatgtcctccattgtttgtaacacgcacaaaggaaaaaaaaaaatagaaacagaaaataaaaaaataaaaaataaaagaagaataaataaaccccttcaaccatcatttctctccactaccctgtgtttgttcctctcctcctcaccagcatcaatcctgctcacctcccactcccctttcatcttcattcccttcagagccaagcagtgcgtgtgccaccttctgatccctgccctgtgcccaatcgagtggaacacaatgtgcctctccaccatcttcccgtacatctcctcctccatctcaggcgaaagagctgacgttgcctcgtccaacagacagacctgcggacggtggaaaaacacacgcgcaaactgcaacagctgcacttcgcctggcgaaagcgacgaacacacagacgaggaggaggaaagagagctcagagaagaagggtcgtatgatgcataggaaggcgctggtaaagaaattgatccagagtcaggtgaattgacactcgaagaagaagaggaagaagaggaagaggaagatgaagaagaagaaaactggtatttctccatctctctctccagcagatggcccaaatgtacatcgttcaaaatgtctgaaagagcaggcgaaggcaagttgccaatgggcatcagagaaggaggaggagggaggggataggacaccaaagcagccagaggaatgtctggaagatgaggagtctgtggcagaacgaggagaacagacggaggaagagaagaaagaaggcggaaatcattttgttcgctccttttttgacttcttttatcaccatcactaacatattcattcatcacatttgcttctgcttcagatgattgagacacaaacaaattatcattctcaagtgatctttcaatcgattctctctctttcttctcctcatccaggtgttgtgatgcaaatgtcccatacctcactcctacacctccttcttcctcctccttctgccattcttccgctgcttctccttcttcttccttcgatgctttcgttctctttcttttagctttatctttcctctgcttctttgttttcttatctttcttttctttatttcctttctttccttcttttttgctttctattgattttttggttttttctgacacaaatacaatcttgtgatattcatctgtttcttcttcttcttcttcttcttcttcctcctcctcctcttcctcctcttcttcatcttttatttcttcttcatcatcagaaaatgaaaattcttcttttctgtttttcgttttcttctccttttcgttcaccatcgcctccaaaaacacatttccttcgcaaaatggccatattcccttgacgcaccttagcaaagtgcttttgccaacaccatttcctccttctatcagaagacgatgaactgtttgtacattgggtggtgaagataaagcagaagaggaagaggaagaggaaaaagatgttgatgaaaaagaagatgaagaagatgaagaagaagctgaagaggaacaagatgatgaagcagaagcagaagcagaagcagaaatagaatcaaaatcagaaaatggcacaattctcagtgaatcctcgttttcctccgggttcatcgagaagttcagtgaaaggtctctcaccattggcacagcgcattgcggaagatagactgagacatgggataagcacaatgaagtgattgaaatgtctctctgatgtggccgagcaaactgaagagagtcgctttctttggataaacttgtatcgacagaaggcgaatccaaaagaaggtctgttgatgctgctggtgactggattggcgagttttcctctgaaggctcttcctctttgaccatctcctccactttccccctcttcttttcggttggctcttctttttcgttgtccaatgaaggaattgattgaagattgtgggtgttggtttcatttacagctttttcatcttccatctttccctcttctttcctcattttctgttcatctatttcatctttctcattcttctcatcttttccttgccttttctctttctctttctctttctctttctctttctctttctctttccctttccctttcatttctcctttcatttccccgtccacgcctttcttccctccgctcttcatccatctcttcacacctccattccacttcccttctgcctcttcgcagacctccagaaacattcccacgcggttggtgtatgcagacagctcggcatatcgattgaacatcttcagaatgttcgcatagttgtctgccagcgtctgcagcagaaacataaagtccgaaatctgcttcgccacatcgcccactgaacgagttggctgaaatccagtgaatgaagaagaagaaccagaagtgcctgggaggatgttgtagttcatgttcatcggtgggaagatcatgctcagcagacgtgacgagtcccgcttcttcctcagccagctgttgcccagcattcctcgcgccagccatgaagaagaggctgctcgtcccgaagaggaagggaaaagaccagataaaatagacccagatccagatcctgtcatctcaaatatgtctgtgttgaatgcataccacgctatgattgcgtatgaaagaacatatgaattgaatgagcccacaagtaaaaataactttgtcactccatccaatattccgacaatcacttgattatggacaagcggtttaaacagactatccataacgcttttctctgcttttcctgcattcataagggcaatagcttcagactcaatccccacacgaacatgaccctttcgaaatcgcgcctctaaagtttgaagataaaacgatcgttttataagaggccttataatgaattgtgcggcaaagatcaaaataaaataaaaagcaaaaataaaaacaggtccgacccatccgatttgcatccagcaataaattgtatagtagacaagtgaaacaggagtatcgatagattttgatataacctctgcccaagcatctgtaaataaatttatatcttgagttaacctttgatcaggattaattggacgcttatcgaaatttgcaagcttataaaaaatatttgatttaagcatataatcagtttgtaatcgtttcacaaggaaataccgagatagagcttttatcaagtattgaaaaagaaacataatcgttttaattgtcgcaaacaatgtggaataacctatgccgtgccatattgcataagttaaagcttcgttatctttgtttccgattgctttggcaaaattacctcgaattaatccatactcagatgaaacaaccgtatgaattccaattgatgctgcaaggaaaaacggaagccataagcttcctttgatgctcaaaaatcttggactaggatgtgcaatagcgacaattcgaaaaaatcttctccaaaaatgcattttctttgttgtatcatcaggaatgttatttgtctctcctgcaagataatcacgattttttaattcgctatttttcttcttggattttgtattctcatgattgacctttcttttttgtaaatcaccacgcaaagatgatgatttagccattaaattaaaaacttttttgatcatagttatatatttcacaaataaacaattttaaagaaaatttaaaattttcattggaggattctgcgaatttataataattttaaactttttataaatataagacccaaattcaatgctttgttgaacatattttaataaattcttccagctttcaaagaaaagttgaatttcattcaacaacgctcattatttattgtt
>LSRY01000679.1_28988_39371
aagaCATATTCATttatgtgatgaattttcaataaaacttcaacaaaagtgttcaaaaaatttttaaatttttttctgaaatgagattttttaatattttttttactAATTCAAATCacgttaaaaaaaatttttaacgATTTTGGAAATAgtcaaataatgaaaaaataacaatacatatttttataaattaaaaaaatttttttaagaataaTTGTGATTAACCATaagaaaacatttattaGAGAAAAATGTCGTTTTCAAAACACGATTCGACATTGAATTCTCGATGCAATGTTCTGTGGTAAGAAATCAAGCGCATCGGTGGAGATGACGTGGATTCGTTGCTTGACTATTTGTTTTACACTAACAGGCAATCATCTTCAGTAATTAATGATATTCCGAAGTCTATGAATGGTTTggttttatatttttaaaaattgtgataaaaatattattttcactctctgttatttttttctttttttgtttattatttattttttttgaaacagaatatCACATAAAGCTGCTGGAAGACCTGTCTGTGGTGTACAACAACGCTCCGTTGCACACTCAGACAACAATGCTTCAAGCGCTGTCTCGCAACACATCATTATCCGATTTACAGGACTATGGATATGATGTCACAAAGGGGAAATTTATGTATGTCAAACAAACGCTGAAAAAAAACCAAGGGTTTATCATCCCGCCTCAAAAACCTCATCTTCCATCTTGCAAAAGtggtttgtttttatttgaatttttttgaataattttctgTGTTTGTTTAAGGCTTAAATGAACAGGATTGGGAAAAGGGCAACAACTGGATGTTAGCCCATTCCACTGAAGCCTCAACTTCTCTTCAATCAGtaaagaaaaagcagcgaGCTGAGCCAGATTACGCCAGATTTATTGACGAAGCAGCGTGGGAAGATGAAATTATTACAGAAAACTCTtctacaaataaaaaacaatcttctttatcttcaacatcatttcaacaaaataaaaaatcaaatgtcgtttcagaaaaaaattcttcttcttcaaattcttctccttctcaagcTGTTGATGCTCCAATCAACACTCCAATAAGGAGAGAAAGGGgttaaacaaaaagaaaaacaaataaatcacaTCAAAAACgtcattcttctccatctccaataccaattcacaaaatattcaaatcaaaaacttcttcacaaatttcaatttcaaaaaaattgaaagaaaaaataaattcttcatcattttaaAATGATAATGAGTTTGTGAGTGAGCAATTAGTTGATTATGCCACTTCACCCACGTTAATTCCACCTCAAGCATTTCaaactctcttttcttcattttcaaaagagaacAACACTTATTCATCTCAACATAACACACCAACCGATGAGAGTATTATTTCTCATCATGAAAATACCACACAAATCACAATAAATAACAATCCaacaaattttcttcattcaagttcttctccttcttcatcgacCTCTTCAGAAATCATATCTTCAAACACTTCATTATCAGCATCAACAAAAGGATTAATCAATATAGTCAACACTTTCTCTttggcttctcttcttcaatgcttcTCTTCTATAACAATTCAAAGACCATctttattcaacaaacaaacatCTTTGAAGAATACATTTTCAGGTGTTATAAATGTTTGTAATCAATCGGCAAGAGATGGAATGGCAGTGCGTTCGTGGGTCCCATCACTGATCAACAAATGGGAAGACTTTTGTGGATTTGGAAGCAGACAGCAACAGAATGTTACTGAGGCATTTGACAATCTTcaccaacttcttcaaaatacatCTGttatcaaacaattttttcatcccCGCCAGCCACTTGCACGGACACACAAGTAGCACGGCAGCCACACACTCAAACCGATCTCTATTGCGCATCCATGCTCAACCTTCTCGCAAAATGCTGCTGAAATCAAAAGGCAAAAGAGGAAGCCAGCAGCAAGTCAGAAGCGAAACTCAtctctttcgtcttcttcagcaaagACTTGACTGACTATTTCGACATCTTCTCCACATTCATACGCAGTtacatattcttcttcttcgttttcttcctcttcctcttcttctgttcctcaAGAACCACCTTGTTCGCCCCGCCTCacccttccttttcttctccaccacTGGGTCGGCTGTGTTGAGACCTGCAGAGAAGCACGATGGAAGACAGCGTATTGCTGCTGCCTGTTGATGGATGGGACATAGAGAAGCTTGTGTGCGACGGAGAAGAGGGGATTTTAGCTCGCATACTGAAATATCCGCAGGAGCTGAGGTTTGCTGAGAAAGGAATGAAGGCACTGGAAGACAGAGAGGATGAGATCTGGGCAAGGAGGatgagagaaaaggagaaaagtaagaaggaaagaaagagaaaagatggagaaggaaaagagaggaaggatagagaaagaaaagaagaagaggatgataaATCCTGAAATAAGCTAAATACAAACACAGAAGCAAGTGATGTTGAAATTAACTCACAAACGttgccttcatcttctccttcgtcgtcatcatcttcttcttcatattatTCAACAGATAGTGTTGAAGAACAGAATGTGAATGCACACACAACAAATGCAGCTGATGATGCTTTTCTTCAACCTCCTCTgaatattcctcctcctcctccaccttctTCAACTACTTCTTCCATACTCCCCTAGGtacctttttcttcttctttttcttcttcgtcgtcttctacttctctttcttctccttcttcctccttctccttcaccttcttcaccttctttttcttcatcttatccttcttcttcctccttcttcgcaTGCTGATTTTCGCATTCctgtgaagaaagagatggttcagctgatgaaagcgaaggagaaagagaggaagcagaaggagaaagaagagaaagaagcatcGATTTTGTATTCTGGTTATGatggtttgtttttctttctttctttctatctttcttttcttatctttttggaaaagggggaaagaatttttatttactattttttatttaaaaaaagaggaagatatttcgaattgagaaaaagaattttttgttccatttttttttcccccaataaatttttatttattttgatatatttctcattttccgTTCTTCTCTTTAATTCACACTTATTCGAACAATttgtatttatatttattattattattattattctttctttctttctttttttttttcctttctttctttctttctttcttcattcattcattcattcatttaaaTATTACTCAAACCAATATGTTTTCCAGGCACTTCCCTGATATCCCATTCTTCctacaagaagaagaagaagacggcgAAAGACAGAGAAAGGGAACAAGAACTGctggaagatgaaataaaccGAAAGGAAACAGAGCAGCTGGTGAATTctattgatgaaatgtttaCGAAATGAAAGGGTCAGCATATGAAATGATGAGgctgaaagaagagcaaaaagaattggaagcaaaaaggaaagagagagaaagagagaagaaggagaaagaaagggaagcgGAGAAACGGAGAAATTCGAAGAATGTGCCGTCGGCTTATTCGCttgattcattcaaaaaggaagaagaaaagaagaagaatacgaagaagaaagggaataATTATGTTTCTTCAGATTTGCAGAAGACGAAAGTTTTTGATCCATATGGTGAATTCACATCTCCGCCACCTGCTGCAACAGAGAGGAATGATACTGTGCAGAAGGAGAGCAATGTTAGGGGTTtgaaggggaaaaaaaaaagattattttattttatgttattttaatattatgtttgcttttgttttttattttgtttgtattttgctttttatcTTATTTTTGATGTAATTTgctcgtttttttttttttcaaataatcatttctttatttttccttttctttttccttttctttttttctcctttttctctttttatcctttttttttcatttttatgtttttattaatatttattacTAAAACATACTATTTCCAttcacatttatttatttattattttattttattttattttattttattttNNNNNNNNNNNNNNNNNNNNNNNNNattttattttattttattttattttattttattttattttattttattttattttattttattttattttattttattttattttattttattttattttattttattttattttattttattttattttattttattttattttattttatttttgattttaaattcaaattaGGAATATATTCCCTTGTTGCCCTGCCTCCTTCAACACGTCTGAAGAACTGGACAGCAACACAGAGAGAAGGAATATCCACGGCATATGGGTATGATATGGGAGTTTTCAAAACTTCTTTaaacatatttatttgtaattAATATGATTATTAATCATCATAATACATGTTAATAATCATCGGAAATCcataattataattttcaaattttttttttgaaaaaggtcAATTTCAAGTTGTTATGGGTTGtgatcaaaattgaaatattgaaatggCAATGCTGGATTTTCAGATAATTAAGCTGCATCAGCTGGATAATGTTTTCACAGACGAAGACGGAGCGTGGAGGTGGTTTTACGAGAATGTCTTGAAAAACGAAGGGAAAATTTGTGTCCgttgcagaagaaaaatgattgttCTAAAAGGTGAAAAGTTTAACAGATATTGGTACTgctcaaaatgaaatagaaagaaatcTGTATATGATGAAACAGTTTTCTCTGGGAACAAATTAGGATTGGGGAAGGTTTTTAGAATCATTTTGTGGTATTGGGAAGGTGCAAATATTAAGTTCATTTCGAAAATGCTGGGAGTGGATAGGAAAACTGTTGGATTTTGGTGCAGTGTCGTTAGAGTTTCCTGCATGGAAATTTGGAAATTTACATCAAAACCCAataggaggagaaggaaaagtgGTTGAAATTGACGAGGCTgtgtggaggagaagaaaatataagagaggaagaagaaaggaacaAATTTGGATATTTGGTGGGGTTGAGAGGTTGGAGAGAGGTGGAGCTGGTCCTCGTTTTGTGAAAGTTGTGCCAAACAGAAAGAGGGAAACTCTTCTTCCCATCATTTTGGAAACAATTCGAAGTGGTACTACAATTATGAGCGACGAGTGGAAAGCATACCCCACTTTGGATCAATACAATTACACTCACAAAACTGTATGccacaaaagaaattttgtAGATCCAGTTACGGGTGCGTGAACCAATACGATAGAGGGATTGTGGGGAACATTGCGCAAATCATTTCCTCAGTATGGAGTGAGAAAATCATTGATTGCAGATCATTTAGCTATGTTTCTGGTAAAAACTTCtttgaaatataaatttcAAGATATTTCACCTACGATCGTAAAGTATAAAGCTGTGGAAAAGCCAGCAGAAGTTcttgcagaagaggaagttgaagatgaagattccGAAATCACTCAAATTGAAGACATTttgggagatgaagaaactgaGGAAGAATCGTCAGGGCtcgagacagaagaagaaaaaacttcAGATTATGAACcataaatgatttttttttttatttttttcatattttttatttttcatccaCACACATTTCCGATGATTATAAACatgaataatgaagaatAGTGACCATATGaattacaaataaatatgttttaAGGAGTTTTGAAAACTCCCATATCGTACCCTTATACCATATCcacaatgaagatgatatcACAGACACTTTctatgccttcttcttcttcttcttcctcttcctcttttccctcttcttcttcttcttcttcttcttcttcttcttctctctctctctctcttcttcttcttcttcttcttcttcttcttc
>LSRY01000228.1_79502_89915
tcagacaagattccagaatggatgctggagaaggttgataatgaggaggagataaggaagagaacaccatctccttcaatttcatccacttcatccacttcatccacagacacttcagacacTGAATCCACTTTTGTTCGGAGGGAAGATCTGTgcccaaccacctcatccaTGTCCAATCTGGTGGACGCAATCGCATGTTCttctcctcatgagaagctgattgtggatttgagagattcgctgttcatgttgcttcatgggaggaataagacaaaagagatggcaattggctcattgaaagaaagggagatgacagctgctcagatcctgttctgggtggccaaTCTTGCACTCCACTcctttgatgagatggaaaacAAGCTTCAGACACTTTCCAATCTGAGCCCTCACATTGTGTTGTTCTCcgagcacatggtgatctgcattgtgatgcactcAGACCTTTTATCAGATGActctgattcatcatcgATCTCATCGACagttgtgacatctgccagcgatgatgatgatgaaagtgactcCCTTCCCTCATCggcatttgaggatgaagatagcttcaaaaaagagtgtttgaggtggaaggctccagagctgctgatcaacaagaacaTGGGGGCAACAAAGAAGTCGGTGGTGTTCTCGatcgggatgatgctgtgggagtgcctgacaCTCCAGATCCCGTTCGGGGAGTACGAGGCTGTGATTGCTGGAGACAAGATTGCAAAAGGAGAGGCTTTGAGCATGTGCGGAAATACTCCAAGCACATTCTCTTTGATCGTCAGCGAATGCCTCTCCTTTCAGCCTTCCAACCGGCCTTCTCTCGTCTCCATTTCGAGAGAGTTCTTTCAGAAGTTCCCCGAGTCAGCCAAGCTCCCCACAATGACTGACGCACTCTTCACAAACCAGCAATCAGCCATCAGCAGAAACAGCTGCTGCAGCTATTAGTGTTTGCTTCTCTCATCCCATCACAACCATCGCTATCGTTCCCAGCCCTCGTATTCATCTCGttatctccttttttcatttttgcttttggtGAATAATAACAAGAAAGATAGAAATGAGTGCTGCCCATGGCTTCTGAAggctttcttttgttttgttttgttttgtttctgttgcCTCCAAACAGGGCTTGGCATTTGCCAGCCAGAGTCTGATGTTTGCGTTTTTCTGTGTTGTTCCTGCACTTCGCTCGAAAGTGATTTTTCACAACCACTTTCGTTTTATTGCTTGTAAACCCACTTCAAAATGGAAAGGCACCGAGCCAAATGATTTCTGAAATCCTTTGATCTTCCTCTGTGAATTGCGTTCTTCTCTGAAATGAATGTTCCTCAAAAATGAATCCCAGCATCCTTGCATTGACTCAGCcaagaaatcaaaataaaaaaaatatgtgacATCGTTGGCACCTGCTCAAAAACCCAGAATGCACCTTTCTCAGCCTTGGCCAAATTTCTAGAGTCATGCCAAGatgacttttttttattcgttCAAAACATGAAATATGTCAATATAGAAATTgttgagataaaaataaCGGCAAACGATGTGAAAGGAAATGgcattcaaagaaatggGAGGTTTCAAATAAGTTCcatcaaaatgaagagagaagcaCTCtggaatttatttttttttattgaaagcTCATtgcctccttctttcaaacGATTCGAGACAAAAGGCAAGAAGCTGAGTCATCTTGCGCATTCTTGCAGCGATTGCACCCAGCATCTTGCATTCCCATTCCATCCCAAAATAACTGCATTCCCCAATGAAAAATTCCCACCTCCATCAACATGGCACAGATTCACAGAGTATCTCCTTCCACTTTGTCATCCTTTTTGCGTTTAGGCGTTGATCACCAGCTTGGCACTTTCAGCCGAAGCATAAATATCTCTTCCCTTTTGAAATAGAAGCGCGCTTTCGCTGCTGATgacacaaacaaaaattaggCACTCAAGCTTCAGCTTTCAATTAACTTGCGATGCTTCGggggaaaaatgaaataaaaaaatgtaatTGTGAACCAATGGAACATTTGCTGGCCATTTCTTGAACGCTCCAACTTGATCGGAACATCGCTTCTCTGCTTCCATTCGCAATATCCCTTGTTTccaatttgaagaatatgcTATCGCCACAACTCTGTGCCCTCCAATCAACACACGCACCTGCTAGTTGGATGCATGCCCTCCAATAAAAGAGctgtttttccttttcctcttatCCTTTTCCTTCCAGAATCTGTCTCAAAGCAGCAGCAACGATACAAATACCGAAGCACGCAAAATCATTTGTCGGCAAGCGCATCAGATGGTCAATGTCAATTTCAGTTCTTGTTCATCCAGccattttctttgcttttcgcAGGCAAACATCCCTCACATTTTCGCTTTCCACAAAATGTGACATGGCAACTGCACATTTTGGaggggaaaaaataaaataaataaaatgcgCCAATAAAAGCAAACTGAGCTGAAGCCTCTTCAGTTGGCCATTTCCCAAACGATTTTTCTGCCAATATGGCTCTCATGGAATTTCTCAGCAAAAAACtcttaaaaaagaaaagagctgttcttttcaacaaaagcatcctttccattcataaaaattccaaacctctttttttttcttgcaCCTACAACgcattcaatatttttatgttcaGATCCTCAAGCAGAAGCAAAGGTTagattctttttccatttttggaaataaaaaataaggcatcgaaaagaaaaggcatTTCATGCTCGATGTTAGACAATTCCAAAAGATTGCATGTCTTGAGATATGCTTTATTGCTTTATTGCGAGCAATGTCTTTCTGCGCTGGCACCAGGCATTCCCTCGTTTTTTGAGTCATCGAAAAGAATCTCCacaaaaatgagagaaatgaaataaaagagcATTATCATCTGCAATGAAAATAGCTTTTGCTCAGTGGCTTCTTGCAATGGTCGCTCTTCACCGAACAACCACAGTCCGACTCACACAAATTGAtaggaaaacaaaaatcatctttcaaATGATACGCTCTCTGCACAAATTGCAATCTTTGTTCAATGCTTAAATTCTATCGAATCCAGCAACATTGCACGTTCATCCGTTTTTGTGCTGCCTAAGAGCAAATACACGCTTTTTGTTCTCNNNNNNNNNNNNNNNNNNNNNNNNNtatttttgattttgaagaaattattatttgttgatcATTTCGCTACAAAATCTTTCAAACAAAGTGTACATGTTTATTACAACAAAGCACATAGTCCTGTAAATCAATTTATAATAGGCTTGTTAcgattcgaaaaaaaatattcaaacactttcaaaaatacgaaaaactggaaaagaaataaaacaaatgtttgTATAAAACTTGCAAATTAATCTGTTCgctattttttcaaaaataatttattttccaaAACTCAAATGCaacttcaaaacaaaatcttttggaatttgaaaatgaaaaaacaaaaaagttcatcaCTGAAAAAAAACCCAACaagcaaacagaaaattaCCTTTGAAAACACTCAAGATACAAAAGAAGttcgaaaagaaataaaattaaaaattaaaaacaaaaaaaaacataatatGAAAAGCAACATTAATTTTAGAAATCCTCCATTTCACATCAGAAAACATTTGAATATTGATTTCTCGTTTTTGGTAGACAGTTCTCCATCAACAACCTCATCTGCTTCAACGGGTTTGGATTCGTGGTTACTCAAGCCCAGCCGTACCAGCTCTGTGAATGCCTCATCCACATTCTCTCCTGTTTCTGCTGACGTCTCAAAATACCCACAAAATCCCTCTTTTTTGCACCAGTCTTCAACCTCAAATCGGTTAACAGCCCGATGCTCCCACTGATCGCTTCCATTTCCAATAAGGATAAGCGGGCAATCATTTGAATAGCTCGCCAAAATACCgtctatcttttttttcatctctttcaagTTATTAAAAGAATCATACGACGACAGTCTGAAAACAAGTGCACAAACATCCGATCCTCGAAAATTAACTCTCGGAATCAAAGTCAGATGATTGAAAGGCACATCCTAAAAATACGCCTgaacatttttatcatcagcagaaacattttttgatttgcaaTCAATACCGATTCCAGTTCTAGAATTGTATAGATGTCCATCAACGTATCTTTGAATCAGTGAAGTGAGGCCCACTCCATATTCACCAATGATGTCCACTTTCACCTTcaattcctcttctgtttcattcatcaaatagaaatatttttattacattcagatcttttttatcattatttGAATCTTTTCACTTATTAACTTTGAAAGAATGTCAATAcaattgttctttcaaaataaaaattaattgtgAAAATATTCGGTAGAGGGTAACAATACACCACAATCCAAAACCCATATATTCAAGCAGATAATTACTtgttattcattttccaaaaagaattataatATGAAACCTCCGGGTTTgtgagaaataaaatttttaaattttgggAAAATAACCTCTTTTTATGGGATAGATCATATTTGATCGTATTGGTGTCTCACATTCTGGATCgcaaatcaaatatttttcaaaaaacaaaacttttCCAAGATAATGAAGCAACGCGGAATTGGTTAATGAGATTTATGCCATTTGCAGCGAACAGAAGATGCCCTTAGTGCAGGAAAAATTACTCCAAAGAAGTTCTAGATAATTGCAGAAATTACAGGTGCTACAGATGTGGAAAATACTGCTCACTGTTAGGATTGActcctttgaaaaattcaaaaataccaatagagaaaataatgatgatatttctgTGTTTCTGGATCAACATAGAAATATATCAGTGTAGCTTATTGACTGATGTTTCAAGGCAAACTGTTGGTGGTTTTTATTCCATTGGAAGAGCATGCATGGCTGATTACGGTTCAACATCTTTCGAAAAGCTTGGTGGCCCGggaataattattgaaatagATGAAGCAATTCAacgataaagaaaatttcgaaaaggaagaagaaagaaacagataTGGTTATTCGGAATTATAGAAAGAAAGCATGAtggaaagaaagggaaatgtttgattgtgagagtgaaaaacagaaaaaaagagacatTAATGCCAATTATCAAAAGTTACACGATTCCAGGATCAACTATTTACTCAGACGAGTAAAAGGCCTACAGCTCATTGTCATCTTTAGGTTATGATCATCACACTGTTTGTCACAAATACAATTTTGTGGATCCAGAAAGTGGCATTTGCacaaatttgattgaaagcaCTTGGTCAAGCTTTCGTAAATCTCTTCCTAGAAATggaattaaagaaaaatacattgATGACTTTGTGACTAGCTTTGTTGGAAAAAGATCAGAAACacttgaatttgaagatttcattcaaaaattatttgcatATAAGCCCTttaatgttgaaaaagaaattgatgaaaccgaaaaagatgaaaccgaagaatctgatgaaagtgatgtgccagttttaaatgaaaatgatgaagaaactgaagatgAATCTGATTCTTTAGGAGCGGGCGATGGAGCAGATGCATCAGAGTTTGAATTGTGACAAATTtacttttttcattcgcaTTTTAACCCAAAGTAATAtattttctatgaaaattcatttttgtttttctttaaatcACGGAGTTGGCAGTTACCGAAAATGTTATAAAACAACGAATATTAACATGTGGAACacaattaaaataaatttgggTTGTGGTGTATTGTTACCTTCTGccaaatattctttttaaaaagtcaaattttaatattcatcttttgaaaattcaatgatttttaacatgatttttatttgaaaaaaattaatttttcattcgcttgaatgttttcattttgcatCAAAGCCTACAGATAATAAATTGATTTGCTGTaataattgcatttttttaataaatatattcattttgtttgaaagatTTTGTAGCGAAATGATCAACGAATGATATTTTCgccaaaaacaaaaaaat
>LSRY01001357.1_3065_13448
tttcaattcaaaagaTTTATACAGGGAATGATCTATTAGATGCCGAGATCGTCAGTTGTGCcaaataatcacccatatctTAATAacaatctctctctctctcttttctttttttttttttttttaattatttgatatttgattCGACAACGCTAATGTTTGTTTGAACAAACATCCTCTTATCCAATAAGCAAGgagtttttttgaatgaatttagatcaataaaaaataaatattttaatcAAATTATATTATCAACATATTCTGTTCGATCAAATATGCAATttgtcatttcattttttcattttcattttcatttgctttttcttttaataatttgTAATTCATATCAGTATGAAAGCTACTACTTACAAAGCATTAAAAGTTATGCTTGCAGCTTTGTTCGGCGCATGCTCGATCATTGCTTTTATTTCCGTTTTATTGATTCATTATTTGcttgaacaacaaaaacaatctGCACTATCTCTTgaacaatggaaaaaaaagattgcaAATATGCGCACTATTGTTATAAATTTGGAACGAAGACCTGATAGGAAAAATTTTATGATGTCTCAGCTGAAAGATACACAGCTTAAGTACGAATTCTTTCCAGCTATTGATGGAAAACTTCTAAATTCATCTGACTGCATAAACGAaagactttcatttttgagtcGAATACATCCTCGGACGAAATTCAATTTTACTGAAGCTTGCGAAACATTGGGTCCATATTTCTGGCAATATGGAGTTATTGGTTGCTGGCAAAGCCAtcttcaaatatattttgacATCGTTGAAAGGTCAAAACAAACTGGAATGGATGAGCCTGttcttatttttgaagatgatgcaaaTGTTCCTTCAAATTTGACACAAATACTACCTCAGTTGATGCCTCAACTCCCAGATGATTGGGATGCATTTTTCTTGGGAAGACATTATCACGTCTGTTCCGTAAATGTGACAAAAGACTTGTGCAAActtgattttttcttcgGCACTCACGCTTATATTTTGAACGGAGCAAAGTCAGCAGAAAAGATTATAAGTATATCCAACACTGAAATGATTCAATTTGCAGATGTTGCATGGTTGTCGTATACCGGAGGCTATTTAAATTTCTATACTGTGAGTGGAGATCAAATCGTTAAGCAAGACGATGAAGTTAGGAAGGTCAGtgatgttttgttttatggATAGTTATCCctattatttatttccttttaatttcttttccacttcaaaagaaagaagagatgttTTTTAGGTTTCTTGTGGAATGTTGAGTTTGTCGAAGGACATTCGTTTCATTAGTTTTTTATATAAGGATTTTGCTTTTAATTAGtgaataaaatattctttttgatttattcaGTTCTTCAATGTTTGTATTGGAAATTTGTGAGTACTCTTTTTCAAGTTATGCTTCAATAATCTTGTATTGTCTTCAACTTATTTAAAAGAATTTGGGCAGATTTTATTGGACCCGGTTTTATATATGTATTTATTTGGAGTTAACTTCACAGTCAcacaaaattaaatatttgagttttctttttgaaaaaaaactgtAGATAGAAAAAACATTAACTTCCATGATAATAACGGAAGCAGTGACTTTTTTGACttcagcaaaagaaaaaccacGATTTATCtgtatttctttatttcaaaacaaattgtttttttatttctttaagaagcataatttttattaaacaaAACAGTGCctttttgtgattattcAGCTTTTGTTTCCTTGTGGCAGACATGAACCTTGTCGAAATGTTTAAAGACTGCATTGCGAATAAAGAACAtgatttctctcttttttttcaaataaaatttttatcaaattattttgaacaCAATTACCCTGTTTAGGCTGTTTGaataaaagaatgattttttattaatcaaCAAAAGTCGATAACAACTATCCCTTTtgcaaaaaacattttataaataaaaaagtttccAAAAAGAAcgttttctgttgaaaggatatttcttcaatttttgtggCCTTCAATCGAATTACGAAAAGGTCACTTGAATATCTATCTTCGTAATTCGTTCTTTCCCAGAAAAACCAAACTTAATTCTGGATTTGCAATTTTCAGGAGAAAATCGACCTTCTCGCTTCATTTGAAAGTTACTTAATCTGTCTCAGTGATTTATGTTATATTCCATGAAAGAATATTGCAATGCTTGCTTTGAATCCCAGAATTTCCTTTCTGTTGGCAAAGACACTCAAGctcattgaaatattatccaaaagcaatgaagcagattgaataatattttcatgtGAAAGGATTACTACTGGAACTGAGGATGCTTGAATTCTAGTAATTTGCTCAAAAGTTATATTCTGAAGTTATCTtccttgtcttctttttcatttttctgtttgactTGTGAATAAAGGAAAACAGAAGCATCTCAACTTTgagattttttcaaataaatggaaaatcGCATTTTCCACAATTATCAAATCAGATGAactgaaaatggaagaaaatgaaggggAGATACAATTAATTGATATTTTGATAACAACTAATAAGTCTTTGCAcattgaaattcaaaattctttGGGCAGATGTTATCCTTTCTATTTCGCTTCGAAGTCATCACTCAACATTGAATTagcacttctttctttcatccgCTGTCCATACGATTGATGCAACATTTGACAGCCAGCCACAGGATTGCTGCATTCAGCAACTTCATCAACCCAAGTGGCGGGACGCTTTGCCAgtgaggaaaaaaaaaggatataTTTTGTCGCAAAGTCAATCGTAATGTTGTTCTCCAGGCagtttgaaaagaataactCATATTGCACACACAACAGCTCTCTCTTGCGGAACGGCTGCACTGGTTCAAAGCTGCACGTCGGCTCGAGAGAGACAGAAACATGAATGTGCAGAGGTTCCAGTCAAGCCAGACACCAGCTGAGGATGCAAGTTCCAAGCTCGTGTTCCACCTGGTGTGCAGAGACAGAGCAGCGTGCAGACTCAGAAGAAGTCAGAGGTAGAGCAGTTGCAGAACGTTCAGagtgaaaagaggaagatgcttATGCAAAGCAGCAGTGTCTGTGCTTCTCTGAAGGAGGAAGTTTCCAGATGCTATTCAGAGACCTCTTGCAGGAGAAGCGATATCCACTGGAAAGCCGAATGCTATGCCAGTGGAGCTGCAGAAAGATCCTCCGCACACATCAGCAGCGCCTGCTTCATGagataaaattatttcatgtgaaaaaaaaaatattttctggaaagagaaagaggcggACAAATGTGGGAGAAGCCTTTTGAAAGCAAAGGAActtgcagatgatgaaatgtcTGTGTGAAAAGCCATTGTTTTTCCGATATATTGCAATCTCCAAGATTGAATTTGAgtgaaaggaaagaggagacagatgacgaaaaatgaagaagaaatgctgGGGAAAGGAAACAAACACAATTTCCAGATTGAATTGAAGTGAATTTTAACGATcatgatgatggtgatattgcttcatcattgttgcatttttgagAATTGGAGAAGAACTTTCACATCGAAAACAattatgaaaacaaataacttttttggaaaagggaaatgaaaatatattcacTGGAAACATTGTCAATAAAAGTGACGGATTCGAAAGAAAGGCACTTTCCAAACAAACAAGGATTTGTTGCTCGACAACTGAAGTGAAAGATCAAGAAAGCTATTTGAAGATCAGAATGTTAATGCGAATCTGAATGAAGTTGAAGCTGAAGCcgaagatgctgaagaaggaaaagaagacaaagaaaatgatgaagatgaagaaaccGAAGAAGCTGATTTTTTGGAAGAACAAGATTTTGAAGTGGTTGGCGAACAACGCGAAGGCGAAGATGATTacgaagaaggcaaagaagataCAATTTATTCGAGCAATACAAACAGCTGGCAAAAAAAActcatcaactttttctttctttcttttatcgCTCTTCAAACATATTtcccttcatcatcatcaacgcTCAAGACATCTGCGTGCTTGCATCATATCTTGGCTAGCAATTCGCTTCGAATGATCGGGTTCAAATTCAACATGTTTGCTGGCTCCAATGATGCTCCCAACACATTTTGcgattttgaaggaaatgatgcTGCCAAAACACAATCTGATGGGGTTTGATTGATCCGCGAAAGAGATGCTTGAAATTCGCTTCATGAACCTCAAATGCAaagaatacgaagaagacgaagaagaaattcgAGAAATTCCGATTTCTCATTCGTTCCAGATAGCTTTGTTAATTAAAATGTCAATCTCAATAATCATTTCTTGGAAGATTCTTTGAACGTTTGGCCTCATGAAATTGCGGTAATTGCACAATATACGACCGGCTTGgatatttcatgaaaatgtTCATTGAGAAATAATATAAACACATACACGATTTGAAACGTGTCAATCAATGCGGAAactcacaaaaaaaataaaattgaaatcaGCAAATACAAATATGTCTTGTGGGAATGATCATATTCTTTGATCAACACATTTTCTAAATaacaattgttttcaataaaaatggaagatcatgaaatgaaaatacatcATCTGAACAAGATGTTCCACAGCACTGATGATACATGGGATTGGTTTCAAAGGGATGTTTTGGATGCAAGGTACAAAGAGTGCAGACAatgcagaagagaaatgTGTTTATATAAAAGAAATCCTAACTCAAGACAATGGAGATGCTTCAGATGTGATAGAACAATTAGTTTGCTTTCAGGTTTATccattgaaaatcaaaaagtgGGATTGAACAAAATCATGCACATTTTGTTATATAAATGGATTAAATTATCTATCACACAaacctctcttcttcttggaATTCATAGAAATACTGTAggtttttattattctttggCTGCAGCTTCCATGTCCAAAATTGCAGTGAATTCATTTGAACCACTGGGAGGTCTGAATTCTATCGTAGAAATAGACTAGGCGATTTTGCACAAAAGGAAATTTCACAAAGGACGtttaaaaaagcaaatttggTTATTTGGAGCAGTCCAACGAAATTTAGAGGGAAAACaaggaaaatttttcattgttcgtGTTCCAAATAGGAAAAAAAACACACTAATACCTATCATCAAAGCCAATATTTTGCCTGGAACGACAATTCATAGCGATGAATGGAAAGCATATGCCTCTCTGGAAGAGATAGGGTATACACATAAAACTGTTTGTCACAAGTATCACTTTCGTGATCCAGAAAGCGAAATTTGTACGAACATGATTGAAGGCATTTGGAGTCAGTTTCGCAGGGAAATGCCAAAAAATGGTATTAgagaaaaatttattgaCGATTACATATCCTCATTTGTTTTCAGCAAGACAAGAGAGCTATCATTTGTGGAAACTGTCAAAGCTATTTGCAGATACAAACCAGAAGagtttattgaagaagaggaggaagacaatgaagaagatgacgacgaagaagacgttCCTGTCATGTtgactgaagatgaagcaactTCTGATAATTCTTTGGAAGTGAGTGACGGAGCTGAACATTCTGAATATGAGCCAGAATAAACAAgaaacaatttctttcactcatcataattttttcacatcATTCGTTTCATAATAAAtactgaaaaacaaaattttttatctttttctttaggCAAATGGgattttgatcattttttttgtaattaaaAATCTTCACATTTCCGCAAGGAATctgcaaaaaaaattacacgAGAATGATATAATGTATCATGTATTTGCTATATAAAACAGAATTTCAAACGGTCGTATATTGTGCAATAACCGAAATTGCTGTTGAAGCCAATCACTTCAAGCCAATGACAGAAACAACCATCGTCAAAATCCATTTCTGCTCGCTTGAAGAGCAAAGGGAAAGAAGTCAGATGAACGACAAATCTCGTATTTgggcttctcttcttttgatggATTCCCTTTTGAATCTGCAACAACACATTCTGCCTGAAAAATCAGACCCATCGGAAATGAATGCTTCCAGATGGAGCAGTGCTttggaagaatttgatgtGCGATGCGAGACAAGTTCTGCAACTGGGACGATTTTTTCTCGAATTCGAATGCACATTTTCACATTTGGCAGAAATTCTGCTTTTTGTGCCTTTGAGCGAGGTTTGCTCATCATGCTTGGAATATCgcttatttttctgtttcaacttGGCATTTCCACAAAAGCTTCTGTTTGTGtggaattgttgaaaatcaatttttttctgatttgacacataatttttctttctcttttgatgatCTTTTGTtcttaataaataaatgagccattttcatttttgggTTTTCCACATACATATATTTGTCGATCAAAAgaagtttttgaaattttgattttggaGCAAGTTATGCATGAGATCAAATAAAATCGTTCTCTAAATCTTCAGCCCCAGCTGCTTGGGAAGTGTgctttgtttcattttgtcCTGTCAGATTGATATGTGATTTTGTCAATGCTTTTATTAAATGCATAAATTTGaacacattttcaattttatttcaaataacagCGTTTTCTTGGATGTGCCTGCTTAtgtttattccttttttctgttctgtAGCTGCACTGGTTGAGGAAGGATATGCCATGAAAACAGATGCGCATGCTCAGGATGACGACTCGTATGAAGTTCCAAAAATCATCTGGCTTTATTGGGAAGGAGAAATGAATCCGGAAGTGCGCTTTCTTTTGCACAACTTGAAGGAAAAAGTCAAGAATTTCACTCCTATATTTATCACAGATTCGACGCTAAGTTTGTATTTGGATCGAAAAACACTTACATCCGAATTGAAGAAACTTCCTTTGGCGAATCAAGCTGATTTTATTCGCTTTTCGTTGCTTTACAAGTATGGAGGTGTGTGGATGGATGCAACGACATATATTTGCAATGAAACTATTTTAGAAGACTTTCATCGAAATTTGACAAAGGCTAAAGCAGATGTGCTTGCCTTCAATACCCATTGGTCTCCCGCATATCATATCGAACTTGGGTTTATGATGGCACCTAAGGGAAGCCCGCTTCTTGGAAAAGTCTTGGAAGAATTCAAGATTATGTTGCCTATGGGACGTTTATCATACATGAAAGATCGAATTTATGGTGGAGTGGAAATTAAAAGTCCCGATATCCACCAATTTGGTTCGGATCCGGAGCATGATTACTGGGGGACTTATTTCATAGCTTATGTTTGCATGCAAACAGTTGTCCAGCGCGATTACAAAGGAAAGCCAAATGCCATTCTTATGGATTCGGAAGATTATTTTTACAAACTGAATATTGGTTGCAATTGGAATACCAAGTGT
>LSRY01001737.1_1_8820
caagatgcatatttttttgagttttttaatcaacactttcaatcgatctgtgtttagttgcagtcatacaaattttgtctattaaagatatccaacaaacaatgaattgcattgctgccaaatttgacaaaatataggcgagtttttgtgaaaaaagccaaatattttctcacttgaaaataaaacattggcaaatgagtattatacgaccagctgaaataaacaaaattttcttcttttttcaattattgtgtgtcaaaaagatatgaaacacaaacatatttctgtgtttatatatgaaaagtgtatgtgttgaatattctgaaatattcatgaacccattaataataaaaataatttgtgtgcaaatattcattaattcaataagtatatataaaaatacaaatataaaacttattttaaattgatttatagagtgatgttgagcatatcgtgttcaaaacaagagataaatgaattgaaaatataattttcatgcaacgaatgttcatttgacaggatcatcaacaatatcctaaacacgaatgaagaaaactgttcaaattgtggatcaaaaatgtgtgtttataaaagatctgaaacaaaaagactaaatagatgctcaaattgaggaaaatctataagcttatttcatattgcttcctttttcaatatcaaaattcattttaacaaattatagcatattcttctaaaaaactgtctaaaaattaatatctcacagacgtgtttgtagcggaatcctgatagaagaacagtttcattttggcattctcattgcagatcatcttctgtcaagttcttatttgaagattttgaagcgatcggaggtgaggtgagaattgttgaaatcgatgaaacaccgttgagaagaaggaaataccacaaaggaaggaggaattttcaaatttggttatttggaggaattgaatgggctgatatagaaagaaagagcagatttttcattattagagttgaaaaaagaaataaaagaacattattaccgttaatcccatcaaatatcaaaccgtaaacaacaatttatacggacgaatgaccagtctgcaagtgtttgctggagtataacaatattcatcaaactgtgtgtcataagtttcactttgcagatccaatcacaaaagtgtgcacaaacagcatagagagcttatggtcgagatttcggaattgtttaccaaaatttggagtgagaaacaaatatattggcgatcgccttgctgagttaatgtttcataaaaccaaaaaaatgaaatttcattcattcataaaaagaatattgtattcaattccagaatctgaaaaccccgatgaagatccagaagataaaacagaagatgagtcagttacgcctttttttgaagaatcattagaagatacatattaagatgagtttggggcaggagatggagaatcagcatcagaatatcaagaggattaaaaatttgatcccacaaatttttatttttcgtttattttatttttcgtttttttcgtcattatttgaaacaacattgtttcaaacatgatatagccagggacaaaacccggtatacttcagtatagaataatttttttgaatgtttatttaaaacaattccaaatcaaaaaacaattcttgattaactttcttgattatttcttttgaatgcctgtcaaaaatttaatctcttcaataagaaattatatcaaatagaatgatcaaacttccataaatcatatgaaaaaagcaaacgtttcttcgcctcttcctttcaataaattatcaccgattaaggcctcagcagagtttcgcaggctcccttccaaagtggaaaaagttgattatcttctgaaacaagatggaattaaaccttcagatcttgtgaaagataaaataattactcattcttccatttaccggcatctggcttaaaaaaaagcagggcgtgatcctcaacatgctggaagaccaggactattcaataaagaggaaatcgaggaaatagaggattgtgcaattgcacaaatatcatccacaaacaaattgacagtttcatacattatcagattcgtgtgttgttatttgtttgttttattttttaattgtgcatttttgatagtcaaaaaatgtgctgatgaagaaaaagaagggatgcacgcaaacgcctgaagtcaggaaaatcagcaaaaaatgggcacgcaggttgaaaaagaaaagtggattactcaaattaataaaaccaacttttatagattttcatcgccttcaagcatctaccattgataatatgaggaattggttttcgttgttgaaaaatgtgattgatgattgtaatatttcatcagatttaatcatcaatatggatgaaactggtatcttgatgaagcagtcggacgaggaaatagtagtaacaaaagaatctcaacatgcttttttaccagaagcacagagaaggaaaaatgctacattatttttttctatttttgcagatgggacgtcacttgatccaatcatgctatggccttctcagaccatttccgaggatctaaaggaattgaagtatcatcgaattaactgtttggcaaatgggacaggctggatgacaagaagagattttgaaaaggttatgatagaaatattattgccaaaaataaatgagaaaagagttgagcttcatggaccgtcttcctacgctttgattattcttgatgggcattcctctcgcctaagttttccagtgatatcttggtgcagagatcacttcatccatttattgattcttccatcacatacaacacatcttactcagccgctggataggtttgtattcgcgcatttcaaaagtagcttaaaaagagctttctcggttccttctgattcgtcaatttcttcttacagaaaatcattaataccagcagtatcagaagcggttaataactctctctctccaagaattgcgaaaaagtcatttgaagcatgcggaattttcccatttgacccttctatcgtatatcagtgccttccgcagaacattgaagcctcttcgatagcagaaaaagtggtaaacaattcttctctttcaagcagtatcagcatgaaattactaacaggagataattttttcgaaagcttttccatgcaattagataaaaaaagaaaagtcagccaaacagctcagaaacaaagcaggatgtttcaatttctaaggtgaaggaatcatctaatgttaaggacaaaagctccaatgaaacaggacctgttgaaaatgtcaacttaaaaaatcatagaaggaaaacaattattcacgatgatgtttcttcggaacaatctgattattcagaggatcggaaagagcaacgagatacatcagaagaagagattcttttccccagtgaaaaaaggaaaagaaaaccaacttcagaaagcaaatggggttccatcttcaattacagttaaaaatatttaatgtgagttacaaattatttgttctttgcttatataaacatgattcgacgttattcaacagtgctttgttttcaattgctttttaagcgccaatcttttttaactgttattttttatgcaaattcaattcaggcatttttatttggcttgttcgatccacctaaatacacgaaaaactcgatattcagttatttttaccatataaatgtattgaattgtgtcaaaaaaagctgagtggaatatcccgggttttgtccttgtcccgggttttgtccctcactatatatcagaagttggttgcagttaaatcctttataactcgtttttttaatcattttttaaactggccgaatgattcttatttgcctaaacattggcgacttttcaaaaagaaaaatacatatttttaataattctttttgaatgaatagatataaaatgattgttatttattatttttttaaaaatatagtgaaattcattaattttgagataacgaaaataaagcaacaaaatcaaattatgttgaatgaaactctcaataaaaaagtattattgataaattaaattttgaaaacagttgaattatagaaaatcttcaaattggaacttgaatttttgaaaaaactctctttgataagaatattatctactttatagaaataatgtgaattatttttgaaaaaataggtgatgaacttcattgagcaacagaaaatttgataacagttaagcatatgaaagacaacaatacacaaaatctgagatctcttctcattttttgaagatttcaaaatcattttgagaagaagaaaattatcatattttgaaggtttttgctttatttttaaaaattgaaaattgtttaatgataaagaaaaaattcacttcaaatttgtcgatgaggctgtgaaaaaatggggcaaaaattttgcaactaagaaaaaaactgagatttgttccaaactttttcaacaatcttttcattataaatcaaccgaaactatgcaaataattacagaaaaattataagattgagaaaaatatttgtcagagaaggatggaacaaaattcatgaagcaaaatatattgtcccaaataaaataaaataaaactcatgttaatttaaggcgaataattaaaaaaaaaaaaaagaaaaaaaaaaattaattcaaacaa
>LSRY01000720.1_1_6678
gatttaggagatctgtccttcttgggacaatccaccccgatgaagcggcaaaaatgtcttcgtttgatatggcatctgctgaaaagaatgaggaaagaaagaggttggaatcacaagcaataaaaatggtggttttggggaaagaagacgatgcgggtggaattgttgggctgaaggcgaaaattgcgcttggaggccaagctgaattgaaagaagaagaaagactgaaggagatgatgaacgaagatacacaatctgaacacccatcagatgtcaaacaaacttcatcaacagctattgcaccatctgcttctgcttctgcttctgcttcctcttcctcttcctcggcttctgcctctgcctctgcctctgtctctgcaaatccgcaaaagcctggttctgtttcaaaagagcccggaaagctgcaaaatgtgagtgctctgatggttcatgcccctcactcgtttccgttgactgagtctgtccagtcgccctttgaaggcttcagcgtgctttctcttctgcagtcgtcgtcgcagcaggactcttctcttcctgcctctcttttctcgtctcctgtgctctcttcagccaaagcagctgtcccgctggctgagcttgctgcattgccggcacaccgctcgggggtctcagacaaacaattcgatgtttctgcccagcagaaaagagctgagacaaaaatggctcaatcaaatgagaaaaaggaaagtgtgattgacttgacagctcctgaggatccagcatcgtcaattgattcttcatcctctttgtcttcttctgctgctacttctgcttcaatgtcttctttgacttctgcatcttcttcaacttcttcaacttcttcagcttcttcagcttctgtgtcattgtcaataccatcatcttctccattatcttcttcttcttcctcctcctcctcctctcaacccaaacatcctgattcttcaaccttagcatcatcatcatcatctatccaatcacctcacatattccacatttcacaatactctgaaacctcaattcaaaccatgccaccatcgctgttctgtcagtcttcgcttattcttcagcctctctctccaattcctgtctcgttagctcttatgtttggaaggccgctccacgattacattccacaatctcttcatttaaaggcatattcaaacaaagatgcgttttgctcgactctgcaatcgtttttcacgaaatgggaaggttctggtatttcgaaagcaaaagaagatatttccattcagtctagcaattcaaagcttcctcaacagcctaaaactcctaacggttgttcaatttatgttattttttctcaaaacaaagaagaaaccacaattataaaggcgctgagttcgtttttcgctcaacatcaaaagcttggtgcaactgttctatctctgccatctaattcccaattacaatctagcaatgattctcctacaattttgcgttcttcgcttacaatgtacattgttccttcatttttattttcatcgttgccaaaaactgtatgtcaagcaattgaaaagactaaattaattttaaaattgagtgattctgattcttttctaattgctgttatattttcagtttctgaatgatttatcagaaatattactttttacaaattaagacgttatgttttacgttattgttgatgttgaaaacaaaaaaataagaaatttaaaaagatctttcgcaacaaatttttccaaacatcaaagtttaattaataattttcattaaattcatttactgatttaataatcattcaaaaaatatgcaagcagtgggattcgaacccacgcacccatacgagtagtagatcttgagtctaccgccttggaccagctcggccatgcttgcttgtgaaaaaaccacttttgcaactcgcaattaaacatttattaatcggaagtattcaacattattaatttgtgaatatataattagaaaaattagatgtgattgatattcatttattcaactgttcatggttgattcacacttatatgaaaaataatgtggctcaacatttgaaccagaacaaaattcacaattgttagaagttgacattggataattatttcagtttgcgcaaaaaatacgggacatcgcaaaaaatacctgacaagatcgatttctcaacaaccgcaagaggaattattctgacagttttcctcaaaatacatttcattaatgcaaactcatttgataaacaagacttacaaaacttcctcgtttgtgctcagataaaataaatatcgatatctcggcgaaactcaaaatcctatttctccgaaattttaaataataaatctttctatattcagtcttcatgaaaatggaagtttgatatgccaaataagtttgtgtttatgagatgtattttgaggaaaattgtcagaatttttactcttgcagtttttgtgaaatcgatcttttccggtattttgtgcgatgtctggtgttttttgcccaaactgtttaattaatattgggtgatttttattgaaatcataacttttttcggagtgttcattttttaaaaggttgtttgtcactcggaagagattttgtctgtaatttgagtatttatcacaacaccttaaaaaacaaatgaaacagcacaaataaagatgtcgatgctttttcttggtcttttcactcttcactgttcttttgttgacattcaagaaaattttatgaaccgaaatttttgtatgaataaatatgatttctgacataatcacccatatattatttctttcaaaatttttgattcgaaattatgttttgaatatcaacaaaagaacactgaaatgtgataaggtttatgggtaagaatggactcagccgatactttttataatcgcatttttgagtatttttgattcaaaaccttaaaataaagaaattattgttgagagaaaatgtttattagctgttatttgaaaaaatgaaacgttagacaaaaaaagacacaataagaaatttctattagtgatcttctttgtcttcggatgcactggctccgtcttcaatttctgttgaatcggaatcataatagatagaatccttaacaatagataattcatctaaacttgattcttcatctgtattttcagtatcactattatcttttttttcattatgggtttcgatatcgtttaaaatagaaaaatttattgacaaaatttgacgaaattcagattctttcttttgttagaaataaattccgcaattgtatcatatatgaaccgatctctgatacctgttgtggataaaattttcctaaattgcgaccatattccttcaatcatatttgtatacactccgtcttcagttctgcaacgatgcttgtgacacactgttttgtgggaatatccatattcaggaaatgatcaatattcaggccattcatcggagaaaatcatgctttcttttcttatgtttgtaataataattggtattaggatttctttttttctatttctcgctctgacaatcgttaaattaccttgtttgcccagatcattcctttcaaccattccaaaaagcaaaatctgttttttccttcttcctcttttgaactttcttcgacgaagcaacatttcatcaatttcttcaatcatatttttccctccaagccacaatgattccgacagcaatgacttcaacctttttcttcgagctgcatttgaataaaaagaaacgggagatgggttcacgttaagaaaaatagacattttgagttttatttaaacgaaggaaaagaaaaagttgaaacatcaataattttgaaatctgcaattttgaatgataattaatcaaattggcaaatggtgattttcttctttttcatttaggacagcgaagaataaatgatgatattgaatctcttccaagaaacataaatgaacaacatgaactgcactttgtttttgatgcatcaagaatttgaatcccaaaccatccccaacaacaactgttatcattaaacattcgaaaatatgtcgataattcaactttatctttctgaatgctcttgataagaaaaaaaaaacaataaattattcaaccattttttcaaaataacatggatcaaaggattgaaaagttatttttttatttttttatttttttttattttttttgtttttttgttttgaaaaatagcatttatttaagaaatacaatatattaataaacttatagaaaataattatcctagatttaaatagtttttataaagatcaaaggtgtcgattgattcctcttttaccggtttatgaaagacatctttggtttaaagtcagtttgaagcttttgtttttgaaacaattctgatgaatttaccatttttgtccaaaatctctggcatgagcagaatatacgcgtacctctcaaattagcttgaaacttttgtgaatgatttattattaattgttattaacatatgtgcaaacctgaccttgcgtaaacgagttgttgataaattatgaattttttattttggcaattttttctcaaaaaatgggtgagatcaaaaatctttaataaaaaaaatgtcaaagataccagaaacaaaagacgtgatctcaaacatgaattacttgtttgctaatttggaacgtacttggaagtggattttcgagcatagacttcttcctgatactggggaatgaaaacactgcaaattgaaaaaactattgtgcaaaagagacaacgcatattttctaaagtgcaaaaagtgcctgaaaactacatctgtattaaaaggaacaacattatcaaaggcaaaaacaacagttaataagattatgcatgtgtttctgctgttttggctggaattaagcatttagcaaacttgttttttgttatatctggatagaaacaccgtttcatactattataatatttgcagggaagtttgtgttgatgtgctattcaagaacccaataaaaattggaggagtggggaaggaggtggaaattgacgaaatgttgtggagaagaaggaaatacaacagaggaaaaaggaaaaagcaagtttggatttttggtggtgtagaaagatctgaagaacgttacaaaagatcttttatggtggttgttccaagcaggaacaaggaaactctactagcagctatcaaaaagcacattttacctcaaacaactatatacagcgatgaatggaaggcgtacaattgtctagatgaagaaggttttattcacaaaactgtttgccataagagacattttgtcaatccggaaaataaatcagtatatacaaacacagcggaaggtttttgggcgcattttcggaaatttcttcccagatttggaatccgaacaagatttctacaacaatatatagcatctttcattgttcgttcgatgggtttactgacttttaatcaactcgtagaatctgcaattcatttgaacattgaaaacgaagaaatggttgcagaggaagaagaaaatgatccagaaaaggctaacgaagaggaagaaatccctgatatggataatcttcctgatgatgacacagattttggtgcagatgatggagcagacgcatcagaatggtctgatgactaattctttttaacgatttcatacactttttagaaaataaaaaataattaaaaaatattttcacccatttttttattcaaaatttgcaaaaaaaattattcataaaaatacaacaagctatttgcgcaagataaaaatacgatagaatgatcgagtattacaacacctttcgtcatgtcgattatgaagtgttttctttaggtacgcgtatattctgcatttgccaaatctcttcacaatgacaaacaaccttggaaaaatcaacattttgaaaaaaaatatataatttcaaaaattatcactcctatcggttgttcttttaaaaaatgaacaaatgatctattttttggttcattgaaatttcatattttttatgaattttttctatcgatctgaacaatatctcattcaaactaattgagaaaacaaaaaatcttcatagtgtgtttatttttttaatcaaatttgatagttttttttaaatttttgtgaaaaaatgaaaattttcaatgaagctgaaaatctcacatttacggattttcaaaaaaaaatgtgtttagcagacaataaccttaaaaaatattgcggttcattgaaaattctttatgaaaataactgaaaaaaagaagatttttcatttgccttaaattttttttcgaataataaattttcaccaattatatttataaagaatgaaacatattgttaagcaaaaaaatacaactcgtcttatgttcctgacttaagaaacgaaatcgttttttctgtttgcattttgtgaaaaatgcgtgagaaatagtggaaacatattgtttaataatttgtgtgacgatggatattttttttcaacagactactaaatacaaataactttattcacaaataaaaatttaccacctaatattgacaactgtttgaacacacttattgaaaataaacacagtctattcccaaaaaatggtgatctgtccgtttttaatgtcgatcattcctcaagttaagatttttattggatgtcattattgattggcgttaatatta
>LSRY01000547.1_1_5980
tcagccggcagcacaatcgtcgcggtgattccgtcgtccttcataatctctctttcccagtttcgttcttcttgttctctccgctgctgcctctcttctgatgcccggtgcatctcctgctgcagctgcgctggtgtcggcgccgtaccggctggcccttcctttccctgatgtccaaacactccagagggcacaggctgtcgagacggagcttgtggggaggatgaaggagggtgggaaggttgtactgtctgctttgagagagaaaatgaaggtgactgactggatcgagaaggatgcgcttcatctctacttggtccagttgcaagacgagaagaaggagaaacgttgtgagcagaagataaagcttcagatgttttaggattgtatgaaggaatagttgtgcgtctgcgttcattctctctttcatttgtaactgatggtccatcttcattgctgcttgaatcggaatctgattctgtttcagaatcttccaaatcaatcacaatgctctcttcatttttatttttttgtggaggtacttttcccttttcagatctgccagaagttctctgttgattcccaccttgccttgcccttgattcatcttcagattctgatgttgattcactggaagttgtgctgctactttcgctttctgactcttcttcttcactgtcatcatcttttgttcctctttttgttttttgtggttgtttatttttcacaagagcagtaacattatttgaagatgaagttgttgtggcagatattgctgtactttcatttcttgaagcaccaaatgcatttggatgtacatcattaattggggtaattggttcttcgtcttcctcatcacttagaagatccaagtcaataacaatctcttcaggctcagttgaatcaagaggggtaattggttcactatcatcattctcttcttcagatatatcaggaggaggtggcggcggtggaggcaagtcgtcatcaaaattgctttcgtttgatggaaaagcttaatgatataatgaattcaaaaataataatagtttaatagcaaaaacaaaagctttataaaaaggccaatgattaaattacaactttcactattagcgctcataatttacaattgtacttattccagacgcgcagttttattgagggattttccaagaacaacaaaaataaaaattgatctaaaaaataataataattctgaaaggattaatgagctgtcctttgttgacagatcgtgcaaaaaggagaataatgcacgatatatctgaaatacaacgagagaagccagcttgtattgaactagttccgaatgattctgctattaacaagtattgctattttttgattgttttgtgaatgttaattattaaaaagattggacgtttggataactgggcctccagattctatatatgaaggcgaaagatttttgcttcgttttgtttttgactctaactatccaattgataatccaatggttacatttgttccaccatatgtaccaaaacataaggtttcaattgttttaaatttattttaacgttttacatatatttttatagcattgttattcaaatggtcacatatgtttatcaattctatatgcacaacattggtctccagcaatgagtttgaatgtttttttactgctcgaactttttcaaatagcgaaataaaaaaaatcttttttatttttgcatttaaagctgttgaaagtgtatgcatgagcataataagtatgctgagttccgccaaagttaaggtatttttaattagaagtttttacattgaaaagataacaaattattatcacaatcttataaaattcatcaaaacagagcactcctccaggggacgcaatgcattcaatgcaagctcattctgatcctcgtaagacaagatggatatttgaagatagcaaatgttgatagacaaggtcacaaagaataaaatatattcatcgtttaatgattctgaaagcgaattatcaattttgcagcatgttcacgctgaagttatgcaaaggcaagttttatcctcacttcaattgttaagttttaattttttggattctatatttcatttttaatagccatcatttatttggaaaatgatggtttagatctattttttatctctttgcaaatattattttctgcattttattattcattacaatatttatattaacaaaaaacttgcagaatgaattgtaaagaagagcaaaaaatggagctggaagctttaaaatctgtttatatggaagagtataccggtttgtaatatttgtaattattttaaatgagtagattgcaatttatttatttattttaattactgattttaattttctggaaattttggtttttgaattaataattaagaaaaaccttcgggtaaatggagattttcattacttgtgttagaagatggtgaggaaggcaaaagtatgtgaaattgctttgactatcattcattaaacgcttttctaataaattctaaattgacataaagaaattagttgcgttctatttgtttcttatccttcaaattatcctgaaagtgaaccacctgtttttgatgtgtgtaaaaattaaaatcaatttatttttttaaataaagttttttaaagattcgttcgtttcaaggtgtttatgaaaataaaaaagatttaattatgaatgaactaaagcaattggtttgaattttcatttgataaaaaggtttaacactttccagtgtgaagaaaatttaggagagcaagtgatttttatgcttattgaccgcctaaaggaacttcttgtagataatcaaataagattcacttctctgaccaaatcaagtgaaggaaaggaaagctcaaaagatagtgaagatgaatcagatgatgaaagagagcttgatgaagaagaattagaagcagaagagaagagaagagaagaagagttgaatgcacaaatggaaaaagaaatggaagaacttgaaattaaaagaaaaaaaggaacacccttttctgttgaagagtttaaggtttgcacaagcatttaatgaactcatcgaattatcaggatttttaatcattgttttaattgtttcaattttcattacttagaaatggaaagaagtgtttgaagcagaaagaatttccaaatttggttcatctacagcgtctgcttcttcagttacaaaacatctcgctcaacaatcttcttccactccttcctcttcttcagcaacacctcaaataaatagaatgactggtaggcaattatttgagagtggtgtattaaatgcaacagacgaaccagatatcgaatgaattatatgagggtaagtagaattaggaaaatatttttttgataattatcttttttgtaattttcaagcataatataagttatagattaaaataggtttataaatcaataaaatagaattaattacttttatgtcaaatggtcatacatctcattcttttttctaaactttttttgcaaattttatgataagaaaaactatcgattgaaagattctttagtttttcataatatcagaaagaacaaaactaaaaacatcaatcacagttttttgaatccaaaacattttaaaaaatccaaatatctcaatgaaaaaaacagaaaattaattgtaaatcatttttcatctataaatacaatacgaacaaaaaataactatcacttttcaaattcaattccgattgaacatcatcaacttacaaaacatttaagaaaataacacataaaaaaatttgcaaaaaaaaattttcaacaactccactcaaaaaaaaagaaacaaaaaattttttgataatcacaaaagcatattgcacaaaaNNNNNNNNNNNNNNNNNNNNNNNNNNNNNNNNNNNNNNNNNNNNNNNNNNNNNNNNNNNNNNNNNNNNNNNNNNNNNNNNNNNNNNNNNNNNNNNNNNNNNNNNNNNNNNNNNNNNNNNNNNNNNNNNNNNNNNNNNNNNNNNNNNNNNNNNNNNNNNNNNNNNNNNNNNNNNNNNNNNNNNNNNNNNNNNNNNNNNNNNNNNNNNNNNNNNNNNNNNNNNNNNNNNNNNNNNNNNNNNNNNNNNNNNNNNNNNNNNNNNNNNNNNNNNNNNNNNNNNNNNNNNNNNNNNNNNNNNNNNNNNNNNNNNNNNNNNNNNNNNNNNNNNNNNNNNNNNNNNNNNNNNNNNNNNNNNNNNNNNNNNNNNNNNNNNNNNNNNNNNNNNNNNNNNNNNNNNNNNNNNNNNNNNNNNNNNNNNNNNNNNNNNNNNNNNNNNNNNNNNNNNNNNNNNNNNNNNNNNNNNNNNNNNNNNNNNNNNNNNNNNNNNNNNNNNNNNNNNNNNNNNNNNNNNNNNNNNNNNNNNNNNNNNNNNNNNttttttaggcaaagggctactttaagggtacccaaatatctttataaataacgcttcattgagattccagtctttttcattcgttttatggacaaattcgtattcatgatgatataaaaaaagtgtttttaaaatcacataaattttagaaaaaatgaattaataatgcaatagtgatccattatttttcatgatcgaaccagataaatgcaaaaaggaatctatttcatcaatgtttcgaatatttttagactttcattcaacctggaaatggttctacgagaaagtgatgaataatcaaaatgcaacttgtccaaaatgcgctcgaaaaatgatcttatgtaaaaaatcaacatatgtcaaatttttcaaatgcaaaaagtgctcaatcaaacgttcagcattcaagaacacagtttttttcggatctcatctgaaattgaaccaaattcttcttattattttgatgttgtggattggtttatcagttactcaaatcagactgatcacagatgttacgaaatcttcaataggatattgggggagtgtaataagaacagttgcaacagaactaatcaacaaacaaaatatttcactgggtggtgaaggagttattgttcaaattgatgaggcaatatggagaaggaggaagtacaaaagagggaggaggaagaaacaaatatggatttttggagctattgaaaaaagaagcgataaagatgaagcaaaaaaactaattcaaattgttccaaatagaagcaaaagaacattgattccaattattgaaaaatatattaaaaaaggaacagaaatacatagtgatgagtggaaggcatacaattgccttgaagaaatcggttacattcacaaaactgtttgtcacaagcgtaattatgtcgatccagattccaaagcttgtacaaacaaaattgaaggtttttggagccatttgaggtcgttttttccttctcatggggtcaaaattaaatttttacctgattatttatctctttttttgattaaaaaaagaaagaattataattttgaacagttcatattggatatatctcgatctgatgaaatattgaaaaaaaaaagcagagatgaaatgaaattgaaaattatgcatgatgatgatgatactgatgaaacagatgaaacggaaatggaaatcggagaaaatatgttgattaatgaaaagaaaaaggagaaaaaaagaaaatatgaagaaagcgaagatgatgtcccagatatagatgatattttgccgaatattaatgttgacgatgattcgacttcgtcttcttcagaaacatctcaatatgaagttggagatggtggatcggcttcagaatggaaagaagattaaacagagaaatttccgaaattgacctttttagatcacttttctattttatggttcatttcgtattcaaaaatacattcaaaacaataacatgatcatttacatttttgtaaactttatttcaggtgttttgataatatcaaagttaaatatttcaaaactaaatatatgataaaataaataggtacccctaaagtagcatcttgcc
>LSRY01000293.1_64060_74425
CAAGTGCCTTTATCGTGGCTGGTGCTGCCCCAAGACCATACAAATAAGAGTTCACACATTTTGTCCGCTTCTCCTGTGAGGTTTATCCTTCAATGGATAAATAACATGATTGCGAGCTTCCATCAATTGCATAACTTGTTCTCGTTCGTGCCAGTGGAGCATCGATTTGCAGACCTTACAAACTATCCACTTCCggttaattcatttttggctcatggagaagaagtgatGAGAAAGCCTTCTGTTATTCTGCCACCTCAAATACGAGTTTTTGGAGCATTTATATGCGAGCTCAAAAAAGAGATTACTCAAGCACTCAACAGCCAAGAATTTaaattaataattgaaaagatgaaagaaaatgcaagATGTGCTTTGAGTACAACTAAATCTCGCAAAAAATCACAATCATTTCCACTTCAATCGAAAGTGATACATAAATTTGAAAGTGTTACTTCAAGCAATACCATCCAAGTCGGTCAAGAGCTATTGCACAGCTATCAAGCTGTACACTCCACAAGCTCTAATCCAAAATCTGTGGACTctcattttataaaaaagcATCATAATATTTTCCAACCTTTTGCTCAGACAAAAATTTGTTCAGAAACAAATGCAACTTCTTTGTTCCCTTCTTCTCGTGTCAACcctttgaatttgaaattttcacaGTGCTCttatgaaaaggaaagtcAACAAAATAAGTTATTTCATGacaattatcaaataatagaaaattcaaaaaggaagcatggattttgtgataattgttgcgaaaatgaaatgacaTACTCTAACAGTTACTTGCAAGAGTCAAATGAGCTTATTTCATCTGCCAATGTTTACATCATTCTTGTTCCTTCCACTTACCGATCTCTCTCTGATCTTCCAGAACAGCTTGTATCTTCAATAAAACTTCGAAATTTATTTGCCTTGTTTTTCGGGGGAATGCATTTATTATGCcctcaatctctttcttttgatcaaaaGAGTGTAAGCATTCAGCGCACGGATTATCCGAGTCTCGACAACACATTCCATGCGGTGGCATCGAGTAAGTCGTCGAGTCGTTTCTCGCAAGCCTCTTCGTTCTCTGCTGTTTcgtctcttctttcctcctcaCATGACATTacagcttcttcatccactcaTTCCTTTTTAGATTTTTCTGTTCCCAATCCTTCAAAGATTATTATTTCTTATAATGAAGCAGATCGGCAGGATTTTATTCCTCCGTCACTTTCAAGAACGCCTCTCACTTCTTGTGGCCTCCCTTTCATGCGGTTGTGCATATGCCTCCGAAATAGGAAAGGACAGTTTCAGTTGCTCAATGGAGATGTATTGGATGCTCGTGCCATCCAATCTCTTCATGCTTTATGTTTTCCAGTGACTTTGTCTGGCTTCTATCGCCCGTTTCGATCCGTTCTTTCAATAATTCCTGATGAACGTGCAACGTCTTCTAGGCGTTTCTGCAATGGAGTTGATCATTCCACTGCTGTATCTTTTGAACTACAAGGGTCATCTTACTATTCAATGGACAAAGTTAGTTTTTGATTATCCATAATTATTAACAAAGTTATAGTATTAATTTCTGGGATTCACTTCATGACTTTGAAATGtcacaaacaatttttgcatttttttgttattatacATGTATGATAATAAATCTTTATGTATGTATTACAATTTGACTTACAATGcttcatatttatttgcGTAAGGTTAACCGCTTATAAGTGTGTTATATATGTATCTCGGCATTTTGTAAGTGTTTATTCCTTTAATATTCTTTGAGTGTAATTTATATGTTTTTTACGCTTTTCTTACAATGTGATTATTGAGCTAACTGCtttgcatcatcttctttttatcatgaattatgttttttttttttttttttttcttttttttttttttttttttttttttttgttttgtttgtttgtttgtttgtttgtttgtttgtttgtttgtttgtttgtttgtttgtttttgcaatGAATACTTTTGAATGTAAATCATTTTTCTCGTTTACcgtttttgaattcattgtgcaaaaagtcaaatttttaatcttcttttttttttttaataacaaatttgttgttgaaagattgaatataacttttattatttgagaaCTGCTTTTGAATTTAGTATTTTCTCAAGCTTTTACAATgttgtcatcttcatttaCTTACATTTCTTTCTCACATACAATAATGTTTATGttctttgttgtttttaaaataaaatattttctcaatcttctttcaattttgctCCAAGagttcctcttctttcaatggTGTTTAGCTCTTTTGCAATTTCAGTCGCCAGAAGCACGTTATTTTCTACGAGTGCAATGTTGGATGCTAAAGATTTTCCCTCTGTAAGCTCACAGATTTTTGCGAGAAGAAACGGAGTCGAACGCTTGCCAGAAATCCCTTTATCTTCAGCTTCGCtaattgctttttcaataacTCCGTCAATTATCTAAAGAAACGGTATGTAAATGTAgcaaattattttaaaatgatgaaaagtcaaaaaaatattaaactACAAAATAAAAGTCAAAGAAATACCTCATGAGGaacttctttatctttatcgaTAGGATTTGTTACAATCATCCCATGACTTGATTTGAGAATGTGTTTATTGACAAAATGCATTTCAGCAATTTCTTTAGCTGTATTCAATTGCATTTCAAGTTTCAAGCCCgaagttgaagaataaaaagcaGGAAGATCGCTTGTTTTATAGCCTACAACAGGAACACCTTCCGTTTCAAGATACTCCATTGTTTTTGGAAGATCGAGTATTGCCTTTGCACCAGCACATACAACGATAACAggagattttgaaaattccCTCAAATCTGCTGACACGTCCCATGTTTTTTCTGCTCCTCTATGAACTCCGCCAAGCCCCCCTGttgcaaaaacagaaattccAACTGATGCAGCTAACTGCATTGTTGCGCAAACGGTGCATGCTCCATCAAGACCTTTTGCCATAGCAAATGCGAGATCTCTTCGAGAACATTTTAGGACTTTTGTACCTTCTTTCCCTAAATGTTCTATATCGTCGTGTGTCAATCCAATCTTTGCAACTCccttcaaaaacataaaatcaaaaatatcaaaatccTGGGATGAATTATTGAAGTCATGCCCCAATGAGTGCAATAGTAGCTGGAACCGCTCCATTCTTTCGAATCAGATCCTCCATCCTGTACGCCATCTGGAAATatataaaatcaaaaatatcaataaagTTATCGATCTAACCTGAACATTTTCCGGGTATGGCATTCcttatatttcaaaaaatagaagttTTAAgtaattatgaaaaaaagttttcgTTTCAAACCATGTGATATTATAGTTGATtctaaaaaagaaatgaaggaaatgatgcAAATTAAAAAGCCAAACCAAGTGCAACAATTGGACGCTGCTCTCTTAATGCCTCTTCGACTTCGTCACTTGTAACGATTTTTGGTTCGTGCTTTCGTTCAATAATTTCTgtcatttatcaaaaataaatatttgaggGAAGATCGATAATTTCTTTAATGcagataattatttttgatatgaaagagattgaaattgcttgaaaataattcttttgtaGTTTGATTCAACAAATCATACACAAATATTATagattgttcaaaaaatagattgaaacaaatttttcaaaaagagaatcTGTTGAATGCTAAATATTTAGTAAAGATAACTATCGTGCAATTATGGAaatcttttgatgaaaatatatcCTGATTAGCCCTGGGTGATGTAAGGAAAATTTTTCTCCAAGCCCGTCACCAGTTTTCCACCtggtgaaaaaaaaaaataaaaataaaaataaacaaaaaaaattaaaataataagGCAAATGCATACTTAACggcaattttcaaaacaatgaaaaaacagtttatttataaaaagtGAGTTATTTAGTGTAAACATGTGTTTCTTTGTGACCATTGGCAGACAAAATTGGTTTCCTGACGGACCGAGTAATAATGTTCACATCAGAACATCAATTATTAGAACAAATAATTGCATATGCAAATATTgctaaatatttattcaaataagcgaagaatgaaaatgcatttctcaaaaaggatattgacaaaaaatcatatttgaaatgaatcgACCATCGGACCGTCAGTGAAGTCAGTGAAGTCAGTGAAGTCAGTGACTGTAAATGGAGTCAGTATTCTACAGGGAagtaatttttaattaatttgtgataaaaagaaaagttcgaaaaatagaataaaacgaatatataaatatattttgatttatgcaacgaaaatttcaaaaatcagagaaaataaattaattctTTTAAATACCAATACTGATGAGGGTTTTTAATTACTGACGTACGcggaaaaatttttttaatctgTAACACATGTTTAATTTAGTGCATATATCATGAACAAAATATGTGCGAAAACcatgattttttgatttttgaaatctgttGTTTTCACATATTTATGGGATTTTCGATCAttcacaaatcaaaaatttttatggaAGAAGTGTCTGATTCAGACTATTCACTTGCTATTCCAGGaagaacaacaaataaattattcaGATTGTTTCTCAATTCGgagaaatcagaaaaatggatatttaagaaaatcatcaaaaacaagcCAAAATGCAGAAGGCACAGAACTGAAATGAATTTACGGCGTTACTATGGAACGATGATGTGGGTTTGCAGGAAATGCAGCAATAGACAATCAGCATGCAAGAATACGTCATTTAATCGAAGCAGGATACCTATAAATGTAATTTTGTTAATCAtactttttatttggaaCGGTGCTAGTGTGAAATTTTGCTCGGAAATGTTGGGGATACATAGGAACTCTGTTGCATATTGGTCATCTGTTATGAGATGTTGCGCGATGGACATCATAAATCAGAATGAGACTATTCTTGGAAGCGAAAACATTATTGTAGAGATAGATGAATGTGctttgaggagaagaaaatatcatagaggaagaagaaagaaacaaatgtgGGTCTTTGGCGCAGTGGagcgaaagaaagaaaaaatggatgaaacaagaaatttttttgtcatgATTGTTCCAGACCGTTCTGCTACGACGTTGATTCCAATCATTCAAAAGCACATTCTACCGCATTCAACAATAATGTCAGATGAATGGAAGGTATactcatctctttctcgttTAGGATACAATCATCTAACAGTGTGCCATAAGAGaaaattttctgatgaagaaactCACGCATGCACAAATACAATCGAAGGATTATGGAGCCATATgagaagattttttttcaccACGGCATTAGAGAAAAATATGTTGCTGATCAACTGGCTTTTTGGATGATTCATAAGAGAAAGATTGTCAGAGTTGAAGTAATTGTATCCAAAATTGTTTTctacaaagaaaaaacaaacagaagaatctgaagaagatgaagaaacagaagaaaatgaagaagatattccTGATTAAGATGATTTGCTTATTTCTAATGACAGCGAAACAAGTGAAACCGACAATATTGACCCAGGCGATGGTTTATCTACCTCTGAGTATTCAGAAAACTCATAAAgataaacttttttattttattttgattttttattatgtttatttatttattttttgaaaaaattttgacacattttcataatttttgataaattaaaattttattttaatgaatttcCGCATGTTTTTAACAACTCAAAACATCACAAATGATGTATTTAAGCAATAAGCAAACGAAATATGCAAGAATTAGAAATTGCTGTTAAGTGCGCATATAccaataataattataataataatgaaaatagaaaagaagaagataaaaaccgagaagaaaaagtagaagagagaagagaaaaaagtgattgTCTTGATAAGATGGATCCAAACGATGTGTTCTTTCTTCGTTTTATGCGAAATGAGGAATGAAGTGCATTATCACCTTATCAGCAGCATTGTTCGAGTGCATAGAGCGTCAACTGATAATAATGGAGATTTAAGCTTCAActgctttctttgtttcagAGCAGCAGCGGAAAGCAGAGctgtgaaaattgatgacCTGTTGAAGAGTGGAGTGGTTGAAGtatttttggaggaaatgcaGCAAACAACGTTGCAAGAAAAATTTGTATCTACTTATTTGGATTTCTATTTGAATCTTTCAAGGAATTTGAAAGGGAACACGGACagtgaaattgatgaagcgaaaagaaaggcaatgaaaatggagatctttgaaaagatgaaagaagaagaatttgaagattgcATCACAAGGCTTTATGGaatgatttttattcaatacGAAAGGGTgtaatcattcaaaaaacccaccaaaaattatgatttgatatttgaaacAGAAGTTCCATTTAATGATTCTGTTTGTATTCACTTCGCAACATCCTGCGAAAAGTGATGTGtgtaaaaaaagatcaaaaaatattcgcaaaaaatttttttaaaaaaaatttatttatggTTCAAATTCCGATGAATCTTCACCTGTTCCAGCTCCAAAAAGATCTGAATCCTCGCTTTCTGCTTTTAaaagttcttcttcagtatcttcttcatctctaaTTCCCAAAATGTcatttaaatcaaaaatttcttcgttttcatcatcatcatcatcataagTTTCcaattcatattcatcttcagattgaaaattgataactttttctattatttctCCGAAGGAGAGTAAACCtgatctttttcaatgaatgttTCAAGCACTCCAGGAATAAATCGCTCTCTCACTCCATATCAAGGGAAAAAAGATCTTAAATGTGTCCACATTTTTTCGATAGTGTTCGTATTGGCTTTCGAAACAGGATCAATGAAATAACGTTTGTGGCAGGCAGTCAGGTCGGTGTGACATATTTATCCCAAGCAAGTGCTAGCTTTCAATTAGTCACTGATTATTGTTGTTCCTTCATGGATTCAATTAAGAATAATTGGGAGTAgggtttcttttttttcttttttcttttttctttttcttttctttttactttttcttttcttttctt
>LSRY01000232.1_1_6368
aatttgtgttttttgctcaaaaatattctcatttcattcaaaaagcagGACCCAAAGTGCAAAAATATGCgataacaaataaatgaaatgttgattaaaaattattcattgaagagtgtttattttgtaaattctccaaaaacactcatttgtcattttttgattcgaATCATCAATCAGTTCTCTTGTCGCGGTTGATTCTTCATATGTCTTTCgtaaatctttttctttcataattGCAAAGCCTTGCCTAAAGAAATTCTGTATTATCTGTGTTCTTTGCAACAAAACTGCTTGCTCCAGCTTTAATCAGATCTTTCTGATTAAAACGTATATGTTGAGTTTGGGTTTCATTTGGAGCTGTTGTCTGATCCGACGATAATCTCAAAAAGCTTCTTGTGTTCATCGAAGCTCAGCAGTTGTCTCTTCTACGTCTTCTttgtattcttcattttctttggcATAATCCGAATATATCGGTATGCCCAGATTTCTCTGAAAATTTACTGAATATAATAATACATGCTGTTCATAAGTAATATGAGTATGATAAATTGCGGAAACGtgtttttaagaaaaattttttatcaaaatttttcttgatcaaaaataaatattttcgaattttcattaaaaaagtgactgatttgttttaaaaaagcttcgaaaatataaaaaaacatatctaaatgatattattcaaataagaaTAATATTTAAGGCTCATATTCAGAGGCACTAGCTCCATCTCCTGCTCCGAAATCTTCATCAGACTCAACATCGCTATCTTCATTGACAACATCATCCATGTCTGGAatctcctcatcttcatcaatgatttcttctttttcttcttcttcttctacttgAACAggttcaatttccttttcaaagcacagatattttattaattgaatGAACGTTAAATTGAATGTTGATTTCACCAAAAACAGTGAAAGATAATCATGCATAAGTCTGATCCTTGTACCAAATCGAGGGAAAGTGCATCGCAAATGTTGCCATAACCCTTCAATCGTATTTGCATACGCACCAGTTTCTGGGTCTCTGAAACGTCCTTTGTGGTATACAGTTTGATACAAATATCCAAGTGTTTCTTGTGAAGAATAAGCGCGCCATTCatcgaaaatatttaatgTTCCAGCTTTAATGTGTTTCTGGATTATTGGAATCAaagtttccttttttctgttaGGCACGACGACCATAAACCGTTTCCCCGCTCCACCACCCTCTAATCTTTCCACCCCTCCGAAAATCCACacttgctttttctttcttcctctcctgtACTTCCGTTTTCACCAAattgcttcatcaatttcaactGTTGTTCCCTCTCCTCCAATTTCTTGCTGTCTTTCGTTCCACATTTGTGAGCAAGCGCACCGAATCACACTTCCCCAGTATCCGACTGTGTCCTTATTaacagaaagaagcaaagaaattgttttattttgaatcCCTAGCCAGtaattcaaacaaatcaGAAGAGTAACGCCTAGTCCAATCTTTATTCTGCTAAAAGATGTTCCTGAAAGAATGCTTTTCTTGATCTTGCATTTTGGACAAGCGTAATAGTGATAATTCTTATCATGATATATTCGTTGATAGCATCTATGAACTCTGCACATTGGGAGGTTCATGGctattatttctcttttgaacCATTCCCATGTGCTTGTTTCGTCGTAGAAGAGTTTGTTCAGCGAAGAAATGGTTTCCTCATCATTAAGATCTCGTTCACGTTCCatgagatcaaaaaaaaatacgaacccttaataaaaattatttttaaaaattataatgggagaaaatatttttcttcaaaagttcattcaaataaaaaaatttccgcggatttttatttgcatattcttttataataatatatAACAAATcgaaataaaatgatttaAATCAGTTTTGGTTGTGCCGATATAATCGGATCATGCCTTTTCTTTAAACTGGTGCAGCATGTCGATCAACTTCGCCATTCCGGATGCGGAgaagtgaagagaaaaaatagaaataaaaaagtcaTCACTAAAGTCATTTGCGCATGCGATTGATCATTCAGATACATGGCCGGTTGCGAAATCATACGCTTCGGCAGCTGTAATGAACGACATCGAGATGCGGCTGCAGATTGTGGAACATGAGGCGGCTTGGGTGTATGGGCGGCACATGCAGCTGTCGCTGCAGCTGCTGTTGTCGCCGCGGGCGCTGCAGACGCTGCGAAGATATGTTGTGGTGCGGCTGGCTGTGCTGTATGGAGATGTTGTTCGTGTGTGCCAAAGATGTGGAACTTTTAGAGATGCTTTCTGTTCCGCTGGTGGCACCCCATCCGTCGCATGCAGCGTCGGTGGGCACGAAGTTGAGGAGCAAGCGGATCTTTGCAGCACCAGACGTGAATGCGTTCCCGTCAATCGACGATCTGTTTGACCCATCGCTGCAGATATGGCGATCGCCACAGCCGAGGGGTGTGGTGGTGAAGCTGAATGACGAAGTGACGGGGCGAGGGATTGCAATGTGTGAAGTGGGggagattgtggagaaagGGTTGGATGCTGCGGGGctgaagatggaggatgtggttCTTTCGATAGCAGCATTGATTGAACTGGCTGTACTGAAGgagtgagaagaagaagaagaagaagaagaagaatttgttcTTTCTGCGTCATTTCGCATGCAACGTTATGTTGCCTAAGTTCGATGTTTTGTTGTTCCTGTTTAATCTCCTTTCTGCTTTccctttcatttcattcttcattcttatTGTTAATTTTGCAGTGTGTTTCAAAAGGAGCGGCTGGAAAAGAAGTAGAAATGGTGATGAATGAAGCAGGAATCACAtccaatcatcttcattgcaccttctctctctcactcCAGCTGCGGTACAAACCACCTCTACAACTCTCATTCAACTTCTCCAATCTACTGCATAGCTTTTCGCATCACCTTGTTCAACCcgcaaacaagaaaaagtgTGAAATACAAAGGATATGTTAAGTATGCATctttgatgaagaggagataGACCATTCTGAGtggagaaaacgaagaaagaggaaaatctCAAGGgaatgatgaggaagaaaatgggGTAtcctttgaagaagaattagagaCGAGGGAAGtgacagaagcagaaaaagaaaaaaactaATATTTTTCCATATCTTTTCCCCGTAAATGGCTCAAATGGGAATTGTTAAGGATGGCTGAAAGAAAAGGCGAAGGcgagtttttattttttgtttatttcgcAATGAAACCATTACTCCATTTCTTCCTGGCTGAATCATGCTTTGAATCATCAAttcttttcgatttttgttttttcagttctttcttcttcaaaaatcccACGAGTcatattgaatgaaattaaaaaaaacagtaaaacaacatcaaaaaatccTTCGTGTGTGCAAGTTTTGATCTTCTCTGTCCTTCgacttcatctgcttcacatatagaattcatttttattttaaattggGTTTGACTGTtttgctttcctcttcagaAAAACTCCTTttgaacatcaaaaattattccaATTTCACCAAAAAGATGTCCGACtcatgaaacaaaatgtctcaaaatttgaaatccATTTCTTAATCTGGGACGATATTTTTTGCttaatgaattttattccattcttcacttacaaataattttttttcttaataaaaaataatcttctttctttgacaTTGGAATGAAAGACTTATTATAATAAGATTtctgaaaaagtttggaataaatagttgtttttttcacaaaaccAAAGATTTCGTCCAATCTTTAATTCTTGTTGGTTTGatctgaaaaaaacaaaacaatttgcATTTCTGACCTTTTCCAGCCGAGATCATTGAGTTTGCTGAATCTTCTATTTTTCACTATATttataaagaaaagagattgttttgtgtttgccaccttttcattttggagATAATCAAAGATATTTGTATTTGTCCTTTATTTCGTTAATCGCCAAACTGATCACAACAAATTCACGAATTTTCTGCCAACAACATGTATTCACACTATTTTGAAGAGCGTGCAGATGCACTTCAGGAGACGTCCAGAACAGAAAAGTTTTCTGgtttgaaaaaacatttatttgaatttccGCTTGTGATAATTGGTATTTTATCAGAAAAGCTTGACGAGCTGGAGCATTGCGACGATGATGgccaaaaacagaaaatcgaagaaattaatgaaatgattttagaaatgacaaaagaagaattcaaatctgttttcacagaagaattgttcaacaaaatgctcaaaatgattgaagaagaaaaaattcctGTTGAAAATACagttttgcttttgaagcACATTGGATATTGCAAGGTTTTGAGTGATGTTTGGATTAACGAGTATCACAGGTTATTGTTTGCCGTcagatttgagaagatgattgctgaagaaaatgagaagaaaaaagaagaaaagaatgaaaagcttcttgttgatttttACGAATGCTTTCTGTTGCTTAGCTTAGGATTTTCGACGGACTTGCTTTCGATTTGTGTGCCATTTCTTCTAAAAGTTGCgttgaacaaagaagaaactgatgaagctcaaaaagaagtggaaatggcattGCTGGCATTGAGTTGCGGTAGCGTTTATGTGTGagtctttcaatttttagtTAAATACGTGTTATTTTTTACCCTCTGATTTTTCATAAGAGATTGAATTTAGAACagtatttgaaagaaatcaaagaaattattcaatatcatcaagaGCATCAGAATCTGAGCAGATTGGCCTATCAGTGTGCTTggcaatttttgattaacaGATTCTACAGCAATGAACGCATCGAAAGAGTGGCTGTGAATGAGCTTCTATTTACGAGAGAGGCAATcagagaactggaagagttGAGTGAACgtgttgattggaagagagagaaagaagaaggagatggaggaatagaaacaaaagaagagcttATTTTATTGAGATGGGTCCGAACATTGGagtctttttttgtttattgcaGCTTGAGGAATGAAGGATCTGTCGAACTTATCGGAAGCGTTGCGAGTATTTTTAGAGCGTCAAGGGATAATCACaatgaaatcaataaaagtttcatttgtttgttaATACTTATCGTGGAACACAGAGCAATGAAAGTGGATGCGTTTTTGAAGGGTGGTGCGGTTGATGTcattttggaggaaattCATCAGCCAACATTAATAGACGAAAGAGCATATTATTgcttgaaattctttttggcGATTTGcagaagattgaaagaaaaggagaaagatgaaattgaggCAACGAAAAGGATAGcagcaaaaatgaagatatttgaaaagatggaagtaGAAGGATACGAAAATGTTATCGCAAGTTTTCATGATACTTTTAagtttcttcaaaatcaatattatccaaaaatatcaataaatattactgactattttgtgaatgtttgagaaaatgaaatgaattaaatTTTACGACTTTTTAattattgatttctttttgtttcatttctttcgttttttgagttatctaattttatttatgtggaacaataatttgaaataacattttttacTCCAcacaatattttcaaatacatttctcaattttttttatttttttcaatatgtTTTTTGCATTGTTATGGTTGACTTATAATGATATAGTTGCATATAATTTTTGGAATAAATAtgttaatcaaaaaatgaattattgaaatatgaTGTGGAAATTCACAAAGTCTGATTTGACGAACAACATGTGAATTTCTTATTCAAACAAACTGAGAATATCGAGTCAAAATCGTCCATACAGAATGTGATTGCTTTGATATATTTCATTAACTGCTTAtgtttttcgaaaaaaatttgtatAACCTTTATTTATACACTgtttctgttatttttttttagtttttCCATTCAGACAATTCAACAAGTGTTAAACATTCATCCATTTTGTTAATGTCTCAAAGTGTATGTTTTATCTGCTGTGAAAATATAAcgtcatttttttcattatttaacGTTAAATTCGTAAATAATATATGTTTCAATAATCTATTggttttttaaattaatttcAATTCATACAGACCAGTAATGATGGATATTTAATAGcgcaacaacagcagcaaatgcagcagcagcagcaacaacaatatcttcaacagcaacgactttttcagattcaacagcaacaaatgcaattaatgcagcagcagcaacaacaacaacagcaacaacagcaacaacaattttcatCTGAACAACAAATTCAATCACAGCAA
>LSRY01000911.1_1_5690
cagtgtgaatggaacgaatgagaggagatgtggaacaaacacacttccatgttattcgattgagcatggcctgattcatttgacttcggagatgattagtcaaatactcgttatacaagagagtgtgattggggaagagataaatctgaaggaaatgagcttgtgttcaaagagcagagaaaattgcatagttgaagttgaaacaggaattgaaaggacgagagaagcgctggtgatagcaagtggaacagtctcattgctgagagtgaactttgtatttgattcgaatttcatttctcaacatgaatcactaatctcaccaaaaggtggtattcttgaaatattgaattgttcattcacaacaaaacaatctaatgaagaaggaaatgaatatgcaagcattccatttcgtatttttaatatggaaaaaggagaattgcaacttgatggatgcacaatatcaaatctagttcttcatgaatctgcattgtatctttcttctcaacttccatcagtgatttatttattaacgatttgccattcgacaatttcaaaatctctgattgatataaatgaatgtgggcaattaacaattaaggatttcaatacagaaaatatctcagttgaaggagatgaagaatcactgatatcatgcttgtcaatgaaaaagacaattcaattagcaaattgcacaatgggtgaagtcagttcaaagaccacaaaaggaaaattgatgaaagtggagaattgtttggatgtgaaaatggacagctgcattttcgatgggagttcaaaggaaagaaacgagaagagtttgaatgcagaagaagagatgtgcagatgggatggatctcttgtggatgctgtgaagagttctgtgatgatgaaagacacaacaatatcgaattcacaagaaggtggaataacaatgagtggaggggaaatgactgttaatgatggaagatttgaaaacaacaatccctcaattgaaggatatccatcactgagaagaaatatcatctgttcagattctggaacattgaatgtgatgagtttgaaaggaggagatggatgggaaagaaatacatcactttggatgttgaatgaaggatgcagttttggagggattgtttcagagagtgattcatcgttcttcattccagttctggggagtgtggaagcaaaagaagagacagatagaatgaagctgacattcaaaggaatgcttcttgttccatgcaatttgtcattttcagttgtgaagagaaaaggagaagagaaagagattgaacattttgattttgactcaaatgggtttttgtcagaaatagaagttgagggaagtgtggcaaaagatctgatcagcagttgtggagatgaaatcgaagttagtgtgcacattttgtttgggaatgctgaatctccatcatctacagattcattcattttgaagaattcaactgtatctgatggagatggaaacattgcgaaaggagacaacaaaacaaattcattgtggattgtgattgctattattatatttgttctttttattattctgataggatttgttgttgtatcaattcgatggagaaaggcaaagaatgaaaacaaagatttgagagagattgtgaatgataacatcagaaaagatccgaaggcatttgaaatggtgacaatggagatgtcgcctgaggagcagtggaggagggtagagaaagaggcagagaagaagaatgaagagaggacaaagaagagagaatatgaaaagaaaatgcatcattctgagtcatctgaatatcttttggctgagagtggatcaacagaatacatccttgaacaagattctgataaaatcggtaaatgggatttggagaaggaagaagaagaagagacacaaaagcgaattccatcaccatcaatctcatccacagatacagaaaccacatttgttcgaggggaggatctgtgtccaacaacctcatcgatgtcaaacttggtggatgcaatggcctgctcatctccttatgaaaagttgattgtggatttgagggattctctgttcatgctgcttcatgggaggaatgagaagaaagatctggcgattggcactctgaaggagagagaggtgacaggagcgcagatgctgttctgggtggcgaatggagcgttgcactcgcttgaagatgaggaagacgaacttccctctttgcgagacttgagtccgcacattgtgctgttctcggagcacatggtgatctgcattgcgctccactccgactgctcctcgtcatctgatgattcggattcatccacaatctcatcatcaaccacgattgtgacatctgcaagtgttgttgatgatgatgatgatgaaagagattctctgccctcatcagcgtttgaggatgatgaggataagtggaaggagtgtttgaggtggaaggcgcccgagctggtgatgaacaggaagatgggagcaacagagaagtcggtggcattctcgattgggatgatgctgtgggagtgtgtgacactcgagatcccgtttggagaatacgaaggggaagtggcagggcaaaagattgctgatggagagaagccggatgagaggggaattgaagagagcatgatgaagaatgtggtgaatgcgtgtctgtcagcagagccatcgaaaagaccaacactcacagaagtgaagaaagagctggttgggttatttccttctgggacatttgttgtgacgatgacagatgcgatcatgcttgaggaaagcagcgaagagcaggacgaagaaaatgatgatggaaaagaatgtgaaaaggaagggaaattggatgtgaatgagatgaaagacatgtttgacaaaggatgagagatgaaaacaaaagaaatattaacaaaacatgaatgcttgatgtcagagaaagaaaattgtttctgcatatttgactcaattttgattgcagctgaaattcacctcgtagatttttgagatatgcttgatttaaagttgaagtttttggagcatgcgaatttttttatttcttgtatttttaatatgttatagaagatttgtttcattgacttttgaaaaacagaaaattcgaagaaaatggggaaatagggtgcatattttatcttgacctcaaaattttatctcaaccctgtttttttgaaacttatttttgcttttttgatctgtgaaaaggctaaaaacaaaaacaaaataaatagactttctgatatttttgtttttcagaattctattaaataattttttgaaattattatgttcaaaaaaaaattgaaaatttttataatttaagacccagatcaaagacttgctggctgtgaagcgaatatttcatatcaaacgttttaagccacagcatcagcattccgcattcctatattataattttaacttgttttcaacattttcaatttaatttttgacctttttttctcatttcactgtttttgcttaaaacatgaatttttctataaacaagtgtttgtgccaaattttattaaaatgaaaaaaatacatgggtgattcttttttaaaatcacaaatgtttaattatctaatatatcaaaaatttcatattttgctttatattttgttaacaaatatcaaaataaacttaaatggaatctgttgcttgaaaatgctatttcatacattcaagtgaatttacgtgaatgttaacagaaatttgagcaaaacatgaaatatttgatttattcaaaaattaaacatttgtgaattttcaaaaagaatcacccagataaagtcttatttatcgtttatttgcattaagcattgaaatgaaaaggaacttttcaataatttgaacagaaaagcaagtatatatcattttttgtgtttcaaattaccacacacatacaaataaattatcgttttaacacaaaaaaatcgttttattttaataatatttatttatcatttcaataaatttcaaaacaaattcatatgcatccttaaaatcgtgtttttttgaaaaaatgtgtgaaatgagaaaaaatgtaaaaaaacaagttgagaaagtttaaaacaagttcaacttataaaaaagaaacgatgtttatgatatgaaagcttaaacctgccgaaaaaaaatattcgctggaaaaccagcaagtcaatgatcaaaacataatattattacaatcctccatctttttgaaaaacaagaaatattggaaaaaaaaatatataataagtgtaagtgcacaatatacgacaNNNNNNNNNNNNNNNNNNNNNNNNNNNNNNNNNNNNNNNNNNNNNNNNNNNNNNNNNNNNNNNNNNNNNNNNNNNNNNNNNNNNNNNNNNNNNNNNNNNNNNNNNNNNNNNNNNNNNNNNNNNNNNNNNNNNNNNNNNNNNNNNNNNNgttaacaattttctgtgtggatgattataagaatattattaactgttttatatggtttgcttgaatttttttgtgcggaaacttttttgttggacccatgaaatttataaaatttttactcaaattatgggatcgatcaaaatttttgatcaaaatattaattttgcaatttttttctgaatgcaaattgaggatcgcaaattcaaaattagcttcttcaaagaattatttcataacgcaaatgatacatgggaatggttcagaaatgaagtgttaaatcaaagatacatagaatgcagaaattgtcacaaggaaatggttctctatgaacgaaatcctaattccaggcaatggaggtgcttcagatgcaataaaacaataagcctgctgtcaaatctatcaatagaaaatcaaaaaataggaattggaaaattaatgcatattttccttttcaaatggatgaagctttcaatcatgcaaacttcttcacttcttggtgtgcatagaaacacagttggtttttaccattcccttgcaacagcagcaatggcactgagctcagcatcatcgtttcagccaattggagatgaaaatacaattgtggaaattgacgaagcaattttgaacagaagaaaatatcataaaggcagatggaagaagcagatctggctttttggagctgttcaaagaactcaggatgggaaacaaggaagcttttttattatcagagtccctaataggaaaaaagatacattgctaccaatcattcaagcgaatatcttacctggaactatgattcacagtgatgaatggagagcgtactcatctctcagttaaatcggttacggccacaaaacagtctgccatgaatatcattttaaagatccagaaagcgaaatatgtaccaacatgattgagggactttggagccaatttcgaaaagatttgcctcgcacggggctgaaggagaaattcattgatgattataattcttcttttgtgtttcaaaaaagaaaacaatcaacatttgttgaaactgtgaaagaaatttgccaatataaagtggatgaatatattgaagaagaaaaggaagaccacgaagaagatgatgacgaagaagatgtgccagttttagctgaacaaaatgaagaaatttctgaggattcgatggaagttagcgatggagcggagcattctgaatatgaacccgaataaaaaaccgttgcattgcttaaatcatatttgttaagaaatatttgtttgcatat
>LSRY01000705.1_26553_36936
ataaacaaatgtTTCTCAATAAGATAttgatttaaaaatttgatccAAAAAAGttatagaaaaattattaatgaaaaaatgttaagATAAGAATCTATGCAATTCAGGAAGTTTTTCTTCAGACAAATCAAAAGTTCCCTAAGCGTTTTTGCAACTTCCTAACAAACATCCAcacttcttttccatcatcttcctctctgaCAATCcttcttccgcttcctccttttttatGCTTCCTTCTGTTATCTGGACCTCAACATCGTTCAATGCTTTGCTGCGATAGCTGATCTGCCTGTTTGCTAAACTTCTAAATTCACTGATAACTCTGCATCaattgataataaaaatcttTCTGACTTATCGTTTGAGTCAGAAGTTTAATAGCTTTTGGTGCATTCTACCACTTGCGCAGCTTCCAATACTACTGGCCATACCAACAGCGTAACTCATGTTGCACCTGGAAACTTTGAGATGTGGAAAGACCATTTATCAGGCAGATATTATTAAGCTCTGAAATGCCGATCCTGAGCGACTTCGAAATGCAATAAAATATGGCATGcagtttgtttttataaataCAGCATGAAAGCAGCAATGatgttcaatgaagaaaattgatttcTGAGCGTGTGCCGAAGTGGAGTTGAGATGGCGGGCTGGTGAATATGGCAGGGGTTTGAAGAGGCGATGCAGTGCAGGAAATGAGGAACCAAACGAAACCCAGAGGGATAGGGTTTCAGCTGAGCTGGCGGCAGGGGCTGTCCTGCTGACAAACGGCTCATCCTTTGGGAGTGTGCCTCCTTGGATATGAGAGGTGAGGCACAGAGCCATGGCTTGGGCGGCGAAATGTTCTTGGATGCAGCCGATGCCATTAGGTTGTTTGCCCTTGTGCATGTGATGTTTGCTGGATGCGATACGAGGAAGGACAAATAGAAGTTGACAATATGAAGCATGCTTCAGGCTGTGGTGGATATAAGCCATTTAAACAGGATCAAGTTCTACGCAAACTTGAGCTTTCTCAATAAGCTTAACGGATTTGAGTTGGACACAGCTGATTCGTCTCGCTCGATCTCTCTTGTGAAGTATTTCTGGGCAATCATGGACAACAAGGCATTTGTGAAAGAGGACACGGGCTTCGATTTCCTCGCAAGTGGGCATTCTGCTGAACAATATTAGGAGATACTTCATTCCATTTTACCTGGAGTAGCTGTTGGGCAAATTATCATAAATCCTCACATAATGCATCTGCTCCGGCTTAACCATCAGAGGCAGCGAGATGTTTGTCGACTGCACCGAGTTCGAAAATACTCTATCCATTTCCCTATCTTTATCCACAGCTGTGCATTGAACGACGCCTTCGTGGATGAGGATGCCTTTCTACAGTGCTCCAGCAACCACTACCAAATCAACGTGCACCTCTTTTCCCTCGACTTCACCCAGCCCTCCCTCGCCACAAACACCTCCATCAGCTGCTCCGACTCCTCCCACACCAACACCGTCCCCGTCCTTGATCTCCCCTCCTCcccttcatcaccttcttctacACCCACCAGATATTCGTCGAATAATATACTGACTCCTCTTCCTGCCAGTACTGCTCCCCGCTTGCCCCCTGCGCTTTCCTCTCCACAGTTGCACTCCATATCTCCCGCGCCATCTGCAACGCCTTCTGAATCTTCGCCTCCCACTTCTTCGATACGCCGATCTCCCTTGCTTTCATCCGAGTCGTTAAACCTCGGGAAATCTTGtacttgttttcttttccgcAACTTTCTCATTGCTGTTGTCGCTTTTCTCAACAACTGCATCCTCACCTTCtgcaatatttcttttcactctTCCTTCGCATCTGCAcactcttccctcttctcctctcgACGGATCCCTCACTgcatcctcttccatcttttctgcAGCCGACAAGTATGTCCACCTCAACTCCGcacttttttgtgttttcatgAGAAAACTTCTTCTATCAATcttcttttaaaatttcgTCCACCTCTCCTGCCCCACTCTTCGTGCTCTACAtacttcttcattctttatCTCCCACGCCAACCTCTCCGCCCTCAGCACTTCCTCTCCGCTGCTCGCGTTCGACGATGGCTCAAGCTCCTCCATCCAGCATCTCAACGCCAATGATCTCGCCGTTGCAGCTGACAGCGTTGTTCTTCTCAATACCCTCtgtaattcttcttcttcttcttcttcttcttcatttctgcaaaatcaacaaaagagcttttttattatcagtatctccttcttttgtaactacttctccttcacatcttccttctcgtatatttcttccttctcagaTACACCTCCACCGACCGCTTTGAAGCTTCGCTATTCTAGTCAGCCAAGCTCACATCACCAGAAACAGAaatcctctcttctttcttgcaTTAACCTCCTCTTCAACTCCACCACATTTTCATTCGGCCGTATTAAAACACACCGCCAGCCGAATCTGCGTGCCAATTTTGTCTTGTGCGCCTTCTTACGACATCTTCAGTGAGAATACGAAAgtgaaagagcagaagaaaggagTGAATCTTAAGATAGAGACGAAGCAGCGAAGGGAATGGAGGCTGGAGAAGGGGATAGAGAGAGGTAAAATAAAACcaggagagaggaagagaaggagatggagagagaaagtgaaagaaaaagaatgaatagaattaaaaatttataaacTTCCTTTTTAgacttttcacttttcaagAAACGCACACACAAACAAACAGACAGGCAATTCTGTTGCTACAACagcgtcttcatcttcatcttctgcttattttatcttctcctttatctTCGTCTTTGCCACCTTTTTCTGCGTATTTTTCAGGAGCCCAATCCCGTCGTTCTCATTCAAACATGATCCTTGCTCCAAACCACGATTCACTTCCTTGACACCAGACACGCTACCAATACCTACCGTGTTTGCGTATTGTCAACCGAGAAATATAAATAAGTCAACATCCCAATCTCCGAATGCCTCTGTTCTATCATGTCCAACAACCGAGTTGTCTTTTTGAGTGATGCTTCTCATGAAGGCGAAGGAAGACTCGTTCACAGAAGCAACAAGGGATTCTCAAACAAAATACATATTACTTCCGACACTGGCTTTGTTGGCTGAAAACACgatattggtgatggaaaaggTTGTGGATGACACTTCTGAATCATCCTTGTACTCGATCATGAGAGcgccgcctcttcctccagaacttgtatcCTCGCTCACAGAGCAGGTGGAGAAGGTGGTGTTGTTCACAGAAAATGTGTTGGCAGGGGcagatgaggcgaatgagatgcacccgCCATTGGCGGCAGTCTGTTGGCTTTGTGGAGCTGTGTCTATGTTggtgatggtgcagttggcgagggagagggagagggctGGGGAGGTGGCaattaatgaagaaataaaagaagaaagaagaggaagcaaagGATGAGCGGAATGAATTCCTTTGTGAATTAAGGAGAGATATAGTGAGTATGTAGAATGAGAATGTTAAAGAAACAATAATGGAGtattttggatgaagaaCAAAGGGGATGGAGATAAAAGTGTATAAGTTATAAGATcaggaaaagagagagaaatagaTAAAGAATCTGCATCAGCTATCGTTCTTGacgatattttcttttccacaatTCCATCCAGTCACTGAAACACTAAACTGGAACGGATAATTCGTAATGTTGAAACGAAATAAATTAAAGGCGATAAACTattgtctttttttgaaaatcaaaaattattattttttacaaatttcaaacttttccgatgttttttgttttaattttccAATTGTTGGTATTGCTAAGTTTGTCTTGaatcttcaattatttttctgaagttttattcatttattttaagtcaatttttattaaacttgatcaaaaaattctctttcataaaaaacataaaagaGGTATGTTTTTtgcaaaaggaaataaaacaaatatatgttacaaaaattgaagctAAATacttacaaaaaaaaattgatttaactctttgatcaaaaaatgccACAAtcgattttattttttcgatttttgatctttttttatgattacaaaaaaatcacccaatTAACtaagaaataataaatatttgtttatgCTTATCCAATGAATCCGAATTATATTCGGCTGAGGACTAGACTGATTCAATCCTGTTtcttaattcttttttactAATTGAGAAACTTGAAGGACTTGGGTCCAGAATCAGTTTCCCAGGtaaattaatatttgttatcaaaattttcataaaaataaaaataaaaaaataaataagtgTATAATTAAATTacatattgaaaattttgtttaaatGACGGGTGGAACAAAATTTGGAACAAGAAAATTTGGCAAAAGGGTATTATACAGGAACATTCAAAAGCACTTCCAATCtataaataacaatttgtAATATATTATTATGCTATTTAAACTTGTTAATTTTGTGCGGAAACTcgttcaaaaaatttttgaaaatattatgatcaaaaaaattttaacaatttAAGGGAAGGAACAATATTTTGTCATGGCTGAACCAAATTTGATCTTGAAAGATAGAAcaatttcattgatgaatCGCTCAATTTAtgacaaagagaaagcaTGGAATTGGTATTTCACAGTGCTGCGAGATGGAATTGCACCAATATGTCGAATacacaaaatagaaaaaaattgcagaatggaagaaggatacAGATATTGGATTTGTCCCAGATGCAGTAAATTCAAAAGTTCCGTTCATGAAGGAACAGTAttagaaaatatgaaaaagccCCTTGGAATTACTCTGCTTGTATTACTATATCTCTGGTTGAAAATCCCAATCAAAACTGTTTTAATGTTATTGTCCgtaaacagaaaaacaatatCATATTGGGCTAGTGCAATGAGGTGCTGTTGCATGCGGATTTGGAACAGAAACCAGCACAAAATCGGAGGAGAGGGGAAGATTGTGGAGATAGACGAAGCAgtctggagaagaaggaaataccataaaggaaaaaagaagaaattgatttggATTTTTGGAGGAGTCGAAAGGTTGGAAGGTGGAGGAGCAGGTGATAGATTTTTGATGATAGTACAAGACAGAACCAAAGATACACTGATTCCGATAATTCTGGATCACATCAAATTCGGAACAAAGATATATTCTGACGAATGGAAAGCTTACCAATGTTTGAGTACGTTTGGTTATTTACATGAAACAGTCCGCCACAAGCGggaattcttcaataaagaGAATAAGGCTTGCACAAACACAATTGAAGGGTTATGGAAGCATttaaaatcatcttttcctcAGTCCGGAATGAGAATAAAATATCTCGCCGATCAGATTGCAATGTTTTCGGTGAAAAGTTCATTGAAGCTTGAGTTTGAAGATGTGATGAAAGAGTTGATTCATTATGAACCTGTTGAATTGatcgaagaggaaaatgataatattgaagaaatggttgaagaataaatcacagatgcagatgatatTCTTCCTGAaattaaagaagatgatgattttgatcCATTTGGAGCAGGAGACGGAGAAAGTTCGACTGAATAAAGCCCTTcagaataatttttcattgcattttcaaatatttttttcattatttatatataaaaatatcatgTCCCagaatgattttttattattattttgaaaattttttatttcaacacAGAATGATTTCCTCACTCTGATATTTTGTATGAATAAATATAATACTATGATAAATACTTTTATCGTAAAATATAGCCAATTCTGATGTACCGGTATATTACCCATTTGCCGAAAATTTTGCcccaaatacaaaaaatttgcCCTATattaaattcaaatttcGATCGAATATATTATtagaaaatatatatattttttaacaattgaatttttgtgtGAATTACTTAGAAAATGGGCAATTGGATATGTTTTTGGAGTTCTAAAACTAAAAAGCAAGCTGATTCATCGGAAAAGAATTGTGATCCAACAGCTatcgatgaagatggaagaacagaagcaatGCGTTGGATTGTTTCCAAAAAGTCAATGCCACCTAAACAAATCAGATATAATgcaaaatggaagaggacAATTgcattgaaagtttttcatcTCTTAAGATTTAAAACGCCAGAAAGTTTGATACACGAAAATACACTTACTGATAAAAATGGATGGACTTTGGCAATGTTCTGGATATATTGGATaaaaacagaaccaccagaagAAATAAGACATGATGTAACACTTGCagacaaagaaggaaatacaatggcaatgcagtggattgaaaatgttcaaaCAGAACCGCcgaaatggatgagacacgatatCACACTTGGTAATTGCGAAGGGAAAACAATGGCAATGCAGTGGATCAAGTATGTGAAAGCAGAACCACcgaaatggatgagacatgaaaaaatgcaaagggataaagaagggaaaacaaTCGCAATGAATTGGATACAAGAGGTTAAGACCAAGCCGAAAGAATGGATGAAACACGACACCACACTTGGGGATaaagaagggaaaacaaTGGCAATGCTTTGGATCAAACATGTGAAAACAATTCCACCTGAAAGCATTAGACATGATAAAACATATGGTGATAAAGAAGGGATAACAATGGTAATGCACTGGATCAAACATGTGAAAACAATTCCACCAAAATGCATTCGACATGAAAAAACTATTGGGGATAAAGAAGGGCTTACAATAGCAATGCACTGGATCAAACATGTGAAAACAGATCCGCCAAAAAGACTGAGACATAATAACATGCATGGTGACTTGAATAGAAGAACAGAGGCTATGCATTGGATAAAAGAAGTCAAAACAGATCCACccgaatggatgaggcatgacaACAAACTTTCTGATAACAAAGGAAAGACAATGGCCATGTACTGGATTGAGAATGCAAAAACAGATCCGCCAAAAAGACTGAGACATAATAACATGCATGGTGACTTGAATAGAAGAACAGAGGCTATGCATTGGATAAAAGAAGT
>LSRY01001695.1_1_8997
ttggatgttttttcaatttttaagaataacaaatttaatgattttttcgtgaattattttcattcaattcgttttaaattaagattaaataattaatgtcacatacaaaatgtgattttgataattcccatttcgctattgaacattccaaaaaaagaatcatatgtttttgaaaacatctttcagatttccttataaaaaacaaataagagaataatatgaataaatagctttttatttgttgtttgttgttcgaaaatatcaaaacatcaaaaaacaatagagtaaaaaacaatctgcacaagaaaaaaagtgaaaaatgaaagcattttatgaaaatgaaaaagtgataattattataatacgcaaacgttaattatataaaatgctttctattttttcatcatttcaagagataaagctgataacaacgtcacaattacaaaaatgtgaagttttcaaaaacctgaatcaaacttgaaaaacacaaaaaaaataccataaatagagaataaaaacacaaattaaatagtaacatattaaaaaattaaacaataataactttaataaggttaaatacgaacaatacaaaaaaatgaacgatcacaacttttgatcataaaaatcacaatttcaccctcggtgagattgagggaaattcgataaaaattagtaatattcgattaaccagacaaaaatcgatttgactgagtcaatgcaaatatcaaatattcctggtgattgatcatatttaaataaaagtacattcttctcttatttttattaatttattatttgcaaatgacgtatataaaaattgaaataaaatattaatgtttttaattgaaacatgttgaatttcatgttgtcaaatttttttatttttattgtttatcaattatttttggaaaaaacacaaaagcataaaattattcaattctttttatttttcacataaaaatatattgatatgataagaaaaaatttgctgatcataataaaacaagttttaaataatcaaaataaaaaagtgaaaaaataaacagttatattaacaaaagagcttttgttggcataagcatagaataagcataccaaatatttttgattctttcaatcattttcacaatctattgcttattaggtttaataatattttgtactttgtctgcgctttgcatccacttgacaaaataaaaaatataattttttctcaaaatcacataaaaaatgggtttgatcacaaaatttttgtggatcaaaaattagatgtcttggaaaaaacctttcaaaaaggaatgtcatgcgctgtatgaaacattttcatctgaagaatcatcttggaaatggatacaacaatatttacctaaggtttttgcagtttgtcaacactgcaaaaaagtcaaatatatctgtaaaggaaggggacattcaagattcccgaagtgcccaaagtgcaagaaaagtgtttcctgctttaaaaatacaactctggagtcttcaaaattgcctatttccactgtgatgatgattcttttgatgttttggcttgaaatcaaagattggcaaattggcatgatgttaaatgtatctcaaatgacgattggatactggacaagtgttgcaaggtcgacagcgttaaattacttaaattacagaaatgaaaaaattggaggggaaggcaaaatagtggaaattgatgaagcagcatggaggagacggaaatacaaaaaaggtttttacatcgaatatatattttgttttcataaatattaatttatttgttgtgaatataactattttttgaattaggaaagcagaaaaaattgatgtggatatttggagcggtcgaacgaaaaggcgaagaagaattaggaaaaaaattcgttgtcattgtgcctaatcgaaaaaaagagacattaatccctataataaaaaatagaatcaaagaaggaacaacaataatcagcgacgagtggaaagcatacacttgcttaggagaaattggttacacacaccaaaccgtctgccacaaacgtcattacgttgatcccgttacaaaagccaatacgaacactatcgaaggaatgtgggcacatttgcgatctttttttccaagatatggagtgagagagcggttcattcctggagtgcttgcaacgttcattgtgaaaagatcaggttttctttcatacggagaattcatcgaaaaagtaataaattttcaatctgaagatgaatttgaactggaaattgatgatgatgaagttgatgaaaatgaagaaattcctgatattaatgataNNNNNNNNNNNNNNNNNNNNNNNNNNNNNNNNNNNNNNNNNNNNNNNNNNNNNNNNNNNNNNNNNNNNNNNNNNNNNNNNNNNNNNNNNNNNNNNNNNNNNNNNNNNNNNNNNNNNNNNNNNNNNNNNNNNNNNNNNNNNNNNNNNNNNNNNNNNNNNNNNNNNNNNNNNNNNNNNNNNNNNNNNNNNNNNNNNNNNNNNNNNNNNNNNNNNNNNNNNNNNNNNNNNNNNNNNNNNNNNNNNNNNNNNNNNNNNNNNNNNNNNNNNNNNNNNNNNNNNNNNNNNNNNNNNNNNNNNNNNNNNNNNNNNNNNNNNNNNNNNNNNNNNNNNNNNNNNNNNNNNNNNNNNNNNNNNNNNNNNNNNNNNNNNNNNNNNNNNNNNNNNNNNNNNNNNNNNNNNNNNNNNNNNNNNNNNNNNNNNNNNNNNNNNNNNNNNNNNNNNNNgttaaataatgttattgaaaagaaaattttaaatggatgttgaagatccaaaaaatttgttgaaaacaaacaattagaaaaaatacaaaaacaaaaatatgatagttatgcaagatatttcacaagaaattcacagtttgcagtttatttcgattttaaaacaaataatgcacaaaagaacttttgttgatttattcgtcaaaagaagtgacagatgataataaaaaaaaaatcactattaaaaaaattgaacaatacaatttgtgaattttcattttttgcgcaaaaaatgcttccattaaacgaaaatcttcacttgctctttttcatctttctctctctctctctctgtcttctatcctcttcctcgtcttttttatacatttggatgtcttcctcctcagatgctctgctgttgtcgcctttctcaacacctgtatcctcaccaactgccagttctccttcccctcctccttcgcatctgcttactcttccctcttctccttcctcgacggataccttgctgtgtcctcctccctcttattcttccccgaacatcatatcgacctcaactttcctctcgtttgttcttgccaaggcacccttcgcctttccaacatatctgtccattccctccacctcacctgtactgttcttcatcttctcgctccctccctctttctatgccacgccaacctcttcacccaaagtgcagcctcgcctgtgctcctgttcgacgatggttccagctgctccctcgatcatctcatgaccacgaatgtggcaactaaatgattcagcgtgccattttcatctttttgtttaaaaaagtcaataagcttcttcagcatgatgtactccttcttcatcaccatttttttcgaccagctcagaggtgaacaactgtgtgtatgtcgacagctgcttgttcacctgcaacagatcagcccgtccactgcacactccctggcacttccaagtggtttcccaaccacggataagctcttcgaagcatcaccttttaaatcccttccctgatgtttgttgctgtgctttaggacacccatgaaaaagaagcagcagacggaatgataaagataaataacaattgattatttctccgttttagcgttcttttactgctcgttgaagtcttctcttccaacttttctccttttccatattatccttttttcttttaaaatctcttcaatttttttaaatccaaattccattcataatattctgtttttaataaatttatctttctctttatcttcattctcttcattcaccaaataattttcttttcattttttgaagaagatgatttcttcataaatactattctttttttttccgctgtttNNNNNNNNNNNNNNNNNNNNNNNNNNNNNNNNNNNNNNNNNNNNNNNNNNNNNNNNNNNNNNNNNNNNNNNNNNNNNNNNNNNNNNNNNNNNNNNNNNNNNNNNNNNNNNNNNNNNNNNNNNNNNNNNNNNNNNNNNNNNNNNNNNNNNNNNNNNNNNNNNNNNNNNNNNNNNNNNNNNNNNNNNNNNNNNNNNNNNNNNNNNNNNNNNNNNNNNNNNNNNNNNNNNNNNNNNNNNNNNNNNNNNNNNNNNNNNNNNNNNNNNNNNNNNNccatcatcttcactgtcttcttctgcttcttcagtgtctgctgcacctgctccgttcactcactctttcctctcttcatctcgaacaaatagtacatgttcttccctttccctctcggccagatctttcttttgagcgtctttgccttgatttcctcttcctgaacgagatttgaaggcagcagaaggaagactggcttgattagaggaataatacttccatgtgtcagcttcagtatgttcttcttcatcttcgtaagtgcctccttattctgcctctctttcatctcagctgctttgaatgttgcttcaactcagctgttttctctcatttttaccgaattgcatgtgttcgaggtgtcatattcaaaaacagatctgctcttttccagtgtctgccgaatggtccgtgtacttgtcaaaaatatctttgcactgagaatcctgtctcactccacgtcttcttcctcctcctcctcctcatcatcatcatccacttcctcgccatattcattcttatcggtgtcacttctgcttcttccacttttctcactcatatcagacttaaaagagtcaaaggcgatgctgccttctgtcatacctagcagctccagctctctcgaaagcagctcactcagcacatcaaacgaactcatcgtcggacttgtctttgataggaatgcttttcctttcgcttttcctttccctttcacgctcgctttctatctccgctttgctcctctttgtcttccaaactcctattcatctggaagaagctctttaaacgcataaattattcttcccttctctttctctttctccttttccttttctctctccttttccttttccttctccttctctttgtttcaaaactatcctcttgctcgccaatgttacaacagttgattccaaacgcctcgtattctgcgctgttgcatttgcatttgcacatccttcactcttcttcccctgctgattcaaccccatcgcagtaattatccgcttcctcttcatcttcggcggccttccgtgtggaatattcagcggcacttgctacatccccacacgtaatagcttcttcttcttgctgttattattgttattgctgttataattgctgcttccacccatcttgtttgtcagtcccagcacttctgatttgaactcgggtggagcaattcttgagcctgtgtgtgtcttcatacgaactgtccgcttgaaggcagctagcgcttttctccctccgcttcgtttgagtgctcttcctaatgcagttgatggcatgctcagcagtgaaacagaagaagaataagaagaagaagatgatgatgaagagggattcttggcttgagcatttgatatagggaaagaggcagttggaaagccagcacttgacgatgcagaggtggaagaagaagcag
>LSRY01000589.1_32410_42838
aaaaaaaaaaaaaaaaaaaaaaaaaaatgtgataattctggaaatattctttttaagTGCATTTTTCCCCCACAACCTGAATAGTTTTTTTTATGGTATTATTAAAATGTTTAAGGtagaattattatttcaaaagttaatatttcaaattaatcCTTCAGTTAACTCATTTGCTGCATACCAATGTTTTTTTGTCGATTCATTCAAGTCGACGAACAAGTAAGTCagttttgattttaattttttataaataagaaaatttttcGAATTATTTATAAAAGTTTTTCGAAATCATTGCNNNNNNNNNNNNNNNNNNNNNNNNNNNNNNNNNNNNNNNNNNNNNNNNNNNNNNNNNNNNNNNNNNNNNNNNNNNNNNNNNNNNNNNNNNNNNNNNNNNNNNNNNNNNNNNNNNNNNNNNNNNNNNNNNNNNNNNNNNNNNNNNNNNNNNNNNNNNNNNNNNNNNNNNNNNNNNNNNNNNNNNNNNNNNNNNNNNNNNNNNNNNNNNNNNNNNNNNNNNNNNNNNNNNNNNNNNNNNNNNNNNNNNNNNNNNNNNNNNNNNNNNNNNNNNNNNNNNNNNNNNNNNNNNNNNNNNNNNNNNNNNNNNNNNNNNNNNNNNNNNNNNNNNNNNNNNNNNNNNNNNNNNNNNNNNNNNNNNNNNNNNNNNNNNNNNNNNNNNNNNNNNNNNNNNNNNNNNNNNNNNNNNNNNNNNNNNNNNNNNNNNNNNNNNNNNNNNNNNNNNNNNNNNNNNNNNNNNNNNNNNNNNNNNNNNNNNNNNNNNNNNNNNNNNNNNNNNNNNNNNNNNNNNNNNNNNNNNNNNNNNNNNNNNNNNNNNNNNNNNNNNNNNNNNNNNNNNNNNNNNNNNNNNNNNNNNNNNNNNNNNNNNNNNNNNNNNNNNNNNNNNNNNNNNNNNNNNNNNNNNNNNNNNNNNNNNNNNNNNNNNNNNNNNNNNNNNNNNNNNNNNNNNNNNNNNNNNNNNNNNNNNNNNNNNNNNNNNNNNNNNNNNNNNNNNNNNNNNNNNNNNNNNNNNNNNNNGTGGGCAAAATTCATTTAATGAGTAAAAACAAAACAGTAACATTTCtgttattattaattatcctcttcttcgaatATCGTTTGTTTGCACATTTGTTTGCATTCATCTTTCAATATAAAATGCCATGATCGTATTCCATTTATAGATTTTTGTTTACGTTCACATTTATCTTTCAGTTGCAGTTGGAAGTTCTTGTCTTTAATTTCAACAGGTTTACAGAGGAGAGCTTCTGTACAATTCATTCCAACATATAGCTCGTCGTAATGATTGCAAATCCACATTTCCAACGGACTTTTGCTTGCTTCTATAATATCTATTTTAGCCTCTGTCATTGGTATTGATCTAACGTTAAATGGAGAAAGGTCTTTGTTCATCAAATATGTGAGCAAATTGTCATTAAACTCTGTCgtaaatgaaaaacataGCTGTTTGAAATAATCGAAATTGTTCTTGTATTTACCGTTACATGCAAGAACAACATATCTGCGATCGCCTGTTTCTATCTTTACAGGAAATGAGTGGTTtgtaataaatataaaattagCCACATTCTCGGCGGTTCTACGAGGTTGATTCTTCTCGTTTATTCTAGTAaagttttttgttattaCAGACTTCAACGCATTGAAATTTGCTTATTTATCGTCTCCACAATTTTTCAGTTCATTCAAAACTATCATCATTTTGGTTTCAACAACAGAGTTGAAGTTTCCAGTTAATTCTCCAATTTCTGTGACATTTCTCCTTGAATAACAAGCGAATAGTTCATATATAACATCTGTGGATCTGTTTTTCCCAATACCTTGAACACCTTTCAATGTTaatgttgtttcatttttcattccagaGTGTTGAACAATGGTTGCAATCCAGTTAATAACATATTCATATTCGTTGTCGTTGGAATCAGTAATTACCTCTCGAACAAAGTCAAGAAACATTGAGATTATTTCCATAACTTCATGTTCTCGTAAATTGTATTTGAAACCTTGAAATATTGAGAATACATTAGCTGTATCTTTTGCGTTAAACACAATACCTTGCAATGTTCGTTTCGACAAACAAGACAGTAGAATGTCTtatgctgttgttgttttatGTTCAGTTTACCACAGtttaatcatttttaaattaCGTGTCATATTTATGTCTGAAACAATCGTTATTCCCTAACGTTTGTATTATATAttgaaatctttttgaatatacATTGCACCTGTTTCAATAAGTCATATATAACTCTCGACAAATAACTAATAACATCATCAGctattttgaattgttttgtCTCAGTTTTTCGTCGAATGTCTGTCATGAAAAACGAATCAGACATATCAAATGGTTTAACGATGTTGCTGACGTTTCTCAGAAACGGTAATATCTCGTTTGTGTTATAGTCATTATTCAATATCTTGAACGTATTAACTAATACAAATGCCGATGACCTCAAACATCTGTGTCGTTGTTTTGCAACATAATAGTTATCACGAGCTTTAGCTGTTAAATTGTCACTGTTTTGTACTCTGCAGTAAGCTTATTCGATATGCTCATTCGGTAATGAATTAATTGCTTGAAACAGTGTGAAAAACGTGACTTCTCTGTTGATTGGCATATTTCCCGCATCGTTACGAATGACAAAACATTCCAACCCGTTGACTAAAACATTAACTAATTCGTCACTGATATTGTCATTGTCGTAATCTAATTTTACAATATTATCTATTTCATCAGATGTTTTAATATACAGTTTCAAGGAGAGATCGTTTAATATTTCATTAACATTTCGTGTAATTGCTGAGTCAAACAAACCTCTAACAAGCTAATAAACATTTGTCTTTGATCGATGATCCTTACGCACTTTACTGTTTGGTAATACAATTAATGATCGTTTGCTTTCATCCAACGACGTCATGATATCTACATCAAATTCATCGCAAGTGTAACATTTAATCATTCTATTGAAGTTGGCGTAAAAGTCATCGGTATTTGCATAAATGTGAAATCCCCCAGAAGCTGTTTGAACAACgacatcgtcttcatcaagtttgtttaatatttttgatctgatagATTGTTAAGACTCATCGTCTAACGATTTGTTAATGTCAATGTAGATAACAGTTAAATTTGACACTTTGTTCACCAATACTGCTCTTTCAGTAACAACAGAGCCACTGCCTCCATCGTGCTTTTGATAATTGTATAAGTCAACAACGTaagaatcaattttttcattcaatgttttttcttccatgCTAAAAAGGAGTTGAACCGTTTCGCTGTTTTTACCGATTATTTCGATTATGCTTTTGCTCACGGTTGCcaatttttttagaaattaaaaaaaaattttttttgtaacaGATTTATTTTAGAAACGAAAATTTACGGGAAAGATGATAGTTAGATTAATGTCGAATATAAACGAttacaattcattttttcacattaaatgtattttttgcCCAANNNNNNNNNNNNNNNNNNNNNNNNNNNNNNNNNNNNNNNNNNNNNNNNNNNNNNNNNNNNNNNNNNNNNNNNNNNNNNNNNNNNNNNNNNNNNNNNNNNNNNNNNNNNNNNNNNNNNNNNNNNNNNNNNNNNNNNNNNNNNNNNNNNNNNNNNNNNNNNNNNNNNNNNNNNNNNNNNNNNNNNNNNNNNNNNNNNNNNNNNNNNNNNNNNNNNNNNNNNNNNNNNNNNNNNNNNNNNNNNNNNNNNNNNNNNNNNNNNNNNNNNNNNNNNNNNNNNNNNNNNNNNNNNNNNNNNNNNNNNNNNNNNNNNNNNNNNNNNNNNNNNNNNNNNNNNNNNNNNNNNNNNNNNNNNNNNNNNNNNNNNNNNNNNNNNNNNNNNNNNNNNNNNNNNNNNNNNNNNNNNNNNNNNNNNNNNNNNNNNNNNNNNNNNNNNNNNNNNNNNNNNNNNNNNNNNNNNNNNNNNNNNNNNNNNNNNNNNNNNNNNNNNNNNNNNNNNNNNNNNNNNNNNNNNNNNNNNNNNNNNNNNNNNNNNNNNNNNNNNNNNNNNNNNNNNNNNNNNNNNNNNNNNNNNNNNNNNNNNNNNNNNNNNNNNNNNNNNNNNNNNNNNNNNNNNNNNNNNNNNNNNNNNNNNNNNNNNNNNNNNNNNNNNNNNNNNNNNNNNNNNNNNNNNNNNNNNNNNNNNNNNNNNNNNNNNNNNNNNNNNNNNNNNNNNNNNNNNNNNNNNNNNNNNNNNNNNNNNNNNNNNNNNNNNNNNNNNNNNNNNNNNNNNNNNNNNNNNNNNNNNNNNNNNNNNNNNNNNNNNNNNNNNNNNNNNNNNNNNNNNNNNNNNNNNNNNNNNNNNNNNNNNNNNNNNNNNNNNNNNNNNNNNNNNNNNNNNNNNNNNNNNNNNNNNNNNNNNNNNNNNNNNNNNNNNNNNNNNNNNCATATTtaatcaacaaaacaatagcaaattataaaaaattaactgaaaataaacaaacacGAATTCGCGATATTTTTAGTGTCGATTTCCTCGAAATATATAGACTCAAAACAATTAGATTGATCTGGTATAtcatatatttattttttgcaattaaaCAATTTGAtccttcaaaaacaactttcgccaaataaaagaaaatcaaaataaattagaAAGCACATTTATACAATAAAAAACCGTTGTTATCGAGAAATTTGTCTGTTACTAAGACGCGTTTTCGCACAAGATTATGTGCAACTTGCAGAACAATCATGAAGGTCGAGAAAATTGatcaaaggagaagatggaaatgcAGCAAATGTTCAAAATGCATTTCATTGCTATCTGAAACAgcgtttttcaaaaaatatttggaaaTTTTAGATCataatcaaaattatttgtatttttcatattgacACACAAATTTATCAAGCAAGTTTATTAACAAATGCAAGCATGATATTTGTTGGCTATTATTAATCAATTGCTCATGCAAGTTTTTCTTCGTATTCCAAGACAATTTTACAGAAGCTTGGAGGTTAAGAGGTAATTGTGGAGATTGATGAAGCCATATtcaggaaaaggaaatatcaCAAGGGAAAGATAAAAGCACATATTTGGATATTTGGCATGATCGAAAGGAACGTTGAAggaaagaaacgaaaaatttAACTTCTGAAAGTGccaaatagaaagaaaagcataTTAATTCCGATCATCCAGACAAATGGGATCGAAGGAACGAAGATCTTCTCCGATGAATGGAAAGCATATCAGTGTGTTGAGACATTGGGATATAAACATTTGACGGGATGTCACAAATACAACTTTCGTGATCCTCTCACTGGAACTTGCACAAATTCGAAAGAAGGAACTTGCAGTTTGCTAAGAAAAAGTTTCCCTCGAACAGGAGTCAAAACAAgatttgttgatgattttAATAATGAGTTTCGTtggaaaaagagatgaaaatttaacaataaaagaatttctCTCTCATGTCTTTTAATACTAACCAACAAATGACACaaacgatgaagaatcagaaaatgagatCGAGGAAGTCATCACAATGgagattgatgatgatgaaaaaagtgatCATAAAGAAACAAGTGATGTTGATGTTCCAGccattgaatttgaagataaCATGGATGATGATATCGATCcttttggagaaggagatggaagtgaTGCATCATCCTTTAAGGATGATAAAGAATtatgatattttcttcttcacaagcAACTTTTCATAAGAAGTGGGTGATCATTTTcgaaaacatattttttctttcaaaattttcgattAAAAAAGATCCTTTGAATATTAACAAATAAccattgaaaagaaaaaaggctTATATATAACGTCTTTATATTGATATCAGCCAAAACATTGGCTTTTGAAACACTTGTGGAATATTTAGcttttgaattgaatatCTCTTCCGAACGAAAAACgatctttaaaaaaataacacaCAGACaaaagttttgatttcaaaaacaatcacgCAAATAGTTATTTctttataaaattttcttttattccatttaaaaatatgttcttttttttcgaatttctttttattaaataataaaaatatttattatgggaattttttaaaaaaaaatatttttctgaaaacaaaagtttGCTCAAATTTTCGGAGTTGagtatttttaattaatcaCATTAAAAACTATTATacaaaaaaatcttcttAAAAACAGAATATGAACGAATAAGATAAGTTGTCATTAGCCATGTTTGtgtaagaaaaaaaaatgattactaataatataaaatatttccATGATTTCAGTTACATTACAGAAATCTTTCGAATTTATAAAACCAGTCGATATTTTACAATGCCAAAACAAGATAAacttcaatttattttttcaaaaagtgtttttatttttcacaattttcaattacAATCTTGTTAGAaataatcatcaaatatGCTTGCAAGacatttagaaaaaaattgaaatttggAAACAACCCAAAGATTTttaattaaactttttttgatggaaagaaTACCTTTTTTTTACATTTTATATTCTTTTGCAAAagttatttttaaattacgcgcgaaacaagaaaaaactATTTGGTAATGGTGAAAAACGAtgatgaaaacgatgaacaataaaataatgcttttgaacaaatcttttatcttacaaaaaaattggaaatatAATTTCACAAATTCATTCGTTCTTTTTATGGAATTCAGATTattgattgaaatgaaaaaaattattgttcgaaaaagaaacaaaaaactaTAAAACAAGCTTTTTGAACAATGCAAGGAATGAacttttaatttcaaataaaaaatttatcaagGATTGATATAATAGATCAATTCGTtgcagaaaaaaaagaagtttatTATTGTTAAATGAACAACACACACAAATCAACTTTGAGATATCGAGCATGCATCGATTGGAATGAGCAAGAAAGAATTGGTAGCGATGATATTTAGGAACTGGTTCAAAAAGTGTTTACCAAATATCAGATGTCAAGAAAAACTTTGGACAACATCATCAAAGAATGGAATcgtttgaatcatttttttttcattaattgcTTTTTAAATAATGATGATCTCCTATATCCTGATTCGACGAAATATGATACGTTTTGCCTAATACTCAGTCAatctttatattttgaaaaagtatTTATCAATcgttttttgttcatcaattattcatttgaaaacgATAAAAATACAATCGCTCTTGAGATTTTCACcatttgatattttaaaaaaaaacatattcgAAGTATCAAGCGGGATGCTCAGTAATATAAAAAAACTGCTGCTCCAAAATTTcgatgaaatatttgaaccaaataaatcaaaagaacCAATGCGCAAAGCAggtttaattttcttttcaactcaTCACacaatgattttttataaccttatttttttttccccagGACTAAGTGAGGATGAttggaaaaaaggaaataaatggATAAAAGCTCATTTAGCTGAATGTTCAGCAAAAGTgtaaataaaattgaaacgAAACATTCTTGAAGATGAGATCAAATATTTAGAAGAAAGTGCGTGGGATGAATAAATAGCTATCTCTGCAACGgaacatcaaaaatttaacCTCAAGGATTGGAATAATATTAATGAAACGTCGATTTCTCATAGCTATAAGCTATCAAAGGAGTTACCATCAACCCCTCACTTTCCAGTTGAAAATTCAGACAGCAACTCCTTTGTCAACACTTTTATTAATATTCGTAAGATTATTTCATCCAAACCAAAATTAAAAGGCTATCCGAAAGATGGAAACAATGTTGACACAATCAAAGGAATTGCGCAAACTGAAAATACTCACATTAATGGAAATAAATTGATGAGTGATTCTAATACAAATTTAAATATCATTTCTGATGGTTTCGAACATGCAAAACTTTTTGACAAACATGAGCATTCACCTTCATTAGTTCCACCtttctatttcaaaaatcaaaaattctacaattttgaaaattgtgaaatttcAACTGAAAAACTCTATATGTGTcgaaaaaatttgtttgattgaaaaaaaaagataaaacttGTGCAAATAATCAGTTTTTGTTCAATGATAATTACTTGTTATGTCATCCCCTTTTGACATATGAACAGTAAACGCCAACGTTTGACTCATCGAAAAAAACAGATCAGCCAGacaatgtattttttattttgatatatAAAACAAATctcatttcaatgaaaggatgaaataaaaaaagaaaatatattaattgggtgattctttttgaaaagtcacaaatgtttaattttcaaataaaatataattttcatattttgctcaaatttctgttaaCTAATATCAAACTACATTTATAAGGAATCTATTTCTGGATGatgctatttcaaacattcttgaGGATG
>LSRY01001026.1_13907_24362
CTCAAGCACACACACGAAGATTCTGGAACTGCAAGTGAAGATCTTTTAAACAGATGTTACGGCGATATATTTCAAACGTCAATTAACAAttaaaatcgaaaatttctCAGAAAAACACATCACACATTTGTTGTGCCTCCCGCTTCGAAAGACGCTTTCCAAAGGTCCATCCAATCGATTGCCCTACGTCCAAATCAAAGTATACAGAGCAAACACTTCTAATCCAATTCAATGCTCTTTTTTGAGTTTGAATTagaagtttctttttcatttttaccCCTTaacattttccaaaatcattagattctttttaaatgtttcaagttgatttttatcaacactgaaatcttcatttttgactTCTTTCGAATTGTTTCctcattctttcatttttgatagattaaaaaaaaattctgatTCACAAACATTATTTTCAAGACCGCAactttaaaagaaaaaaatgagttgattcaaattgaagaatttcatCCTCAACAAATCTGATGTGAAGATACACaataaattcaaaagcaaaaaaaaaaaaaagttaaatccaataatttttcaaaagaataaacaaaaaaaagtcatTTGGGAAATCATGAAtatattcaaacaaaataagaAATCCATTTAAATGGTATTAACAATTATTTCCCTTTTAGAAAAGAAATCTCGAATGAACTTATTCTGTTTAATTCACAACTCtcacaaaatattcattaaaatCTCTTCCCTTAGCTCTATATACACCCTCGGCTTTCACCTTTTCAACCTCGTCTATCAATAATCCAACACACTCTGTTTCTGTATAGTTGGAGCGAATTAACATCGCTTTTAGCTTCAGcagattcaaaaattcaaactcACCTGATGAAACCTGTTTCCAGAACTCAACTTCGTTCTCTATGCTATCGCATTTTTTACGCATTTCATTTGCGTCAATCATGCACATGCATCCTTTTGTGAATTCTTCAATGTGTCGTGGCGACAAATTCAACTCTGGGAActttcttttaatttgatTTGCATCAGATTGAGAAATAACTTCTTTGCTTGTACCAACTTCCTTTTTGTCTGTTGACAATCCAAGAACATTCCATAAATAACTTTGCACACTTTGGGGAATCATAGAAATTAATTCGTTCATTTTGTCAATTCCCCATTCCACACACAAAAAGCCGAACTTTAACACGGAACCTATAAGATCAATTCTGCTTAAGGTTGATTTCTTGAAGtattcttttgcttttgtttccatttttccaGCATCcgcattcaattttttttgatcattctgaagattttttataattgtttctttggattcttcactcaattttcttttcatttcttcgagatctttttctgaaaaatcttcaatgtTGCATTTTCCTGCAAGATTTTGAGCTTTGATATAAATATGGTCTTTGATGGATCGCATGTAAATGGgaacaaattctttttcaacgaAAAACATTTTGCGTGATGGTCCGTCAACAATTAGTTTGCATCGACTAATGTTCACACCAAGAATTGGTTCTGTCTCTGATGCAAACTTGAATTTGTATTCAAGCGCGCATTTGTTCAGGAATTTTCGCAGCTGGCTCATTGCAGTTAGCTCCTCCAAAGAATTATCTTGAAAGCATCTTTCAAATGCTTCCAAAATGACATTAGCTCTGCCTGTCATCAGGAAAAActcttctttgctctttAAAGAAACACAAGATTTCATGTCACTTTCAGCACTTCTGAGGCGTTCACACAAAGATTCCATCTTCTTAATTGTCGAAAATTTTCCAAATTCTTCCGAATTCACAAAGTCATTGAACCTTCGCAATTCACCGCTCCTGACACTTTCTATTTTCACTTTATTCGattccttttcaaaatagaCAATGCACATTCCGCTCTCCTTTCCGCAGTCACATCCATAACTTTCCATCGCTCCGTTTAAAAGTGAAATTGATCCTGCTAAATTCATGGATTGATCAATAACAGGCTGATATCTCCTTTCCAGCGCTTCGTAATTTTTCCTcagttttgtattttcataaataGCATGGAAGCGAACAAATGGAACAAACAactcttttattttccattCTGGAATGATATTGTGATagtcctttcttttttcaaattcatatgCTTCATAAGGATAATCATATTTCTGTTCGGATTTATCTcttaattgtttttcataagcatttttcaagcttttttctGCTCCCAAGCATTCAATATTTCTGTTGAGTagtttttgcaaaaattttttcaatggcAAAAGTGAATCGTTGAGTCCTATAAAGCATTCTTTGTCCTTATGGATAGTATCAACACAAGGGACATATTCATCTGATGTAATATATAAGGGTTCACTTGCCTcaattttgctttctctATCTGACGTTGAAGAGGGTCTTTTGCATTCCAAGGAAAGCCTTTGCAATTTTATGATGTCTTCTGGGTATTCATTaatcattttgatttttgtaaTATCATTTGCGATCACTTTCAATTGAGCCAAATAGTAATTCATTTTGGAACAATCTTGagtatttgaaattttgttgcTTGCAAATTCAATAAAGTGGTTAAAATCCAACAATAACTTTTCGGTGACAATTCCCCTTcttaaatcattttttatggAATCCACTTCTCTTATTATCtgattttgatcattttgcgccagcaatgaaaatgttttttgcaTGTTAAAAATAGTATCGTCTCGAAGTTTGCAAGATATGCACAGATTTAATACGTTCGattctgaaaaattttgCTCTGCTTTCATCTGAAAACTAAAAATATATGTTACCATATTAGATAACTTAACGCCCATTATTAAATTAATATTGATTCCCTTAATTTTTGTCGATGTTCATTGCACTTTTAATGATTTCTCGATTTTAatcttgaaataaaaatgatacggaaaatttgttaaaattttatGATAAACATTccacaataaaattttcataattatttctATTCAAGAGtagaaattttcaaaacttttaCAAAAGAATGACAGAAAAGTCAATcatgaataaaattttcgagaatttatttcaaaataattcgTTAGAAAggcaattttttttctttaattcatATGGAACTTTATTAGGAATTTATTATGATATGAGAACCGTTAAATGAAGGATGGcaatgaaatacaaaaagatgTGAAAGCAACTTTTCCAccattctttatttatttcttttttgaattctttttgaatatcttCTCAATCAATTCTCAATGATTTAAAAAGATATGTGTAGTGTTTGAAGCATTTGAGTTTGCAAAAATTCACCATTTCAccattgttcttcttttcactGGCATTTTCATAATTCTTTTATATTCCATTCAATCAATTACACAGATATTCCTTAATGCACCATGTCTGTATTCCTTTGTTCCTATCAaatcattgtttttcttgCACAGCCTTCgcaagaggaaagagaagaggaagagtgagatgaagaaaatgacaacaaatgaattgaatgagatgatTGGTAGATAAAAATTTGGATAAATGTTCCAATTAACTAAAGATAAGCTCAGAAAAATTAgactttctttatttcttctatttttctaATGTTCTTCCTGCAGCGTACCCTCCAAATACAACATTTATTCTCCATTATCCTCATACGCCGTGTTCACTCTCATAAAATTTTCGTCCATctttaaataatttcattttcctgtTACGTCTCAAAAATTGTCTTTCCTCAAAAATGATTCCTCACCAAAGCCTGATTCTATGCATCTTCAAAATGTATTGAATATCATCTGTCCGTATTTTTCTTCcccacttttctttttcaaatccaTCAAATCCTTCgctctttcatcattctttaaaaaaaaatcactccaaaaaaaaaaaaattcaacaaaccttcaaagcatttttttatgcaattttctgttttttattcAGTTGGTatctgttttcttcaattcaatttcattatttcttcctttttcaagtgtttcatcatctgattccCCAATCATCCTTCACATCAGTTGTTTCTTTATCAAATGCAGCGATTTCTAActcttctgaaaaatgtgaaattcatGTACTCAGCTCAATTCCTCCATCATCACTGCTAAATGAAAGCATATCGGAACTCTCAATTTTGTACAAAAAAATAGTGAAAGTCATTTATGTTATATATTGTAACAATATGggtgattgtttttgaaatcataacttttttctgtGTGTTGATAATTCAAAGATTGTTTGTAAttgggaagagattttgaattcaaatgcaaaaacaatcacaactgtttcaaaagcaaatgtttttgttgaaataaagatgaagataactTAAACACaccatttcactttttttgtgTTCATTTATTAAGATTCaagtgaaattttttaaccgaaaattataaataaaaatatatgattTCCAAATAATTACCCATATGCAAATTTTCAGTTATCGGAAAGTCTTTTTTCAgaagtttaaaaaaatatggaaaagtCATTCAAATCATAATCTATGGTTTATGATCAAAAGAGATTTATGGCAAGatctgaagaggaaaaaaatagTCAAACAGTATTTCGATTGAATCCGattttcctttgaaaaagaagaaacgtGGAATTGGGTTTTCCAACGTTATTAATAGTTCGCTGATAATAATTGCACTAtaagcaaaagcaaaaggagaatCAGGGAGGAAACAGAAGGATGCAAGTATCTTTGGTGTCAAACTTGCCGAAAAAAATCctcaatatttaaaaattccgtatttacaaaaatgaaacttcCGATAAATATTATAATGCAGATTCAATTGTACTGTTTGATTGGAATTGgattgaaacaaattcattttatgaCGGGTGTTTCATAACCAACTGTTGGTTATTGAACAAGCTGTGAAAGAGTTGTGTGTACACAAATTTGGAACGAAACGATGCAGAAATTAGGAGGACCAGGAAAATGCGTCAAAATTGATGAGGCtgtttggaggagaaggaaatatggaagaggaagaaagaaggatttgCTGTGGATTTTCGGAGAAGTtgaaaggaaggaaggaggaggagttggAACAAATTTTGTCATCATCATGCCAGacaggaaaaaagaaacattgatCCCTATTATTAAAGAAAGGAAATTAACAGTCACAACAATAATTagtgatgaatggaaaagctACAATTGTCTGAAAGATATTGGCTGTGAACCTATTTCAGTCTGTCATAAAAGGAACTTCAAAGATCCAGAAACAGGTGCATGTTCCAATACCGTTGCAGGGTTGTGGAGTTGTTTAAGAGggttttttttccaaaacactgagtttgaaaaaatattcattgcTGATTGCTTATCCATGTGGCATGTTAAAAGGAATCTTATACCatgttttgttgatatttttcaaaaaaatgatacaTTATATTCCTGAAGAAAAACTTATtattgtggatgaagaaattgttctttctaaaaaatgaagatattccTTATGCTGAACACATTCTGCATAATTTTTATGAtgctgaaaatgaagaagattcaaaaaGCATTGATGACAGAGAGGATGCTTCAAATAATTCTgatgaataaacaaaaatcttcatttgatcAGTTCGAATGAATATctattgatttttcattttttgaaacaatttccgacaactttttcaatatttcaacaCCTTATTAACACGAAAGTTATCaatagaaacaaaaataatctcaATTTGAAAGTTCCgatattcttttaatttgccctcatcattgaaaaacatcCTGTTTTTCgtcagaaaatatcatttccaATTCCCTTTCCAATCCCTTCACACTGGGCACTTTCCATATGAGTCTGCTGTCCCAAATGGTTGAAGGAAATTTCGTTGCAAATTAACTTGAGCGACGTGTGGTAAGTTTTGTTGTCACGTCCGTCAGTGAATTAAGTTCACGTCAGtgggttttttttttttttttttttttgttttttttttttttttttttggttttttttttgtgttgtgtGTGTGTTTTGGGTGTGTTTGTTTTGTGTGTTGTgtgttgtgtgtgtgtgtgtgtatGTTGTTGTGT
>LSRY01001459.1_1465_11824
tgaAATAGTGAAAGGATTTATCGTCTGTTTTCCATCAAATAAAGTTTCAATTCCAAAGTCTccgaatttttttattcataacTTTGCAAATTTGAGAGAGTCGATTTCTTTCACAGGACAGCTCACCTCTGAACAGTTCGTGTTCAAAGGCACCTCGTTGTTCATGAACAAAATGTTCGATTTCCTTAACAAGGAGGTTAAGAAAAATGGTTGGGAAGGAGCTGTGTTCTTGCACAGAAGCATGAAGAAACAACTGGATTTCTTGATCAAAAGACTCAATAAGAGACACAGAAATGAACTGGTGGACTTCTCGAAGTCagatgttattttttctaaaGATGTTTTGCAATGTGCTTGTAGAGCAATCTTTGTCGTTAGAGGAGAGAGATTTCATTTAAACAAATAGCTCAACAGCAGCTCAAAGCTCCAAACATCCAAATTCAAGGAGCTCCTTGTAGTCTTTTTAAGTctcatcaatttttcatcaaaaatcaatcTCAACCATATGCGAAAGATTCATCTCCGCTCCGTCAACCCCAGTGTGgtattcaacaacaacaggtGGTGTGCGAGATCCAACCTCCTGCCTTTATTGAGAAATATCAAGGTCACATGTTACTCGATTAAATTGACGATGACAGCAATCCACATTCCAGTGGAGAAAAACACAACCGCAGACGCATTGTCCAGGTTGGAGGACGCAGGAGATCATATGATAAGGAGTCAATGTCTGAAAGAAGCTGAGAGAGCTCTCGGAGTGATAGCAGGGATAGACGGTTTCACAAACGAAGGAAACAAGAGGATGGAGACATGGTATGATCCAGGAAGTTCGTTCGCTCAAGATAGTCTCACTGCTGTTTGGACAATTAACACAATGCTCATTCATCCCCAGATTCCGCTGATTCTTCTGAGtctaaagaaagaaaaagcggAGAAAGCGAGAGCAATCATTCTTCTATTGGCATGAAGGAATCAGAAATGGAGCAACTTGCTGGAAGAGGATGTTTCAATATCATATTTAGAGGAACTAGAAAACGGGTTTTATCCCGGGAGATGGTCTGATGAGAACTGGTGCAGTACTGCCTCCCAGTGGACACACGGTAGTAACACTTTCCTgtgaagagaagagggagaagaacaGTGGTGTGAAAGCCTCAGGCGCTGTGGAGATTAAGATAGGATCATTTCCGTTACGAAGGAGAGCATAGCAAAGTCCACATGGAATCAATACACCTTTGGCTTTGCGCACTTCAGCAGGGAATGGGAAGAGTTGAAACTGGGGCCGTTCCCGAAATATTTCGATGAATGGTCAATGGATTGTGCAAATTGTCTACTATCCATGAGAGACAAAGGTGGTAAATATTCATGCCTGTGTGCTACACGGTCAGCGATTTCACTCTTCTCCAAGACGGTATATGGTAAGGACTTGAGTAACGTTCGTTTAATAAGCACAATATTTCGATCGTTATCGTTTTCCCAGACCCATAGAAAGCTGAACACAAAAAAGTGGAGCCCAGACATCTGCTATTATTGTACGAGAACAACGTGTTGAActaatatctttcttttctttttttttttttttttttttttttttttttttttttttttttttttgaacaagcAGAGAAGTGAATTTCGTTGGTGATGCTGTTCACTTCTTGTAGATTTCATAAGCTGGAACAGACATCAATGGACAActcaatatttgaaaatgatgcgATATATGTATCCACAAAACTCAAGACTTTCAGATCCAGCGAAGACATCACAGTTCCATTCCTCAAGGAGGATCACAAGCGAATATGTCCGGCAAGAGCTATTTTCGCCCTTTGGGAGAGAGTTAAAGCAACGTATGAAAATTGAGATTCGTTCCTTCTCAACACAACGCATCACACACCACTTACTGTGAAGACAATAAGGAAGCTTGCAAAACAGAGATgctgaaaggaggagaaacgTAAAAATTCTCCACAAACGcatcaaaacaaatttcgATATCCAAGCTAGAGTCAAGTGGGATCCAAGAGGTTTGTGTCGCAAAACACGCACGCCTATCAACAACTGCTCACACACCGTCCAGATCATACGATAAAGCAAAACTGGCAAACCGGATTGCCCACGCGCTCTTTTCTCCAGAGAAAAATAGTTCACGATGGGAAGAAGACACCACAATTGAGAAAATTCGCTTTTTTAAACAAACTAATggcatttcctttttgacgACACAGAAAACAACTATCATAATTTTGGTCTTCCTCCAATTCAATAATCAAATCTCGCAAACAAAGCAACCGCACAATTCTCGATACAAACAACACCAACAATGAAACCTCCATATCAAACGATTTCATATGGGCAGACTGGTTAATCAGAAAAACGAACAATGAGTGTCGAAGAATCTGAGGACAGTAATTCgggagagaggaaggaaacagaccctgaaaagaacaaagagaTACCAGATATGCAAGGAACAATAATGTgcatttcaatgaataaagatAAAGGATTATCCAGTGAAGAACACTTTCTTATTAATGAGTTGTTGCAAATCGATTGTTCTcctcgaaaaagaaaaagtcccaataaaaattatcacaTATACATATGATTTCTCAGTATTtctcacttttttttaaatttcaactttcagaatcaccaaaaaataattcctttgaaatatttaaagTGTTTTTAACAGTCGAActttttgcaaaaatcaaatatttttgaaaaactcagaaatatgaaaagagaaaattgtaACAATGACAAAATTACAAACatgtttttgataatttgtcttaaaacttcattttttctattctcaatttttgtaagaaaaaaatttttcccaatgaatcaacaaataacaagtcaagatattttttttttttcgaaaaataactttggttttattttcaaaaaaaaataaaaatttcgtATTCTCATTAATTATCTGTAAACACTTTCTCAACTTTtctgaaatggaaataatcACAGCTTAAAGGTTCTGTTTCCATTTTATTGATGTTTTATTAgtgggaaaagaaaattgatgaaaataagaaaatttaGCTTTATTTGAgaacaaaacgaaaaaaagttaaaaaaattagCCATGTTcatatcaaataaaaattctattcatttttattgtaaaAACACAtgttttaaattttctttgttattgatttctttgtttaAAACCGATATTGAAGCTCCAGTGCGTTTTCCTTTATTTGTTCCAATATCCTTCCACGCTTTTGAATGAGGCATTTAATATGCGACCACATTCGCTCGATGGTTTGAATGTGAACTTTTTTGTCTTCAGgtttaacaaaattttttgaatgattcacATAATCGTGCTGATATCCTGCAATCTTTATTCCATTGTGAGAAGACCACATGTCGGAGTAAACAATGGCGCTTTTATCGAtattcttttccaaaaaatacgTGAGTGTTTCTTCGGTTCTGTTTGCAACAAATTCCACTTTGAAATGTTGAGGTGCTCcttcaatctttctttcaCACAATCCCCACAGCCACTGTTGATCCTGAATTCTGccaattccattttttcttttgtgcaCAAGAGTCTCGTCGATTTCTTCGATTCgattttttccaattttttctaAGCATTCCATCTCAATGAAACCgcatattcttcttattatttgattgaattttAGAACTGTTTTATTAGAAAGATTTGTTTCATGAGTAACTTCGCTAATTGAATGTTTATCCctttataaaataattggCAAATGAATAGAAATGGTTAAAGTTTGAACTCTGAAAAGATTGTGAAATGATTCCAGTTGAGTTTGTTTCCgttctttgaaaattaattattatatttATCTTGTTCTCCACCATCAACAAAATGCATATGATTTCTTCAACGATGACAATTTGCATAGCTTATAATGAAATCGAAACAGTTCAATATCTTTATTGCTAAACTGCTGTTCCCATTTGAGCGATGAATGAATTCGctaaaagaaattgtttcgaaaatgtttttaatattctttatcgttcgtttctttttgaaattgtttaatatttgtttttaaaatataatttttgtatGAATGATCGATTTCTTAACAAAAAATCTCAATAACTCGCACATGAGCATTCGAtaagaaaacattttttacCAGAATGATTTGCATtatttgtctttctttttcatcaaaaatcaatttgtttttattttaaaacaatttcaaattgttttaaaaaaaaaagcagattATTAATTGGGATAATGCGTtttttcaagctttttttgcacaaagtgtgaaatatttgattttctaaAACTTTCTTTTACTTAGTCAGATTACAAAATATATCAAATACTCATAATTGATTGAAACCATCTCTtatataaaaacaaaatgtgtTGTTATCTCACGAgtatttctaaaaaaataaaacaccATTTAGTTCATGTTATTCGAGAACGAAAAGTCCATTCACTGtgcaatatttttctttgaaaaagctttaagttttgtattttttcctgtattttttcattttttcagataatcataaaataaataaattacaataaaaaaatgttttaaaaaagaaatatgccaataatcaacaaaaataaacgaaacaatttttttcttgtttttttttcgaaatatgATGCAATATAATacttacaaaaataaatgttccATATGATATTTCTTCGTTCCACAAATGTTGTCCAGTGATtgttaatcaaaaaaatttaatgtataagaaaaaaaatatgtttaattaaacaaaaaatggatAATGAACAAATGAGAAAGTGTCCTATGTGGCTATGTCAGGTGTTGAATGTTTATTAATGATACGAATagaattgaaacaaattcattttcaaacagGTGTTTCTCGTCCAACCATAGGCTTTTGGACAAGCGTTGTTCGAGTTGTTTGCACACAAATATAAAGTGAAACAATTCCAAAATTAGGAGGATTATGAGAAAGCACGGGAATTGATGAAGCtgtttggaggagaaggaaatatggaagaggaggaaagaaggaTTTGCTGTGGATTTTCGGAGGAGTtgagaggaaggaaggaggaggagctggAACAAATTTTGTTATCATTGTTCCAAgcagaacaaaagaaacattgaTCCCGATAATTCAAGATAGAATTTTACTAGGAACAACAATAATTagtgatgaatggaaaagctATAATTGTCTGAAAGATATTAGCAATGAACATATTTCGGTCTGTCATAAAATGAACATCAAAGATACAGAAACAGGTGCATTTTCAAATACTGTTGAAGGGCTGTGGAATCATTTAAGATTGTTTTTACCAAATCACTgcattcgaaaaaaaatcattgcAGATTGCTTATCAATGTGGCTTGTGGTAAGGAATCTTAATCCAAGTTTTGCCgacattttcgaaaaattgattcattttattcaggAAGTCAAGCCCACAATTGcggaaaaagaaattgatctttcaaaaaattaagatATTCATTATGCTGAACATATTCTGAATGATCAACACAATgcagaaaataaagaatattcTAATAACGTTCATATAaataatgatatttttttataattttgatgaataaatAGAAATCATCATTAAATCAGTTTGAGgaaaattctttcattttaacTTAATCAAAATCGTATATGATTGCATCTGTTTTtgaacaactttttgtgactgCAATACAAACCGGATGTCATCATGTCAAATATCGTCAACATCAGTTAAATAGTTGGTGTTAATAATTGTaaacactttcaataactgtggaCAGTGTGATTATCTCAACAATCGTACAGTTGCTTTTAAACAATTAACCCAATTATTCCATTATAGAACACAAACTCATAAGTCACCtaaaatgaaacaacttgCTCCcaagaataaagaaagacatattttcatttttcggaGATATTTTGAGATTTAAATTTCTTTGGGTTTCTccgaaaattaaaaatgttttattcaaaattatgCAGAgcaaattgtttcatttctgtaTGTCTTATAAGTTCATATTCATTGAGGGAATAATTCGGTTTGTTGTCAAAATGCAACTGTACGATTGTTGAGATAATCACACTGtccacagttattgaaagtgtttACAATTATTAACACCAACTAtagtcacattttttttcaatgcatCGATGTTTTTGACCGATTGTTCCTTATTTTCCACCACATATAATCACAGGGTTGAATATATTTAANNNNNNNNNNNNNNNNNNNNNNNNNNNNNNNNNNNNNNNNNNNNNNNNNNNNNNNNNNNNNNNNNNNNNNNNNNNNNNNNNNNNNNNNNNNNNNNNNNNNNNNNNNNNNNNNNNNNNNNNNNNNNNNNNNNNNNNNNNNNNNNNNNNNNNNNNNNNNNNNNNNNNNNNNNNNNNNNNNNNNNNNNNNNNNNNNNNNNNNNNNNNNNNNNNNNNNNNNNNNNNNNNNNNNNNNNNNNNNNNNNNNNNNNNNNNNNNNNNNNNNNNNNNNNNNNNNNNNNNNNNNNNNNNNNNNNNNNNNNNNNNNNNNNNNNNNNNNNNNNNNNNNNNNNNNNNNNNNNNNNNNNNNNNNNNNNNNNNNNNNNNNNNNNNNNNNNNNNNNNNNNNNNNNNNNNNNNNNNNNNNNNNNNNNNNNNNNNNNNNNNNNNNNNNNNNNNNNNNNNNNNNNNNNNNNNNNNNNNNNNNNNNNNNNNNNNNNNNNNNNNNNNNNNNNNNNNNNNNNNNNNNNNNNNNNNNNNNNNNNNNNNNNNNNNNNNNNNNNNNNNNNNNNNNNNNNNNNNNNNNNNNNNNNNNNNNNNNNNNNNNNNNNNNNNNNNNNNNNNNNNNNNNNNNNNNNNNNNNNNNNNNNNNNNNNNNNNNNNNNNNNNNNNNNNNNNNNNNNNNNNNNNNNNNNNNNNNNNNNNNNNNNNNNNNNNNNNNNNNNNNNNNNNNNNNNNNNNNNNNNNNNNNNNNNNNNNNNNNNNNNNNNNNNNNNNNNNNNNNNNNNNNNNNNNNNNNNNNNNNNNNNNNNNNNNNNNNNNNNNNNNNNNNNNNNNNNNNNNNNNNNNNNNNNNNNNNNNNNNNNNNNNNNNNNNNNNNNNNNNNNNNNNNNNNNNNNNNNNNNNNNNNNNNNNNNNNNNNNNNNNNNNNNNNNNNNNNNNNNNNNNNNNNNNNNNNNNNNNNNNNNNNNNNNNNNNNNNNNNNNNNNNNNNNNNNNNNNNNNNNNNNNNNNNNNNNNNNNNNNNNNNNNNNNNNNNNNNNNNNNNNNNNNNNNNNNNNNNNNNNNNNNNNNTGTGCATTTATggcaaaataatttttgaaaatgaaaattgtatattttgaagaatttcaaaaataaaaaaacagtcataatattaattatttcaaatatttgctttttttttcatatttcaatgTTGAGTCATATCGAATATTATCACAATCGGAaatagtcacaaaaagttgtgcaacACCAGATGTTATAAGATCCGATATTAACAGTATTCAGAATTGATTaatttgagtattttttttagagattttttttttgagttaaTTTGGTTATTGTCTGAGTTTCGAAAAAGTGATAAACATActttattttgttaatattcaaaaaaatgttgaaaaattgaacatcGATTTGTGTTATTTGTCAACaaacatgaaataaatgaatttttctgaaataagtgggtgattatttttgttatcatatcttttttcggggtgttgaTTATTCAAAGATTGAAAGTCTTtcgaaagaaatttttgtttcaaaagaaaagaagcatgACAATTGTATTTAAAATAT
>LSRY01000514.1_33617_43760
CTCGATGTGAATGTTTCTTCATGaaacaaataagaaaaagaagatgacaatctgtttgttaataaaaaataggaTTGTCCTGAGACACAGgggaaaaaagatgaagttaAAGTGATGGTACGTGTTTTGCATAGTGGATCTGATGTAGTCCTGTGTTATAACTAGCATTAGTAACAAATGGAGCGGAACTATCTTTCACAGTCCTGAGTTCCCAAGCTAGTTGCTCACCGTGATCAGTATAAATTCTATGGTATTCTTTTCCTGATGTGAATCATCGCTCTTTCGTTGAGCCTCAAGCAACACTGcacattctcttcatcttcaaatgtgAAAAGCTCAAACAGCTTTTCTCCTCCCTCATTcggaggaggaaaaaaaaatactctGGCAGATCTTCCACAGGTATCCCCAGAGACTCGAAGTCTTGCTCAACTTAGAAGGAAGAGCTGCTATTGCTCTGAAGATAGTGGAATGAGAGATGCGAAAGATTTGAATGGCGTGAGTGTTTCTTTGGAGGTTACTGGTTATTGGAAGTTGTGCCTGGCTTTTGGATGAATAAATCATTACAGTGTCTGTGGAGGTACTGAAAAATGTCCAAAAAGGAAACGAAGATGTTtcattcgctttcttcttcttcctgcaATCGtattccttctccttctgcttcaaactCTACAATGATAGATTCTAcattattttctcttttatcttcttgTATTTTATCTGcgaataattcttcttcctcttcctcttctccttcttctccttcttctccttcttctcctccttcttctccttctccttcttcttcttcttcttcttcttcgtcttcttctccacttcatcatcatcaccaccaccatcaccatcatcctATCCATTTCACTCACAATCTCCAAATGCACCCCCTTCTAACTCACCCTTCCAGATTCTGTCTCCAAAACATACAAACGCCGGCTTCCACAAAAAGTTTTCACATCATCTTGCTCCTATAGCTTCTCCTCTCCCTACTCCTCTTCGCACTTCCGCCCATATCCTGATTCCCACCCCTGCCATGTTTTCCACTCTGATATCTCCTCCACTCACAGTCTCCCCTTGCTCGTCCAGAGAAAAGAATCCGAAGACAACAGTCGCAGCGCTTTCACGAGCGAACGAAGCTGCAGAAGCAAGAAAAAGGTTCGTTGAGTGGAAGCATTGATTCCCTCACGTAGATGATGCtgagagaaggggaagagacTGGCTCCTGTGATATATACTACGAGGAAGACAAGGAATTAGAGGAATAAGAGGACGATGGGCtggaagacgaagagagaggagagttCAGTTTGCATGATGTTGACAACTGGAGCGACAAAacagacgatgaagaggcagaggcagatgcagaagcatTAGAGAAGgataggaagaagaagaagaagaaagaagaggacaTGTTGATGGTTTGTGCGGACGACGGGTTCACTACGTTGATGAGTGAGAGAAACCTGATGCAGAAccagagggagaaggagaagagatggataaggaggaagataatgacacagcagatgaagaaggatgatgaagtgttTCCTGAAAGCGAGTGGTTGTCTCCATGGTGCGAATTGggaagcggaggaggaggaggaagagagggaagaagaggaagaaagagaagaggttAGCAGAGGAAAGgagtgaatgagaagagagagaataGAAGCCTATTGTGTGGCAGCCATTGACTAGCTCGAAGGTGATTaagattgaagaggaaggatgtGGGAGTTTATTGCAGTAAGAAAGCGGGATAGAATCAttgacagaagaaagaggagatgaaaagaCGTCAGAAAACGGAGAAGCTCTGTTGTGAATAGGAAAAGGACAGCACAAAGATAAACAGCATCTCCACCGATATGCTTCAAGTgcaacattttcatctgtttcagTTTGATGAGGAGGAGCGAGTTGTTGAGGAATAAGAAGATGGAGCTGACTTTGAGGAGGCTGAAGTGCAAGAGAGAGTCCAGCTGGATTTCGGAGGAGTGTAGCCCAACAATCAGAAAGAATTAATCGTTTGACAGCTCATCGTCAgctttgaagaaatgcagCTAATTGATAATGAGTTGGATGGTTAATACGATGGAGAAGCAACTGGACTGCAATCAAGAGAAGATGACATTTCCGACTTCACAAAGGATGATGCAATAAGATGTGTGATACTCACTTCTATCTCGATGGAAcatgagaaggagaagtctGTTGCTGTGTTGCCATGGCAAGAGCACGTGCTAGTGTAAAAGGCCGCGACGTcctgaaagaaatttttttgtggatCGTTGTTGTATGTGatgtagaagaagatgaaagtgattgGGACAAAGTTCTCTGTGCCTTCATCTCTGTCTCTTGCTTGGTCTCTTCCTCTTGCTCTCCTTTTATTtatctgtttattttttcagcCATCTTTCGATAGATGAAAGCGTCTTCCTTTCCGCTCATCTGCTTCTCGTCATCTGAAAGAATTTCGAAATCTCCGAATACGacttttgtttcaattgcATCCAGCAGGTGCCGCGCAACGGTACGATGCACAACAGTGGGAAGGGCAAGAGTGAGAGGTTGAACcgatgaagataatgatgtgagataaatgaagaagttgcttattgtttgatgtttgttgtttattgCTCTGTCAAGCATGAGGACTATTACATATGAGAACAATTTCTGACTCATTTTGCATCGtttgcttcttttgaaaCCAGACTGGGACTTTATTTATGtgtttgattgaaaattaggaaaataacaaaaagaaaaaggaaaatgggAAGTAGTAGATGCGGAAGATATGGAAATGTATTACAAGTTGATTGAGAAGTCACTGGATACGGTGAAACAgataattttgatgaaaaatcatttcgaAGATGCATATTCTGGAATTGGCgtgaatattttttcgaaattttctACTATTTGAGCATTtctaattttgaaattttcatatctctttgatttttcattctgtttttttttaattcaaaactTTAATGattatttacaaaataatgataatgtGCAAACATTTGATAAcacaaaaagtgaaaattgataCAGCTAttgcaaaacaaaacaagCCAAAGAATTCCATTTAAATTCAAGGTTCTCGCCTTGTTATTCAAGCGGAATTTATCACTCATTTAAATATCACATTTCGGATTCCTGAAGAGAACTggacttttcttttgaatttcatttgtagaaaatatcttttctgTCTATTTTCTCCATCGTTTTTACAGTTGTGCCAGTCTTTAATGGAATAActcattgaataattttgattgatcaataataaataataaaaatatctgGCGAAAATCTTAATTCCATTTGAAACAAACGAAacaatataaaaatgaacaattgtTAACATGTTATATTGGATNNNNNNNNNNNNNNNNNNNNNNNNNNNNNNNNNNNNNNNNNNNNNNNNNNNNNNNNNNNNNNNNNNNNNNNNNNNNNNNNNNNNNNNNNNNNNNNNNNNNNNNNNNNNNNNNNNNNNNNNNNNNAAAAAAAGtgagtgaatgaagaaataatataTTAAAGATGCAGATATCTGGTTGATTcacaaattattattttaatttaatcGAAAAAAGCacacaataataaaaaagatgatcAACACGGAGATATTATAATATCTGAAAAGATCCTAAATAAgataaattcaaataaaattttattaaatcaaatcaaataagaacaattcaaagcaaaatatttgaatcaaTGAAAACTGATTCGTTCAATTTGAATAAGATCtaatattcaataaaaattttcaaatattttttgaatgaaaaaagatgatttcaataataatcacACATATGTTTcctaaaaataaaatattctcACAATATACTTATTattaattcatttgatgGGTTTTGATCAAAGTTGATCTCATGGAGAGTGATGTCAAGCtcatcagaaaagaagaattgtcCAAGCTCAGTCGTTTGTTTTGTAATGATGATTAGTCATCGGATCTGTTCATTAATGAAATCGTTATTAATCTTATTCCTCTGCGTTTAAATCATAAAGTCTTCAAACATGGAAACATAGAAGAATATTCgtgagaagaaacagaaatttgagcaaaaaatgtaatttttgatttatttgaaaattgaacatttgcgacttttcaaaaagaattacccaaATGAATACAGTCTAAATCATAAATAATCACATCGGTTAATACACAacttttttatgaatataTCAGATTGTGATATACACGATGCTGCTttacacagaaaaaaataaaaattaattaattaattaattaattttcggtcaaatttttcatttttgtaaattcttcattaaaacGCATTTTTGATATGTAAATACAAATTTTTCACATAAATACACATTATTTTAACTTATTAAAgcacattttttaaaaaagcgAAATATTgtgatttttgatcaaaaaatcgatttttcattgaaaaaatcacccattattatttaaaatgtgataacaaattttcatccctgtgattatatgcgatgaaaaatgaatgaaaaacaagcaaaaaatgtCGGTGCATGGAAAATTGTGACTATATacgaatgtgattatatccggtttagactgtatatgaaatttttgtttttcatgaaaattcaacatttgtgacttttcaaaaagaattacccatatTTGGAATGAGAGTCAGGTGTCGAtcggaggagaaggaaaaattgtggaaattgatgaagcaatatgaaggcaaagaaaatttcatcgcggaagaaagaagaaacaaatttgGGTTTTTGGATGAGTGGAGAGGAAAAAGGATGGAGGGGCTGGAGGAAGATTCATGGTAGTGGttccaaacagaaaaagagataCGCTCATTCCATTGATACAGAAGTACATTAAGGAAGTAACGACAATAATGTCTGATGAATGGAGAGCGTACGACATTTTGGAGACTCTGGGTTACAGCATTTGAAAGTTTGCCATAAAAggcaattcttcaataaggACACGGGAGCATGTACAAATATAATAGAGGGGTTGTGGCATCATTTACGATGCACTTTTCCGTCTTTTGGAACTCGCATTCGATTTATGCATGATTATCTATCTCTTTATCTTGTCAAATCTTCATTTAACATCACTTTAACTGAACTCATTTAGTACCTTTGcatggaaaatgatgatgatgaaaaagaaatggaggaaaacgaaattgaaaaagaaaaattaaatgaaattaCTGACATCCACCGCATTTTTGGTGAAAAAGTTAAGGGAAAGTGAACTGTATCTGAAAGTTACAATAGAGCAGAAGATGGTGAAAGTGCATCTGAATATGAACACTAAAAATTATAACTGatgatcatttttcattattattttcaaatacaacttttttcaaaaaaatttgatataaataaatcacttgaataacattttttattgttcacaaaaataattacatagttttttctccaaaatcaTTAACTTTCGACATCCAACATAAGCATAACATAAATATTaagtttgttgttgaattttgGTATATAATCTTTAATAATCAGATGATTACGATTTCTGAgataatatttaaaattacATTTATCTGAATCTTTAAAACttcaaattaataatttctgATAATTTTAACAAATTAATCATCTAACTTTCTGATTGATAACTAagtttcattgaataaatcTTAATTataatgttgaaaaaacGTTAACTTTTCATAAATCAATatattataataaaaaataaaaaagataaaaaagttaTTCTCCATTTAAAACTAAATAATCATtatgaagaattaaaaactAATAATAGGATTAATTTATAATAATTtaaattatatatttttaatttaataatttcatttatataatattcaaatacaacttattccatttttcattatttatatatctagaattttttatggaatattcataattttatttatgtaATATCaattataataaatatttgtatgatattttttatgtcTTTATCAAATTGAACACTGTTCTGtaacattttgaaattttttttttccattattaaataattaagtgaataaattataattatcagaaatcatttttgataaatgataaattaatttgtttaattttctttgaaaatatattaattaaaatgaaatatttaaagATTATCTATTATAATACTTTAAGACATGCATTTGCCTCCACATCtcagaatttttttatattttgaacaTGTGCTGTTCACCATGTGTTGACCCCATATTCGACCCTTATACTGCCAACTGCCCCACATCTGGCTagatataataaaaaaaagtcgaaaaagatcaaaaaagtGACACTCATATCTGGATTCTCAGAAGGCTCTGCAActtcgttttatttttattttgtaaattgGATTTTTCCCACACATCATACCAAAATTTATTAGAATCGCTTTGTCCGTTGTTTTTctgcaatttttcaaacatgattttttttgtcatttaCAGTAGGAATTCAGATTATAATTGCACGAGCTTTTCATTAATTATTAACATGCATTTCATGTGTTATTCTCCAAAATGATGTCAAATaatctttatttattcatattcAATCATTCTGATTGTATAGAtaaacaaattttatttgaagttaAAAATCTTAATTTCATCCTTGAtcaattttatatttataataACTTCTTATATACAGAAATGTTTgtattaaatatttgaatttaatatttgtatttgataTTTCACAAAGTTGTTTTAAATAGATCATCGCATATGAACggcaagaagagaagcaaaagaggaaggcCGAAAAAgcaaggaagaggaagaccaAAAGTTAATAAGTATCCTTCAACCTCAATATGTCTCAAGTTACACTTATTTAAATAATACAATTCACATTTTATTGCTAATTATTTCAGATCCAAAACACAATTGAAAGATGttaaaaacaaagcaaaaatgaCCATTCATGACGATGATAACGATGAAACAAatttcgatgaagaagaaaattcaagtgaaagttcatcatctttgtattgtgaagatgaaaacaaacaagcatgttcttcatttcaagccatggaaaaagtcaaaattCGTCGTAAAAATATGTTAATTACAAATAATGATTTCCAAAACgaaaagttttttgaaaaacacgAAATACATGAAGTGTCCATTTCGTGCaggagaaaacaaaacaataattcaaatatcttattttatttgggTCCAATGGAATTTGAATGTACTATATGTGGAGCACTGCATTTCAAATCTGagattcaaagaaagagaaatggaattatatattttaatGACTGTTGCAGTGGATTACACAACCCTCCAATCGATATCGATCACTTTCCAGATATACTCCGTTCTCTTTTTAATCATGAGCATCCCGAAAGTGACAATTTTCTTGAaaacatcagaaaaattaACTGTTTACTTGCTTGCTGTTCTTTTTATGCAGAAACACCAGATTATTTCTTTATGCAATTCACTATTAAAGGAGAAACGAAGAGAAGAGCCTATCCAATGAAGTCATTAAGTTATGATGATCCGAAGTTTGGTCAAGTTTATATTCTTgacacagaagaagcaactgaaaaattcaaaagaaacacaCATAATAAGCGAGTTTCTTTTAATCTTTTATCTTCTCTATTTCAATGGTTCCGAAATTCAAATCCCTTTGCAAAAAGCTataaaatgatgaatgatgTTTACTCAAAGGAGCGGGAAAAGGCAATGGAAAtaggaagaaaaatgaaaaaagtttgcCTCACTTTTGATCCAGAAGGCAGAAAACTTGGGAAAGAGTTTGCTGCTCCGCAATCGAACGAAGTTGCTGCAGTATTCGTCAGTGACGATGGACTGCCTCCTGTGCAGCGATTAACCATAtatgctgaagaagacaagTTGTCAACTATTGCCATGAACGATCCTTTGTGTGATCCACTTATTTATCCTTTGTTCTTTCCAAATGGAGAAGTTTACGAAGacgataaaaaaaagaaagtcaaaaatgaagaaaattcatcaaatgatgatgaagatggatttTCAGATGAGAAACAAAGTGATAATAACAAATCGAATTCAGATtatgaaagtgaaatgaaaaaaaaggaagatcacacaaaacaaaaaaaaggaagattcAGATCAAATATTAGAACGCATGCACTCAACGTTATTGCAATCAGAAATTCATGGTCTCCAATTCATCTTGGAGGGAAACTATTTCAACAATATATCGTGGATTCCTTTTGTAGAATAGAAGGAATGAAGACTTTGTACTATCACACacatcaacagcaaatgtTCGGAGGTTATTATAATCAACTGAATGATGCGTTAAATAACAATGATTTCGATGTTGATATTcattcatcctcttcctctttatcatcttcctcatcttctttgaatcaaaaaattttgttgggaagaagaataatacttcctttctcctttgttGGAAGTCCCCGATGGTCAAAACAATGCTATATGGACGCCATGAgcattgtttcaaaataCGGAAAGCCAGATATCTTTCTGACTTTCACGTGCAATCCAAAATGGCCTGAAATTATCGAGAACATCGCTTCACCGCACATTCACCAAGCGGATAGGCCAGATCTAATTGCAAGAGTATTCAAACTCAAGCTCGATGAATTAATGAGAGACATAAAGAAGGGAATACCATTCGGTTCACTCAAAGCATATGTTTATAAAATTGAGTTTCAGAAAAGGGGACTACCGCATTGCCATTTGCTTCTCACTTTGCATGATCAAAACAAACCAAGAACATCAGAGGATATTGATAAATGCATATGTGCAGAAATTCCCCCTCTCAGTGAAGATggatcaaataataatttgagAGAAATAGTATTGAGGCATATGGTTCATGGACCATGTGGGTTAGATAAACCAAATGCCCAATGCATGGCTGATGGAAAGTGTCAAAAGCGCTTTCCGAAAcaattttgtgaagaaacAACCAAGGATAGACAAGGTTTTATtaaatacagaagaagaaaaggtgAAGTGGTcatattaaacaaaaaagaaattgacaATAGATGGATTGTCGCGTACAATCCCTACCTGCTTCGAAAGTTCAATGCACATATCAACGTTGAAATATGTTCCTCAGTTTTCAGTGTAAAATATCTTTACAAATATGTGTACAAAGGGCCAGATAGAGCTTccatgaaaattttgaacaaagaaattgCTTCATGTTCAAATGGACCAATAACAATCACTTCCTCATCCGCATCTGCATCCGCATCCGCATCCTCAAccgcatcagcatcagcatcgaATTGATCTTCAATGATCTCTGATTATGTTAAgacaaacaatgaaaaagaaaaaagtgaaaaagaaaaaatagacgAAATCAGAAACTATATAGATATGAGATATGTCGGATCCCCAGAAGCATGTTGGAGGTTGTTCGAATATTCGATGCAAAGAATGTCTCACACTGTTGTTCGTTTGGCTGTTCATCTCCCTGACAAGcagtttgttttctttcgtACGggaaaagaatatgaagcCATGGAAAATGCACAACATAGAGATACAACTCTGATTGCATTCTTTAAATTGAATGCTGAGagtcaaaagaaatatggaGAGAACATTTCAGATGATCCCCATGATTCAAGATCTTTGACATATTCAGAGGTTGGaagcaaattcattttcgacAAAAAGACTCATTCGTGGAAATATCGAAGctacaaatcaaaaattgtcaCAAGGTTGTACACAGTCAGTCCAAGAGATCAAGAAAGATATTATCTTCGTCTGCTGCTTTTGAATGTTAAAGGTCCAACATCTTATGAGTATCTAAAAACATACGACAACCACATTCATAACACTTTCAAGGAAGCCGCAGCATCCAGAGGTTTGTTATCAGAAGATTTTAACTGGGACCAATGTTTAGAAGAAGTTGCCTCAGTCGGATCACCAAATCAACTCCGAAATGTGTTCGCACAAATTCTGCTGTTCAACAATGTTGTGAATCCAG
>LSRY01000226.1_80699_91082
GCCCCATTCCTTTCATCCCCTTCAATACCCCTTGTATCCCTCTCTCACctgacatttttcaatatctcTACAGCAAATGAAGCATGCTCACCTTCAACGACTACATCAATCCAAACCTCATATCTTATGAACATCTGCTCATTATCATCAGTTTGTGACGTATATGATGGCGGGATTGtcccttccctcaacaaTCCCTTGGCTTCATTGACTGCCTCAAACACCTCATTTATTGGGTGTTGTCGGACAAGGAATGTTGAATGCACTGGAACTGCAGAGGAACCATTAAGGCCAGGGAGAAAAAACACAACAGATAATggaacaaattcattcatttggcGTGAATGGAACGGATCGAGGACAACAGGAGAAAGTGACTCGTGGGCTGATGGAGCGTCAAGCGGAGGGGCCATCTGCATGAACAGTCAATCGTCGGCCGCTGTTTCAGTTTCGCATTGTGCATTCAATGAATGTGTTGCGCATTGGTGCTGTGGAGGTATTAGTTGCTATAATATTAAATCGGTTGAGATTGTGAACAACACCTTCGATTCGTGTACTGCACAAGGCCATCGTGGAGGTGGAATACTAATTTATACGATTTCAACGTGTGTTCGGATTAGCGAATGcgaatttcaaaattgcaAAGCAATTGGCTATGGAGGAGGGCTTCATCTCGAAAATTTTCAGGTTTCTGGAATAGGATgtgttggaaatgaaagtggagaaggggagagtgcgtgtgtgtttgactgcAGTTTCACCTCATGCTCATTGACAAACAATGGAGGTGGAGGCATGTATTGTCGAAGTGTGCCCGCAAcagaattcaaaatgaggagcattcagttTATTTCATGTTCGGCTGTGTCAACTGGAGGAGGATTGTATTTTTATCCGGTTCAAGCAACTGCAccaaatgataaaatttattgttattttttgttcttccatGAATGCGAATGCTCAGCCAATCCTCCTTATGGGCATGATGTGATGTATTATGATCGctacaatttttatttatcttcaaaCAATCCGTTCTATGAATGTTACACGACAAACACAGATGAGCAGAGAGTGTGCTATGGATATGATTATACTGGAAGTAGTTGGACATACGACCAAACATCGAaaaaggattggctgaagagAGGGATTCTCAATCGATTTGTGGCTGTGAGTGGtggaggtgaagaagagTTATGTGGATTGGATGAGTCAAGTGCATGCCGAACCATTGGTATTGCGGTCATTCGGAGCGTGATCCAGATGAGCCTGTCTGTCACACTGATGGAAGGGAATCACGCAAGCGAGACAACAACAATTGAGATTGGGGCAAAGAAGATTATTGTTGTTGGGAAAGGAAGGGAGCGCTTTTCTGAATATatcagaaaagaatgagattgaggaatggaagaagaagaagaagaagaaaaagaaaaagaagaagaagaagaggaagaagaagaagaggaggaggaggaagaagttgatgatgacgaagaagaagaggaagaagaagaggaggaggaggaagaaaaagttgatgatgacgaagaagaagaagaagaagaagaagaaggaaaagaagaagaagaagaagaagaagaagaagaagaagaagaggaagaggaagaaggaggaggaggggtaGAATCGAGTGTTAGAGGCATGGAATAAGAAACATCCAAAAGAGGgctgagagaaagaggagaataaagagaaggatgaagaggagaggtggaggcagaggagaagatggaagaagaagaagaagaagaagaagaagaggaggaggagNNNNNNNNNNNNNNNNNNNNNNNNNggaggaggaggaagaggaagaagaagaagaggaagaagaagaggcagaagaagaagaagaagaaggaaaagaagaaggaggaggatgaaaagaagaggaagaagaagaagaagaagaagaagaagaagaagaagagaggaggaggaggagaagaagaagaaaaagaaagtaaaaaagaagaaataacagaTGCAAggctgaaagaaaagaggaatgAAATGTGGTGGAAGAATGAGTTCTGACAAAAATACATCATAATAAAGTGCAAGAATGATCAGAGATAAGCAGAAAATccttatttgaaaaaattttttctgatggCTTGtcaaattgttattttattaGATGATCCGTTCGGGGAAAGTGTtgacaattgaaaaatgtcaaattTAGCGCCtgcttttctgaattttccATTTGGAAAAGTTCGCTGAAGGATGATGTGCTTGCCTGACTAGTTATTtctcaaacaaatttttgatttctgtttttaaattaaatGAAACAGAACAATTTGAATATGTCTTTCTCACATTTCATgagattgtttgtttttcctcacggtttttattgtttatgtGTGTGGGTTTTACCCCTTCATTTCGCACGTTCACCTACCAAGAGAAATTCATGTCATTGATATTgcttattcatttcatatgCCTTTGTGATGTGTTACATTTATAGCTTTGTTTTGAGAGCTCTTCCatcaaacttttcaaaaaaaataatcaaaatctctgaaaattttgataaaaagaatattgtTCTAATAGATAAATGACGTGatcatttcaaaagcaacaaccaaaacaacaaacaaaataatgttcagtgttttgaaacaataagaaaaaaaaaatgatccATAAACAAAGAAACAGCCCAATATGAAATTGTATTCTCTgatcccttcttcttccaaatctttgaaaaaatatttcaaaaggaATCATTGAATaactttatctttctttttgatttttgatttttcacttcttttctatCAAATAAGATTCCATTAACATAAAATCACTAAAAAACTTCTTTAATAGCTTTTAATCAATCTACGCTGTTCGTATCATTAATAAAGTTCtattaaaaataatgcaCATTATAATAAACTGCAATTTCtaatcaaattcaaaataacaaatgttaattcattttcagatgaaacTTAATTCAAAGCACTTAAAAAGTCATTTCATCGAATCACACTTAACCTTCCATACTCATTTGACGTTAGTTGTGCCTGTATCGCATCGCAATTCttaatgatcaaaaaattcgaaaatttgcaaaaaaaactGTTATAAtggttgaaatgaagaaaacaatattttttgatagtTATTATCCTATTCAATcaagtttcttttttattgaattttcaacatAAGCCTATTGCTTATTTATCCCTTTCCacaatttataaaaaaaagatcaaactTCGTACAAAGttatgatttgaaaaataatgacccaaatatatatatatattttcccttttctttggtttttatctctctctatctctatctatctatttatctctctctctctcNNNNNNNNNNNNNNNNNNNNNNNNNNNNNNNNNNNNNNNNNNNNNNNNNNNNNNNNNNNNNNNNNNNNNNNNNNNNNNNNNNNNNNNNNNNNNNNNNNNNNNNNNNNNNNNNNNNNNNNNNNNNNNNNNNNNNNNNNNNNNNNNNNNNNNNNNNNNNNNNNNNNNNNNNNNNNNNNNNNNNNNNNNNNNNNNNNNNNNNNNNNNNNNNNNNNNNNNNNNNNNNNNNNNNNNNNNNNNNNNNNNNNNNNNNNNNNNNNNNNNNNNNNNNNNNNNNNNNNNNNNNNNNNNNNNNNNNNNNNNNNNNNNNNNNNNNNNNNNNNNNNNNNNNNNNNNNNNNNNNNNNNNNNNNNNNNNNNNNNNNNNNNNNNNNNNNNNNNNNNNNNNNNNNNNNNNNNNNNNNNNNNNNNNNNNNNNNNNNNNNNNNNNNNNNNNNNNNNNNNNNNNNNNNNNNNNNNNNNNNNNNNNNNNNNNNNNNNNNNNNNNNNNNNNNNNNNNNNNNNNNNNNNNNNNNNNNNNNNNNNNNNNNNNNNNNNNNNNNNNNNNNNNNNNNNNNNNNNNNNNNNNNNNNNNNNNNNNNNNNNNNNNNNNNNNNNNNNNNNNNNNNNNNNNtttttttttatttttttttttttttttttgctttttttttttttttttttttttttgaaacatacAGCAACAAAAAACTGGAAAGTCGTGTTGCATAGATCTGAACGATTTTTCCTGAGCTTCACTGTAATTATATTTCCATTAAGACTTTTCAAGAAGGACCTGAAATTCAATAGAAACagaagtttttctttttgatttgttgttTTAACCAATAaagcttttcaaaaaagaaagttccATTTTATCAATAAATTGAATGAGTTATATTCCTGAAAATTTGACATTTCGAATATTTCAAGAGAGTCATTCatttaaaacaattttctcttcacaCAAGCAGGATGAATTTTATTCACAATGAATCTCATCATTTCAAGATATTAACACTGTCATTGGAAAACCCTGGGCATATGGGTATGATATGGGAGTTTTCAAAACTTCTTTaaacatatttatttgtaattAATATGATTATTAATCATCATAATACATGTTAATAATCATCGGAAATGCATCATTAtgaattaattattttttttgaaaaaggtcAATTTCAAGTTGTTATGGGTTGtgatcaaaattgaaatattaaaatgGCAATGCTGGATTTTCAGATAATAAAGCCGCATCAGCTGGATAATGTTTTCACAGACGAAGACGGAGCGTGGAAGTGGTTTTACGAGAATGTCTTGAAAAACGAAGCGAAAATTTGTGTCCgttgcagaagaaaaatgattgttCTAAAAGGTGAAAAGTTTTACAGATATTGGTACTGCTCAAAATGCAATAGAAAGAAATCTGTATATGATGAAACAGTTTTCTCTGGGAACAAATTAGGATTGGGGAAGGTTTTTAGAATCATTTTGTGGTATTGGGAAGGTGCAAATATTAAGTTCATTTCGAAAATGCTGGGAGTGGATAGGAAAACTGTTGGATTTTGGTGCAGTGTCGTTAGAGTTTCCTGCATGGAAATTTGGAATTTACATCAAAACTCAataggaggagaaggaaaagtgGTTGAAATTGACGAGGCTgtgtggaggagaagaaaatataagagaggaagaagaaaggaacaAATTTGGATATTTGGTGGGGTTGAGAGGTTGGAGGGAGGTGGAGCTGGTCCTCGTTTTGTGAAAGTTGTGCCTAACAGAAAGAGGGaaactcttcttcacatCATATTTGAAACTATTCGAAGCCGGACAACAATTATGAGCGACGAGTGGAAAGCATACTCCACTTTGGATCAATACAATTACACTCACAAAACTGTATGccacaaaagaaattttgtAGATCCAGTTACGGGTGCGTGCACCAATACGATAGAGGGATTGTGAAGAACATTGCGCAAATCATTTCCTCAGTATGGAGTGAGAAAATCATTGATTGCAGATCATTTAGCTATGTTTCTGGTAAAAACATCtttgaaatataaatttcAAGATATTTCACCTACGATCGTAAAGTATAAAGCTGTGGAAAAGCCAGCAGAAGTTcttgcagaagaggaagttgaagatgaagattccGAAATCACTCAAATTGAAGACATTttgggagatgaagaaactgaGGAAGAATCGTCAGGGCtcgagacagaagaagaaaaaacttcAGATTATGAACcataaatgatttttttttatttttttcatattttttatttttcatccaCACACATTTCCGATGATTATAAACATGAATAATGATGAATAGTGACCATATGAATgacaaataaatatgttttaAGGAGTTTTGAAAACTCCCATATCGTACCCTTGTACCCAAAATTGgaactgtttttttcaacatttatatccacttaattttttttgaacattttggTTTTCATTTAACAAGATTTTGGAAAAGTTTAATGATTGAATtatacaaaaaagaaacaaataaaaaagtatTATTATATGCTTTTGCATTTGggagaaaatttttgaaaaatcaccacagatcaaaaaacatcACCCATTACAGTTAAAGAAATTCTatattttaaatgaaaatttattcaaaCTCTTTATAATTAATCACAAATTGACTTTTTTATCAGAATATgtctttaaaaaattttttgatttaaaaacatatttggatcaaaatgaatttgttttaaCCACTTGAATACGTTTTCTTCACTAAAAGAACGCTCAACAAAATAAGATAATTGAAGCGAAATACGTTactgaaaatttcatttggatAAGAAGGATGAAAGTGCTTGAATTCGTATCAACACAATGTCTTTATATCTCCAAGCTTTTGATGTCTTGAATTTGAGCAATATCAAACAAATCGCTTTAATTATAACATATCCAATCAAATCATTTTATCAGGAGTTAAATTATGGAATCCAAGAATATTTTCAGAgattattgcattttttacGTGTTGCACAATTCTGAAGTGGAATTTAATCGAATGGTAATTATCTGCTGTTCTCTGTCATTAATGCGGGCAGCTGGAAACTTAAATGTCACAACAGATCTTTGCGTTTCTTGTCAAGATTcgattttccttttttattttcaaaacgGAACAGCATGCCATGAAATCTTGANNNNNNNNNNNNNNNNNNNNNNNNNAATTCGATTTACATGTTTGTAACAACTTTTATGTTTAAAAGCCACCAAATGTTGAATTCAAATTTGTTTACAACGGAATCCAAATGCtatttgttgattcttttcatcaaaaaaatatttttttttgtatattAATGTTTTATTGAATCAGGAACGATCATTTTATCATTAAATGAACCAATATTGCAGAGTTAAACATTGATTATGCAAAAAATCCCGATATtaagaaacaaaaacaatgaacaaaataaaagtttgtttttttttgatgaaaaatgaattgttcaaATGAGGAATTATTTGTCTTTCAAGTTCATTTGATAGGTTACAATATGAGGAATTGAAGATTtgatgtgaagaaaaaagagaagaagtggtAGTACTGTTTGGATGGAGTGCAAGAGAAGGGGGTGCAACGAATGGAAGCCGGATAAAAGGGGGAGTGATTATGAATGGGAAATCTCCAATAACGATAACAAATGGAGTGAAATTGGAGATTATGAACAGCCGAATGAGTgatgtggaagtgaaagGAGTAGATGGGGGATGTTTGAATGTGGAGATGGGTGTTAATGGGAATGTGAAATTGGAGGAATGCAATTTGTCATCATTGTGTTCAGGTGGAAGTGGGATGAAAGGGGGAGGGATGAAGATATCAGTGGGGAAGGGAGGGagtttggaaatgaaaggagtGAAATATTCAGGGTGTGAAGTGCCAAGAGAGGATGTTGAGgaaggagggagaggaatgggaggagggatgtttaTTGAACTTACTGAAGAGATTGGAtcatttgtgatggaagggaTGGAATTTAAGGGATGTGATGggtggaaagggaagaatatGTTTGTATCAGGATGGAATCTGAGTGAAATTGTGGACAAAGAGAACTTCAAATGGGAGATGAGTTCAGAGTAGTCGGTATCGTTGGATGAATTGTGTGGATGAGAAAGGAAGACAATTggagaggagggatatgTGACTCCTCTTGTTGTTTATTTGCAAAGGGACTGGAGTGGGAATGGGAGCGACAACAGATAGCGCGGAGCACATGAGAAATCATATCAAAACATTCACTCCAAAGTTCGACACATTGAAAGGAATGCTGTGAATACGATTCTGATTGATGGAGAATGTCTAATTGGGGGAGTGTGCGAGATTGGAGATCTGAGAATAACTTCACTGACCAGGGAAGCAACAaccattcatttcaacataATGATAGAAGAATATGTGAATGGAGGAAGTCTGATTGTGTTTGTTCATGAGTGTGTTGTGGAGAGATGTGAGTTTGCATTTGAGGATATGTTTGAgtgggaaggagaaagcattgcgaaagagaagaatgggaGATTGGAGATTTCGGAGTGTTTGTTCAGCTCAGCAACGATGGATCTGGTGATGAAGAGCAGGATTGTGAGTGTTGAAAGTGGAGAGCTGAAGATGACAGAAACAGCATTTGATGGGATTCACACCACAGAACAACTTCTATCAATGACATAAGAGGGAAAGGTTTCGATGAGTGAGATTGGAGTTTGGGATGTAATGAGTGAATGTGGTTTGATTTGTGTCGGAGGGAGTGTGCAAGTTGAGATGACGATGGTTGAGGGAGTGAATATCTCGGTTTTGGGGAATGAGAgtgtgatgaagatggaaggagccgaaaagagaatgagtgTGCTGAACTGTTCCTTTGTGAAATGTCGGAGCACAAAAGAGAAGTGAAGAATGATAGAGATTTGTGAATGCTTGGATGTGAAAATAGACAATAGCCTTTTTAATGGGagttcaaaggaaagaaatgaatttcatttgaatgcaGAAGATAAATAGATGTGCAAGTGGGATGGATCTGTTGTGGATAttgtgaagagttctgtgatgatgaaagattcAACAATCTCTAATTCTCCAAaaggtggaataacaatgagtggagaaagaataagaattgAAGCAGTAAACATTTAACATTATTTATTGAgactttttctctttgttgaAACTGCAATAaacttaattttttgttgcaaGTCCAATCCTGTTAATGTTTTTAATAGTTTTGAAAGAGCTGTATGTTTTTAAATAtcttattcattttcgatttttgttttattttcaatattgagaatgaaatgatttttttatatttgaaaaaaacatttcagaattatttcaaaaacaatatcaaaataaaaaattaaaaaaaaacctaAACTCgcttttcattatttttattaaaaacatTTCTATTTAAATCTGAAACATTTtatgaataacaaaaaaatgaaaagaatagaaaaattaactcattaaaaacaaattctcaATTATACTCAATTCCAAATGATTTGGAGACTTCAAAGATTAAATAAACCAAAtaatttcttgtttcaatgcatttaaaaatagaaattctGAATTAATAGTtataaaaatgcaaaaatatgTCAGTTTTCAAagattcaaataattttatcaCTTTTTATTCGTTAGGAAGTTTTGCTAATATTTTTCGAGCCATTGCAACcttatttgaaattaaaaatttgcaGCTTTAAAACATTCAAgcgaaaaaaaaacatgataaTCTGTTTGNNNNNNNNNNNNNNNNNNNNNNNNNAAATCTTGAGTATATTTCTCATAAAGAACAGTCGTCGTTCCTgtcttgttttttcttcatatgGTCTGGCCAATGCAGTGCTGAGAGATCACACTTTATGAATCTTACAGTTTTCTCATCAGacaatttttaataatcagaaaagagcaaaagcTAACCAATTAATTACTATGccttgaatttcattttccgcAAAACtacaaaaaattcttttttcttgtcAAAGGCATTCAGTCATTCgaagtcaaaaaatggaactCCTTCATCTAATCATCAATGGATGCATTTGAACAACCGTCTCTCATGATAATTTAAGGTCACTGGAACAGGAAAAAATAGACATGCGATTGTTGAATGTTACTCATGGAAATAGACGCTCTTCAAAATCAGAGTTTGCGTTAGCACAAAAAATAGTAATAATGGAACGTTGCAGATAACACACGAAAATCAGATAATAGCTTTTTCAGCagttttgatgtttttattatattcaaaaagcaattcatcacaaaggttttttttttattttctttctctt
>LSRY01001533.1_1_8271
ATGTAATCACACCAATTAAAAATGCTCAAACGatagaagaaatagcaattAATGAAAGACAAACAAAGAAACGGATTCCTGTTGAATGCTTTTTCGGAAGAATGAAGTGGCAGTGGAATAAACGTGTTAACAGGAACTAAAACGGCTTGGATGATGCAAAGTATGATATCGAAATTGCAGTTTGGCtaataaatttaaatattcagGCATATGATTTATGTAAAGATGATGGATAATAAGAGAAGAAatgtatttcttttaatCATTTAGagattgaaaagcaaaaaagaaaagaaaagaaaagaaaagaaaaaaagaaataagaaaaaatgttaataatGTCAATTATTACAACAAAATCAtaataaaattgaatatcaatggaagaaaaaaaattaaagtaTTTTTTAGTTTACAGAGAAAAGAGCACAATGGAAACATTGAATTGATATGtcgaaaaatcaaaataaatcaaattgttaataatgaaaaaattaagaaagaaaagaaagtttccttcttttatctttattattttcaaagtGCTTCAAAcgtatttttgaatattaagTTTTTATCACTTGggtttgacttttttttgtgaaagaaaagtttcATGTTGAacttatttttaaatttattacaaaaaatattcgtttgaaaaaatattttttggaaaatctttaaaataagaaaaaaaattcatttaatGATGACCGAGATATAATgcaaaaagatttttttaacaatcaATCTTTATTTTCCAAAAGACGATAAGATCAACTCACAATAATCTTAATGTTTTGTAAATTTTACTTCtattaaatatttataatCATTTCTGCAAGAATCGTTTTGTGATATTGAAAAGTGACGATGTGGTTTTAACGtaaaaaaaagcagaaattaAAAACTATTCAGGGTCTGCTCCTCTTGTTTATCACATCAATATGATCGCTATCAGAAGATTTGTCATATGatatttcatctgtttctgttaaaagaagaatcattATCTCCGTCAGATTCTTTAGATTCTAAGTCTCTAAATTCGATCGGAgttccaatttttttattttccacttcattataaaaaaacatgCCCTTCgcaaattcagaaaattccgttgattttctttttgtttatatAAATTCTGCAATTATATCGTCTATATATCTATTTTGAATTCCACGCGAAGGGAGATATTTCCGTAATTCACTCCTTACAGCTTCAATAGAATTTGTACACACACTTTTCCAGTTTTGTATCTGTATTAATGTCATTCGGTGTGACGATCGAACCCCAACGATTTTAATGTTGCGTTAGCCTTCCATTTGTCTGAATAAATGGGAGATTTTGGTGTTACGTTTTTAATAATTGATGGTTATAATTGTCCCTTTTATCTGTTCTTAACTCCAATAATAATGGAATTTCCTTAACATCCAcatgttttcatttctttaacGCTGAAAAAccaaatttgcttttttctccttccatggtgatattttcttcgtctgagcagcatttcattgatttcaACGATCTGTCCATCTTTTCCCAActgttcaaaattttgacacAGGTTTGTTTCTCCAACATGTCGTTATAAATGCATGTTATATGAAACTGAATCTTTATTAACATTTAGCAGAATGCAAAtatgtttattatttatcCCACAAATGTGAAgagcagcaaaagaaatCCTTTAGAAAATCCTAATTTTTAATCTTTCATATATGCATCTTCATATGCAGTTTTTTTGGATTTGCAATGAGAACACAGAAAAATTCTTTCCTGAACAGAATCCTTAGTAAAATACATTATTGATCCGCACTTCTCGCACTCCATCTTTTTGTCCGATATAATTTGTAACCAAAACCAATCCCAGCAAATTTTTTCGTTatgaaacattgaaaaattaaaaggaatctcccttttcttcaaaatttttcaacttattttttaacttttttatcatcataATAActaatttattgaatttttaataaaagtTTATCATTTGTGAGTAATCATATGATTATATAACAGCATTATAACGTATATGGGTAATTCCTTTTGAAAAGTcgaaaatgttaaattttctaatcaattatattttcatataatgctcaaatttctgtaACTGTTCACGAATCTTCTTTAGTATTCATGAAATAACATTATTAAGTAATCAGTTCCATATTAATGATGTTTGGTGTatgcaaacaaaattttgagttaaaaaatataaaaattttgatttatttgaaaattaaacattaacgacttttcaaaaagaatcacccacatataataattaatgatgtaataatatttgaaagaCAGTTGTTGGAgactcattttcaaatgaaacagcgtttgatgaaaaagattaaaTCCCCATATTTATGGCTTATTaaacatttaatttttattttttggctgtgcacatttttgatatcaCAAAAGCGGATGAGATTGATGATCTAATCTACGATGAAGATGCAACATGGAGGTGATTTTTCATGAACATATTGTGTGGGAGAAATATGCAGTATCTCAAGTGCCGAAGATATATGAAAGTTTAAAAGGGAGAGAAGTTCCTTAAATATTGGTATAGTTCCAAatgcatttatgaaaaatcaGTTTTCTATGGAACAgtcttttcacaaaataaaataggATTTGGGAAAACAATGAGGATTCTTTTATGGTATTAGAAGGGAATTTCCATAAAGCGTATTTCAAGATTCATAGGAATAAACGGAAAGACAATTGGATTTTTGGGGAGTGTGGCTAAAGTTGTGCGCATGAATGTTTGGATTGAGAACCAAGTCCAAATCGGAGGGGAGGGAAAGACATTCGAAATTTTTGAGGCTATTTGGAGTAGGAGAAAGTTCAAGAGGGGATAGTGAAAAGAACAGATTTGGATTTTTGGTGGTGTAGAGAAAttggaaggaggaggagctggTCCAAGATTCGTGATGATTGTACCCAATCGTCGTAAAGAGACTTTGCTTTCAATTATACCAGAAAGAATACACACTGGAACAACAATCATATCTGTCGAATGGAAGGCCTATTCCACTTTGAATCTTCACAATAACGTGCACAAAACGGTGTGTCACAAACGACATTTTGTGGATCCTGAAAGTGGAGCCTGCACCAATACAATTGAGGGATTGTGGGGCACTCTCAGAAAATCTTTTCCCCCTTATGGAGTAAGGAAATCACTAATTCCCGATCATTTAGCAATGCAAATGGTGGAATCATCGAAAGATTATgaattttctgatattttgaTGCACATTTCTAATTGTTAACCTGTGGAACACCATGCACCTGAACCAGAACCTGTCAAGGATGATGACTATGCTGATATTCCTTATATagatgatatttttcatgaaGAATCGAGTGACGAAGAATCGTCAGGATTAGCTTCagagggaaaaaaaaaacctctGACTATGAACCATTCAGTTTTTcgtatttcaaattttgatttttaacttattgaaaatggaaaattttcagaggaaaaaaattattcatttagtttttcattatcatcccttcttgttcttctcatcgttcttcttttttttgtggGTTCCTCACTTATATTATTAGAAATGACATTGCAACTATAAAAATCCAATGGAAATTATAatcttttcagaaaaaaaaaaagaataggtgttttgaaagcaaaattataaagtgaaaaaataaataataaaaacatcgaagaaaattataaaggtgataataataataaagaataaaataagaaatatcaataattttcaaagaaaatatattctccttctcagaaaaaagaataatagagaaaacaaaaaaagaattatattctgagatgaagaatgaagttgaaataaaaatgtttaatttttctcactgcaaaataacagaaactttaaaaaagcgaaaaaaacGCACTGACCTTTGTGAGTTGTGTGTGAGAGGAGATTTTTAaacgaattgaaaaaaagaataaaagaaaagtttgaaagaattaaaagaggaagaaaatgaagaaatttgattgattatttggtgtttttttttttgatatcataactttttttggggtgcacattttttgaaagaaaattattattcgaaagagaaaaagttCGATAATTGTTTATCAAAATATACGATTTTTccgaatcaaaaataaaaatgcattcaataagtcttttttcttttcaatgctCATTTGTTAACATTCAAgattaatttttgaacagagattttgaatgaaaaaatatgattttggaaaaaatctCCCAAATGGTGAATTTTGGGAAATAATACTTGAACGTTAAACTTGAATATTTGGttaaaatatgtttttataACAAATTAATTACCACAattattcaacaacaaaattttaattcaTGTCTCTTGTTCCTGATAAGAAATCAGATGTTGCTGATTATAACGAGCTTTTTCAGGATTTGGAAAAAAGTTGGGAGTGGTTCATTCATATTATCAACTTCAATGTAACGAAAAAATACCCATCTAGTAGAAGATATATGAAATTATCAACAGTCGATGAAACAAATCGATAATGGAGATGTTCAACATGCAACAAATTCGTTTCATATTTGAAGGAGACAGCTTTTTATCGAATTCATCTttaaatcaataaaatatttcttgtttttttgcatttcaagCAAAATTTTCGAATTGATCAGTGCTCATATTTGACCAGAGTTGGTCGAAATACAGTCGGTTATTGGTATTCTGTTGCTCGAGCATCAATCGGAATTCGAATGTCGAGTGTGAGGTTTATTCTTGGAGGAGAAGTATGTATTGTggaaatggatgaggcaattctgagaaaaagaaagttccacaaagggaaaaagaagtgacGAATTTGGCTTTTTGGAttcgaagaaagaaaagaaaatgatgaagttgtGGAATGTTTTATTGTCAgtgtttcaaataaaaaaaaggatgCTTCGAAACCCATCATTGAAGCCAGCATTCAGAAATGAACAACGATTTTCAGTGATGAGTGGGGTGCGTATaagtatttgaatgaatatggATTCAAACATTTGACAGTTTGCCATAAATACGAATTCAAAAACACAGAAACAGGAGAATGCACTTATTTGATAGAAGGTTGTTGGTCTCATTTCAGAAGATCATTGCCTCCTTNNNNNNNNNNNNNNNNNNNNNNNNNGtggaatcaaagaaaagttcATCGATAATTttattgattcatttttgtttcaacaagaaaaagatatgTTATTcagaatttgtttgaaaagaaactTATTTGTAACATTCGGATGAtgtgttttaaaaaatgttagGAATTGGGACcgactttttttattgaataagcAACTTCCAATgactattttattttgttcattgaatgattatttgtcgaaaaaaatgattgtgaAACATGTttgaattgagaaaaaaaaataaattgaaaattatatatttttcaattattcgTGTAACTTGAAGCTGAAGAGCCATCGCCAGCACCGAAACTGTCACTGTCAGTTTCTCCACTTGAtgaatttgcattttcaattaaatCGTCAAAATCCTCAACATCTGATGTGATATCTTCGGtggcatcttcttcttgtatTTTCAGAGGCTCAAATTGATAAATCATTCCGACtaattgaataaaatcaACTTTAAAAACACTTTTAACGATGAAAGTTGATAGATAATCTTGAAGAAACTTATGGCGAAATCCTGATTTAGGAAAAAATGATCTCATATGGTGCCACATGCCTTCGACGGTATTAGTGCTAGCCCCTGTAATGGGATCTCTGAAGTTTCTTTGatttaaaacaattttgtGTTCATAATCTTAATCCGGTCAAAAACTTTATAGGGAGCCCACTCATCACACATAATTATtgatctttgaaaaatataagcTAGAATTATAGGTTGCAagtgctttctttttttcgatttttcaatccaaatcatttttttctgaactgTTCCATCTGTTTTCCTCTCAACAACTCCAATAACCCATTGCTTCCGTTTTGAGCTACTTCTTTTGCCCTTTTTCCTCCTTAAAATTGCTTCATCGATTTCCACAACGGTCCCAGGTCCCCCTAAAATGATTGGATGCTCGATAAAAAAATTCGCCCATGCTTCACGACAAATACTGTACCAATAGCCTACACTGTTATATGATAAATCCAATCGTTTTGTAACAGTAGTATTTGAAATCCCCATGGAGACATATAGAATCAGCAGCAGAATTTTTCCTTACCCTATTTTATTATACTAGAAAACTGATGTTAAAAACTCAGATTTTTTCGATTAACATTTTTTGGATTTCCAATATGATGCATTTTCACCTTTTTTTGATGCGAGAAAAAGATACTCAGTCTTTCCTGCAAATTGGCTTTTTCACTCGCATGATGTGTTCAAAAgacaaattttaaaaaattcattaaatgaattttgaaaagtcgcaaatgtttaatctacaaataaatcaaaattttcatattatgCTCAAATTTTCGTTGGCATACACCAAATTTAACTAATATAGAATCTGTTTAAGTATAATGCGATTTcacacattcaaaaaaagattcataAGTGGAAACgaaattttgaacaaaatatgaaattttcgtttgatttgaaaattaaacatttgcgactttttaaaaagaattacccatttttcaagaaaaattgagATTTAGACTttaaaattgattttgaaaaaatagaaaagattTCGATCACAGCGAAAGCAGTGCTCAAAAGCTTTTATTcgaaagaatttgaataaaaaatttaattgaaaaaacgaaaaaaaaagaaacctACAAAAATGGTCACATATTAACTTAGAAATCATAAGATAATTATTTGATTCAAtctaattgaaaaaattcgggaacatatttgttttatcttGCCCGAAATTACCCATGTGATAAtgaggatggagaaggagactGTGAAGCAgataaaattgaatattcTGAATTATTTCATATTAGATCACCAttgataattttaaaaatttagaATTTTAAACActtcaaaaacattatttttataaactCTCATTTATATGCACGTTTCAAAtgcatttcaacaataaacaaTTCATTATAAAGTTATTAAAGAATTTCATGGTCGAAAGGCGAAGAGAACT
>LSRY01000484.1_255_10677
GAAGTTGAAAACAATCGATTAATTTTAAAAGGTGTGAACTTACTGTTGCATTTGCATTCGCATTGataattttaattaattGTTTCCAATTATTTTGTTCAGAATTGTTTTCCCAGTACAGCAGTGGATTTTCTGATAAgcgaaaacaaaaattcgaagaaatgaaaaaaatgataaatgaaatggatgaaagagaattcatatctgtttttttaaaacgaattgttcaacaaaattcataaaatgattgaagaaaagaaaacacaaTATGAAATAGCGATTTTGCTGCTGAAGCATGCTTGATACTGCAAtgtgatgaaaattttgtggAATCCATTCTTTGAAGAATCTCAGTTCAACAGaatatttgagaagatgattattgaagaggaaaaagaaaaaagaaggaatgaataaaaaacttCTGATTGATCTTTGCAATTGTATTCTTTTATTGAACAAGTGGGTTTCTCAGgaattgctttcaatttgtttgcGACATATTCTGAAAATCgcgttgaagaaaaaggaaagcaaaggaacacgaaaagaagtggaaatggcattattttctttgagcAAATGTAGTTTTTGggtttgaattcttctttatcaattcaaacaaaatttattttttccacttatttttttatagggaaaaaatgaagagatgtTATCTAATGAAATGACTGAGGTtgtcaaatatcatcaggaacatcaTAATTTGACACGACTTGCATATCAATCggcttggcagtttttgataGACAGATTTCACAATGAGAAAGGCTTAGAAGGAGTAATTACaaatattgttcattttggaagagaggcaaaaagagaattggaagagctgatgaaatgtgtggattggaagagagagaaagaagaggaaagagaaaaagaaacgaaagaagaacttattttgatgagatggcTTTGAGTGTTGGAGCTTTATTTTGACCATTGTAGATTGAGGAGTGAAGAAATTAATGAGGTTGTTGAAAGTATCATTCAGATATATCGAGCATCAAGGGATAatcacaaagaaataaatgagtggtgcattttcatatttattcaaatgtcAGGAAACGGATTCATGGGAATTGATGAGTTTCAGAATTGCTGTGTTGTTAATATTGTTCTGGATGCgattcatcaacaaatattGAACGATCTGCCAGAAAATGAATGCGTGGctttttttcgtttgattTCAAGGCgactgaagaaaaaggaggataAAGgcgaaatgaaagaagagaaaagaaagataatgaaaaggaaagtatttgaaaaaatggaagaagaaggttacGAAGATTAAATCTCATGTActcatgaaaattttctatttaatCACATCAATTGTTTCAATATTCATTAATTATTGAAGTATATCTCTTGatattttatgaatattGATGGTTAATAAAACACTTTAATTTTGTTGCTCAAACATTTTatcattctattttttttttaatttcacaGTAATAATAACCATTGAAGGTCTtcatgaaattcttttttttattatttcgaaaaaaagaaacgaaattTGAACACACATTCAAAGTGAATCAAAAGTTAGTCTTATATGACTGCTCTGTTTTGTCTTATAGCCTTTGGAAAGCTTTTTCTGAGGATTATAtacttctttcttcatcaaaaatatcaatcacGAATGCTtcgtatttttttcattttttccagCTGTTCTTCCCCTCTCaattaataatttcaatGTGTCATGTAGAATCTCTTTGGTTTTATTCACttgtattgtttttttctgtgtttttcTTAAAATTCATATTATCaatatgttttcaaaaataatcaggCTGGAGTGAAAGCGAGATCAAAGATTTGCTTTTATGATTACTAGAAAAAagtaaaaaagaaaaggcgATTGCGTTTCAAACTTTAGGAGTTGAGAAATCAGAACGGTTAAACGatgatttcgaaaaattcTCAATATTCCTTTAATTGTGACTATTAACATAATATATCATGGTTGACGTAAAAAAAAGAACTATTTCAGAGATATCATGGAGTCATTAAGCATTCAAACATAAATAATCATGACAACCATTGAGGAtcgttttttattaaaattatgAATTTATTCATTCGTGAGAATAATTCAAATCACTTCTTGAAGAATATACACCTGATTTGTTcacaataaaatattcatGTTACTCTCTATTTTGGTAAAGGAGATTCTTGTGGTTTTTCTTCATAATAATCCATTTTTCATCTGCAATTGTGTTGCTATTCATGACAAAACCTCGAAACTTAAAAGGATAggaatcaaaatattttatattagTTCTTTCTctattaaaatatttttaatttatgaagcaaaagacataacaagaaaatcaaatagTGAATAATCAAATAGTGAAAAAGTATACATGACTTTAACCAACTTCttttcagaaacaaaaaatacactGCTATTTATGTTCAATGTCACCTTTTTTAAAGCTtgcatttgcttcttttaatgaaaaagaaaggttCAATAAgtataattgaaaaattatggcAATAACTGACAAGAAAGCAAAATCAAATACTTTTCCAAAGCAAAATAGGCTAATATGCTTTTGTGTTCCTTTTTCAAACCCATTTATTTAACTGACGGGAGGTGACGTCAGTGACAGAAGTGACTTCCAGTGGCTTTCAAAAATCCAAGTTTCACTGATCTTGTCACTAAACCATTAATAACTTAATAAATGAGACAAAAATTCagtttatgatttttttctctttttcattccaaaattctttctcttttttttgatagtTATTATTTGCTTTGAAATGAGTGTTATTTATCAactgtttgaaaattttttttctgaaacatgaaattttaaaatatttaagGTTGTGatctgaaaaaatgaacatgtCGGTCACATATGTCAGTTGGTGACAAAAATTGCCACTTGTCGCACAGGTCTATAAACATGTATTccagagaagaaaattttcgtCACATCCGTCAATTAGTGAAAATCCATATCAATTTtggttatttcaaaaaatacagatatcgcacaaaaaaccggacaagatcgatttcacaataaccaCTCTAAGAGAAAATCGGataaatttcttcaaaataattcttatcaacacaaactcatttgatatacgagattttcaaaatagcttCATTAGTGCTcagagaaaattatttttaaaatctcGGAGGAACNNNNNNNNNNNNNNNNNNNNNNNNNCTTAGAGtggttattgtgaaatcgatcttgtccaGAATTTTGTGCACAATCTGTTATAGAAAATCCACGTTagcatttgttttttttttaataatttattttaacagattttttaaattttcgttatataaatcaaaaattttataattttattctcataatttttttcttcacacTTTATTATGCTTCACAAatttaattgaaatttctCCTTTGTCAGATATTAACTCGATTGACAGTCGCTGACTTCACAACCGATCCGATTAACAAtacttttcaaatttcacttttttttcaatatgggtaaatatttttgaaatcataaccTTTTTCGTAGAGATGattattatgaaaattaaatgaaattgaCAATGAATTTGTCAGTGAAGAATCAAATTAATTCctattgatcaaaaaagtcaatatttgatgataaaaatagACAGAGATGGTTTATTTTACTGGAGTTGTCACTTTTCTgtgttcaaaaacaaaaattttaaccAAAATTATACAACCGAattatttgttcaaaaaaatatgaatttcaaaattacaATTTATATGGTGCAAAATATCacacttcaggcattttcattgaaaaattacatGTTTTTTCGAAACTCTTTATATACAAATAATACGTTGAAActatgttcattttttgaaatcagtGTGAAGTCACAAAGCATAATGttataataacaataacacCTGTTCTCATATGTTAAAATCCAATTTATATTAAAATTGGAGAAAgctatgaaaaataatttatgaatgaataaatgttttcatgatttgtgcaaaaaaaagcttgaaaatCTATAATTTCCcccattttttgaatatttgggtgattatttttgaaatcatatttcttcatacaaaaatttcggtgcaaaaatatttcaagaatacaaataaaaaacaattgaaaagtgaaaaggcaaattgaaaacattttaatCTTTGATTCGGAAAAACCATTGGttgtttaaaaaacaattgtcatgctttttctcttttgaataaaaattttcttttaaaaaaccaacaatctttgaaaaaacaacacaccgaaaaagaaatgtttggCAAGTTCCAAGTATATGGACCatcgataaaaaaatttttatatatttttatcgaaacaaaatggaatattaatttatttaaaattagTTGTTTTTGTCGAAAAAGtgtttttaacaattttccatttttcttttgatctaTCCCATaacattttcttgtttttaaCAGGTTTGAAATATTGGTTTATTCGATATTTAAGAggattttgtgaaaaattatttgatacAAGTTTTATGCCAATTTTTcgtgattcaaaaaaagatatatCTTCGCTGTTGAAATCCTTTTCCAACGAGAGAAAGACAATTGAATTGCTGTTGTTGCATAGATTATTACCAGCAGCAAATACGTGCACAAAATGCAAGAAGTTACCAAGAATCGTCTATTGTGCGAAAAACATAgtcaaatgcaaatgcagaTGTCGATTCCTTTCAATCAGAcacaattcaattttttcgaattcGAAATTATTGATTTCCACTTATATGAAAATCATGCTGCTGTGGTGGATTAATGTCGATGTGATGCGCACATCTTTTTTAACTGGAGCAAGCTGCAACACTATTTGCATTCTTTTTAATCTATTTCGCAAGGCAGCACATGAAATGATTAaaggaaaaaacagaagaattggaggAAATAATTACACTGTTcaagttgatgaaatgttactaagaagaagaaaatatcgGAAAGGAAAaccaaaaaaacaaatttggaTAGTGGGCGgaattgaatcaaatatcaaaaatcctaaatcttttttaaaaaaagtggaCGATCGATCATCGATATGCTTGACCGGAGTGTTAAGAAGACATTTACATGCTGGAACAACAGTATGGAGCGACGAATGGAAGGGATAtagcaaaataaaaaaagaaggttTCAAACATTTAACTgtcaatcacaaaaaatgctTTAGGGATAAAGAAACAAACTGTTGCACCAACGCGATTGAAGCATATTGGAGTCGTCTTCGCCGTTTTCTGCCTTGCACAGGCATACAAGACAAGGACATCTCTTCATATTTATCCTCGTTTTCATACAAAACAAGCACTCAACACCGATTTTGggatttttgtgtttctttttctaatttgtttttgaaacacaTCATCCATTAAACATTTGATAAAACAATAAGaagtttattattatttttttaacattgaAGAGATGACCAAAGTGAAGTGACTTGAAGAAGGTTGGATGAATGATTTGAtatacaaaaattgaaaagaaaaatgtatcaaaaaaaaggatGGAGAAGTGATATTTTTTCCTGGAGAATACGATCATCTTTATGTTGGTTAATAAAGAGGAGCGAGTTACACATGAAGAGGataatgagaaggaagagtaagaagaagaagaagaagaagaagaagtggaaggaggaggaggaggagaagaagaagaaggaggaggaggaggaagaagaagaggaagaggaagaagaggaagaggaagaagccaTTGAACCCTTTTGCTGAACAGGCGAAGCAGCCAGTGGAGAACGCTGCATTTGTGTTTGTCGGCTAATAACAACAtctgcagaaggagaaggaggagaagaagaggaaacaaCAGAGGTTgatgtttgaatgtgaagttgaagacgagaagaagaagaagcaggctGAGGAGGATAATGCTGAGCCATTGGTGTCTGtgctggtggatgcaatgaaGATGGCTGCTGAGATGGCAATGGAAGAGGGGTTGGTATTGGAATACTTGCGTTCACATTgacattcacattcaaaggaacaggaacagaaagagaaagagaagaagaagaagaagaagaataagaagttTACATTTCATCAGATTTAGTGGGGTTATCAAGTACTACTGATAAATGTTGAAGATCAGGTTATGACGAAGCgctttttgaataaaactGAGATGCAGATtgtgaagctgaagaaggcaTTATTTGAGGAGTTGATTAAtgagacgatgatgatggcattgttgaaggagaatgtTTAACCAGTTCATCACATCCCACAAAAGAGTCACTTCTGCCAAAcactttcaacaaataaaaaaagcgaactgcttttctctttcttgaaAGCTCATGTTAAGCGTTGTCTGGTTATGTAACATGCAAGACAGATGACAGAAGTCACGaatgttattgttgaatGCAATCCAAACAGGGATAATCTCAAAACTTCtgaatcttttgaaaaaaaataaaatggcTTCCCTCTCTTTGCGGTATTCCTGTTCGTAACCAATCtgtattcattcaaagaacatcttaaaagaaaaatgaacaaaacaaaaaaagtcaaaccaTCTTTTTGTCCTTGAAATATTATCCTATCTCCAATGGATTGGTAATTATCAACCCAGCTGGCTTTCTTGTTCATAGAATCCTTTATGAAGTAGGTAATAATGCAAGTGAAAGATTATATTTTccaaatgataaagaaatgaACTCCTTTTCAAAACCCAATTCAACGACAAGTCTTTGCTGATAGCATACCAGCAGGATTCGtgcaaaatgcaaatgagaTTGTAATTGAGGCCTGCTGAGTTCTTCGTTCAActcgcttcttccattgtCCAACCCctcaattttctttccttttccacaaaacAAACCTTCAGCCCAAAAAACCATGTTAAACAAATCCTGAGTAAAAGAAATGCCAAGTGAGACACATTTCCCTCGAAATGAACAAGCGGTTCAATTCAAACTTTCTGAAATTCTCCTCGCTTTTTTGAATCTTGCTTGAAAGTTTTTCCATACAAAATATCACATCCGATGTTGCGTCACATGTTTTGCAATATACAACCAAGTTCAAATTTCATGCAATTTTCCTCCACCAACTTCTTTTTAGCAAACAATCGATGCAAACAGCCACTCGCTCCTCCATCTGCAAACAAAATCCCCATTCTTCTGCCGTGTTATAACTCGCATGATTGCATCTGTAGTCGTGCTCAATAGTAGCTCAAACATGCCCTGGCTGCTGCAAATCaccaataaaaaaacttcattgaaataattatAGGTTTGTCTCCCTTATTTATTTACTCCAtcagaagaatttttttttaattctacTATTTGCTTATTTTGAGGCAAAAatcattgatgaaaaatgaagacgTTTGGATTCATGTGTTATTGAATGACtgatttgatgaaataaattcttttgatgtttatattcaatgaatatttagaaaatgaatttatttgttatttttgattcaattttcaattttgcaGTCACCTTCAAAAAGACAAACATTTCTGGGTTTGCCAGAATTTCTGAGAAAGAATGGTTAAATTTacaaatgaatgttttttaactttttcagatttttcaatttcaaaagagaaactTTCTCAACTGAAGAATTTACTGAAGCCGAACAGAAACAGAggatcgaagaaatgaatgaaatgattgattgaatgaataattttaagttgcgttttgttttcaatgatgaaatgtttgaatatATTAATTAAAtgattaaagaaaagaaaatgtcaatgGAGTATGCAACCTTGTTGTAAAAGCATGTTGGATATTGcaaaactttgaaaaatgcTTGGGTTAATGgttttgaagaatcttcGTGAAAcgaaagatttgagaagaaggttattgatgaagaaaagaagaaagaagaaaagaatgaaaatcaaattgcaGATCTTTGAGAAGGCTATTTATTCATGGAAGACGGGCTTATGGAAAGAATAATGCTTGCAATCACCAGGGattgccttctgaaagttgcgatgaagaaagagaaaataaaggAAGCACAAGAGATAGTAGAAATGGCTATGTTGGCTTTGAGCAATAATGAGATGATCAACGTGTGATTTTCTCATTGATTGAGTTatagaatattttttgttcattaattgatgtgaatgttttttttcactaTTTTTCATAAGAAAGTTGAACAAGACAtatatttgaaggaaattacagaaatcatcaaacgTCAACAGAAACACAGAAATCAAACATGACTTGCTCATCATTATGCTTGGATGTTTTTCGTTAATAGATTTATCAAAGATAGAAATTTGGAAGGAGTTGCTGTGAATGAACAGCATTTAGTGAGAGAGGCAATGAGAGAAGTGAAAGAGTTGACAAGATGCATTGACtaggagatgaaaaaaagaagaaatgaacagaaaagaagcaaaagaagaggttgTTTTATTGAGATTGTTGgggatgatgaatttttcttttcgcgCTTTTCGATGCAAGTtatggaaagaagaatttgtggTACTTTTGAGCAGTCTTGGGGATTCATTTCGAGCTGCAAAGGAGAATAATGGAGAAATCAGCGGGATGTGcatgaagatatttttgacagcagcagcaggtGATATATCAGTGCAGGTTGATTTCTTGTGGAAAGGTGGAGCAGTTGATGCTGTTTCAGAGAAGATTCAAATGTGAACGATGGATTACAAAAAAGTGCTTGAATGCTaaagattctttttgaatatttctgaaagacttaaagaagaggagaaggataaAAAGGAATAggcagaaagaaagataatgaaaatggaaatgcaTGTTAACATAAAAGAAGATGGGTTTGAAGATATCATCACAAGCTTTCATGAAGCTTTAGAGATTTTTTAAAGAAGTTATGATTGTGGTTTGTCGTTGAATATTTCCGATTATTTCGTGaatatctgaagaagaaagaggaatttTACTTTGGAACTCAAATATCTGATGAAGTTTGAAATAACAAACCAGTGTTTTTTATTCTCCATTATTTTCCTCAATAAGTTTCAGTTTTGCAAGCCCagaatttttgtgaattgaatgagtttttctttcatttgattgttttttagAAGcgtttaatttttcttttctccataaaacagaaaattacGATAGGATTGATTCTTTCTCtatcgatttttttttcatttcttattttttaaaagattcctttatttcaaatgttcatttttcgtAATAAttcttgatattttttgagaaaacaCTTTCATCTATTATGCAAATCACagttcttttatttctcgAGTGAATATGCCTTTAACAAGAATAATAACTAAATGGAAATATCAAAAGATGGAGTGtatattcatttattaaattaagaaatatagaaaaagaaatctgaATAATTCTTTATCAAATTAGAATTGCCAAATAATTCTCGACCAATGTAATGGAGCAACCAGATGACGCAATCttcgtttttttattcttccaTCCATTACATGTCTTCTTTTTGgatgtctttcttttcacttcttccgTTTCATCTCTCTTATTTCCTTTCAATGTTCTTGCAACGAACACAAAAATAACGAGTATACTTGTGCAATTTTGTCCTTCAATGCTGGTCGctcaatctcttccaaaacaGTGTCAACTGCTCCATATTCCAAAAGTCTTCAGCTTTCCCAGCTCTGCTTTCTGTTGCTTTTCTCAATGCATAAACACATTTCTTCTTGATTTCTCTGTGATTATCTATTGATGCCCGATACAAATGAACAATGCTGTTAATTTGCAAAGCGGATACATCGTTCAACAATTTAAGCAACAAAAAGGATAATCGATTTTTATTCTATCCAAATAACATTAAAGTTCGAATATAGTTTATTTCgaacaataaacaaatatttcaaacctgttaaaaacaagaaaatgttATGGGAtagatcaaaagaaaaatggaaaattgttaaaaacaCTTTTTCGACAAAAACAActaattttaaataaattaatattccattttgtttcgataaaaatatataaaaatttttttatcgatGGTCCATATACTTGGAACTTGccaaatgttttcaaaaataatcacacatatAAATTAAActttctcttgtttttcaaGTTATTTCATCGAACTTATCGGAAACATACATAAAATGAAGGATTAACGATGTTCGAAGCACAAGAAAAAATGGTTTTTCACTCCAATTCAGAGACAATGCAACAATAATGATGTTCAAAATACTTCAAAGTTA
>LSRY01001429.1_1_6129
AATTTCTGTTCACACTAATAAAACTtcactgaaaaaaaaacaaaaacccTAACAACGTTATTAATTACGTGATGATTTTTggaattttattatttcattcaaaataatctgtttgaaaatttgtcTTGAAtgtcaataaaaaaacatttgaaataaaaaggcTTATGAAAGATATctacattttttttttctaaaactTTGGTTTAGAATAACAATTGTGATGCATTTAGTAATAGTGCACAAAACTTCTTGCCAAAGAAGaacattttcagaaaataatcGCTCAACGAAataagttatgatttcaaaaataataatccaATTACATTACAGAAAAGTTTCGAACGTGTGAACATAAATTTTAtggaaatatgaaatttttatttttttgaaaattacaCAAAAGGAAgttctaaaaaaaaatggaaatttttattatatgggtaattctttttgaaaagtcgcaaatgtttaattttcaaataaatcaaaaatttcatataatgctcaaatttttgttgacatACACCAAACTTCTCTGATATGGAATTTATTTCTGAATAATGctattttattcattaaaaagatgattcgtgagaagaaacagaaatttgagcaaaatatttaatttttgatttatttgaaaattgaacatttgcgacttttcaaaaataattacccatatagttttttttctttttgaaacacaaaagaaaaaatttaatcatgaactaattatttcttcagtCCCGTACGAGGAAAATCTCTTCGAAGTTGACTCCAAAGTCCCTCAATCATATTGGCGCATATTTCGCTTTCTGGGTCTTTGAAATGATATTAATGGCAGACTGTTTTGTGGCCATAACCGAAATCACTGAGAGATGAGTACTCTCTCCATTCATCACTGAAAATTATAGTTCCTGGTAAGATGTTCGCTTGAATGATTGGCAGCAATGTATCTTTTTTCCTATTAGGGACTCAGATAATAAAAAAGCTTCCTTATTTCACATCCTGAGTTCTTTGAACAGCTCCAAAAAGCCagatctccttcttccatctgcCTTTGTGATAATTTCTTGTGTCCAAAATTTCTTCGTCAATTTCCACAATTGTGTTTTCACCTCCAATTGACAAAAATGATTTTGCTGCGCTCTGTGCCATTGCTGCTGTTACAGAGGAAAAAAAACCCACTATGCTTCTATGCAcacaaagaaggaaagaagttTACGTAATTGATTGCTTCATCcatttgaaaaggaaaatttgCAGTAATTTTCCAATTCCTATTTTTTGGTTTTCAATTGACAGATATGATAGCAGGCTTATTCTTTGTAATCTGTgtgatgtgaatgaaataattagTGGAAAATATAtgacttcaggcattttcatagaaaaataatgcacttttcattttcttttttattacaaaaaacacaataaaaattggtctattttttgacattcgtgaaaaGTTGGAAAACTTTATGTTTCGATAACAACGATGCCTGTTtacagatatgaaaatcaaatttttcttgaaatatgaaaaagcgaaataaagtgatgagtgaagcaatttttcaatacctgtgtgattatttttggaatcataacttttttcggggtgtcGATTTTTTATACGTAGTTTGTCATTGGGAAGTGATTATATGtttgaattgttgaattatCACAACTGAattattgataaatatttttgctctaataaagatgatgatgtttctAATTGGCCTttacatttttcattcttcatttggcAGCATTCAAGGGATATTTTCGAGCCGAATTTTTTATATGGAAACATATGATAtcgaaaataatcacccaccttgtgaaaaaatagcaaaaaaGCATATTTTTTCCCAATTGTCTTCAAGAACTTCAGTGAATAATAGTCACATCAGTTGCATATATATGTACACAGTTAGTATTAATAATGGAggacactttcaataactgtggaCAGTTGCATTTTGACAATTAACCCAATTATTCCTTCATTGAATTTAAACCGATATGAATTATTAAAATCACTTATCCAACACAGTGATATTTCatcataataatttttttattttcggaGAAACATGAATAATCTTATTTTTCCGTGTTTCTccgaaaaataaaaaatatatctttCAATATTCTTGGGAGcaagttgtttcatttctgcATGACTTATAAGTTTGTGTTCAATAAGGGAATAATTGGgttaattgatgaaatgcaACTATCAATGGTTGTTGACATAATGCGACTGtccacagttattgaaagtgtccaccATTATTAACACTAACAATAATCAAGTGattgttcttctttcgaaatgaaaaacattttaaaGAAAGGATGTGCACATAATGGTTTAtgctatttttttatcaatgaaattcattttataaaGTTATTTTCAGATTGTGGATCATTCCGAGCAATCATTgcatgatgaagaagaaaaaaaaaataccaGGTTAAACTGAAGCGTATTATGCAATTCAAAGTCGCaaagcttttcattttgcagTTTCCAAACCTTTAGACttaacaaaaatatctttgCAATCATCTTGTTCTGGATAAAAATTATTCGAAGAACtttatttgattgaaaatagCATCGAAATTAGTGCATCATgtatcttttattttgacgaaacttcacttcattttgGAGACAATTCTTGCAAACTTGTGGTTTGTTTGCAAAATCAGAAACCCCCTTCTACCCCGTTACcaaaaaaaacttcaaacACAACTTTATGCCTTTGTGTGTATGTGCGGATGGCTCTTGTCTACCTTCATATCTTCTTTGGCCAGCAAAAAAAACACCTTCAGAATTTATcacactttcttcattcaatatcAACTATATATTTGCTTCCTCTGGCTGGATCACAACAAAAATCttcgaaaaaattatttgcgAAAACTGGttaaaacaaattgaagataaaatgaaaaaaggagaaataaaATCATCGTTGTCTTTTAAGAATAGCCATTCATCACATTGTGGTGAAGCCGTGGAAATATTTGTAAAAAGGAGatacatcatcatcaaataatTTCTACCGAATTTgactcatcttctttaacCGTTCtataattcaatttttgcaaagtttaaaaaaaatatataacaacaacttcaaaatatcaacttatcatttttcttatGCATTtcgctcctccatcttcgATATTTTCCCAGATGCTTTTTCTGCTCCAATTAAACCTACCAATACAAAACGTGCATTGAGGCAACCTGCTATTTTGCAGATGACATCATCTGGTTCttgaaagaattatttgcacaccagaaaaagaaatctcATTGAACTACAATAAGAATAAAGAGCAGCTGTTCGAAAgatttcctccaaaaaaaaaagaaaattgaagatgtaaaaacaagaaattgcGAAAATGAATCAAGTCAAAGGATGAAAGATATCAATTGTGCTTCAATTCAgcgaaataaataaaagaaacaatcgagagaagatttttcatatttgaaaagaaatgaagagaaagaagagaaaatggagaagaaaaaaaaaacagttgcaggagaaagagtgacaaaatgaaatggaaaagaaaatgcttgTAGATCGATAATGAAGACGATGCAAATTatcaaattgaaatcaaaaaatattaatataaATTCAGTGTATCATTTTTCACTGGATTCATTAACCTGACATAAAAAACAACATAAATACAAAAGACGATTCAATGTGATGGAGAATTATCAAAGATTATCATTCGTCATTCAAATTGGAATAGTGTTACCATTTAAGAAAATTCCATAAAGAAGACATATAAAGATTGTTTGTCGTTTTTCGATATCTGAAATTTAATctgataagaaaaaaaacaaactcaTATTTAAACAAAGTTCATTTGAGtagaaaaaaaatcgaaCAACAGCTAATTGTTTCTTTCGAATGTGAGAGTATttagatgaaagaaattatctccatgaactttcaaaatttcacacataatccaaaaaaaaaaaaaaaaaaaaaaaaaaaaaatgaagagagagagagagagagagagagagaatacAATTCCTtataaaaacttttttgtatttcgaTTCGAATagttgataaaaaaatgttgaatcagTATTTAGCCAAGATTTGATAATCACTTCAGAAACAAAACTCAGAgttttctaaaaaaattgaactgatcataaaacaataatttttgacAATGATTTGTGAGTCATCGAATAAATTCATTGCtatttaatttcaaaatttgtcaaaaaaagtttcacgctttcacattcacaaaaaatgaatggcggaaatgtgataattttggaaacaaaatataaaaaaatgttgttgaaaaaagaaacaaaaaattcattaagtTTGGTTGTTGATAATTTGGAATCGAATTTATGAAAGATCCGATCGGtaagaaagattgaaattgatttatcttcgaaataaaaaacggtaaacaaaaaaagaaaaaattgtgaatttttcgattcattttccatgtgaagcaaaataatatttttggGTGAAAATGGttatttcacttctttttcttttattaatgagagcacaaaaaattgtgaaaatgcGTTATTGATTATTAACTTGTAttgatattcttttcttcattttgttttatttccaaTTCTATAATTGCTTCGAGATCTCGTTCGGATAAAGTATTCAATCTTTGTTTCGTGGATTACTGTCAAGGaggaattgttttcttcattgtcttctcgttccttttctttatcttggtatgcaaattttgtttgttgtttttgaatttgagctcctttttcaaattatttctgTATTGATGTTTGTTCTTCGGATTGTGAACTGTAATTTGTTTCGGAATCGGATTCCACCTCAGAATCTAAATCGGACTCTGAATCAAACCCACTTTCTTCAGGTTGGAGAATAGTTGAATTGCATCTTGCTATCACGCGGGTTAGCTTGCCTGACACATCTGTTTGGACGTAATGCTTTGTGGTTGTATTTCCTCTTGGAGAGAGTCTGGCAAACAAAGCAATTTGGTTTAGGGAATTTCCACAATCGTTTGTACAGTGATAGATGCATGCCAAATGAGCAAGTTTGTGGACACTTCTGAATCCCTGCCTCTTGAAACATTTTCCCCGCATTTTAACAAATCCTTCTTGCAGAGAAGGTTAGATGGGTTGTTTCATTAATAAATTGAGAAGTTGCATTTGACTGAGACTCTTTGATTCTGTTTCCATGTTCCTTTGCTGAAGCGGATTGGCACGCAAGCGGCTGTTCTTTTATGAACGGGATGATAATATCTGTTCGCTTTGTTGATGTTTTTAATGATGAATCGAGTTGTATTGAATCGTCTCCAATTGTTGAATTCTGTTGGTTTATCCTTTCCAACTCCGTAAAGCGACAGACGGAGAACAACATTCATATGGATATAGACTATTTTGTCAATTTATGAAAGTCGAGATTCCAGTTATCTCCAAGCAATGACATTTTCCACAGTTTAGTGTTTCAAATCTCttgtttgtcttttttcttcctgtTTTCTGATCTTCGGAATGATTTTAATAACCTTTGTTTGAGAGCAGATTCTCCAAGGCCTCTATTGTTCAGTTATTCTGAGATGAGCAATAATGAAGCACATGTTTATCTGAGCATCGAATCCTTCGAACCTTTGTTTTTCAGGctaatgaaaatggaagcaCATTTTTCAACCCACTCACTCCAAGCTTCCTGTAAATCTCcgtttctttcatcttttcatatttcacaGAAACGCTCATAACTATATGAAAACCCTTTCCATGTGTTTTCGGTAACGCTATTTTTGCATTCATCGATTATCCTTTCGgaatatctttttgaaacaagCATTCTCCGAaatcatatttcttcttGTGATTCAAAGGATTGATAAGGACTATTCTCATTCTGCCTTGAGGATGACTTGTTTCAGTCATTTTCATCCgccttccttttttccttccttcagAACCTGGTTCTGTTCTTTCCATCTCCATTCGCAGTGCCTTGACATTCTTATCAGTAGTTCCCATATCTGCCCTCTCC
>LSRY01001144.1_800_11240
aaaacctctctcaaactatcttttgaagacctaataaataaaattgcagaattttaaccagaagaaaaagttacaagggaataaacattagaatattattgtttaatgaaataactaaaaaaaaaaatgattttgatatgataaatgttttgtttttgaaaataaagaaacactgaatgaacaaaaaagataacaaattttgcaaattgaaagttgcctatttttttgcattttatatgaaactcgaaaaaaaatcaaaaacggaaaaaaataaagtttcaaacttaaaaaataaacgaaaatattttttttcaacgttgagttttcactaaaattctttgagatcatcacaagtttcaattcgaattagtcaaaaataaaaagaaaaaaagaaagaaagaagaaacggacgaaaaaaataattattaaatatcaatttgtctgaaatattttgagaagttccttaagtttaattttcaaaaaaatgaaaagttcatattattatcaattttcttctcccactcaccaaatttcgctgttatgaaaacaaaatcttgacgaagtgataatttacatactagtgaaagtttgtgagttggaataaaatttcaataaaaatatttaattttcattttcacctgaaaatttaacaaaaggaactttacataaaaatttagacatttatttttaaaaaaatactcacataaagggaatgctctattttcaatctaacgttaaatatgaaaacaattcctatcaaacatttcatttgataattgttataagtgacaaacaacattcactctttgttgataacaaacaaatatgaataatcaatatgacacatttgtgaaaaacagttcattttggtaaaataccgtgttataaaagaaattttcaaaaattctttaaactccttttattcaacaaattgtttcaaaaaaatgttcattttatttgaattattgtgttacaatttgaaaaaagtctttcaaataattaatataatgacaatcattttttgttgagaaaaaaaaataatatgagtttttttatcctatgaatgaaatgaagtttgaagttgtttcgatttcatttacactattatcataaacttcttttaatgaattttcgaataaatccgaaaaattttcttgttcaataaccaatttctcttgaatggatattttgagattatcaaaaataaaaatgcatatatacgaatttgtatatgaagcatgcttgttcaattttgtcaagaaaaccttcttgcacttcctcaaaccgcttcaatgttattagtgtgacaatttgttgttttattttaaaattccttgctataatcaactgtttcgtgcacaaaacctagctctggcaattatgagtgggctttcaaacaatctgaatatatcattatcccaggctctatggtttttgcgattatattaagttgagtttaagagtctctttttatcacaaaaaaaaaaagaatgctttgtttcttaaaggatttctttcattgataccatatatccaaacctgcttttaggatctgcacctatgattcttccttttccgcaacaaacactcatccaattcgacaacctttccaacacatccaaatttttctttttttgagtagaattccgagtcacaggcttgctagcagatttcataaatatcccctgtgattttttctccaagacctgtgagagatccaacctgaagctgctagagaccgtagtgaaatgataacattgtttggaatataagttcaatttttatcttttgtatgattttatgaatcaaaaaattttaatagaattgttggatttgtgtttttcacaataattgaataatcttcctattgcaaaatgtttaaaaacatttccacgttgcgcggaggtcattttctgaatggaaaataatcctatgttgataaatatcaaaacaagttttgaataagagagcaatatggtgattaaaatttttctaatttgttgaaaaaaaggaataactcaaaatcgaaaaaatagtgaaggctgtttttttgaaggaaattgataatataaatgatttttattcttattatcgaaaattacgattcaatctatttttcctcaaaatgcttgtgaaaaacaacgaaaaaaaaaattaaaaacataaatatctattaaatcaattgttcaaaattcgaaatactgtttcaagtttttttaaaaatNNNNNNNNNNNNNNNNNNNNNNNNNcttgtattctttaagcgattgtgatgaaatattcatgtgagttcatttttttagaagaaataaatgataatttttcaaatataaaataaaatacagagtttttataaagtttttgttctcattatggaaacttcacatataataaatctttcacttgataatactattgcaaacatctatgtgttgattaatgaccgagaacagaaatttgattgagatatgaaagttatttttttttaaaagaattaatcaattacgactttcaaaacataataacacatttatatgtttgtttaatttgtgttatttattctgaatctgaaatgcacaaattatttgtgtcattgaaagctgtgtcttgcaccgagttattgtcattgaactcatcaatgatcattgaattcacagataattttgaaatttttaattcatttaattgatcatacgagatcaaaatcatcatcaaaatcaatctgcgataaagttaacataaatgttattttgatgttcatcaaaaatatttgaagtgtgttctatttcaattcggttgtcatcagaagtttcaatctcctgatttgattctgactaataaaatatttcatgtgaagttgcattattcagagagaaataatttcgaaaagtttcaatgtcagatttcatattcaaatctgagttaaaaatcgtgaaattatcatcaacaatttgtgaggaaccttaataatttcaaataaaaaaagaaaaggaaaaataaaagaaaaattagaaaaaaaaacaaaaaataacaataaaactttttttttgaagtagatagtcggcatattgactcagaagattctgtggaattttcaatcagaaactcttcaaatttttgttgatcttgtggactcagttctgagaaagaaataatagatatttaaaaaaatagttatatattaacaaactagatttcgaaggtggtgtaggtggtttttccggaatggaaatatcaaaagaccttactaatttggtttgttttgcatgagtgtaatttccaagcgtgcactcaaaaccaagctcgcggagttagaaaaaacaatattcgaagcacatacactttaatattgcaactttagtgtgcaagtttttttctttgttgtacagactggccagacaaagaggaataaatattttctgtatctttgttgaaaaattcaagataagcaacaaagaatttattatcaaagaattcttctttgacagaccatcaaaaatactttgaatctttgtgcaagttttctttacaaaatttgtgtgcaaaaacatatgtttcattaactccacaacctgttctgatgattttctgttcatcaacgtgatattcttgaatgttgttcgcttgtttggaaagatgaaagctcagcattatccgacaaaatgagcacattctgaaattatttttatcaaaattttttgattcgataaatattattataaagcaatatgctaaaagtaatcaactgaaattcaagaattttttgcaaattatgataaagaaaatcataaactgttataatttttgaaataatttgtgcaagtgtttcattattattatttttttacacattttattattataactatttttattaatttatatattattttgttatattatatgggtaattcttttgaaaatgttgaaattgcaaaattttcaaattaatctgaaatttcatattttgctttttatttgtaaacattcacaaaacttacctaaaaaggaatatatctcttgataatgcgatatcattcgttctaaagaaaattcgtgagtggaaacagaaatttgagcaaaatatgaaatttttgattaatttgaaaatttaacttttgcgacttttcaaaaagaattacccaaattttattttaatatttattaatcttttttttgaactcattgtgcgaagacgagatcttcatgatgatgaaaacatttcttctctgaacaaactcttcaacgacgaaaccagcacagcggaatggttcaaaagagaaataattgcaatgaacctccagatgtgcagagttcacagatgctatttacgaatttatcatgataagaattatcaccatttagcttgtccaaaatactggattaaaaaaagcaagaaattgttcaatatacgaccggcttggatatttcatgaaaaggtttattgagatataatataaacacacacactattataaacgagtaaattaatgcggaaactcattaaaaaacaaaaatgaaatcagcaaatataactatttttcgagggaatgatcaaattttttgatcaacacatttacaaaataacaattgctttcaatggaaatagaagatcatgaaatgaaaatacacaaactttacaagatgttccattatgccgatgacacatggggctggtttcaaggggatgttttggatggaagattcaaagagtgcagacaatgcagaagaaaaatatctttaaataaaaaatatcctttctcaagacaatggagatgctaccgatgtgaaagaacaattagtttgcttacaggtttattcattgaaaatcaaaaagtgggattaaacaaaatcatgaacatcttgttatgtaaatggattaaattatcaattacagaaacttctcatcttcttggaattcatagaaattctgaaggttttttttttcattgactgcagcttccatgtccaaaattgcagtgaattcatttgaacaacaaggaggtctgaattctgtcggagaaatagacgaggcgattttggacaaaaggaaatttcacaaaggaggtttttaaaagcaaatttggctatttgaagcagttcagagaaatgttgaaggaaaacaagaaaaatactttatcgttcgtgttccaaattggaaaaaaaaaacattattacctatcatcaaagccaatattttacctggaacgacaatacatagcaacgaatggaaagcgtatgcctctctgaaagagatacagtatacacataaaactgattgtcacaagtgtctctttcgtgatccagaaagcgaaatttggacgaatatgattgaaggaatttggagtcagtttcgcagggaaattcaaaaaaatggtattagagaaaaattcattgaagatttcaaatcctcatttgtttttaacaagacaagagagctatcatttgaggaaactgtcaaagcgatttgaagatacaaaccagaagaatttaatcaagaagaggaggaagacaatgaagaagatgacgacgaagataacgttcctgtcatgttaaatgaagatgaagcaacttctgatgattctttggaagtgagtgacggggctgaacattctgaatattagccagaattaacaaaaaacaatgactttcactcatcattatttattcgtatcattcgtttcatattaaatacagaaaaactaaattttttaatctttttctttcagcaaatgtgattttgatcatttttttgaaattcaaaattttcacgtttccgcaaggaatctgtaaaaaaaattgcacgagaaaaatataatgtttcatgtatttttaaataatttcaaatatttaaacggtcgtatattgtgcaataaccataaagcattctttcacgaacatctttcagcaaaataaattatggattgttcattgctcttctgatttgttaatattactagctagggattcagaacaaaacaatttctttgcttctttctgttgataaggacacagacggatgctggggaagtttgattctgcgcacttattcacaaatgttgaacgaaatacaaccagttcttggatttgatgaataaacagttgaaattgataaagttattttgaataaattgaagttcataagaggaagaaagagaaatcaagtgtgaattttcggaggtttggaaatatatgatgaatgtggagctgggaaactgtgtgtggttgttgttccaaacagaaaaaacgaaactttcactccacttatccagaaattgattaaagctgtaacattaattatttccgatgaatggcgcgcttattcttctctggtaacgcttggatataaacatcaaactgtgtgccacaaaagacgtttcagagacccagaaactggtgcgaatacaaatacaattgaagaattatggcaacatttgcgatacactttccctcgatttggtacaaggatcagacttatgcatgactatctttttctatttttggtgaaatcatcatttgaataaacgaacatttaatcattaaaatatctatgctttgaaaaggaaattgcatatgttcaaatggaataaaaaggagaaaaagaagaaatcatagatgaaaataaaaaaattccagaaatggatgatgttgttaataaagatagcgatgttgagtctgataaagatttcaaagtgggagatggaacaattttatctgttttcaaacttagtactttttttttttgaataataatattcgagcatgtatttcgtttcttcaaagctattttttaacaaaacagtctcatttctaatgaaaaaataaaaattatattttcaatcgaaattttttatttataaacccgtcacaaacaatttatcactatttatcatgatcttcaaacttatacacagcatgatttattatattcagtaaagtttcaaataaatctgaacgatcaattatattcgaattattccttggaaataatacaaacaaaataaacattatttgctatcacaaaagtttgaaaaaaataaataaaaatgttctgaatatcgaaaacagaaaaattaaattttcattttattgaaaacagactcaattttgcccttgaagagttttcatcttttgcagtttatgagaaagttttaaaaacattctttaggatcttcaggacaaatcttaaaaaacaattcgttgatatgagttgaacgctaactccttgtcgcttttggctttgataataacgaagacttgttgatcccttttttgtttgaatatcaaagaattgtgcaaaacccgagaatttcttagcaaaatactctttaaagaaatggtgacaatttgaaaatcaaaaagaaagaagaaaaagcattttaattattaatagaaattttatgataactttgataacaacaagattcaattcacaaaaaaatattttttctgaaaaaatcaaaaagctgtaatgttatcattttctagcaatataagggaaaatatgtttcttcaagctttttcatttaaaaaattatgaacttttaattgattttttgtgatcaaaaaattagaaaaaaaagtgtttattttttgtaatccgtacggaaagacattgcaatttgttatcatatcattgatgcctatttgcatttattaaaccacaaaatatgttgaaatctgagagagtttggaaaagttatgcgtgaaacaattattggcataatcgcgtaatatctgacaacgaaaattccagttgttttgtgtctgattttcaaaaatatgtattttattcattttgaaaatggttcgaaggagcggaaaacgttttatatataaaaatattactagaatatttaaaaatttatgtgtattttctcatttagggttattgaaaaacaaacaatgatcaaaaatgatatatccaagtgaaaagaaattttctgttttcaattaaatttgtgcattaataaaagaagagacagcatgggattgggttattcatcacattctggaagatcaaagtccagattgcagaattcataagaaaaagaaggtcttggtgaaagaaggagcaaattataggtattggacatgtagaaaatgtgcaacaaaaaaatcagtgtacaaaggaactaatttggagaattcaaagtgtggaataaataagtttttactcatcatcttgtttctttggcttgggatttcgcaatcaaacatccaaaaaatgcttgatttgcatgattcagttgttggctactggagctgcatgttaagatgtgtttgtgtggattttatcaacaacagtccaatcaaactgggatgtgagtgtgtaactatagagattgatgagtgcgtatcgagacgaagaaaatataataggggggaaaaaagcaaatttggatttttagtgcgatagaaagggaagaaaataaaaaaagaaattaagaagagattcatcaatattgttcttaacagatcagcaaaaactcttcttccgataatcagacagctcattttgcagagcacaactatcatgagtgatgaatggaaagcttattcatcacgggaagcttacggattcattcataaaaccgtctgtcattagagaaatttcgtcgatcttgtgagcggagcttgtgcaaacacgatagagtgtattttgtcgcattagcgggttttttcccaaaacatggtgtcagagaacggttttgtggggattatcaatcattttggatggagaaaaatacaaatcaactcgcttttcaagatgttgaatacatgatcgtttacagaaaggaagaggaaatggaagaacaaattctggaagaacaggatgttgaagaagactacgaattaacagacgaaaatgttccagatattgatgattttgatccttcagaatcttccaatgagaaaagagaagaatcaacagacagcttgggattatctgatggtgcttgtgcatcgaaattgatggataaataattacagaagaaaacatttttattttttcaatttttcagtcccacaatcatatttttttgtaaacaaaaaaaaaatcaaaaactcaatattgacaaacttccgcgctttttaaatattcaaaacgttaatttatttgattaatgaacatttctatttaaatttgaatcaatttctcaatttccgacatcacgaatatttgcacaattattttgtcctttgtgaaaaaaaaagtttgaaagttcatatttttccaaatatcaataataaatattttccatttgtgtttttttatttgtggatttgatgaaaaatagaataatgaatccgttccattcatgttggttcagaaagcatttctgatcaaaactgtgtattgaataacgaatgcacaacaaaatactattttttcatacaaataaagggaaagaaaaagaattataagtgcaccaaacaaagaattcaaaaaaatttattatttaacagtttcaaacaacaaataatgaaagttcttgaaatgaaagaaaaaacatcaatatacaaaaaagcattatgagaaaattttgtagctttttttgaattgaatatgggtgattatttttgaaatcaaattttttctgacaaaaatttctgtgcaaaaatatttctagagtatcaataaaaaaatctttttaaaagtgaaaaggcttatttgcatgcattttaatctttgattcagaaaaaccatttgtttttaaaaacaattatcaaactttttctcttttgaattaaaattttactctcaaaaacaaacaatctttggaaaattaacatccagaaaaaagatatgatttcaaaaataatcacccatacttttattttttttttggacatcaggctgaaaattcctatcacaataatatcaattattcttcgcgttggaaaaaagacggtgggatttggggggagcgtcattcgtgtgtgttgttcagaattatggaattctacactgcaagttgttggtggtgagtgtgagatagttgaaattgatgatgcgataaggagaaaacgaaaatttacaaatgtgaaagaaggatcatatatggatttttggcggagtttaaaggctcgaaggtggaggggaaggatctcattttatgacaattgtgctgaatagaaaaagaaatacatagatcctcatcgtaaaaaaagttccttttgccgaaaacaattatcatttcagatgaatggagagatattaattgttcagaattaaatggacatgggaatcaaattgtctgtcatttgaaagaatatgaaaacaaagagatgcattccagcacaaacacgattgaaggcctatggtcacattttagagcgtcttttccacgttttggatcttgaaaaaagtttatttctaaccatatcgctttatatttggggaaatcctcgatgaagttgagctttttggaacta
>LSRY01001828.1_1_5979
GCATATGCTTATTATACGGGAATgtgaataattgaaaaaaaccaggttcgaacaaatgttaaacaaataataatgtGATAATAGCAAACGACATTGATGGGAGTTCGTTCTGCatcgaaatgaaaaatcacaaaGTTTTTGATCAATACATTAAACTATTCAGTGAATGATTTGtgatcttcaattttcaaatttgatgGTAGCTCAGGAAAGAGAGATATGCTCGATGAGTGAGTTATAAGACATATTTCACAACGAAGATTTGACGTGAGATTGGTTTCACAtggtttttttcaaaggCGAGGTTTTTGTGTGCAAGAAATACCGAAGACGGATGACAATCCAAAAAGAACGATAAAAACAATAGATATTGGTACTGTTCTCGctgcaaaatcaaaaaattctgtttttgataaggctgtgttttcaaaaagcaaaatatgatCGGGAAAAACtctttgaacttttttgttaCAGTGGGTTGGAATTTCTATCAGCAAAACTGCAGAATTAATTGGCATTATTCGCAATACAGTTGCATTTTGGGCAAGCATTTTAAGGGAAGTGTGCATGAAGATATGGAATTCGAAGCAAATTCATattggaggaaaaggaaagaaagtcGAAATCGATGAGGCTGTCTGGCGTCGAAGAAAGGattgaaggggaagaagaaaagagcaTATTTGGTTGTTTGGAAGAGTGGAAAGGCTTGAcggtggaggagaaggaccTCGATTTGTGATGATTGTCCCCaacagaacaaaagaaacCCTCCTTCCAATTATTCTTGAACACATTAAGCCTGAAACCATCATCATGAGCGATGAGTGGAAGGCATACGAATGCTTGAATATGTATGGATATGAACACAGAACAGTGTgccacaaaaaaaatttcgttGACCAGGTTACATAAGCATGCACTAACACGATCGAAGGTCTATGAGGTACTTTGCGAAAAGCGTTTCCACAGTATGGAGCTCGAAAGTCCCTAATTGCAGATCACCTTGCGATGGTTTTGGTCAAAGCCTCGAAAGAATACAATTTCTTGGAAATTTTGGAATTTGTCAATAAATACGagatagaaaatgaaaaacatgagCAAGTGGAAAATGATTCAGAAAATagcgaaaaagaaacatcGGGCCTTTCacaagatgaagaaaaaaattctgatTACGAACACTCAAATTCATATATAGGGTAATTTATAATcgagaaatttttttaaaacccggactttttttttaataataagtTGATTTTTCCcactttttatattttttaaattgtaTTCAGTATATAAGGAAAAATCAATGACTGAATTTTTAGATTAAATGACNNNNNNNNNNNNNNNNNNNNNNNNNNNNNNNNNNNNNNNNNNNNNNNNNNNNNNNNNNNNNNNNNNNNNNNNNNNNNNNNNNNNNNNNNNNNNNNNNNNNNNNNNNNNNNNNNNNNNNNNNNNNNNNNNNNNNNNNNNNNNNNNNNNNNNNNNNNNNNNNNNNNNNNNNNNNNNNNNNNNNNNNNNNNNNNNNNNNNNNNNNNNNNNNNNNNNNNNNNNNNNNNNNNNNNNNNNNNNNNNNNNNNNNNNNNNNNNNNNNNNNNNNNNNNNNNNNNNNNNNNNNNNNNNNNNNNNNNNNNNNNNNNNNNNNNNNNNNNNNNNNNNNNNNNNNNNNNNNNNNNNNNNNNNNNNNNNNNNNNNNNNNNNNNNNNNNNNNNNNNNNNNNNNNNNNNNNNNNNNNNNNNNNNNNNNNNNNNNNNNNNNNNNNNNNNNNNNNNNNNNNNNNNNNNNNNNNNNNNNNNNNNNNNNNNNNNNNNNNNNNNNNNNNNNNNNNNNNNNNNNNNNNNNNNNNNNNNNNNNNNNNNNNNNNNNNNNNNNNNNNNNNNNNNNNNNNNNNNNNNNNNNNNNNNNNNNNNNNNNNNNNNNNNNNNNNNNNNNNNNNNNNNNNNNNNNNNNNNNNNNNNNNNNNNNNNNNNNNNNNNNNNNNNNNNNNNNNNNNNNNNNNNNNNNNNNNNNNNNNNNNNNNNNNNNNNNNNNNNNNNNNNNNNNNNNNNNNNNNNNNNNNNNNNNNNNNNNNNNNNNNNNNNNNNNNNNNNNNNNNNNNNNNNNNNNNNNNNNNNNNNNNNNNNNNNNNNNNNNNNNNNNNNNNNNNNNNNNNNNNNNNNNNNNNNNNNNNNNNNNNNNNNNNNNNNNNNNNNNNNNNNNNNNNNNNNNNNNNNNNNNNNNNNNNNNNNNNNNNNNNNNNNNNNNNNNNNNNNNNNNNNNNNNNNNNNNNNNNNNNNNNNNNNNNNNNNNNNNNNNNNNNNNNNNNNNNNNNNNNNNNNNNNNNNNNNNNNNNNNNNNNNNNNNNNNNNNNNNNNNNNNNNNNNNNNNNNNNNNNNNNNNNNNNNNNNNNNNNNNNNNNNNNNNNNNNNNNNNNNNNNNNNNNNNNNNNNNNNNNNNNNNNNNNNNNNNNNNNNNNNNNNNNNNNNNNNNNNNNNNNNNNNNNNNNNNNTTggctcctccatctctgaTTAGTGCCTCCCCTGAGGAGATTAGGTAATAGCAATGGGGCTAATCAAGTTAGAATTTAATcggaaatatttttttgatttttttttatttcaaaaaaaaattttttttaaaaaaaagaattagatCTTTACAAGAATTTTTTAGTTATGAGTGttgttaataataaaaaagaacGTGGACAGTTAATTCTTcgagaaaaaatgatgtcATTTGACTTtcgaagaattgaaaattgattagAACGCATGACACGTATTGTCGTTGATGGACATGTCAGAATCGTTGATGCAATAAATACCAAAGAGTTCTCTCGTTCAGCAATAATTAGAGCAGTTTCAGCAATTGAAAGCGGCAGAGCTGTTGCAAAACCTGGTAGGCCAGAACTGTTCAATGAAGAGGACAAAAACATTATTGTTGGAGTTATAAAAATCGAAAGCTTCTCCGGAACAAGTTTAAATGCAAAGAGAACAAGagaatttgtttgatttcacatttatttatctttcgttttttataatgaatatttttctgatGGAATCCGTCCTTTCCGAcaaaaaaacacattcagaacaagaaaacaatgaaaattccAGTGTGTACAAATCATATCCATATCTATTTGTAAAAAGGAATTCTGAGCTCAAAGCGTCCATGCCCAGAAATGTGGATATCCAACGTCTTTCAGTATCCAACGAACAagctgtttttcttttctttgagcTTCTGCAATATCTTCATAATTCACATCATTATTCACCTTCTTTGATCTTTATCACTGATGAATCTTCACTCCGCTTATCGGATTCCTTCAAAACTCTTGTGATTCACCCCACAGGAGTTCCAGCTGGATTTCATGcaacacacacacaaacaTGCCAAATGCCAGTTTGGTTGTCGCAGCTGCTGCAGATGGATATTCTCTCAAAAGCGTTGTATTGTGGCCATGCCACAAATTACCAAAGGAAATGCGAGTTCTTCTGAGCGCATTCATTGATGTTTGGGATAATAACGATGGATGAATGACGGAAAGCTTATTTCAAAGATACGCAGAAGAGGTTTTATTAACTGGAATCATTGAAAGAAGGGATATTTTAATGAGAGCAAATGACAGatgtcttctgcttctggaTTCTCACTCTTCTCGGGCTCAGCCTGACATATGGCAGAAATTTGCTGACAACAACATTGACGTCGTCACTTTTATTCCACATAGTTCACACATCACACAACCTCTTGATCGTGGTGTGTTTGTAGTCTTCCAGATATGCATCAACTCTCTGTACTCTGTGCCTCCagattcttccatttctcttcgaCGTGAGGAAATCTCCAACGTTCTTCCACAAGCTCTTCAGACAGCATTACTTCCTGCAACTGTTGTTTCTTCGTTCAAGAAAAGTGGCCTGCTTTCAAACGAGTGGCATTCTGTACAATCAACACTTTTAAAGGAACCATTAGTGACACTGAAAAAGAGAACACTTaggtttgatttttttggagaaattattactgaacaaaaatttcttgaagaatggaaaaaagaaaaggaaatgaaagaagatatgaaaagaaaagaaaagaaaaaagaaaacgaagaataaATTCTTTTCGCAGCTGAAAAGcccaaataaaagaaaatttcgcAAATCAGACATTTTGAATAATGATGTTTTAGACGATGAAtcaaatcataaaaattccagaaaaattatgaagaGAGAACTTGTTGATTATATATATTattaatcatttcaatttttgttatcaaaatatgattgcaagaaaaaaatattttttttatttcgaaccaaaataaaaaaaagtccGGGTTTATAAATCACACTATataaattttgttattttttcccattatatattcattttttttaaggTTTTTTTCCCACATCACACACTCATTTccgataaaaaagaaatgcatgAATCTACACTATTCCATATTAACAATTGCAATAtacaagaaagagaggaattCCAGCATTCCCGTATTTTTCAGCATATATCAAAATATGATTgtcgatgaagaaaaaaaaagaaacagacaATAGGGTCAGTAATATATCGgtattcataaaaaaaaatcggGACTTAAATTTTCTGTCTCTCCAGAGCacttttagaaaaaaataaataataggAAACCTTCttaatgattttatttttaattcctgaaaatatttttatatttttttattttagtGAAAAGCTCtggtgttttttgttttattttttcagttCAAAGACTTGCTCATATTTTCAcgagttttttgttttgagtgtTCTGAG
>LSRY01001363.1_2845_13213
taaatttattaatGAAGGATTGGAGCTTTATCATCTCATAAAAAGGAAttaaattgttttattttattattgtttgctttaaacttttttattaattttcacatcatcatttttgactgttattattcaaaacaaataaaatctttgtgttttcattctattttgaaagttcTTTACCTATATTTAGGATATGAATAACATTATTTGAAAGCTTTCTTCAAGGAACTGTTATTGTGTGCAATTTGATCTTctaaaagaattttcaaactgaattcaataaaaaaaatttatggCAGTAATCCAGAATATTGAAGAGATCAAGCATTTGCTTCTTTGCACGatatgaaagaggaaagactTGCATTGATAATGAATTTTGTGACTGAGAGGAAACAGCAGACACAACAAATAAAGACCACTCTTTGAAGTTAACTCCAGTCAATGCTGCAGTGGAGTTTGAGAAAATCTCATTTAATGATTTACCTGCTATTTGCATTTATAAAGACAACGAAGAAtacaaagatgaaggagatttaGATGAAGttaaagcaaaagaaatccgaacaaatcatttttcacaaaacgCTTCTGCTGATGGCTGTTTCCTTGATTCATGCAAGTTGATCACCGAGAAAGAAACATTATTTAAACATCAACAATTACGCTCAACACAAATAATGATGTTTAACAACTACTCTGAATCTTCTTATGTGATTACGCAGTCGCCGAGCGTCAGATTTCCGCTCCTCACTCCAAATACAGAGTGATGCGATGAAGCAAACCCCGATCCAAATACGAtgtttatcttcaaaaactGGCTTTCCAGCGAAGAGGATACAACATAATTCGATTTTCCATCTGATTTTGTGATTTCCCGAGCTAAATAAAACAGCAGCCTGCGTATCTCCAACAACCTGAACCATCACACGATGAATGATTGTTTCAATTGAACAATAACTTTTCCCAttacaaacattttttgagatGATCCTTCGTTGAGATGCAGCGCAGACTTGCTGAGTGTGGCACACGAATCTGATCTTTAACCACATTCCTTATTGTCTGTCCCTTCTTCTACAGACACAAATATCCGCTCTGACTTTTTAAACACAATAAACAAGACCAAATCAATAGGAACTTTGTTCAGCTGATCAGTGCAATAGATTGCATTAGTCTTATCGAATGACAGTTCTTCGAAATCCATTACAAATAGGGTTTCATTGATTAAGTCAGAGATTGATCGGCAAATTATGAAAAGATACTTATCTTCTTTAGCTCTGTTAAAAGAAAACCTGACTTAGCGAAAAGTAATTGGAAGACCTTTTCAATACTTATAAAAAAGCATTTGAATTGTCTGGATTGTACAAGCAATTCAATGCAATTGCGCCTCCTTTTCCCTCAGTCGTTGAACATGCGCACCCTTCAAAAGTTGATAGATTAACCTGCATGCATCCCTCATTTGCCCAGCAGCAAGTCGAAAAGTCCGAGCTTTCCTTTATCCATACAAAATAGACTCCTTCCAGAAGAAACTGGCTATAGCAATTGCTGAATGTCGAGTTATCCATCGCCAGCGCAACAGACAACGTGCTCTCATAAGAAATGATCGATGCCTTCGCATTTGTGCTGCGGATGAGAAGCCACTGAAGATTCTCCAGTCTGATTTCGCTCGCTTCTTTGCTCGCATTCGTTTCTTTGCCATTCCCTGATAAGATTGATTCCTCATTCCGCTTCTCTTCCGCATCGATCACAGAAATAAACAATCCATCTGCAAAATTCAGaacatcaacagaaaatgcACTTGCCACAAAATGTGCAGCCGGCGCAGCAAGTCGGATGGCCGATGTTGCTAAGGAGAGCTCGGCCATTTTGGACTCTTCAATCGAAAGTGTTCCAGACGAAACATGGAAAAGCACAAACAAAaagccttcttctgctgtctGCACAGCAAATGAGCATTTGGTAAGCGAAACTGTTTCCGTCTCGGTGAAAAGAAGTTCCTTTTGCGATATTTCGAAAGACGAAGTCAGGCAGATGTTGATGGATGTGAAGGTGAGCATAAGCTTGTTTGTGAGCACAGCCTCAGAAGGCtcagaaagagattgaataGCTTTTCCCACATTGATTGTGCATTCATCAGAGGAAGTCTcatcagaagaggaagaagaaggataaccaggagaagaaggaacagcTGGGCTTATTGAGCTGTTTGAAAGGTCACACTCGTCTGAAATGGCTGCACTTgtgttgattttgatttctttgaactGAATTCATTCTCTGAAATGCCTCATACCTTCCCAAAACGACAGACAAGGAACCCATTTCGATCCACATCCAATGACATCCCTTCCATTTAAAGAGATCATAACAGAATTGCTTACGTATTTGAATAGCAGCATGTCCAAAGAAATGCCTTCTGTAAagttcacttcatcttccccAAAGAAAGCTGTTGTGTTTCTCCAGTCAGTCCAATCAAACATCAACCTTTCAATGACAACAGAGGCATTTAAATCGGAGCTCAATATGAACATGTTTCTTCCAACAAATGCttcattctcagaaaacaccaaataagaaaaagaaaacccATAGATCGAATAACAACATCTCAGATCCAAAAACCCTCCTATTCCTTTGAAAGTCGAACAAACGCAAACAATTCACAATACACATCATTCATCAGATCATTCGCCACAATGAACATGTCTCTTCCCTGTGTGCCTTGTTTCCTCCAACACTTAtctctgaaaatgaatatgtaTCATTGTTGTCTGTTGCACATGTCAAATAGATTCCTCTaacacatccttcaaaaCAACTGCAGATTCTGTCCGTCACTCCCactttcctcatcttcagatGTCCATCTGCAACTTTCAGCTCAAAAGTCATAGCTCCTCCATTTTTGAATCCTTCAGATCCGAGTGTTTGGTACGTGCATCCAACAACTTCGACTTCGAAGATGTTCAAAAGATTGAATATCGAAGAACACGGATTTGAAACTCCGTTGTTAACTctgctgaatgaagaagattgcaattgaagaacaaatgttgaaaaatccTCTTagtcttcaaattttttctttttttcgttttttcttttttgggaAAGAtacgaaaaaataaataaatttatcaTTGATATTTTGCTAAAGATTctaattgttgaaaatgaataggAATCAAGATCGTCGATGAAATAAACgaaaaaactgaattttGATTTGCATATTCAAtcataaattttatttgtgaaaaatctGTTCATTCTCAACATTTGaccattttttgatgttttcgAAATTCGTGCATTCTTTTGTGCTCGAAATAACctgtttgaaagaaaaaactcaATTGTATCAATCTCGGTTGataaaacattgaaaagagTTGGCATGCAAATGTTTTGTATTTCTCAAGATATGAGCACAACAAAGACAATAATGGAAAAATGTGCAACGTTttcaattgataaaaaatgaaagaataaaaaacaatgattgtttgaaaataattatgggataaatcaaatgaagaaatagaaagttATTAACATTGCATTTTCGACAAATAAAACtaattttaaattaattaatataaCGTTTTCTTTCGTATTCtttatgaaaagaattttttatcGATGGTCCATATACTTGGAACTTGCcgatctttcttttttatatgttttcttcttccaatcctcTTTCATGATTCTTTGTTtatgattgttttgaaagaTCCTGGAAAACATTCTTTCCgagtttttatttctttttttgcaaaatagatattattcatcttcaatctatcggaaagaaaaattattggaCAACAGCATtgaatcaaattcttcataacttttttgtaAATCTTTTTATCTCTTTAttctttaaatattttcttcaatatttttcataaaaagatgataaatAGATgaatcaatgaagaaaaaaagaaataaataaaaaacctttaattttgtttgtgaatCCATTGTTGCCAATAAgcaatttgcttttttattctgttttttagtcaaatgcatcttttttcattgcatCCCCTTTTTGTAAGCGAACTTTTTCCATGGATGCAAATCAGcattgaaaagaaacttGAGTCAGAAAATtaatccatttcatcttcaaagcGCTTTGGTCTTTCTCAACAAGcgttatttattcaaaaaactcTATAAAGCAGAACTGTTTTATTTCGAGATAAAAATTGGGCTTCcgtttgaaaacaataaaggaatattaaattcaaatcgaaaaaaaacttttgtgTCTTTCCTTCATGCAGAATAATCCATTTTCTGCTATCATCAAATATCTGGGAGAGAAAAAATGTCCCTTTTAAATCATTTGAGcaagaaaataattcttgAATATTATTAGGAAGAACGGCAAATATGACCTTTTGaggaaaagatttttttggTTTGTTTTGATAACTGTgtttaacaaataaaagtgtgttcatgttttttctgaaatgaaaatcaaattgcGTAAATGtgttttcattaaaaaataatggtTTTTTTTCCagagaatcaaaagaaaatgatcatttcttttcgattcaatccaaatttgttttgaacTGAAAAAAAGTTCATATGTTGTTTGAGacatttaaaaatgaaatgaaagttcAGCAATGGATGTTTTGAACCaaactgaaaagaaaagtccCTATATGCAGGAGACATAGAATTCCAACGAATTTAATAAGAGAGAATACAGGGAAGAAATGTTGGatgtgcaaaaaatgaagggCAAAACTGTCGTTATTTCATGAATGTCAGTTTTAATGAAATGCACATCAAAATAGGAAAAGTGCTGATgattattctctttttttggatAGGAATGACCATCAAACATGGAAGTCTTCAACTCAATATTCACAGGCACTCAGTCGGTTTTTGGTTCGGTGCATGTAGATAGGCTTGCATACAGCCCCTAATAAACAAGTCTATTCAACTTGGAGTTGAAGTcaagattgaagaaatagatgaatgTTAATTACATCGAAGAAAATATCGAAGAGGAAAATACAAGAGGCAACAATGGATTTTGTGGGCAatcgaaagaagagaatgtcAGCAAGTTGGGGGAAAAATGCTATGGATCCTCAAAGATCGTTCAAGAAACTCTTTGTTGCCAATTTTTAAACAGCGCATATTGCCTGGAACGACTGTAATGAGTGATTCTTGGAGAGCATATGCAACATTTGCAAAAGAAGgctattttcataaaattgtTATACACGATCGACATTATGCGGGTCCTGTAACAGGAGCATGCACAAACACTGTTGAAGGGATGTGGCTTTATTTCAAAGAGTTTCTACCAGTTTCTGGAATGAGAGATGCGTTTATTCAAGAcaacatttcttcattcattgtcaaaaattgcttcaattTGACCTTTTCTGAATTTGTTGAGTAAGtttacaaaaaaaacatgaagaaattataattgtgaaaattatgaataaaatgataaGGAGCATTATTTGCCAGATTTTGATTGCAAAGTTCAGAACAActgcaaaaatgaatttccaACAGTGAAGATTTATTTGGAGCGAGCTGCTGTGAATCAGCTTCTAAATTCgctgaataattttttttttgaattttgccataaaaaattttttttatttttgtattaaCTAATTCATCACACATTCAACGGTTTGAATTACATTTTtgcaatttgtttttaatggACATTTGAAACATGTGGAAAACAGTGAAATAAACTCATGAAACATTGAAttctgattttcatttttatgataagaaaatgaattattagTATTGTTATTGATTTCTATATTGGTACATTGATCAGCAAAcgataaagaaaaacagcATTTGAATATATGAAACACAAGAATGTCATTTTCAGATATCAAACAATAATGAATATCTTGTTCTTAAAAgtgttttgttgtttgaaaaattcaaatgaaattatcaaatcACAAGATAGTTTTTTTCTGCAAAATGGTTGCGAAAAACCAACAACAAACTGCGCAAACATTTTTGAGACAGGGGCTtattataaagaaaaagaacataaCTATTTCGAAAGCTCAAATAATCAATCTTTGATTGTTAGCAATCCTTCAAATTTTGGAGCATTTCTAACTGAAATCAAATGTAatgtgaaagaaacaaattcaacaatCAGAGTGTTATCATTAAGATTCAAGTCATTTGTATCGAAGAATATCATATCAATTGACACTTGTTCAAAGTgtaattttgaacaaataacaattgctgcttcaaaaaacatgaaagtttctccttttcattgtCTTGGTTtattcaatctcttcaatgTTTCATATCAGTCTCCAAAATATCAACCAATGAGCAGccttttttcaacatcactAACAGCCTCACTGATATTATCTGAATCAACATTCAGCAACAATGTGATTTTGAATTGTGGAagcattcttcattctggATGTTGCAATTCTGaagttatttcaaaatgttcatttttcaatatcacTCGATATCATTTGACGaattatgaaaaagagagatgTGGAATCTTGAAAAGTGTTCTTGACAATTGTCATATATGTGATTTAACAAATGCGCTTGAAGGAGGAATCATTTGTGGAACtgttcattcttcttcattttcatcaacaaattcgTCATTTATAAATAATATGAGAATCGAAAACTTGctgaacaaaaagaacagatTGAGTACAACAGAGACCCAATTCTTTGAGTTGAGTGAATGGATCAATGAAACAGCTGAATGTGGGGGTGCACTTTATGTTCACGACAGTCCGAATACAACACTTTCTGTTcataattcttcatttttttattgtaagGCGACAAAAacatatggaggaggaatctTTGCAAAGAATGTGTCAGAGGTTGCAACAAATAACagtatttttaaaaattgctCCTGTGCCATGCTCGAAAGTGatggtggtggaggagggtcttgtttcaacaaaattctgATAAATGCGTTTGCTTCGAATTGTCTTTTCGAAGATTGTTGGTCAGGAAATGATGGAGGTGGTATTAGCGTTTGGTATTGTTCTTGTCAAATCCAAGATGCGTGCCTTATTGGTTGCTTGTTTAACAACTGCAGCGGAAACAGTGAAACAAGTTCGGCTGGAGGTGCCTGCGATATTGTTTATAATTTCTTAAAAAAGTGTTGCATTTCGTGTTGTTTCATGAATagtgtttcaaaaaatggtGGAGGAGCTATGTATGTTGATGATAATATGATTTCACAAGAAATGCAActgttcttttgtttctttcacaacaactttGCCAAAACAGTTGGTCATGATGTTATTCTTCTCAATGCAATAAAAAATCTTATTGACGAAACATGTGTTTCTACAAGGTCCATGAATAATAGAGTCACAACTTCATGGTCTATTGAATCTGACAAAAGTGAATGGCTGCCTAACAATTTCAATAACTTC
>LSRY01001005.1_1_6125
aaaatgtgattatatattttcagccctgtgattatatgcgatggaaaatgaatgaaaaataggcCAAAAATGTCGGTGCATTGAATAATGTGACAATATacgaatgtgattatattcgacgtgattatatccggtttagactgtatttaattatattttttattaaagatttaaatttttttgatgaaaattaacaaataaaataagtcTATATAATAATGCAAACACTTTTTATGTGTAAAAATCAcgttttcttttaaatttgaataattttttaatgaaattcatGTTTATATGggtcatttttcaaaagtcaTTTTTTTGGCATTAGTCGATTAGATCGACACCctcaaataatcaaaattttggatttctttttgatagaaATAACAAACAAGTGATAATAAATGTGTTCAAAGGCATTTGAGTTTTGAAATTAGGGTTTGAAGTGGGAAAAGgagttaaataaaaaactgtTCAGGGAATGTATtccttatctttttcatcaatatgATCGCTATCAGAAGATCTGtcagatgatatttcttctgttgctgttaaagaagaatcatcatctccGTAAGATTCTATGGATTCTTCATCGCTAAATTCGATCGGAGTTcccattttttcattttccacttctttgCAAAAAACATGCCCTCCgcaaattcagaaaattccattgattttctttttgtagaTATTAATTCTGCAATTATATCGTCTATGTATCTATTTTGAATTCCACACGAAGGGAGTAATTTCCGAAATTCACTCCAAACAGCTTCAACAGTATTTGTTCACACACCTTTTTTAGTTTTATATCTGTATTTATGGCATACGGTGTGATGATCGAATCCCAATGATTTCAATGATGCATAAGCCTTCCATTCGTCGGAGTAGATTGTAGAACCTGGGGTAACGTTTGTCATTATTAAAGGTAATAAttgctctttttttctgttcttaactcttatgatgatgaaatttccTTGTCCTCCTccagtttttttttcgacCATGCCAAAAAGccaaatttgcttttttcttcttccacggtgatattttcttcgtctgagcagcatttcatcaatttcgaCGATCTGTCCATCTTTTCCTAGctgttcaaaattttgacacAAGTTTGTAAGTCGTACTTGTCGTGATAAATTCATGAAATATGAAACTGTGTCTTTATTGACATTAAGCATCAAACAaatatgctttttttttaatcgaatgaatatgaagaacAGCAAAAGTTATAATTTCGAAATTCCCAATCTGGAATTTTTCATATGCGTATTTGTGAACActgtttttcttgatttgCAATTCGGACACCTAAAAATTCTATCTTGAACAGAATCCTTTGTGAAATACATTATTGATCCGCACTTCTCGCACTCCATCTTTTTGTCCGATAAAATTTGTTATCTAAACCAATCCCAGCAAATTTCTTCGTTatgaaacattgaaaaattagatgagatctccttcttttcctccattAAACAATTGTTTTAAATGATCATAATCccttttattaaaaattttttctgtttatttttgataataaaaacagaaatagaTCCAAGTTTTTCACGTTGTGACATTGTTCATATTAATAATagttttcatttgatgcaAAAATAATGTTGACTTATCGATTTTTTAGGGTGTCGATCTAATCGactatttccatttttttcaacaagaaaaatttttttcgaaaaatcgGTCCATGAAaagtttttaaataattattatctATTAATTCGTTATAATTTGAGGGTTTAAAAACGCAAATTGCAAAAGGAATGCGTTTGAACCTCTGCCTAATTAAATACCAAAATAAAGCTCATTTATGAATAACAAACGATCAACAGCCATTGAGAcggaaaagaaagttgattaataaataattatcaatAATATTTCCGCAACTGACACTTTGTGACAAATATGATCAAAGtttgtcaaaaaatttataattcaTTAAATCATTGTATGTATTTTAAGCCTGTCTGACCtgacaaattttttttgggTCAGTGACATGTTGACGGACGAGTCATTTTGACGTGTCATTTCCCatattattttcgaaaacaTTTCcctttcaattaaaaaaaaaaggaatgtTAAATGAAATACACACAATGATttaatgaattgaaaaatttttgacaaattttgatcatattTGTCACAAAGTGTCAGTTGCGGAAATATAATTGATAATTATATATTAAccaactttcttttccatctcaaTGGATGTTAATCGTTCATTATTCATAAATGAGCTTTATTTTggtattttttaattattttttatctattGTTTTAAAATTCATGTATTAAGAgcaatgaattcaaaatagatattcatcaaaagagtTTTTAAACTATCTGAGGCAGAAGATCAATACGAATGTGAGAATACGAAGAAATGCTAAATGAAAAAGCTGTCAGCATTGTTAAAATCAGTCCTTCTCTAACTTCTTCTCAAGAAACACTCTGATGATAACTGAATAATTACGCAATAGGAAATGACAACAAGGATGATTCAGctgatataaaaaattatatgaTTATCtcttgaacaaaaaaataaacaaatcaTGAGATTTTTTccacagaagaaggaagatgaagccAAAGATTTTTTGAGGTTTTctatatcaaaaaataagagacaagaaaattcaaatcgTTTATTATGAAAACCAAAATTTTTATAGGACAGCTCagtgaagaaacaaataaaagttCTTATCATAATTCAAAACTCATTCAATGACAACAATGCCGATTTGTTTCCTGGAGAATTTAACAATTTGACATGGTCATATCTTTTCGCAAGGTGAAGTGGAGACTGTTTTCGATAACATTTGTTATTCCATTATCACTGCACATTGCAGTGAATCCGTAtgtgaatttcttttttccggGATTAAGCGAATGATATGTGATCACCgacattcactttctttttattcattcaatttgtcACTTCTATCATGAATAACTTATTTTTTGCTCACTCTTtatgaaatcaaataatCATCGTTTGTAATTTTTCACTCACTTCAAATGATTgagttatttcttttttcatttcactgtgatgaaaaaaagaattccaaaatattgaaaataactcccatctttttgttcaatatAATAGGAAATTCAGGTGAAAATAGCTCAGATGATTGTatgaatttgataaaaattcaaaatgttcatttatacatcaattttttaaattggaCTTGTTTTCTTTGGAAAGCAGGCTGATTGTTAATTTTCACTTGATGACGAATGAAGTGTCAAAGTcggaaaacaaaattgagaGGCTTTTAATATCATAAAACGTTGTACATATGTGAAGCCGTTGAAGTTTGCCTTTGAAGGAGATTGCGGAGAAGGCACAACAGGATGCGGTGTTGAGGATGGAAGATGTGGTTCTACCGCCATCCGAGATTGCACTGACGGTTTAGAAGGAGCGTGAAGAGatagaggaagaaaggaagataTGGATTGAAAGGAAGTTATCACATAGAGCGCAGGGTGTTTGtggaaagaataaaagagaaatagttgaaggaggaagtaGCCATGACATCTCTGGTTCTGGAGGCTCTTGGAGTGGGAGTGCTGAGGttaatgaaggaggaagcagaTGTGGCAAAAGTGTCTGGTTTGCTTCAAAccaaagaaattgatttggACAGAGCTTCGTGGATTAACCGAATTCAACAAGAGATTTCAGACGCATAAGACAGAGGGGAttaagaagaagcagataagTCTTAAAGGATATCTGCTGAAGAAATTACAGAAGGACAGAGATAATGTGAGAagtgtttgaagatgaagatgaatacTGGATGTTGATGAGGAGCAAGAGAGAGATTATGGAGAAATAGAGAGAGCttttgaaatgagaaaaaaatggaaggagGTCAAAGAAGTGTCCGGGGTAgattgtgaaaaagaagaaaataaagaagtattcaaaagagaagatttgaaaaaagagaaaaagagatgttGAAGCAATCCAAATTGATAACGTTATTGAATCTTTGAATCAGACAAAAGTCAGTGCGAAATGttaatgttttctttcaaagcTTTTGTTCAACAGGTTTCGGGTGAACTTCAATTTTATTATCTAACTAAAATTCCAATTATTACAGATAGGGACGAATGAACGCTCGTTTTCCTTCAAAGATgatttcttccaattcttttccaAGCAACCGCGGTTGCTGGAAACACTTCTCCAGCTTGCTTGCATCACATCcagtttttattttggatCCATTGTCTTGCCTGGAACGTCTTTTACATTCTTTGAACGATTGtcgcttttttttttagtgATTTTTAATGATATATGAACCTTTTCAGCCACATCTTTACCACTGATTGTGAGAAAGTTGCTGCTATGGCATCTCTCTTTCCTTGTTAGAAGTACTGTCCAGACTGACTCAGACACTCCATCATCGTATCGATGTTCGCAAGGAAGCTTAAAATATGCTCTTTTTTCATACGAGCATATTCAATGCGAAGAACAAtatattgaagaatgcaattgcagttgagaagaggaggaagaaggagagaaggcACTTGGTGAAGAAAACACGAACCATTCGATGAGAACAAAATAAGTTAGCTTCTTTCcatttgcaaaaagaaaatctttATAATTATCTTCAGCCcagtttttgaattgaatcaGCACCTCCTTGTTTCTTTGCCAACAATCTTTGAATGAGTGAGCAAATGACTCTAATTCAGAAGTGTTTCTGACtgtccttctctttttcataaCGATGTGATGAAGCGAGAGCTAATTCATTAGTACAACATATCCTCGTTGCTGACAAggttctgtttctgttccaGATGAATCTTCTTGGcattttgttcttcattttccaagggaaacttttctttttgttctttaaaattattaaaattatcATTTGCAGAAAAATCCGCAGTAGTTTCAACAAGATGAAAATCACTGgattatgaaataaaaatacatctctgctttttcatttgttatttCCAAGAATGCTGATTGTTGATGGGTGTTTTGAACTTATGCTGATTGTTTTCTTGTTTGCTCCACAAGgattcattcactttcatttcgtTTTTGCAACATCTTAACAGTCTCCATTGATTTATAAAAATGTGCCCAGACTTCTCGAAGAAATTAACGATTTGTTTCACCCGAAAGAGCAATatcataaaaagaaaactggagcttcaacaaaaaaatttttcaaatgtttcggaaattcaattgatgaaaattttcaaacttgaaataatcaaaaattctcaaactttcaatgttttttcaaaccggaaaaataaatgataaagtttttgattgaaaagaatcaaacattttcatattttctttcactcaCTGAAATCATTACTTAACAATAACTTATTTGTGCACAAGGATagatatcaaagaaaaatattatcgTTCATTAAACATGAGAAACAATTCATTATACAAACAAATGATTCACCAAAATTTTTCTGCTTGTTAATATTTGCGTTATGTGCaacaaagaaacaaagatAAATGCATTTATTCAGATCACAGAAGGCTGTAACAAcgcaaaaaaattaaattttacaaaaagaaaggggAACAGCAAATTAGAAATAGTCATTCAGCAAATGAAAACTACTAGATAACAGTAATGCTGATTTTGTAGTTTTCGGCGCTTGATTGTTTAGTCCTACCACTTGAATCGAAAAAATGCTGAAACTTCATTAATTCTAATAACTGacaaaatgtttcaaaaatgagtTAGCTACAACACTGAAATTCAAGAAAGCGTTGATCACAAACACTTTGAAATGTTCTTGAAGAACAGGAGAGAAGATAGAATAGAttgaaattgttaaaaatatttcatNNNNNNNNNNNNNNNNNNNNNNNNNAATGgttcattttgatgaaaaaatagatgaCAGTCAAACTTcgacaaacaaacaaaaatactTAAAACAAAGTCAGTTCTAAATAATCCTTTTTTATaattacaattttttttttttttttttt
>LSRY01001922.1_1_5730
attctccattttttaaGTAACATGTTGACACCGCACTTATGacatttaatatttttgttcaaaatgcCATATTCTTCAAACAGTGAAAGGGAATACTCGTCGCTCCCTGATGAATTAATTAAAAACTGTGTAAATGTTGGAAATTTGCTCTTTTCTGATTCCTCTTGCATGGATTTGATGagtattcaaaaattttaaaagttcaaatttgattatttaattatgttttagatcaaaaatgaaaaaataaattatgggatttttgatcaatcaTAAAAATCGAGTAAATTTTCATGATCGAATTTCGCAATTTCCCTCCTTGAATCGCTCAGTTAAATTATGCAGATTAACGCTatgatattcaaattttgaaaaaattcaaactgAAAGTGGTACAATTTACACCTATGCcaaagaaaatataacagatgaagaagaaagaaacaaatgtgGGTCTTTGGTGCAGTGGAgcgaaagaaagataaaatggatgaaacaaggaatttttttgaaatgattgcGCCAGACAGTTCTGCTTCAACGTTGATTTCTATCATTCAAAAGCACATTCTTCCGCATTCAACAATAATGTCAGATGAATGGAAGGCATactcatctctttctcgttTAGGATACAATCATCTAACAGTTTGCCATAAGAGAAAATTTTATGATGAAGAAACTCATGCACACACAAATACAATCGAAGGATTATGGAGCCATATGAGAAGATTTTTTCCTCCCCATGGCATTCGAGAAAAATATGTAGCTGATCAACTTGCTTTTTGGATAATTAATAAGAGAAAGATTGTgagatttgaagaatttgtatcaaaaattattttctacacagaaaaacaaacagaagaagttgaagaaacagaagaaacagaagaaaatgaagaagaaataccTGAATTAGAtgattttcttatttctaaTGACAGCAAAACAAGTGAAACCGACAATATTGAAGTAGGCGATGGTTTATCTGCCTCTGAGTATTCAGAAAACTCATAAAgtgaaactttttttattattttttattttttataactgatttttttttcattttttaaaaaatttttgacacattttcaaaatttttgaaatattaaaattatgTTTTTACGAACTTTCGCATGTTTTTATTTACTCAAAACATCACAAATGATGTTTATAAACTATAAACAAACGAAATATGCAAGAATTAGAAATTGCTGTTAAGTGTGCAATTCAAGATTAAAAACTATCAAGATTTCCACTTTTAATGTatgttttgaagaataaaaaatatctttccACAAATTACTAAACTTTAAACAGTATCAATGTTTTTTCACAAGTATTTATacaatgaaagatgaaattctAAATTCATTATTCTGTTTTAACTATTCCATTAAAACTTTAATTCATCATATTcactttaaaaaataaaaagttttttattcCTCTTCGCTTTGTTTGGATTGACattaaattcaaaacaaacaaaggacacatattcaataaaaaatcaaacttaAAACTTTAAAAATAACATTCCTCTAACATTTTGGAACACCAAGAGTAACATAAGATTCAATTTCGCAGTGATTTGATCCACGAAGAATCTTGAAGAATCCTTTCTCTCCCCATGCAGGTCCCCAAGAGTTTTGAACAAGCCAGTATGGAAGACCATTCTCAACACCCCATCCGCAAAGAAGAACAGCGTGTCCTCCCTCAAAATATCCAGATTTGTGTTGATACACACCGCTTCTGTAGTTCATGAAATCGGAATATACCATGAATCCGCAAGACAGTGGTCCGTATTCCATCAAAGCTTGCATGATCTCACTTGGTTCAACGCTTTTCCATGATTGCAACTTGTATCTGATGATTTGTGATCCATTGTCGCATTTGCTGGGGCATGCAGGAACGCGACCTGATCCAGAAACATATTTAACACATGCCTCTGTTGTGATTCCTGTCTTCACCAAATATTCTTGAGCTTTTTTCATATCTCCTCCATTGCATGCGCTGTCGGTCTTGTCGCAAGAAACAAGATCCTGAACAGACATTGCTCCACGAGGGCATCCAGCAATGTTCTGTGCATCGCCCATTGCTTCTGCAACTGAGTGAGCCCAGCAAGATCCGCATGAAGCTTGATCGCGAACTGGGAGAATCTTTCCTGGCCATTGCTCACGAGCATCAAATTCCGTTGGTTCACTGAGGGACAATGGTTGAACATAAGGCATATGTGGGCCCAACTCAGCTCCTAACATTGCACGGAATTTGGCAACATTGATAACAGAGCGGGGATACTCTGCTGCAACCCAAGTCGATGTTGGATCGTTATTAATTGTTTCAACAATAGATTCAGCAACTACCGAagcaaataagaaaaagaacatgtttcctaaaaaattcttcttttaattttgatgCAGAAATGCGGAATTAAGATAACCATATTAAgttccattcattttttaattatagatatgatcaaagaaaaattgactTGAAGCTGCttataaaaatatgtttttttgaaaagagttCCATTGATACTCGAATCATTGAGAATTTTATttagaaaattaaattaaaattaaggaaaaattatcacattAAAGAACGTAAAAGTATACTTTTAAAccattttgaatgtttgattttaacatttttttaatagaTTTGTTTAATTATTGCACATTTTCCCCTCAGTTtcaaactcattttttttgaatcatgcATGTTGAGCGTAGATATTGATGAACATTTTGGCTCATACAATACATTCTTTGAAAGCTCAAATACGAGGATAAGAGAATCCATGAGCTATGGAGAGTTTTTGAGCTTAGGGCACAGAATGGACAAGATGGCGAACTTGAGTGAAGGGAGAACGT
>LSRY01000257.1_70751_81092
CTATTacgcttctgcttctgcctttGTCTCTGCATCGTCTGTCTTGTCGCTTCAGTTGTAAACATCAAACAAACTGAACCCTCCTCTCTCGTCCTCTGCCAGTCTTttgtcctcttcttcctcttattcCTCGTCTTCCTATTCTTCCTCATTGTTACTATCACAGGATCCGgactcttcctcttctctcagcATCATCAACCCGATGGAATCAATGCTTCCACTCAACGAACATTTTTCTTGCTTCTGAAGCTTCGTTCGCTCTTGAAGGCGCTGCGACCTTTGTCTTTCGGATTCTTTTGCTCTGGACAAGCAAGAGGAGATGGTGAGTGGAGGAGACATCGGTATGGAAAAAGCGGTTGGCGTGGGAATCAGGATATGGGCCGAAGCGCGTAGAGGAGTGGGGAGAGGAGAAGCTATAGGAGCAAGATGATGTGAAAACTTTTTGTGGAAGCCGGCGTTAGTATGTTTTGGAGACAGAATCTGGAAGGGTGAGTAAGAAGGGGTTGCATATGGAGATTGTGAGTGAAATGGATaggatgatggtgatggtggtggtgatgatgatgaggtggagaagaagaagaagaagaagaagaagatatcatagataagaatgaagcagttggagaagaaatatgactggagaaggaagaagaaaaagaaaaagaggaggaagaggaggaagaagaaagcaaatgaaacTACCTCGTTACCTTTTTTGACATTCTGCATTGTTTCCATAGACATTGCAATGATATATTCATCCAAATGCCAGACACAACTTGTAATTAGCCAGTAACCTCCAATATTCCACTCGCGCAAtttaaaacatttcattacTCATTCCACTTCCTTCAGAGCGATAGCAGCCCCTTCTTCAAAGCAAAGCCTGGGTAAACCTGTAGAATATCCAACggagtattttttttctcctccgAATGATGGCGGAGAAAAGCTGTTTGAGCTTTTcgcatttgaagatgatgagaatgTGCAGTGTTGCTTGAAATTCAACGAAGGAGCGAAAGATTGCTGTCGGAAAAGAATTCCAAGGAATTCTAGCTGATCACAGCGAGCGATAAGCATACCAAAGCCTGggcgaagaaaagaaggacactaacaaaattttttctgattcaaacaaatcttcTGAGTTCCACACCTCTGCAAGCTCAGCGCACAGTGGCAGATGaacttcttctcatcttcttttccgtGCAATATCACATTCAACTTTTCCACATCAATAGATTGCCATCTTCTATTTATTATGTGTTTCATAAAGAAACATTGACAACGAgtttctttgttttgaattaaaCCTTCTTTTATGCGTCCAGCCTTCAAACTGTGTTTTTGTCAATCGAGTTGAAACAAATGACTACGAATATGTAATGACcataaaagataaaatgctgctttttgaaaataaactgcaaaataaaaatgcaacaaactAATCAAAACTTGAATCAAATGACTGTTTTTggcaaatatgaaaaatgtttgttggTTACATTTTTGcaacaaatattattaaataaGTGTTCACTGCGACagaaaacattcaaacaGGAACATaatgcatttttcaatatatgTAATTTGAATATCTATAagaaattaacaaaataaaccaTTATTTCCTTGTAGATTGATGAAAGCagtaaaaattaaaaatacctcctttcatctttttaataaaaaattctattCTGGTTTAtcgaaaaaaacaaaaggtGAGTATAgtttcaatttcattgtttgtACTGCAATGAAGCGTTGTTGAAATATGACATattattcattatttgaaaaaaagcaaatgtcAGACGAActctgatttttcaaaaagaatttctgaCCCGTTTCTTTTATTCTGCACACATGATGTCCATCTTGAGAATCATTCTTCCACATGgtttgcttttgaaattatgacaattctgaaaaaaagcTTTCAAAAGTATTGTTATTTATCCAAGATCAATAGAAATTTATTTCTGTCAGGTCTgttcgaagaagaatataCACAATTATCCAATATAACGCAGTATTCATATTAAAATAAGATCAGCAACGAAcgaaatacaaaaaagaaaagttttgataaactttttcttattcgaagagaaattgattgtttttAGGAAATAATTACATATATTTCGGgtcattttctctttaaCTGAATGAAATGCTTTGTCAAATCTTGGTTTGTTGCTGCAACTACGTATTTCACTGTTataattctttatttgaattttttgtcttctttttgtgaaaattgtcgaattttttctgaatgaaactTCTGAAGAAATcatattggaaaaaaaaccGTGGAGCATCTTATCATGCTTAAACTTGCCGAAgaatttatctttcaaattgaatccaaacctaaatttttttaataatgttTGTGATTTCAACGTGTTCTTTAATTGCACACCAACAAATAATTATGGATCCAtgattttcatcttccttcctttcttcttctcagggAAAGCTGAGATTTCAAAGGAAGAGCAATTAAACCCTGTGTCTTCTGatcgttttctttcataaaagCGTCTGAGAAACCCTAAACAGGCTGCAAAATCGGTGGTGAAGATAAGTGGAGAAACGTCAATTATGGAGCAGTGGAGATTGAAATCAAACGTAGTAGAAGTTGTTGTTGCGAAAGAAACAATTCTCCCGTGTGGAGAGAATgaggcagaaaagaagaaggaattgaaaggagcaaaggaagatgaggtgGCTGAAGATGGGGATtaaagaagttgaagtgaaatttgatgaaatttaagaggtgaaggagaaggaagaagatttggTTGGAAACGGGTGCAGAGGATGCAAATCAAGAAGAGGATATAGCAGAAAAAGTGGGAAGGAAAAAATGCAGATTGGGAtggaggaaaatgaaataagaCATAAATCACCTGTTGGAAAATGATACTTTTTCTTATTGATTCAACTCTAAATCAACTTTGTCATTCATATCTtttgttaattatttttttccacaaacaaaattcaaacacttctttaaaaaattagcgaaaataataattgctTGCTTATTAAGAACACTGAGACCAAgtgaatttgaaatttgaattttcaaatattaaagtgccattcaaaaaattagtACATTCTTTATTGATTAAAAGAATGAGCAAAGAGATGCACAACAtacaaaaaccaaaaaatcGATGTCTGACACAAGAAGAAATGTGATGACGttcaaaacaaaactttGTCAAGAGAAATTCACTCaaaattataaatgaaaatattgaggttgatttaaacaaaaatgctttttcagcagaaaaaattatcatcttcattttattcactCTTCAATCTCTGAACTTCCCAACGAGTTCCGTAGCTTTCGCAATTGTGCTTTGCTTGTCATCCAATGCGGTGTCCTTCAGGTTAATTGCATTAGTTATCTTCACCAACGCTTCCCTTCCCCCAAAGCACTTGTCAAACTCTCGCCGCAGCTTTCTCAACGTCGGCCACTCTCCTGCCGCTCCCGATAGGCTCGCTCGAACACCATTCTCGTCCGAGTTCCCCCTCAACCTTCTCAGGTCAggtctttctccattcacaatcttctgccctgccacctCAGCCTCGTATTCCCCAAATGGCATCTGCAGCGTCAGGCACTCTCACGCCATCATCCCGATAGAAAACTCCACCGTCTTCTTTGTCGCGTGCCCCTTTGCACCATTCAGCAGCTCTGACGCCTTCTACCGTATGCACTTCTTCCAGAAATCATCTTCGTGCTCGGACGTTGTGAAGCAGGAGGtaattttgtgaatattaattcttcacagaaacatcagaggaagatgtggCCATGGTGGAGGctgaaaagatggaggaagtgtCAGAGTCTGACGAGCAGTCTAAGTAGAGCGCAATTCAGATTACCATTTACTCAGAGAATAGCGCAATCAGCGGATAGAGAGAGGTTTGATTGGAGTTTGCATTTCATTTCGCAAAAGCAGTGAAGCGCATGATTATCCAAGAAGAACAAGACCTGTACAGttgtttgttcaattttctgcAAAGTGcaaatttccatttctttcttctggtTCTTTCCATAAAGCAGTTTAAACAGCTTTAATATTTGATCGAAAAAAATTGTCATAAGctaataattttatttatcgCGACAAAtgttaattcaaaaaatacaaaagaaatattaatttgttattttcattcgtcaaaaaatgaatgttaaaaaaataaatatcttaaaatattaatgatAAATAATAGAACATACACGATAAATATAATTTATACGCAATCTATTACTCATTTCTGATTCACGctcctttttcaatcatgaaaataattatgcTTATAGTTGTTCATTACTAACGCATAATGAATTATCATTATCACCAAAAATAGTGTTGTGAAAAGATGTTCGAAAAACATACAATGAAAGCAATGACTTCTTCAtatatcaatgaaaatatgaattgtTAATGAATAAACCATTTCCCtttaaaatttattattatgaaaGCTATTTTGGTTTGtggaaaataacaaaaattgagaaatgtatttttcttgtaataaatatcaaaatggTGCACAATCGTTTTTGGacatattattatttatttcataaaaaacaataacgGTAAGAtctctgatttttcaaaaagattatGCCAAATGATATTCATATCCGGAGGCAAGAATGACAAGTCTTGGAAATGTGGAAAATGTGGTAAACAACAGTCCGTTTTTAAAAACAcatctcaaaaaaaattcaagaatACCACtgagaaaatttttgatgattgtttTATATTATTGCATTGGTATATCAGCCGCACACATTGGTGAACTGCttggaaaaagagaaaatacaATTCATTATTGGACGAGTGTTATTCTAGTCAGATGCACATCTATTTGGAACAAAAATCAAGCTGTCAGAGGAGGGACGGGAAGTATTGTGGAGATCGACGAAGCAGTTTGGAGGCGCAGAAAGTTTGGGcgatggaaaaagaagagaaaaatttgGATATTTGGAGCTGTGGAAAGGAAACCAAATGGAGGTGCGGGGAAGTGCTTTTTGATAATCGTTCCAAATAGAAAGGCTGAGACAttgatttcaataattcGAGCCATAATTCTTCCAGGAACTCGGAATATGACCGATGAATGGAAGGCTGATGCGAGATTGAAAGATTATGGCTTCGCTCATGATACAGTCTATCACAAGCgataattcaaaaacaaaatcactCATGCCTGAACAAACACTGTTGATGGCGTATTGATGAATTATTGGAAAATTTTCCAGGAACAGGATGCAGAGAAAAGGATATTGGAGACTATTTATCTATGTGGCTGGTCAGAAGAAACTCAtatataaaatatttgtgGATCTAATAATAGAAATCGTCTTCAatttatatgaaaaagaaaatgaattggaagaatctgaaagagaagaaagtgactCGACAGAATCAGAGCTAGAATCTGATATAttagatgaaaatgataatattcaaatgacagaatttgaaaaatcagattCACTTGGGGCTGGGGACTGCCAAAGTGCATCAGAATTTGATCCCATGGAAGTtgaataatcatttttttataaaaaattcatattttataGAATTCATTCACCAAttatttcttcgattttttattttttttatgactTTTTTGTCAACTTCCGCACATCtctgatgaatgaaaacatGATATATATTATTAACGTTCCTCATCTATTaatttcacagaaaattgaCCATTCCAATATTGTACGATCTTGCCAAATTCGGACTGgagaaaaatgtttgtttttcaaaacaaatgaagattttgacAAGGATGAAACTGATCATTCgcattcatcatttcatttattaatgATATGTGGGAAAATACgaactttcaagcttttctTGACCAATGTTCTAAATTTTTGTAtcaagaattattttttttgaactttttcagattaaaaaatttatttttttccataatggttatacaaaaaataaatcatattcgaaaaaagttttttctaTTTCGAAATTCgtttattacaaaaaatttttaatatatatgggggaaaatatttcacttcaggcattttcattgaaaaataatgcatttttcattgaatttttgagaacaaaaaaaacaataataatgaatccattttttgacaaacTCGGAATGTCATAAAACTTGACGTTTTGAATTCAACAATGCCTGTTTGCTGATATGAAAAtctaatttattttaaaatttgagaaagtgaaataaagttaaaagagaagcaattttttcatgctttgtgcataaaaagcttgaaagaccatattttcccccatattGAGAATGAATTTCAGAGAATTTCAAGTTATATTCTTAACCAATCAAATACAAtaactgaaagaaaagtgttttttttttaaaagcaaCTATTgacaaataaattatttgatatatttatttcacaatcgaaaaatatttctcgAATGATtggaatataaaaaaattcacacaTTTGAACTCTT
>LSRY01001291.1_5813_16193
TGTGTGGTATATCCAACAGTTCTTTAAATACAGGTGCATATGCGACTGTCTCTGCCACAACTGCCCTGCCTCTGTCtgtcctcctctcctccccCACTATCTGCCAGTCTGCTCTCTTCACTCTCCTCTCTCCACTCGCCAAGGACATCGAGCTGCTTGTCACTCCAATCCTCTCGTTTGCAtagcagcagaaggagagcaGAGCAGGCAAGACAGCCAAGCAGCACGGCATGAACGCCACAAACAGCAACCAGCTGCCATCTCACCTGCTCAGCGGTGCTGGCTGAATGCTCAGCGGCTACCGCATACGGAAGATCAGCGAGGTAGACAGTTCCGCCCCATCGTCTCTGATGCAGACGATGATTGACGGAGGCATCATCACCAGCGGCTTACGAAAGGTGTTCAATCTGCTGGTCGATGCAGTCAATCCAATCCTGTCTccattcttatttttcaagGAGATGATTTCTTTTGTACAGAAGAGGCTTGGGCGAAAAGCAGTTCTTTGGGTTATCCACAGTctgctttatcttctttcataTTGCTTACTCCTGTTATGccaacttctccttcatcatcttcctccttttcctcttctttaacatcatcatcttcatctcttccaccaACAACGATGTATCttccaccttcttctcccaacGCTCTTCTCCCCTCTTTTTATTCCACCTTCATTTCCCAGCAccattccatttcttctgtcCGTAatgccttcttcctcctctcctgcACTGTCAAACAAGCCTCCTTCGAGCACCGCATCATCAGTGCTGCGCAAAAAAGGAGTTTTCCTGCTTCCGTTCTTCCGCCTGACATGCTTTCTCTCCTCGAAACAGAATGTGACTTGGCAGAGAGCAAGGACTTCTTCTCGACtgtggatgaaggagagctgaaaagaacaatttgaaataagGATTCCCTCTTATTAGCTTTGCTGTGTATGTCCTTCTCAGAAATGCTGGCGTGTGATTCAGATGCAAATGGATGCGACTTTGTGTGCTCGCACAATGTCTGTGAAGGAAGACATTTTTACACAGATACTCCACTTTTCAGTCAAAGCTGCAATTCACagcaaataaataagaatCAAACAGGAagaaacaattcttcatgtGAGATAAGCATCAATCCATTTGCTGCTCCATCCAGCGAGATAATCGTGACATCTGAGCAGCAGAGGCAGCCTAAAGGAACAGTCGGAGGCTTTCTGTTTTTGGCAGACAAGAATGGAATGGACGGATTTCGCAAAGCAGATGTTGTGTCTACGCAGCGGAAGATGTTCATAGAGCAAATGACAGTGAGTGTGGACTATGCGGATAGGAGAACACACTCATCATCtttgcctctttcttcacttaCACCTCATAAGGAGTAGAATTCTGTGTCTTCATTGAGTGCAGTCCAACAGAATACAGATGCTGTTTCaacatcagcagcagcagttgCTGAgctctcatctttttctgcaCCAATTTCACCTCCGCTCACTTCTGCTTACATCTCCACCCAATAAACTCCTTCTCTATCTCTTATAACTCCATCTGtatctccttctttatctccttctcctccacctcctcaGCAACCTTCcctcatctcttccatcaacCAGATGGCTTGGCAACTTCTGAACCCCTCAAATCTATCGGTCACAAACCCAGCTTCATTCGCCAACGAAAATTTGTCTttatgaaatgagaaaatcaCATTAATCTGTCACATTTCACTTTGCATGATTATGCATAAACTGAACACTTCTTCaagttgaaaaataaaaattatcgattgaaattttctttcaaaaaaagttatgatatTTCTATTATGGAAACGAATAAAGGAACCTTAATCAAATCATTGTtgatatttcctttttgctttgtttttgcgacgatgaaaaaattgatgaatatcttaaaaatgaaaatcatcaaGAAAATACAAGCTAAAAGACTGTTGATGGAGAGAATGATTCAATGACGCTTGATTACCATGACATTGTAATCAATACAGTCGACAGGGAAGAGAAGTTGCTTGTATTGTTGGATGCAATGGTATCGAAGTAGTTAAGGACTACAGATTTATTTTAGAACGGAATAGTTACGAAAAGCAGTTTCTATCGAACTGCAAAGGcaaggaaggaaggaagggaCATTTGCAGAATAAAAAGTCCACTAATTCTGAACAAGCGAAACAAAACTATAtacttcacaaaaatatttgataaagTGCAACTTGGTGCTTTTCCGTGTGCAAGACAAGTGAGAGACAtagtttaatttttctttctttctttctttttttaaagttttgTGTTTATATCTTTTTACATATTTTTAATAGGCAATAGAAGTCATATCCGAAGATCAACACAAGCCAACTCAGAGCATTCATGTGTGCCGCACTTGGCCATATTCTTTTATCAAGTCGAACGAGGACCTTTTCTTTGCACATCccattcatttatttgtcGCGATAgcttctcattcaacaaagGAATGCCTTTTTcttgatatgaaaaaagacAGACAATTATTTGATGACCATCAGTGCAAATcggaatatatttttaatcaAGAAGAAGTGTTTTTTTACAACTCCTGAAGTCAAACCAGGCCTTGTCGTtgcatcaaacaaaaatgatcaaaaattaaagaaaagcctgagtcttttctttatccttCGGTGGAAATTTTGTTCTCTATTCATGtcgtttgaaaaatttcaaatgttttttttacaaaCTGTTTGTGAGAAATTGATCATTGTTATCATAATCaaatgcttttatttttataaaaaagttCTTTCTATCTGTTTTtaaacattttgttttttaagtATCATTGTTAGTTTAGTTggaattcaaattcaaattatgttatgtttattttttaatgaatgaGTGCggagcttttttttttaattttgtaaaattttcttattttttttgaaacaatgcGATGTTTGtaagttttctttttaattataaAAGCATTCACATGTCAAATGGTTGATAAGACATGAAAAATACTCtgcagaaaaaaaaaaaaaataaaaattatagaGTTCCTGGTTTATGACATGTCCCTGTTTTTTTACACACTTGACCTTAAACGAAATTACTTACTCATGCAGTATTAGCTTTGACTAATACCTAAAAGTGGTACATAATACCAAAAAGATCGACTCAAAACCGATTTGATTAAGTCATGACCAATTAAACAAATTCTGGGTTTTTGATCTTTCtcaatatattttcaaaaaatgggtttgattcattttgtagttatttaaaaattttcagatGTCACAAGAATCATTCTTGGAAATTCTAAAAAGcgtggaaaaaagaaacgcTATTCCAGAACACTTGGAATCCACTCAAACTCCTGATCAACCTTCTATTATCGACATCGCATGCATATTGATGAAAGATCCGTCTCGTGCCTTCTTCAGGCTTTCCGGCTtcgttttttcaaagttcgactttcttcttcatcttcttcctgaCGATGCTCTTCCTCGTCGAGGACAAACAAAATCCATCGACACATAAATAgaacaactttttcttttattgaatgtTCTTCATCAAGGCTCCTGCACTTTAACACACACCATCGCATCACCAAAACTCAATTACAAACTCGTCTATTCGACTCCTTCACTCAACAACTTCTCGTCTTAAAGCTCCATTAGCTGATTTGTTTCTGTCATTTCGTCGTGACAGAATcgaatcaatgaaaaaagttggCCTCGTAGTCGACTGCATCGTCATTCCCACGAATAGGCCAGGATGAAGGCTGGAATTCGGGAAGAAGTACTTCAGCGGAAAGCATCACATTTACTGTGAAAAAGCTGAAGTTGGTGTAAATCCCAGGATCGGGACTACCAGCACGATAAGTTCAATATATACGGGATCAACGCACGATTTCACAATATTCAAAGACCACTACCCCCAATTTGTACCAAAGCTAGGTGGATCGAAGATTCTTGCAGACTCAGCCTACATCGGAGCTCGCCCAGATCTCGATGCAATTATCACCAAGCCTGTTGGCACACCTGAGCTGGCTACAAATCGAGTCATTGTGGAAAAATTCTTTGGTCGATTGAAAACAGAGTTTTCAATCTTTCGAAGACCATGGATGTTTGTAGTTGAGAAGGTGTCAGACTTCTTCTCAGTCGCGTGTTGCCTCATAAACTTCCATATTTTACAAAATTCGTTAACAGCAGAGAATTCGGAGACGAATCAAGGTTTATAGATacatttgaaagagaaaatattgGTATTTTTTTGAGATAATAATCTCGTTCAAtgtttgatctttttttggaatttttgtGGGATAACTTTTTAAATGCATTGGAAATTAATCAATATGataaatcatcattttctgttatatttttaatacgCAAATTTGGATTGATtcaattttcgaaaataacCATAATTGTTCGTATATaaagcattttcttttttgctgaGTATAATTCGGTCGTGCGAACTTTTTGATGTTCGAAGaatataaattttcaatctttaATAAGTTTCATGGTATAATTCAAGTGTCCTGGTACCAATTGATCTGAACCATTAAAAATGACAAGTAAACTTTTGGAgatctttttgaatgatgaaaaaacatgGAAATATGCTATTGAACATGATATATTTCCATCTTTCATGGAGTGCAGTTCAtgcaagaaaaaaatgatactTCAACGGGACAACTCTTCTTGCAGAAGATTCAGATGCAAAAGCTGTAGAGTTTCTGTTAATGTGAAAAAAggaacaatttttgaaaaaactcGGTTACGTATATCAACATGTTTCATGTTAATACTGTTTTGGAATTGTGGATTGTCTCAGTTTCAGTCTTTAACACTCACTGGAATATCGTATcaaacaattgttgaatggTACAGAATGATCAGGAGATCTGCAGAGTTGTTTTTGCTTAAACATCCAAGAATGATGGGTGGCGAAGGGAAAATCGTTGAAGTTGACGAAGCAatatggaggagaagaaaatataaaagaggaaggagaaaaaaacagataTGGATGTTTGGATTAATTGAACGCACAAAAGAAACTGAAGGAAAACTTaatgttttcattattaACAGCAGATCAGAACGTGTTTTAATTCCACTTATCAAAAGAAGTGTTCTTCCTGGAACAACGATTATGTCAGATCAATGGAAAGGATATCGATCTCTTCCAAAGCATGGATATATTCATCTAACTGTTAATCATTCGAAAACgtacaaaaacaaaaaaacaaacgcATGTACAAATCTTATTGAAGGAACGTGGGCTCGGATTCGAAGATACATGCCAGTTCATGGAGTGAGGGAAGGATATATCGAGGAGTATTTAGCAGGattcatatttcaaaaaatactccACTAAACTTTGGAAGATTTGCTGCAAGCAATAAAGGATTACACTGATGATGAATACGTTCGCACAATTGAATCTTTGTATGACGAATCAGAAAGTGAGGATGAAGACTTGAAttcagatgaagacgaaagcaaagaagaaagcgaggaAGAAAGCTTAAGTTTCGGtgcaggagatggagaagatgcaaGTGACTTCGTCCCTGAAAAACGAAcaagaaaagatttttttcaataatcttTTCAATCAGTCCTTATTAAAGATAAGAATTTTATTCATATcgtatttttctatttctattttcacgaaaattgcattttaaaaaagagaTCAAATCATTTATTAAATTAATATCAGTTTCTTTTGTAATAGCGTTTGCACAGAGTGCTTCTTTAAAGGGTTTTGACCAAAATTTTTAGGTTTTTCTtagcaaaattttttttagggttagggttggcaataaaagaaaaatttcaaatataacCCCATGGGGGTGCGATAATGGTCTAGTGGTTGGTTGATGTCCGACCATTGTGCTAGGGTCTGGGTTCAATTCCCACTAGACcctatttattttttgctaattttttattgaatttttggtACCAGCTCTCTTGAATCTTAccagtttcattttcttaaaatatttgatta
>LSRY01000746.1_1_5925
aattttggatgtttgtttattctttgttatttgaaaaaaaataaaaaacatttgtgaacgcacaataaatgatctttctccaataacattttttgataaattatcttgtaattatttcatttatattttttcttcacttaaataatttaacaggttagaaaatatttgaataagagttttaaactttttataccttaaaacaaataaataaggtttctctctttttccaatctttctcaatttgttttcagagatggataaaaggaaaaacaaaaagatttaataaataaaatgacagcacaatgttattatagcaaacaaagagcttctcgaatgatctccaaaggagaattaacaggaaaaaatggaaggccaaagtttttatcggaagaagaaaaagaaagattgcaagaaatactattcaatttggacgatgttgtcactcggccgacaataaaagatatcccaaaaatagtttggataagattcttgttttttttcgtcattatttttgggtaaggaggattagaatacaaagttcagaaaaatccgatatatatattgggattccaagcatgcgatgggtgtacagccttcttgaaagacgcaaacaactcaaaaaatattgcgtaatgaaattgggccatactcgactgagggcttttttgaaaaacaatattctttcgtttttgatgcatttacgttaacaaatgaagtgaaagaaatatcatccttcgttcatattatagcaggatgaaaccagttgtcaatcttcagatcggagaaaaaacttcagagttgtgttgaataaatgctcattcatttcttctttaaaaaaatttcctcttcataacattacacttcttttaatcgtcagagcaaatggattctgtctgccaacttatcacatttcacattattaattttgaaaagagattaaagaacagaaaagtgatgattgttatatattgctcatataaaaaaaattgggtatcaaaagagttattcgaagaaataatgttgacaaacgtgtttccacatattcaaaagcaacaaaaatatgggaaaaaaatgaatcgacgtcttcaagaataacaagaaccaaaaactagaaaaataaaaacaaacgaaaaacaagaattagaacagttaaggaaaacattcatcaatgaaatgatgcaataggagtggaattcaatttttgattcaacaaaaattatcgagcaacgttcatcgccgagcaaagaatcatcactcattcattctcgaaatcaaaaaaacatcgatgatgatgaatcctaaaaagatttaaacatttcttaaacattcaaaatgtcaagtggctcagtttgcgattgtgatccaatttcaaattcttttgattttgaatcagcaaaaattggaacaacttttaaatgcaaatccactgaactttaacagattttttcacagtttttcttaacgcattctcaacacaactttctttcacatgataagcgcatttatgcagatgaaatagaaaacaatttatgaaaggattttgtttcttcatttcaaaaggacgaatattcttcctcaaatgtcttgttgaataagaatgagtgagacaaatgtaattggctgctgaaatcttaatcttggatttgtgaatcaattcatgaaaatctttgtctttcaaaaatttgaattttaatagaaataagaatcttgttaagttcaaccagcattcagataattgaatggtcatttttcaaagcaggacttaaaactattgcaggaatgtgctaaagaatatatcgttgcaaaattccttcagatttctcccaaatatttttttctttcttgaaagcttttgctgattgctcaagttatgcaacaactccaagaataatacggcataggttcgacaaagctggaatgacatctttccaaatatctcatgttctgatgcgcactttggattccttgcctttcggtgtgaaaccagatagacagacgaaaagatggtccatctctggttaacaaataacatcaaatgcagttctgaatgaatggcaagactttgtaaagaaaatgactatttatgatgatgaaagagttgagaatattcagatgaaaaatatgaagcaaaaagcgacataaaacaataaggaaaaacaatcatcttcaaaaataacacaaactgattctaaactatcgaatctcacttcgaacaaaaatactggtgacaatactaagcctgacgataactttttttcaacagatttcgaattagatccaactgattcacaagaagaagaagaaagaatttagggtgttcatgtttttcatcgaagttgtgaacacgaaagattgattttatgaatatcagaattatttggtgaaaatgatgttcaaaaacttatgagcttttcatcaagttgttaggatagttctgtcgaatcatttcttgaaattgatcatcgcttttccagatccaatatgtgaaaaacaaaaaggacaaaagatcttgacagcagagattgcataaaagaaaatctttcatcaagcgacgaataagataattcggaagaaaaaaaaaattgcacaaaaaaaattccatgtagtcggtgaaatatttgctcaaaagattatctgagcaatatgttatttttacggattctgatgaaagtgagaataatccaaagaaatgatatgtgagaaataaactatcgtgaaaagctgaaaaacataacaaaccttttcaatcttttcatctcaaacaataatcattcaggaaatcactatgcaatttgattgtcaaacattttgttaatggcgttgtttcaaacttcaagttttgactgtttttgacaaagaatcaagatgactctttttttttaaaaaaaaagcaaggaatagcaatttcaatttatagaaactataattttcagaataaaaaaagaaataaaaacattactgaaaaaagaaaaacaaaagaaaagaacaatttatttttctgtttttttttaacattttcaaaataaataataaatcgcattaatgaaaggcacaaattatcaagacaaagaaaattagtgatcaataaacctgcgaaaataaaaataatcttttttcattgaaaaacttgtcgaaataaatttactatcaatggtcgtgctattgtctatgaaaagaacaaaatattattttattgatatcaaaataaaaataaaacacaaagaacaaaccacataaatgtaatgctttaaagtatgtgaatttgtgtgcagttcttttcgattcttaactacgaaaaaaagttggaaactgcatttcctgaattcaaaaaaagtctatcatggtcattgaaacacattgagttttctaataatctgaaatccacatttttgatcaaaatttaccaaaattttgaattgaatatcctctgacgaaaacatgggacaaaatatttgtctttaggcattttcattgaaaaattatacattaaagatgaactttctgtgatcaaaaaattaaaaaaaatgggtttattttctgaaataaatgtgatgtcacaaaacttaatgttttttatcaatgatatttgcttgcaaatatgaaaatcaaatttgttttgaaatctggttaagtttaatatgttagaataggaacatttttttcatgctttgtgcaaaaaaatgcttgaaagtccgtattatcccccacatgacaaaaaatgtttcttttgaactcatcgaaaaatgtttatatggccaaaaaatgaaataagtcattttttttcaaaaaattcatttttttcttcaattattttggttcgaaatatttgttggaattataataattatgcactgaaaaattatgataatattttttcaaaaaaaattttttttcttttcttcatcgtgaacattggctttttgaaataattgaaataatttttctgttttgaatgaataaaacctctccatagaaacaaaaccttctaagaataaacactctgaaaaaagtaatgaactcaaatataataacacatatataaatccgcattataataaaataattttcatctgatgaacatttttttgaaacaaacaatgaaaatggtctcatgtcattaaaaataacaggagattattttttgaaatcataactttttttccgtgtgttgatttttcaaagattgtttgtttttgaaaagatattttgcatacaagtgtttttattatcacaattgttttttaaaaacaaatgcttcacctgaaataaacatgaagatgtcttttgcaaaatatttgaacttttcaatgtttgtttgtttatgctcatgagaaatttttaaacagaaaattttgtctgaaaaaaatgtgatatacaaaaaaaaaaatattattcgtattttcaaaaaataaattttcattaagtcacttttttggtgcccaaatatctatgttaatattgctttgttagatttttttctttttcattcgttttatgtgaaagcacatattcattattatataacaaaagtttttttaaaaaatacataaaaatatgaaaaatgaataaataatacaatgatttttcatcatttgatatgatcgaaccacaaaaatgcaaattggtattttttttcatcaatgtttcaaaaattttcaaactttcattcaactttaaaatggttttccgattacgcgatgaacaatcaaaatgcaacttatccgaaatgttgcaaaatcatattatgaaaaaatcaacatatatcaaatttttcaaattttgagtgctcaatcaaacgttcagcattcaagaacacagtttttttcgggtctcatcagaaattgaaccaaattcttcttattatttagatgttatggattggtttatcagtaactcaaatcagactgatcacagatgttacgaaatcttcaataggatattgggggagtgcaataaaaacagttgcaacagaactaatcaacatgcaaaatgtttcacgaggtggtgaaggagttattgttcaaattgatgaggcaatatggaggaggaggaagtacaaaagagggaggatgaagaaacaaatatggatttttggagctattgagaaaagaaactataaagaggaagcaaaaaaactaattcaaactgttccaaatagaagcaaaagaacattgattccaattattgaaaaatatattaaaaaaggaacagaaattcatattgatgagtggaaggctaactattgtcttgaagaaatagttcacattcacaaaactgtttgtcacaaacaaaactgtgacgatccagattctgaagcttgttcaaacaatatagaaggtttttggatctatttcagttcgttttttccttctcatggtatcagaataaaattttttcctgattatttatctcaattttcaaatagaaaaagaaaagattacaattttgaacagttcatattggatatatctcgatctgacgaaattttgaaaaaaaaagcagaaatgaaatggaattgaaaattcatcatgatgatactgatgaaactgatgaaatggaaatagaaatcggagatgatatattaaattatgataaaaaagaagaagaaagaaagtatataaaaagtgaagatgatgttccagataaagataatatctcactgaatataaatgttgatgatgattcaacaacttcttcttcagaaacatttcaaaatgaagttggagataatggatcatcttcaaaatggaaagaagataaaacagttaaacatacaaaattgactttcaaaaatcacttttccattaaatggttcatatcatattcatttattcattttaaacaaatacataatctttaacatttatgtgaactgttttccaggtgttttgataatatttattgcatattactttaatctttat
>LSRY01000332.1_1_5864
caaaacaaagaattcgaagaggataatattaaaactattggaagttgcgatgcgaatgatgttagaagtcaatggctaaaaatgtacttttttgaaaaatggaagaaatatatcaaaatatcgcaagcaaaaataaagcaaaagacaaataaatccaatgatgctgtgagcacacagattgcggtttgttgaaaatatgcaatattttgttgtaacaattttttttcttataacttgtatttgcagaagataggagaagcatcatctgaagcaattgattctctttctgtgattcaaaaaaatgtcatccatttgttgcatcaaatttctttaagtaaagaatgaagattttattttgatattcttttcttcatgcttatgagtgctattttcacatcaacttttgaaaaattatgtaataaattatttttccattaataatacaacagaaacattggaaatcagcacttgagaacaataactttctctttttaaagttaattcaagattataattcttgaaatgaaacttataccgaataaatattttgtggctaacatttttcccaaaaagtttgaatatgcttattttgaataaaaaaaatcaaaaaacggaaatcaaaagatgaaatttcaaaataaatgccaaagaatttcaaaaattagcaagattcagaaaatttgataaattcattcaaagaaaagagacaactttctgccaaaaccaataaacatcatccacaaacaccacttgccccagtcaaatagaaaaagaaaaagaaaaatgatttgatgctaactctttcttgagaatcactctaagcatttttgaaaatttcacatttggaatgttgaagcataatattttgtgtgaaaagcttcaaatagttgtttattcccacatttccaactaattaaaaaaaaaaatgcgctttcaagtgctctttttcaaaaacttataacaaagagttaattctcaaatgtagcatcctgaactttgatggatataactcaaaccgcaattctccacaacttcaagcttcaactactcaatgccacaacttgatgtcatattgtacaattcatcctttttaatcaaagtcaaataatcctgattttgaaaaaagctcattaattctcttcgtaaagctagccgattgaggctcaggatctgttggcaacaagcactttgttagcggctctccattctgtttccgtctctttatctcttcgagttctgcctcatcgtcaacagaaatcatcacagaaaaatctctttcagcaggccgcggaaatcctccttcctctaatctttgtcttgtaaaagttcgaacaaaaatcggattttgttccgctaatatcatttcatagaccacatcctggcttaatagttcgtcaggcacgacattacgattcatgaagaacgctgggcaaaaagacagcttcacatagtgttgaggaaagtcatactgataatatagaagctcttcctgtgcatttggaacgcatccacgatatagcttcttcttttcttctttggtcagcattcttcttctatacggctgaggaaggactctttctttcgttcgccacattcgctcggaatcagacattttgcttatctgactcgccgatctgaaactaagccttgacgttgcagctctcatatcccattccccttctcgattccaaggcaatgcaccaaatcctttagaacgcattaaatagatgagtaatgtggaacgaaacacaataggctgaatcttcgccacttcactcatcatcttaagaaacactttctcagttccagtaaattgagcaggagctgaactcacaagtcgaggaaattcctcaggattatcataacctctctgaatgacattgataaaccaactttgtgaatcagaataatttgatggctggacacatgatggaacagaagaagacgaagcaatatcacagccagatgtttgagcagtgcttctatttaatagctcttgttgctcagcctcatcgtcaattttatccagcactgtaaagtcccgatcgttcaaagcaacaaatccattttcaagaagttttaattgaagttcgtttctcagctcgtccggattctgacggctccgaaggagttttataacattattcttttccttaaacttttctgcaatattcaccctgtccactttactagctgaacttgagaaaatctcgattgcgtattgcggatagtcgcacattgcataaagcttccgtaagcgctttagaggaacatattctccatacagttgctgaagctcgctttttgtaagatctcttctacaataaccttcgggcaacacccgttttcttgccctgcgtgctttctccttatcgtccattgcatccatttcttcttttgacaaataacgcaagccattcgtgtgcaatttcacattccactttccatatcgattccatggtagtccgttttcttctctgagcgaataaagctgcatgattgcataggcttgaacaacgacaggatcattttctgatccagctatgagctctgctgcatctttattgtttctcaacccttcttcaccgtacacagaaaggcagaaatcctttgctaattctggcttttcgtaaagattccacaacatttcgacgcgttgctgaacagcagcatcatcaaacgtatcaagatttggcactgaagacttttcatctgaggttagagtcttgtgcaacatcctttccgatagatcagagtttctgttcattcccattgaaagcccaggaaaatctaaaaatttctcgtcagctgtgatgtaacgagacttcatctgcatctgatcatctgttggcgcatctttgctcgaatttcgaagagatttcagactgttcaacattttcacaatggaaggctgttcattaccttcagctgtactttgatcggaaacatgctctttttctgtgagcttgaataattgttcaaaaggatagtcaattatttcctttttctttttcatgatttcgtttggttgtttgttggattcttcttttttaatcttcaaagtttgcaattcagaaaatttttttcctattaagattgaaattttcacatatgaaaattaataacattggaaatattcaaacaaacgaatattaaaataaaatggtgaaattttgaaacttaaatacaatgaaaacttgctgtaccttcaggttcaatcttttcgtctgaagtgctgcgactttgcagcttgttaatagcgaaatgaatgtaattagtatgtaagcgcttttttggcaatccttcaaaatattttgaatgtttcgaagctttcacttcaataccattgctaatattttttatttcactcaatgaataactaatttgaggattgatttcaagattctcagcaaatttctgtgaaaaattttggtattcaagttggactgcttcaaatcttttttttccattcccttcatttgaacgctttagctgatgcttaacaaatccctgaaacattttgttccatttttgtgaaatgaaatattctaatttttacataaatagaagacgaaaaaaaaaaaaaataaaaaatcagcaataacaaaccatcataaaaactaagatcaagtaactttttgcaaccagaatttacgctttttttttcataatcgggcaataaccttagaatgtgagagcttattaatgaaatagaagcaagcttctttatttctgaagtatttgagcaatggtttgtttcaaattctgattgatttgaagtattattgaatgacgattcaacaacaaggattgatgacctacaacaaacacctaaaaaaggaataatatattttcgaaaagcacaagaaaaccttgcttatttaatgacaatccatccttcagcacttttcccatgaataaaagggaaatgctctcacaatttgcattcatcagatttgcaataattcctttcaactcatctatattaatgccattgttgaaacggaatatgaaagagttgaaattggtgaattgaatttttacatcaatcatttaagaatttctttataatggggtttaacatattttcgatttgttgttgttagtgaaaataaatgcaagttcaacaaaattgcgaaataatcttcacgaatgttttattagtgatatagagcatcgattttttaacttatagcatattccgttatttgaacttacaaaattaatcaattaaaaaatatttgaaaataaagagacaaataattaattcataattcagaattatttttgttaggactatgtaacaagagaaattaaagtggattgtgtcggtcgaagttaaacctttaagtcacatgaacatttcttctccacgtcagtcagtttcgtcccacagtttttcaagaaaaagaaatatttatattggtaagatgtaacaattggataccgaattttcttaataaaattgaacctaataattttcaactgattgataagttaatataaaacaattttatgtgtttcatttcttagttttctcaataaagattttaatagaaataatttagaattatgggttttgatcattgtttacgttgtggatgaaatctttgatatatttctatgtaagtttttgagcttcaatctcaatttttctcaaaaaacgattcttggaattggcttttcgaacagattttacgagggaaaaagccattttgcagaaaagacagggtatttttttcgtgcatcaaaaatggtggaaatgcatcatattggaaatgcaaaaagtgcagatctaaaaaatctttgtttttaacaccagttttcaatcattacaaaatagggttagtgaagattctgctgttgattctttatttctactttgggataccaaaaaaaaccacaaagaatctattgaatttatcatataacagcgttggttaatgttacagtatttgtcttgtctcataacgtatttcttgatcgagtatccaataattttagggggacctgggatcgttgtggaaatcgatgaagcaattttgaggaggagaaagtccaaaagaggtcgctcaaaatggcagcaatgggtttatggagttattgagaggaaaatggatggaacagttcagaaaaaaatgatttggattgtaaaatcaagaaaaagaaagcacttgctacctttcattcaaggtcacattttgcaaggatcaacaattatgagtgatgagtgggttttatataaagaattaacggatttatgtcatgaaaacaaaattgtgacacacaaaagaaactttagagattccatcacaggggcttgtactaataccgtcgaagggatgtggcaccatatgagatcattttttcaaaaatcagtgtttcaccattagtttcaacaagatattctgtcatctttcatcgttaaaagtgttttcaaagttgattttattctattaattggaatgatttatcaattcgagcctctgaaaatacaagaagaagatgacatcgaagatattacatcagactttgcggagttggaccacataattgaagatgcaaattcatcaagtggagaaactgacagtgacagtttaggtgctggcgatggctcttcagcttcatgttagatcgataattgaataatataaatttaataatttaattttttttttctcaattcaaacataattttcactcatttttaacaacaattaatcattcaaagaacaaaataaagcaaaccattcattggaagttgctttttccgtaaaaaatagtcggacccaatatgttacacttcacatttatatttattaaaattattgaattgtttttcttttgaataaataattttttg
>LSRY01001632.1_1_9452
TACCATGCGGAACTTCCAAAGAGTTCAATATTCTTGTTAACAATCTAATACATGAATTCAGTCAATATAACACAATTGTGACAAGTTTTTGTACAGATGggttttcttctcaaatcagAGCCATTGAGAATTTCACAAGCCAGGAAAGAAATGCAgattcaattgaagaaaggtATCAGAGATTTATTCCTTTTCATATTTACTGCTTTAATCACTTGACAAATTTTGTTATCACAAATTAATTTTCCAATGTGCCATTTCTATATGAtctgaaaattaaaatctTGATTGTTGATCAAAAAGCCCATTCTAAGTCGAGAAGGAATCTTCAAAAGAAGCGCTCtccttcatttgtttcaacaTGATGGAATTCCTTGTTTGAAAAAGCTTCGTTCATCaggagaaaaaataaactaaTTCGAAAGGAACATTTAATTGACACGGATAGCCTTGTGGATATCATCAAAGCAAAAGTGTTCTTATTcccttttcatttgcttcataTGTTATTCGAAAATGGCAATACAAAATCGagtcaaatttttaaaataataatacaaagttttttgtattttaaatattttgttagAGCAAAAGCCCTTCAAGGAAAATAAATGGTGAAACGTTATTGATAAATCATTGATATTATtgtataattattatttaattgGAACTCGATGGGAGAACATTGTCCTTTCTTACACTTTCACTCCAACTTGCACGCAATTAATACGAAAACAGCAATTtccaaataataatttatcGACTCCATCAATATTCTCAGTTCGCTATAATAAATCGAACGATTTTTGCCTGAATGATTcctcaacaacaaaacaaacaaccGTTTCTTTGTTTCATCCTTTGCAGAAAACCATGGATTTATTGACAAAAGATTATCAAAtgtgtttcattttttctgaaatcatcttttcctctttttcgtattttaatttttttatattattattgaaacaaGTTACAACAATAAGTTATgtaaaattttgaaagacaCATTCGAAAATGACATAGGTGTAATTGGTTGCTTGCCTTTCAAAGATTGAGtttaacattttctttcattttttaaagtcAAAGTTATATTCAGGCTGAAATGGAACTAATAAAACAAttggatgaaagaaatattgaaaatagtgaaaaaaaaataaaaaattgatgatggggaaacagaagatgatgaaagcgatGATTTCGGgttgttggaagaagaagaaaattgcaCTGGTGATATGCACGAATTCTTGTCAGAAGAATtctcacaaaaaatgatcaatatgaaaaaaagaagaaagaaatacatCATCTTCAGGTGATATTTCCAGTCTATTGAAAACCTCTTTGTCTGAACTGCATTCAACAACTTAACAATTGTCCATTACCTCTaatatttctccttcaactttttcagatttgccaaaaggagaagcattctgaaaagaaacagGATATGAAGAGAATGATCGATTTatagaaaacagaaaagaaaatgaggcaTATATCCGCAATCGCAGAATATTGAAAACACCACGTTCTGATCTTGAACGAAATGTATATGACGAAATTGTTGAGctgttttcttcaaacaaatcgGAATTGTTACTGGAATACAACTAAGAAAAAgagtttcaaaaatataaacgaatagaaaatgaaatgcttGCAGATTGGTTCCCACGGCTTGTTGaattaataacaaaatattcagaaaaaGTTTTGAGAAGTATTGAAAAGGAGTTTGTTGAAGGttgctttttattatttgaaaggCAAACGAAATCAAAGCCTGAAGAGCTGTTTGAGTTAAATTCAGAAAtacatttcaattttctagCAGAATTCAAAAGTTTACAGATGATTTACTCCGGTCTGTGTCTTTCATTGATTGTTTCTTCCTGCAGTGAATCCAGCTGTGAACGAATCAtatcaaaaacgaaaaatataATTGGAGAACAAAGGTTTTCATTTATATTACAAACATTTGAGGCAATTCTTCATGTTTGAAACGATTCTATTATCATTTCGTTAcagcttcatttcctttaaatattctttctttcaacaaaactttttttaaaattcgaATTTGCTAACTTTAATTCataaatacttttttttcttccaaataaaaaataaaaaataaaaaataaaaaaaaaggaaaaaaaaggaaaaaaaggaaaaaaaggaaaaaaggtaaaaatagaaataaatagaaaaatttgaCAATAAGTcataattaattaaaaagaaatatggattaaaatgtcaaaaatatttagaaaagttccttttgttttattttaataaaaatatgaaattacatatttaaatcaaatttatgtTCACTCTCATCAAATTTTGCTTTCATGAAAACGAAATTTTGAtaatgttattttatttatttttgagaattttcgtgagtgggaacagagatttgttaaaaatatgaaattttttatttttttgaaaattatacAAATGGAACTTCACAAATAAATTAAGACAAATATGGTTGAAACTTTTGATATTATCTAAATTATAACAAATTTGTTTGATCAAGATATGCAATCACAGAATTATTTGTTAAACAAATTTagcaatttttttatttcacttaTTTTAAAACACATATACTCGAATAAATGGAGTGAAAACTGATATTCACTCGAATATGATTTGTTAAAATGACCCtattgctttcttttcaatatttattcgTGAAATAAGATATAATAAACGATATGCAgcatttttgattaaaaaatttttgtgaaacagCAAAAATAGAACTATATCGAAAATATTGCAGTGTGCAGCtattaacatttttgaagttttcttAATtacattcaattttttgttttttatcgAAGAATTGTTGTCCTTGCTTTAAAATTGCACCtgcaactttcaaaataagaatattaaagaaatgattggattgatttaaaaattgtgcatttattgttttattcaattttcatgTTCTTATTTTCGACATAATCAATAgaaattcaaagaaagaaaaaaaatcaataattattACATGTTTGCAGCTGAAACActttgaaaaatggaaagcaATTTACAGATATCGCAAAAAAATCAGGACATCGCGCAAAATAcaggacaagatcgatttcacaataactgcaagaggTCTAATTGTGACAATTTTCTTCtaaatatatctcatcaatactAACTCAAATGATAAACGAGACTTTCAAGACTTCCTCATTTatgctcagaaaaaaattattactAAAATCTCGGATAAAtaggattttgagtttctccgaaattacgataaatattttttctgagcacaaacGAAGCTGTCCTGAAAGTCTTTTATGTCACACAAGCTTGTATTGATGATATGTGTTTTGAGGGAAATTATCGGAATTTATCTTCTTGCGGTTATTGagatatcgatcttgtcaggtattttttgcacaaactgtttttgatgtttccAGCTGTGGaaagaatgattttgatAAACTTCTGTTGAGGGTAACAATACACCACAATCCAAAACCTGTATATTAAAGCAGATAATTACttgttattcattttcaaaaaaaaattatcatctcAAACCTCCGGGTTTgtgagaaataaaatttttaaattttgggAAAATATCCACTTTTTTTGGGATGGGTCAAATTTGATCGCTTGATGTCTCACATTCCGGTTCGCAAAACTAACATTatacaaaaaacaaaactgtTACAAGATTTTAAAGCAGTTTGGAATTGGACAATGAGGTTTATGCCATTTGAAGTGAACTGAAGATGCCCTAAGTGCAGGAATAATTTCTCCATAGAAGCTCGAGATAATTACAGAAATTACAGGTGTAACAGATGTGGAAAATACTGCTCATTGTTAGGATTGattcctttgaaaaattcaaaaatacctatagagaaaatgatgatgatatttctgTGTTTCTGGATTAATATAGAAATATATCAGTGTGGCTTTTTGACTGATGTTTAAAGACATACTGTAGGAGGTTTTATTCCATTGGAATAGCATGCATGTCCGATTACGGTTCAACATCTTTCGAAAAGCTTGGTGGCCCAggaataattattgaaacagatgaagcAATTCtgcgaaaaagaaagtttggaaaaggaagaagaaagaaacagacATAGTTATTCGGAATgatagaaagaaaagaaaatgtttgattgtgAGAgtgaaaaacaacaaaaaagagaCATTTATGCCAATTATCGAAGATAACACAATTCCAGGATCAACTATTTACTCAGATGAGTGGAATACCTACAGctcattatcatctttaGGTTATGATCATCACACTGTTTGCCACAAATACAATTTTGTTGATCCAGAAAGTGGCATTTGTacaaatttgattgaaagcaCTTGGACAAGCTTTAGAAAATCTCTTCCttgaaatggaataaaagaaaaatacattgATGACTTTGTGGCAAACTTTGTTGATAAAAGATCAGAAACacatgaatttgaagatttcattcaaaaatcacTTGTTTATAAGCACTTAAAtgtggaaaaagaaatggatgaaactgaaaaagacgaaactgaagaatctgatgaaagtgatgtgccggttttaaatgaaaatgatgaagaaacggaagatgattttgattttttaggAGCGGATGATGGAGCAGATGCATCATAGAATGAATTGTgacaaatttatttttttcaatcacatTTTGACCCTAAATAACatattttctaaaaaattcattttcgcttttctttcaaaccCAGAGTTGTAAGTTACCGAAAATGTTATAATACAACGAATACAgtcaaaaccggatataatcgCATCGAATACAATCACATTCGTATATTGTCACATTTTTCCATGCACCGACATTTTTGgccttttttcattcatttttcatcgcatataatcacagggatgaaaatatataatctcattttgttttattatgggtgaattattcaatgaaaattcgattttttgataaagaatttcagttttttgatttttcaaaataatgttAAAATAAGTCTTCATAACATAATAAAATCcgaaaaattgttttatctATTGAAAAATGCGTTTTTATGAAGAATTcccaaaaattaaaaaaacgacactaaattaattaattaattaattttgttttgtatttttctgtgaaatggATCATCGTATATTATCGCAATCAGATATGATCAAATAAAGTTGTGCAAATCCAGATGTGATAATATCCGATTAAGACTGTATtcagaattcaaaaaagtttatcAATTACTGTCTTTCTTTCgatctattttcttttcctttttttaaagaaaaattgtcacgctttcaaatattttattcaataaaaatcctttcaaaataaaaatccaCAAATCTTAAGTAACATTGAAACatccaaatattttttatagaataaaaatttcaatagatatttttattctgaaTATTAGTGTGTATTTTATCGAATtgcttttttgtgaaaacagaTATTGATTTATCGTTATTCAATTTGTTATAGTCAGTGTTAATGGTTGTTGAGATAATACCATAGTCCACAGTAATTGAAAGTGTTCACATTTATTGACAGTTgcatttcatcaatgaaCCCAACTATTCCCTCGATGAATATGAACAAATATGAATAGTTTTTATCACCATCCCAATACAAtgaaatttattaaaaaataattttcacttttcgGAGAAACTGGGAGAAATAAGATTATCCGAGTTTctctaaaaataaaaaatgtttttttctttatccttATAGAAGGGTGAAAAACCTGTGCACAATGGCAAATACAATTCT
>LSRY01000075.1_20783_30851
attgaaagatAATTTATTGAAGTGAAGCTGTGCATTCTCAGAAGATTATtccaaagaataaaaatacaaaatagagaaaatattaatgaagACAAAATGGGAAAAAGAGCCGCGCTTTGCCGCGAGATATAGATAAATGGAGAATCTACAAAATATCGAAGAAATTTATGAGGGAAAAAGAGCCGCGCTTTGCCGCGAGATCATGATTTGATTAGAAGAATGAAGACCCGCGTATTGAAGCGAGATAGGGATAAGAAGAGTATCAACGAAAAACTGAATGAAGATTAGGGAAAAGAGATGCGCAGTACTGCGAGAAATAGATTAATACAGTAACAAGATATACATTTACATATATATATAACAATTATTTATGCGAAAATCGATACACACGTTGCAGCGAGATATTAATAGAGGGATAattttattacaaaaaatatatatataattgAAATGAAGCTGCGCATATTCAAGAGATTGTAACAAAGAACAAAGCAACGTTAAGTTTTGTGATCATGAGAATGGAGATAGAAAATAGAGCCGCGCTCTGCCACCAGAccaagagatgaaagagagaaaccGCGTTTTATCGCGAGATCATGTGAGGAGATAGAGCAGAGAACCGCGCTTCGCAGCGAGATGATAATAGAGATAGAAAGCGCAGTAAATCGATAGGCTTTGCAAAGGAGATATTGACAAGCTGTATTACGAAACaatatcaaaacaaaagaagtgaaatatCATTAATTTATAATAAGAAATGAAACGATTCATTATTAAAGAAATTTTCACATAAGTGAAACCGCGAAATATAACGGGACTGAGAGATATAAGAGAGCCGTGTATTGTCGCGAGATTATTATTGAGTGACAAATTGCTTTTGATCGAAAGGGTTtgagggaagagaaagcTGAGTTTGCTGTGAAAAAAGGttagagaaagaaattgagagaAATTACGAATCGATAATAGGATAAGAAACAGTGCAGTTTCGAAAGATAGGTGCAGATACAGTACCCGCGAaacttttcgaaaaattgaagaggtGTAATCCGCGAAGAATCGCGAGGAGAATATAGAGCATGAGACCGCGGAAGACCGCGAGAGGCGGATACAGAAAGAAGCCGCATAGTGCGGCGGAAATCTATCAAAGAAGACTCCGCATATCTCAGCTTAAATGCTGATAGACGCACTCAGCCGGACTTAGAAGAAGCGGGACTATGCACTGAGAGTGTAAAAAGTCGCAGagatatttcaaacaatcGCACCGAGAAGACTTGATACAATTTCAGAACCGATTGCTCCGGTGCACTGCGGATGTACTTGGAGACTATCCTCtctgaaaaggaagagaaagaaagaattgtttaAAAACGAGATTGTGCTGGTCCGTTATTGAGAAACATCGGATTGATCTCTAAAGAGGTGAGAAATGATGACTTGAAGTTACCCCCATGAGATGTCATTAGTGTTAGACTGGAGAGGAGAATGTCGAAGAAGGGACCTTTTTCAAACATGGGGAGAAGACGTTGGAGTGAAGGATATATCAGCAGCAATATTGACTAATCAAAAGAACGAAACGGATACGTGGAGATCGCTGAGAAAatttaaacaatttttggatagaaaaagaatagaTGAAACAGACCCCTCATAGAGAAAGATGCCAAGTGAATTATAGCAAGATTTATTGAGAACCTATCGAATGCTAATCTTTCAAGTGGAGCGATTCGTCTGACGATTGATGTGAAAGATAcagatatatttttaaaaacttaTGTGAGAGAGAAGCCGAGTTAGggcaaatgatgaaaacCAATGTGGGATTTTGCAATTATAACAAAATGGGAAGAAGCCACAAAGAATTATATAGACCCACAAATACTCCAGAGGAGAGCCCTCATCcttttaatgatttttggAGCATTTAGACCAGCGGAGCTGGAGAGAATGTGGATGGAATGTTCTACACTTTGAAATAATACAGAACTGACACAGGTTCAAACCAAGTCGTCAGGAGGGGAGACTATAAAATTCGTTATTAATAACTATTTTTGCCCACGTATCAATGTTGTTTGAGCACTCCAACGATGTATTAATTAGTCAAAAACGAATTTTAGAGATGAACTCGCGTTAGATGATGTAAGAGAGAAGCAATCTACAATTTTGcaaagaatggaagaagagtttgtGGCTATGATGAGAGAGAACGAATACCAGACATATCTTCTGCGTTCTCGATCAGATATGCAGTGATATCGCACTTAGCAAAACGAGAGAGAGTATATAAGAAAGCAATCAATGCGTGCGCGAGATGTGCTCCAGGTTCAAGATTTGCCCAGGAATGCTTTTCAGTTTTCCGGtttaaaatacaaaataaatcCTGGAGGCAACCGGCAGCCCAGGACCCCTTTGCGGAGAAGTGGAAAAGTCGGAGAAGGACAGAGAAAGGAAGGTAATGAAAACCGAGAAAGTAAAATTAGAGATGAAAGATTTCACCAAAAATACTTCGGAAgttggaggagatgaagatttGAGTAAAGGAAAGAAGTAAAAGAGACTCGACTTACCGAgttgagaagagagaaagttAAGAGAAAGAACTCAATCACAACACAACTTATCCCGACCACCCTAGTGTCGGAGAACACCCCTCATAATTCCCAGCAGCGTTAGCGAGCTGACTGGAAGCAAACACACTGCCtcacagagaaagaagggcaCAGACCGGAGGAAGCGTGGtatgagaagaaaaggacGGATGATAAAGAACTCAAAAGAATCGAATTCCCGGTCGAGAATGTTTCAGAAAGCACccaaaaaaaagatggagTAGAGACTGTGCCCGCACCTTCATCCGCAGGCTCTCTGAACATCTGCCGCACAATATCGTGATAGCCAAGAAGGTTTAAGATCACTATGGCAGAAATAGAGAGGGTTTTCAAGACTCATTATTAAGGAGCAAACCTGCACATTGCGTTCGTAGATTCGCTCTATTGCGAATTGATAGAACGCAGTGAGACAGGTTTGCTCCGAGATAATACGAATGCGGATGGAGAGACGATAGGCGGCTGGGTGCGAAAATGAGAAACATATTGGAAGGAAGATGACGAGAAAAAGGGCGAGATATCAGAGGAGAGACGAAAAGAGTAACAGCCCAGAAAGATTTAGCGCTCCTATAACCTGTATTGAGAAACatggaatgaataaaaagttttAAGAATAATCCTATTCCTTTAATTGTTACCGAACAAGTTGCGAAGAGAAGAGTCAGACTAGCCCACACAGTGTGTGATGATTGGGGTTGCTCTGctgatgcagcagaagagcggGAGGCAGAGCGCATCACAtgcagttttcttttccacgcCTCGCGAAAGCGAATgtggtttttctttctgctccgaACAGAACACTCGCCTCACCGGATCCCTGCACGGTCTGCAGGAGAGAGCTCCGAGGGGCGGTGTCCCCTGCCCTCTGGTCTTCGTGACCAAGGCAAAAAGGCGAAGTCGGCGGTGAAGTGAAGCGGACAATTCATAGTAcactttttattatttaacaTGTTATTGTCTATATTTTCATCTCGCCCTTTTTTCCACGTCATATTTGGGAGGGCGAAGTTCTCACTTAAACCGCCCATAAATCGTGAACAATACTCATTTTCTCGGAGCAAACCTGTNNNNNNNNNNNNNNNNNNNNNNNNNNNNNNNNNNNNNNNNNNNNNNNNNNNNNNNNNNNNNNNNNNNNNNNNNNNNNNNNNNCTCACTGAGTTCTatcaaaatatcattttcaaatgcaatttttgCAACCAAGCGCTGTGTGCCTgttgaaagataaaatgaatctttatctttttttgaggAATAGCATTTGGTTTGTCCTTCataagaagagaaaagctGCATCTTTTTGGTACACCAAATTCATCAAGGATTGGCGCAATAAAGCTTTTTTTCCATGGTTTTGATGCCAATATGTCGTAAATTAGATTCGGTTAATCAAAcgctctttttttttccattttaatAATGCtctcattatctttttctgcttccttttcattgagtgaaggaaaaaattccttttctggaaaagaaggaaaatgattTGCGCAGCTGGAATTCATGCTcatttttgcaattattttaaaaaattgagcTTTATCAGTATCACTTAATGATGTTGCGAACAATTCTAACTCATCGGACTGTGGAAAACCTTTCAAACAATtggaaaataattctttgcACTTAGTCTTTAAAACTTCATCCAATTTAACAATCAACTTTTGTGAAATATCTGAAAATGTTTCGATTGAATccatattaaaaatttttactCTTTAAAATTTGCGACTCTCCAATTCAAATAGGGCATATGGTACTTGTACGCCACCTTGCCAAATTAAAGATAAACTTTAGATCATATGTTTAAAGcacatttgaaaagattatTCAATCGTTAATTAGTGGAAAAATCAGATTATacatagaaaaaaattttgatcaacccataaaaaattcaaaatatttgtgCACAAAATTATCGgtttatttattgatgagTATATATATAATTCCAATACATTATCGAATGACAAATATTTAATCATTTGATGGAGGAAAAACATAatttattgaagatttttaGCGATAATGGAGAAACCATGCAATGGCTTCACGACAATGTGATTAACACTGTCAGAAGATGCCCAATAGCAACATGTCGTTCATTAATGATTTTGATTAGAAGAAGCGAAGGAAAATGGTTCTTCAGATGCCgcaaatgcagaaaagaagTCTCTTATAGAACAGGAACTTCGTTTTCAAAATCAAGgctttcaatttcaaatctTATACTGATCCTTTACTTCTTTTACCATCATCTCAAtataaaacaaacatcatcacTAACTTCATGCGAAAGACACAGTGTTTCTTATTATTATTGCATTTACCGGAGAACATGCGCTCGGATGATAGGAGGAACCCAAACTCCCATAGGAGGTCCTGTCTGCATTGTGGAAATTGACGAAGCTGTTTGGAGAAGGCGAAAATACAAGAGAGGTTTTAattctttatcttttgaaaCTCAATTATcaattgaacttttttttattaggACGTGCTAAGAAGCAAATTTGGATTTTCGGTGCTCAGGAACGTGGAGGAAAAGCATTTGTTTACCCAGTGGCAAACAGATCTGCTTCAGAATTAATTccgttaataaaaaaatatattcgtCCCGGAACAGAAATTCACTCTGATCAATGGAAagcatattcttctttgagtGAGAATGGATTCACACACAAGACCGTCAATCATTCCGAGCATTTCGTaggtttttattttctctttttattgtctttttttcatgaaatgttATTCCTCACTTATTCAGATCCAATTACCGGTGCTTGCACAAATCATATTGAAGCATTGTGGACTGCGCTTCGTAAGTTCATGCCTTCACATGGAGTGAGAATTAATAGAATGCAAGAATTTatctattcatttttgtttttcagaaatcGATATGTagatttttccatttttgtgttgaatgtgatgaaataCAGTAATGAAGAATACAAAGCtcttgaggatgaagattttggtccaaaagaagaggaagaagaggctggAGCTGAAATGCTACACGAAGAAGAATCTTCAGAATCAGATAATGAACTTGAAACAGATACATCATCAGATGGGGCTGGGGATGGAGCTGATGCCTCTGAATGGGAGGCTGATAAATAAATACCGATTTTTCCACACATCATTCttctaaaaataaaaaaacaacatgctctctttgattatttctttgtttaatGAAGATTTGTGAGATGGCTTATAAGTACCATTTGCCTCAAATAGAATTGAAAATGTAATCACAATTataaattatatattttttttttcttgcaaAAAATAGCAGCCATTTTTGCATTCACATTGAAAGTTCACATGTTTGgacagaagaaatagatgaaaaataaaaactcacaaaaaatgaaagaaatatataTTCATTCAAGCCATTTTATCTTTCGATAACATCTACAATTGCTATTTCAGAGTTAAAGAAcgctttgttttttctgtttgctgTTATGGATGTTTTGATCAATTAGgatattttgatttaaaatatcaatttgCAAGTTGAGAAATTTGCGAGAAAACATATTCTGAAGAAccgaaaatatttttttcctgtAGAGACAGCGGACAATGATGGAAATGCAtctattttgaaatcaaatctGATTATTATGGAGATTGAATGACCAATGAAATACAacaatattattattaacaCAAAAGACATTGCGTTTGCAATTTATATTGTTCTATatgttgtgaagatatttccatcTGTAACCTTTCCAAAATCCAGGAATCTTTCTTGTTGTTTAAATGGCcaatctcctcttttcaGAGTCATACGATGagaatgaagctgatgatTGTATAGCAATTGGGAAATAAAGGAATATATGAAAGTTTCGTGCtcatttgtttgatttgGAACAAAaggtgaaaacaaattcaacttatttatattatttgattagataaaagaggaaggagttcaatgaaaaataaaacctGCACAAAATTATGAAGTATTTTAGTATGCAAGACAGTGGAGCTGTTTGAGAGGTTTTTAGGCAAAGAACGTGGTTGGCCATTCCAAGTGAAGGATATTAATCACATAATCCATcaagaaaagaatggaaaatgaGTTCTTCGATATAACTGAGAAAATAATCAATAGAATTTGACGATTGGAGAAAGGACTAATGTTTTGTGGAATAATTGTTGAACAATCAAGGAGAtaatccatttctttttagATCTGAATGTGAATAATACCAGTTCGTTCTTCCTCAATGAAGCATTTGATTAGATTCTCAAATAATTTACACATGATGTTAAATAATAttgttttcttatttcttggAGGGAGGGTGGAAGGTTGGTATGTTCAACACGGATGAGTTACAGCATCATCCTTTCATGTTCATATTTTAATCTTCATCGAGATTTATGGAACATAAATTACACACAtccttgtttttctttttcaaatagtgaaacattcaaattgAGAATATTTCGATGATCAGCTAGACTTCTTATTCAGCTGCAAGCGCTTTGTGCTGTAGTCGTTGCTATTTGTTCTCTCCTTCGATTTCCTCTTAACAAGTGCAAAGTGAACAAGAGacttattcaaaaagaagcaatCAATATAAAATGCTTTAGGATGGAGCTGATGCATTATGAAGCAGATAATTTCTGATTTGAATTGACTGgttgtttcatttctgtttccCTGTTTTTATCGATGCAAATTCTTTGGTAGCCTTCTGAATGAGCACTTTTTCGCACTCATGCAACATTTTGATTATACTAAAACATGCGTCTCATTTGCATTTCTAATCGATGCCTTCAAATCAATCAACATGCTTTTCGCAGTTAactcttcaattctttttatcaGACAAAAGCACGGAAAGGAAAACATTGATTGACTTCTGGttgaactttcatttttttctttttgaatcttATATTTTGAATCATATCCTGGCTTTTTAATTGATAATTgctgatttcaaaaagagatGATCATTTGCCTTTTTTCCCCTGTTATTATAAACActtataacaaaaaattattattaatgtgtttttttgaaaagaataataattattaaaaataaatatataaaataaaataaaaatgaaagccAATTTGTGTAATTAGAAATTGTGAACCACGTCATTTTTAATCAAAACAAGAAAGTAAGAGAATAACTTTCTTTGTATTAAAAGAGCTGgtaaaatagaaaatttctTAAAAGTgctaaaaacaataaataactCAAACATAAACGAAAAGATAACAAAAAGTTAAcaaagtgaaatgaataatgaagtgaaaataacattttgataaaatttctAAAAGTTATCAAATGGTTGCAAAAATTTGCATGAAATTAATCAACAATACAGCTACTCTATCATTTAAGATATTGAGACTATCAGTAATTAGAATTTGTCAAGCAACAATCTTATTACGTTTAAGAAATTATTGTTAATTTATTCATAGAAAATTAACTTTAAGAAAGATctagaaaattgaagattaaTTTGAACAAACTTTATTTAAAAGAAACCACAGCTTTTATTGTCCCTCAACCATCATTTCCTGCATTGGAATAAGCTGCCCTGATTGCATTTGCTCAAGTTGCATCgcaatctcttcttcattatatCCAAGCTCTGCGTCCATCATTGCTTGCACCTCTTCCATCTGCtgatctctttctttcatttgtctCAAGACACTTGGATGCTTTAACATTAAAGTGcgatattcatcaaaattaattCTTCCATCGCAATTCTCATCAGCTTCACGAAACATTGCACCCACAGACTGCTTAACTTCTTCCTAAAATTAtgatacaaaaattttgttttttgaagtcAAATCATTATCTTTAGTTATAAATACCTCACTCATATTCTCGTCAGCTAAAGATGCAATTAATATACGGCAAAGCTCATCCTCATCAATCgttccatctccatcaaaGTCATAGATTTTAAAAGAAACTACCAAACAAACACAAcaattgaatgaacaaaaaaatattccgCACACATCGAAGTTTCTCGTCAATTGTTCCTCTGTTTGAAAATGTACTCAATCCAAGAAGAAATTCACCAAAGTCCAAATATCCATCGCGATTTCGATCAAAAACCAGGAATATCCTATCTGCAAAAAGCCCAGGCTAATTTTGCGAAACATTataaaattatcaaatgagATAAAAAAGACGCACTTGCAAGCTTAAAATCTGTTGGAAAATTTCTTTGGTAATTGTTCTCCCATCTGGAGATACTGTTAAAAACACTTCGTTTAAATGTTTCGCCTCGGCCTGAGAAACTTAATCAtttggaaaaagaataaagaagaaaagaaagttgcaTATCGTACAATGTGTGTGCTTGATGTATTCTTTAAAGTTAGCGATATCTCCAGATGCCGTATCAGAAGGAGCTGGCCCCATCCAATAATCTTAACTCTTTGATCGTGATGAACCattgtaaaaaaaatcagaattaacaatttcaaaaacaatcaacCTTTAAAATTTAAAGATAAGTGTTTTATTGCACATAACATAAAAGttgaaatgaatcaaaataaGAGTTTTAGTGAAGGTTTTTACagaaaattattgttgatgaaattttcgattcttttattttttatttgttttttttttaaaaaaaaaatagttctttatttttgcaaCAGAAAACTATTATTGatctatcttttttttattattaaagaATGAACTCATTGGTTTattattgattttctttgaagtgtTTATGTTAGGATATTTTAAAAGTTTtcattataattattatttatatatttatttatcaatttattttctaaaTTCTTCAGTCCCATTGCGCAGTAGTCTAtattcttcgttttcatttgaattcgaaaaaaaaattattctgtttaactttttattttcatcatccgAAACTGAGACAAAtcaattaattcaaaaatataatttcacAATTTACCAAAAAATTGCTTTGAAAGAATAATGTTGTTGGTAGATATAAATTTTCttgaataattaaaaaatttcacaaaaaattgattccCACAATACacaaaatttcaacaatGCCCCCCACAGTTCTTATGGTGTGTGAGAAGCCATCAATCGCCGAGTCTATTTCCAAGGCGCTTTCTCATGGAAAATATGAAACTCGACGTTCTCGAAACTTGATCGTTCATGAATTCTCTGGACCATTTCGACAATATAGcaattgccttttcaaaGTTACAGGACTTTTTGGccatattttttcaactgACTTTCCATCACATTTTAATTCATGGACTGCTGTTAAACCCGCTGAATTATTTGATGCGCCAGTTTTAaaggttgaagaaaaaggaaaatcagTTTCTGGTGCTTTGGAGTTCGAAGCTCACCAAGCa
>LSRY01000462.1_24873_34992
TTGATTGGAATCCTCACAAAATAACCTATTTACATCAGCTGATGGAAGCTCCGGTATATTGTCTGCTTTCCACACTCCTGCACAATCCCTCTCGTGATAGAATATTCAAACAGAGGGAAATAAGTCGCCTTCGCATTCAGACGCTTTTCATCGGTCAGAACGAGCCTGTAGTCGATGCTCGTCCAACCTTCGTTCCGCAGCACTATCGACTGCATTTGTGTATCCACCTCTCCGATGGGCACCTACACCAGAAAGTGCATCTCCGTCATCTTTGCACCTCGTCCACTCTTTTATGAAACATGCGCATCAGTTGGACTCAGCGAATGGCATACGATCTTCAAAATGTCTTGCTTCCACGTTGAGCAGCACCTAAATAGAGATTCAAACGAAGCAGATTCTGCAACAGACTCAAAAAGGTTTCTGTGTAGTGCAGGCCATCGTAGCTGTTGAATGTCTCATTAGCAGGTGAAAGCTCGTTTGCAAAAGTGTGGTTCATTTGACTCTTGGAAAGATCTTTTCACGCAATCACCTTCTCCGTGTTATGGATGTGAACATCCACAACAGCTTCATATGGAATTATCCCCAATCCAGTCGCTCCTCATAATGCAGTTTCGTTGTGTTTGAATTGTATTCATAACATTTCTCCGTTTTCTAACTCTTCTTCCAGACCCTGTaacaataaagaagaagcaggagaaatTCAAACAGATTGAAATGGATCGTAAATACCTCTGTCAGCGTTGAATTTCTCTGgacaatattttcttttctctttgtcaTTTCAATCACACGCACAACACGGAAAGTGTGCATGAACGAAGTAAAGAGAGGAAAAACactttgattcttttttatgattttgcTGAAATGACATCGCTTTTCGGTTGCGAAGACACAACATGCAGAgcagttgaaggaaaagccgaaagagaagttgaagcagaagaagaaaaagcagaaggagaggaacttcaagagaaagatgaaagataaaaaaaaggaggaggtagaagaaatgaataatcaaaGTTTATTCCacgtttttcaaaaatgtgaacaattgaatttatcaaaaaaaattttttgtttcattgatgttttgaaatcttttgtttgtattgagttgaaaatagaaattgttGTATTTGATGTGCAAATTGGGTGCAAACATTATTTTGACCTCAAAATTTTATATAAACCCTTTTTATTGAAACTTTGTGAAGCTTATTCCGAGCTAAGCAAAGGTTTGAAActaaaaataagaaaataaaaaaaattatcataatTATTTACAACTTTCTgttatttaatatttcaaaagttttttgttcataaaaattgttattttttttttataaaagtaCCCATATCAAAGACTTGCTGAATGTGAAGCGATTATTTCATACCGAACGTTTAAAGCCACAGCATCAGCATTCCACATTccaatattattattttaacttgtttttaactttttcaattaaatttttgatcttttcttctcatttcactGTTTTTGCTTAAAACACGGTTTTCGGAATAAATAAGAATTTGTGTGAATTTTTaagttaataaaaaattaaaacaaggTGTTATTTATTGtatatatttttgttaaattctgaaatgaaaaaggattgTTCAAGAATTTGAAGCGAAATTGTGGGacatatgaaatttttgatctgaaaATTGTTCGTTATCAACAAATGTTCAgttgttttttcttaaaGATATCAATTCATAACAaatttattatcattttgtttcaaagaatgaaaaaacaaaagttcatttattttggaaatcatgtttttttgaaaaatgtgtgaaatgagaaaaaatgttaaaaaaacaagttgAGAAAGTgttaaacaaataaatcatataaaaaagaaacgaTATATTATGACCCGAAAGCTTAAAACTTCCGATTAAAAATATTCGCTGGAAAAGCAGCAAGTCAatgatcaaaacaaaaaattataatcatCCTCGATCTTTTTGTGAAAcatgaaatattgaaaaaaaatacagaataaggaaattaaaacatttcaaacatttctggttattttttatttttcgcaGGCTTGTGTAAAGCTAAAAGCAtggcaaaaaaagaaaaaggtcTAAACAAATATAATAGGTCAAGATAAAATCATTACCCTAAtatttaaatgaaatattatttgaaagaaattgataagTCTGAAGACTGAGGATGTGTAAATTTGAATTgcaatagaaaaatattgacATAAATGTTCTAAATAAAAATCTATCAATGTTTAATTCACTATTTTGTTGTATCGGAATgtgattttgttgaaataattcattgttcatttgttCTTTGTGAATAAAcgttaaaaaaatgaatatccGTTTTGACAATCGTTCATTTTTTatagaaaatacaaaaattcaGAGACAACATATTTGATAATAATTGTTGATTAAAAGTTTTACAGTGtcatttaaaagaaattttttcaagCTTTTGATAAgttcaaataataatcagGAGAACATTTTCacaatttattcaaatgaaaacaattccGAAGTCAACACTTTCGACAAGAACAAATCTTGTCTggaatgaattgaaaagagaagtgGGAAAGGATACACAACAACTCGTACTGTATATGTTCACGAATTTGAAAGAGGCCTCTTTTTGcatgaaaaaagttaaaagaCATATTAAttaggttttttttttttttttttgtttttttttttttttttttttgtttttttttttttttttttttttttttttttaattttttttttatttttcaagcaaaaattcacaaaaatcactTTTCATATAATGAAATTTAATATGTGTATTATTATGAACAATTAGCAACGGCAGATTCATTGACAAAAGATTTAGCCATTGTGCATTCACAATCTTTAAAGAATAACAAAACGATGCAGTGACAAgctctttcaaaatttttttcattatcggGATTGAATTCATATGGGTACGATGTGACTCAGGGGATGTTGAATCATgctaaaaaatgtttgaaataaagtTGCAATCAAATCAGCACACCAAGATAACCTTCTATTCCAGTTTGTTGATTAGGtttgttccttttgtttctttttcgagtgattttttgtttaggACAAggattgaaaaatgaagattggaaaaaaggaaatgattgGATGCTTTCCCATTCTTCTGAAGCATCTTCGAGATTATCTGCAAAATACAAAACCTCcattgaagataatgaaaatgcatttttggATAAATCAACATAGAACGATTTAATCATTACAGAGACAAAGCAAAGACAGTGtccaaattcaaaaaaaccaaacaaaaatgaatcagtGATAAAAGGAAAGCAGTCTGAAGTATCTGAAATCCAAAAAGCGccttccatttcaaatgaaacaatgaaaacaatttgcTCCAAAAATGCTAAtcgaaaaacaataattccACTTGATTAtatatcttctttatcacGTTTAATTAAAAGAGGTGGTCGCACTTAAGCATAAGATTGTTTTACGAAAGATTCACCAGTTCGTGGCATTGATGTTCAAGAAAAAGTTGCAAATGAAGTTTTATCTCCTCAATTAATTGATCCAATGTCTTTATCGAAATGGTCTTATCAAAGGAATGCGCATGGCAAGGTATATTGAATAACAACACagaaaaatatggaaaattttttttgaaaagttccttttgtttaattttcaaattgaataaaaatttaacaaaaggaacttttcaaaaaaaatttgccatatgaaaatagaaatactTCCACGAATTCGATTATTACAAATTGTCAAATCTCAAAAATTgcttattaatattttttcaattcgaACAATATGGCAAATGTCACATGTGGTGGactaaatatttttttgaatgaagtgcattatttattaaaaaaaatgtgttaaAATGTAACATATAAGGTGAATAGATATGCGGAAATGTGTTAATAAATGGGccattatttttgaaatcatatatGGGACAATATATTTGatttcaggcattttcatagaaaaatcaTGCAATTTTGATAAGCGTATTGTgcacaaaaattcaataaaaatgggaACATTTattgacattcgtgaaatgttgaaaaactttttgttttgatttcttcgATGCCTATTTgaggatatgaaaatcaaatttatttcaaattctgagaaagtgaaataaagttatAAATGAAGCAATTATTTTCTTGCTTTGTACAAAAacagcttgaaagtccgtattttcccctATATTATTTCGGGGAATTGATTTTAAAAGGATTGTTTGTCAATGTGAAGTGTTTTTGTATTCAGATGATAAAATTATCACAACTGTTTCTAAAACAAATACTATTTCCGAATCAAAGATCAAAATGAATGCAATATACCTTTTAACTAATCAATGTCCGTTGGTTAATATTCaagagaaatatttgaaccgaaatttttgaatgaaaaaacatgctttcagaaataatcacccaaataaaaataataatggaaatttttttgaatttatggGATAtgatcattattttttttgtttgatcgAAACTTCAAATGAATCCAAAAGAAGTTCATTAGCTACTGAAGACATTTCAAAACGAAAATAAAGCCTGGCTATGGATATTTAGAACAATactgaaaataaaatcacCTTGATGCCGGAGATACAGAACTCCAATGAATTTTATCGGAGAGAAAACAGGGAAGAAGTATTGGagatgcaaaaaaaaaagaagggtGAAACGTTCATTATTTCATGGAAGGCAGTTTCACAAAATGgacatcaaaatttttaaagtGTTGATGataatcctttttttttggattggAATGTCCATCAAACATGGAAGTCTTCTGCTAAATTCTCACAGGCACTCAGTTTGTTTTTTGGTTCAGCGCATGTAAATATTCTTGTCCACTGAACCTAATAAGAGAGCCTGTTCAACTTGGAGGTGAAGGCAAGACAGTAGAAATAGATGAATGCTTATTACGTcgaagaaaatattgaagaggaagatacaAGAGGCAACAATGGATTTTTGGAGCAatcgaaagaagagagggtCTGCAGATTGGTAAAAAATGTTATGGATCGTCAAAGATCGTACAAGAAACTCCTTGTTGCCAGTTACAAAACAGCACATATTGCCTGGAACGACTGTAATGAGTGATTCTTGGAGAGCATATGCAACATTAGCAAAAGAAGGCTATATTCATAAAATTGTTGTACACGTTCGACATTATGTGGATCCTGCAACTGGAGCATGGACAAACACTGTCGAAGGGATGCGGCATCATTTCAGAGAGTTTCTACCAGTTTCCGGAATGAGAGATGCATTCATTCAAgacttcatttcttcattcattgtcGAAAACTGCTTCAATTTGACCTTTTCTGAATGTTGagttttttttacaaaaaacatgaagaaattgatgaagacgatgattatgaagaaaataatgagGAACATAATTTGCAAGATATTGATGTCATTATTGAGAACAACTCTGAAAATGATCCTCTTTCGAGTTCTGATGAATTTGGAGCAGGTGATAGAGCATGAGGTtcagaaaattcaatatatatatatatatataaatcttattaataaaattttttttgatttcaacaacTTTCCGCACACATTTTACAAGTATTAATTActtattaattttcttttttattcataattaataattatgTGAAAAATACTGTTGGTCCAAAAAAGGTGACATCTACCAACAATGTCCACATTATAATTATCCACTTGATCAACCACATCATCATCCACAATCAGCCAATACTCaaagcattcaaaaaacTCAATCATTTCTCTCATTATTAAAAAGTTCTTCTGATTAGATAAACATTgcaaaaacttttttatgaaaatgaaagaataattcatttGCTAAAATTGTCAAAATGGATTGAATTACATATCCCCATTGTTTGTCAAACACATTATaaacaatataaaaaaagaattatcatTGAAGCAAGATCGTTTCCTAAAGCATTGCATTTCTAACAATGTTCCAATAATTCCAATGGGGTTGAAGAATTTGGATTGCACATGTTATCTGGCTTCTTTATTGCaatgtttttcttctgctcttcgaTATAGTCCATCATTAATTCAAGGccatgaaaatgaagatcaTTAAGAAACACAGATAGTGAATGTTAGCAGGCCTCTTTCcatttataataataatgtttCATCATGGAAACAGCTTCTGATTGATTTGTGGGATGCCTTTTTTCAACGTGGAGAAAATCAACAGCAATACGTTATTGAGGCATGTTCTAGCTTTGTCGAATTGATAATAAATGGAAATATTTCCAAACGAGGATTATCACTCATAGGCTTCCTGATGCATGCGTTGTACCAAATCCTAACACTTCTGTCGTGTTCAGAAAGCAATTCCTCAAATATcattattaatgaaaattcagTGTTTCAAggattgaaaaaagaattatcagaagagaaaaagactTCGAGAAATAAATTCTATTGTGAGAAGTGTGTCAAATCAACTGTTGCAACTCGATGTTTGGAAATAAAGTCGAAACCCATTCTGTTGGCATTTGCCAATGTTGGAATATCACTCTCTATGTAAATACCACAATTTCACTTGTCATTTGACATTAATAAATGTGGAAACTGCATCATTTACTCTAATTCTTCAGATTTTGATCAGAAACAACCATGTGACAAAGAAACACCAAATGCATATAACCTTGTGGGAAAAATTCAACACAAACAAATCACACTTTCAATTGGGCATTATGTTTCTTTTATCTATAGGGATATGATTGAAAGAAACACATAGTGTTTTTGCAATGATGGAATTGTTGAattcattgatgaaatgaaaattcaacaagtataaaaacataaattggaattgaaatttattcctttacaaactttttttatgcaagagaagaaagcatcattaaaaagaaaaaaaaggaaattggtGGATGTCAGTCAAATCCATTCAGCATATCTTTTTCGAAGGAAAAGCTCTAAAGAGCAAACGAAAGAGCAAACGAAAGAGCAAACAATAGTATTTATGATTTTGATaagaaatttcttcttcttctttgttaaagaaaaattttcattcaaaaacattaatGATCTTTTCTCCTGATAGGAAACGATTGATTTTTGAAccaaaaaatcaattgttTAAACAATTCTCTCTGGAAACAGGGATCAAAATTTACCTGTTTAACTTATTCAAACTGACAACTAGGCCTTTGCGACATGGAAAAATTATTGGATAATTATCTGTCGAATGGACAAACCAATGTCgagaactttttttttcataaaagaatCTGAGATTCACAATGTGTTTaatccatttgaaaattgtttttgcatccaaatatttatcaaactgaaaaaatcgataaaaagacatttttgcataaacgaaaaataaagtgtaatatttttgataattctattttaatgaaacaaaaatcaagaaagcaaaaaatcaaaattgcaaaattttgagaataattcttatttttttattttgaaaatgaaatgcaaaCATACATATGTTGCAAACgaccaaaaaataaaaattaattgaaaagaaaatatatcaGATAAATCCAAGAAAATATTCGGTTCAAAAACTAACAGCATAgtttgaaataatatattttgaatCTATGCTGTtagaatttgttttcaactgCCTGTTCCATTATTTGTTAATCTTTCAGTGATCTTTATTTATCACTGTCAATGGACTACAGCAAGCTTCCTATTATATAATTGAAAAAGCtcatttcaaatacaaatgaaagttgatgagcaaaagcaaaaattaattattaaacatttcttttatataaggaataagaagaagatggagcgAGTGAGAAAGGCTGATTCTTTTGTGTTAAaattgggtgattatttttgaaatcatattttttcattcaaaattttcggtTCAAGGATTTcctttgaacaaaaatacaTGATCACTGAAGAGTGAAAACActcaaaagaaacatttgaatATTGATTTCAGCTGATTCACTTAAGAATTATACagttgtgaaaaataaagcatttgaattcaaaagcTCTTTTCAATGACAAGCAAATTATTATCAATCTGCaacccgaaaaaagttatgatttcaataataatcacCCAATTACAGAATTGTATGGAAGCGAAGTTTGAGAAGATTGCGAAATAAACACAGGACATTGAAGAGGAGGACACGAAGGAGGAATCGATGTTGAGTGATGAGTGGGAGTGGCTGGTAATGGAAAGATCACCTTATTGGCTATTATTAAGTTCATTTGCTATTTGTCGTGTGTTTTTCGTGATGAGACGAAGAATAAGATCATCGTGCGTTGCAGAAGGGGCTGTTATCAGATGAAGAGTTGactgaaaatcaaaatgagaTTGAAGCAAATATGGGGTTATAGAAAATTCACTATTTGAAGAAGCTTCATTGAACTTTCTGagctttctttgtttttctcctcatttcattccagttctctttctctttctctctccctctccctctcaatttctctctctttctctttctctctctctctctccttctccctctgcaTTTCGTCCTCAGCTCTCTTCTGCGCATCCGCCAGCACCCGAAAGTACTGCACATCTGCAAACTCGTATGCCACCTCAAACTCTGCCATCGCCTTCAATGAAGCAACTGTCAACTCCAGCGCCTCCAACTGCTCCTCATTCAGCAACCGCTGAAGCCCCTTTTCCTCGTTCTTcgctgcttctttcttctgcttgtCGCGAATCTCAGCAAACTTCTTCTCGTCTTGCAGCCtttccgcttcttcttctttctgttcaaaTTGAATTAGGCTCAACTcaatttcttcctccttcttcttttctgcaagcatcttcttctccttcttctgctcctgcCTTTCTTGATCtgccattttcttttcctcatcTCTCAGAATCTACACATtcgaaatgtttttttcccTTCCTTTTCCAGCTCCAATCATCTCTGTTGCCATCACTCTTCAAACTTTTGTTGCTAGAACAGAAATTGATGGATATTGTTTGGCTATTTGTGAATTTGTTTCGCTCAATGGCAAAGACTTTCCATAAGTCGATAATGAACTGAAAAGAGATTGGTTCATTATATATTGTGCATATTGTGAATGTGATGCAGATAATATAGATGGAGAAAGTGTTTGCGcggaagaaatagaagaaaaacgTGATGGTGGGTTCATCCTAGGAGTAAtattgtttgaagatgaagcttTTGAATCAggttgaaattttttttgctgaaactgtttctgtttcagttgttgttgttgaagcaaTTGCAGGTTTTGGAGTTAGTTTTGAATCACGAAGGAGCACATTTTGTTATTGcagcttcaaaaaagaaaagaaattgggGCTGAACAAAGCAACGTTCTGGGATGTATTTGAGGCGATtgaggagagagaagtggGAGAAGGAATAtggatggaaggagaagtggaaggaaaaaaataaaaggaaaaagaagttgaaggagaataaGTTGGTctggaaagaaaggaagaggagatgttggaaagaggcgaaggagaagagattgtTAGAGGCGGttgcaaaggaaaagaatgaattgtgaaaagaacaaaaaaatcacattAATGATTTCATAACAAATTGTTATTCTCCATTTTTtacttttgtttttaatattaatttagcttttttcttcaaaatcttgatggcttcttattctttctctaattatttgaataacaACTTTCTGTGTTTTATCATGTTTTTGTAacctcatttttttttccagtttgaatgaattattttttcaaagcagGAAGGTGTAATGATTACGcacaaatttttgttgttaattTCAAATCAATATCATCAGCATTGACAATTCCATCAaacttcttttattattcatcgtattaaattataaaaacaatgatATTTGCAAAACCTCTTTCTTGTATTCACCTGCATTTTAC
>LSRY01000212.1_79861_90226
AAGGAAgcaaacacttttttttcatcatttattcaatcaagaaaagaaaatccaTAAAAATCTAAGCAATCCATTTATCCATTAATGACTTGAAGTTCAGTGTCAGAAATCTTGatgaaagaacaaataagaaaaaaggaagaaaatatcTATTAGATCAACAATACAGGAATTTGTCTCATGATGGATGGAGAAAATGCTGCTGTCAATCAATGCGCTGTTGTTACAGTTTCACAGTTGAATATCAATTCAATGCCATTCTTCTGGGGATTATATGAATCCTGCGGATCAACATCAGAATACGAGAAATTGATTCATTCATTAATATTGGAATTTCATAAACATAACGCAGTGGTGAGGAGCATTTGCACAGATGGGTGTGCGTCtcaaaagaaagcaattgaacaattatcaacaaaaaattcctTTCAATCAGTTGCAGTTGATTCAGTTTTATCAATAAATCCGGTATTTATATACTGTTGCAATCATCTGACGAATTTGGTAATTTATCATTCTTACAGcaaagttcatttttttacGTGATTCAAAAAGGGAAATTCTGGAATTCGCTCAGCAATCAAATATAAAGAAAACCCaacatcttttcaaaaaaagaataccaacatttttttccacAAGATGGCAAAGTCTGTATGAATTGTGATCatttattagaaaaaatCGAGAAATAATCCAAAAAGGAAATCTAATGAATGATGGAACATTATGTGATGTCATGAAAGCAGAAGTgtttcttttcccttttcacctttttcaattaaaattcGAAAGTGATAAAACAAAActatcttttgtttttcctttattGCTTGAAGCATTtggatatttgtttttttttttgactgaACATCccttattttttgtttatgaaTGGCACAATGCGATTGTCAACGTGATCGTGTATTTGTATAACTATTTATTCACTGGTAATAGAGGCATCACAATACCGTTATCATTTGCATTTACTCCAATTGGTTTTCAACTTtacagaagaggagaatttTCTTCGCTTTATTTCAATTCACCAAAATGCTTTGctgaaaaatgcaattacACTTCAAAGTCAAATGATTCATATACAAAACATCATACTTTTtcacttctcttttcatcaacatcagcTTGTCACTCGGAAGCTCAATCTTTTCAtgctttttctgaaaaagatgaccaattttctccattcacttcttcaatGATCAAAACAAAGGTTTCATTGTTGGCAAATGACATCCAAGAAGTGGcaatgaaaagattgaatgaaaaacaatttgatggagatgtcaACACTTTTACACATTTTGGATcataaatggaaaatgataatgatgaagaagaaagccaCAAAACCTCAGATCACGATGAATTTTCTTCTATTCTTGAGCTGATAACggaaatcgaaaaagaaaatttgattattcaaaaagacatagcaggcaatgaagaaggatcgGATTCGCtcagtgaagaagatgaatatggATTATTTCTAgcggaagaaaatgatgaaggcGATGAGTACGTTCCAAGGACATGTGAAATCTTATCATCTGAAACtccattatcttcttcatcttcatcttgtTCAGCTTCAATATCTCTTTCCACACACCCATCAgcaacatcatcattcagttcatttgaaaaaagtcaTGCAGTATCTTCAGAAAGACAAGTTGAGCAAACTCTTGTTCaacgaaacaaaaaaaatgaaactagTGAACGTTTTGATAatgaatttgataattttgtgTTTCATTATGAAAACGAATGAgatacaaaaaaagaataattgttTTCGACTGGAAAATTTCAGACTTGTGTATAAATGAAcgtattcattgaaaatgaatttttgaaaaaggttgaaaattcaatcaCAAAGGACTTAGGTCTACGCCTAACTGATTCCTTCATGAAATATTCTGAGACATAGTGATAATTAGAAGGCGAGAacgcttttttttttcgaatattttttcagaaacaaaCATATTCAAACCCTGAGCAagtcttttaaaaaaaattttgaagttCATTACAAAGCGTTGACTTCAAATGGTGAACTTCCAATCTTGTTTTCCGGATGATGCTATTCTCTAATAGATTCTCCTTGTAACGAGGCATGTTGTGAGATAATTATCTCTCTGTTTCGTTTTATTTTCggagataaaagaaaatcgaTATATCCACAAACTTTGGATgttcaattgaaaatgcaaGTTTAAATTTTTCGTTATCACActatatttcttcaaatctaatttttatatttgacAATTCATTTCCAAACACAAACATATAAGTTTTCATAAGAGAAAAAACTGTAGTTTTCACACTCTTATTGAACTATCCATCAAAAAtatgtttcttctttaactttttatcactttttgaattttgaaataaaaaaattgatagtCTTCTATGCATTAATCATTATAAGTATTTTGAGAGATACTATaaaacattgtttttttttttttttttttttttttttttttttttttttttttttttgcttaaGAAATTAGtttttatgaataatttAGATAATTATAAGATACTTATGGGggaatatatatatatataaacATTTaaactttgaaattttatcaCATATGATCCTTTTCATTTCGGCTTTATGAAACAAGAAGTACATCagtcatttttgaaataaaaaattatctgaAGTTAACACTGAAGTTTATGACGTCAATAAGATGAATTTTGtaatgaaaatgtgaaaaaaaatggattaataaaagatatttcatttttaattttcgtTATTTCTAAATCTGACCTGTCGCTTGCTCCACTTCCATTATCAACAATATCATCTTTCTCACACCAGAAATCGTTTGATAAATCAGCAAAGATCTCATCTTCTGTGAGATTTTGTTCAGTATAAATCTCTGAAaggaattcttttttgaagttcttgttgatattcattttcattgtgattaatcaatgatttcaaatattcaaagaagGTTTTTTAACATGATTCcgattcaaataaatcaaaaaatactcTTTCAGATATATGTATTTCACTTCGTTTAAAAACTTCCAATGGCTCAATTGTGCCCAAGATCCTTCGATAGTGTTTGTGGATTCTCACTTTTTGTTaacaaattcttttgaatgatcAACAGTGTGATGGATATAACCTAATTAAGAGAGTTTGGAATATGCTTTCCATTGATCCGAAATAACAATGGAACCTGacttaattattttttgaataatagaATGAAGAACGTTTCCGGATAGCGTACCAATAAAAAACGATatggggcaaaatattttgcttcaggcattttcattgaaataatatGCACTTTCCAATGACtttttgagatcaaaaaacaaaataaaaatgggtccattttttgacattcatgaaatgttggaaagCTTAacgttttgatttcaaagatACCAGTTtacggatatgaaaatcttatattttttgaaatcggAGAAAACGAAACAAAGTtataagaaaaacaatttttcttgcattgtgcataaaaagcttgaaagtccatattttccACCATatgataaaatatttttgatccAATTAATTTCTTATGTTCAATTGCCGAGATAAGCTATATAagtttcttattttttcctcttccaattttttgaaatattaagaaaatatgtgaataaatcaaatcatttttatattCTCTTCTCCGCTTAGCcgattcatcaatttccacATCATTGAAAGGACCTCCTATCGttcttgtatttttgaacaaaaacatcGAGCAAGCTTTTCTGAATATACTGTAAAATGCACCAACAGAATGGACTTCAACACTTGATATAAATGAAGCTTGAGTGTTTCTGATatgaaagcaaaaacaataagCCAATatgaaaggaggaaaaaattttcaatggcGATCGAAAAAAAATCGTTCCAGTGCGGATtgacattctttttttgcatgTTGAACATGAATAATAAGATTTGCATCCATGTTcagaaacaattgaaatgtttatatgattattgtttcaatttttggtgtttttcaaagatttcgTTTTCGAAAAAAAGCTTATCGCACTGCtattacaattttttttctggaGAATTAATTGCAATTGCTTGTGAATTCCAGAAATGCAACACATTCCAGTTGTTGTGAATAATGTTttacaaattctttttgattataCAATAATTTATGAGAAAAACTggattttctttatttttggtAGGTGGAAATCCTTTCGTTTCATATAAAAAAACCTTCAATTAAACCTTAATATATCAAAggtcaaaagaaaaactgaaaattatccttttttattgatttccTTTGAGTTACAAAATGCTTTAATTTCTCCAAATGCTTgcttataaaaaattttcaaaccgATTTTTGaactgatattttttgattaatatGTGATTTGGAGATAATTTCGCttttaaacaatttttagaataaagtttttttaatcatgaaagcatcattttttcatgtttataaaatttttgatcacataaaaatcaaaaaagaaatggaaaaagcaTTAAATAAAAACGATTTTTTGATCTATTTTGCAAATCAACAATGGAgttctttttgatgtttctttattttgagaaaacagaaaatggacATTTTagaaaatcatcaaaaacaagccaaaatgcaaaatgcacagaattgaaataaatttccGGCGTTTCTATGGAAAAATGATGTGGGTTTGTGGAAAATGCTGCAATTGGCAATCGGCACACAAGAACACATCCTTTAATCGAAGAATGACACATATAAATGTGATTATGTTAATTATTCTATTTATCTGGATTGGTGCTattgcaaaatttttctCGGAAATGTTGGGGATTCAAAGGAACTCTGTGGAATGTTTGTCATCAGTGATTATGTGTTGCGCAATGGACATTATATATCAGAATGAAACTATTCTTGGAGGTGAAAGTATTATTGTTGATAGAGACGAATGTGTTttaaggagaagaaaatatcatagatgaaaaagacagaaaCAAATGTGGGTCTTTGGTGCAGCGGAgcgaaagaaagataaaatggatgaaacaaggaatttttttgtcatgATTGTGCAAGACTGTTCAGCTTCGACGTTGACTCCCATCATTTAAAAGCACATTCTAcctcattcaacaataatgTCATATGAATGGAAAACttattcatctctttctcatctaGGAAACAATCATCTTTCAGTGTTCTATAAGAgaaaatttgatgatgaagaaactcACGCATGCACAAATACAATCGAAGGATTATGGAGTCATATGAGAAGATTTTTTCCTCCTCATTTCATTCGAGAAATATTTGTTGCAAATCAACTgatttttgtaattattaACAAGGGATAGATTGCATTATTTGATTAATTTCAATATTAAAATagttattattttaataaaagaaaattgaataagcccaagaaacaaaagaaacaaaagaaaacaagaaaaagttCAAGATaatgctttttttgaaaagatgcaTATGTTTGAAACCTTGCTGAAATAATTTATACACtatttaacaatttttgaacaataaatCCGTCAAATATCATGACTTTGATTGTTTGAACATTTGAATCTGTTTGATGTTAAAGTATGTGCATTGTGGAGAAAATTGATACGTTCATTGTTAAAAGGTCAAATAAGGAACAATTTTGGAAAACCATGATTGTTTGCAATTGCGACTTTTCGAAAAGAACAAcactttttttcataacGTAATGATTTGTGACTTTGCACtcatttcgaaaaatgaacatattctgtttttatttatttattacaaaaatttaatCCAAAGATCATATCTCATTAATGAAAATGTCTGaagttaaatattttttcacacctgaaaatcaaacaattaGGACTTATCGAAAATTATGTGACAGAAAAAACATACAcatatttatatattttgttttgttatttgaGTGATAATATTGATTATCACATctaatttttgttgtgtgGATAATAGACATCAACGTTGCATGCCTTTTGACGTGAACAGTTTTGGAGTGACATGACGTGgtagaaaaaaatatcattgacTCATTTTAAAtgtgaattttgaaatacaaaatcgaaatgaaaggaaaaattgattccaatttaatttttttattgaatgtttttaagcatgaaaaaataattatttttaatcagctgttgttgttcatttgaattcaataaaatgaacaatGGGTTGTTTCGTgatcattttaaaaaaagcatAAATACCACGGCAGAAGCTGCAATGCCTGTCACTGACTCAGTTCGAGTCAATAAggcattttttttgaaagaaagggctttttttatcaaaagttACACATTTCAAAGAGTTAATTTATAACCAAGTGATAAATTTTTAGTTTGAAATCTTaattaactttttctttttttcgaaatgagaattttctatttttttcgatCAAAAAATCGTATCTTCTCcatgaaaattaaattttcttaaaaaaacgTCTATGAATACGCACATGCAATGGAGGAAGCTCAGATGCTGCCAGTTTGTGCTTATCGAGGCTCTGAAGAGATCAGGCATGAGTTGGGCGAGTCATGCTATAAAGAGCTGCGTGTGGAAGGCGTTGTTGATGCTGCAGAACACGACTGTAGCAGAGCGCGAAGTGATGCAAGATGGGCTATTGCTGAAGGAGCGCAAGgtacaaaaaggaaaatgtttGGAGTGGGAAGTCAAGCAGCTATTGAACCTGGAGCACTGGGAAATTGCGGAGCTTGCGTTAGTGCGAATCATGTTCACACCCCTTTAGAACAATAAAAGCGAGTGATATAGACTGGCGAGCTACAAGCAGACAGCAGATGGTGTGAAATGCGGGGGTTTGAGAGGATTATCTTCCTGTTCACAATGTGATGGAGCAGCAAACACATCAGGGCGGAATCAAGGGATGGCTGGCTATTGACGATGCCACTGCATTGTGTGTTGAAGAGCCAAATGCACAAGGTGGTGGTGCCTTGGAAGATGGGATCAGACACAACATTGAGCGTGAAAAGATTGCAGGACTGTCAAAGGTTTGATAAAGTGTAGCTCCGTGCGATGGCGCAGGATGCTTTGGAGGAGTGACCGAGACTGCAACAAGACGGGATTGAGAGAGTGGGATAGGAGAAATGTCAGTCGTGTCAGGTGATTTGGagtgcagaggaagaggttcAGGAGAGCAGGGAAGTCGGTGGTTGGTATTGTGGCGAACCTGCTGGTGTATCTAATAAAGCTGCAGATTGCAGTGGTGAATGTGTCGCAGACAGAGTAGTAGGGGAATTCTGGGTTCGGAAGCGCAGTTGTAAAAAGGAAGACGTTTGAGTTGGGGGTGCAAATTCGGAAGTTGATGGTGGGATGCGGATGATGCGTGTGGCGCAGAAGTGGGAAGTGGCGAGGGGGGACGATGCGTCAGGGTTTGCGATTGGATCGAGCTGAGACACGACGGAGAATGCAATAATGGAGAAGAACATTAAAGGGAGCACAAAGTTGGTGGCTCCGACCAACGAGAAGGagttgttgttttttcatgtGCGATTTGTGGTATCGATGAAGTTTGGTGGAGAGTTTGAAATGCGGGAATTTGAACCTCACGAATGTGGACATGACTCTGAGCGAGATCGTTGTGAGCGGGAAGGCGCAGGGTGCTGGAAACAGGATAGCAAACGGGACAGTGCAGACCTGACAGTCAGCAAAAAACGGGAGATGATGCTTCGTATCGATTCGTGAGGGGAGCAGGATGGTGGTGGAGGATGTGTTGATGATGTGATGCGAGAAGCTTAAGGTGGAAGCGTGTGTGGTAGTGCAGCCATGGGGCGGGGGAAGCAGAACTGAGATTGGGATTGAGATTGGAGAGgctgtggaggaggaagagatgagGGCAAAcaatgtgaatgagaaggtGAGGTACAGGGCAGATGAGGCAGAGAAGTCTGTTTTGTTCTCTGTTGGGATACAGCTGGAGATGATGAGTGGGCAGCAGTCGTTCAGGGAGGCAGAGTCGGAGTGTGGACCAGTGATGGAGGTGTGCAGGTGGAATGAGCAGGAGGATGGGCAATGAGTTATGAAATAGATTCTGATatgtggaagaggataaagaggaggaagaggaggagaggaaaaagaagagaaagaaaaaacaaaaaaaagataaagagaaaaaaaataattataataaaagTGATAAAGAAAATCGAAAAGTTCAATGAGAATCGTTGTTATGCTCACTAATTTTTCTATTGtccttcaaaaaacaatcagaaaggagaagagcaacattaaaatgaaaatataaataaaataataatgagGTTTTAATTgttatgaatttttaattaaaattaaatagtttttttaacattttcataaaaaagatcttttaattattttcgGGGATAATTATTCTCTCAAGTCAATTATTTCCTGAACAACATATCAAATGAATATCTTTTgttaaaataaacaattgttaaataaaaaggaataaatTGTCTTTTGCGAATTGTTTAAAAgcaatacaaaaataatgataattatgtcaatgaaagaaaaaacttatTTAACATTAACAATCACATTGGTTTTaagcattttgaaaatgaataattattgaaatcaaataCTGAAAATAATGCTtcaaaaacttaaaaaatgaattgaaaaatctcaatgaaaatttgcaTAGAATGATATGAATTCTGTCAAAGTGAAAAATAGtgtttaaacaaaaaaagatttaatAAAGGtttattgattgaaaattgaatagaaatttttgtgatgaaTATTCTGTATTATTGAAaagtattttatttttttcaaagctttatttaaaaaaatagtatgtttttatcaaaaataaaaagaaagaaagaaagatattaagaaagaaaataaaaaaaccaGTTCCGGGCACTGACTGTCGAGAGCCCACCTTTTTCAAGGTGAAGCAGATGTTCagtgaataaaacaaaaactaTATTGTTACTGGATTGATCATTCTTATTCATAAGTGCAATTAAGGAAAAAAAACACTTTACCAAAATATCGGCtcatgttgttttttcaaagtcTCTGAAGATCATAAATTCATCCTATCGCAGAAATTTTAAAACATTCCTTGTCAATTATCCAACATATATTTCagaaatttaaaataaatgtttaattgattgtgaaaaacaaaaaaacaataaaaaaaaccgTATATGGTCAACTTCATAACGGGACTTTTTCCTTAATTGGCAC
>LSRY01000162.1_97833_107994
AATTGTCGAACATatgggtaattatttttgaaaagtcgcaaatgtttaattttcgaataaattaaaaatttcatatcttAATCAAATTTCGCTTCCCGCTAATGGAACTTCACCAAAGTGGAGGATATAACTTGACAATGCCATTCAACACATTCCTGTGAAATTGCATGAGCGGGAATCGAAATTTGATTAAGATAtgtaatttttaatttatttgaaaattaaacatttgcgacttttcaaaaagaattacccatatgaaatgaaaaccaaaaaacaattgtattttattgttagtctcaaataaaaagaaaaagaataaaagtCAACACTATTTGAATTAAACATTGAATTAAACTTGTGAAATCTGTATTATTGCAAGTAAATTTTTGTGGATAAGagtcaaaaaaacaatatcagataattttccttttgttatAAGAACGGAATGATCAACAtaatttgatcatttttgatcttttgtGTGATATAATTAAAGTCGAGGTACTTTGCAAAAAAACATAGACAGGTTAATCACAACTTAACGTGACATTCAGAAACtcgtcttttttttttttttttttttttttttttttttNNNNNNNNNNNNNNNNNNNNNNNNNGATAGAATGATTTaatatcaaataataaaacatgcTAAAGGtgaattttccatttttaaaatatgtttttcaatgaaaaaaaataaaaaatgaaatttttatgtgGGTCTGATCAATTTGaacacaaaattttcaaaattcaattaaaCTTTTCACAAATATAATTCATTgttatgatcaaaaaagttttcatttcttcatcaaaaaatagaaatgagCAAAGTtgtaaatttcaaaaaagatattcaTGCAATTCTCAGAATTTATTAGGATAACGATTCGACGTTGGATTggatttcacattttcagcCATATcgattcacaaaaaaatgtccaaaatgaaggaaatcaatgaaatttgGAGAAGGTTGCTAAGATTCGTAGATGGAGATGTAATGGCTCCTCTAAACATCAAGACATATTCAGTGGAACTCCTTTTTTCCATTGTCAcattaaattgaaaaaggtGATTTTGATTCTACAGTATTATCACATAGGACTGCATATTTATCAAACAAGCCTTATAAACAAACATAAGTGAAAATTCGATCGGGTATATCTATTCTGTTGCAAGGTCAAGTCTTTCCACTTTGGCTGTTGAAGAATTTCGAAAACTTGGAGGAATTAACACCACTGTTGAAATAGATGAAGcgattcaaagaaaaagaaaattacaCAAAGTAAGAAAGAAAGCTCTAATATGGATTTTAGGAATGATCGAACAGTCGGCGGATGGAGAAAAATGTAAATGCATGCTGATAAGAGTGAAAGATCGATAGAAAAACACTTTAATTCTAATTATTCAAGCGAATGTTATTGAGAGAACTATAATCTATTCCGATGAACGGAAAGCCAATTCGTGCTTAGAAGAACTAGGATATACTCATAAAACAGTTTACCATAAATACAACTTCAAAAATCCCACAACAGGAATATTCACATATTTAATTGAAGGAACCAAGAGCAAACTGAAAAAAAGCTAACTTTGATTTGGAATAAGTGAAAAATACATTGATAACTATCTTTTGAGCTGAATGAGCAAAATAGATAAATAATTGACATAGAATAATTATTGTTGactattttcaaataaacaataaatgaaaaggaagaaaatgatttgtttgaaatcgataaagaagaatatttggaagaaatgggtgaaaaaaatagatgaagaaacagaaacggaagatgaagatgtccCAATTATTGAGCATGATAATAAATcaaatgatgatattgattCTCACTGAGCAGGAGATGGTAAAGATGCTTCTTCGCATGAAGATTAATACGTTTTTTTCTTctaataacattttttatcatattattgaatttttgaaaaatcgaaaaatatgATCAGAcccacaaaaaaaattattttttatttttttcattgaaaaaaaaagtattttaaaatggaaaattcgCCTTTTGCATGTATTGTTATTTGATATTAAATCattcaatcacaaaaaacCCAAAAAAATTGCAGAAGATGGGAattgataaaagaaagaacggAAGTAATTTATATAtaactgaagaaaaagaagaagagctagTTCCCAAAGTCATAACTTGGAGCGATGTTTCTTCTTAACGAACATCCTGAACGACTTTTCAATTGATTTGCGACAATACTCTTAACCtgatataatcacatcggaTATTATCAAAATCGTCTATTGtctcattttttgatgcaCCGACAATTTTTTGCtaattattcattcattctccATCGCATTTAATCGCAGGGCTAAATGTATATAttctcattttattttataataagttcatttttcattgaaaaatcgattttctggtcaataatttcaatttttggatttttcaaaatttgtttaaataagtgaaaaaaatgtgtataatgataaaaatggTTATTGCACAATATACGACCGTTTTAAATTCTGTCAAATATAGCAAGGACATGATACATTATATCATTCTCGtacaatatttatttcagaTTCCTTGCGGAAAGGCGAAGAttttttattacaaaaaaatgatcaaaatcCCATTTAcctaaagaaaaagataaaaaatttattttttcagtaTTTATTATGTAAGGTATGATGCGAATAATGAATGATgagcaaaagaaattgttttgaGTTTATTCTGGCTCATATTCAGAATGTTCAGCCACGTCACTAACTTCCAAAAAATCTTCAGaagtttcttcatcttcagtcaACATTACagaaacatcttcttcttcatcattttcttcattgtcttcctcctcttcttcaataaactCTTCTGGTTTGTACCTGCAAATGGCTTTGATAGTTCCCACAAATGATAGCTCTCGCGTTTTGCCAAAAACAAATGAGGATATATAATCGtcaataaatttttctctaaaacaattttttggaatttcCCTTCGAAACTGACTCCAAATGCCTTCAATCATATTCGTTCAAATTTCGCTTTCTGCATCACGAAGGTGACACTTGTGACAAACAGTTTTATGTGTATTCCCTATCTCTTCCAGAGATGCATAAGCTTTCCATTCATCGCTATTAATTGTCGTTCCAGGCAAAAAATTGGCTTTGATGATAGGTATTAGTGTGTTTTTTTTCCTATTTGATACGCGAACGAAGTAAAAATTTCCTTGTTTTCCTTCAGGATTTCTTTGAACTGCTCCAAATAACCTAATTTGCTTTTCCAAACGTCCTTTGTGAAATTTCCTTATGTGCAAAATTACATCGTCAATTTCCACGAATGAATTCAGACCACCAAGAGGTTCAAAGGAATTAACCACAATTTTGGACATGGAAGCTGCAGCCAAAGAATGACAAAAACTGATAGTGTTTCTGTGAATtccaagaagaagagaggttTGTGTTATTGATAATTTAATCCATTTATATAACAAGATGTGCATGATTTTGTTCAATCCCACTTTTTGATTATCAATGGATAAACCTGAAAGCAAACGAATTGTTCTGTCACATCGGTAGCATCTCCATTGTCTTGAGTTAGGATTTCTTTCATATGAAGAcatttctcttctgcatTGTCTGCACTCTTTGTATCTTGCATCCAAAACATCCCTTTGAAACCAATCCCATGCATCATCAGCGCTGTGGAACATCTTGTTCAGATGATGTGTTTGCATTTCATgatcttccatttccattgaaaacaattgtgattttgaaaatgtgttgatcaaaaaatttgttcattCCCACTAGACatatttgtatttgatgatttcaattttatttttttatgagtTTCCGCATTAATTTACACGTTTTTGATAGTGTCCATGTTTATATTATATATTAATAAACCTTTTCATGAAATATCCAAGCCGGTCTTATATTGTGCAATTACTCCGATTTTGActgtatttgtttttaaaggacttattaattattaattNNNNNNNNNNNNNNNNNNNNNNNNNNNNNNNNNNNNNNNNNNNNNNNNNNNNNNNNNNNNNNNNNNNNNNNNNNNNNNNNNNNNNNNNNNNNNCATAACTAATTTGACAAACAActcaaatgtttcatttataaataaattttaaagaCACAACgctttatctttttattcacTTTCAATAAATAGCGAGATATCACCTCcagaaaaatgcaatttcgaaaaatagGATATGTTGAACATTTCTTTATGTCCAACTACTGTTTATAATATTTGTTGCAAATAGCgaaccttcttctttgttaaaaagaacattttttgaaggaaaaaatttgTAATGTGTGCAATTCTTTTTGGTATAAGGGAACAACATGGTCATGtgagatttttcattttttcatcataaaGGCAATTCTCATTAATTATACTGTTGTTGTGTGGTGTTTTTATTCAACGGAAATTGTttgcaacaaaaatataattatttgaaaaatctcaCTTTTTCATATATTTATGGGTTTGatcgaaacaaaaaaatggaacTTGTTCCTATTAATTTTGGAACCGAAAGCATATCTGATCAAAATAAGGTATTCTACAATGAGTATTCAATGTGGATTTGGTTTCTCACTCATATTCTGGAAAATAAAGTCCCTATATGCCCAAAACATCGAATCCAAAAGAATTGTTATAAGACAGTATCTAACTACAGATTTTGGAAGTGCCCGAAATGCACAGAAAAAACATCAGTCTACAAcaacactttttttgaaaatatgaagacTCCGTTAGGAACAACATTCTTAATTTGTTTGTACTACTGGCTAAAAATTCCAATTACAACGATTTCAACTATACTTGGCGTTGGTAAAAAGACAGTGGGATTTTAGGGAAGCGTTATTCGTGTGTGCTGTTCAAAATTATGGAATTCTACACAGCGAGTTGttggtggagaaggaaagataGTTGAAATCGACGAGGCGATatggagaaagcgaaaatatggaagagggagaaagaaggatcaGATATGGATTTTTGGCGGCGTTGAAAGGCTCGAAGGCGGAGGGGCAGGATCTCGCTTTATGACCATCGTGCcgaatagaaaaaaaaaaaaaaaaaaaaaaaaaaaaaaaaaaaaacaaattgataCCAATAATCCATAATTCCATTCTGCAGAAAACAATGATCATTTCAGACGAATGGACAGCATATTCATGTTTGGAATCGATAGGATACGAGCATCAAACCGTCTGTCATAAGAAAGAATATGTGAACAAAGAGACTCATGCCTGTACAAACACGATTGAAGGCCTATGGTCACATTTTAGATCATCTTTTCCACGTTTTGGAACCagaaaaaagtttatttCTGATCATATCGCAATGTATTTAGTGAAATCTTCGATGAAGTTGAGCTTTTTGGAACTTATGAAGCatgtttcaaaatataaaccagaaaaagaaattgaagaaaaggaacaacaagaagaagaagaagatgatgatgatgaaattgacgAAGATGTGCCTTttattgaagatattttgggaaatgatgagaatgaaacagataaaaaattagaagaagatgattcagATGGTGCTGGATATGGAGATAGTGCTTCGGAATATTCtccataataaaaaatatatttatctttccattaaatttttaaaaaatattatttttcatatcaaaaatttcattgtcccaataataatattagaaaaaatattttttgtttttttgtacATAAATAAGTTTCCGTTCAGAACAAACAACAAACTCATGCTTTGTTTGATATTTCCGATGCAtctttaacaaaaaatatcaaaaactcACATGACCATATTGCACCTTTATGCcttctttttgataagtcgcaaatgaaaaataatcaagaaaaaaaaaaaaaaaaaaaaaatcgaaaatttcacatttagctcaaatttctgtttccgCTCACTAATCTTCTaaagaatgtttgaaatagcatCACAGTTAGTGTTAATAATGGTGGACACATTCAATAACTGTGGACAGTGGaataataacaacaacaattgaaagttgtatttcatcaataaacCCAATTATTCACTCGATGAATGTGAACAAATAcgaatcatttttattattcattcaactcaatgaaattatataataataatttttgttttcaaagaaacttggagaaataaaatattcttGTTTCTCcgtaaaaagaaaatgggtgattttttataaaatcataacttttttggAGTATTGATCTTTAAAAGGCATTTTGTCTTTGAAGAGGATAATTctatttgaatgaacaacACATAACAATTGTTTAAAAAGACAATGTTTGAGAtcacacaaataaaaaaattgtctTCATTTGGAATTTTAACTTAAAAGCATTGAAATatcaatatgaaaaaagtATCCTCGAATCGAAATATTTtactgaaaaaataaaaatgcaaaacgTTTGAGTTTCTGAAACAAGTATCGGTATCGCGCATAAAGTGATAATTTGCAATTTCTTTGAGAATGGGATTATACAGGACATTCTGTTAACACTCGATcgttaatttattttaatgagATATATTATTTGagttattattgaaaaatatttttcaattttccagTTGGATCCAATTTTGTTTTCGATAATACATAGTTGTGACATTTTCTCTATTTCATGGAATTCACATCTCACTGAATTAATCTTTATCAGAGCTATCcggtttcaaaaaaatcaaataatatGAAAGCTTCTCTTTTATTCAGTTTCTGTTTCATGTCTTGAAAATGTATTTGCTGATGATAAGTGAGCATCTTACGGTTTAAAATTAGCTCCATTGTTTCCACATCTCTTTTATCCAAAGCTTTTCTAACTGATTTCTAAGTTTCCCTTTTTTTGACAAGtgattcatatttttcacaCAGATCGCATAAAtcagttcttctttttgctcgTTAGAGATGTGCTATTCGTTTATAAAATGTACTAGCAGACAGTTTAATGTTCAgtaatttgaatttttcatataattttttcttagGGATGTTGATGAGCCTTGTTTGAGGTTTTGCATTGGCTGCATCATTGCCATTACAcgatatgaaaaaagaaaattggtTAAATtgttgttcttcagaatagatatgagaaaatgaatgtgaatgacttgtttgaaatgaaatgttattGTTGCAAAATCAAtcggaagatgatgaatttccAGCCTTTTCTCCTTGATTATTTTCCGATATGTGAAGCTGAATCGGACGTTGATACTGAAGTGagctttgaaaaatatttgatgattgtgaagaacCAGTTATTGTTGAATCATATGTGATGTCAGATGTTAagtgtttttgtttgttgttagaagatgaggaaggaaTAACAATATCTGTATTGAGAATGATATCAATTTGCTCAAATGGGGACTCATTGCTTTGATATAAgtttgaaatgtttgaatattGTGAAGTGTTTGCTTCTTCGAAGTGAAAATCTGAAGTGTTTGAATATTCagtttatttatcttttgttgtttaaaaaaaaaaactaatttGGAGATTCTGGATCATTCACAGgattattttctctttgacATAATTGAAAGTTTATGGATAGGGGTGGTTTCAATacatttgaaatttgttcgccttttccttcacaaaagcaaaggaaaatatggactttcaagcttttcgtgaataaaaaaaagtgtcaataaaacaaaaaaataaaaattgtttcactcaTAACTCATTCTAACTTTTTCTGATTGCAAAATAAATAGTATTTTAAAATCAGAAGACAAATGCAattgatattaaaaaataaagttttgtgatctcaaacaaatttctgaaaatgaaccaatttttttaagtattttttgatctcaaaaGAGAATGATAAGTGCATAAttataaaatgaaagagcTTGAAGTTTCACATATTTCGTCCCATTTAAAAGTGACCTTGTGCATGCATCAGCAtacaaaacattttctttttcaatcctTATTTAATT
>LSRY01000851.1_1_8455
tcactcccacccctgaaaataagtgtctcgagcaatgttgttattgtttattccttttcttagcgtaaacaaaatatgtgataacgcttgtgttgtcggttaactcgtttttaccgattgttggaaaagaggaaagttgttgtgaatgtgtagattgcatttcaaattttcccccatttcacaaccttgatcctcacggaagacaacccatagatcgtggttctcaattattagataaggaattgatattcgattttctttcctaaaaaaacttagaatttgacgaatgcaaatgacaacatcatggaatcatttttctcatcttttcatgctttttcattttcaatgcttgtcgaatctttttttccatttcatcatcatcttcttctttgaattactcaagaatacaagaaaaaaatccaagctattcaattccaccattgaatcctatatttgtctcttcatcatctccagaacaacaaaaaaaggacatctgttcaacaaagcatcaattatcacagctctgtcaaatgctgtttctgatcaaaagatttatacatcatttgtatatttctccgttattttcctttgatgattgcaataactttacatcgactccaataagctcagcagattcttcaatccaagattagcaattgtgaaaataaatttccaacattaagagccgtctattaaaaattaaattatcttcaaattttttttcttctttttcttctttcatcttccactccgctcaattttgcagcttttccagttcttatattgcttctctcacaaaaggcagctaattcatgatcaaatcttctcagtttctatcatcgtgtagtcaaattatcagaaactccttagcaaactgataagcaagctttgttgggttccgttgcttttgatgatattcaatgatctccttgattttgttgaagttaagcttttaattaatttttttttttcgaaaaaagagtgcgaataatttcaataacattaaaaaagaaataacaaagttcatacgcaaagactccatgttgctcaaaggcaagaaatcaattacctcttctatttgaaattgatatctttccttcttgttctaagtgaattttgaaagatgaaaaagacaaacatgatgttgatcctcctccttttcatcatataactgaatatgcattaaaaagacatgatataagcattttttttgtcttttcgtcgttttcaaaaatgcagctgatattcattcacaaatgaaactcttctttttttggagaattacaaataaatctgtaaagattggattcattgaaacaaatttgagtatttatcttaatattttgtatttttcacaatagaatgaataataaaagagttaataatttgatattgatagcgaataaataaaccttcaagaaaaaatcaaagtttacagaagcaacaaagagtttaacgtttcaatcgaaagagaatgccttcggtctccgactattcgtttcaaacgagaaaaaagtctttcgcacgacacctcactgcaagatgctgttacaaggcaataacaaatgttatcgtagattgcgtgaatttttcccaaggctgcaatatggctgtgaaaacatctgttccttcagctatggagaaatctgaaagggctgcgttatattgtttgaataacgaaagacatccaatttttatatccttattgcatattgttaatgctttctcaacgaaataagagaatgatccaaaaattcttccataccaatttgaagaaattctttcttcaattttggtcataatattgcaaatctcttctttggtattatccattgaataattcaatttatcatttccacccaaaagaatatccgcatccaattcatcgtcttgttaatgataggattgttcctcttgttcgaaagaagcttcttttgaagaagttccttctgtatttttgaaagtaattgaacaatttgtggatcttgtttgataatgaaaaaattcaatgctttcgtcatttccacaaaaatcttcctccaaaaataaatcatcctgttcatcgaagttataaaagttagaacaatcttcttcgttctcttcgctttcttcatcgttttcttcatctctgtatctataacttcgatcgctgaataatgtttcttctaagtcttaaagaatttgttgtcattcatttatctgtgaatcaaatgaatcggatgagatgcattctgatctcatagaattaattttagaaggcgaagaagaagaagaagaagagggggaggagaaggaaaaggaggaggaggaggaggaggaagaggatgaagaagaatcttcactcgttaatgattgaagttgattatctttcgatgaattaacttcagagaatgcgtgactaaaatagatcaaagaaagctgagatgataccgaatgaaattctttggaattttcattgtcttgttgatgatcgatagaagataaacacaagccagttgatgaagctgaaagattaagaaatatgattatataataattgttaagtgtgataagaagatttttgatatatatgaaaattgacagacaattttttgattgacacagtttttcaaaatgtgcatcaccaaatttgcctaatctgagctttgttcctccttcttgcgtaagagcataagataaggcaatcaaatctcctttttctccaaccaataaattattaaataaagttatccaaatatgaattattgctccaacccattcactcgtttgaaagtgtttattttttaataataactgaaaataggacatagcatccaatagtttaggaaaaactgaacaaagtttgaaattgttgctttcaaaagctaaatgaagcttttgaagaggataaagcaaaatttcagttttattgtatttaaaaccgaaatattatccaagaaatcgtttttgacaactacgtaacgtcttttcctaatgaaagtgcaaatatcacttatgcaaaaccatcttgtgtaagtaaatgcaggacaattcgatttaagtagttttttcatagctatcgaatgtgaattcattggaaactctgttaaacttctttttccattttaagaaatgaattttctttaaaagaatgggaaatagccaaattaatgagatgattgcggcaataaacgtggaaaggccaaatcgaaattgatgataacgaacattcgtcttccttttaatttgataattgttgcgactccattttttgttgtagaaatccatcactgcacaatgatcaaacttcagctccgtaactcatcacttccttgatgcatgttttcgttaaattttcgtaatcttcacaactgaggcagggatttgttaatttccaaaacaatgggatagaattttcagagtgaatctccaatgtgacagctgtgcattttttacccgctattaatccttcatctatcattagacctacgcattaatcttcaattgcatttcctctctcctgaattgttttcgattttctttcttcaatcaaattagtaattttcgtgggcatcagatgaggaaatattgaagaacttggagtgtctgtctgatgttgtgagtattgtattagagttttcacaaaagaattaaattcctttgatcctgcagaaagaaaagacaggttgcatcgagaaataagattttaaaacagatcacataaaatgtttggtttttgattatatttgttctccgaaggaagcacttcctttgcagttttatcttttgttgttttttttgtccaaaaccatttgtccagcattgtatttagtgacgggaacttgtgtgatttgattgatatcgaatattcccttcctgagcagccacaagccacttcgttcttttcacacatacacataaacattcgatgaccatctatttttgttattccatcaggtttcgcacgatagaaacaaatccaaatgtcattgcacaaaatcagaaaatgcaacttgtttttgaattcatttttctttgttggatgtttataaccttgaaaagaaacaataaacataaattatgaatctttcgatgaataagaaaaaaaaaattctattcatagcaaacaaacatataactttttcattgataatgatcgattcaacgtgaacaatcctgcaatttgcgttttccagttctttcaattttctgtcaatcgaaacacgctgaacgaaaagcggtaaatttgtattaatagatcaaacaaaaaccgaaatatttcaagcaaacaattacgaaatcttccaaagacttgatgaggtaaattggaagagatttgacgattgcatcaaaattttcagccatttgaacttttgtcagtgacggtcaatgactgtcaatgacaaatttggactttgtaattcctcaactgactttttttgtcattcaacaatttgaatattgggagattgatcttcaaaaacgtcaaaaaaaatttccaaaaattcaaaaattgttaatttctaatttatttttgttgattgtgttatgaaaaatagaaatatgtagaaataattttttttgacaaatcgataaagtcctgtcagtcattttgtcattatttcaaaattctcttgtcacgtcacagaggtgtaattataattttttgattctttaaaaataaagtgttaaaaacacagatcgcgaaaggagcgcttttgaacctatgccagattgccctaaatgaaaaagcaaaaagaaaatcagggaggaaatagaaggatacatttatcttttgtgtcaaacttgcaggaaaaaaaacctcaatatttatgaattccattttatccaaaatgaaacttccgataaatatagttttgtagatttttttgttcttttggattggaattggactgaaataaactcatttgctgaatggtttttcatatccaacaaatggaaattagacaagtgttgttcgagttgtgtgtacacaaatttggaacgaaacgatgccgaaattaggaggaccgggaaaatacgtcgaaatagatgaggctgtttggaggagaaggaaatatggaagaggaagaaagaaggatttgctgtggattttcggaggagttgagaggaaggaaggaggaggagctggaacaaatattgttatcatcgtgccagacaggaaaaaagaaacattgatccctattattcaagaaaggatattagcagggacaacaattattagtgatgaatggaaaaactaaaattgtcttaaagatattggtgatgaacatatcaaagtctgtcatataacgaacttcaaaaatccagaaacaggtgcatgtattaatacctttgaagaattaaggagatatttaataggggtttttctaaatcacgaaatttaataaaacattcattgcagatttcttatccatgtggcttgttcaatggaatctaaaaccaagttttgaagatatttagcaaaaaatgatacattttattttcgaagaaaaaacaattattgctgatgaagaaattgatttatctgaaaatgaagaaatttctaattctgatgacattctgtttgagttgcacaatacagaaattaaagaaaatacaaatggctttgacgatgtggagaatgcttcaaaaaattctgatgaatattcagtaatcttcagttgaatagtcaaaaaaaataacttttattagtttttattgtacgttttccaacaactttttttttaacatttcaacactttattgatatttatgaaatcaattgaaaaaaaaaataatctcaatttgaaagttccgaaattatttttgtttgttaacaatgttttcactaaattttcagacgagacagcgttcataatattgcttttcgttcccgttagaaataaggaaagtcaattatggtgtgttagcgacgataaaaagacttgcactgcttacaaggataactgggacacatcatggagagtaatttttggaaaaagttattatgctgcattttcatttttctcaaagtcagaaagatatggcaaagattcaaataagtgaaaaggtggaggattgacacattcacaaaagtgttcgaataattgctcaatcaattttcaacaaatgggaaattctttttgaaaagtcacaaatgtttaattttcaaataaatcaaaaatttaatattttgcacaaatttatgtttcagctcacaaatctcctcaagaatgtctgaaatagcattatccagaaatttataccatattagagaagtttggtgtatgcaaacaaaaatttgagcaaaaaaggaaatattcagtaaattttaaaaataaacatttgcgacttttcaaaaagaatttcccaaatacagggcgatacttcaagagctgtttcaaagcctatatcatcacatattgattaagattattgatgtgacaatccggaatgagacaacaattcgactatttctgaaacatgtaatggcagtggcaatcaacaagctattacaagtaatgtgtttggattgccctttcatattaacaagagagagtcaacaagattcaaaacttccatgaagccattcacatcatcaatagataggctgaaacattaaattgaagggatgctaatcataagcaattggaggtaaaacaatcacagaaatttattttttataaatcatatttcacaaaaaaatcaggaacacatcatgaatattcatcttcttcaaactcattatcacacacattttcaacatttgcatttcctaatttttcaaatagctttatttcgaattaatcaacaaataacagacatttgaatgttgatttttaaattgaaaaaacacttttgttcctgacaatcgtattcgaacgaacattttgaaacaacaaaaaatacaaaactttcattttccaatcaaaatttcacaaaagcagcttcaaagaataattattaaattacaagttttaaagactttcactactgcattccaaaaaacagtttttcttctccatcttttgcccactgcaacaaatcccactcatattccatttcacaatcatcaataacattttccagaaaacaaaacgattcagcacaaaaacttttcacgttcaattcaacaaaagccaatgatccgaaaatgaattgcaacaataacaaaatgatttatgagaagattatgaggaattcaattttcggaaaagaaggatctttggaagagaatcaaaaaaatttcaacgattatctcaatgatcaaccttcaaatgacaatcgatacaaactgagaatcttttcaccaaatgaaaagagaataatttctaaaccaaaagtccaactctggaaagagtttacaagtgaaactaacattcacatttccctttcacacttttacaagttaactgttcatttcattaaagccaaaaaaagaaaattcatgggtggactttgcaatcaatttaattccttgaaaaagaagtgtcaatcatcacaacattcacttaaacacacagaaaatgaaataagcacgtttcgcttcttgcaacaacacagaataattgctgcactgcagaggaagaatttcaatgaatcaataaatctcattaaagagggagaagttgttgtttttgaatatttagaaaaattgaaacttcctcttcgtagtatgcaactccatcaagaattattctcatgcaatcaaattttataatttacagtgataacgtaccaacttttgaacaaccaactctttaaaaaaaccttcaacatcttttctcattcgctgaacaacaatcaccaatttgaaacagactgtttagaatcagtcctcaatcgtcctttttacacaagttctcgaataataaaatatttttgtgattctggcccgcacaatcacaataaatacgttttgaattttattctctttcctcaaacaaaagtattcagaaacaaaacatgtgaacttaattattttgcatatcaccacggaaaaagtgttgtcgacggtgaatttggaacaatgacaaatgcagtgaacagttatcaatggaataacgaaattgaaacactcgaggatttgattatgatttttttttttgaacatgcaattttagatattttggggataaaaagaaatttcaagctttttaattgaaaaacgatttcctttttataaacttttttaaaatcttaaaaactcaataaaaatgagtccattttttgacaatgatgtaatgtcaaaatgctttatgtataaatttgaatgatgtctgtaacaccaaaaataattcgatttcggaattaataattcaaaatcgaaaatttataattcaatttcgtaatttattaattcgatttcgaaaaagaaaaattcaatttcgaaaatgaatatttttttgatttgtggaatgaataacttgtgatttgggttcgaaattctctttatttttatttcatcagcaa
>LSRY01000237.1_1_8538
tggtgagaaggaggggaagagagagaagaaggatgagaagaggagtgtaaatgagcttgaaagtgataaagatgaaaagggattgttgtatctgacagataaatgcatcgataatgagaaagaagaagaagaagaagaagaagaggaagaagaagaagaagatggattcgacaaagaaattcgaaaggcttagaatgaatgttttttaaatagaagatgaaaggagctgaaacgaagaaaaagcccgttacgacactatcaacgttttgttttgattttcttcctgaaatcaaaaattgaagaaggattcagcagctaattatcgaaacaccattccctttctcaacatttgcttctgcaagcacatcatcttcattcacttcttcttcatttcccatttcttctttcttcttcttcttcttcttccttttcatcatcattttcctccttatcctcttctgcctcttctcgcttctaaagttctgctggcgtaatagcttttggtgaaagaaccacaacctccattttcaaccccaccttcttcatcaccttctcctcagcttcttccttgcataagattgtgtaatcccttactaaatcgcatcgtcgtcgatcttagttatagaacgctttggctacggtgataaaaactctatcaacgctatcgcaaacggaagcagctaagggttaaacagattataacctcaaagaactcattcacatccactgtagaacaaatatttgctctccaatttcgttcacatcgaagcagtaaacgaaagaatctgcaacaccagcaaaacagaaagcatttccaaagcgtcacatcgcagggatgcgcaacaacccaactcagcatatcacgtattaccacaacatattcacgtggtaacagcagcagcagcgataccagatacagtggcatgcgactcatattcacctcagccgcatttcgatatcgtcaattacagctgctaacgtatatgttgctgacaagaccgatgcatccgaatgaccaataacagatgctgttgatgaagacaaagacagcttatcgtctcctgtcacctttttctctttgctttttcgcctcctgaatggcgaagcagatctccacgctgctccacttgaagaaagatgaaaaagaagaatgaataatgaagaatgaagaatggagaatggagaatgaagttgaatgaatagaagaagcagaagaacgtttatcaaggttcgagaataacttggatttttttgttcaaagcgaagattccgaaagagacaagcgaaaatgtttccaaaacctgatgaatctgaacattttgagataaaaaagagaaagaccatgcttctgtcagctcaaaaattgaaggatcttccagtttcttattcttccacagcatttccattgacatatctgttagtaacttgcaatagagtgaatgacttaaagtNNNNNNNNNNNNNNNNNNNNNNNNNatttctatcattttcattggcaaaatatccttattcctccttctccttctccttctccttcctcttcctcttccttcgttcacctcttcgatcacgcagaaccggctgatcttcatgtcaggaaagagtccacattctgaagtttgttgatttctgtgtgccaagttgacgctgctcatggagcagctgaacttgttgaaggagttgaaggagaaggtgtttgcgagagaggtgaggtggaatatgttgtggttgtgaaaagtgagaccgttgatgaacgtgtggttgaagaagagggagctgactgagaggagaagataataaagaaaatgaacgaagtgaattcgcagaaaaaacttaatggatccgtttgagaagcgataaaaggatgtcatgagatgaatggagagaaaagtgttggagatcaaagaagaaaatacagcaatattttcaaatgggggatttcgatgaagtggagctgaaacagaagaaagatgggtggtgaatggagaataaagttaaagaatcatttcaaaagaataattaggaaagaaaactcgagattgactctgttgtgatcttccaatgctatttcctttccattttgtttattgttataataaatcgttggaatgaactgctggagcaggaacttggtgatgatgtttcatatcaataaatataaaaaacattgcatccaattttaaataaactaattatgtatattaatatctatctgtattatttctttgtttattagaacagtttagaaagtcttgaaacttctattttcctttcaaagattgattttttaattttttattgaaatctggatcaataaattcttttccacaaaaacatcaaaaaggtatgttattatgtttaaataaataaaacaaatatatatgacagaaatgaaaattaaatacttgcaaaaaaattaattaaactctttgatcaaaaaataccacaatagatttttttttctatttttgatctttttttatgatgtcaaaaaaaatcacccatatatctattatgatttcatttttgttaatttaaatttttttttgggatatttgtaaaagataaagaagctgaagaattggataaaccatactttgacatgccagcaagcgaggatgagttttttgctgaatgcgggatagctacaaaaagggagacaaaattacaaaaaaccttaaaaaaaaagcaaaccgctttcattacaacgttatattcaacaagttccaattctttctccttctctccatcgcaaatatagacgggcggaaaaactctacgtgccatatgccaaattacttaaaagccaaccttttccaatacaatcatcaacaatctcttcattcattcaatttctctgcattgaatgtttatatttgataaaaagtgttgaaaatgttattatcacatctttaaaatcgtaacatcttcgacagacaaaagaattcgacttttctagtgaacaaaaacaaacaattcgatctgcattttcttctgttaggaaaagtggatgcttcaaaagaaaaggagatggaaaagaagcagcattattggatgatgtggctttcatcattgagagagacaattccagcaatatgctttttgatttggattgctcacttattctatttgctgtgcattacggagcaagatcaatcagatgtgcaaacgtttttagggggatttcaaaaacgtcatagtttcgaatttccgtgcggattacgtcttggttgaaatcccaataagaaggctaaagttccatcggaattcaaaccattcagtcacaattgaaggaaaatttgaacattcaagtttgcaggtttgggttatttcttgcataaactaatgaaacatcaattagaacagttttcgaggctcaagacaatttgaactttacagaatattacgaaattttatgtcatttttcgttttgaagacaaaattctgaaaaattccatacttaatacaaatattattattaaacatgatcctgttagcaaaataaaaccctttcgtagtgatgtttgaatttttctgacttatctgtgattattcttcatcatggaacaatatgctgaattttacaaaccgaaattttatcatccacactatatatttcttcaagtttttaaaattccatcacctctctgaaactttttcaaagtgatctttttaaaggcacccctggaacatttttcatttttattcacttatatatattgaaaatattgcaatttttcaattttgtttccaaaaataaaacaaaaaagcttacactggaaaatattgattatcagaaaaaagttgaaagcctaccccaaacatctgacgatgcatatattgcaagagagaaagtgtgcaaaaagatgatgaagcttatgcaacacttcctttctccaacaaaaacaaaaacacaccaatcacatcactcttttctctccttctccactcctcaacgaaacaattcttctttttctgcaatcttaacaccacacagaacaaccaaaacacttttttcaacatacgaattaaactctgcatctgttgaaaaagaaacaatgaaatgcgaaaatgaaaaggaagaaaaaaagaaaaagaaaaaaaatgatgaaaaaagtgattcagataatgaaaatttagataattatgtaaattgtttggattcttccagtgaacagaaagaaaatgaattagaggaatatgtaatcaaagaaaaagcacattcgataattgaatttagaaaattgaaacgaaaactttagtcaaatttaatcaccatcaactcacaacacagaacattcataatgtcaaaaaatcttatccatctctgctttaaacttatcttcttggtgaatgggaacataacgttctgtttaaaaaggctttcattttgaaatcttctaaaagaaatatcaataatacgttattatgaaactatttatgtggtgaatgaagagatttaaaaatgccgaaattcaaataaaaattgatcaaacccattatataatttttttgtgaacaaatttttttatttttgatgtatttgttatatatacaaaccatgaattttttattttttgtatatttccatccttatgacatcctgtttgaatgattcaaacgtagaaataagcaaaatgaatgaaactttctcttgtctttcttgttctttcgatttgcttattgagaacattcttcaaaataaagaaaaacgattccaaaaatgcaaaaagaaaattcgtatatatacaagatcggagacaatgaggcagtttggatgttataaatgtggaaaggcaaaaagcattttagatggaacttcgtttcgatattcaaagattccagtcaataaacttcttcatatctttctgtatttttctctaaaattgagcatcactcaatcaagcatttaactttaagttcacagaaagacagttgaattcaggtttcctcgttaccaatcaatttcttcaaaaatcataacggaatgtttaaaacttattggtgaagagggtcatatagtggatgtctacgaagctatattgagaaaaagaaaatttcataaaggaaggaaaaaggcacaaatctggcttttttgaggaaaagaaagaaagcatgaagatggaggaggaagattttttataattcgcgtgaggaacagaagcagaagaactttattccctgtcattttagctattataaaacaaaagacagcaatttacatagatgaacggagaacttacaaccgcctaaaagatcacaatttcactctcatgactatgtgtcacaaatatcattttgttgacccaattacaggtgtttgaacaaatagaatatatggtttgtggtcaaggtttcgtgcgtttttgcctagaactggtgcaaaagacaaattcattgatgatttcattgctaatttcatgtttcattcttcaaagaattacactttcaaaaaattagcaaaagaaataatgaactctcttccaactgatgataaaaaagacgatgatgaatcaagaaaaattgatggagatgatgatttaatgaacccactttgtggaagactctgattcaagcagcagttgcagcagttttggagcaggagatggcttatctgcatctgagtgtgaggattcacagaaatttttggaccgcaattgtcttttaaaaaaatatttaaggaatttttattttctcaaacacttttcgatctcttcattcaccacataaatagttttgtaataacttattgttgatatatctttaagaagatttcaaaataaaagccttttttaacagtacgttttgttcccacttaccatcttcttccattttcccttcggttccttcttcctcttcttcttctttatcttcctcctcctcctcctcctccacccccttcgctcagtcaacaacatccacatctcaatcgcaacagctttacgcctcccattagtttccgagaaagatagattcgtcattgaagagagtggggaaaaaaggtgcgaaacaatatatgaagattaaaacactatggtcaaaagcaactcaaaagaagcacggtttggttgagaggttgcttataaaatatgctgaagttgttgaagaaaaaccatggcctctgactcctgaccttgctcgagcatttgttcttttctgtggaaaagaattcaaataccctctgacatttttcggctatgtcgtcattcactccctgaaaagaatcaacatagaaatgagaggaaaaaaacttaataagaaaacatccatcacaatgagagaggccgtgcgttgtcttcgtttcgctagaaatgttgaaaagaatgttataataaaataaccagcattaatcagagatgttaaaagaatagttgaattcataccttcttcacttgaatccagggagatggaggcttcattatgcttggtggctgtccacacatgtgcacgggctatcactttggcaaacgtgcatctctcagacataacaagagtaatcaaatcagaaaaaacaaagaaatttttgttcacacttcgatataatcgaaccaagggctcagcaaattggaggcacgaggttacaatagaaggacaggaggaggaagaaagcggagacgaccctgtgttttggcttatggattatcttatgaaaagatgtggaattgttttatcagaatggtagttaggaaaaaacaaagcaaacctcgaagaattgctgtgcccaatcagcaccgactcaatgtgtaaatgatttaaaactcaaacggtcaacgcgggctatccgaggagcctctttcacttccatttcctatgaagtggtttcataaactctgcactccaaaaatgtgagtcaaaaaaattcaacaaagaaaaatttttgaaaacacggttataactgcaggatggacacctttcgaattgtctcaggcaggtttcatcaaaaacgttgtgaagagcgagatggtttcctctaggctagtcagacacaaagaagaaggtgagaacgagcttattattgatgaaacgttgcttgagcaaaaaacgtttcattgtaattcaaaaacatttgcaagtgatgagaaaagcccatatgattcaaacaaagccatcgttaaagaaagagcgagaaagtctttcggaaaggaagaagtggtaatatgtttgatagaaagatttgtgaataatggatcaaagaaatcgattgaagagaatgaagatttgaagattattgcagaaaattcaatggaaaatattaataagaaaaaagaaggataaaagaaaatacacttttactcttttgctgcaagatttgcacgaactaggttaggttaggggaaaagacgacgcatccagattcttgaaacgcgtttttctcggcgggggagtgggtgcgggagaaaccgaaaatactgggtgacagtgcttgcccacctctaccaccagacaacctttggtgaggaacagacaccgccccggggggctgtggcaatcacaaaaataaatttggacaaccgtaggctgcacaaaaacaaaccctaacctaactcagacccataattaatttttttacgtttctccactcaaaaaactttttatgaaaaaatcgtgtggcaactcgatattaatgcatataataaactgttagaagtgtaaaacaaaagaaaaaagcaaaaggatgcaaaacaaggaaaaatatttgtgaaaaaaatgtcaaccaggttaggtaatttgacatcccatatcaactcacctaaaaaaatgaatttttgaaaaatttctatgaaatgctattaatatcgaataaaaacatttttaatatgtttgtaatttattaactcaattaatatttgttattaaaagggttaatcaagaaaaaattgaaaattcgaaaaaaatcaaaaataccataatgaaaatttttatttttcagtcatcaaaattatttcacgaatgggatgatttgacttaatacaaagcgtgcaggtggtaattataattagaacgaagtgatttggcgggatgttcgcagcgcgaagaggaaaaattgcaaatgccgaaaaaccaggtttgacttctgtttttttcaatgatatatacatgaaacaaaataacaatttcattaataacatattaattatagatacaattgataatcacaccgttttttcgctgtttcatcgttgttcgaaagatttttttcaactttgcaaaatttgacatttcagtcaaattagactgaaaaaatcagtcaaataaaaatcacggtttgctctgtttttaatgaatatttttatttgattaacttttttattaattttaaacatcaatagaatactttttaacaaacaaattcactattttgttgtttaaatagcaaaatataacaaatgctgtttaaataacagaaatatcatattttagcttcttttattttcaatcttactcacaattatttaagatcttgtttttttcatttcaataccacaaaaatattaaactacaattaaaaatggtactaatttctttcaaaaacaagt
>LSRY01000814.1_22289_32711
CTGGTTTTATTCTGAGTCAATATCTTCATCAGCCATGCCAATAAACAGCCCACTTTCTTCCTCAGCCGGATCGTTCTCCGAGTTCTCGTTCCAGTCTGTTTCACTCTcgaattctttttcatctcctttatCTGCCAAAAAACCAGAATTGTTTCGAAAAaggataaataaaaaacaatgattCTTATCAGTTACTAACATGCATCAAAGCGCACATTCTGCAACAAGAagcaaatcattttttttttcgcttCAGACAGTACCCATTTCACTCACATAAGCTTATTTCGTGTCGCATGCGATAGAAGTTGAAcgaaaaacgaaaatgaaacacCTTATGCaccaaaaaattcaaaccaTTTCGGACACACTGCATGTTGTCTTCTGCACTCTGACCCTCCTGCACGAAATTCAAAACTCAATCAGCAGTATTCTTATCTTGGATGTCTGTGCTTCGCACCTACGAACAGTCTTCGTTCCAGCTTCTATCCATCCTCACCCTTTCAATCGAAAATGCGTTGTGATTTGATGGCTGTGTTGAAATAAATACTGTTGGAtttctgttcaatttttaattattttcaaatattttatttttttattttttattttttttgaattttgtgaatattcaTATTAAAATTAGATTTTGTTGCAAATAAAGACATCCCAGAAAATAACCAGATTGTCCAGCAATGCTAATGAACGTAATGAATGAATATCGAATGTTGAGCAAAGGTGTGTGAATTGACAAAACATATAATTCACCAGATCGATGAATTCATCAGTTTATATTaacaattcaacaaatgagaTGATGTTCAAAAGATCGGTTGCCATGGTTGAAATTGATGGAGACATGATGTCCAGCAGCTCGTCAGATGAGTATTGCGATCTTGTGGATGTGAAAAGtgtgcattttttgatttttgcttttttgcgGTTAATGGAAGGTTTGCGTTGAATGCTGGTGGTGCAGATATGCCGATCGAAATATGGAAGCAGTGTGAAATTTTTAGTTGGGTTTTgatgtatttttgaaaatttggcaggattttgaaaaaatgtgacacaaaaacgaaaatgagGCTGATGGGGACGTCAAAGTTTTTCCGAAAGATACTGGATACGGACGAGTATGACAtgcattttaattttttcatgtgCAATTTGACGGGATTTGGCTGGATGAAGGTACTGGCATGAGATTGTGGTTGAGGAGCTGCCGCGGCTGAGAGACAACATCTACATGAGCCAGGATGAGTTCCAGAATCTGGACACGTACGATCCAAACAATGCAGATGTGTGTATTTTGTGCTGTGCCAGAGCAGCCACAGCGGGCGGCTCTCTTTTTGATGGGCTTCTTCTcgtttttgttgatttgttgATTTGTATTTTGCTTTGCTCTGTGTTCAGGATGTTGCGGACAAGACTCGGTTTGGTCTGAGCTCGAAAGGATGGAAGGACACTATTCGGTTGTATGGGACTTTTCCAGAAGTGCTGTttgggaaaagaaaaagtttatGGAGGGATGTGCACGATCTGAAAAGCACAATCGAACATCCGTGGATgagttttattttgttcacATTGACATGGATATCGCTGAtgctgtttcttttcttctttttctttgccatCTTCTACGCAACGAATTTTATCCGTGGGCCAGTTTTCGACAGGCTGGCTGATGATGAGCATGTGTCGAATCTTTTGACGAACAAAGTCACCAGATcggttttttctttcagccTCTCTCGGTCAAAGGGCCAGTTCACTGTTGCATTGGTGACGCTGacattgtttttctttttctttactCTGTATTTGGTAAAGCGAAAGAAATTTTGTATATCATTTGGAATGAACACTGCGCCGTTAGTTTGCCTAATTGTGATATTTGTCTTTTTGTGCAAGAATCTTGACaattttgtgaatggagatgCGCACACGTTTAACATTCGCAATCGCTTGGTTGATGGTCCAGTGACGAAACCGTATCCTCAAAGGAGCATCAAGGTAAGTGGTGCTGGTTATGATGTTCTTTTCAGAAAAGCAACAGCCACAGAAGCTGTCACACAAAAATTCACAGAAGATGGGCGATTGATGACAAGCGCAGAAACCATTTTATTATCtcttttattaaatttttttgccTTCTTTGGAGGAATGCTCGCGGGGCTTGTTGAATACAATTCCTGGCTGAGACTTCCAGAGAGGATGAGTCTCACTTttatcacattttttcttaCTATGTCCGGGCTTATTTCCACATGGgtgttattttctttgaagatgTGTTGTATGCAAAGTTTCAAAGGAGAGTGGGTGAGTGCGTGCATGCGAATTGATTGAGAAACAAGacattgcatttttatttatttatttatttatttattgaatctGTGATGCacaaaaatcattatttCGTTCATTCTATTCATtctattcatttattttattcattttatttattctgttctttttgtgtGAACGCGAATGTGTGTGATCGGAATGATTGGGTGTGTTGGCCACCAAACAGACAACATTACCAGTTCGTGGACAATAACATTCATTCCGCTGTTCCTGACAATCATCCCGATCCATATTCTTGCTTTCAACATGAAGCTATCAAAAGTTTATGATTTCGAGACGATATGCAGCAAGAGCATGCGGTGCTGTGGGATTGTGTTTGGATCAGCTATTGGGATTGTCATTGTGCTTATTCCATCGCTGTGCTTGGACGGGATTGGGAAGTTTGACCCGCCCACTTCGAGTGGAGAGGCATGGGAAGGAGCAGAGCGGTTCATGTCAGCGGTGGTTGTGACAGACGAGCTGATTGAGCGGGCGcacaaaatggaaagaaacaTGATGCTTTCACTGGTCCCGATGCTGGTGTGgctgtttgttgaatatgTAATGTTTTGTGTGGGGCTGTATCTAGTGAAAGGGGATGTGAAGTGGATTAAGCGAAGGgtggatttgaagaaagGACTGTTTGTGTGGCAGGCATTAGCTCCGAGCAAGAGGAGCAGAGAAATGCAGGAAATACGGGCAGATGagcgaagaaagaaaaagaaagaaaaagaggaggcgGAACGAGTAgagctggagaagaaggagaaagaggaagcaaaggcgaaagcgaaggagatgcgagaaaaagagaaagatcaGAGGCTGATAGATGTGACGCAAAGGGAGCTGAATGTTGAAGAACTGAGTGCAGCGATTGATGAGATCAACAAGTATTACGATGAGGAGGATCgaaaagaggcagaagaagttgaggcagaggaagccgaaaagaaaagagcggaggaggaagcaaagaagaagaaggaagaagaagaaaacgcgaaagagaacgagaatcaaagtatttttgatgaacCGCCCACCAATCCTGATATTCATGAACTTTGGGAAAAGATTCTGCGGAAGTGTTCGTTTTCGTGGCTGGTCTGAGCAGCATGTGGAAAAGTGAATGACAGACCAATTACACACAAACTTTTGTGTTTGgttctttgttttgatttttgattttattttcgattttattttcgattttattttcgattttatttttatttttatttttttattttattttattttatcatcttagaataaattttttcagtGTTTCAATTTTGTAACTAGTATTTCAGTTGCAGTTGCTTTTGCTGTTTATGagtttattgaaatttttgactGTGCTTTTGTTGCACAGTTCTTGAAGCAGctgttattttcattaagAAGAGttataatttttcttattcatgTTTTGAGATTTTTGGATATGCAAATTATGTATTATTTTTCCATGTTCGTGTTaaacttatttttattagagtattttttaaatatgttTTTATGCTTGtatatgaatttttaaaataattgcCCAACAAGGTCATGCgaattttatcaattttttgatatagGGTGCAAATTTTATCTTGACCTCAAAATTTTATCTCAAcccttcttttttgtaacttatttttgcttttttgatttgtaaAAAGGcttaaatcaaaaacaaaataaatagacttcttgatatttttgtttttcagaattctgttgaagaaaattttgatatttttatattcaaaatattattaatattttttataattttagGACCCAGATCAAAGACTTGATGGTTTTCCGGCAAATATTTTGTACCGAGCGTTTAAATCCACAGCATCAGCATTCCACATTCctatattattattttaacttatttttaacattttcaatttaatttttgacctttttttctcatttcactgTTTTTGCTTAAAACacgatttttttaaataaacaaGTGTTTGTGGCAAGTGCACACTTAACCTAACatgaaattttataaatattttttttcaaaacaataaaaaatattatttcaagCAATTATCAATTCAAATTAATAGCGGAAAATCgttcatcaaaaatgaaaaattttttgaaaagatcaaaaatcccataattgatattttttgtttgtgcacaaaatatggaaaatttGTTAATATGAGTatttataacaaaaataatcaaatgtttattaattatttttacaCACATGTCTCTTGTTCCTGATAAAAAATCAGATGTTACTGATTATAACAAGCTATTTCAAGATTTAGAAAAGAGTTGGGAGTGGTTCATTCATATAATCAACTTTgatgaaacgaaaaaatgCCCATCTTGTAGAAGATATATGAAACTaacaacagttgatgaaacaaatcGATCATGGAGATGTTCAGCATGCAACAAATTCAATTCATATTTGAAGGAGACATCTTTTTATCGAAGTCATATCAAAATCAActcaatttttcttattcttttgcATTTCGAGCAAAATTTTCGAATTGATCAGTGCTCATATTTGACTGGAGTTGGTTGAAATACAGTCGGTTATTGGTATTCTGTTGCTCGAGAATCAATTGGAATTCGAATGTCGAGTGTGAGGTTTGTtcttggaggagaaggataCATTGTGGAAATAGATGAGGCaacacaaagaaaaagaaagttccacaaagggaaaaagaagaaacaaatatggCTTTTTGGTGCagtggaaagaaaagaaaatgatgaaattggaaaATGTTTAATTATCAGAGttccaaacagaaaaaaggagaCTCTGATTCCCATCATTGAAGCCATCATTCAGAAATGAACATCTATTTTCAGTGATGAGTGGTGTGCATATAAGTGCTTGAATTACTTAAGTTACAAACATCAGATAGTTTGCCACAAATacgaattcaaaaatacagaaaCAGGAGTATGTACAAATTTAATAGAAGGTTGTTGGTCTCATTTCAGAAGATCATTGCCTCCATGtggaatcaaagaaaagttcattgatgatttttttgcttcatttttgcttcaacgacaaaaagaaatgatattCCCAAGATTTGTGAGGAATGTTACAAATTACAAACCTACTGAAGCTGCATTTCCCCATGActatgatgatggagaaggagacgatgaagcagatgttCCCCAAATTGAGCAGGAAGCAGTTGAAattcatgaaaaagaatacgATAACCCAGGAGATAGAGCAGATGCTAGTGAATATTCTGAATCTTAACATTTATGACCATtttaaacaataattttttattttttcattcacttttaaaattgaaataactAAAACCTGCTATTATTAACATGTTATTTATGCATTACTgcaattaataaataaaaacaaagacgtttgaattatttttggctTGTAAGGGAAAATGAGCATATGCCCTTTTGTGTTTGGCtctttgttttgatttttgatttttgattttatttttgattttatttttgatttaatttttattttaatatttattttatttgggtgattatttttgaaatcataaaaattttcggggtgttgatttttcaaaaattgttctttttttgaaaaaaaaaattaaattctaaagagaaaaagcatgataattgatttttttagaaCAAATGGCATTTCCGaatcaaagataaaaatgtaCTCAAAAAGTGTTTTCACTTTTAGAATTCTTATTATTGATATTCAAGAGATATTTTGCACCGAAAATTTTTGtgtgaaaaatatgattgcaaaaaaaagTCACCCA
>LSRY01000598.1_32440_42817
GAAGATGTTTTTTGCCGTGAAGGAAAGCGTGCGTGCGAGGCGTTTTGTGGATGCTGCTTGCGAGCTTTGGAAGAACCCTTTTGTTGTTAGTCCGCGCTGTTTTCCTGCTTCCTCGATTGACAATGAACGAAACGTGGAGGCGAATGAACACACATTCAGATTATCCTGAACCTTCCCATTTGTTTGCGTCCTTGTCTTTGCCACGCTTTGCGCAAGTTCAGGAGAGATGCCACACAAGCGAAGGACCAAGTGATTTGAAGAAatcctttcattttattattatatcgaaggaaatgatgtgtAGCTCGTATCACTGGTCTACAAATTTTTGCAGGATGCAGCAGACTGTTGAAGCAATTCcattattttgatttctgtCTGTGCCTCTGGCGCAGCTCCTGCTGAACTTCTGGCCTGGCGCAGCGACAGTTTTGAGCGAAGCTCATGGATTTGATGGGTCACTACGAAAGAATGAACGATGGCACAAACAGGAAGGACACTTCTAGACTTGCGCGCTGTATACAAAAATCGTGTCAATTTCGAACTTCCGAATTATGCGTTTGTTTTAACAGTCCCCTCATCTTTTCTGTTCCGTGTTTGGGATTGCTCAGCTGCGCTGTGTTGGCCAGCACCAGCACGGGAAAAATGGTCAGGATGCAAATGgaattctgttttttgaggaaaaaattaatttttgaattttctgtttgtctAATTTTTTGTGAGAAAAATAGAGTAAAAATTAAGGCTTTTGTGGAGGATAGTATTTTTATTGCATTGAAAGGAcgagttattttttttatttttaattttttttattatttttttgaatatcaagaatttaatattttttttacggaaacatcaaaaatttcgaataatttacttttattaaaattaaaaatgtgaattatTAGTTATTATTAATCGAAGCACAATATATAATTATAAAAGGGGGAAAAATTCATTGATTTGGATAAAGATAGTTCAACATTTTAATATGATTTGAATATCTTAATGAGGAAATCGAAACTGTTaggaagaaaatatttctgaaaaaacaaattgtttcaaatcgaataaattttatttgatgttCATAAATGagaaacacttttttttatcatttctaAGGATATGtgtataattttttcaaaacttaATAACAActtttttccttcacatCTCTTTAAGTCTTTAAACTTtctgattaattttttccatttgatcttttttattggaCTGTGAATGAATAAGCTTggatatttcaattttgaaatatttcacttcacTGTCTGTTGCCAagcttcattcttctttaattgaaattttttccttgcaaaaaaattatctatAATGTTTGTTAATTGTCTCTCGAAATACATCTGATGAACGAAATAATTTTCGGATAcagacaaaaaaaattaagcGATATTTGTTTGGAGAATATTTGCTTTTGCACACAATAAAAGTTCTGTCAATTGTAGTATTGAGTTATTTTTGGTCAGAACACTTGagtctttctttgtttcgaTGAAAAGtgtattttatttgtgaaaCATGCGAAATATTCAAACGTTTATTcgttgatcaaaaaaaaaaaaaaaaaaaaaaaaaaaaattcaatttattttgtttttgttttctttttctttctttctttccttctttctttcaagtCAATTTGAGGGAAAAAACTGTctttcaagcattttttgcacaagACATTGATAAATTGCTTTTCTCATAACTTTgtttcgctttctcagaattaaaatataaattaaacCTTCATATCCGTAAACATGtatcattgaaatcaaaacattaaGCATTGtgacatttcacgaatgttaaaaaatggagcaatttttattgtgttttttgatttcaaaatgtcaatgaaaagtgtgtaatttttcaatgaaaatgtttgaagcaaaatattttgaaccATTTCATGTAATATTTTGATTGCTGAAGTGTGGGAAATAAATGGTGCGTctgaaagaaagtgaatcGCGACCTCTGTTCTGGTTTTTAATGTTTTAAAGGAGGTATCCTAATATACACCATCCTCTGTAATTCTTGACTGTGACATGTCCACCCTTTCCAATTCAGTGAACCTGCAGGCCGAGAAAAGCATTGAAAGAGTTATAACTTTCTGTTTAAGTGTTTTGATAGTTAGATCGATATTTGGTCCCAGTTCATTTTAGTATTTTAGCAGTGTTTTTGAATTCCATATCTCAGGCGCTGTCTTCTTCCTTGCAGTGTCTGTCCTTCTGAACTACCGGAAAAGTGTTCTTATTATTGGGATCTCACCCAAGGCTGTGTTGAATGCGATCgatgagaaaaaggaaacCGCTGCTCTGATCATCTGGAGCACAGACACTTTCACCCCTTTATTCTTAAAGGATAAAAACATGTCTGCACAATATGCCGTCCTCTCTAGTGAGTTGTCTGGCATTTCTATGTGTGCTaatattttccattgttCAGAAAAACGTGCAAATCCGAAAATGTATCCATCCCACGTGGATTGTTCAACTCCAAGCCTGCATTGCTCTCCAAGCTCTTCTGaaatctttctttccttaAAGGCTTGTTTCTACCACTGTTGACCTTTTCTTTAAAGCGCTTCAGAAGAATAAATCCAAGCTTCCCAGGAAAAAGACATGCtcatgtcttcttcattgatggTACTTCCTTCAACTCCTTGAAGTTGAAATCCAGCTCCCAACTGTAGAAGTTGCTTTCGCGTGAAAGAACTTCCCAGTTCCAGCCTTTCCAGTTCGGCAGAAGTTGAACAACTTGAGCTCTCTCCTGCTGTGCTTTCCGAATCACAATCGGAATCAGCGGAATCGGAGgatgaacaagaaaacaTTCCTGACTCCATAAAATTGTCAGTCTGTCTTCGGATATGGGGCTTCCGATGCTGCTCCATCTTTCCATTatatgattttgaagagCTGCAAACGCGTCGAGAGTCGGTTTGACTTTGGTGAGCGATGTAACTTTTTTGAaggttttttcttttatggTGTAGTCCCCTGCTCTTTCGAGTCGAGATAATGAGTCTGCTCTGTTGTTCCGTGCCCCTGGAAGATGTTGTGCTTTCATCTGCAccttctttgcttctttccACTTCCATATCTTGTTAAGGACAGGCCTGAGTGTCTTTTCAGCATTCCATCTGTTGACATTGAAGACAACAGAGCTGTTGTCAGATCTCAATTGAAGTCGAGATATTTTGTTGgttttgataatttgaaaaaaatggaggATTTCCAATATCTCATCCAACTGTTCCCTGTGGATTGATGATTTGTTGTGAACATTCTGCGAAACTTTGCACGCCAGTCCAGAATCATGTTGTTAACTCTGAGAGTTGCTCCCCAAGCATGTTCTGAAGAGACTGTTGTTAGCACCAATTGGGGAATAAACGTTGGCTGCAGAGATCTTTGCCTGTTCATATTTAGAATCCATTTCCGTTCAAACACTCCCTTTTGAACATAGtaattccttttcattttcatactCCATTCCATCatgttcatatttttcataaaaaaatatataagcattgtttcaatcaaaaagaataatctttcctttcaaaaatgacaaaatttgtctttcttttcagttAAGCCTATaacattaaaattttctgtCAGTTATGATTCTAAaattaaattgaaaatttggaAAGCAATGAGATAAGAAGCTCTCTGTTTGCTTTCTGAATCCGATTATTCCTCTGTTTCCCATTTGAAGAGAGAATGGAATTTCTTCCACATCAGTTAATGATGATTCAATTATTTCGAAaacttcaaatttcaaacaaaaagaatcaaatatttgataagtaattaaaagaatttattttcaaacattaatttataaaactatcttttcatcatttttatttctcaatctattttttctcgaacaaattttcaaatatcattCTTTAAAATACTCTTTCCATTTATTAGAAATTTAATCCacaattaattgaaaatataatatttACTCATTAAATTCCAATTcttgaaaaatttcaaaaatctgaTCAACTTGTTTAAATTCATAATAGttattcttttaaaaaacatatatcctttttttttccatacNNNNNNNNNNNNNNNNNNNNNNNNNNNNNNNNNNNNNNNNNNNNNNNNNNNNNNNNNNNNNNNNNNNNNNNNNNNNNNNNNNNNNNNNNNNNNNNNNNNNNNNNNNNNNNNNNNNNNNNNNNNNNNNNNNNNNNNNNNNNNNNNNNNNNNNNNNNNNNNNNNNNNNNNNNNNNNNNNNNNNNNNNNNNNNNNNNNNNNNNNNNNNNNNNNNNNNNNNNNNNNNNNNNNNNNNNNNNNNNNNNTTTCAGAAGTTTCCAATTGTGACAAATTATAcatattttatgaaaatgatagATAATTGAATAAACTGTGAGTTGTAAAAATCgaattgttgaaattattatttttatagattttttgaaaaaaatattgctaAAGTCATTATGAGATTCATGAATCGAATTTTAATGTATTTTCTTAACTGtcaattttgaattcatataAGTGAAAACAAAGTTTAGGGAAAAATTTGAACTTTCAGTAAGTTTCTGAAGCGatagaacaataaaaatcagTTGACTATTGAATAGCTTTCAAAATACGGAttaattagaaaaaataGGAAATGTTGGAAATGTGACAGAATGATGGAGCTTAAACTGATCAAAAAAGATAGCGATTACTATACACATAGATGTTCAAAATGTGGAAAAAACAACAGCAGGAATCAaaactcaatttttttggaatttcatctttcaccATTCAAACTTACATCATtgttgaatcattttttgttcaaacaCCCAACAAAGGAAGTTacatttgaaacaaaaattccaaacaaaactattgtgaaattatttgaaaagttgagaagaatatgttgttattttgaaacattcgAAATGGAGAAAATCGGTAAAGATAGAATTgtggaaattgatgaaacattaattcataaaagaaaaaatggtgTTGGAAGAAGCATGGAACAGCAATGGTTGTGGGGGGTCattgagagaaaagaaataggGAAACCACAAAAACTAATTCTAGAATTTCTTCCTGATAGAAAAGCAGacacaattttttatttcgtcaaaaaaaacattgaaagatCATCAACCATAATGTCCGATAAGTGGTCAGCGTACAATCGCATAAGTGAAAATGGATTCACAATAGAGAGCGTTAATCATTCTCTTAATTTTGTCAAACCTGAAAATCCAAATGTTTACACACAAACTATTGAAAGCATATGGTCCCATCTGAAAAGCCACATTccgaaaagaggaagaacatatttaaaaacaaagGAATATGTTTACGAGTTTCAATTTTGATATAACAATCGACTAACTCCAATCTCATTCATGAAACAATTATCAAAgattgattaaaaaatttggaaATTTTTCTTCGTGCTTACAACGATAGTGCTGCAAATATGAATAGTGTTTTGAATTAAGAAAGGAAATTCGAATTTTCAtcttattatttgaaaaaagaggaattaagaaaaagaaacagctGTGAAATgtgtgatgaaaatgaacttgATGAAGtgttgaatattttaaatcagcaaaaattattaaatgaatttaaaaaatatgaaaattttcgaaGAAACTTAATTGAtgtcaaagaagatgaaaaagaatcagaTGAATTCAAGTGAACGAATGATGaatattgaaatgaattctatgttgataaagaaaaaaatggaaaaaaaaaattatagaATTTGttcaagaaataaaaacaattcgaaaaaaaagaaatgaaagaaattaatcaaacaatggaagatttgaaaaaatcattgagAATCAACAGATTGAAACTTTAATtcttgaaacaaaaaagttttgtgaaaaaaaggaaacaaaaattgaggagataaagataaaagaaaaagaaaagaaacaagaaattgaaaagaagccAATACTCAGAAGCTTCATCAAATCAAAAGATATTGGAACTGAACAGTCTCCGAtaagtttttgaatttttatttcacaacaccatttatttcatgtcttaatttttttttaaaagttccttttttataattttcaaataaaataaaaaatcatatttacatcaattttctgttctcACTCAATAAACTTCACTATTATGGATATCTTAACCTTAacaatgtttattttttccatttcagtAAAATTTTGTGAGTTGGAACAGAAATgtgatcgaaatatgaaatttttatcttatttgaattttaatcaaaaggaactttacaaaaaaaatttttgacatGTACTTAAAAATA
>LSRY01002029.1_1_6631
ttgcatttttgtatttttataaatgttgttttattttgaaacttcattaaaaactgtgcaaataatattaaaataaaatatgtttttctttctttaaaaattcaaaatattaaagtgcatatttcactcgaaaacataaaaaaaagagccattattaatatacattaattcaaattttttaactttagcaaagtcaatccatttcacaaatggttgaaaacaaatcatttgaaaaagaattaacattcagtgagtttttaatgcgatcgaatgggaaaaatcaattggctattgaattgctttccaaatttgggataataaaaagaaatcgaatgtgctggaaatgcgaaaaagcaatggaattaaggatgcaaaaaaaagaaagtgattactatgcttataaatgcacgaaatgtgggaaaaattacagctggaattatgattcaatttttatggaatttcatctttcaccattcaaacttacatcattgttgtatcatttttggtacaaacactcaattaaggaagtcacttttgaatcgaaaatatcaaacaaaacagtagtgaaattatttgaaaagttaagaagaatatgctgttattttgaaacattcgaaatggaaaaaataggaaaagatcgaatagtggaaatagatgaaactttaattcataaaagaaagaacggtgttgggagatgcagagaacagcaatggctatggggagtagtagagagaaaagaaattggaaagccacaaaaattgattgtcgaatttcttccagatcgaaaagctgataccatattgtattttgtaaaaaagaacattgaaagatcttcaactataatgtctgacaaatggtcggcatataactgcattagtgaaaacggcttcaccattgacagtgtaaatcattctctcaattttgttaagcctgaaaatcctaaagtttacactcaaacaatcgaaagtgtgtggtctcatctgaaaaaccacattccaaaaagaggaagaacattcattaagacaaaagaatatgtttatgaatttcaatatcgattcaacaacagactcacacctgcagcatacataaaggaactttcaaaaatcagcaagaaaagtttggatatttttcttcgttcttacaatgaaagcgttgcaagtttgaaaagcattcttctgaaagaaaggaaatttaaattgtcttcttatttattaaagaaagaggaattgagaaaaagaaacaactatgaaatgtatgatgaaaatgaacttgatgaaatgttgaagaaaaaaagatcattaaagctaatattagaaataaaagaatcaacaaatttaaaaagaagaaaaatagatgatgaagatgagaaagaagagaaagaagagaaagaagagaaagaagagaaagaagagaaagaagagaaagaagagaaagaagagaaagaaacagaaacaaaagttgaaactgaagatgatatattttcatcagacattgattgcaaaactgcaagaaagaagaaaaagaaaagatatagatcatgcgatggaagatttctgaaaaacaacgacagccaacagttaaaaacgttagagtttgaaaccctaaagttttgtgaaaaaaaagagagaaagattgaagaaatggagaaaaaagaaaaagataaaacaaatgcaattcttaatcgaaaaatactaagaagttttattaagtcaacaaatattggaacagaacagtctccaataaatttatgaatttttatttcacaacactatcaatcacatcacattttgatcacgttgcaaaaaaaatcctaattaacgcaagtgttcgtaaatgaatttctaataaaaacaaacttcatctcctttttgtgaaatttgaattacacatttcgatgcaaatgagttaacaatcttgtaatcgtaaacataaataagtccatacgcatgtccatcagcatataaattttcatttgtttcattatattgttgaaaccatgcttcacaaacacatattggcattaacatttgcttcacttatttgttccatcttcacgcgcaagacacaaatatgctcagacaatgcactctttccaatggactctgctgcaatcccgattatgtcagtcattgtcttcacagttgcaccttcaggaaaatcttcaaccagcacacactttattaccacgtgcgatagtctgtcttcaaaatgcgataacacactcatcttaactttctgctttagcctgtccttcaaacc
>LSRY01001485.1_1681_12061
ttattattattcagCAGATTTAACATTTCTGTGtctcttcgtcatcatcactttcttagccttcttcgctttcttctgcttctaaGATATTTCCTCTCATTTTAACATTGTATCAGTTAATAAACTATCAAATGCTTGAAAGCTGTTCAATCAGCAGATTGATTACACCATCCAAAAATCAATTCATTCAGTTTTCCTGCTCTCAACAGTATTTTCATCGCCATTAATGCATCCTGCAGCTTCGCTGAATGTGCATTTGAActgttttcctcttccccagAGGCGCACTCCGCTCTGCTTCAGCACTTCGTACGGCTTCCGCGCTCCGGCTGTGCTTAACAGGGTGAATGAGGCGAATGGGCATCGAATGAGAAATGGCAGTGGAAGAGGGAAGGAGCTTCAAGGCACATTGCGTTAATCAGCTCGCTTTATGACACCAccaagaagcgaagagagaggagagtgcgttcaaatggaaaaggcAAAGAGTGCGGATTTCAGAAGCAAATAGATCTCAGAGCAGAGGAAATGGAATCAGTGGGAAAGGCCAAAggtgaagacgaagaagaaggagaaagacgaGTTTTGCCCATCGCAAATTGATTCTTTCGACACAAGGCTTGCACATGCAGCGacagaaaggaggaggagggacagaggaagagaagaaggaggtgatgaaaatgatgatgaacaacAGCAGACATTTTACTCGTTCAACAGCACACTCTCATCTACCCAGTTGCACATTGAAAACATCACAGCTTCATCGACAtttgttgcttctttttctcccttGCAACATGCTCAGccatctgtttcttctgtttttgttggaaCTCTACCGAAGCCACTAACTCCTTCGCCACCATCCACAGacttctcttcactcacACTAAAGTCCATTTGAGCATCCAGCCaaatctcttcctctcactctcattcatctatttcttcaatttcggTGCGTATCCCTCGTGCGATTCTCTGGAAGAGCAGATTGGGCAATGCAAGTGTGTTGCAAGCAGCAGTTTGTCAGCGACGAGGGATGTGTTTGATCCACAGAGCATCCTTCTGAACTATGCAGCGTATGTGGCTAGCCAGGAGATTCTGGTGGGTggtgagaaggagaaggagtggaagaaggatgaaaagAGGAGTGCAAATGAGTTTGTGAGatataaatatgaaaaaggatCGTTGTGTCTGACAGATAAATGCATCGataataagaaaaatgaagaagaggaagaagaagatggatttgaCAAAGACATTAGAAAggctcagaaaaaattgaatgggataaaaggaagaataagCCCGTATCGATTGAAACCACGCTTTGCTCAGCTTATCAGccagaaatcaaaaatccaAGAAATATCCAGCAGCATATTATCGAACGCGATCACTTTCTCAACGTTTCCATCTGCATACAAATCATCTTTactcacttcttcttcatttctcatttcatcgccatcatcaccatcaccttcttcttcttcttccttttctcttttcccaaCCAACCTGCTATCCATCAAGCACAGCTTAGGGCGTTCGTTCAAAGAAAAGCGGTGGAATGTGATTGAGCTGTGTGCCGGTGTTGTTTTCAGCGGTTTTTTTGTCGATAGAAGTTCCACCTTCGCTGGGCTGTGCGTTTCCTGTTGTGCAGTTAATGGTCTGTAGCTTCGACGACATCCGCAGGCTGAGGGGACTAAACGCAATGACCCACATAGCGAACCAGAATTGTATggaaaattgttatttttctgtaaaataaaatatatttgattaattgttttatttatttttatttatctgcactttctttttcaaatatttatctttttttaactttttttgttcactTTCATACGATGAATTGTAATGATGGTGGACCAATGGCTATGATTATGCAATTATCCTGATTAGAAAATAAAGGTCATTTGCAGAATGATGCTGTTGCAAAGCAATTGATCAGGTTCATGAGGTTTGCCAGAAACTattaattgaaatttcatttcacaaaattttctttctttcttttcgaattctttttcttcttcctttttacACACACTTTTTcgctcattcatttcattatacATAAACACGCAAATATGTTCACATTCAGTTTCCGTTGGTACCctcttgtctcttcttctttgaccAACAAATTCATCACCAACGGTGCAGTGTTCCACTCTGCGTTCCTTCGCCACGGCATTCTCCAGCCCATCCACCGCCTGCTGCACTCGCCGCGCGCTGAATACAGCGACAAAGCATCTTCTATTCTTCTCTCGCTGACCAGCAAGTCGTTCAAGCTGTTTGCCAGCTCGCTTGACAAAACGCTGTTTAACGAGCTGGCTGAACTGATGTTCTCGCCACAGGCGATTGTGCTGAACAACGCGTCGAAATCATCGAGGCGCTTGCAGAAGTAAAAGGgctggatgaagaaggagatggtgaGGGAAAATGAGATGGAGGATATGGTGGAAGGCCACGGAGGGGATATGAGGGAAGGGTGATGCATGAGGatgcgaaggagaagagaaacgaGAATTATAAAGAAGCGAACAACGAACCAACAGTCACGAAGGAAGAGCTGCTGCGTCATTTACAGAGCTGGGGTGTTGGGTCGAATCTTTTTGGCGTAATGGCTTCACCAACGGCGACTGACATagcaaaaataataattgctTGTGCTTTGCTTAATCTGTATGCAGCTGTTGggaaaaagaggaacaggagaagatacggaggatgatgatgatgaagaggatgaagaaaagaagagtgtcacgaaagagatgaaaaaaaagaagaagaacattgGTGTTCATGTCCGTCTTCTCCTCGCACACAAGGTCATTAGCCCACTTTGTCTCGACTGCGTTCTTTCCTGTACTCACCTTTGCTGTAGATTCCATTGATTGCCTCAGTACTAATTCTATGCTACGACGATCCCACCATGACATGCTCCACCCACAGTCTGAAAAATACATGCATCTCCACCTCAGTAAAATGCAGCGGAAAACAGCCACGTCACAACATATTCCAGCGAGCACAGCAGAGCAGTTATTTCTGTGCCACCAAACGCTCTCCTCAATCTTCAGTataactttcttctttcagaatCGTATTTGAAAGAGGGTTATATCAATTCTTCAACcatttgctccttctccttcattcccttcctcttcttcttttcccaaGCTGCAACTTATCCCACAATCTGAATTCTTGCTGACTGATAACTCCACAGAACAGCAAATTGAACAGAACTTGtctaaaaaaaataaggAGTCGATGAAGTGCTGACAAACGACTTTGAGAGCGAGCATGGGAGAGAGCAGTGGGATCAAAAGGGAAAGGATAAAGAATTAAGGATGAGCCAAACTCCACAAGGGAGGGAAGAACTGTGCATGCCATTGTTTAAttgctgctgatgctgagagcagaagagagaaaaggggACAGATTTAAAGAAGAGCGGAAGGCCATCAATTTTGATCATCAAAGCGAGTAGCTTGTTTAGTGATAGATATTGTTGCTATAGGGAGAGATGAGAGCGATGATGGAGAGAGAGTGaaatgaggaggaagcaaaaatgaaagaaaaggatgatcaagagaaagaggaagatgatgatgaaagagggaaagaaaTGGCATAAACAAAAAACGAATGATGGTTGAGACGAATTTAATGATAATTTCAACACATAAGCTAAAAGAGCAGGAACTTAAGAAAAATACGCAGTTAACGAAAGgagaatttaaaaatatcgTGTAGAAATGATAGGAAACGATGTAGTGAAtcgagaaaaaaaaaactgtatttttcataaagaacaaaaagataaGTTACGAAAATGATTCAATTGCTCTTATTGACTGCAGTTATTAAAATAGCACAATCTTCGTTTGCCGAATCTGTTGAGTTGTTCAGCAGACACggtaattttttgatgaggCTTCACCTCGATTAATGAAAagcacatttctttttttaacggaaataataaaaattcacatatctgtttcatttttttagttctttatattttttcccttttaTTAGCTTTGTTGAGCAAGttaagaatatttttttgtctttttgatGAGTTTTGTTGGTttaactttatttattttaggttaatttttatttaacttgatcaaaaaaattcttttcaacaaaaacattaaaaaggtatttttttttttcatattaatAAGTAAAACTAATATATATtacagaaataaaagctAAATACttgcaaaaaatcaattttattatttgatcaataaataccacaataaattttattttttcgatttttgatcttttttcatgatttcaaaaaaaatcacccatgtTATCATTCTTCTTGGCAATTTTCTGAAGATATGGGAACGTCTGGAATATGTTAATTTATGTTTTTAatgatttattattaattattattcaattattATCTCCTAAAAACACGCGGAAAGAggtcaaaaaaaattttttttgttttttttgaaaaaagttcattttcttgGATTAATGGGTTTGATCATACATTCATCAAATGTATTTATCAATAAGAATGTTCACAAAAACACCTATTTATAAACTCAAAGATacattttctgatgaaatggGTGCATGGAAATGGTATTTCGAAAATGTgcttgaaggagaagctCCAGAATGCAGACATGATAAAtgcaaaatgatattttcatccagagaaaaatatttcaaatattggaAGTGCGAAAAATGTGGTAGAAAACAATCAGCTTTTAAATAAATGTCTTTGGAGAATAAGAAAATACCACTGAGaaagtttttgatgattgttttattctatttcattgaaatatcaGCCACACACATTTGTGAACTGCTTGGAATAAGTGAAAACACAATTCATTCTTGGACGAGTGTTGTTTCAGTCAGATGCACATCAATATGGAACAAAAATCAAGCTTTCATTGGAGGACAGGGAAGAATTGCGGAGatcgaagaagatgtttgGGGATGTAGAAAGGATGGGCgagggaaaaagaagaggcaaatTTGGATATTTGGAGCTGTGGAAAGGAAACCAGAGGGATGTGCGGGGAAGAACTTCGTGATGATCGTGCCAAATAGAAAGGCTGAGACATTGGTTTTAATAATATAAGCCAAAAATCTTCCTGGAACTCGGATCATGAGCGATGAATGAAAGGCTTATGCCAGATTGAAAGATTATGTTCACGCTCATGACACTGTCTGTCACAAACgagaattcaaaaacaaaataattcatttcgGCACAAACACTGTCGAAGGTTTGTGGATGTATTTACGGAAATTTTTTCCAAGAACAGGATGCAGAGAAAAGTAtctttgtgattttttgtcTTCGTGGCCAGTTAAAAAAATCTTATGAATGCAATTTGAGGATCTTATAAAGGAAATCGTCTTCGATTgaactgaaaaatgaaatgaataggatgaatgaaaaagtgaagaaagtgaatcgACAGAATCAGAGCTAGAATCTGATATataagatgaaaatgatattcttTAAATAACAGAATTTTAAGAATCAGATTCACTAAAAGCTGGTAACGGTGCAAATGCATCAGAACTTGAACCCATGGAAGTTGattaatcattttttaaattcttaTGTTATAAAATTCATTCACCCATTTTTCCtcgattttttattttttgtttttgacttttttgtCAACTTCCGCACATCATTAACGAATGCAAAAATGATATCTATCAAAAAGTTAACTcacatatttatttaataGAAAAAAGGCCATTCCCATATATTGCTATCTTGCCTTTTTCTATAATTGTATATATCAATAAACAGATAATTAATATTAGTTCGAATGAATACTTCacttatttaattttatttttttaaaaaaacaatgaaatgcGAAAAACAATCGAAAAAATAGTTTAAAGCAGATAAAACTTGTAATTATAAAACTTCGTTGTAATTGTTTTATAGCCTTATAgttaaaaacaaacaaagaaagagagttAATTAAAAACgagcaaaacaaatgatcaaaaataaatttaaaaaatccctagatattcatcaaaaacgaaaattgtgacaaaaaaattctaatACTGTCATAAAAACagtgaaataaatatataaatgtttgccttttttgttttttcatctatttcttctg
>LSRY01001076.1_1_8301
gtggaaagaggaacaattaattgcacttttctgtttttcttttctttttcgaaataaggtacaactattttctttgcgccgaacttatctatttcatcaaccttttctttttcattttcaatttcattttcaattaatatgacgtctgactcaacttcgtcatcgatcaatgtatgtggagttgaattatctgataaatattaataagacatttataataaaatttcttaaattaaaaaaataaataaaaattacccgtaattttcgtttttgttggtgattcatcttctaaacaatcttcaggctactgtgtttcttcctgtatcattcgcttttcttccgccgtaattgcagccgcttcaaaagaagagcataattcgcttttgtactttgcaaaaataattcttgataaataaacaaaaagaaaatcattcaactattttttattaaacagataattcatacaaatatttttgtattccataaaaataagaaagaagaattaaaagacaattttagtccaacaaatccagtttttttcgttgaatttttggttttataaaacattcgaataatgggaaaatctgaaatattttaattccatttaaatactcgtaataatatatttttgatgttgggataaatttatatttttatgtcttataaaatatgttattgagtttttctttcttttcttttgatataattaaagtatttttattatccaaagaattatggttgattccaaaagtcttatttcgtcaattgttaatcaaagttaaattttgttattaatttgttttgatccaaaaataatttttttaaaaaattaatgatgattttttcccgaaaaatatgaaatatagaaaatctgataatgagaaatacaaaataaaaaagaatcatttgaaaaattaatgagaaaagttctttgcgtgttccagctcatgaattagaaaatccttttctataattaccatgtcaaattgctgataaattttttttttcaccgtcaaataataatgtctttcaataatttcctttaagaacttgatttgaattttctttttaaacttctgtggcccaataataggtgttattgaaatcgtagaaagaatcgttatcggcatgaaacatatctgattattcttcatttttttttgaaaagttatttcaaacaaagtttattttttcaagaataaattgaagtttcattgaatgctgcaatcagaggagaaaaaaataaggtggtgaaaaaaacagaagttgtgaagaagataaataattgaacaattttataaatttcaaaattttgagtatttgaaaaacaaaaattgtaggatcatattaataaggattgatgaagaatttcagaagaatgaatagatatgtttgaaatattggaagactaaccaagaaatatttggattttaattttatttttagaattagaaaaaaaatttgaattaatgaatttaaattatcaaaatgaatgataaagtaatttatttgaatgacttctatgtgaccataagacaactcttctgtgaattggttccagattactggtatttctctcactatcgagcatggcgggcttagtgactgattcagtcggagctatgtgggcatgaatgtctctatggaccatgaacccctgacctttttaggtactctctaactcctcatcagccacaagcccttcgctctcagtggaggagaccatgttctctcacagtcagggaaagctcgaacttattatcattcaaactttgattatatcgaggcaccagccaagtgattagccagccattcactcaaactcatacaaattattttaatttttagattttcactccaattcgataataatgtgagtgaggattttaagttatttttattcaaaaaagaaaagatagataaagaaatcgatttaaaactttggttttaacaacaagcaatcgaaagattaagtcaattcctcatttactgaatttcatcacataaatcgcaatttttatttttcaatacacaaaaataatagatattttaataatctccaatttatatcgcatcaccaactgcttgatttgatctcttcagaactgatgaataattggggttaaatatggattaaaaattttgaaatcatattttttcgaagaaaaatttctgataaaatattctatttcaaatcaatgtgaatgaacacagaaaagaaattatataataaacattattgtccatcatttggaacatccactttaacattgaaagaaaaattgaatcctggacagtccagacaaaactaatatgtggataggtgaaattgcttgcaaactttactggctacaattataaatatgttcaatgaagcattatcaatggaatataagttatatctgaattacgaacaggtgtttttatagatgaaaaagttcgaaagagtctgaatcatgtgatgtgtgaggaggaaaaacatgtggagttgaaaagaaagataaaaagaagatcaaattataaggaaaaagatttgatgatataacaaaaccaaatttttatcgaaacagcattttcgtgaattcttaattgtaatcctgattgggttgtggaaaaacctttggaggtgtctttgtttttgtttgcgctatctacaggtactagagcgcaaacatgcactcatatcagacttcaagacatagtctgagtttttttcaaataaaactcttcattcgttaaagttacaataaatttggagtgtggaaaggtgttgagaggggacgattattgcgtaactgttgaaggagatattgcaaacaaatcaacattaaatgtgatgtggtggttggagcaatttttagttgaagaatatggattatctctcacagaattcgatgaatggcatctgggtcaattagtgcctcaatatttgtggggagtttgcaagggtgcaatgagagttcgatttcgaaaaagaacaaaacaatctgtattttaagataacatttttggattccattcgtttagatcagggttcatttgttctgcactaatcaaaggaagaagtgatccatcgaaaaaagattctatcatagaggcaactgcccttgttggaaactgcaagctggatcagtcgcacaatggaattatgtgaaagaaacagaaatatcaattgttgttgcatgtcgtttgcttgtcccaaatgaagatgttgaatctgaagagttttttgacaaatcactttcggaaccaagtgtttatcataatatcaaactcaatgaacattcttggaaaattgattcaatcatctcgacatttgatttttatgttttggaaattcttaaatacgaatgcagtcaaagacattatccttattcatgtgtgatccgtttgaacaaaatggcagctgcaaattatttgtgcaacaaaaatattcattacacatcgaatgtttcaatattgaaattgtcaaaagatgaagtgctaaaacaattgtcaattgccaaaaatatcaccattgctgttatatcttacgtttcgaatattgaacaatatttaactgaacaaaaaattttgaatttcacaaagtcaaatgtaaagtcattcctttttgaaaatcttcccttaaacaatccaatcgaaacaaaatcaaaaagaaagtgtactatggaggaggataaaatactgttacaactaatcacaaatggatctttattcatgaaagcaagccaagctcttgatgggagatttgacaattgctactgagacagaatcagaaacatacaaaaaaaacagaaaaatcccaatgaaaaaaagactttcacaaaatcagaaaaaattaaatcatcacatcaggatttcacaaaattgaataaatttgatttataacaactcttgatttttttgattcaatttactcataagcatttttggcttaatcacctttcaacacatcacaagttttttatgtgaaatatcaccttttcatgagattttttttagtcttaaagttttctttgtttttaacattcacaacacattttaattggagagatattaatgttaataatacaattgatcaatattatatcaaatacatgtattattttccttaaaaataatatatacctctgggaaaaaattttttcgattagaccattaacagatcattttcaagttttcagcattttggatctataaattttcactatgtctgcagaaaggctgaaatacaaatagttgttgaacttttgagatttccatatatacacaccagaattataacatgaatgaattttgtggaaaactgtttcttgtttgtatagaatttgaaaattaatcaataatgaaataaagtgatttgaatatgaaaatttttttattttgatatcaattagaggcaaatacattcttaacagcaattttcaaataaatgaaaaagcagtttataaatataaagttagttattaagtgtatatattatgaacataatatgttcaaaaaccatgattttttgatttttaaaatctatcgttttcacatattaatgggatttttgatcattgaaaaatcaaaaatttcatggaaaaagtgtctgattcagacgattcacttgctctgcctgaaaaacctacaaacaaattattcagattgtttctcaattcggagaaatctgaaaaatagatattttttagaaaattatcaaaaacaagccaaaatgcagaaggcacagaattgaaacggatttacggcgtttctatggaagaatgatgtgaatttgcagataattcagcaataggcaatcagcatacaagaatacgtcattttttcgaagctggataccaataaatgtgattttgttaactatcctatatatttggaatagttcttgcgttaaatttttttcggaaatgttggggattcaaaggaactctattgcataatggtcatctgttatgaggtgttgtgcgatggacattatgaatcagaatgaaattattcttggaggtgaaaacattattgctgaaatagataaatgcatcctttggagaagaaaatatcatggtggtacaagaaagaaacaaatatgtgtcttcaaagcagtggagcgaaagaaagataaaatggataaaacaaggaaattttttatcatgattgttccagaccgttcagcttcaaagttgattcctatcattcaaaagcacattctacggcattcaacaacaatgtcagatgaatggaatgtatattcatctctttctcgtttaggatacaatcatctaacagtgttccattagagataatttaatgatgaagaaactcacgcatgctcaaatacaatcgaaggattatggagccatatgagatgatttttacctccgcatggcattcgagaaaaacatgttgctgattaacttgctttttggatgatttagaagagaaagatagtgagatttgaagaatttgtatcaaaaattgttttcttcaaagaaaaacaaacagaagaagctgaagaagatgaagaaacagaagaaaatgaggtagaaatacctgattaagatgattatcttatttctaatgacagcgtaacaagtgaaaccttcaatattgacccaggcgatggtttgtctgcctctgagtattcagaaaactcataaagataaactttttcattttattttgattttttattactgactttttttcattttttgaaaaaattttgacccattttcataattaaaaaaaaaattgaaatttaattttaaagaacttccgcatgttacaatttgcttcaaacatcattaatgttattaaaaaacaataaacaaaccaaattttcaagaattagaatatgcagttaagtgtgcatatgtctgttagtcagttactgtcagtcaacccattgatattgcatgcatacttcagcaaaatttttcaatgatgataaatgggatttttattcaacaagaaaaatgataaataaatgttttccattttccattttcaattaccttcatttatgtaacatcaaaataaaatgagaataataaaaaaaatataaaaaaatagaaaaaaaaaacgagaaataatataaacctttttgtgaaagaaaaaaatggaagcatccctctatccggacgcagtgctgactggtaccagatccatcattttttcgaatatttttctccaagagattgtgagggtgaagaagtccaaagacagtgtttaggaattgagcacataaagctacacacaagggcaaaatactccttttccttggacaaagagatttcagtggaaggaaaagaagaggatgagaaagaaggggaagctgtgttctggctgagcaaatatcagaaaggaagagtaggattaatgctttctgaattgtcgtcacgtaaagatgaagttgatttatctgagaaactttggccaatctcctcagattgcatacgggagaaacataaaatgagagcgaaaaacgcaggttatccgcgctctcttttcagcttccactccttgcggagtggattcatttgctccgctcttattaagagcaagagcgatcctcaagcgcagaaggcagttctggaaagaacctcactcttttctgactgggtgcctcaccgcctagtgcagatgggatatattaagaaggtggcgaggagagcactggtgtcgacgaggcttttgtcggaggaggaagacggtgcacagccagatatggatagaaccctgcttggtcttgaagcgtttcatggtatatttttcaattatatagaagaaagaaataaagatccatcaaaagaatttagtgaaagagagaaaaaaagaatgttcacatactttgaaacagaaagaatatcagaggcaaaaatgacaagatacattcaagatggatcatggatgatgtgagaaaaatatgaagaattgaaagaatatatgaaagcaaagtttcaaaatatgaaaaatttgatgtggaaaagaaaacatttccatattgtgcctctttagctgtcctttttactcgaatgtacataaaggagtttttatgtaattagaaaaaatctctgcagaaaaggcaacagcagaattcacaatgttggctaaagaaagagaatcaaaagtcaaagaaagaaaatatgagaagagaagaaaaaaagaagaaagtcaaatcaaagataaagatattgttgaaatgaaagagaaaaagagaaagaaacatcataaaaagaaaagaatgataataaaacaataacattcaaaagcaattaaagaaatgaaatgtaccacgtttgtagaattaagtggaaagatgaagatgatgcaattgtgaagaaaatgtgtgaagaagaaaataagacagttgcagaaattaataaagtgtttccatttcgatcattgagaaacatccataattattttaatgaaatgattgacaaaggaaaaatgaaaaagagagaacaaaaaacgttgaaagatatcttgcacatagaagaaaataagaaaacaaacctgacttcttcctcttcagccccagccccatctccagccccagccccagtgccagcctcagccccagcctcagcctttctgaatgaaaagaaagcaattaaaagaaaaagagtgaataaaaggaaaagagaagaagatgatgaatatgtagattattatgcagaagatatttgcataacattgaaaggaaatggaaagagaataacgagaagcatggacagttagatagatagaacaaaaaaagttgtcattcgttttaaatgtttttcatatcacgtttatatcaatacacataatgataataaaataaaaatttaaaaataaataattatgaaaataaaatgaaaaaacacaaacccaagtgaataaaagtagttttacaaaaatgtttgcccacctgcccaccctccatctatccagccatcattcccaccttcccggctgaactatactgcttctgcaatcatgtacttctacttgagtgcgcagacagtatgatgcataaatagaaagtcgcaagtgatgaacattaaaaagatataaaaaaataaaacgttgtttaaatagttgaaaaaatgaaaaatatgataaaaactgacagaaaagatcaacaaaaaatttcaagatcaacgagttcgggtaaataaaaaaaaagttgatgaaacattagtcaaaattgaacgaataaaaatattttaaagttttttaattgttaaatgtgataaaacatttggaaacgaacgtatatgtctgaattttttttttaaaaaattccttttatt
>LSRY01000550.1_1_6424
agggaggaagctttgactgctctttttgcacgatttctgagtgcttctgctcgagcacaggaagaggtgggtggctgtttctggaatgcacctcgacagctgagcatcctctgaactttgagttgtcaaatatcacattcagagacaactctgcgttgagagggagagatgtgtatgtgagatgccactcaattgaaacacagatagttgatgagcaattcttgctggatttcagagcgccgtttgtgaaggagctggcaatatggggctgcacaacagattcctttctggatgaagaagatcttctgctgagggttgtgaaatatcggagcgagacgatatttgtatcttcagtttctgaaaactcagcagatagcaagcaatgtggagagttgagtgcaccatgccactcattgaatctgggagtgcaacatatcattccttcatcgtattctcagctgttggtatcagaggaaacaatcatgaacagggaatgcgaagcgaaggatatgattatccactcgttgcaatctcagtcagccgcttcagtgcatctgaactcaacaattgatatcaatgagggaaatctcgttacaacctcggagactgttcggtttgagagattgaaattcaactttggccagtcgttttcttattcaggcagttctgtcattcatgaagcaagtggacagctttctcttttatttgttgatttctcttctgctggattgtcaagcaacaatcagcctgttgtttttcttaattcaacattgctgagcattggaaatggaattctttatgttgacaactgctcagtgtcactcctttcattcaagaagccttcgtttctgctttgtggagatgagatatcaatgacaaatgtgaaaatggataattttgaaacaatgggaaatgtgtttgtgattggtcaatgcaaaaaagttgtattcaatggaattgatgcagatggagtgaaattgtctgatggctgcatcttttcagtagatgattcaacttcaggaacaatttccattggaagctcctcattcaacaactgttcgaaaaattctgaaggggcttctgttctctctgcttcttcatcatcctctcaaatatctctttctaattgctcttgctcaaactgttgttccatgtctgacaaaggaagcattgtggaattgagcaatgcgagggatgcttcgatggatttgtgcagatttattggagtgcttggaaaagaaagtgagaatgagagaaactataattttgaagaaatatgcaaatggaatggatctcttgttcattcaacaaactcaacaataatgatgaaatatgtgacaataatgaatgcttcatcaggtgggttatcagtgtctgcaggcgatgtgacaattgagaaaggagagtttatgaacaacaatccattcattgaaaaatatccatcgatgagaagaaacataatttgctcagattctacttcattgactatatccagtttgaaaggaggagatgggttgatgcccaattcttctctttggattttgaatgatggatgtgatttgagagggatagcaggagaaagggcatctcctttcttcattcccaggctggaagatgtttctgtgaatgaaaatggcagcaatattgtcgtgaaattcaagggatcactttttgttccatgtgacttgtcattcagacttgtgtataaaacaggagatgtggagttagttgagacatatcagtttgaggaagatggtttcttatccgaaactgaagtgattggaacaatcacatcagaaaatatttcaaaggttgcagatgaaacagaggtatcagtgatgattctgtttggggacggaaataatccatcgaccactgattctttcattctgaagaacaaaagtgagcccaaagctaatggagatgaaaggattgttgaaggagggaaagaagtgaagtcttattggttgttgattgtgatcattatggcatttattcttcttatcattctgattattgcagttatttcaacaatcagatggagaaaggcaaagaatgaagcaaaagatctgagagagatagtNNNNNNNNNNNNNNNNNNNNNNNNNNNNNNNNNNNNNNNNNNNNNNNNNNNNNNNNNNNNNNNNNNNNNNNNNNNNNNNNNNNNNNNNNNNNNNNNNNNNNNNNNNNNNNNNNNNNNNNNNNNNNNNNNNNNNNNNNNNNNNNNNNNNNNNNNNNNNNNNNNNNNNNNNNNNNNNNNNNNNNNNNNNNNNNggagaagagcagagaaagaggcagagaaaaagaatgaagaaaggatcaagaagagggtgtatgcgaaaagcttggggcattcggagtcttcagagcatcttctttctgaaagcggatcaaccgaatacatccttggaagagattcagacaagatccctcaatggatgctggagaaggttgatgatgaggaagagataaggaagagaacaccatctccatcaatttcatccacttgttcaactgattcagattcgacatttgttcgaggggaggatttgtgtccaacaacctcgtcgatgtcgaacttggtggatgcaatggcctgttcatcaccacatgagaagctgattgtggatctgagggattcgctgttcatgcttcttcatgggagaaatgagaagaaggagatggcaattggcactcttcaagagagagagatgacagctgcacagatcctgttctgggtgacgaatggggcacttcactcatttgatgaaatggaaaacaagcttcaatcccttgtcaatttgagtccgcacattgtgttgttctcagagcatatggtgatctgcattgtgatgcactcagattgttcatcagactcagatacttcatcctccatctcttcatcaacagtcgtgacatcagcaagtgatgatgaaagcgactctttgccctcatctgcctttgaggatgatgaagacatcagaaaggagtgtttgaggtggaaggcaccggagctgctgaatggaacaaagaaacatgcgacgaagaagactgttgtgttctcgatagggatgatgctgtgggagtgtttgacgctgcagattccgtttggggagtatgaggctgagacagctggagagaagataaagaatggggagaggccaaacatggggatgatcgagacaagcagttttggtgagacgacgaaagcgtgtgtgatgctgcaggccaacagcaggcccacgcttgtggagctgaagcgagagttcatcgggcactttcctgcagagatggtggttgtgacagcatctgatgcgatcgacgatgaaaatgtgagcgatattgtcagaggaagcgatattgggggcagtagtttcagcaacacatcatatctgtagttgtttgtggttgaagagcacaaaactggaaaaggaagaatgatagaaacgacaaacaaacagaatgatagtggatcgaactttctgaacgatttgaaacaccaaacgaggagaggggaaagaaagttggcattggtgtgacgaagcagaaacagaagtgatggcattgtgaatgctcaagttggtcagtcgcagtgaagaaattttgttgcggtttccgaatcgcaagcaaaaagcaggtggctgatttcttgggcgaaaacgagtgtttgtttttgtttttaattttaagttattgttcttttttgttgaattggaaatacaacggcaaaggaatgaatgaaaataactttttaaggggaaaacaatttcgaacagacaaaaacaaacctttgcattaatttgttttatatataacaaattgttggaattagatgaaaaaaatctctttcaaagaaatatctcatatttttaaattgctatttatttttttcatccaaaattttcctcgattaagatgaataaaactgtaaaatttcttttcgtttcaaatttgttatcatatatgaaataatctaaattttcctacaaaaaaaattgttcctctgtcacacgacaagttattaataaatatgtccgtcaccaaaaaaaaaaaagaaagaaagaaaaaattttagtataatataatttaaataaaattatatatatgttagcgaaaactttatcaaaactatataaagagctttggaaaaaatgtgttgatagaatttgaaatatctgtctttttctcatttgttagtgacggtcaatgacggtcattgacaaattgtgacaaaaaaatacctcaactgacatttcgtgtcaaaaaaattaaatattgggaacttgatcatatttattaaaattcgactttttcaaaataaaaagaattgggcatatgataacttaacgtggtcatcgaaaagttcaaaaaatacaaaaattttaacacataactgtttataaatataaatagaatgcatccaggttcgaaaatatgaaaatcaaaaatgtgttttgtgaattaaaattaatattaaaatattcatatttatgggtgtgatcaaatttgtgcacaaatagtttgaaattcaatatttaaatatataaatatattaaattcacttttaaaaatatatcaaaaataacagtttttgaaacgagatgagtaagattaatgatacaaaagatgaaatattttctattatgaatattacaagggataacgacaatatatggaattggttaatggaggttttgcatgtgtttcatcctaaattatgtgcaaattgcagaacaatcatgaaggttgagaaagttggacacagaagaagatggaagtgcagcaaatgttcaaaacgtatttcattgttatctgaaacagcattttgcagaagtcatttggaaattaggatcataatacaaattcttttattttttcatattggaatacaaatttatcaaacaagtttataaactaatgtgagcaggatatctgtcagttattattattcaatagctcgtgcaagtttagcctcgtatgcagtgacaaaatttcaaaagcttggcggtgaagaaacaattgtggagattgacgaagccatattaaggaaaagaaaatatcacaatggaaagaaaaaagcacaaatttggatatttggcatgattgaaaggaaaattgaaggaaagaaaggaaagtatttactgctacgagtgccaaatagaaaaaaaacacttttattcctatcatccaggcaaatgtgattgaatgaacgatgatatactccgatgaatggaaagcatatcagtgtctggagacgttgggatataagcatttaactgtatgtcacaaatacaactttcgtgatcctctcactggaacttgcacaaatatgatagaaggaacttggagtttgctaagaaaaagtttccctcgaacaggagtcaaagcaagattcattgatgattttttgatgagttacattggaaaaagagatgaaaatttgactataaatgaatttctaactcgtgtctttcaatacaaaccaacaaatgacattaacgttgaagaatcagaaagtgagaccgaggaagatgtcacaatggagatcgatgatgatgaaaaaagtgatcataaagaaacaagtgatgatgatgttccagtcattgaatttgaagataacatggatgatgatatcgatccttttggagctggagatggaggtgatgcatcatcgtttgaggatgattaacaattttgataatatctttttcaaaagcaactttctatataaaatagttatttcaaaatcaatttttttttcattcaatttgaaaataggtactatttttttttatttcttattaaaacataattataaaattataatgggaatataaagtaaaataatgttcttcttgaaaacaaaagatttctcaatatttcggggttgaattctttttatttatcacattattaacaactatgcaaaaaaaatcttaataaaaacaaaatttgagcgacttcgataagttatcaatagccaagaattgttgtatttcgattattaaattattttttattgtaattaagaatcgtgaaatcgttaaaaataaccctttataacaaatcataaatatcgtgtcagtcattttgttattgtttcaattttcttttatcatgtcacagatgtctatagaaatacaaaaattatggttccaaaaaaatacacactttatttgaagagtctgtaattgttatgtgaaagtttaacatcaataatttttgaaaataacagtacaccaaaaattatccaaaatcggaaaactttcaaacagaatcgaagaactattaagcaaagtcgaaagggagataaacttcatttttatttttaaagttgacaaaaatcaataaaagtaaaatataaattttgttgcggatatataatgatatgtgttattccaatatatttcatctttttttcga
>LSRY01001952.1_1_6278
ttcaaataacatttcatgtttgaaatattcatgatttaagaatgtgatgagaatacatttgaaaattatccgatttcaatgatgatgatttttttctgaaaatgtggattttattatgtttttcaacaaataataatatgaGAGGTTCAATTTCTCATCAATATTTCAAGTATTAACTGAACATAATATTTTCTCACTTTCCCACATTCAGACAAAAAccaatttttcacaaaaacaattttttttttgaaaaattctcaattttattcattataAATAAGAAGTTTAccaatttcaaataataagtTTATTAATttcgaataaaaagaataacaattttgaataatttgtttACCAAAATCGAATAATTAGTTGCCcatatttaaataataaattgtgaatgatCCGAAGATATAACCATCCTCAGATCttaatgaaattttcttgGTAATTCAACAATGCATTGCACGTTATTATCATGCTATTGTCGTTTGTCCGAATTTTAtggttttgaagaaataatttttatttttgtaatcaaAGAATTTACAGAAAAAACGATTAATTGTTATATATTTCCATCATattgatatgaaaaaagttgtatttgaattgaaatgatGTGATATAAACATCAATAATAATCATTATTGTTCATATTCAGATGCACCTTCACCATCTCCTGCTCCATTGTCACTTACAAATTcagttttctcttcttcaaatttttgaccTTGAATATCACCAATGAAAGCAATATCTTtggatccttcttcattttcatcatcttcatagTTTTCAATACAAAGATACAAAACGAGTTCAGTGAAAGTGAtataaaatgaagatttgacaagataaagagaaagacaatCATTCGCAAAAAGAATGCAAGTTCATGCAGACGGAAAAGTGAAATGCAAGTGATGTCGCAAACCCTCTATTACGTTTGTGCATGCTCATGTGTCTTTATCAAAGAATTGCCTTTTGTGACAAACTTTCTAATGCACGAACCCCTGAGATTCCAAAATATGAAACACTCTCCACTCATCCGACATAATTGTTGTTCCTTCATTAATGTTTTTCTatattaatgaaatgaatgttttcctttttctatTTCGCTATGCAACCAAGAATCTTTCTCCAGCTCCTCcatcctctttcctctccatGCCTTCAAAAATCcaaatttgtttcttctttcttccacgatgaaattttcttttcctccaaaCTGCTTCATGATTTTCCACAATTTTTACTTCTCCTCCAATAGACTCTCGCCTCTCATTCCATatgtcaaaaattttttgaaaagttccttttgttttgttttcaaataaagaaaatatttctttttattatcaaatttctgttcccactcacCAAATTTTCCTgtcaagaaaataaaatcttaACAAGGGTataatctttatttttgtgaagtttCATGAGagagaacagaaatttgattaaaaaatgaaatttttatttaatttgaaaattaaatatatggaacttttcaaaaaaattttgacatattgggtgattctttttgaaacgtcacaaatgtttaattttcaaataaaattaaattttcatattttgctcaaatttctgtttcagctcACAAATCTCCtcaagaatgtttgaaatagcattatcaATGAATAAATTCTATTAAAGTTAGGTTTGATATTtgttaacaaaatatttagcaaaatatgaaatttttgatatatttgaaaattaaacatttgtgacttttcaaaaagaatcacccatatgaAATTTtagatttatttgaaatataaacatttgtgacttttcaaatagAATCACCCAATATGTCAGCAGATATTTCCTGATGACACTTCCCCAATAGCCTTCTGTATCAACATCACTTAATAACAACGTTACTACAGTTTCGTTTGGAATTTTTCATCCAATAGTACAGAAAAACAAGTggaatgaatcaaaatccattttttgtttttcaaaatttcgaaatggaaagaatgcAAGTCTTCGTTGAAGACGTCAAACAATCTATATAACTAGATTTTCTATCGTTTTGTCCACGATAAAAGATTCTATTTCCTTTGCAAATCGAAATGCGATTTTTTACTATTTCATCGATTAATCAATCCCATATCTTTTCATCATAGTATAATAATCGATATAGCTCAAATATTTCTCATTCACGAGAGCTAAATAACACGCACCTCAAGATGAACTTTGATCAAAACCTATatgtctaaatttttttgaaaagttccttttgtttaattgtcaggtaaaaatgaaaaatgaatattgtcatcaaattttcattttttctcaccataatttcaaagaatgtgaaaaaaacattatcgAGTATTAATTCGCATGCTGGTTAATTTTGGTGAgtaagaatgaaaatttgatgaaaatattcatttttcattttaacctgacaattttaaaaaaggaacttttcaaaaaaattttgacatataatacatttaaaataaataaataatgggaatattttgttttttgaaacgAATTTCCGACCCacaaaacttttttatttattgttatgatatttttgaaagacagaataattataaatttgtgaattttgaATGTGAACTTATCTTCGGATCATGTCTTGTCTCTACAGAATCTATCTCACTGAACAACGCAGCTCAttcaagaagaaattgata
>LSRY01001961.1_1_6566
ggaagtgaattttgagaatttctcagtacatattgaaggaagattgatgaagatggatggaactgaaagggggttgagtttgctgaactacccttttgcgaaatgtcggagcacaaacaagaaaggaaagatgatgaggatatgtgagtatgaagatatgagagttagattgtgtgtgattgatggagaggaaggagatgaaaaagaaggaaagcatgtgaatgaggataatagaagaggcgaagagatttgcagataagatggatctcttgtggatgctgtgaaaagttctgttttgatgaaatacacagcaatctctaattcaccagaaggtggaataacaatgagtgaagaaaatatatagatgaaagtcataaacgtttaaaattatttactgagactttttcactttgcagaaatcacaattgacaatttttcttgttgtttatcgcaacgcaataactatacttgattatttaaatgatttcacatttaattttgtattattttgaaagcatataaattttattaataatttaataaagaaaataataaattgaaaattaatatttaaaatgaaaaattaatattttcagaacagtttcgatatttgtaataaaaaaacttcccattacttgactatcataatttgaattgaaaaataaaattttcaatttctgtgacatggagactcaatataacaaagaagatattcagaaaataacatttacacaatttctaatgatgtcaaataaaaaaaataaactcgctcttgacatttcatcgaccatgggatgcattcgaaagtcgatcacgtgttgggattgcgagaaaaatatgaatctcatcattcaaaagcctgaaagcgattattacatcttcaaatgttcatcatgtggaaaagcatttagttggaattatgaatctttgttttctgatttcaatatctcaccatttagcacgatgtcactgttttatcatttttggtacaagcattcagttgatgaagttgttactgaaacagaaatttcaaaaagcacagttttgaaattctttaaaagattacgtaacatttgttattatattgaatcttctgatttggaaaaaattggaaagaatagaaaagtggaaatggatgaaacgttgatacataaaagaaaaaatggagtagggagagtaaaagaacagcagtggctgtggggagcagttgaaagaaaagtggaaggaaagccgcaaaaattaaaacttgaatttgtcccagatagaacagaagaaacattgttatatttcattaagaaaaacattgacatctcagcagaaatctatagcgataaatggtctgcttatagtgaaattaaacaatgtggatatacgcattacagtataaatcattcagagcatttttctgatccagctgacaaaacaatacattcacaaaccattgagagtatgtggtcacatttgaagcgtcatcttccattaagaggaagaacttatgaaaaaacaaaagaatatgcttttgaatttcaatacagattcaataacaaaggcaccatttacagttttcttgacattatttcaaaaataaagaaaagagactttgacaattacatggagtcttattataaatgtgaaatgaaaacaaaaactgcattaacgaaggaaagaaagttcaaattatcatcctacattctttgaaaagaagaaagaatgaaaaatcaaaaggatgcaatattgcttgatgaaaatgaatatgattctttcttgaaggagaagaaaaaaatacaaaaaatccaatcaaaagagattactgaaagggggaaaagaagattaatcgacgaatctgatgatgaacgcaatgatgctaaagatgacatatcaaacgacgataatcattccaatttattcgatgataaagaagatgaagaaaaggagagaaatgataaggaaaatgaaaatacacaaaacaaaaaacaagaaaaaaatgatgaatcaggctcaagcagagtcatcattccaaagcttcaagataatgaggaaaacaacgaaagggatgacaatgatgaatttaatatagatgacgattatgaaaatttcttcgaacctgacatgaatgattcaaaaccccggaaaagaaaaattaaaagaaaaaggtcaagcaatggcagattttgcaaaaatgactatactcaacatctatccaatttggagtttgaatcggatcgattttgtgagaaaaaagaggagaaaattagcgagatgatgaaaaaagaaaaaaataagttgcaatcaatcaaaaaccaaaaaatccttcgaagtagaacaaaggaattgaataaaggaactgagcaatttccaatttctctttaacacatcattcatatcactttattaacgtgtacgtatagataaacaataaagcactccataaatacattcagtgataaattcaataacaaaacgaaaaaagtcagacaaccattcaaataaattaaaatcgtaatgattcgaaatctggaaaattatttttattaaaaaaaatatctttatcgctcatcaaaggaggatatggaagatcttcatcgttgtctatgaaaagtaaaatttgactcgtcattccccccagcaatgctgatggcatttcactcatctcaaagctctctccatcactttcc
>LSRY01001683.1_1_6258
attcacaatctctctcagatcgttgttctcattctttgccttcttcctccgaacagccagaacaacagatacaatcagaacaatcaaaaataatactcccaatacaatcacaataaacaaccaataagatttcccttcttttcctccttcaaccactttatcatttccagtctttgattgtgttttgttcttcagaatctgcggagaagttgcaaccctttgctttccaaacaaaatcatcactgaaatctctgtttcatcttcaatcgttgaaatatttgctgatgggattgttccaatcacttctgcttctgaaacaaagctatcttcctcaaattcatatgtctcgaccaactccacatcccctgttttatacacaactctgaatgacaagtcacaaggaataataggcatccatttgaatatcaatttcattcaatctgcctcttcttttgcttccacactctccaatgcaggaatgaaaaatgatgaatccctctcagaagcaatcccttcaaaactgcacccttcattcaacatccaaagtgatgaattgtccttcaatccgtcttctcctttcaaactcttcacattcaatgttcctgaatctgaacagatgatgtttcttctcaatgatggatatccttcaattgagggattattgtttgaaaaattccctgcttcaataaaaacaattcctccactcattgttattccaccttctggtgaattccagattgttgaatccttcatcatcacagaactcttcacaacatccacaagtgatccttcccatttgcacatctcctcttcagcattcaaattcttttcatttctttcatttgaactcccgtcaaaaatgcaactgtccattttcacatctgtgcaattctccactttcatgaattttccttttgctttgtttgaactgactccgcctattgtgcaatttgtcaactgaattgtctttttcattgacaggcaacatatcaatgattcttcatttccttcaactgtgatattttcaaccttcaatctgtccatattcaataatttcaacaagagaatgagaaactgttgaattgctgatctcaaacaaataaatcactgatggaagtgatggtgatagatatattgaagatttttgaagaattagatttgatattgtgcatccatcaagttgtaattctccttctgccgtattaatgatgtgaaatggaatgtttgctaattctatatttcttttttcattagattgttttgagtcaaatgagcaatttattatctcaagaatccctttatctggtgatattagcgattcatgagaagagatgtaattcgaatcaaacacaaaaatcaccctcatcaacgagactgtttctcttgttgaaatcaaagaatcctttgttttttcaatctccgatttcacctcaacttcacacatctctctgctcttcgaactcagactcatctcctccagatttatctcttcacaaatcacactctcttcaacaatgaatatttggctcacatattcagatgtcagatgcaccagcccatgctcaattgaataacatggaagtgtgtttgttccacattgtctgtcgtttgatccattcaaactgctcacaattattgaatcactgcgatgaatcatgataaatccaatctgatccgtatcatatgggtaattgaaattatctcctccatttgtttcattcaaaatatcgtaatggtcttcgagaaaatcaaattgaaattagaccttactaaacattgatgttataatgaaacgttcaagaaaaaaataattctgccttattgcattgttcgttcggaaattcatcctcaaaaatatgaaatcagaattgcttcttttctttattcaaaaataatcatctcattctctccctgtgctttaatgcatctttttcactcaattatgctttgtcttcagcattcttcttatatcaggaaaaaatattcaatgttaattgagaactgtcaaaaaattagaaaaaatattgttaattattgaaaagaacgcaaacaaacgtttttccaatgcttctttatcattgtcaccatgactttatgcgaatgtcctcctactgcacaaagttgatcagcttaaaaatcataaacaaaattcaaaaaaatttgaatgatatattgataatcattcatcacatactttaaaactatatttatgtgaatgatttgttatataatctcaaacgagggttcaattcttatcgatagaaagctgaaattaatttcttgtgaactagatatttcattgtgggattgatcaaattatttaaattttttaatttaatttttaaaatgttttatttctcaaatatttattattaaaataggacaatataacatttaataacatttcatctactttttgtttcaaaattatcaatttttattaatttttttgaaaaaaactcatatttatgggtcattttttaaaaatgttttttcacgagaaacaaaaatttttgcgaaaaatcggtccatacaaaagttttaaaataatttttgcttttttaacattcaaaaattaataattaaaacgcagaattccaaaaggtagacagttacacctatgcctacgttttaaatgcattaatgacatttttgttgaagacggtgttattacttttctatgtgcactgacaaatatgcaaaacaaaatttcaatccaaatgtttttacagaaaaaataagatttctaaaataattacccatttatgtgattaaatggatgttgaatgtagtgttattaacaatttttatctgaagaaaaatgaagtttttttttgagttgagaaagatcattgtataataaaaaatttaattgtttgacaaagaaaaagacggacatctcaatcaattttgcatttttcacattaatactacattatcgggtgataatttttgatatcatatttcttctgtcgaaattttctttccgaaaatttgcattgaatatgaataaaagaacaccaaaaatctattttccatttgattataatttctcaatgaattaatcttaaacattcgctcattaaagatgtgtttaacatttctcaaattaaagaaatatttcttgtcaaagatgaacaatctttgaaatatcaacacccagaaaaaagttttgatttcaaaaataatcacccatatgaatttgttttcaccgaaaattttggtctttttttggataacaagaaaaaaagtgtgtgatgattgtttttggctttgaaaacataaatgtggcttaacctttcaaatgtttatttgatgaatatgaagaatctgataaaccaggtgatttatccttgaatacagaagaagaatcatttattaaagattatatttatggaagaattttgaagaattgaacaaagaagttatccacaaagtgattatcacttttctctctttttcagtctttaatggaaatattggtttcttttaaaagctcattaatataataagtattaagttttcgggacaaataaatacaatatcttgacttaataattttgataattcatgttgcaattgatttcatttgtgtttctgaagaaatgatatttatctgaagatatcgttatatgttttaaaaatttcgaatcaattgattttcattcaaacttaacaactgaagatttctgctttttcatcagaataatcgaaagcatcctctccgtcatcaattccagacgaatcttcatcaatttcagcatcgtgctactcatgttgaatttcatccgtatcaggaatttcttcattttctgaaaaatcaatttcttcttccacaattaagggcttgacatactgaacaaaatgtgttatttattacaaaatatcagcaaaacttggattgagattcctttgaacaagccacatgcacaagcgatttattttgaatgtttttctaataccttactaagtgaaaaaagctcttcaatgactccacaaccctttaacggaattggtgcaagcacctgtttctgggtctttgtcgttccttttgtggaaaacaagaatataaacatatcttttatctttcagtcaattgcagcttttccattcgtcacttataattgttgtgcctgcttatatcctttcttgaataatagggatcaatgtttctttttttctgtctggtacgatgataacaaaatttgttcaagcttctcctccttccatcctctcaacttcacagaaaatccacagcatgtcttttttttttcctcttccatatttccttctcctctaaacagcctcatatatttcgatgcatttccccgttcatcctaattttgaaatcgtttcattccacgtttgtgttcaaacaactcgaacaacgcttatccaatattcgatcgttggataataaacacatgtaagtaaatatatttgtttaaatccaatttcaatccaacagcactatagagtctgcaaatttatattcatcggaagtttcattttggaaaatatggaattcttatatattgaggttttttttctgcaagtttgacaccaaagatatttgtaaccttcagtttcctccctgattctccttttgcttctgcattttagtcaatccttatcagcgaaatacttataacgttggaaaacccaattctacgtttctcctttatcatggaagatcgtattcaatagtaatattgtttctttatatttttccgtttcagattttgtcattaaattcataagatcatgaacattcgattggaattttaataacttttccatatttttctgggttaagggttagggtttgttgaaagggctttccgattgttgaaaacttacaaattgcatagatatgtagcatatgtgtcattctttttgataagtcgcaaatgtttaatttttgggtttaacaaaattgaacacattttgataaattctttctttaaataatgaaaactttataacatattgaatttgaattttcaaacctatttgatgtgagaaaaagtgcatgttggagaaatctgattgattttatacaaaaaaaagatcaaataaggtatatttttatatgacccaaaaatttaacatttgtgacctatcaaaaagaataatccatatatttcttttattattttttgttcgaaattgagagtatacatccatgacctgacaaatcacttgaagcctcgtctgtcacaaaagaaaaaaaaaaaaaaaaaaaaa
>LSRY01000708.1_1_9277
[truncated: 5,485,608 more chars]
