# Supplementary material for: Distribution of Merlin in eukaryotes and first report of DNA transposons in kinetoplastid protists
Source: PLoS One. 2021 May 6;16(5):e0251133. doi: 10.1371/journal.pone.0251133 (PMC8101967; doi:10.1371/journal.pone.0251133)
Supplement: S3 Appendix — Contigs containing positive hits for each species are provided as fasta files. Nucleotide sequences from each Merlin group or family are also provided. All protein sequences were provided in a single file. A README file is provided with additional information about files. (ZIP) [file pone.0251133.s009.zip › S3 Appendix/P.m_G1.aln]

CLUSTAL W(1.60) multiple sequence alignment


P.m_NW_003212331.1_1569_132 tagagcatctttctcatgctggagactccaacgctccagcgcggaatgtt---gtgga-t
P.m_NW_003201363.1_1266_3924 tctagtacctcccctgtaaggggacttgtacaagcttatgaacgaatatttgacttgatt


P.m_NW_003212331.1_1569_132 ggcctgtgttc--------------ggcattatcctcttccattccacaatcgacttctt
P.m_NW_003201363.1_1266_3924 gacgtatataccactctatatcgaaggcattatccccttccactccacagcgga---cta


P.m_NW_003212331.1_1569_132 cttctgttccaccttttatccgcgcccgcctta-ttttttcgcgctcggctttccttgtg
P.m_NW_003201363.1_1266_3924 cttctgttccactttctatcagcgcccgccttatttttttcgcgctcggctttccttgtg


P.m_NW_003212331.1_1569_132 taaccgtttcgtttcttcgcccagc-taaacttcaatcctcccacaacctcccggccacc
P.m_NW_003201363.1_1266_3924 taaccgtttcgttccttctcccagcttcaacttcagtcctgccacagcctcccggccacc


P.m_NW_003212331.1_1569_132 ccaggtcacctcatgtgatcatttcatacccgttaccctttcagtcatctacccccctcc
P.m_NW_003201363.1_1266_3924 ccagatcacctcatgtcatcatttcatacccgttaccttctcagtcatctattcacctcc


P.m_NW_003212331.1_1569_132 ttcatgcctcctgtcactcgtaatcagctggcagtctatgagctggttgaccaagccatt
P.m_NW_003201363.1_1266_3924 ctcatgcctgctgtcactcgcaatcagctggccgtctatgagctggctgaccaagccatt


P.m_NW_003212331.1_1569_132 ctggaaaatttcctgtcgtgcacaggttgccctgacttcaagtgtctatcaaccttctct
P.m_NW_003201363.1_1266_3924 ctggtaaatttcctggcgtgcacaggttgccctgacttcaagtgtctatcaaccttctct


P.m_NW_003212331.1_1569_132 ccaaccaggctcatcccgctactcgatgaggaacccctcctcgagtggctgcaagctcat
P.m_NW_003201363.1_1266_3924 ccaaccaggctcatcccgctactcgaagaggaacctctcctcgagtggctgcaggctcat


P.m_NW_003212331.1_1569_132 aagctcttgagtacgcacctattatgcagctgtggagtggtccgacgacgttactccaaa
P.m_NW_003201363.1_1266_3924 aagctcttgagcacgcacctattatgcagctgtggattggtccgacgacgttactccaaa


P.m_NW_003212331.1_1569_132 accaccaaaagcggccttcgcgtgtggtatctcagatgtaccaactctgactgttctgtc
P.m_NW_003201363.1_1266_3924 accaccaaaagcggccttcgcgtttggtatctcagatgtaccaactctgactgtcctgtc


P.m_NW_003212331.1_1569_132 actgatacttctgtgagatctgggatatggtcaagaacttctctatcattcacaatgatg
P.m_NW_003201363.1_1266_3924 actgatacttctgtcagatctgggatatggtcaagaacttctctatcattcacaatgatg


P.m_NW_003212331.1_1569_132 gtaagcatcttatccctcatcgccgtcggtcgacggcctaaggacatcgtctctgaactc
P.m_NW_003201363.1_1266_3924 gtaagcatcttatccctcatcgccgtcggtcgacggcctaaggacatcgtctctgaactc


P.m_NW_003212331.1_1569_132 ggtgtgtcctcgcgaagcgtaacctggtggctgcaaatagcaggccaggcttg-tgacct
P.m_NW_003201363.1_1266_3924 ggtgtgtcctcgcgaagcgtaacttggtggttgcaaatagcaggccaggcttgttggcct


P.m_NW_003212331.1_1569_132 cttcaatacatcacaggtacagcaatccaacaatatacagtgcgatgagatggtggtagg
P.m_NW_003201363.1_1266_3924 cttcaatacgtcacaggtacagcaatccaacaatatacagtgcgatgagatggtggtagg


P.m_NW_003212331.1_1569_132 tggtaagcccaagtaccacagaggtaaacccgtgaggcaatccaagcagctagtttgggt
P.m_NW_003201363.1_1266_3924 tggtaagcccaagtaccacagaggtaaacccatgaggcaatccaagcagctaggtgggtt


P.m_NW_003212331.1_1569_132 g-------gaaactcttgctactttggacggcaatggccgtgttagtggtgttgtggcta
P.m_NW_003201363.1_1266_3924 gaaactctgaaactcttgctgctttggactacaatggccgtgttagtggtgttgtggcta


P.m_NW_003212331.1_1569_132 ggcatgtccctgataggaaagctacctctttggtgcctctgatagatgaagttgccgctc
P.m_NW_003201363.1_1266_3924 ggcatgtccctgataggaaagctacctctttggtgcctctgatagaggaagttgccgctc


P.m_NW_003212331.1_1569_132 caggtgctactttaactactgatgagctgaaatcttacctttccatcaagcacttcagac
P.m_NW_003201363.1_1266_3924 ctggtgctactttaacgacggatgagctgaaatcttacctttccatcaagcacttcagac


P.m_NW_003212331.1_1569_132 ctgacattcaccaccaaacggtgtgccataaaaggcactttgtcgaccctaataccggag
P.m_NW_003201363.1_1266_3924 ctgacattcagcaccaaacggtgtgccataaaaggcacttcgtcgaccctaataccggag


P.m_NW_003212331.1_1569_132 ttaatacaaactcggttgaatgcatgaaccgtgggcttaaggatgagctgagacgcagat
P.m_NW_003201363.1_1266_3924 ttaatacaaactcggttgaatgcatgaaccgtgggcttaaggatgagctgagacgcagat


P.m_NW_003212331.1_1569_132 tttatcatcctgtgggcagaaccgatgataccgctaaagaacgtctggc-----------
P.m_NW_003201363.1_1266_3924 tttatcatcttgtgggcagaaccgatgaaaccgctaaagaacgtctggctatccccccgt


P.m_NW_003212331.1_1569_132 ------------------------------------------------------------
P.m_NW_003201363.1_1266_3924 tcaatagacaaggctgtgtgcgatgctggaatcgattctcaaaatcgattttcgaaatcg


P.m_NW_003212331.1_1569_132 ------------------------------------------------------------
P.m_NW_003201363.1_1266_3924 ttcctgaagtcgtgttcaataaacacgattttgaaagttgaaaatcgatctcggaagcga


P.m_NW_003212331.1_1569_132 ------------------------------------------------------------
P.m_NW_003201363.1_1266_3924 ttccagaatcaattccgacgcgcgttcagtagacacgatttttaaaatcgatgccagcat


P.m_NW_003212331.1_1569_132 ------------------------------------------------------------
P.m_NW_003201363.1_1266_3924 cgattccagaatggacaaataaagtacgtgagaaatgagactccccgggatggaacctga


P.m_NW_003212331.1_1569_132 ------------------------------------------------------------
P.m_NW_003201363.1_1266_3924 ggccacacctcgacttcctcgactatccctgaaatccgaaatatacctctaccaagattc


P.m_NW_003212331.1_1569_132 ------------------------------------------------------------
P.m_NW_003201363.1_1266_3924 gaacctgagacacctgggtcacagtatactagcttatcctactgagctagagtgactact


P.m_NW_003212331.1_1569_132 ------------------------------------------------------------
P.m_NW_003201363.1_1266_3924 tcgtgaaatagcagttagtaactagtatttactgttgagcggtctacctatgaacgagta


P.m_NW_003212331.1_1569_132 ------------------------------------------------------------
P.m_NW_003201363.1_1266_3924 ccagtacttgtcagtaggttgtttacctactgacccgttagtaagtggtacctggttgcc


P.m_NW_003212331.1_1569_132 ------------------------------------------------------------
P.m_NW_003201363.1_1266_3924 caacctcagtactgcggtcctctagagttgctctagaggattggaggtggttgattctag


P.m_NW_003212331.1_1569_132 ------------------------------------------------------------
P.m_NW_003201363.1_1266_3924 ggtccagacccgatatattttcacatgtcacatcccgggatcgaacctcagacctcccgg


P.m_NW_003212331.1_1569_132 ------------------------------------------------------------
P.m_NW_003201363.1_1266_3924 ttactagctcaacagttggggcccaactcgcaaaccctctcgagtctgtttggcggcaaa


P.m_NW_003212331.1_1569_132 ------------------------------------------------------------
P.m_NW_003201363.1_1266_3924 cgtcatatccctgctgagtatgacctcttttcttgctgtatcgcccctcataaccagttc


P.m_NW_003212331.1_1569_132 ------------------------------------------------------------
P.m_NW_003201363.1_1266_3924 gggactggcaattctccaaggagagttgtttcttctggactccacacgtttcccttctcg


P.m_NW_003212331.1_1569_132 ------------------------------------------------------------
P.m_NW_003201363.1_1266_3924 gtgctctcctctatgaagcttccgtcacgcgccacgaaattttcagaaccactccgagtg


P.m_NW_003212331.1_1569_132 ------------------------------------------------------------
P.m_NW_003201363.1_1266_3924 gttctggaatctgcgattctggaaacgctctcagaatcgcgcacaagctcctttgaacgc


P.m_NW_003212331.1_1569_132 ------------------------------------------------------------
P.m_NW_003201363.1_1266_3924 gctaagaaccacttctggaaacgtttctgggatcgtttccggagctggttctatgaacag


P.m_NW_003212331.1_1569_132 ------------------------------------------------------------
P.m_NW_003201363.1_1266_3924 aaaatcccagaatcgtttctagaaacgcttctcaagtttaaaatcggtctattgaacagg


P.m_NW_003212331.1_1569_132 ---tatgagcgtgttcagcaggaattgtggtctcaaacttactcctattataccaacttt
P.m_NW_003201363.1_1266_3924 cggtatgagcgtgttcagtaggaattgtgatctcaaacttactcctattataccaacttt


P.m_NW_003212331.1_1569_132 cttccaggctcttgctttggctcatgatgctcttactaatttataggcggttgcatttca
P.m_NW_003201363.1_1266_3924 cttccaggctcttgctttggctcatgatgctcttactaatttataggcggttgcatttca


P.m_NW_003212331.1_1569_132 ctttttctgtcaacgaatagttgtacagtgtcattctgaatatcagttataattagtcag
P.m_NW_003201363.1_1266_3924 ctacttctgttaacgaatagctgcacagtgtcattctcaatatcagttataattagtcag


P.m_NW_003212331.1_1569_132 tagatgttactgctcatgtaag--------------------------------------
P.m_NW_003201363.1_1266_3924 tagatgttactgcttatgtaggaactccatgagatttgtcccattcagctaagattgtgc


P.m_NW_003212331.1_1569_132 ------------------------------------------------------------
P.m_NW_003201363.1_1266_3924 atctctggcactctctacatagaaaccgctggagtcgttcttcaaatggagccatttgat


P.m_NW_003212331.1_1569_132 -----------------------------------------------------------g
P.m_NW_003201363.1_1266_3924 ctttgattaggtcagcttggtcttcaagtggagagctcttcttattggtcaacaagccta


P.m_NW_003212331.1_1569_132 gaagtatgtaatgctga-----
P.m_NW_003201363.1_1266_3924 ggcgtgatcaatactgatgata
