# Supplementary material for: Distribution of Merlin in eukaryotes and first report of DNA transposons in kinetoplastid protists
Source: PLoS One. 2021 May 6;16(5):e0251133. doi: 10.1371/journal.pone.0251133 (PMC8101967; doi:10.1371/journal.pone.0251133)
Supplement: S3 Appendix — Contigs containing positive hits for each species are provided as fasta files. Nucleotide sequences from each Merlin group or family are also provided. All protein sequences were provided in a single file. A README file is provided with additional information about files. (ZIP) [file pone.0251133.s009.zip › S3 Appendix/P.m_G2.aln]

CLUSTAL W(1.60) multiple sequence alignment


P.m_NW_003215766.1_622300_620939 aca----------ttcaattcatta-----------------------------------
P.m_NW_003206281.1_274530_273516 ataggcatagaggtccaaattatcagtagaatcatacttagcattagaaaactgatcaaa


P.m_NW_003215766.1_622300_620939 -----tactgtgct----gatttcctttccctctcagttgtaaacgcctatgagca----
P.m_NW_003206281.1_274530_273516 ggcagtactttgctcgggggcaagctcgtcttccaacttctgcatggctttagatagagt


P.m_NW_003215766.1_622300_620939 ---ttaatctcgtccaaacacgctccaaaacccgagctgtccaacaggccttcactaatt
P.m_NW_003206281.1_274530_273516 actcctattttccacaggtatcctggtgaacgttaccaatgcaaccttctccaataaagt


P.m_NW_003215766.1_622300_620939 gcaaaggctgctcgacattcgactgtctctcgaatgttccatgccgctccttctcgcctt
P.m_NW_003206281.1_274530_273516 cggtaacttcttcaaggcgggctcgtcagtccaa-----------------------cca


P.m_NW_003215766.1_622300_620939 ctgccttccttgccgcttgcactgaagagac----------------tctattaccgtgg
P.m_NW_003206281.1_274530_273516 ttggcttcttgacagtaggcaaaacggagacgccactcacgaaaacttccaataccagaa


P.m_NW_003215766.1_622300_620939 ttggagt-----------------------------------------------------
P.m_NW_003206281.1_274530_273516 tagggcttagggacagcagtgtatttacttacggtggatgtcgacgtttcttcattactt


P.m_NW_003215766.1_622300_620939 -gccatggcttgttgaccactgatgttatgtgtccaacatgtggaaaacgcaacc-----
P.m_NW_003206281.1_274530_273516 ggttttgtcatgttgaccagtaggagc-tgctaccactttgtggaacgcaagaactgtat


P.m_NW_003215766.1_622300_620939 -tagtctacaagaagagatccaggtcagggctcca-cctatggtatttacgatgtggagc
P.m_NW_003206281.1_274530_273516 gtatcgtaggaggatataagtatacaagagctatagcaaatgggaactacatagcttagc


P.m_NW_003215766.1_622300_620939 ccgacgatgtggcaagacgtcggtctctgtccggtctggcatctgggctcataccgctac
P.m_NW_003206281.1_274530_273516 taatagctgagg---gagacaggtctgtgtcagtcaccaca-------------cgctac


P.m_NW_003215766.1_622300_620939 atccttccggaaaatgctctccatcttcatcgccatcattcttggcgatcctgtccccaa
P.m_NW_003206281.1_274530_273516 ttccttccggaaaatgctctccatcttcatcgccatcattcttggtgatcctatacccaa


P.m_NW_003215766.1_622300_620939 gatcatacgtgattgtgatgcctcgaagaaaacggtgtcggccttctgtggtctcgttgg
P.m_NW_003206281.1_274530_273516 gatcatacgtgattgtaatgcctcgaagaaaacggtaacggcgttctgtggtctcgttgg


P.m_NW_003215766.1_622300_620939 agaagtctgtaaccttttcaatgtctcccagcgagaacattgctcttacgagtacataca
P.m_NW_003206281.1_274530_273516 agaagtctgtaacctttccaatgtctcccagcgataacattgctcttacgagtacataca


P.m_NW_003215766.1_622300_620939 agccgatgagacggccattggccgaaggaagtaccatagaggtcgccgacaacgtcagtc
P.m_NW_003206281.1_274530_273516 agccgatgagacggccattggccaaaggacgtaccatagaggtcgccgacaacgttagtc


P.m_NW_003215766.1_622300_620939 gggacctctgtgggtacagaccgtcgctggcatagatccctgctctggtaaggtcctgta
P.m_NW_003206281.1_274530_273516 gggacctctgtgggtacaaaccgtcgctgacatagatccctgctctggtaaggtcccata


P.m_NW_003215766.1_622300_620939 tgtgtcttcctcttacgtccctgatcgctctgccaactccttggagccgctcatcatgga
P.m_NW_003206281.1_274530_273516 tgtgtcttcctgttacatcgatgatcgctctgccaactccttggagccgctcatcatgga


P.m_NW_003215766.1_622300_620939 catggctgcagatcgtactcttctggtgaccgatcagttacgaagctaccagaccattgt
P.m_NW_003206281.1_274530_273516 cagggctgcagatcgtactcttcttgtgaccgatcagctacgaagctaccagaccattgt


P.m_NW_003215766.1_622300_620939 cagtaggaatactcattttttctccgagcaccagacaattaatcactccaaacagttccg
P.m_NW_003206281.1_274530_273516 cagtaggaatgctc--cttttctccgagcaccagacaatcaatcactccaaacagttccg


P.m_NW_003215766.1_622300_620939 caacgatgctggattcaccacgaatgccatcgagtcggtcaacaacgttc----------
P.m_NW_003206281.1_274530_273516 caacgatgctcgattcaccacgaatgccatcgagtcgnnnnnnnnnnnnnnnnnnnnnnn


P.m_NW_003215766.1_622300_620939 ------------------------------------------------------------
P.m_NW_003206281.1_274530_273516 nnnnnnnnnnnnnnnnnnnnnnnnnnnnnnnnnnnnnnnnnnnnnnnnnnnnnnnnnnnn


P.m_NW_003215766.1_622300_620939 -------------------tgaaaaccgagatccgcaagaggttct----------ttca
P.m_NW_003206281.1_274530_273516 nnnnnnnnnnnnnnnnnagcgagagtc---atccaccagagtctctggctaagagcattg


P.m_NW_003215766.1_622300_620939 ttattgtcctccagacgctcaaactggtgttgaacgtctcgccatcgccactttcgtcac
P.m_NW_003206281.1_274530_273516 aaatgactctctgggcagacgag-------agaattccgtgacctcgctgctactgacgc


P.m_NW_003215766.1_622300_620939 taattgtaggctc------------------------tctaaggaagatctggtccttcg
P.m_NW_003206281.1_274530_273516 ggagcgaagcatctaccgttgcaagtttcggtgaaattttgacagaaatttgaggtcgag


P.m_NW_003215766.1_622300_620939 cttcttcgccgccatgaggatggctcaccagatgctcgaggccgatgcatgagctcattc
P.m_NW_003206281.1_274530_273516 actttcggatctcacgagtactg-tagcaagttgctacagtatcatctatagttctacgt


P.m_NW_003215766.1_622300_620939 tccgcctaacggccttctataatgcccttctg-----tgttagtgccatttcacttcccc
P.m_NW_003206281.1_274530_273516 tgctactagcaacgtatcatgctttcgtcccactacccactactaccaactaactaaatg


P.m_NW_003215766.1_622300_620939 ggtataattcagtatgcaggccacatctaat----gttccatgatatgctttgtgtgatt
P.m_NW_003206281.1_274530_273516 aatgtatgctattggacaacagacattcaacaatagtatggtagaatgttcagggtgaac


P.m_NW_003215766.1_622300_620939 ctgatactgggtgtatt----gcgttgctccaatgcgggtgtaatggaagttcgcgtccc
P.m_NW_003206281.1_274530_273516 cagcgagcgagtaaattcgacgcgttg------------------------tcgcgtctc


P.m_NW_003215766.1_622300_620939 c--------agtaaacctttcatcatctgtcgctctcacacatcacacctaagcctccga
P.m_NW_003206281.1_274530_273516 tcattgccaagggagccagtcg--------------------------ctacgctcctga


P.m_NW_003215766.1_622300_620939 cctgctctgtcattacgctaacct
P.m_NW_003206281.1_274530_273516 aatgctttg---------------
