# Supplementary material for: Distribution of Merlin in eukaryotes and first report of DNA transposons in kinetoplastid protists
Source: PLoS One. 2021 May 6;16(5):e0251133. doi: 10.1371/journal.pone.0251133 (PMC8101967; doi:10.1371/journal.pone.0251133)
Supplement: S3 Appendix — Contigs containing positive hits for each species are provided as fasta files. Nucleotide sequences from each Merlin group or family are also provided. All protein sequences were provided in a single file. A README file is provided with additional information about files. (ZIP) [file pone.0251133.s009.zip › S3 Appendix/P.p_F1.aln]

CLUSTAL W(1.60) multiple sequence alignment


VRMN01000004.1_664918_670609 cgcttcaacggctgacggagcgcgtgggtgcgacctgtacattctc-------catgaac
VRMN01000004.1_162759_164006 ctcaacagcggctgacggagcgcgtgggtgcgacctgtacattctc-------catgaac
VRMN01000010.1_635913_637051 actcccaac------------------------cccacacttcctcgctcccacacgacc


VRMN01000004.1_664918_670609 tgtactcaaggaggtagagtgaaatgataaaccgataaaccgaatctgacgttatggagc
VRMN01000004.1_162759_164006 tgtactcaaggaggtagagtgaaatgataaaccgataaaccgaatctgacgttatggagc
VRMN01000010.1_635913_637051 aatttgcaa-----------------attatgtcacaaacggagcttcttttctt-----


VRMN01000004.1_664918_670609 atgaatgcatgctgacgaaggggcaagggaggaggagcatggaggacgccggtattccta
VRMN01000004.1_162759_164006 atgaatgcatgctgacgaaggggcaagggaggaggagcatggaggacaccggtattccta
VRMN01000010.1_635913_637051 ----------------------------------------------tacttcttcttctc


VRMN01000004.1_664918_670609 cgctcaaggaagtctatgcactgctctccgatgagcatgcatgcatacagttccttatga
VRMN01000004.1_162759_164006 cgctcaaggaagtctatgcactgctctccgatgagcatgcatgcatacagttccttatga
VRMN01000010.1_635913_637051 tcctc------ctctacctactctcttcttcctagccttttttc-------ttcgttcgg


VRMN01000004.1_664918_670609 gtatcggtgtgcttgcggcaaaagtgcgtt---gtcctgcggtgggttgctcggcggaga
VRMN01000004.1_162759_164006 gtatcggtgtgcttgcggcaaaaatgcgtt---gtcctacggtgggttgctcggcggaga
VRMN01000010.1_635913_637051 ctgccgctcgctctgttttatacccgccttccggcgccgcaacggcttgcccggcgg---


VRMN01000004.1_664918_670609 tgcgcgagattcaggtaaagtgtgcattcaggtgcaagagaaaggcttgccagcagt---
VRMN01000004.1_162759_164006 tgcgcgagattcaggtaaagtgtgcattcaggtgcaagagaaaggcttgccagcagt---
VRMN01000010.1_635913_637051 -------------------------gttcagccctcggaataacccaatcccgcggccct


VRMN01000004.1_664918_670609 -------------ttgtatcacttcg---atctacaaattcgttcttctctgcccataaa
VRMN01000004.1_162759_164006 -------------ttgtatcacttcg---atctacaaattcgttcttctctgcccataaa
VRMN01000010.1_635913_637051 caacataactcagctgtaccacacggtacacccacagctgtact-ttcagtacacttagg


VRMN01000004.1_664918_670609 aatcttgcttttcacgatgtcttgttttgtgtttttctttggctccactgtctttgtgcc
VRMN01000004.1_162759_164006 aatcttgcttttcacgatgtcttgttttgtgtttttctttggctccactgtctttgtgcc
VRMN01000010.1_635913_637051 gactgtacctctgcgtactcgctgtactgagacctgcatcaggtc----gctcgcgacac


VRMN01000004.1_664918_670609 acgcagatttcagagttgactggactcgcgaggagctcagtgcgcagcattctcgtgcat
VRMN01000004.1_162759_164006 acgcagatttcagagttgactggactcgcgaggagctcagtgcgcagcattctcgtgcat
VRMN01000010.1_635913_637051 acgcagatttcagaattgactggactcgcgaggagctcagtgcgcagcattctcatgcct


VRMN01000004.1_664918_670609 gtacgccagtgcatggtcgagtacaatgctatgcatgaggctcccattggtggccaggat
VRMN01000004.1_162759_164006 gtacgccagtgcatggtcgagtacaatgctatgcatgaggctcccattggtggccaggat
VRMN01000010.1_635913_637051 ttatgcctgtgcattgtcgagtacaatgctgtgcatgaggcttccattggtggccaggat


VRMN01000004.1_664918_670609 gttatagtcgaaatcgacgaaagcaagtttgggaagcgcaagtaccatcgaggacatcgc
VRMN01000004.1_162759_164006 gttatagtcgaaatcgacgaaagcaagtttgggaagcgcaagtaccatcgaggacatcgc
VRMN01000010.1_635913_637051 gtcgtagtcgaaatcgacgaaagcaagtttgggaagcgcaagtaccatcgaggacatcgc


VRMN01000004.1_664918_670609 gttgatggggtatgggtgcttgccggagtggaacgaactgaagaacgccgtctcttcatg
VRMN01000004.1_162759_164006 gttgatggggtatgggtgcttgccggagtggaacgaactgaagaacgccgtctcttcatg
VRMN01000010.1_635913_637051 gttgatggggtatgggtgcttgccggagtggaacgaactgaagaacgccgactgttcatg


VRMN01000004.1_664918_670609 acagtggtgcccaaccggacaacgcgcactttaattcccatcatacagcagcgtgtgcac
VRMN01000004.1_162759_164006 acagtggtgcccaaccggacaacgcgcactttaattcccatcatacagcagcgtgtgcac
VRMN01000010.1_635913_637051 acagtggtgcccaaccagacaacgcgcactttaattcccatcatatagcagcgtgtgtac


VRMN01000004.1_664918_670609 ccgggctccattatacatacggattgctggaagtcgtacttcattttgaagtaccatccg
VRMN01000004.1_162759_164006 ccgggctccattatacatacggattgctggaagtcgtacttcattttgaagtaccatccg
VRMN01000010.1_635913_637051 ccgggcaccattatacatacggattgctggaagtcgtacttcattttgaagtaccatccg


VRMN01000004.1_664918_670609 acactcagacactataccgtaaaccatgaaatgcacttcaaggatccggttacgggagtg
VRMN01000004.1_162759_164006 acactcagacactataccgtaaaccatgaaatgcacttcaaggatccggttacgggagtg
VRMN01000010.1_635913_637051 acactcagggactacaccgtaaaccatgaaatgcacttcaaggacccggttacggaagtg


VRMN01000004.1_664918_670609 cacacgaatacagtggaaggaacttggcgggccgtgaaagcaaccatgcctgattctgct
VRMN01000004.1_162759_164006 cacacgaatacaggggaaggaacttggcgggccgtgaaagcaaccatgcctgattctgct
VRMN01000010.1_635913_637051 cacacgaataaagtggaaggaacttggcgggccgtgaaagcaaccatgcctgattctgct


VRMN01000004.1_664918_670609 tatgatggaaatcgtgtgaacctttatttggaggagttcatatggcggcgtatcaaccac
VRMN01000004.1_162759_164006 tatgatggaaatcgtgtgaacctttatttggaggagttcatatggcggcgtatcaaccac
VRMN01000010.1_635913_637051 tatgatggaaatcgtgtgaatctttatttggaggagttcatatggcggcgtttcaaccac


VRMN01000004.1_664918_670609 ggacgcgtttgggaagcattcatgcgtgtgcttaagtggtggcgcaccgaaaaccgccaa
VRMN01000004.1_162759_164006 ggacgcgtttgggaagcattcatgcgtgtgcttaagtggtggcgcaccgaaaaccgccaa
VRMN01000010.1_635913_637051 ggacgcgtttgggatgcattcatacatgtgcttatgcggtggcgcactcaaaaccgccaa


VRMN01000004.1_664918_670609 ttcaaatcggtttgactcagaggtacagtacgttccgttgcttgctacaaaataatctaa
VRMN01000004.1_162759_164006 ttcaaatcggtttgactcagaggtacagtacgttccgttgcttgctacaaaataatctaa
VRMN01000010.1_635913_637051 tttaaatcggtttgactcagaggtacagtacgttcccttgcttgctacaaaataatttag


VRMN01000004.1_664918_670609 ttttgttggacagttccattctactataaaagaatgtgttctatatataagcgtgattct
VRMN01000004.1_162759_164006 ttttgttggacagttccattctactataaaagaatgtgttctgtatataagcgtgattct
VRMN01000010.1_635913_637051 ttttgttagacagttccattctactacaaaagaatgtgttctatatgtaagcgtgtttct


VRMN01000004.1_664918_670609 atcacatttgcgctttttgataggattcgaggaggaggtacaggtcgcactccggcgctc
VRMN01000004.1_162759_164006 atcacatttgcgctttttgataggattcgaggaggaggtacaggtcgcactccggcgctc
VRMN01000010.1_635913_637051 atcacatttgcgctttctggtaggattcgaggaggaggtacaggtcgcacccacgcgctc


VRMN01000004.1_664918_670609 cgtcagcccgcttcaac
VRMN01000004.1_162759_164006 cgtcagccgttggatgt
VRMN01000010.1_635913_637051 cgtcagccgtggacctg
