# Supplementary material for: Distribution of Merlin in eukaryotes and first report of DNA transposons in kinetoplastid protists
Source: PLoS One. 2021 May 6;16(5):e0251133. doi: 10.1371/journal.pone.0251133 (PMC8101967; doi:10.1371/journal.pone.0251133)
Supplement: S3 Appendix — Contigs containing positive hits for each species are provided as fasta files. Nucleotide sequences from each Merlin group or family are also provided. All protein sequences were provided in a single file. A README file is provided with additional information about files. (ZIP) [file pone.0251133.s009.zip › S3 Appendix/Perkinsela_sp_Kinetoplastida_bestcontigs.aln]

CLUSTAL W(1.60) multiple sequence alignment


LFNC01000001.1_149318_146498 ttctttcgttatactaagtgattcagttatc------------gacatcgatcttctcca
LFNC01000550.1_9490_6309 ---------cgtgttgagtt---tcagtatc----ggttgtacggcccagccattcggac
LFNC01000379.1_10045_7279 ccacctcttcgtggtgggttggaccagtaccccgtcgtgggggaagccaggagccttcta
LFNC01000245.1_178153_180878 ccacctcttcgtggtgggttggaccagtaccccgtcgtgggggaagccaggagccttcca
LFNC01000088.1_18206_21079 gtaaacttatggtttacgtcacaatattgtactttc--------------------acaa
LFNC01000447.1_2625_910 --atatttccgattcgcatcggaaagatgtcatttcatccg-------------ctacaa
LFNC01000542.1_23110_26207 aaaccatgtcgtaccagggctgattgatact----------------------ttcacaa


LFNC01000001.1_149318_146498 tacccccc----tcgtgataacacttca--------------tctcccacctactgagtg
LFNC01000550.1_9490_6309 aaatcttt----ttgttcctcaatgctgc-----aacgaataatgtcagcgttttagatt
LFNC01000379.1_10045_7279 aactctcg----tcgtgtttctgttttg--------------gcgccgaccctattgatg
LFNC01000245.1_178153_180878 aactctcg----tcgtgtttccgttttg--------------gcgccgaccctatcgacg
LFNC01000088.1_18206_21079 gacttatctgtgtcgttttagcctttgag----aaccatggtgcgtctttccattaatag
LFNC01000447.1_2625_910 aactcatt----tcgtctttgcctttaaatcatttccatggtccgtcattccgccaatag
LFNC01000542.1_23110_26207 gact--------tcgttttagcctttaaa----aaccatggtgcgtccttccgtcaatag


LFNC01000001.1_149318_146498 accactgccctcaggtggtttggatca----catgcgttca-----ggcgatattcaaaa
LFNC01000550.1_9490_6309 tccattacgacctgctgggagagcgaagatttgtgcagccgtcccatgtgtgggtcagca
LFNC01000379.1_10045_7279 gccgtcgcaaggtggtgggtgagga------cgtgtacccacccatggggaggttcagga
LFNC01000245.1_178153_180878 gccgccgcaaggtggtgggttgga-------ccagtacccatccatggggaggttcagga
LFNC01000088.1_18206_21079 gctcacccgaagagtcgatgcgtttat----caggcgttcactcaaagca-gattgagga
LFNC01000447.1_2625_910 actgacccgaagagtcgatgcg-ttag----caggcgttcactcacagc-----------
LFNC01000542.1_23110_26207 ctttgcccgaagagtcgatgcgctag-----caggcgttcactcaaagca-gattgagga


LFNC01000001.1_149318_146498 taatgattgtttgcctataagtttgagagagcacttcacagcagtaacccaaagggtggg
LFNC01000550.1_9490_6309 cagtt---------gatgaaagcgaacgaaagcatgacgtgtattacgtcaacggaaaga
LFNC01000379.1_10045_7279 gagctc-----aaatattgatatggggggggggtcccctggtagcgaggcgagagaaggt
LFNC01000245.1_178153_180878 aaccg---------ccgttagctgctatgggggatcccggatcgc------------cgt
LFNC01000088.1_18206_21079 ------------------------------------------------------------
LFNC01000447.1_2625_910 ------------------------------------------------------------
LFNC01000542.1_23110_26207 ------------------------------------------------------------


LFNC01000001.1_149318_146498 tggatgaaactat-------------caattt---------------tcatacctctcga
LFNC01000550.1_9490_6309 aaaataac------------------------------aatagttggttatctcttggct
LFNC01000379.1_10045_7279 ccaataactctct----tattccacgcacttcgagcgagaagattgagcacctcatcgaa
LFNC01000245.1_178153_180878 cgactaattctctgtggtatgaaacgc------gggattaaattggcccacatgaaaagc
LFNC01000088.1_18206_21079 -----------------------------cttgatcgagaagattgatcacttcatcgaa
LFNC01000447.1_2625_910 ----------------------------------------agattgattgcttcatcgaa
LFNC01000542.1_23110_26207 -----------------------------tttgagcgagtggattgatcgcttcatcgaa


LFNC01000001.1_149318_146498 atccatactgcgagatgaa-----------------------------------------
LFNC01000550.1_9490_6309 atcaatattactaggcagaaatttgcagtcacgtacagtgggaatcttgcccgagttttg
LFNC01000379.1_10045_7279 accaa----acaatgca---------------------cgggagcccttcgtgattctca
LFNC01000245.1_178153_180878 gttaaaaatagagggca-------------------------------------------
LFNC01000088.1_18206_21079 gccac----acaatgcg---------------------tgggagcccttcgtgactctca
LFNC01000447.1_2625_910 gccac----acaatgcg---------------------tgggaactcttcgtaattctga
LFNC01000542.1_23110_26207 gccac----acaacgtg---------------------cgggaactcctcgtgattctca


LFNC01000001.1_149318_146498 ----------------tagtatctttagccaggcgccgccttcttttagagac--ttgcc
LFNC01000550.1_9490_6309 cgtcggaaagatgtcctttcacgcattacaaaacggatccatttcgttttagcctttgaa
LFNC01000379.1_10045_7279 cattttcgaga---------acgcttcagcagacgatccca--------------tcgac
LFNC01000245.1_178153_180878 -----------------tgtgcgaatggattgacggttcaatccttttgtgtacttttca
LFNC01000088.1_18206_21079 catt---------tccaagcccgcttcagcagacaatccca--------------tcgac
LFNC01000447.1_2625_910 aatt---------cccgagcacgcttcagcagacgatccca--------------tcgac
LFNC01000542.1_23110_26207 catt---------tccgagaacgcttcagcatacgatttca--------------gagac


LFNC01000001.1_149318_146498 ctaatgcgacgttaaggcgcttagctgaccactgactcgtaggaaaaattcatttaagga
LFNC01000550.1_9490_6309 tcaaaaccatggtgcgtcattccgccaatag----cctggcccgaagaatcgatacaggc
LFNC01000379.1_10045_7279 ccaacctcagcttgtgtctcccctccgctg-----------caaaggactggtcgcaggg
LFNC01000245.1_178153_180878 ctcaaatgaccgaggatcgccctttctcca--------------------cactgctgac
LFNC01000088.1_18206_21079 ccaacctcagcttgtatctcccctccgctg-----------caaaagactggtcgcaggg
LFNC01000447.1_2625_910 ccaacctcagcttgtatctcccctccgctg-----------caaaggactggtcgcaggg
LFNC01000542.1_23110_26207 ccgacctcagcttgtatctcccctccactg-----------taaacgactgatcacaggg


LFNC01000001.1_149318_146498 gttaaaacccctcctataatattgaacataataa----ttggcagtttactgtgcctaaa
LFNC01000550.1_9490_6309 gtt-----cactctaagcagattgggagtttgagcgtgatttggtggttcgatgcatcaa
LFNC01000379.1_10045_7279 ttg-----ttccccggtcatgtagcggat---------gcatagggtttcgatgcgtcaa
LFNC01000245.1_178153_180878 cct-----tcgcttggccgacttga-------------ctacgagtctccctcgcagcag
LFNC01000088.1_18206_21079 tta-----ttatcccgtcatgtagcggat---------acatagcgtttcaacgcggcaa
LFNC01000447.1_2625_910 ttg-----ctccccggtcatgtagcggat---------gcatagggtttcgatgcgtcaa
LFNC01000542.1_23110_26207 ttg-----ttccccgattatgtagtggat-------------------------------


LFNC01000001.1_149318_146498 aatacaaacccctgctcgtgaacaggcctttatttctgtagttacagtaatctgcccatt
LFNC01000550.1_9490_6309 gcattggaccc-----------------------------gctacgaggatgtttccacg
LFNC01000379.1_10045_7279 gcattggaccc-----------------------------gctacgaggatgttcccacg
LFNC01000245.1_178153_180878 gcattaa-----------------------------------tgagtgaattaatcatcg
LFNC01000088.1_18206_21079 gcatgggac----------------------------------acgcagatgttcccacg
LFNC01000447.1_2625_910 gcattggaccc-----------------------------gctacgaggatgttcccacg
LFNC01000542.1_23110_26207 ---------------------------------------------------gttcacatg


LFNC01000001.1_149318_146498 aagttcca-gttgagaacca-------------aatttggccatcttcggccaaaattcg
LFNC01000550.1_9490_6309 tgggaagatgcagagaaatggttgcgcgatcataagttttttaacatccctgagtgtcag
LFNC01000379.1_10045_7279 gaagaagatgccgagaaatggctgcgcagtcataagttttttaacatacttgagtggcag
LFNC01000245.1_178153_180878 aaggaata-actcagaaacaacgatccga-----------------------------gg
LFNC01000088.1_18206_21079 ggg-aagatgccgtaaaatgcttacgcaaccatacgtttttcaacattcctgcgtgtcag
LFNC01000447.1_2625_910 gggaaaaatgccgagaaatggctgcgcagtcataagtt----------------------
LFNC01000542.1_23110_26207 ggggaatctaccgtcacataattgcgcaaccataagcttttcaacatccctgagtgtcag


LFNC01000001.1_149318_146498 aactaaaggaaatatagactggaagccacgacacttaacctgacgtgtgtataaatgc--
LFNC01000550.1_9490_6309 gctcatgggacacaaagtatgcaggttctga-----aaagcggcaagggaaaatatga--
LFNC01000379.1_10045_7279 actcatgggacacaaagtatgcaggttctga-----aaagcggcaagggaaaatatga--
LFNC01000245.1_178153_180878 agccatttgcctcggctctggcagatgct-a-----gaagtatcagatggctacatgg--
LFNC01000088.1_18206_21079 actcatgggacacaaa--------------------------------atatgtgtgc--
LFNC01000447.1_2625_910 -------------------------------------------------tatgtgtgc--
LFNC01000542.1_23110_26207 actcattggacacaaagcatgcagtttctga-----aaagcggcaagagaaaatgtgagt


LFNC01000001.1_149318_146498 --atggctctggaaaatagccagaactgcagaaaaagggtgtcggagtatgagcctattt
LFNC01000550.1_9490_6309 --atggctcttgagactagccagaactgcagaaaaggggtgtcggagtatga--------
LFNC01000379.1_10045_7279 --atggctcttgagactagccagaactgcagaaaaggggtgtcggaatatga--------
LFNC01000245.1_178153_180878 ----------------taactggaatcgtag------------ggggtatgc--------
LFNC01000088.1_18206_21079 --atggctctggagaatcgccagagctgcagaaaaagggtgtcggagtatgaacccattt
LFNC01000447.1_2625_910 --atggctctgga-----gccacaactgcagaacaagggtgtcggaatatgagcccattt
LFNC01000542.1_23110_26207 gcatggctctggggaatagccagaggtgcagaaacggggtgtcggagtatga--------


LFNC01000001.1_149318_146498 gcttagtcacttcacgcgtgacgttagggcaagttttgatgttctgggcaaaactttctg
LFNC01000550.1_9490_6309 gcggggtcacttcacgcgtgacgttcgggtaagttttgatgttctgggcaaaacttgctg
LFNC01000379.1_10045_7279 gcggggtcacttcacgcgtgacgttggggcaagttttgatgttctgggcaaaacttgttg
LFNC01000245.1_178153_180878 gcactcgcactc--------------------------------------aagcttgttt
LFNC01000088.1_18206_21079 gcggggtcacttcacgcgtgacgttagggcaagttttgatgtcctagacaaagcttgctg
LFNC01000447.1_2625_910 tcgggctcatttcacgtgtgacgtttgggcaagttttgatgttctgggcaaaacttgctg
LFNC01000542.1_23110_26207 gcccattcacttcacgcgtgacgttagggcaagttttgatgttctgggcaaagcttgctg


LFNC01000001.1_149318_146498 gaca--------ctgcagccccgcagggatcgtaaaaagtgttaatgt----gaacacaa
LFNC01000550.1_9490_6309 gacaccagagatctgcagccccgcagagatcgtacaaagttttaatgt----caacaaaa
LFNC01000379.1_10045_7279 gaca--------ctgtagccctgcagagatcgtacaaagtgttaatgtcaaccaacacaa
LFNC01000245.1_178153_180878 aggtcca-----cttcaaatctttcaagat------------------------------
LFNC01000088.1_18206_21079 gaca--------cagcagccccgcagagatcgtacaaagtgttaatgt----taacaaaa
LFNC01000447.1_2625_910 gact--------ctgcagcatcgcagagatcgtacaaagtgtttatat----aaacacaa
LFNC01000542.1_23110_26207 gaca--------ctcgagcgccgcagagatcgtgcaaagtgttaatat----cagcaaaa


LFNC01000001.1_149318_146498 acactgtgacactttgcatgcgggcagctggcgtcgcatgccacaagtacctctccactt
LFNC01000550.1_9490_6309 acactgtgacacttctcatgcgggcagctggcgtcgcatgccacaggtaccgctccactt
LFNC01000379.1_10045_7279 acactgtggcacttctcatgcgggcagctggcgtcgcatgccacaggtacctccccacta
LFNC01000245.1_178153_180878 --------gaacttttc---------------------tgcccccaataaccgtctgctt
LFNC01000088.1_18206_21079 acactgtgacacttctcatgcgagcagctggcgtcgcatgccacaagtaccgctccactt
LFNC01000447.1_2625_910 acacgctgacacttctcatgcgtgcagctggcgtcccataccacaagtacctctccacct
LFNC01000542.1_23110_26207 acactgtgatacttctcatgcgggcagctggtgtcgcatgtcacaagtacctctccactt


LFNC01000001.1_149318_146498 gtgacgtcaagttctcccgcttggccgttgacaaaacctacttcggtaaaaggaagtaca
LFNC01000550.1_9490_6309 gtgacgtcaagttctcccgcttggccgtcgacaaaacctacttcggtgaaaggaagtaca
LFNC01000379.1_10045_7279 atgacgtcaatttctcccgcttggccgtcgacgaaacctacttcggtaa----aagcata
LFNC01000245.1_178153_180878 gt--tagcaatttgaacgtaataatcgtcaaccgactcctgttggttat-----------
LFNC01000088.1_18206_21079 atgacgtcaagctctcccgcgtggccgtcgacgaaacctgcttcggt-aaaggaagtaca
LFNC01000447.1_2625_910 gtgacgtcaagttctcccgcctggccgtcgacgaaacctacttcggtaaaaggaagtaca
LFNC01000542.1_23110_26207 gtgacgtcaagttctctcgcctggccgttgacgaaacctacttcggtaaaaggaagtatg


LFNC01000001.1_149318_146498 acagggggaagcgcacacgttccaagggatattggctcgtgacagcgacgaagcttaaca
LFNC01000550.1_9490_6309 acatggggaagcacgtacgttccaggggatattggttcgtgacagcgacggagcttaaca
LFNC01000379.1_10045_7279 acatggggaggcgtgtacgttccaggggatattggttcgtgacagcgacggagcttagca
LFNC01000245.1_178153_180878 -----------catattcccccctggcgagccttttttgtg-cagcgcc-----------
LFNC01000088.1_18206_21079 aaagggggaggcgcgcacgttccagcggatattggttcgtgacagcgacggagcttgatg
LFNC01000447.1_2625_910 gcaaggggaagcgcgcatgtttcaggggatattggttcgtgacagcgacggagcttaaca
LFNC01000542.1_23110_26207 acagagggaagcgcgcacgttccaggggatattggttcgtgacagcgacagagcttacta


LFNC01000001.1_149318_146498 tcgatggctccacgggccgtactgtttgg-aaactcatgaaacgtcgcgaccgccaaa--
LFNC01000550.1_9490_6309 tcgatggctccacgggccgtactgtttagaaaacgcgtgaagcgtcgcgaccgccaaa--
LFNC01000379.1_10045_7279 tcgatggctccacgggccgtactgtttagaaaacgcgtgaagcgtcgcgaccgccaaa--
LFNC01000245.1_178153_180878 -tcattgcttggcgtagtgggcggcttgccgaaagcacagtgcgtcaatggcataaagtg
LFNC01000088.1_18206_21079 tcgatgggtccacgtgccgtactgtttgg-aaactcgtgaaacgtcgcgaccgacaaa--
LFNC01000447.1_2625_910 tcgatggctctacgggctgtactgtttcg-aaactcgtgaaacgtcgcgagcgccaaa--
LFNC01000542.1_23110_26207 tcgatggttctacgggtcgcactgtttgg-aaacgcgtgaaacgtcgcgaccgccaaa--


LFNC01000001.1_149318_146498 ---ctttacagccatttgttgagagcctcgttttgagttctcgatcagtggtagtttccg
LFNC01000550.1_9490_6309 ---ctttacaggcattcgctgagagcctcattttgagttctcgatcagtggtagtttccg
LFNC01000379.1_10045_7279 ---ctttacaggcattcgctgagagcctcattttgagttctcgatcagtggtagtttccg
LFNC01000245.1_178153_180878 gctccatacagcgctttgttgagagcctcgttttgagttctcgatcagtgggagtttccg
LFNC01000088.1_18206_21079 ---ctttacagggatttgttgagagcctcgttttgagttctccatcagtgggagtttccg
LFNC01000447.1_2625_910 ---ct-------------------------------------------------------
LFNC01000542.1_23110_26207 ---ctttacagtcattcgttgagggcctcgttttgaggtctcggtccatggtagttcccg


LFNC01000001.1_149318_146498 actgccacaaagggtatgccaatcttagccaagtggttcgtcatttcaccgttaaccaca
LFNC01000550.1_9490_6309 actgccacaaagggtacgccaatcttagccaagtggttcgtcacttcaccgtgaatcaca
LFNC01000379.1_10045_7279 actgccacaaagggtacgccaatcttagccaagtggttcgtcacttcaccgtgaatcaca
LFNC01000245.1_178153_180878 actgccacaaagggtacgccaatcttagccaagtggt--------------tgaaccaca
LFNC01000088.1_18206_21079 actgccacaaagggtacgccaattttagccaagtggttcgtcacttcaccgtg-accaca
LFNC01000447.1_2625_910 -----------------gccagatataaatatcggactattcacagtaatgat-acca--
LFNC01000542.1_23110_26207 actgccataaagggtacgccaatcttggcggagtcgttcgtcatttcactgtgaaccaca


LFNC01000001.1_149318_146498 gcattggcttcaagaacttggagaccggcaagcacacgaacaaagccgaaggctgccata
LFNC01000550.1_9490_6309 tcattggcttgaagaacttggagaccggcaagcacacgaacaacgccgaaggatgccata
LFNC01000379.1_10045_7279 tcattggcttgaagaacttggagatcgacaagcacacgaacaacgccgaaggatgccata
LFNC01000245.1_178153_180878 gcattggctttaagaacctggagaccgactagcacacgaataacgccgaaggatgccata
LFNC01000088.1_18206_21079 gcattggctttaagaacttgaagaccggcaagcacacgaacaatgccgaaggattccata
LFNC01000447.1_2625_910 --attgaatttgggaatctcgaagtattttgacacccaggcgatat-------ttccat-
LFNC01000542.1_23110_26207 gcattggcctcaggaacctggagaccggcaagcacacgaacaacgccgaaggatgccata


LFNC01000001.1_149318_146498 gcgttatcaaacgctggatcggggcacagtgtt-acatgtttggccaggactctgccacg
LFNC01000550.1_9490_6309 gcgttatcaagcgctggatcagcgtgcagtgttggtgggtttggccaggactctgccacg
LFNC01000379.1_10045_7279 gcgttatcaagcgctggatcagcgtgcagtgttggcaggtttggccaggactctgccacg
LFNC01000245.1_178153_180878 gcgttatcaagcgctggatcagggcgcggtgtt-acatgtttggccaggactctgcctcg
LFNC01000088.1_18206_21079 gcgtaatcaagcgctggatcagggcgcggtgtt-acaggtttggccagggctctgccacg
LFNC01000447.1_2625_910 -catgatta---------------------------------------------------
LFNC01000542.1_23110_26207 gcgttatcaagcgctggatcagggcacagtgtt-acaggtttgaccaggactctgatacg


LFNC01000001.1_149318_146498 ttgcaatgcaatgtagcgatccagtgcatcaagcatggcgactgtaagcttgcggataat
LFNC01000550.1_9490_6309 ttgcagtgcaatgtagcaatccagtgtgtc-ggcatggcgactgtaacactgatgataat
LFNC01000379.1_10045_7279 ttgcaatgcaatgtagcaatccagtgtgtc-ggcatggcgactgtaacactgctaatagt
LFNC01000245.1_178153_180878 ttccaatgtaatgtggtaatccactgcgtcaagcatgacgactgtagcactgatgataat
LFNC01000088.1_18206_21079 gtgcaatgcaaagtagcaatccagtacgccaagcatggtgactgtaacactgatgatagt
LFNC01000447.1_2625_910 ---------------------------------catgatgactcgctgagtaacactaac
LFNC01000542.1_23110_26207 ttgcaatgcaa-----caatccagtgcgtcaatcatggcgactgtaatattaatgataat


LFNC01000001.1_149318_146498 gcccagggcg------------------------------caaaccttttaaaagcacat
LFNC01000550.1_9490_6309 gcctggggcgtccggctgggcaaccttct-----------cgtgtgttttaaaagc----
LFNC01000379.1_10045_7279 gcctggggcgtccggctgggcaaccttct-----------cgtgtgttttaaaagc----
LFNC01000245.1_178153_180878 gcctggggcgtccggctgggcaaccttct-----------cgtatgctttaaaagcacat
LFNC01000088.1_18206_21079 gcctggggcaaccggctgcgaagccttct-----------cgtatgttttaaaggcatat
LFNC01000447.1_2625_910 ttctgaaggaa---atctcgaagtattttgacacccaggcgatatctccatcatgattac
LFNC01000542.1_23110_26207 gcctggggcgcccggctgcgcaaccttct-----------catatgttttcaaagcacat


LFNC01000001.1_149318_146498 acgatcatgcgccggactacaacccagatctgagcgatgatca------ggacgatcagg
LFNC01000550.1_9490_6309 ---atcatgcgccggactacatcccagagctgagcgatgatgattccggcgatgatgagg
LFNC01000379.1_10045_7279 ---atcatgcgccggactacatcccagagctgagcgatgatgattccggcgatgatgagg
LFNC01000245.1_178153_180878 acgatcatgcaccggactacttcccagagctgagcgatgataatttcggcgataatcaga
LFNC01000088.1_18206_21079 acgatcatgcgccggattacatcccagatctgagcga------------cgatgatcagg
LFNC01000447.1_2625_910 atgatgactcgctgagtaacac--------------------------------------
LFNC01000542.1_23110_26207 acgatcatgcgccggattacatcccagagctgggccatgatgattcaggcgatgaccaag


LFNC01000001.1_149318_146498 gagacctt---------tcgcgccttcctcgacatgctagaccggtgaca----------
LFNC01000550.1_9490_6309 aagacctg---------ttgcgccaccctcaacatgctagaccggtgaca----------
LFNC01000379.1_10045_7279 aagacctg---------ttgcgccaccctcaacatgctagaccggtgaca----------
LFNC01000245.1_178153_180878 acgatctgggagacatcttactccttactcgacatgcaagaccttttgcggcttatctct
LFNC01000088.1_18206_21079 acggactggaataccttttgtgccttcctcgacatgctagaccgatgaca----------
LFNC01000447.1_2625_910 --------------------taacttcttc------------------------------
LFNC01000542.1_23110_26207 acaatttggaat-tttttcgcgccttcttcgacacactaaactggaaatag---------


LFNC01000001.1_149318_146498 ------------------------cggttcaccgcacaaggacgacctgagaggc-----
LFNC01000550.1_9490_6309 ------------------------cgactgaccgcacaaggacgacctgataggc-----
LFNC01000379.1_10045_7279 ------------------------cgactgaccgcacaaggacgacctgataggc-----
LFNC01000245.1_178153_180878 accgttctttcttttcgttctgtccaatacatttttccgaggttaaagttgaagt-----
LFNC01000088.1_18206_21079 ------------------------cggctgaccgcaaaaggacgacctgataggc-----
LFNC01000447.1_2625_910 ---------------------------------------aggtgaatcgattgac-----
LFNC01000542.1_23110_26207 ---ggctttgggcttc--ccagaccttgcgtttataaaaagtagactagttaagcttcat


LFNC01000001.1_149318_146498 -----gtgtgcatgagcctgaagtggaaagtcagagctcggatagccc---------tcg
LFNC01000550.1_9490_6309 -----gcatacatcagtctgaagcggagagtcagcgctcggatagcct---------tcg
LFNC01000379.1_10045_7279 -----gcatacatcagtctgaagcggagagtcagcgctcggatagcct---------tcg
LFNC01000245.1_178153_180878 -----gaacacaataagtgagagctgtgaagaaaagcatagacaaaat---------ccc
LFNC01000088.1_18206_21079 -----gtctgcatgagcctgaagtagaaagtcagagctcggatagccc---------tcg
LFNC01000447.1_2625_910 -----att---------------------------------atgggct---------ttt
LFNC01000542.1_23110_26207 aaaaaggtcacacgctactgaaaagaagttgcgaaatatcgacaaactaacgaaacattt


LFNC01000001.1_149318_146498 tgcatt-----------------------------------------gcttcgcaaaggt
LFNC01000550.1_9490_6309 tgcatc-----------------------------------------gcttcgcaaaggt
LFNC01000379.1_10045_7279 tgcatc-----------------------------------------gcttcgcaaaggt
LFNC01000245.1_178153_180878 ttcctctacaagca----------------------gtataatagatgtcacttatagat
LFNC01000088.1_18206_21079 tgcata-----------------------------------------gctccgcaagggt
LFNC01000447.1_2625_910 tgaatt-----------------------------------------acacggaaag---
LFNC01000542.1_23110_26207 ttcattgaagatgactcagtcctatcgattattttcatgttgttcatgtgaaacacggat


LFNC01000001.1_149318_146498 gcactggta------------------------------------------------ctt
LFNC01000550.1_9490_6309 gcattggta------------------------------------------------ctt
LFNC01000379.1_10045_7279 gcattggta------------------------------------------------ctt
LFNC01000245.1_178153_180878 gtataaatataat-------------------------------gtaattcagcgctttc
LFNC01000088.1_18206_21079 gcattggta------------------------------------------------ctt
LFNC01000447.1_2625_910 ------------------------------------------------------------
LFNC01000542.1_23110_26207 agaatatcatcatagtcaagggacggttagggtgggggagatacgagatgaaatatacga


LFNC01000001.1_149318_146498 gatgatttcat-ccctactgcgttgtcgtcgcagctcgcgcgcggatatttctacgttcc
LFNC01000550.1_9490_6309 gatgatgtcat-cagcactgcgttgtcctcgcagctcgcgcgcggatatttcgacggtcc
LFNC01000379.1_10045_7279 gatgatgtcat-cagcactgcgttgtcctcgcagctcgcgcgcggatatttcgacgttcc
LFNC01000245.1_178153_180878 gatcactccatgtaccgttggattatttttgtattttcggcataaaggatgccac-----
LFNC01000088.1_18206_21079 gatgatttcat-cagtactgcgttgtcgtcgcagctcgcacgcggatatttctacgctcc
LFNC01000447.1_2625_910 ---------------------------------------atgggaata------------
LFNC01000542.1_23110_26207 gaaaatgtcgg-aagcgttcagaagtctttgcttttaatgttctgaaatctcagcaaatc


LFNC01000001.1_149318_146498 accggagttgactgttttccatcaggacgaggatgact-----atcctcacccg------
LFNC01000550.1_9490_6309 actggagttgattattttccatcgggacaaggatgact-----atcctcacctg------
LFNC01000379.1_10045_7279 gccagatttgattgttttccatcgggaaaaggatgact-----atcctcacctg------
LFNC01000245.1_178153_180878 ------------------------ggaaaaagatgtcttcgggagcctcaccgg------
LFNC01000088.1_18206_21079 gccggggttgattattctccatcagaacaaagatgact-----atcctcacccg------
LFNC01000447.1_2625_910 ------------taatctccacgatgcctaagggtaaa-----agccctacccaa-----
LFNC01000542.1_23110_26207 tcaaaagttgattatactatttcgtatcctggtagcct------tcctcaactatcttga


LFNC01000001.1_149318_146498 -------aa-----gtggtttcccaaggacaaaaccttggtatggccgctttactactc-
LFNC01000550.1_9490_6309 -------aa-----gtggtttcccaaggacaaaaccttggtatgactgctttattactc-
LFNC01000379.1_10045_7279 -------aa-----gtggtttcccaaggacaaaactttggtatggccgctttattactc-
LFNC01000245.1_178153_180878 -------aaagctcattgtttgacagacacacatcttca-------------agtactt-
LFNC01000088.1_18206_21079 -------aa-----gtggttttccaaggacaataccttggtatggc-----cgctaccct
LFNC01000447.1_2625_910 ------caa-----actgtctcctatcgaaaa--------------------actacac-
LFNC01000542.1_23110_26207 caaactgaa-----gaattttctcgacgacta----------------tttcattccac-


LFNC01000001.1_149318_146498 ---------------------ccaccattggggta-------------------------
LFNC01000550.1_9490_6309 ---------------------ccaccattggggca-------------------------
LFNC01000379.1_10045_7279 ---------------------ccaccattggggca-------------------------
LFNC01000245.1_178153_180878 ---------------------ct-------gagag-------------------------
LFNC01000088.1_18206_21079 catgcctacagaggctagtcgcaacagtcgttaaatttcagggca----------aaccc
LFNC01000447.1_2625_910 ---------------------caacgatcggt----------------------------
LFNC01000542.1_23110_26207 --------------gtattgactacgatcgtaaactcttcctttacctcttctatgccct


LFNC01000001.1_149318_146498 ----------------------------------------------------ttggcggt
LFNC01000550.1_9490_6309 ----------------------------------------------------ttggcggt
LFNC01000379.1_10045_7279 ----------------------------------------------------ttggcggt
LFNC01000245.1_178153_180878 ----------------------------------------------------ctgactga
LFNC01000088.1_18206_21079 tgcttgagaaaaaggagatggtgctaggatgaagtcgccatatcaatcttgatgggctgc
LFNC01000447.1_2625_910 ----------------------------------------------tcctatttggctgt
LFNC01000542.1_23110_26207 cgctcaaga-----------gtgctgata-----------------------tgcgctct


LFNC01000001.1_149318_146498 agtacgaggca-atacaagagagattgctgcctacgactcttgttgagcgtacgctccag
LFNC01000550.1_9490_6309 agtacgaggca-atacaagagagattgctgcctacgactcttgtcggatgtacgctccag
LFNC01000379.1_10045_7279 agtacgaggca-atacaagagagattgctgcctacgactcttgtcgagtgtacgctccag
LFNC01000245.1_178153_180878 gatccactgtg-ccagaaaaagcgttattgttcaaacc----------------------
LFNC01000088.1_18206_21079 aacccatcaaa-ggtcaagcatggacgttttcttcgatgcccatgaaacctcagatcacc
LFNC01000447.1_2625_910 acacctcccaa-ctgccacagctcacacctcaccagactcccaatgggtctc--------
LFNC01000542.1_23110_26207 gtgtcgatgtgcattcgatggaggttactagcttcgtttccaatgagatccttg--ccga


LFNC01000001.1_149318_146498 acatacgatctaacgttg--------tgcattgcatcaagcgtttcttgtggcatcactg
LFNC01000550.1_9490_6309 acatacgatctaacgttg--------tgcgtcgcatcaatcgtttcgtgtggcatcactg
LFNC01000379.1_10045_7279 acatacgatctaacgttg--------tgcgtcgcatgaagcgccccactag---------
LFNC01000245.1_178153_180878 -caaagagtacagcattggcggcaatttcgtcaggtcgagagatccgctaa---------
LFNC01000088.1_18206_21079 gcatgagagcttgagatt----tgactgcat----------------------gtgcctg
LFNC01000447.1_2625_910 ------------------------------------------------------tgtccg
LFNC01000542.1_23110_26207 ccgttcggaacgaaattc-catggatttcttcgtaaatattattc--------gtcagta


LFNC01000001.1_149318_146498 gcattgcgatctgcg---------------------------------------------
LFNC01000550.1_9490_6309 gcattgcgatctgtgtgaacgaactttattttggtgaatcttccttcgccctcctcgcag
LFNC01000379.1_10045_7279 ------------------------------------------------------------
LFNC01000245.1_178153_180878 ------------------actgatttcttccgagggaaagtttttcgagattgcttggga
LFNC01000088.1_18206_21079 aaatggcgatcaa-----------------------------------------------
LFNC01000447.1_2625_910 gaaatgcaattaa-----------------------------------------------
LFNC01000542.1_23110_26207 gcagcacaggaagtttg----agctttttgagggtagata--------------------


LFNC01000001.1_149318_146498 --------------------------gtacgcagc-------------------------
LFNC01000550.1_9490_6309 gctgtgctttcgacagtgcataaattccacacaaatcggtagttttccggaagatctgtg
LFNC01000379.1_10045_7279 --------------------------ccattcggcccggaagtggtctgctgattgtgca
LFNC01000245.1_178153_180878 gttgcgt------cagcacaacagagccactcagc---agattatatgaaagattcatct
LFNC01000088.1_18206_21079 --------------------------aaactctgcttgggac------------------
LFNC01000447.1_2625_910 --------------------------ccatcc----------------------------
LFNC01000542.1_23110_26207 --------------------------tcatatcactgtcaatgatagtaccgaatctg--


LFNC01000001.1_149318_146498 aagtgaggggg----gcgaatgactttgccatccatacaatcaacaacgccctgcgtgag
LFNC01000550.1_9490_6309 aggtcaagtgttatatctccccgctgagagattcagtctattgatttcacgggccgagtg
LFNC01000379.1_10045_7279 ctgtcaaaggt----tcagatgactgtgcgatccacacaatcagcaacgcgctccgtgag
LFNC01000245.1_178153_180878 ccgtcaag-------tctgccggtaatcgagttaaatcaacacttcccgaaaattggttg
LFNC01000088.1_18206_21079 atgcgaaaaat-acattcatcgctgagatgcccc--------------------------
LFNC01000447.1_2625_910 ---agaagggt-atttcgttcgatgattt-------------------------------
LFNC01000542.1_23110_26207 gcatgaaaagt-attcacaatggtccgctgatcatcat----------------------


LFNC01000001.1_149318_146498 atggatatatcaagaagagaagcacgttacagc---------------------------
LFNC01000550.1_9490_6309 agatcgaagcgatg-tagaaaacatatgaaaatgtacagaaggaggcgatgtatgaacaa
LFNC01000379.1_10045_7279 ataacatgac------aagaagcgcgtcgcagt---------------------------
LFNC01000245.1_178153_180878 ttatcggcgt-------agaagtatgccagcatatccggaag----------actctcta
LFNC01000088.1_18206_21079 -----------------ggagatagctactatt---------------------------
LFNC01000447.1_2625_910 --------------------tatatgcgacttt---------------------------
LFNC01000542.1_23110_26207 ---------------taaggggcacctcatccg-----------cgcgatc---------


LFNC01000001.1_149318_146498 cttttgcggtatttccgaa---------tatgaagaagaagaatgacgcaatcttttgaa
LFNC01000550.1_9490_6309 gtcctatcataattcca------------------tcacgaaatttcaccgcttccaaac
LFNC01000379.1_10045_7279 gctctatggcacttcc---------------------------ttactttgctgtcgcac
LFNC01000245.1_178153_180878 gctttaaggaaccac----------------------------ttaactcatttttggaa
LFNC01000088.1_18206_21079 -ttttttaataatttgg------------gcatcacgaagggctttttctatttccgaat
LFNC01000447.1_2625_910 -gttttcgatagttc-----------------------tgagttctttccgctttccttc
LFNC01000542.1_23110_26207 atttcgcactgtctcgaaaattggattgtataagatgaccgagtcaaacaagttttcgac


LFNC01000001.1_149318_146498 gtaataaataaggacaatctggatgtagggcaaaccccgtttgaaaaaaatgggtgcact
LFNC01000550.1_9490_6309 ga----------------------------cacactcgatgccgactcactgcctgttcc
LFNC01000379.1_10045_7279 g---------------------------------------------tcattgatcgcttc
LFNC01000245.1_178153_180878 a------------------------------------------caacgaaaaactgcatc
LFNC01000088.1_18206_21079 gaaacaag-----------------------------------aaacaaacagaggggtt
LFNC01000447.1_2625_910 ga----------------------------------------------------------
LFNC01000542.1_23110_26207 aaagcat------------------------------------agtggaaatttggcaac


LFNC01000001.1_149318_146498 cgttctacaaagtggaacaaaacc-agccaaccaggcatcgaaatagcatcgctgcatct
LFNC01000550.1_9490_6309 catc----------------agcg-aacagactaga--------taggactcctgctctt
LFNC01000379.1_10045_7279 catcttcgca-------tcgaatg-agcccataggg--------aaatacgtccatgcct
LFNC01000245.1_178153_180878 cactctggcaa-tctatccaagca-gatcgatccgg--------tgaaggcattgcctcc
LFNC01000088.1_18206_21079 caaaagaaagagttaaataaagtgtgattcgcccgaactttgg-tcgactttctgtctcg
LFNC01000447.1_2625_910 ------------------------------gttcggtctctag-tcgagacacttctttc
LFNC01000542.1_23110_26207 cgtattgagaaaaagattcgagcc------------------------------------


LFNC01000001.1_149318_146498 ag-------------------tggtaacgccttgacaactg-------------------
LFNC01000550.1_9490_6309 g------------------------cgcatcggtatgcttgatt----------------
LFNC01000379.1_10045_7279 ggaaccgagccagcaactcattatctacttttgtatacttg-------------------
LFNC01000245.1_178153_180878 gagatct------------------aagttctctatagatg-------------------
LFNC01000088.1_18206_21079 cgagctttctgaactcaatg-gatccattgccgagaacatg-------------------
LFNC01000447.1_2625_910 tggtccgtttga------------------ctgagaagttg-------------------
LFNC01000542.1_23110_26207 ---------------------gatttcctccgtaacaattg--tgattggcaagaatcga


LFNC01000001.1_149318_146498 --tactgctacgagtttcagaagtgatctgacgtcaact---aagtgtaatacactgatg
LFNC01000550.1_9490_6309 -tcccaactgcggaccccttctttgctagatcggctgctttcgggagcgctggatcagga
LFNC01000379.1_10045_7279 ----cgagtgcaaa--------ttgatagcgcaaatactt--gagagcatt---------
LFNC01000245.1_178153_180878 ----tgggtaaaga---------tgctaaatc----------aagagtacc---------
LFNC01000088.1_18206_21079 ---ctaagtggcga------gttcgatttgacgaagcttccctaggccatt---------
LFNC01000447.1_2625_910 ---cttgacgctgg------ctgtggtcagatgggtacttccgag---------------
LFNC01000542.1_23110_26207 ataccgtgcgctgagagctcttgagctttgtcgaatgccttgcggattctcctgtcgtaa


LFNC01000001.1_149318_146498 atgtgtttaga-----tttatgcttgtaaatgtgcg-atgtcaatggataatttctgcta
LFNC01000550.1_9490_6309 atcggcttgaacttctttggcgcgttgagatatccggacgtcaaaggataggtgaagttg
LFNC01000379.1_10045_7279 -tcggctcgga------taacacacggaga-------gcatcggggatagaatgcactca
LFNC01000245.1_178153_180878 --------------------------------------------------agtgagtcca
LFNC01000088.1_18206_21079 -----------------------gtggaaat---cg-acatcttcgggaaacaactgcca
LFNC01000447.1_2625_910 -------------------------------------------------------tgcac
LFNC01000542.1_23110_26207 ----------------tttgtgagttttaatttccg------catgacgggtttcaccac


LFNC01000001.1_149318_146498 aaatagttcagtttctg----------------------tacttaattggtatga-----
LFNC01000550.1_9490_6309 gggtggatctttctgtcgtttcggccagcgcgctgcagctgcttgtagagcgtatatccg
LFNC01000379.1_10045_7279 gaacgactttactcgac-----------------------actcgaagag-atggacccg
LFNC01000245.1_178153_180878 gtgcagatgacctcaaggtt--------------------cctcacagag----------
LFNC01000088.1_18206_21079 ggccatatcaatgcaggatct------------------gtcccatcaaagatgcgtca-
LFNC01000447.1_2625_910 gggcgcacc----------------------------------------gcgtgcgttc-
LFNC01000542.1_23110_26207 tatcaggtgggcttgaccgtc------------------attttgcaaagcccggagtgt


LFNC01000001.1_149318_146498 ---------------------gaagcttgatctttta-------tgtcgtcgcgaagggt
LFNC01000550.1_9490_6309 tagggcaccgttgtgcccataaatgtcttctcggcgagggtt-ttgccatagagaatgtt
LFNC01000379.1_10045_7279 tcggacgccg-----------agagacttccacgtga-------------agtgaatgat
LFNC01000245.1_178153_180878 ---------------------gaaggcaaccattctaa------------atggagtgat
LFNC01000088.1_18206_21079 -----caccggactgctc---ggcaacgtgtttaatgaaac---cgcgggaagaaagaag
LFNC01000447.1_2625_910 -----ca-------gttc---ggcggcttcttcg--------------------------
LFNC01000542.1_23110_26207 t--------------------tgagaattatttgaagtgtcaaatgttggaaagaaagtg


LFNC01000001.1_149318_146498 cgta--------------------------------------------------------
LFNC01000550.1_9490_6309 ctcgttccacggcacttgtgttcgtgtgtaaaactcatgcacggtgtattgtggcagcgt
LFNC01000379.1_10045_7279 ctc-------------------------tgagagtctcgcac------------------
LFNC01000245.1_178153_180878 ccgg-------------------agatacgcggctccttccgggcg--------------
LFNC01000088.1_18206_21079 ctcct-------------------------------------------------------
LFNC01000447.1_2625_910 ------------------------------------------------------------
LFNC01000542.1_23110_26207 ccttt---------------cttagacgcgagact-------------------------


LFNC01000001.1_149318_146498 -----------------------gaattttcctctgaggcatacatagacgagagttttt
LFNC01000550.1_9490_6309 tcgcttgagaatttgatcgggggcaccgtcgccgccagacgcagatgggcgaaatcggtc
LFNC01000379.1_10045_7279 cagccttaccacctgatcag-----tcttccttgttagtc-caaatagcggacaacattc
LFNC01000245.1_178153_180878 -----------------------------cgccgttggttccactcaatatataccactt
LFNC01000088.1_18206_21079 -----------cctgattgttg-------caatattatgtacgctcaa-ccgtaaggtta
LFNC01000447.1_2625_910 --------------------------------------------------cgtaggcttt
LFNC01000542.1_23110_26207 -----------------------ggatggcacaacgacgaatatccgcatcgggtcgtcg


LFNC01000001.1_149318_146498 cccctcct----------------------------------------------------
LFNC01000550.1_9490_6309 ctccgcccgtccaatgaaccttccatgtgtcgggtcaaggtcgcggtggtcctcgagttg
LFNC01000379.1_10045_7279 ctccgctt------tgcatcct------------------------tgacgatcgactcc
LFNC01000245.1_178153_180878 caccatcc------tcgatttt---cacgcctttccattgtt-taatgtctttcggctca
LFNC01000088.1_18206_21079 agtcgctggaacgctgcaacctcggctcaccgggcctgcgttttcccggtcctgggtttc
LFNC01000447.1_2625_910 cataccttgactgcag-------------------------------agtggtcagttgt
LFNC01000542.1_23110_26207 tgcatacgaatcacgagatcatcagtttgttcttcccaagagttcatagcttcacttttc


LFNC01000001.1_149318_146498 --------------------gctcgtcttcgag------------cttccacggggataa
LFNC01000550.1_9490_6309 ccagcagccgggaa------cctttgggtcaat------------gtat----tcgccaa
LFNC01000379.1_10045_7279 acattggcttgata------ctttttggccacc------------ctccgatatcgctga
LFNC01000245.1_178153_180878 ttggcgtccctgcaaatcacctctttgttcgat------------attc--catcgataa
LFNC01000088.1_18206_21079 g-------------------ccctcagcttagcaaaaaagcgccgcctcaacaacgatga
LFNC01000447.1_2625_910 g-------------------ctctgagctttgt---------------------------
LFNC01000542.1_23110_26207 tgggcctccgcgtgtg----cttcttggtagtc------------attccaccacgatct


LFNC01000001.1_149318_146498 -------------------------------------------atggtgattacagtgga
LFNC01000550.1_9490_6309 -------------aaagccgcgcgcgagtgagccggagatcccatcgagggcatgatgga
LFNC01000379.1_10045_7279 -------------aagtgctccaccgcgtgcgccaggaagttgacacataccaagctcaa
LFNC01000245.1_178153_180878 c--catctccattaatgcctgctgcgggagagacgtgtagtcga--gtcggccaagcgag
LFNC01000088.1_18206_21079 -------------aatgactacaataggtgaatc----actgcatcggaatgggtatcaa
LFNC01000447.1_2625_910 ------------------------------------------------------------
LFNC01000542.1_23110_26207 ggcaatatcggtaaagaaatatcgtttgtgactgctataccagagaaaaagcagcttaat


LFNC01000001.1_149318_146498 tattaaatttc--------acaaagaaggatatagcagaa------gattgacttccgca
LFNC01000550.1_9490_6309 cgtcccatctgattg----gcagggatgtatgtcacacgatgggttgcgaggactgtgcg
LFNC01000379.1_10045_7279 tgccacattc--------------catacatttgccagcatccactgcttgga-tatgca
LFNC01000245.1_178153_180878 ggatccattgcattgaagaggaataatgcgagtgtcattttacgt--attgaattttact
LFNC01000088.1_18206_21079 gaccctatcaaaacgaac-acaaacagccacacaacaaaagacaaaacttgaatttgatt
LFNC01000447.1_2625_910 -acttgattgggacaaat-gca-----ccaccgggcgaaacatgaagagagaatgaggcg
LFNC01000542.1_23110_26207 cacc---------------ataatgataaatagaatggtatgcgtgctcagggttagaaa


LFNC01000001.1_149318_146498 tt-----------------------------------ggaaacaccgactgc--------
LFNC01000550.1_9490_6309 ctt--------------------------------gagggaaaacatggcat--------
LFNC01000379.1_10045_7279 c-----------------------------------agtgaaaatacgacgc--------
LFNC01000245.1_178153_180878 cc--------------------------------------aagatatgataa--------
LFNC01000088.1_18206_21079 gtgtgatt------------ccattgggcgccgataagcgaagatcacttgctattatgt
LFNC01000447.1_2625_910 gtttgac-----------------------------------------------------
LFNC01000542.1_23110_26207 acccgcaaatatccccatatctactagaaatttcggtggaaatataaagtgatagtcatc


LFNC01000001.1_149318_146498 --------------------------cttccaaccatc--atacacgatgtcacaggtac
LFNC01000550.1_9490_6309 --------------------------attcattcgactggatacagaagggaaggaaaag
LFNC01000379.1_10045_7279 --------------------------atgcgatgaatccaacgaaaaacgcaagag----
LFNC01000245.1_178153_180878 --------------------------attcactttatc---tgcaagctggaaaagtcac
LFNC01000088.1_18206_21079 agatgaaatgccattttacgtatacgctgcaatgggtcgaacgtgcgatgcgtaacaaaa
LFNC01000447.1_2625_910 ------------------------------------------------------------
LFNC01000542.1_23110_26207 ggt-----------------------ccgtcgtgtatcgaatcgaaagtaaaaaaagaat


LFNC01000001.1_149318_146498 cccc-----tgtgctataccccc------ttacacatgggtattcaagcaaatactgcgg
LFNC01000550.1_9490_6309 g----agcgtgaaatatat----------tcactggttgaagcgaggggaagatcaatga
LFNC01000379.1_10045_7279 ------------------------------cgttacgcaatgcaccggtgatgtatgaga
LFNC01000245.1_178153_180878 gtctagttgtcaaattaatcacccttcggctgccgttggatgtattgaaagctcctgtat
LFNC01000088.1_18206_21079 gccgcggcgca------------------tcaccaaactgagcgcaagcgatgcctcggc
LFNC01000447.1_2625_910 -----------------------------------------gagtatgtgtggctttagg
LFNC01000542.1_23110_26207 gcac-------------actaccgatca-ctcggcctggaagtttcttgggaatttgagt


LFNC01000001.1_149318_146498 aggacatgaaca-----------------------------gcctgct------------
LFNC01000550.1_9490_6309 atttggcgagaa------------------------------------------------
LFNC01000379.1_10045_7279 aattgttcagca------------------------------------------------
LFNC01000245.1_178153_180878 actctctgaaaac----------------------------gcttactattattcccttt
LFNC01000088.1_18206_21079 ctgcgattgagt---------------------------------------------tga
LFNC01000447.1_2625_910 cttcaattacca---------------------------------------------ttg
LFNC01000542.1_23110_26207 tttcgactgggatcggcatcttcgcaaacaactggtagagaaatttgtagtttttgagga


LFNC01000001.1_149318_146498 caaattgcaacttagacagcagagg-------------gaatggaatcagcaacactttt
LFNC01000550.1_9490_6309 ggaagcgcacattggtaagacggaattgcactatggcagatttg----------------
LFNC01000379.1_10045_7279 acaagttcacggcgggcagctgtggtgaagtcattcgaaatttgtattgtcgacg-----
LFNC01000245.1_178153_180878 ccaagattacctcgat-ggcaagggtgttatttccatcgaagtggaccagcggcgtaggt
LFNC01000088.1_18206_21079 caaaacccaaaccgcaaaattaaagcacaa------------------------------
LFNC01000447.1_2625_910 gagaattcgactcaaagagt----------------------------------------
LFNC01000542.1_23110_26207 tcaattttcgttcggcccactggatcaggcctctggcggagctg-ctcagtgatg-----


LFNC01000001.1_149318_146498 gatatag--gacaatctgcttgaaattccatgccgagtcttgcaactgaaacattacacg
LFNC01000550.1_9490_6309 -----------------gtgtgaaatgtacttttgtgaagggcattaacgccactacgac
LFNC01000379.1_10045_7279 --------------tttgtcggaaagttcggaaaataagagacaactatgagaatgcggc
LFNC01000245.1_178153_180878 cttaaagccggtgtttggtttgcgacgcattccagaaaagtttaacaagaagagagatac
LFNC01000088.1_18206_21079 ------------------------------------------cttcgcaaaaactacgct
LFNC01000447.1_2625_910 -------------------------------------------atctcaaaaaccacgaa
LFNC01000542.1_23110_26207 -----------------------------gggccgagggcttcagctacattactcgaac


LFNC01000001.1_149318_146498 ccgtactatc--------------ctggatgtggcgttgcggtggcaa-ccaatgtacct
LFNC01000550.1_9490_6309 gaaaattcca----------------tgatggaactctggatgatcaattcttcgtctct
LFNC01000379.1_10045_7279 gaagacttcga------cgtggggttggataggggtctgcggggtgatgccctccttttt
LFNC01000245.1_178153_180878 acatattttgt------tgcatttcgcagtgatattcttcatggtaa--tcttctcaggt
LFNC01000088.1_18206_21079 tgacagtataaatattctgcctcatttgacatagttttagagtacgct-gttacctaagc
LFNC01000447.1_2625_910 aaaca-------------------------------------------------------
LFNC01000542.1_23110_26207 ctacattcacgtcat----------------------------------ttttgagaact


LFNC01000001.1_149318_146498 cacaggcaaggaggaagttttttttgttt---------------------tttttaaagt
LFNC01000550.1_9490_6309 ttcggagccgaatgaaacgattcattttttgggcaag-ttcagtcgtgactatttccggt
LFNC01000379.1_10045_7279 tttcaaatcgatcaacttgatt--------------------------------------
LFNC01000245.1_178153_180878 tgagagatccgctgaattgatt-gttttttga------------------tgtttcaagt
LFNC01000088.1_18206_21079 actttaattggaaaacttattttattctcgagacaa--------------tgccggcaaa
LFNC01000447.1_2625_910 ----tcattgaaaaa---------------------------------------------
LFNC01000542.1_23110_26207 tcatcactcggcgaaagcgactcactaaatagacgaagcttggtttcatccattggcact


LFNC01000001.1_149318_146498 gcaatttgattgaaccac----------ttgttccatttgcacgtgcctttcga--cacg
LFNC01000550.1_9490_6309 cca--ctgaatcgccgatgaacgcgaaatttttgaggtcagatagaccctatcggtcaca
LFNC01000379.1_10045_7279 ----------------------------tcccagagtgtggatgggtccaa-----caac
LFNC01000245.1_178153_180878 gcaatttgattgaacaacattcgattgattgttcaatttgcacacgcctttcaa--cacg
LFNC01000088.1_18206_21079 tctatcagctcgacagcc----------cagcgcctcttcgaaagacctggtga-cctcg
LFNC01000447.1_2625_910 ---atcaaaatgagcgtt----------tcatgcctttttgatgacccccatat-tcac-
LFNC01000542.1_23110_26207 gagctatgctgcggcgct----------ccctgtgacattgatggatatga-----caca


LFNC01000001.1_149318_146498 tatgcacatgcattctgtttttatcttta-------------------------------
LFNC01000550.1_9490_6309 tttccgatcgagtatagtttttac------------------------------------
LFNC01000379.1_10045_7279 cttccgcgtgaggttttactgcac------------------------------------
LFNC01000245.1_178153_180878 tatgcacatgccctctgtttttatgccta-------------------------------
LFNC01000088.1_18206_21079 ccgaggcttgaaagtttcgaataggcacggcaa-------------------cagcggat
LFNC01000447.1_2625_910 ------------------------------------------------------------
LFNC01000542.1_23110_26207 ccaaagtttgcatatctttttcgcgatccagcaatagaaggatgggtgtgtccagcgctt


LFNC01000001.1_149318_146498 ---------------ttcgtgtaggctcatctcatcccgt----
LFNC01000550.1_9490_6309 ---------------------agggccaaaagcgccacaaa--g
LFNC01000379.1_10045_7279 ---------------------ttggcgaaga-------------
LFNC01000245.1_178153_180878 ---------------tttgtgtgggctaattccatcccgt----
LFNC01000088.1_18206_21079 ctatcaaa----gacttcaggtgatctaccgttgattcatt---
LFNC01000447.1_2625_910 ----------------tcaagcga------gctaatccatc---
LFNC01000542.1_23110_26207 ttctcaagctcttgcaatacgtagcttgaggttataatatgctg
