# Supplementary material for: Distribution of Merlin in eukaryotes and first report of DNA transposons in kinetoplastid protists
Source: PLoS One. 2021 May 6;16(5):e0251133. doi: 10.1371/journal.pone.0251133 (PMC8101967; doi:10.1371/journal.pone.0251133)
Supplement: S3 Appendix — Contigs containing positive hits for each species are provided as fasta files. Nucleotide sequences from each Merlin group or family are also provided. All protein sequences were provided in a single file. A README file is provided with additional information about files. (ZIP) [file pone.0251133.s009.zip › S3 Appendix/Perskinsela_sp_Kinetoplastida_cds.aln]

CLUSTAL W(1.60) multiple sequence alignment


LFNC01000001.1_149318_146498 atgcatggctctggaaaatagccagaactgcagaaaaagggtgtcggagtatgagcctat
LFNC01000088.1_18206_21079 gtgcatggctctggagaatcgccagagctgcagaaaaagggtgtcggagtatgaacccat
LFNC01000542.1_23110_26207 gtgcatggctctggggaatagccagaggtgcagaaacggggtgtcggagtatgagcccat
LFNC01000550.1_9490_6309 atgaatggctcttgagactagccagaactgcagaaaaggggtgtcggagtatgag
LFNC01000379.1_10045_7279 atgaatggctcttgagactagccagaactgcagaaaaggggtgtcggaatatgag
LFNC01000001.1_756084_766329 NNNNNNNNNNNNNNNNNNNNNNNNNNNNNNNNNNNNNNNNNNNNNNNNNNNNNNNNNNNN
LFNC01000001.1_743117_753362 NNNNNNNNNNNNNNNNNNNNNNNNNNNNNNNNNNNNNNNNNNNNNNNNNNNNNNNNNNNN
LFNC01000447.1_2625_910 gtgcatggctctggagccacaactgcagaacaagggtgtcggaatatgagcccat


LFNC01000001.1_149318_146498 ttgcttagtcacttcacgcgtgacgttagggcaagttttgatgttctgggcaaaactttc
LFNC01000088.1_18206_21079 ttgcggggtcacttcacgcgtgacgttagggcaagttttgatgtcctagacaaagcttgc
LFNC01000542.1_23110_26207 tcacttcacgcgtgacgttagggcaagttttgatgttctgggcaaagcttgc
LFNC01000550.1_9490_6309 cggggtcacttcacgcgtgacgttcgggtaagttttgatgttctgggcaaaacttgc
LFNC01000379.1_10045_7279 cggggtcacttcacgcgtgacgttggggcaagttttgatgttctgggcaaaacttgt
LFNC01000001.1_756084_766329 NNNNNNNNNNNNNtcacgtgtcatgccagggcaaatccttatgttctgggcgaatcttgc
LFNC01000001.1_743117_753362 NNNNNNNNNNNNNtcacgtgtcatgccagggcaaatccttatgttctgggcgaatcttgc
LFNC01000447.1_2625_910 tttcgggctcatttcacgtgtgacgtttgggcaagttttgatgttctgggcaaaacttgc


LFNC01000001.1_149318_146498 tggacactgcagccccgcagggatcgtaaaaagtgttaatgtgaacac
LFNC01000088.1_18206_21079 tggacacagcagccccgcagagatcgtacaaagtgttaatgttaacaa
LFNC01000542.1_23110_26207 tggacactcgagcgccgcagagatcgtgcaaagtgttaatatcagcaa
LFNC01000550.1_9490_6309 tggacaccagagatctgcagccccgcagagatcgtacaaagttttaatgtcaacaa
LFNC01000379.1_10045_7279 tggacactgtagccctgcagagatcgtacaaagtgttaatgtcaaccaacac
LFNC01000001.1_756084_766329 gggacactgtagccatgcagagatcgtaaaaagtattcatgtcaacaa
LFNC01000001.1_743117_753362 gggacactgtagccatgcagagatcgtaaaaagtattcatgtcaacaa
LFNC01000447.1_2625_910 tggactctgcagcatcgcagagatcgtacaaagtgtttatataaacac


LFNC01000001.1_149318_146498 aaacactgtgacactttgcatgcgggcagctggcgtcgcatgccacaagtacctctccac
LFNC01000088.1_18206_21079 aaacactgtgacacttctcatgcgagcagctggcgtcgcatgccacaagtaccgctccac
LFNC01000542.1_23110_26207 aaacactgtgatacttctcatgcgggcagctggtgtcgcatgtcacaagtacctctccac
LFNC01000550.1_9490_6309 aaacactgtgacacttctcatgcgggcagctggcgtcgcatgccacaggtaccgctccac
LFNC01000379.1_10045_7279 aaacactgtggcacttctcatgcgggcagctggcgtcgcatgccacaggtacctccccac
LFNC01000001.1_756084_766329 aaacattgcgagacttctcgtgcgtgctgttggcgtaacatgttacaagtgcttctccac
LFNC01000001.1_743117_753362 aaacattgcgagacttctcgtgcgtgctgttggcgtaacatgttacaagtgcttctccac
LFNC01000447.1_2625_910 aaacacgctgacacttctcatgcgtgcagctggcgtcccataccacaagtacctctccac


LFNC01000001.1_149318_146498 ttgtgacgtcaagttctcccgcttggccgttgacaaaacctacttcggtaaaaggaagta
LFNC01000088.1_18206_21079 ttatgacgtcaagctctcccgcgtggccgtcgacgaaacctgcttcggtaaaggaagta
LFNC01000542.1_23110_26207 ttgtgacgtcaagttctctcgcctggccgttgacgaaacctacttcggtaaaaggaagta
LFNC01000550.1_9490_6309 ttgtgacgtcaagttctcccgcttggccgtcgacaaaacctacttcggtgaaaggaagta
LFNC01000379.1_10045_7279 taatgacgtcaatttctcccgcttggccgtcgacgaaacctacttcggtaaaagca
LFNC01000001.1_756084_766329 ttgtgacgtgaagttatctcgcctggccgtcgacgaaacgtactttggaaaaaggaagta
LFNC01000001.1_743117_753362 ttgtgacgtgaagttatctcgcctggccgtcgacgaaacgtactttggaaaaaggaagta
LFNC01000447.1_2625_910 ctgtgacgtcaagttctcccgcctggccgtcgacgaaacctacttcggtaaaaggaagta


LFNC01000001.1_149318_146498 caacagggggaagcgcacacgttccaagggatattggctcgtgacagcgacgaagcttaa
LFNC01000088.1_18206_21079 caaaagggggaggcgcgcacgttccagcggatattggttcgtgacagcgacggagcttga
LFNC01000542.1_23110_26207 tgacagagggaagcgcgcacgttccaggggatattggttcgtgacagcgacagagcttac
LFNC01000550.1_9490_6309 caacatggggaagcacgtacgttccaggggatattggttcgtgacagcgacggagcttaa
LFNC01000379.1_10045_7279 taacatggggaggcgtgtacgttccaggggatattggttcgtgacagcgacggagcttag
LFNC01000001.1_756084_766329 taatagagggaagcgtacacgccacaaggaacgtNNNNNNNNNNNNNNNNNNNNNNNNNN
LFNC01000001.1_743117_753362 taatagagggaagcgtgcacgccacaaggaacgtNNNNNNNNNNNNNNNNNNNNNNNNNN
LFNC01000447.1_2625_910 cagcaaggggaagcgcgcatgtttcaggggatattggttcgtgacagcgacggagcttaa


LFNC01000001.1_149318_146498 catcgatggctccacgggccgtactgtttggaaactcatgaaacgtcgcgaccgccaaa
LFNC01000088.1_18206_21079 tgtcgatgggtccacgtgccgtactgtttggaaactcgtgaaacgtcgcgaccgacaaa
LFNC01000542.1_23110_26207 tatcgatggttctacgggtcgcactgtttggaaacgcgtgaaacgtcgcgaccgccaaa
LFNC01000550.1_9490_6309 catcgatggctccacgggccgtactgtttagaaaacgcgtgaagcgtcgcgaccgccaaa
LFNC01000379.1_10045_7279 catcgatggctccacgggccgtactgtttagaaaacgcgtgaagcgtcgcgaccgccaaa
LFNC01000001.1_756084_766329 NNNNNNNNNNNNNNNNNNNNNNNNNNNNNNNNNNNNNNNNNNNNNNNNNNNNNNNNNNNN
LFNC01000001.1_743117_753362 NNNNNNNNNNNNNNNNNNNNNNNNNNNNNNNNNNNNNNNNNNNNNNNNNNNNNNNNNNNN
LFNC01000447.1_2625_910 catcgatggctctacgggctgtactgtttcgaaactcgtgaaacgtcgcgagcgccaaa


LFNC01000001.1_149318_146498 ctttacagccatttgttgagagcctcgttttgagttctcgatcagtggtagtttccgact
LFNC01000088.1_18206_21079 ctttacagggatttgttgagagcctcgttttgagttctccatcagtgggagtttccgact
LFNC01000542.1_23110_26207 ctttacagtcattcgttgagggcctcgttttgaggtctcggtccatggtagttcccgact
LFNC01000550.1_9490_6309 ctttacaggcattcgctgagagcctcattttgagttctcgatcagtggtagtttccgact
LFNC01000379.1_10045_7279 ctttacaggcattcgctgagagcctcattttgagttctcgatcagtggtagtttccgact
LFNC01000001.1_756084_766329 NNNNNNNNNNNNNNNNNNNNNNNNNNNNNNNNNNNNNNNNNNNNNNNNNNNNNNNNNNNN
LFNC01000001.1_743117_753362 NNNNNNNNNNNNNNNNNNNNNNNNNNNNNNNNNNNNNNNNNNNNNNNNNNNNNNNNNNNN
LFNC01000447.1_2625_910 ctNNNNNNNNNNNNNNNNNNNNNNNNNNNNNNNNNNNNNNNNNNNNNNNNNNNNNNNNNN


LFNC01000001.1_149318_146498 gccacaaagggtatgccaatcttagccaagtggttcgtcatttcaccgttaaccacagca
LFNC01000088.1_18206_21079 gccacaaagggtacgccaattttagccaagtggttcgtcacttcaccgtgaccacagca
LFNC01000542.1_23110_26207 gccataaagggtacgccaatcttggcggagtcgttcgtcatttcactgtgaaccacagca
LFNC01000550.1_9490_6309 gccacaaagggtacgccaatcttagccaagtggttcgtcacttcaccgtgaatcacatca
LFNC01000379.1_10045_7279 gccacaaagggtacgccaatcttagccaagtggttcgtcacttcaccgtgaatcacatca
LFNC01000001.1_756084_766329 NNNNNNNNNNNNNNNNNNNNNNNNNNNNNNNNNNNNNNNNNNNNNNNNNNNNNNNNNNNN
LFNC01000001.1_743117_753362 NNNNNNNNNNNNNNNNNNNNNNNNNNNNNNNNNNNNNNNNNNNNNNNNNNNNNNNNNNNN
LFNC01000447.1_2625_910 NNNNNNNNNNNNNNNNNNNNNNNNNNNNNNNNNNNNNNNNNNNNNNNNNNNNNNNNNNNN


LFNC01000001.1_149318_146498 ttggcttcaagaacttggagaccggcaagcacacgaacaaagccgaaggctgccatag
LFNC01000088.1_18206_21079 ttggctttaagaacttgaagaccggcaagcacacgaacaatgccgaaggattccatag
LFNC01000542.1_23110_26207 ttggcctcaggaacctggagaccggcaagcacacgaacaacgccgaaggatgccatag
LFNC01000550.1_9490_6309 ttggcttgaagaacttggagaccggcaagcacacgaacaacgccgaaggatgccatag
LFNC01000379.1_10045_7279 ttggcttgaagaacttggagatcgacaagcacacgaacaacgccgaaggatgccatag
LFNC01000001.1_756084_766329 NNNNNNNNNNNNNNNNNNNNNNNNNNNNNNNNNNNNNNNNNNNNNNNNNNNNNNNNNNNN
LFNC01000001.1_743117_753362 NNNNNNNNNNNNNNNNNNNNNNNNNNNNNNNNNNNNNNNNNNNNNNNNNNNNNNNNNNNN
LFNC01000447.1_2625_910 NNNNNNNNNNNNNNNNNNNNNNNNNNNNNNNNNNNNNNNNNNNNNNNNNNNNNNNNNNNN


LFNC01000001.1_149318_146498 cgttatcaaacgctggatcggggcacagtgttacatgtttggccaggactctgccacgt
LFNC01000088.1_18206_21079 cgtaatcaagcgctggatcagggcgcggtgttacaggtttggccagggctctgccacgg
LFNC01000542.1_23110_26207 cgttatcaagcgctggatcagggcacagtgttacaggtttgaccaggactctgatacgt
LFNC01000550.1_9490_6309 cgttatcaagcgctggatcagcgtgcagtgttggtgggtttggccaggactctgccacgt
LFNC01000379.1_10045_7279 cgttatcaagcgctggatcagcgtgcagtgttggcaggtttggccaggactctgccacgt
LFNC01000001.1_756084_766329 NNNNNNNNNNNNNNNNNNNNNNNNNNNNNNNNNNNNNNNNNNNNNNNNNNNNNNNNNNNN
LFNC01000001.1_743117_753362 NNNNNNNNNNNNNNNNNNNNNNNNNNNNNNNNNNNNNNNNNNNNNNNNNNNNNNNNNNNN
LFNC01000447.1_2625_910 NNNNNNNNNNNNNNNNNNNNNNNNNNNNNNNNNNNNNNNNNNNNNNNNNNNNNNNNNNNN


LFNC01000001.1_149318_146498 tgcaatgcaatgtagcgatccagtgcatcaagcatggcgactgtaagcttgcggataatg
LFNC01000088.1_18206_21079 tgcaatgcaaagtagcaatccagtacgccaagcatggtgactgtaacactgatgatagtg
LFNC01000542.1_23110_26207 tgcaatgcaacaatccagtgcgtcaatcatggcgactgtaatattaatgataatg
LFNC01000550.1_9490_6309 tgcagtgcaatgtagcaatccagtgtgtcggcatggcgactgtaacactgatgataatg
LFNC01000379.1_10045_7279 tgcaatgcaatgtagcaatccagtgtgtcggcatggcgactgtaacactgctaatagtg
LFNC01000001.1_756084_766329 NNNNNNNNNNNNNNNNNNNNNNNNNNNNNNNNNNNNNNNNNNNNNNNNNNNNNNNNNNNN
LFNC01000001.1_743117_753362 NNNNNNNNNNNNNNNNNNNNNNNNNNNNNNNNNNNNNNNNNNNNNNNNNNNNNNNNNNNN
LFNC01000447.1_2625_910 NNNNNNNNNNNNNNNNNNNNNNNNNNNNNNNNNNNNNNNNNNNNNNNNNNNNNNNNNNNN


LFNC01000001.1_149318_146498 cccagggcgcaaaccttttaaaagcacatacgatcatgcgc
LFNC01000088.1_18206_21079 cctggggcaaccggctgcgaagccttctcgtatgttttaaaggcatatacgatcatgcgc
LFNC01000542.1_23110_26207 cctggggcgcccggctgcgcaaccttctcatatgttttcaaagcacatacgatcatgcgc
LFNC01000550.1_9490_6309 cctggggcgtccggctgggcaaccttctcgtgtgttttaaaagcatcatgcgc
LFNC01000379.1_10045_7279 cctggggcgtccggctgggcaaccttctcgtgtgttttaaaagcatcatgcgc
LFNC01000001.1_756084_766329 NNNNNNNNNNNNNNNNNNNNNNNNNNNNNNNNNNNNNNNNNNNNNNNNNNNNNNNNNNNN
LFNC01000001.1_743117_753362 NNNNNNNNNNNNNNNNNNNNNNNNNNNNNNNNNNNNNNNNNNNNNNNNNNNNNNNNNNNN
LFNC01000447.1_2625_910 NNNNNNNNNNNNNNNNNNNNNNNNNNNNNNNNNNNNNNNNNNNNNNNNNNNNNNNNNNNN


LFNC01000001.1_149318_146498 cggactacaacccagatctga
LFNC01000088.1_18206_21079 cggattacatcccagatctga
LFNC01000542.1_23110_26207 cggattacatcccagagctgg
LFNC01000550.1_9490_6309 cggactacatcccagagctga
LFNC01000379.1_10045_7279 cggactacatcccagagctga
LFNC01000001.1_756084_766329 NNNNNNNNNNNNNNNNNNNNN
LFNC01000001.1_743117_753362 NNNNNNNNNNNNNNNNNNNNN
LFNC01000447.1_2625_910 NNNNNNNNNNNNNNNNNNNNN
