# Supplementary material for: Distribution of Merlin in eukaryotes and first report of DNA transposons in kinetoplastid protists
Source: PLoS One. 2021 May 6;16(5):e0251133. doi: 10.1371/journal.pone.0251133 (PMC8101967; doi:10.1371/journal.pone.0251133)
Supplement: S3 Appendix — Contigs containing positive hits for each species are provided as fasta files. Nucleotide sequences from each Merlin group or family are also provided. All protein sequences were provided in a single file. A README file is provided with additional information about files. (ZIP) [file pone.0251133.s009.zip › S3 Appendix/Perskinsela_sp_Kinetoplastida_contigs.fasta]

>LFNC01000001.1_142986_153744
gcacctttacgtaggtaagatgactgttggcaagcgacgatctagataatcctatttttactataatttgagatgagctggaaaattcacttcgcttttcctattctttcatgctgatttgtatcttatttgagttcatttaccgtcctatgtaactaatggagagatggagtgggcctctgggcttttgtgagatggcagaaagttatcgagttttagctattattttactgatagaacaacatgcatgtaacacctctatcaagatgctgacttttccctctgattccttttcgggtactcctacgacatgtaaagcgctgaagcatacagtcaagaaagtagaaatggtcaaaatcagcatcctcaagggtgtgatgcccacgaagatattcgaacaatatcaagtgaacagagcaaagttgccttttgccaacgcagttttgtacgtcccgcagcatgaaattcggtccattatgcggagagcacactcgactggagagcttactccacaaatgctggaaaaaacacttatcatgatgattaaaaaacgggcatttgacagagcccaagtcgttctcaaatgctggcaggaagatttaaatttgcagctctcaccgatccacatgcaaatgtttttgaatcttgcctcacagacaaaccactggcgtgaggcgctcggctggtggggaagggtcgccgaagatccgcggagccggatgcatcccgagctatactgtggtgtcttaaaggccatgaaccaaggcggtctatggcaacaagcactgggtcttgtcaatgaaatcgaagaagagaatttacattgcacggcggggattcggcacacattgctgctcgccttacggaggaatgcgccatgggatatttctatgcgagtcgtatcaaagttatgctcgcatctttttatggcgaagcctgagcctcaaattgcagtatccgccgctgaatccttggcgaatgaaatcaactgtgaagggatcggtgttctttccacacagcgaagtgttcaaaaccaccagtctctgggtggagaagaaaatacacacgttttgaccgaagttttacacattctccaccgtggcctggtgcagtctgctggggcgagattaggctccccactggcttcatccaccgcccaccaccaggcgacagtgatttggcatcgaacatggaggctcgcactcggcatctatcacattccagcagcggcacagcggaccaccgccctgcagaatgcgtgtgtggagattctcgcacggagcttaaagtgggaacaggcatttcatttcctctgtgccaatatgcatcggaaaggcgcagtttccagcacggaagacaactcctgcagaaaccaccatcgcgtgctgacccccgaaacgctagctgtgcttcttccttgtctgaaaggaagcacagctcgactctctgcggttcttgaattcgcaacccgccatgggctgcccattccgagtgagtacgttgaaagtcttttccgctcgattatgcagccagacgattgtccatccactgcttcaataaaatcggacaggtcgcgtgaagttattgagcttttccttcgattccgtgagatggcattaaacaccacgacgggcagctttggttaccacgccttgtgtagatcactatgcgatgcattactgcactgtcagagcgggaaaatggccttttcagtcgcgtgtcacttcaaggagaccctcgggccagttattccagcgctctccgagtccctagcgacgatggggtcagagcatacaatatacgtcgtggaggggagaatcgctgtaattgattgttcgatcgcgcagtggctcaccaaagcccaactgggaaagctttttgatgccgtctttctaccgtatagcgtcactcgccagcaggtgcgatttttagaggccgcatctccacggaacgtcaagaaaagtctgcgtctcaaagcatgcagtttcgtcaacgcggtgagacggagtgatttgggagatcagctcatccgcgtcccttatctctctcagctccgcgcacattcacattttgcgggggaaaccgcgcagaagggtgcttctctgccggatagacaacatcttttacacgagcacaagcgagacgactcgaagaccattccaataattccgcaagttttggtagataagtccgattgtgccatcatttcaagcagggaatcttcatcttcggggctagaactacagaaagcaccgggggagactatcggggatcgcaatagcagactctatgcacagcaaaactttggcgtggcagttatgctcaagcgtttgaactttgactgcgatatttattttctcacgcgaagcgaagcgcagttttcccactgtgaaaaactgtgtagctcgtaccaaaacggtgggccaaaacagaaaagtcatatgccgattcctgtacaagtttccactttcgaggagcttgagatgttcttcagtcagacgaacggtaaactcaggctgcccaaggcagacgctgatgcgaatctcacagagcgtcgaactatgaatccagacgcgttaaagttaaacctgtaaagcgtatcgatcttgtacgcatcacgggtctgaggtggggcaatgtgttcgtatgtgtgtattctcataattgcccgaactctgcgcgatgtcggtttttttatcgcatcataaattagaaaatttatttggatttttcctcctgtgtattatgctcaaccgaaaatacaaggcactgaatcatgttgactacgtatatcaggaagctttaattccacatttttcaagttgaactggaaaaccttgctgtcgccacgctgtaggagggcgagcttttacagagagcttgctgttttggtattttttaagcgtattagcgcatgccgaccaaattgaggctttcctcttgaggggtcggaggggggggggggtcacattcaatgggtggcaccaccgtcgttggatttcagattgaacaaggtgtctgagacgacagtgtaaaatccgctccatgagcttcgcgacggtactagtaggcgtcactggccggtacaattccaccctaccggcaggttttcccggcttcagcaggggaacaattgtcccgcgcctccactcccgcgtgagagaggccggttaaacgttcgaagcagcgcagtccgcgccactttcggtaggtgtacaagggcttcattgtatacgtcgtccggaccacatgccgtggcatagctgatccgtctgagggctcctggcgcgtgatagcgcggaacatactggttgggcgcggtggtaatcgtggcacctcggcccgtgggtgtctagtggccttcgtcttgaagaaggagataaggtggttggcttggctggtgaaggggacctcacggcggccctcaacaacgaggttcgttgtcgtcgggcgtgccgacatgatgttatgcaatgtatatgcatgcaacgttcgccacgttgtggagtttgctggctttatgtcggcgcacatttttccccactcctttttatactgtaagtctaggatgttcttcctctcttacgttgagaaaagaatttcacgccgttgtgaggggttaacggatcgattagccttggaagtcgttttttgacagctagatcgacttgatgagagctgcaccacgttctcataaatccactcgggatatccttctgtagccgcatttcaaatccgattgctccgccagtcatcggcctggcgctatccgtgcaaacactgatttgtttcgactaccatccaggaatgagagcatccataaacacataacataggtttgtgatgacgagtgcggtgtggttgaaagtacccatcggaagtgctaccaactgaacccgaatgtccaatatcgagacggcatccgccgagtctgggttcggaaatttccatagaagtctgaggttctttcatgcctcgaggtagcttgcagcacttttcatcctctgcagaatatggatgggcgctttcacaaaccgtcgccgctgtgtatcgctcgtcttggcaaatgaaatgcctttacgggaggagacgttagagcacgcaagtgtgctctgcgagcattccaattcttagtgcataataatactcacagggaggaaagctcgaaggtgttcaacttcttcatataaggatacatttgaaagatactgattatttacgtatacatttgaaaaaggacttcacagcagtaacccaaagggtgggaggacgaaactatcaattttcatacctctcgaatccatactgcgagatcaatcatcttcgacaacgtgtctcttttgcctccaagtgatgatcgtattgagtctttccctgcttatctgagcccgaatgacggtaaaactctttgttcaaagctgaccctttctttcgttatactaagtgattcagttatcgacatcgatcttctccatacccccctcgtgataacacttcatctcccacctactgagtgaccactgccctcaggtggtttggatcacatgcgttcaggcgatattcaaaataatgattgtttgcctataagtttgagagagcacttcacagcagtaacccaaagggtgggtggatgaaactatcaattttcatacctctcgaatccatactgcgagatgaatagtatctttagccaggcgccgccttcttttagagacttgccctaatgcgacgttaaggcgcttagctgaccactgactcgtaggaaaaattcatttaaggagttaaaacccctcctataatattgaacataataattggcagtttactgtgcctaaaaatacaaacccctgctcgtgaacaggcctttatttctgtagttacagtaatctgcccattaagttccagttgagaaccaaatttggccatcttcggccaaaattcgaactaaaggaaatatagactggaagccacgacacttaacctgacgtgtgtataaatgcatggctctggaaaatagccagaactgcagaaaaagggtgtcggagtatgagcctatttgcttagtcacttcacgcgtgacgttagggcaagttttgatgttctgggcaaaactttctggacactgcagccccgcagggatcgtaaaaagtgttaatgtgaacacaaacactgtgacactttgcatgcgggcagctggcgtcgcatgccacaagtacctctccacttgtgacgtcaagttctcccgcttggccgttgacaaaacctacttcggtaaaaggaagtacaacagggggaagcgcacacgttccaagggatattggctcgtgacagcgacgaagcttaacatcgatggctccacgggccgtactgtttggaaactcatgaaacgtcgcgaccgccaaactttacagccatttgttgagagcctcgttttgagttctcgatcagtggtagtttccgactgccacaaagggtatgccaatcttagccaagtggttcgtcatttcaccgttaaccacagcattggcttcaagaacttggagaccggcaagcacacgaacaaagccgaaggctgccatagcgttatcaaacgctggatcggggcacagtgttacatgtttggccaggactctgccacgttgcaatgcaatgtagcgatccagtgcatcaagcatggcgactgtaagcttgcggataatgcccagggcgcaaaccttttaaaagcacatacgatcatgcgccggactacaacccagatctgagcgatgatcaggacgatcagggagacctttcgcgccttcctcgacatgctagaccggtgacacggttcaccgcacaaggacgacctgagaggcgtgtgcatgagcctgaagtggaaagtcagagctcggatagccctcgtgcattgcttcgcaaaggtgcactggtacttgatgatttcatccctactgcgttgtcgtcgcagctcgcgcgcggatatttctacgttccaccggagttgactgttttccatcaggacgaggatgactatcctcacccgaagtggtttcccaaggacaaaaccttggtatggccgctttactactcccaccattggggtattggcggtagtacgaggcaatacaagagagattgctgcctacgactcttgttgagcgtacgctccagacatacgatctaacgttgtgcattgcatcaagcgtttcttgtggcatcactggcattgcgatctgcggtacgcagcaagtgaggggggcgaatgactttgccatccatacaatcaacaacgccctgcgtgagatggatatatcaagaagagaagcacgttacagccttttgcggtatttccgaatatgaagaagaagaatgacgcaatcttttgaagtaataaataaggacaatctggatgtagggcaaaccccgtttgaaaaaaatgggtgcactcgttctacaaagtggaacaaaaccagccaaccaggcatcgaaatagcatcgctgcatctagtggtaacgccttgacaactgtactgctacgagtttcagaagtgatctgacgtcaactaagtgtaatacactgatgatgtgtttagatttatgcttgtaaatgtgcgatgtcaatggataatttctgctaaaatagttcagtttctgtacttaattggtatgagaagcttgatcttttatgtcgtcgcgaagggtcgtagaattttcctctgaggcatacatagacgagagtttttcccctcctgctcgtcttcgagcttccacggggataaatggtgattacagtggatattaaatttcacaaagaaggatatagcagaagattgacttccgcattggaaacaccgactgccttccaaccatcatacacgatgtcacaggtaccccctgtgctatacccccttacacatgggtattcaagcaaatactgcggaggacatgaacagcctgctcaaattgcaacttagacagcagagggaatggaatcagcaacacttttgatataggacaatctgcttgaaattccatgccgagtcttgcaactgaaacattacacgccgtactatcctggatgtggcgttgcggtggcaaccaatgtacctcacaggcaaggaggaagttttttttgttttttttaaagtgcaatttgattgaaccacttgttccatttgcacgtgcctttcgacacgtatgcacatgcattctgtttttatctttattcgtgtaggctcatctcatcccgtgctttaatccgcagagaatgagtggacgttctctcctctcgccaccaggaggatccggaatcccccatagcaactaacggcggtttcctgaacctccccatggatgggtactggtcctgacccaccaccttgcggcggccgtcgatagggtcggcgccaaaacagaaacacgacgagagtctggaaggctcctggattcccccacgacggggtgctggtccaacccaccacgaagaggtggccttccatcgggtcagcagtgaatgcgttggatgacagctttaagagtaccaaattgggtggtaatcttgtcatatctatgggcccggaaaatttgttctcgcacgcatcgagctccactaccgaatctcccaacgagaacagagcgagcgttccttggtggtcattgttgctgatatatacgtgacgtatatccgacggcaggccagccacatcgaaagtaccgtagtagctacagctgttgatacataatcgaagaagtgaccgcggaagcgagcgcgtctgaagggtcccttcaaaccccatctcggaggattcgaaaccgaacaacccctctgggagaagctcaaggggtagcttgcccccagaaatcatttggctatcctcgtagcccccaaaacgtgggtcaaattccaatcgataaactccatctggtcatcgtcattaaagaaaacgccccgccatttgcgcacgtccaagtaatctccatcatcttcacggaaaagatacgcaccgtgcacgtccataacgatggcctccatgcgtgtttgtagaggcagcgaatcggcatccgcccgagcgagctggtcagtcgctgctacatacaagaaaatgtgaggaaacatattcaggtgtaggaaataaagactcagaggagaaatattccctgttccattcacatgtcaaactactgaaggtttttttctgaatatttgtgaagatgagaaaaagacaggacggggtactattctccaaaacggggttctacttcggggtgggaaaacgctttaacaaacttttactcttcacgtacacagtcaatcaattcactgagggataattgtatgcgcggcctctgtgaagagctccttggtgtttctctttccctcactccatgttcatttaaaaaaggcacttccaagctcacttctctgagctttcccggtccttctttattgggacagttttgttcatcctgtgggatgtggatttgcgcacagaaggacacaaatcagccaaagggcatatatcacacttcggcgcttgagctgtgcacatgagctggccaaatcctacaacgagagggttgatttccctccagtgtttcttcggaagccatcgctgtagcccaagtgctgtcttgtctggagtagaacaattagcatcgacccacttccatctgtgagcgattcggtgcaggtgtacgtccacgcttataccttcaactttgttgtgacatacctgcagaaagagatgcgccattttgttccccactccagggagcgcgataagattttcatatgtgtctggaggactcccgccgtatttctctaagataatacttgagaccttcttcaagtactctgtctttcgattaaaaaatccaactttcccaataagttccttaagtctcttctcagaaagcttcataaccgattttggcgtgagtccgttatcttctatcaatgcatagaccgtcgaagaagtaattttatcatttgtctggctgcttaacattaaacctacaagcgtgtgaaaatctttgattcccttttcttcagcagagagctttgctttctttactttccgcggcacctgtgggttcatactcgcaatagcttcgatccccatggtatcaacaggcgcgatgttagacttccgaaaatgacgaagtcgttcgagtaggactccccagttcataggatgctcttcagacattgaacgtgtacatatgaagaaagtgcgtaaaaactgaaaagcagatatctcattcgacacttagctaaaaatgcactctaagcagagaaagctgcacaaaattgattgaacattccgagaaagtttgccacggtcttcccgactacatgtcaagtagaaaagtccctcgtgttaacctaaccgctcttcacctacgattgagcccaattttttgagggccttagcgtaataggcagtattttggtcacgaagtacctttttcctcgctttaagccgattcgagcgcgaaactcgaacagcctccttttgttctataatactttcccatcgcaagtcaggcataaaacaaacgttccacaattggccatgacttcgatgccgccttccaagaatgtcacagctttgcatgtttaatcgatcggcggcgaatatcgcgtcttctttgcgacgaaactctacatatccatctttataccgtttcttaaacttcgaattgcgatccgctgatgaaaaagcactactttcattttccggtgtgaggaaaattctccctatttcaccgcacaatgaagttaggaaaagttgtaaattgatgggattcactccattaggaatcgagctaaaatacacgatgcctctttctgatctcattctttcaaaggtaacccaaaagatatctggaaaatagtttcgataaactactagaataaccatgataacggtgcggacacttctacaaaacttgaacgacaacaggcccagtacattagagataaaaaattcagggtctaaagccagcgttctctagatggaatggtgcattccctggtggcaagtatgttgagtagataacagaaacactgcgctgattactctctgacttagtcagtagcaaccttgtttgaatcgtgttggcccaagaaacccccagcgctggtactgttagcccatttatacctctcacctgattgacaaaaacaagagcaatgtcatgcgctgcacaaagacgtttcaaagagaaagcaactttttgaatcttccccattaaatctttgtaactcggcatgtttgagttggccgattcttggtcattcgatgcaatagattgcagggcagctattgaatcaaaagcaagtaacctaagtggcgtaccgcgttctttgcgtatatgaataattgactccacgtcacttatgcgtcgacttagcgttctccagtcactgacctgacacaaaatgaaattttcaagaaacctcgaatctttcgtcacacattttgtagtctcacaaagggcctctcccaattggatcaaacgattgtaagaaaacgtttcaatcgcaaagtataatgcgcaaccgtaatgtttggccacgtttacgcaggcttgcatcacaagggttgactttcctgtaccagcctcaccatagaggtcatatgtatgtccaggaacgaatccaccttgtaaaaggccattgatggtcgtggatccagaggaaagcttgttttggtctaaaatccaatcggttcttcttggaatcagacgcccacatag
>LFNC01000001.1_756084_766329
atttgtaatgaatgttcgtcgatgaatcggacatgggccaatttgccgcaatatttcgcgatgctgaagagttccataccctttgttctttttaaaattgtactccacgtattttttatggtattcgcctgtcattagctcatccgcgctatgtttcgcgagaatcgatgaggcagcgacggtataaaacatagtatcggccttgggaatggagtacatgtgtgtgggatatattttctcgtgcccaatttttggcacttcctgcccgtcggcgactaccgcgactgactccaagaagtcactaaattccataataatacctttctccttgataacgcgcttgtcgtaaacatctgttgccgccagtcctcttaattgtgttgcgtatagcttataggtgagattgcgaatgcacttcacccagcatgcaagcttgctcttgtaaatatttttctgtttgtcgatttcgctgctgttcataaagactctgtcgtagacgatgtgtggctcggactcgagtgcatgattcactagtgatagtgtcttgggcttattttggaactttttacagtcgtacacagtctctaatattttatctggcgtgaaacctttcaggatacagcagccggcaacgaccattggaccagcaagagagccgttggcaacttcatcgatgccgataatatatcgaatcttggcgacagtttgcgtaatatctttggcctcccatcgatatgctcgtatctcccgcgttgggacttttttcagcagctcaaagtccttcgagatggataaaccggagggtcgaagccgcgacatttttcggttgtccgtactccatgtacaaaaaaaacagaaacgtttttatagtaaggtaggaagagttatatagttctacgtgtgacaatatttgcactagcatcgagatactacttgccaggatcacaagactgcgctgcacgaatcaatggcgttactcactgtacggagcgtaaaaattccgcaccggtagaaacctgcctgggcctgtgcattcacaaaagttatcgaagggatattgttactataatgatatgtgggcgcagtaaggaattacagtctgattcgaccatacgttgcacgaaataaaagatctactgcatatccgaatatatgcgatgacgtaggcatagtctcactcagttaaagacacccatgggcatgccgagagttcacggtatcagacgaatttaaactcgcgcatcagtgtgagccctcagagtaacatagcgagttgacgagtttgataaaaagtggtctttgtgagcaccgctatgcgaaaaaggggaagaagtaatgcatttcataatcagcctttcgacggaaaggcttctgtccgaaagtcagacgttcctaatggaaggcacacgataggcatcttggtacattttcaggctgtgtgaatttctccatccagttgatataatacaagacatttcgatgttcctccccatcttgatcgacaaacgatcgaatcatgttctcctcgtcagttagtccacgaactttgcgttctatttgtgagatcgcggatgatccgtggcagcatgtttcgagccgatcgaggagctctcgcttcttgcgacacacaatcttctgccttgcttcacactctgcataatatttttcgtgcatcagttgatattcatgaacatttctcttgatgtttcggtgaattttcgacgaatgctggatggttttatataaaatttgctgccgagcttgctctaccttcttttccacgtccaatagtgtgatttcgaacgagactatacccttttctagttgagtacgcatgtctaagttggcgggcggaaacattgtcccttcgaattgttcagcgatctcctgtaaattcgcaaggctttttatttcatcaactatggaccctcgttgaacactaacggcataactatcacgtccgatgcagcatttttccgaagagtgaaccgacgaatcatcacacccatcagagtcattcgacggattttcggtttttattggcgttttctcatcgtttgagcatgcatacatcgcatcccccagccgtgagatagtattcttacgcttagccagctcagcgtggacctctcggccgatttctagaacagaatcacgaagctccaatactttgcgccaaagaagttccaaacattcatcaggcatcgccgaaagcctagttatttcttgcgaaagggattcgcttccttcatccgagttttgttgcgaacagtgcacagagtgcgaatctttggtcatggatatcgttttctcgatagtagatatcttgtagcaatgaaaaatgtacgccagtcaaatgaatagtttctttagaacggagaaagcaatgcatacaacttcaaagtaaagctttctattttttggaggaaccgaatatcataagtaaataatttagtgtattgattctctgtccgggcgggcagaacgtgatttctttgcaacttcagcgttagtaaagagaattcatctggatagtcttataagaatttctgtggaggcattttaaggactcaattgtattttttattcataggaagatcataattgccgtgaaaaatgtttcgacggtagatgccactttactttctcaacctgataacccactcacctaagaacaaaatcgcgtgataacgcaatactatcaaaactgttacgaaatttattatgtctgaatacgaagttgggatttctgaacacttcaataaatgttattaacaggcttagaaggccacttcattgactttgcttaacagtagttcttgttcgtccgctgatatcccgctttctcatggttacgcgaccatcacttgtggaaaatagtattctttcgttttcagtttaaaatgccatgtcacttttatctgccgcccttgatgaatacgaagtaaaaaatatccccgaggctgttgccggtaaagaatacattgatcgccgtgcactcagcagatcgaagctccctgagagtagatttagagagaagaataagatcatggctcttcaatctaacattctttacattgggaacctttcattgtggacacaggaaagacagctatggaagtactttggcacttatttcgacgggctagaggacatcatactcggggtcaaccgaaataacaagacttccgcagggttctgtttcattgtttttgattctagtgaagctgcgctggaggcttatcagctgatacgtttccatgataagcataaaaaatcccaatctttgaagctattagattggcaccactgcgctaatttggagcctgggttaattgatgtgacgacacagtgtttatggggaaatcccttttcctttgatgaacgaggacttcgtgtggacttggaccgtggtggagacatacgagcagaaggaaggtattggggccgcggatatactggaggtcaagtgcgtgatgagtacaggtcgacaatcgacatggctcgtggaggagccaatgcacgaaaattttgggaagcaaagaaatgcaatcgatacattccctcgctgaatgaaacctcatctaatgaaaatataaacactgataattacagtaaacatgactctgatgaccatggcgaaaacattcgacctgtatacgattggctttcgttcaacgtcaatcagtggaagtataaggttaacatggacagccatgtataaacttgagtagacacccaattcctgagttctctctcgatttcccgaggtttatgacttacgtcgccattcgtataaactacattcccatttaatcacaaaaataaataagagtccacatgtaagtcgcaccgattggattctcatttaatcgcatcgtcaactttcattgatttctctaagagtgatcgaaagaaagaggatccaatcttgaccgatacgcaaagggaacggttgatcaataatagacgactcctctattgatgcttgcgaaaatgcacatgagatgcgctttattatagcataatcgttgcgggcttcccccgaatcaatgatcatgtgttggaaaatgcgctagatggattgtatgtatagtttgaataattatactactcacacaggtttcgctgggtaccgcacgggtgtcgtagatatgatattatttgcaacaccaacagtgttgtcagagccacaattcggcatcaagttcatgagatcaccggtccatgctcacgagatccatcaattacgaggaagaccttcttttggatctatatatcgctcaccaaaccgaaaaaaatattgtacaaaataggtcagaagctctgcaagatgaggcctcaattgctcaattttttcttctaagcttaatcaacgagctttcttttacaaacgctggagcttcaactccttgccctccctgatgaatcactgttacgacggtcttatgaatcaacttgattacaaaataacaatccaattttctgaacctttttgatggactcaacgacagtgactgtgaagcctttcacacgaggaatgcagttgaatcgatagaactgagcgagcgatatcaggaggcatgtaacttgttcacgaaaatcaataccctcttaatgatgatctagtttgctgtaccttaggacaccttcagaaggcctatagaggagcatgtgagaaacacagcatgtttactgagaaaattgcttcatattataaagcaaattttgtttccttgcaattccatcctttccgattttggctagactgttcgagagaatcctacccagggataccacgggctgaacttttattcgcttcgtgcagtacattcatcgacctttacttttgccacttgcgtgtgaactttcctgttgctgatcgaaatgccgcttgtggcgctgcacgtaggcggttctctgacagatctgctctctgctgtcccggggctttctgatgatagacccttctgaaataccatatccttggacacaaaagaagctcacgtgtcatgccagggcaaatccttatgttctgggcgaatcttgcgggacactgtagccatgcagagatcgtaaaaagtattcatgtcaacaaaaacattgcgagacttctcgtgcgtgctgttggcgtaacatgttacaagtgcttctccacttgtgacgtgaagttatctcgcctggccgtcgacgaaacgtactttggaaaaaggaagtataatagagggaagcgtacacgccacaaggaacgtgcttgcacttttgaacagagcatcacttcccgagcgaatggaggatttcaaccgaggcaaatttaggtaagcggccgcactcgcactgaaccattgggtttgtttgtttgtttgaaagtgcaatttaatggacccgcttgttcaatttgcacgtgcatttcgacacgtacgcacacgccctctgtttttcatgtgggctaattccatcccgcgctttaatccacagagaattagtagacgttctcttgtctcaccaccagggggatccggggtcccccatggcaacagtcggcggtttcctgaacctccccatgggtgggtactaatccaacccaccacgaaaaggaggccttccatagggtcatcattgagtttgtttctactagcgttgagaggtttcatattccgaggcaagaatcccaaatcaagtgtacttgaaaccccattatcatagaggtaaacagtgttgatggattcgggcaatctggtcaagtccagcgagccttccaagcaattattcgacagggcacgctactcgaagactgatggaagggaatccagacaaactgtactgctaagctggtttataatgagagagcaatttgaatcaacttgcatgtgcttttcgctacgtatgcgcatgccctcttaccggcttttcactttgaaagtttcgcttttccttttctataggcacctccagcttcaccacgcttccattaggaaatctaaaggaaaatttatcagaactaaagaaaggccttgtgcaatacgattttatcgatcaatatagttaagtcttgagattaaagcgacaacttcggccagatgattccctaggcaaccagttttgcagtgccaagcaggattttaatattcaccatcggaagccgccctggagattcattttaaaacactgagatatgcgtccctgctggctttgatttgctcatagtaaggattgtttctttgcgtgtttccatccccacattgacaaaacatatcccgcagcactgcgccttctttcacatcggcatttcctaccgatttagcttttgttttcacggcaattggacaacagcaattcgggcataaatcgaaaagcacattgtgatacacactttgtagatgggcgactatggcaaactccatttgcgttggaaggctttccgtgcgctcgttcacatgaatcacctcatgcgtgaagtcgcggtggagggttgtctcaatgaacggctggatgcactcacctccgactgatctgatttctcgctcttttttacattgaaagatgtgctgaaccatctcggaggactcaacaaggaaagattcgtccttgattgacactgtcctgtcagcctgagttttcaaatttcctgaaaaaattcggagcgggcgattcagtagagattggagtaattcctggaatttggcaatatgcccacggcgatcctcgaagatacgtatatgtggtacacacatgtcacgtaccgaattggagtctatccctggctggagcttcactgccgaaatcggtgacgtgtaatatgtgatgatagatgtgagatattcctctttcatcccaagtgtcgttataggattaaatgctccgtgcttcaggatactggcgattgaatcctcttgggttttcccacaggccattgatgttgaatcaagtggaatcacgagtggtttcatcttaatgtcatccactttcacgttggcactttgcagcacttcctccactactctggtaaacagaatgttgcggcccgtcaagacgatggtaagatgtgaaggattttccgacgattgtcgaagctcatcaagtacacgtgggtttatatgattcgacagctcactggtgttaaataggggatttgattgacagaacagattctcagacaagctatcgtctctttcgtttttatcaagtgccatagtcatccgattagagaaaataaaatccgcatccttcgtatctgtgtaccacttatcctcacgatctcccgtgaagtagttttgatgttgcattgtaatatgtgtttttgagtgtgaattttctttactgtgggtgacttctgactgactgacaggccggtctactggaagtgaggtgactaaagggggtaacagggtctcaaccgactggtaccacccaaggccaccgtccatcactttttcaacaagcaacttatgatttttcttcagatccgtccgctcaatacctacgttcagcgcatcttcgatgtctcgccagagtgaaatgtttgggcttggtgaataaaagagggttccatcaaagtcgaagatatctatctttgttattgggacataatttttattcgcttctcgtccagaaatattgcataaggcggtgtggacccacaatggaacacggttctgtttttcaacctgggggagtggacatttcatcttgcgaaaggtgaaagatggatcgtagcgaacttgctttgaaagaaaaacacagaaaaattgcatccattttcgatggtgcttaatcgggcgtgtctgaccagaaacgtgcctgacactctaaccttaaccacataaaacactggatgtcatcccttccactttactcatttcatccacgactgccgattgtgggaagtcacgattaatttaccgtttgtaatctggtccaggttgtacattctatttcgctttccagtaccaacatcgataaggacaccgtcgtcgtgttccgtgagctccagtgccggatggaaacttcgcatgtcttccacatcaacccaataggctgacctaaaatttcgctttcgagcagcatcgtggagcaatcgttgaatgcgatacgtatatgccaccccagtgcgaaagtttcgctgcctggggatcgcgtttttctcagcgaatgactgcgacaccgcttccttgttgcatatttcgtcaatgttataatatcgaacatacacgcctacttctgaacgatggagctcaagctcgattccagtggcagatgggtcggcatgtgaaacaccgttgaagtcacgttcgagagtgttgctatcaacccataaagtccccgaaaggttatttttttctgcatatgtgtgtagggcgtcctgatactcgaaatgaaactttgcgcatgtatgatagttcgtcatatgacccttccttgcgcggttttgtatgagattggcatcatttgtttggtcagcattgtatagcacatggatctgagactctccgttgaatgaatcagctgaaattgacaccccttcagcatgttgggatacaccaacacgatctccgtataattttgcgagagtctttttggtaaaccaaaactgtgaatgcaaatcatgcttccttccatgcgcatgaagcttttcctgaacacctgtatcgaaaccgatgcgacgagaaatacattttggtattcgctcttggtggtactccgtgatggcttctgcattctccgcttgctcaacactgtagtatttcagtgaagtaaagtaccttcgaaacaaggattttttcgaattctcgtctgcacattcatccatgtttggcttggtagttgagaacccacgctcttttggattgatacggatcttttcccacccggagctcgttgggaaaacaaaaccgatatctttctctccgagccataagtttgatttgattccccgcatccgtttcattttctcaagaaattttttctcataggggtaccaatctgttaaggcgtgaacttctggtccactgtttgaggcatttcgaagactcactgggacccttccaggctgcatagcgttggatttgaaatatcgaaaaccatgccacatgaatcagcgaatcctcctaaaagcgaattgcaagtttttgcatctacatatacgttaaaagctaaaaaaacattatttatttctctgttctcttcaaaaatggcttataataattctctgatacgaatcactcaaagcatgatcaagctgaaactcccgtggtcaatatttggacaacatcctcgtccattagtttatgctgaatcccgacttgctgtggttgttgtttggcgcttcgtccccatactaaagcgtaccgaaacttattcaccatatccttatgaatggcattgcataaatcttctactgaacacctgcctgagcgcagaatgtgcggagttaaaaagtcgggcctttcgttcttcggtttgccgtagacacgaacaatatccataagagaccatatgtcctcttttacttgctcgacattcaaatccatttggagagaaagcactccactgcagggcaaccgtgctagcctgtcaacttcatccatcataagacaatctattttattgtatgcatataggcaaggaatcgatcttgccgaaccaccaatgacatcaaggaaatcttccactgtgcagtcctcgtgcagaataacctcggcattataaatgtccatttgcttcagcagttctttgaccagttcttcactaagcccgttttgcaggggagtgggacaggtacaactgaaacgaatgatattcaatgatcctttgctcacgaactttcgaaaataaacatggggcaatgcacggttaagtcgtatgccaactgcgcttagttccttggtgataatcctgcgctgttgctcggcttgagtggcgtcaatcatcattaagatcaagtccgccgttcgagcggtagaaacaacttgtcttcctcttcccttactctcagtaactgcaccatcaacaatgcctggcaagtcaagaatttgaatttcggtacccttatgaacgtacattccaggaatgcaagtaagcgtagtgaagtcgtagctcgctgccacactgtgagttttcgtgaccctattgagaaatgaacttttgccaacagaaggtaaaccaaccagagccactcgaacatttcccttctttcgaacttcaaagttcggttcgtttgaacccgccttatgggtcgagttttca
>LFNC01000001.1_743117_753362
gtgatatccccacagctcgccttcgtgaacggttaaagacggcaatgtcgatgtatgccgctgttttccgtactgagaagacaatgcaaaaggggctaaaaattattcgtgaatgcgcacgagactttaactatgtgtatgttcacgataaatctccagtctggaactcaaatcttatcgaaaccctcgaactgcgaaatctgcttgcaaacgccctactgactgtcaagagtgcggtcaaccgcaaagagagccgaggggcgcatgcgagagatgaccatacccagcgcgatgatgtgaactggatgaagcacacgctcagttacttgaactcctcaggtgatgatgtcagtattggctacagaaaagttcatcaagaaaccttaagcaacgaagtggacgctgttcccccgatgaagagagtatattaaatttttcaatggaccacgtattttcagtaaggtggcgtcatcaactcgacttatcagttttctcgtttctctcaacattgccaattgtttatgtacatattctctcaatacctgttgtgtggatactgttcaaatgacactgctcgctcaatgtataactcgtggaaggctagcaaagtcggcacttccgctcacgggggtattctattcaagccgcagatttaatactgacaagaaaatatccttcaccagtgacgatgtaaatgggagtgacttgaaacatccttactgggaaagctccggacctgatgatttcggccttatggatgagttgcaggagttcggtggtgacatagactttgacctaccagagggtgacaaggagattctcaagaatgaatggacaaagtgaacagtttttcacatggttcctttgccggaaaccttattgttttatacgagtaacagtttgccgagtttcctctcaatctctccttctgatttaggtttcgataagtgcttgactatggatgcgttcgattctgtgcaggaaactatcgatatccttgaagagtgctatttggcaaaaaagtgctcgagcgagtggatcagcacggagatttctcgactgcgcaaggctcgtgcagttcttgaggccacagttcggcaatacgatagatggatggagagtggtcttgataagcttgtggaggtttgtgattcgtttgaaacgaatgcttctcaagccgtacaggatcatatcacgcacgcaaaaccaacgcttttcccatgcttgcaaaagcgccttcattttatcaaacaagctctaaaagccttccttgaaggcagagtagctaccttcgaagctggttccataccagaactaacgttgagccacggcgaagcagatggagaactagcagacagcttccattcacacatttatgaaccacttacttgtatacaaaagaaaattgaaaatctcacgatgcaactcaggaaatcggcatcatttaaagaggtcattgcagtggttcaccaaaaacgagcaggacagcatagtaaaattattaaaatcgtggagtcttatctggaaaataatcccgaaaagggaaatatcgcctaaactatacgcattgccacttttgaatactatttctggtcaatactataaacttttattgtcgaaattgcccaatcccaattttgaaagataaaacatttcccgataaatcgctttcctccatagtttcgatattcttaccatcatcacatgtcacgtcttctcttcttcacactcgctgctcagtactgtgcctttggatcagttgaagacaaaccgcccggcattgcaaaaagtgagacgttcgtcatcaactctcctatggagagtaacgtcgataatggtgaaaaggatgaaactcttccgactgagcgtagttctactcgaagtgctttctcagcaagactagcctccatatgcaacctcgttcgtgagctcatcgccagcgttggtcaagccttcgcgagacttatcagtctattttggcgagcgcccagtcacccatcggttgccgtacgcccactcagggaacgtgaggatctgacgcctgtgcagcttattttcaaaggagtcgatatcacgttgaaaaggcagactaaagacaacgaagagatgtctgaaccggtatgctcgcttctccacgagcaatccatcatggagcagaaaaaactcattgtctgtgagaaggctaaaaaaggcttttgccgactgaagcgacgtctttttatcgaaattcgtgttccgagacgatcggtcgatctctcagcgcaggccgcgtacaccgcgatccgactgctttaccaaagtgtcttacggagcgtacttctcccagggtccgatgaagcggtcgagcgattcgtgttcgacgaatacccctacatccgatgctacggaatgtgcgatgcattccacaagcagtataccgaaatcatgcatggctctgtcgggctcttgtgggaggctgtggaagctatcgacgttgtccgggcagaaaaatctgttggaaatcacaagagcttcgaagatttcataaaagagctcgcgaagaaaaagcaaatattgcttgtaaatcgagtcgacgagtatcggctcttgcctctgccagcggcagcctgagccatttcaaggaaagaacaggacggtcctatttgctttgtattgggtgatcgatatgggagtcgttttgtttgtgcggtgaccgccgaaattttgaaaacatttttctctattatgcaataaaatgacccgcagcttacctggtcagcgcgcttctggttgatcacatgctgattgtgtcattccaacaaatttcttcacacatccgtaaaactttcatcatttctacattttgtgttgaatgttcaggcgaacactcacaagagcaatcgagtttggagagcaggcgaagaaaccccactttgaaccaacctacgggcatcagcatctccccaagcgtcgatggggcaaaggtccgggtcacaggacagtcgaatccaatcgacttgtctctatgccactttttcagcccatcgtgaaagagatcgaccttgagcatatggtggaaaatggtatgacgatggatgacattcgctggctcgatgagcgagtgctgaaatggaactgcacacgatgtggacactcgtggcttatgcgcgtttcgaaccgaacgaaaaatggcgcaggctgcccggaatgcgcgactgatattccatcagtcactaatagcgagtcaaagtcgacaactgtcgcttcgctctattcttcaaagccgaatccattcgcacagtgtcaaaattttgtatcatccatcgacgctgcatcgagaagagtgttgtctaacattcagtgcaccttatgcaagagatcgtttcgtcgatctgttcgatgcaccactggagtggtctgtgaggggcaaaatccagtgacaaaacaagatgtgtgcgatgcgtgcctttggacgacgagagttatgaaaaaagtcgaagagtttgaataaagctgtgtgaccatacggaatttgagcaagatcagtgggtcagtcgatttgattagactgtcattcttcattgcggaatccgttctccgtattgcacgcgacccgttcccacacggaattgtctcgatttccgcagatatgtttgattctatcaagttgttgaagcttgttgaaaaggttcattcgcagcggaaattttaatcgctcgagtttgtgaatgtcattgctgacgcatgtaaagataaaagctgcttatatagcgttactcggtcataagcaggcctctttattttagggatagtccctgaaatagaactcgaaaggttgctagcacaactacgatttgttgtgttacttttcctgagcaaaataaagtacagtgaagggaaaagttactctgtgtcggaacgttgtgcctaacgaatattaaaatgtacgtttttcaaatgtatcggaccacttcacaattacgttttcttcttttttctgtattatggtaaaatgggtcaaatgtcgcaattgtatcatccagcctgggaattcgagttgggggtcgtcggaccagagtctgaagacaatcaatggctgccgaagagattaccatgatgtatgcccgcaacaacgggtggcagtcagataattttcgcagctacatgtatatggataaaatgcacccacggaagtacaatgaattgacattgccgtaaacacctctaaagcctatttcttaaaaggacgcggtcgatccgtcgagggaatcgacaaaactctgaagggtgagaacggttggcttaccgtcatgcggttgcttgcttaaataccgagacgctttctgcaagtgatattccaaactctgtaacattatattattatggggagtgtccctagagctttcttttacaaacgctggagcttcaactccttgccctccctgatgaatcactgttacgacggtcttatgaatcaacttgattacaaaataacaattcaactttctgaacctttttgatggactcaacgacagtgactgtgaagcctttcacacgaggaatgcagttgaatcgatagaactgagcgagcgatatcaggagacatgtaacttgttcacgaaaatcaataccctcttaatgatgatctagtttgctgtaccttaggacaccttcagaaggcctatagaggagcatgtgagaaacacagcatgtttactgagaaaattgtttcatattataaagcaaattttgtttccttgcaattccatcctttccgattttggctagactgttcgagagaatcctacccagggataccacgggctgaacttttattcgcttcgtgcagtacattcatcgacctttacttttgccacttgcgtgtgaactttcctgttgctgatcgaaatgccgcttgtggcgctgcacgtaggcggttctctgacagatctgctctctgctgtcccggggctttctgatgatagacccttctgaaataccatatccttggacacaaaggaagctcacgtgtcatgccagggcaaatccttatgttctgggcgaatcttgcgggacactgtagccatgcagagatcgtaaaaagtattcatgtcaacaaaaacattgcgagacttctcgtgcgtgctgttggcgtaacatgttacaagtgcttctccacttgtgacgtgaagttatctcgcctggccgtcgacgaaacgtactttggaaaaaggaagtataatagagggaagcgtgcacgccacaaggaacgtgcttgcacttttgaacacagcatcacttcccaagcgaatgaaggatttcgaccgaggcgaatttgggtaagcggcggcactcgcactgaaccattgggtttgtttgtttgtttgtttgaaagtgcaatttaatggacccgcttgttcaatttgcacgtgcatttcgacacgtacgcgcacgccctctgtttttcatgtgggctaattccatcccgcgctttaatccacagagaattagtagacgttctcttgtctcaccaccagggggatccggggtcccccatggcaacagtcggcggtttcctgaacctccccatgggtgggtactggtccaggcataccacctcacagcggccgtcaatacggtcggcaccaaaacacgtaatcgacgagaggctgggaggttcctagattcccccaaggcggggtactaatccaacccaccacgaaaaggaggccttccatagggtcatcattgagtttgtttctactagcgttgagagatttcataatccgaggcaagaatcccaaatcaagtgtacttgaaaccccattatcatagaggtaaacagtgttgatggattcggacaatctggtcaagtccagcgagccttccaagcaattattcgacagggcacgctactcgaagactgatggaagggaatccagacaaactgtactgctaagctggttttttatgagcgagcaatttgaatcaacttgcatgtgcctttcgctacgtatgcgcatgccctccgtgtctttcagcgcaatttttgtgggcaaaatgcatcccacgctatatcttccacggtattggcggcattgacgttgcactcgccccgccaccaggggtccgggatctcccctagcaatattcagcggtctcctgaacctccccatagtattggtcccaactcaccaccttgccgcaaccatcaatagggtcggaaccaaaacagaggatcgacgggactttggaaagctcctggcgtcccccgagacggtgtattgatccaatccactacgaagagatggctttcccgtggatcagcaacaaggcataacagctacactgagagaaaagctttcgagtgccttctatgcagtgcacatatcatatcgtttaaaaatacacgagagaatatatcggtaaagtttacaggggaccaagacaatgaccgcatacagggctgaggcctgtacaaagactcgtttttgcagaaaaacacgtcaacaatgatccttggcaactcgtgtttgtggacggatccatttttctgtgcgagacactcgcaagatggagtgttacttgcctgaggggtggccgtctacgatatgcagccacaggtaggcagtatcgtgccatgtgttcggtacgatcggcctcgatgactctaaaagtcttcatgaatatcgctgacgcatctggagggaagcgaggggaaatggatagtaaagactacaccggatagagtacaatgccacaggacgaagaggactgagaatcggtttgacgaaagcagagttcctttcttgaaagactgatcctcctatagcctagacctcaatccaatcgagaactgttgctcacgagccatggcaaatgttttaaagggcaagggcaataccgtccaaaacagaaaaagccgttgggatttagtaagggaatactacatgaacatgccccaacgcctagtagagacactcattgactctttccttcaccgtattcgacaaacatatgtctccacggaaacagaacgaacaacgataatacatctacaaattgctgcatgttgacacactgaaagaagtgtggctatgataagcttttgatcgatattgaacgaaattcaagagaatgcgaggattttttcatcttttgagcatattcccgatcgtcagtgaagcaaggtttcactgataacagctgtcattatagggcctttaaaaaacctgtaaaagataagggctcaacgagtttcgataactcagcgaacggtgaaatttgaaccagtatgataaagttttattttttcaatgggaaaatagacgtatgcagttcaagcatcatcgcaagatctcaatagagcttttgcaaaattacgttcagtagcgagtccgagaaaagacggccaaataaataaagtgtgaatataattgtgggcgatgaaaatatcatatcgaatcaatcaatccatcattgggaaagctgttggcattggcattccgtgcgctgacgattattcatactgacgtttatgcgactctcgattgacaacacatcttgtttgaggcgctgacatgcttcctcatacactttataaagcgcgttgatgtgatcggtgtctgcggagtcttccatagacgagcgaagcagcggcggattgcgtgtcaaatcaccgccagcaaatgcggttaaaaaatcgaggaatgcctgggcggtcgattgagtgtcccctgcatcttcttcctgatccgaatcttgagtgcgcagaatcgtactcagcgtaggatactggggcaccgacgctaggctggaccccttggtaatcaggtcgtttggcacttcactgaggacggcaaagtatccaatgagttgactaagtactgcgctttcgatgatttgatgcgggccggcgccgatgcaagaccaaaaaccatcgaaggctgcctgtgctttctcatgcagagatttgtttgcatcgatggcatctcgacactctgctgtcatacgacttttacagtctattgattcctttgcagactggcatcgggcggaaagtttttgcttttcttccagtgcttcctgctttttcactttgacaacttccacagctgacactttggaaagataattttcgctgagcgccgcaacaatttcgattttttcggcaagcacagatgatttgccatcattttcctttacaacctcatcgttttgcgtccgaagtgctcggattcgctcatccatctcggcagcccgcgcatcggccgctttgagaatcggaatgcttgtccaaatattggagcgcagcaagtcgatattttcatggacagccgtgcgtgacgattcctttccctcacgcaaacgctgtaaactctcaatggactgtcgtcgttcatacatttcatggccgatggagtccaaagcagcgtgaatgcgatgctgccgacgtgcgacgccgagaaggtctgtacggattacatgaatgcgtcgccgaagcacatcggggttgtattcgtccgcagttaccctatcaagcgcaacgacttgtacttcgagttcattgatctttagtcttccgctcgatggggcgacttcatcagccggcgatggggaattggtattggacgaatcttccgatagcagtgacacatcgcggtagaaaacatctggaggagactgtgtattctcttgagagataaactctcgaagcttctctaggctttttacattgattcccccggtggtgtcgcattcgatagcagtaataattccgcgctgctcgtcgatggagctgctgagcgccgtgttctccacttcaagctgcaattgcgtcaaatctgtatatccagcgccatactcgtccaccggtggaaaaacacaggcagcgtggaggcgtagcggacattcccctttttgcacgcttttcgaatgtaattcccgacgtttctcgagtcgtccaagaagctcagtctccacggcagtgcgcttgacgacctccgctattgtggaggttttcatcgttacccatgtcgcatcaatgcgtgccagttcttgccgggatttgatgagcatcgcttccatctcttcttgttgcttctgaagggtttggagcttttgtcgcttggctgcgatgttggtcaagtcggtgtcacctgctcggaacatagtctgggcaatattccgaagctggtcgaatgtgtctttagcccgcgatggggcagaatcgttcgaagaaggcatttgtcgttctagaataagtaaacaaatagtcaatttatgaattgacagaccatcaattcccccctgaaagaacggatggatcacaaaaggggcgaaagtcgcctagcccataaagggttcaatgacgtccaacacttgcatgccacactgcgccacggggcacgttacaactccccgtgcacattcgatgcaagcgacgagatgccgacatgggtagaaaatggcagcgctgcttcgtactcgacacagcacacatttctccttctccttgatggcccgtcgaatcctttcaagctctcgctgcaactcaccctctaatgtacacagtgcctccttggtgaaggctgaaatctccccactatgtgggaaaaacgtgtgacgctccctaagcctggcaagaatgtcttcccgcgccgccgtgatccgtgaagtgctcgatttgtcggaaattgatttcccccgctgcctctttcctttggactcatgtgcacgcagatatgtccgcatgtgctgcgtgaggactgacagtcgaagatcgatttgagaaggtgtacaaatcagcgcgttgctttgacgcattcgattcacccattgcacgtattcatgctcttggatgggcgaattcgaaattgagttgagctgaacaaagttggaatgcccagctgggcgaatcgatggtgggagctcaatatcaaagtgcagatcggttctcgttttatcccacgtgaaaccgtcgtactcgtccagacgccgcacgccccgtagaacggcacaatgataatcattagtcgaaacgccgctgggggaccgctcgacgatatcaccgtcgttcaattcaaggaggactcgaacgaaacatccagtgcaaaattcgtaaatgacgttctcttccaggctcagcaatcgcacgagtgtggtgcggaacaactggattcggcatatatctgcacaggatgggatgagagggtctgattcggttgagtaattggaagagcctacgatacctgagatgtgacggga
>LFNC01000001.1_114121_124282
TGGTGCGCCGGATCGCTTTTACAAGCGTTTTACCTTCCACTACATGCTATTGGTCTCAGTGTATGACGGCAGCTATCTCTTCTACTCAATCTTATCCATTTGAAAACGAGATAGATTTATGGCTCAGCATCGAAAAGTATAGAAAAATGAGCTTTTTCATCGAAGCACTAAACAGGAAAGAGGGTACCTTTCGTAGCCCGGTGACTTATCAAGTTCATGAGTATAGCTCTGACGAAAGAATAAAAAGAACGAGCGACCAAGCGAATGTCCTTTATAGTTGCATAAAATCAATGGATGCTTGTAACCATGACTTGGAAAAAGACAACGTATGCACGGAGTTACTGACGCATGATGAAAATGCTCTCTTAGATGTAATAAAGCGCAATATCTCAGGCTTCAAGCACGGAGTACCCTCAAAAACTAACCAACTTTTCAGATCAACCAAAAAGCAATTTAGGCCACCTTTTCTTATATATCCGCTAGGGGAAAACGTTCTCAGTAAAATTCGGTATTTGACACACGCTTATGATGCAACGGATCTATCTGCGGAATTAACTGCCTCCACCTTCACCAAATCTCGTGAAGACTTCATAAGAGCTATCTACTTGCTGAAAATAGCTGTGTTGCAGCTAAAAAAAGATGAATACATACCATCGAAAGCCAACTCTCGATCAATATTGCGGCTTCAGAAAGTTGTTGGAGATCTTATGGAAGATATTACCAGCCATTTTGAATTCTTGGAATATGGAACAGACAGAATTAAAGAGAATTGCAACATTATAGAATGCTTCACTACATTTGCTTCCTTGTGTCCGGATGCAGTGCTAGTATTAGAAACTCTTGATTTCATGGTGTATCTGAATTCCAAATTCAGTGCAACTCGTTTCACTGTCTCGCGGAATAGCAATCCGACGCATATTTTTCTCGTCTGCATGTGTGTTAATTATCTGACAGCACGAATTACCTCGCTTGATTCCAAAGAAATTGTTAACTTTCTTTACCTCTGCCGACGGCTGTCTCGAGAGCTATACACATCCGGAAAGCCTTTATGTGAAACGCATGGGTCGGACACTCGAGATGCTTTGTCCTTAAAAAGATTAGCTGATATAACTAAAGCCAACATTGAGCTTAGTTTAAACTGGCTACACCTAAAGCTTCTAGAATCTGGCACTATGACTGAAGGAAACGAAAGCGGGAATTGTGCGCTTGTCGCCGAATCCTTTTCCGGTCAAGAACTAACTTTGCTTTTGCTTGCATTGAACAGTTTTCCCACCGCAATGTCACTCGTCCCCCTTTTGCTTTACTTGTGGAAAAGACTTTCAAAAACATGGGAAAGCTTTTCTTTAAAACATGAAGGAAAGGCATACGCTGAGTGTAAGCCTGTACTCGATTCTAAAAGCGTATTGAATTTTCCTTTGCCAGGAACTCTTATTCAAGTCATTAAGCTTTCAATTTCGGAGTCTCGGAGAGATATACATCTCTCCGACGATACGAATACATCTTTCCGAGATATGCAGTTCCAGGTCCTGCACATTACTCAGTTGTTTCGCGAATACTTTTCTGTGTATGAGATCACCACAATATTGCACTTATGTGCAATGCTGCTTGAAAATGCCCAGCATTCGCCGACCACCAAAGAGAATATCAATACTATTCGTCTAACCGCGTCAGCATTTTCGGAATCTCTTTTGGGAAATTGGTGTAGCAACCTGCGAGAGCAAAATAATGAATTGCGAATCAAATTCAATATAATTGCAGCATCGGAAATGGACTCATCAACCACACAAAATATGCATTCTGATATGCTTGTGCAACTGTTTTCTGCACTGATGATGCTTCAAAGCTCTAGTCACGAATGCCTCGCCATCACCAGTCTCAGTTCTATATTGCATAAGGAAATCTCCAAACTCATCGATATTTTTGAAACAGAGCATTTATATGTTGTATTACGCTCGCTTGTGCTGCGGAAAAAATATCTCGCAAAGGCTTCTACTTCATGTGATCCCTATGTGGAAGAGTCGATGAAGATGTGCACACGTAGACTGGAAGTTCTTTCTTCATCAATTAAAGAGAATACCACGGAAAGAGTAAGATTTATAAAACTTATTCGACAGGTTGTTGCGTAGGCCCTCATGACATCGCGCTCCTTTCTATTTTGGAATCCTCCTACTTTGAGAAATATTGTATTTTCCTGCTTTTCTATAATTTTCTGCGTTCGCTTGAATGAGCAAAAACCTGTGCCGTTTTCTCGAGAATGCAATATCCACAAACCACGTCATTTGGTTCTGTTACTCATACGACGTCTGGAGATCTGATCGTCTCCATCACCTCGCACGTTGGTATAACTGCCGTCGGAAATCGTACTTTATAGATAAAATCCCTCCATCGGACGAATTGCAGCGCATCATCGAGCTCATGTGGGAGTCTGACTGGAAATCCCAGTGTGTTCCGATCACCGAAAATCAAAAACTTTCTTTTCCGCTTGTCTTCGTCAATAAGAGGTGCGCTGGAACCTACGAAGCGATGCTCAAGCTAGAGTCCCAAAAGCGCTTACAGGACTTGTTTCAGCATCACGTGCGCTGGCCCGCTGTCCCGTTGAACGAATACCGAAAGCCGGCTCCCTTCAATGATGAAGACGCCTTTCGAGGAATATGGAAAGGGCATCCTTCAAACTCCCCCATTATGCCAGTGCCTCAGTTTACCACTTGGATGAACTAGATGGGAAGCAAGATTGTCAGGTGATACTGGGGAGAAATCTGTGTGTAAATAGCGATCCTTGTAATTCTTCTGCATTGAAGTAGAGCATGGGAACACTCTCACGTTTTTGAAGCCTTTGCTTTCTATCCACACATTCTCTGCCCATTTTACTACTTCCAATGTCACAATTCAATGTTTTCAGCCACCAAGGAGAGAACACAGAGGCGACAGAAAACCCAACACTGCAATGGATGCGTACGCTTGGGAAAATGGTGGCAGATGTCAGTAAACTTCAATCAGTTTTGAGCGAAGAGACACTCGAGTGTGATGAAACGATTCGTTCGCATGCCTCGAATGCCCAGCGATTGCGGAAGCTCTCACGTCATACTGCGAGCCTCGTACACTTCAATGTCGGTGGCTGTCACCACAGCATCTCGGACTCGACGTTGAGTAAACACGCGACCTCGATGCTTTATCATGCAACAAAGTCACCAGAAGCCATTCGCGATTCATCTGGCCGTATTCTGCTGGACAGAGATGGTGAACTCTTTGGAGAAGTCCTGAATTGTATGAGAGGGTATCGGCCGCAATTCACCACGCATAACGCAGCGTTGCTCCTCGAGGATCTCGAATACTATGGACTGATCAATATTCTCGAGAAACTTCAAAATTCACACGGAGGTCAGGGGACGCTTGTCCGCTCAAGAGATCACGAAACTCACCATCGAACCTGCCTTCGCGCTGCCTACTGTGTTGGAATTGTTGGTGAAACGCCGCTCATCCAGGGGAAGCACGGAGTCAGCTTTCGAGTGAAACGTGGTGAGTACGTGGGAGTTGGCGTGGTGAGTGACTTCTGTCGAGCGTTCAACCAGGAGTTCCATAAAACACAACATTGCTGCGTATACTATATGACTGGAGTCTTTTACTCAAACTACTCGCATCACGTGAAAGAAGAGGGGCTTGATAAGTTCGCAGCGGGGGACACCTTGTCTATTGAAATTGACATGAATTCGAGAATAATCACCTTCTATAAGAATGAAAGCATAATACGAATCATTTCATCAGACCACGCCACACGTCTCCGATTTGCAAGTGTTATGAAATTCGACTCGGAGGTGGAAATACTTTAAGATCAACTGTTTTTGaatgaagaatggaaaatctcaaaaatgaaaaaatcattGCTCTTGCTTCACTAACCTTTTAACCAGTATCGCTTCTGAAAAAAACATTCATGTGAATACTTTTATTTTCCACACTTTTTCTACGGAAAGCTACCATACACTTATTTTTTGTAAGAAGAGGTAATACAAGCGGCTCTTTACGCTCGAGGATCTCCAAATACTGGTGTCATCTTTATCGTATTGTATTACAAGTCGGCAGCTCACTTTGATTTTCCTCGCTGTTTTTTTTGACATGTTTCATTGAGAAACTGAACTCTTCCTACTGGATGGAAAATATGAGATATTGATTGAACGCATTTGTATCTCGCTTTGTTTCGACTTTGAATAAAACCCCGAATGACCTTTTTTCCGTTCACGAGTACAGATTTAGCACACTTGGGAAATCTGGAGCATGATGTGCTGACCCAGCAAATGCTTATGGAATTGCGTGTTTTTCAACTGCCAGAAAGAAGTCAATTTCAAGATGAGATGGGAAACTTCTTAGCGTGAAAATCAGGACGTAGACACAATAGTGTGGGGCAAAGAAGGTATATCGACCTTCGACCATGGTGGGCCGATAAATTTGCCCTAGATGCCACCGACGGCCCGTCGCATTCTCCTCACAAGTAACTTTCTGCGTGGAACAGTTGAAACCAAGTACTTTCCACAACTTTAGAGATTATTCCCATCGGTAGTAATCATTTCACTGCTGAACCGATGGgaggccacctcttcgtggtgggttagattagtaccccgtccGGCTGGTGGAATCCAGGAGCCTTCAAGcctctcgtcgtgtttctggTTTGGCACCGACTCTattgacggccgccgcaaggtggtgggtctgGACCCTACCGTAGGGAGGTTCAGGCGaccgccgaatattgcTATAGATGTCCCGGATCCACCCGGTGGCGACACGAGAGCGACAACAATTAATTATCTGTTGCTAGAAACGGGGGATGtaattagcccacatgaatgaTGCTTAAAGCAGAGGGCCTATGCCTCGAAAGGCATaggcaaattgaacaaacggttcaatcaaattgcactttcaaaaaatgATATTCTCCTATCACTAGCGGAGATCTGTGGTAAGTTGAGTCCAAACCCAGGATATTCTTGTATCGGACTGCCATAAAGGTTATATCGATCTCAGCCAAGTGGTGCGGCATTTCACCCTGAACCATCGGAAGGGTTTCAAAAACCTCGAACCAAGAAAGCACACGAACACTGGCGAAAATTGCCATAACGCTATCAAGCGTTGGACCAGGGCACAACACTGGGTATGGGTATCGAAACATGGGTGGAATAATTAACCTGAAAACATAACTTCTGAATCATAGCAAACAAAATGGGAATCTGCACTTTGCaaaaaaaaagaaatcAATTGAAATCCGATCTATCTTCCTCCAATGGTTATTGGATGCTGAATGTTCTCCGATATTCATATCAACATTCCAGGCTATATACAGGATTCTAATTCACGTCACACAAAATTGATATGAGTACGGGGTGCCTCGATCGATCCAAATGGATTATTTGACGTGTTTCTGAGGTTCACGTAAGTTGGGGTACCAAGTGAGGTATTAAACTTGACTTTGGCTGATCATTGCTCCCCTCAGTCGATGCTAATCACCTGAATTTGATTATGACTTGCTGATGTATCTGCCTTTGTGTTCGGCCCATTTAACTTGCCTTGTCGATAAACACTTTGCCTGTTTTTTTGTAGGGTGAACTTGATTCCAAGTAGCCGAATGTCGGTTGGATAATATTCAGATGAGAGTATCTGCTTCGCCGTTTCGGCCAGCAAAGCATAATCTCTCGTTGCTGGGTCGAGGCGAATCGACCGCTGCTTCATTTCAAATGAATGGTATTTGAGCTTTAACGTTATTGTACCGACACAGCAGTCAATTTCTTGAGACTCCTCGAAGTATTGAAGCGCATCGTGAAGAACTATGTGGAAAACCTCCATAAGCTCATCCTTGGACTTGAGTGGCGGGAAAGTTCGCTCTTTGCTAATAGAATGCTCCGTGCCATTGGATGCACCAGGTGTCGAATTTGCCGAATCGGCATCCCCCAACATGCTCGTCGGAAAGATTCCTAGTGGGCACAATATATAAAAAATCGCTGTTTTCCGTGGCAGAAGGCCCCACAACAACCCGCGGTTGTGATAGATATCACCAAGATCGATGATGCCGATCTCTGAAAGCATATCCTCCGTTCGACGGCCGAGGCAGGGGATCTTCCGAACGCGTAAAGAATATAAAAAGTCAAGCATTTCTTCATTTGTCTGAAACTGAAGTGCATGGAGACCATTTGGTTTATGGTATTCGGAAGCAATTTTAGCTAGCGTGGGATTCGGCCCTATGCCTATGCTGCATGTCAAACCTGTGAGATCATGCACTTCGGCCTTCACTCGAGCACCCACCTCAGCGGGGGACAGGCAAGCGTTTTGGCAATAATTCGTAATGTTTAGGCTGGCCTCATCACACGAGAACGATCGCAGCATGGGGTCATATTTGTAGAGAACTTGACCTCTGATAAACCTTCCAACTTCTTCGTATTTGTCGAATTGCCCAGGGACGATAATGAGATTGGGACACAGTTTGAGGGCAATGAAGCCAGCCATGCCCGCCCGGACACCAAATTTTCGTGCCACATAATTGCTCGTCGATATCATACTTGTGCTACCTACCGCGAGAGGTACAGAGGAGTACGCTGGATTGTCGCGGATCTCCACGCTCGCGAAGAAAGCGTCCATATCCATATGCAGGTAATGTTCGCACAAGTCTGTGCGGGGGTACTTTGCGATTTCCTTATCGGCCTCTTTTTGCCACATCCCAATTATTTGCGGATTTAAACGGTATTTAACCGCACGTTCCACAAgaagatcaagcttcttTTGGGCCTTTGAATTCATCTTCTCTTGATGTTTGTAGTACTCGGAGGTTTTAGCTGTCTCACTGTTCAAAACCTCCTCGACTTTGGTAACGTCCACCATGTCCATGCCTGCTTTGAGATTATTGAGCTTCATTTTGTTCTCAAAGAAGCTTTCAGATCAAAATAAGCAATGTGAAGATAAGTTCCTCATTCGTTCATTGAATCTCACTCCATTGACATTTTATTCCTCTAAAAATCCCACGTAATACCCTTCCAATAATTTATCCGCGTCTACCCATTTGTGTGCTCTAACAAACGCATCTGTGGCATCGCAACCTATAAAGGGCTCTATGAGAGCTCCACCTCCCGGATGATACGCCATAAAATGGCCGACGTCGTATACCTTACCGTGAAGTATGATCCACGAATGTCCTAGGTGCTTCTTGTCTGCAAATTCCTCTTTCTTCAAAAGCTTCGGAGGACTTTTCTTTACCCCTTCGTGATCCATAAGCTGCATCCACCGGTATATCGACATTGCAGTTTGTCACCAGCTCAGTGAGGATGCATAATGACCAAGTAGCGAGGAAATATTCAAATGAAAAGTAATAACAGTTTGCCAATTCAGCAATCATACAAATGGATATATAAGGTCGAAATGTTACAAGTAGAAACCATGAATTACTTATTCGCAATCACATATACGATCGTTAGGAACAAAGGTGACACTTCGCATGTGAAAGCACATCATTAGAGGAAAAGTTGTCTAGGCTCAATACAAGAAGCCGAGAAATATAATCATTTTTACTCTGAGACAGCAAATTCGGTACAGACGCCAAAGTGATCACTGGGATATAGGTACTCTGGACAATTTGAAGTCTCGAGCTCCTTCCGTACACTTTTGTTTCCAATAAGTTTCCACTTTTTCGGTGTTAGCAGCTCTGACCGATAATACATGCGATCAGGACGACCGAAAAAGTCTGGCTCGATAATGAGCGCACAGTACTCATTTAGATCACCGTCGATGGTGAACGCCGACTCTTCACCGCTGTCTTGCCAGGCATCGTGCAGCAGAAGATTTGTCGGAAGCTTTAGTAAATTCTTCGGATAGTCGTTAAAATCACCAAGTAAGATAATGTCCTCGGGCGTTCGCGTTCCACCAAACTTCGTTTCAAGACACTTTACAAGGTTCTGCACCTGGGTTTTGCGATTGTCCTCATTTTCAGAGCTGAAAGGGGCCAATAAATGAAGCCCAAGGATATGCAGAAGTTTCTTATTCAACTGGATAGTGATGGCGGGCATGACGCTTCGATGTCCTTGGAAACCGGGGAGATTGATATTGTTGACAGCTTTGACCTTCAGTCGCTTATGAATGAGCATAAAAGACCCCCACGGCGTGATACACTCGCTTTTTTCGGGACAGGAAAAATAATAATCTTTCTGTATCCACGATTGTTTGCTTAGATATTTCCACCATGGTGCTTCACATTCCTGCATGCAAATAATATCAGCTTCACACTCAGAGATAACTTTACTCAAGGCAATGTACCGTGTGTCACTGCACCAATCTATTCCTGGGCGCCCAAGTGGAGTGGTTTGTCCGGAAAAGCGATTGAACTGCACATTATATGTGACAACTCTGAGTTTATCTATTAACAATTCACATTCTGGATGATCAGCCGAGCCTTTCATTCCTTTTTTGGGGTCGAACTCTTCCCATGAGTGTTCGGAGGAAAATCCAACCAAGTGTGGCGTATTCGCCTTGACTCGTCGAACCTCACTAAAACCTTCCCCCCGCAAAGCTTTCAACCGAGTTTCATTCTCGAAAGCGAGTGTACCCAAGCTTGCACCAAAGTACGTGTAGCCTAATGGGGGACCGGTCGCGCCTTGTGTTCTGACCCACACATGAGTTGGCAGCTCAACTTGAACGCGCCTGCGAGGACGAATTTCCTTCAACCATGAGCCTGCAATACCAAGTGCTTCATTTGTATCCGAAATTTTCAGATGCTTCTCATAAGTCTCCACGTCAGTGTATTTCTCACTGAGAATAGCATCATGGCCCGAGTACGACTTGACAGCATAGCTCATATTCGCTGCATTGCTCGAAATCGTCAAATAATACTCCGCTGGGTTGATTGTTCTTTTATCCTCAGTGGCACTTAGGAATGGAGTTTTCAATTGCGAAAGATGGTTCCGAATGGTCTCCGGTGTCACGGCAGGAGCATTTGACTTTTCCATGTCTTGCGATGGGTGGCAGTAATGCTGGTTGGGGATTCGGCCAACTGTGAGCATGGCGTGACATTGTAAGGCAATCTCAAAGTAGTCGGATACTGCTCCAGAGCTGTAGTTCGCTCTCGTATACCCTCCTTTACATACCGCGTTCAATACTCTTTCGAAAACTCGGCGATCGAGGCGCATACTCGCCTTTCCATCCACATGCTCCTCACTGAATAAAAACCGCTTTTTATTGATACATTCTTCATGGTACGCTTGGATCCACTCACGACACTGCACTCCACTAATCTCGGAAAGTTCCCCTACTGACCAGCCATTCACGAGAATCAGCATCCATACAAGATCCTGTCTTGCTTTAGAAAGCGTTTCAAAGTCGTTGTTTTCGAGCACGCTATTAAGGTCAAGCCATTCAAGCATAGACGGGAGAGTTTGAATCTTAAAATCGCCCATGTCAAACTTGATGCATGTCAGATTCAAGAAAGGTACAAGGCTCAGCGCTACGAGATTCATTTGTGTCCCGCCAATGAGGCAAATGGCGTCGTTTTTGCTCGCATCAGATCTCGTCGCCAGGTCCATGCACCAATTAACAACTTTGCTCTCCACTGGCCCTTGTGTGTTCATGCCACTAAACAAAAGCTCTGTGGGTGTAGGCCTAGATAGCAAGGCACATTGCAGTCTATCTTCCAGCGCTACGGTGAGTGGACTCCCTGCACTACGCTGTGTAATGTAGTCTTGCTTTCTGGTATTTCTTCTTCTGTATTTTCTGGCTTTCCAAAGCCCCTCTGCCCCATCAAGACAGAACATAATGCTTTTTCTTGCGTGAATACGTCGAAGAATGTTTGAGAGGTTATTTTGTATGTGTTTATACATTGGATCAAAGCGATCATTTCCGGAAAAACGTTTGAAGTCTTTATTTCGAAGAGCGTTGGCGATAAGTTCACCAAGATCAATCGCGACATGGTCAAACTCCTCCTTTTTCTTCAACATTGGGGTAAGTAAGTCCTTGACGCCTTGTGTTCGAAAATCAAGGAAAAAGTTTACTTTTCGAAACATACGGCTACTTCACGGGACTTCAGAGTGATGCTATGTAATCAGAACCGATGCATGTAAGTCAGCATAACATAATATTCAATGAAAAGCTTACATACATCACGTTGCCTTCATTATAGACAAAAAT
>LFNC01000542.1_18610_29206
CAACCTCTGTACGACCCGCGTCTCGCACAATCGTACAGTTGTGATTTGCTTCCTTCGCCTTGTGGTATAATTCGACCACATCAGCCTCAGTGTCGGCCTGGACAACGATTTTCGTCTGTCCCTGAGAGCTCCACTGCTGCAAATTCTCGAGATGCCGTTGGTTGATTGCTGGGTCGGCTGACATTGTACCACTTCGCATCACTGCATCCACTGCGCCGTGGGAGCATTGCGCACAGAGTTTTCCCTTACTGAGCTTGAGATCACCTCTCGTCACAATAACCATCTTGAGGGGCTCTCGATTCAAAAGCTTTCGGGTTGCTCTCAGAAGACCCATTCGATACATTTTCCTTTGACGGGAGGTTCGCCTAAAGCAGGGGATTGTCAAACGGAAACGCTTGAAGAACTGAAGAATATTCGAAAACCACACGACGACGATGTATTTGGTAGCTCAGATTACAGTACTTTCATATAACATATAGATACAATACTTGCAAAATGTCGATTGGTCAACCACAAAAAACAACAGATCCCAACGAAAAATCATTTTCCTGCTGTCTCTTTATAATTACATCGCAATTCAAATGGGTATTTTCTCATGAGCTTTGAAAGTAATCTCATAATTTGCCTCTTGTCCGTGTGGTGAGATGAATGACCCCTGGAAGAGCCTGTCCCTCAAGGAGAGCAAGCGTCGCGCCGCCTCCCGTGCTCACATGGCCAATTTTATGGCCCACTCCGGCGAGATGGACAGCTGAGACGGTATCTCCACCGCCCACAACAGACATTGCCTTCTTTCCTTCAGTTGCACTGCCGATGGCTCGAGCAATCCCCATTGTCCCATCCTTGAAGTTGCTGTACTCAAACACCCCAAGTGGACCCATCCACAGAATTGTCTTTGATTTCATCAGCATGTCACTCCAGTGAGCCACTGTTTTCGGACCGATATCGAGGGCCATCATATTGCTCGGGATATTCGCGGATTCAGTGAAGACTGGGTTGACATTTCGGAACACCGGAGCGACGGCGTGATCGATCGGAAGCAGAATTTCAAGCTTCTTACCACCCGAGGCATTTTCAACCGACTGGAGGAGATCCCGTGCAATTTCCACTGAGATTTCTCTCCCTTGGTCATCTTTTTCGATGAAGCTTTTTCCAGTGAGAACCCCTTTGGCTTTCAGAAAAGGTATCGCCATGGCTCCTCCAATGGCAAGATAGTCAACTTTTTGGGCGAGCTTTTTCAGAAGCTTGATTTTGTCCGTTACTTTCGCCCCTCCTACAATGGCCATTATTGGTGGAGTTGGATCCTGCATAAAGTTCGATAGGTGATGCAGCTCTTTCGCAAGCAGACGTCCAGCAACACTTGTGCCAATTCGCTTGGGGATTTCAACCGTCGACACTGCAGAACGATGCGCCGCACCGAAAGCGTCATTAACGTAAATGTCAGCGTAGCTCGCAAGTTTTTCGGTCATTTCAGTTTTCTGGGCATTTGATGCTTTACTTGAGTTTTCGCCAGCAGCAAAGCGTAGGTTTTCCAGGAGGACTATCGACTTTGGAGACACATGATTCAAGATTTCATTGGCATTCATACAGTCTTCGCCGAAAACAACAGGGGTTGCTGCCCCAAGAAGCGTCTGTAGATGCGCCGCGACCGGTTTTAAGGAGAATTTCTCGTCATACTGTGCTTTTTTTGGCTGTCCCCAATGGGATATGAGCACCAGGTACTGCGGACCATCCGCTAGTATTTTGCGAATAGACGGCAATGTTGCCTGGATGCGATAGTCGTTGGTTACCTGTTTGTGGTCACGCGACATTGGTACGTTGTAGTCAACACGCATCATGACGCGGCGACCGGCAAAAGAGACGTCATCAACCGTTAGCTTCGGGAAGAGCAACTTTTCTTTGGAGAATGTTGAGCTATAGAGAGATGGGAGGGTGCACTCTGCTTTGCGAATAGCAACCAAGCGAATATATTCGTCCCCGGAATCGAGGGAGGCCAAAATTCGTTGCGTTTGGATGCTGTAGATTCCACCCTTTAGGCTTTTCCCGAGGACGAATGTGCTCCCAGGGGTGAGAGTGAGCGAAGATAAAACTTCAGGGGAAAAAACAGAACGCAATGATACGGCCTGATTTGAGTTGCCTGTAGAGGCAGAAAGAAGGCGCTTGGCATGGATGTTCATGTGAAAGATTTCCCATTTGTCGGTATCCTTGCACGCATAAAACGCGTAGGGAACGAATTCCATCGGAGCTGTAAAAGATTCAAGCggtgtttttgttttgagcATTGGAAGAAGTAAATAACCTTTAATTTTAGTGATAGCATCTGATAACTAGAGGGTAGCTAACAATTTTGCCGTTTCTACAGGAGAAGATCGTCAAAAATCACAAGCAGCCATTACTGCTACAAGTTTCAACGTCAGAAAATCCAACATACCGACTTGGTCAAAACGCACCATAACTCGAATTCCTCCTTGGAAAAATCGAAGATTACCTGATCACGTTTTCACATTGCTGTGTCCGCATGGGCATCTGCGTAGATTTCATCGATTTGCCGCTTGAGGTTCATAAAAAACTGTGGACTTTGCTGGATGACCGTCTTTTTACACTCTTTCGCAGCATTTGCCTCGGCATCGTCGAACTCATCTTTGCTTGCAAATTCTCGGATAAGAGGGAGTGAATAAAGGCGATTAAGTGTTTCGGAAATTTCAATTGACGTTACTTTGGTATCAGTGATGACAGGAGACTCCACTTTCAAATAAGACTCCTGTTTGTCCACATAAGCTGCAGCTTGAGAAAAGTACGGAGAACGTGATGCCTCCAAACATGTAGAGAATAAAATGGAATGCATATGCTCAGTGGATTCACCAAATAGTCGTTTCCATCTTTTCTCCCTCTCGCTACAATCGTTCTTCTCTGACCCGGCATTGCTCTCAGCGTCATGGCGCCAGAGCTGAGAGAATTTTTTCTGAGTAAAATCGATGATGGGCTGAACACTCGATTTTATCCGGCTtgcctttccattcgaGTCGGTGGCGCAATACTTATTGACCAACTCGAGCAGCTCGGGAAAATCAGGGGTAGACCTAGAATATTCTTGCCCGTCTGCCTTTGCTTCACAATCCTGCGGCTTCTCAGGTGTATCTTTGATGATTTCAAGAAGCATTTGCATGCGATCGTTGATAAGCGAGAGAAAAGCGCCTTGAAAGTGCCCCTGCAAGGCATGGATCATGAACCACGCCGGCACATCTGTAACTGATTGAAACTCCGTCGTTGTCTGGTTAGAGGATGAATTGACATGCAGTGCGATTGGAATTTGCGAATATAGTGAAATCATGAGGTCGAAAGGGAGAAGATTCGTTGGTTCACATGGTTTCTCATGGAAAGTaactttttcttctttaGGCATTTTAGCGATTGTCTCGCCTACACTTGAGGTCGAATTGAAGAGTGCCGATATCTCAGTGGCAATGTTGTCCGATACTGGTTCGGGCGTTGAAATACATGATTTGGCCTCTGAAATGCTCATATCCAACCACCGATTTTGAAAACAATCGAGATGAGCAAAAAACGTTTCAATTGCTATGCCCAGCTGAAGAATACTGCGCAAATCAGTGCTTAACAGGAGCAGCTCCTGGAGATAGTGGCAGATCTGCAGGAAGGGAGAATATATTTCCGTCAGAACCAAAGTCAAAATATCAGAATCATCGTGAAGCTTCCGAGATATAACGTCGTACAACGGATGCTTCAATGAATATCCCGCATGTTCCTCCAATAATGTACCGGCAACGCGTCGAGTTTCAGTGCTGTCACTGATACCCAAGTGGTTCACGACGAAGGCGTCTAAGGATTTACTTGGACAACCCCCAGTTACCCCTTCTTCATCATGCCTGAGTGTAAACCGGATGAACATTGTTTTCCAAAGCATTTCGTATTGCTTTCGCAGTCGAGCGAGCAGTTCAAATAGCATATTATCTTCATCTTCAGATACATCCTCTATTCCAGTGATTTGCACTATGAACATGCCAGTTCGACAGAACAACTCATTAAGTTTAGCAGTGATAGCGTTGTCTTGAACAAATATTCCTTTCATTTTACTGAAGGATTTGATGGCCTTTGCCATGACTGATTCATTACAATCAAGTTCCTTGAATACCTCTTTAAACGTTTTTTGTCCATCTTCGAGAAGCTCTCGCGCAGATTGGAGAGTGTTCCCGACTTTGGAAGTGGATTTTACACCATCGATTGGGATTTGGTTCATATAGAATATTGTGGTTTACTTTGATAAAAAAGTCACACGCTACTGAAAAAAAGTTGTAAAATATCGACAAACTAACGAAACATTTTTCATAGAAGATGACTCAGTCCTATCGATTATTTTCATGTTGTTCATGTGAAACACGGATAGAATATCATCATGGTCAAGGGACAGGGCGGGGATTTACTAGATAGAACAGTTATGTTCTATCAAGATTGataaagaagaaaattACAGCCACCTATGGTCGAAACCATGTCGTACCAGGGCTGATTGATACTTTCACAAGACTTCGTTTTAGCCTTTAAAAACCATGGTGCGTCCTTCCGTCAATAGCTTTGCCCGAAGAGTCGATGCGCTAGCAGGCGTTCACTCAAAGCAGATTGAGGATTTGAGCGAGTGGATTGATCGCTTCATCGAAGCCACACAACGTGCGGGAACTCCTCGTGATTCTCACATTTCCGAGAACGCTTCAGCATACGATTTCAGAGACCCGACCTCAGCTTGTATCTCCCCTCCACTGTAAACGACTGATCACAGGGTTGTTCCCCGATTATGTAGTGGATGTTCACATGGGGGAATCTACCGTCACATAATTGCGCAACCATAAGCTTTTCAACATCCCTGAGTGTCAGACTCATTGGACACAAAGCATGCAGTTTCTGAAAAGCGGCAAGAGAAAATGTGAGTGCATGGCTCTGGGGAATAGCCAGAGGTGCAGAAACGGGGTGTCGGAGTATGAGCCCATTCACTTCACGCGTGACGTTAGGGCAAGTTTTGATGTTCTGGGCAAAGCTTGCTGGACACTCGAGCGCCGCAGAGATCGTGCAAAGTGTTAATATCAGCAAAAACACTGTGATACTTCTCATGCGGGCAGCTGGTGTCGCATGTCACAAGTACCTCTCCACTTGTGACGTCAAGTTCTCTCGCCTGGCCGTTGACGAAACCTACTTCGGTAAAAGGAAGTATGACAGAGGGAAGCGCGCACGTTCCAGGGGATATTGGTTCGTGACAGCGACAGAGCTTACTATCGATGGTTCTACGGGTCGCACTGTTTGGAAACGCGTGAAACGTCGCGACCGCCAAACTTTACAGTCATTCGTTGAGGGCCTCGTTTTGAGGTCTCGGTCCATGGTAGTTCCCGACTGCCATAAAGGGTACGCCAATCTTGGCGGAGTCGTTCGTCATTTCACTGTGAACCACAGCATTGGCCTCAGGAACCTGGAGACCGGCAAGCACACGAACAACGCCGAAGGATGCCATAGCGTTATCAAGCGCTGGATCAGGGCACAGTGTTACAGGTTTGACCAGGACTCTGATACGTTGCAATGCAACAATCCAGTGCGTCAATCATGGCGACTGTAATATTAATGATAATGCCTGGGGCGCCCGGCTGCGCAACCTTCTCATATGTTTTCAAAGCACATACGATCATGCGCCGGATTACATCCCAGAGCTGGGCCATGATGATTCAGGCGATGACCAAGACAATTTGGAATTTTTTCGCGCCTTCTTCGACACACTAAACTGGAAATAGGGCTTTGGGCTTCCCAGACCTTGCGTTTATAAAAAGTAGACTAGTTAAGCTTCATAAAAAGGTCACACGCTACTGAAAAGAAGTTGCGAAATATCGACAAACTAACGAAACATTTTTCATTGAAGATGACTCAGTCCTATCGATTATTTTCATGTTGTTCATGTGAAACACGGATAGAATATCATCATAGTCAAGGGACGGTTAGGGTGGGGGAGATACGAGATGAAATATACGAGAAAATGTCGGAAGCGTTCAGAAGTCTTTGCTTTTAATGTTCTGAAATCTCAGCAAATCTCAAAAGTTGATTATACTATTTCGTATCCTGGTAGCCTTCCTCAACTATCTTGACAAACTGAAGAATTTTCTCGACGACTATTTCATTCCACGTATTGACTACGATCGTAAACTCTTCCTTTACCTCTTCTATGCCCTCGCTCAAGAGTGCTGATATGCGCTCTGTGTCGATGTGCATTCGATGGAGGTTACTAGCTTCGTTTCCAATGAGATCCTTGCCGACCGTTCGGAACGAAATTCCATGGATTTCTTCGTAAATATTATTCGTCAGTAGCAGCACAGGAAGTTTGAGCTTTTTGAGGGTAGATATCATATCACTGTCAATGATAGTACCGAATCTGGCATGAAAAGTATTCACAATGGTCCGCTGATCATCATTAAGGGGCACCTCATCCGCGCGATCATTTCGCACTGTCTCGAAAATTGGATTGTATAAGATGACCGAGTCAAACAAGTTTTCGACAAAGCATAGTGGAAATTTGGCAACCGTATTGAGAAAAAGATTCGAGCCGATTTCCTCCGTAACAATTGTGATTGGCAAGAATCGAATACCGTGCGCTGAGAGCTCTTGAGCTTTGTCGAATGCCTTGCGGATTCTCCTGTCGTAATTTGTGAGTTTTAATTTCCGCATGACGGGTTTCACCACTATCAGGTGGGCTTGACCGTCATTTTGCAAAGCCCGGAGTGTTTGAGAATTATTTGAAGTGTCAAATGTTGGAAAGAAAGTGCCTTTCTTAGACGCGAGACTGGATGGCACAACGACGAATATCCGCATCGGGTCGTCGTGCATACGAATCACGAGATCATCAGTTTGTTCTTCCCAAGAGTTCATAGCTTCACTTTTCTGGGCCTCCGCGTGTGCTTCTTGGTAGTCATTCCACCACGATCTGGCAATATCGGTAAAGAAATATCGTTTGTGACTGCTATACCAGAGAAAAAGCAGCTTAATCACCATAATGATAAATAGAATGGTATGCGTGCTCAGGGTTAGAAAACCCGCAAATATCCCCATATCTACTAGAAATTTCGGTGGAAATATAAAGTGATAGTCATCGGTCCGTCGTGTATCGAATCGAAAGTAAAAAAAGAATGCACACTACCGATCACTCGGCCTGGAAGTTTCTTGGGAATTTGAGTTTTCGACTGGGATCGGCATCTTCGCAAACAACTGGTAGAGAAATTTGTAGTTTTTGAGGATCAATTTTCGTTCGGCCCACTGGATCAGGCCTCTGGCGGAGCTGCTCAGTGATGGGGCCGAGGGCTTCAGCTACATTACTCGAACCTACATTCACGTCATTTTTGAGAACTTCATCACTCGGCGAAAGCGACTCACTAAATAGACGAAGCTTGGTTTCATCCATTGGCACTGAGCTATGCTGCGGCGCTCCCTGTGACATTGATGGATATGACACACCAAAGTTTGCATATCTTTTTCGCGATCCAGCAATAGAAGGATGGGTGTGTCCAGCGCTTTTCTCAAGCTCTTGCAATACGTAGCTTGAGGTTATAATATGCTGACTATGCTCGGGATTGAGTGAACGTATTTCCCATGTTTTTTTGCGATTTTGCAGATATCTTTGGCATTCAGATTGTGTAGAAAGCGGAGAGTCTCCGTCGATTGGCTCAAGTGACGTTGGCGTGGATCCTTCATTTTCCGAGTTATCCCACTCTTTCAATTCATCGTGAAGGAATGTTCGCTTGAGAAGTTTGTTAGTGCGGCGCGTCGAGCATGGGACCTCACGTGACTTTCCCACAGATCGCTGCGATTGCGAAGGCTCGCTCAGTGGGTTTGTTCTTTGGCTGAGTTGACGTTCCCAATTTTTATGACGCGCCAAACAACTCAAGTCGGAATCAGATAAGGCGTCGGAATCATCGCTGCCTTCAACGACCTTGGATTGATTTTGCTTCGATGTACTTCGAGGGTCTTGCTTAGAAGGCAACAAAGACGTTGGGGAATCTGGTTCGCTTTGGGAATCGCATGATGTGAAAATCTGGGATGCAATCGATAGGGATTTGAGCTCCCCATCAGAATCATAGTTCCTTTCTTTGGATGAATCTTCGACTTGATTTAACATGGAATGGGCGTTGACCGTTCGACTATGGTTCAGCTTCACCTTTCCTTCTTCTTCTAGCGCACCGAGCGTTTGAGACTCTTCAAAGATGTTTTCGGATTTGAGGCAATTATTCTCAGGTATTATGTAAGACTGAGACTTGGGCCGTATGGGGACGTGCACTGAGTTCACTTTCCTTTCAAGGCTCGCTATCAAGCTCTGGAGCTTCATCGCGAAAGAGTACACTGATGAAAATGTAAACCATCTTAGGATCTAAAAGTAGAGAAACCGAATGTTCATTTAGGCTTTTCTAGCTCAGCAAGGTGTTGCCTCGATCACATTTGGTGAGTAACGTACGAAGGAAAATATACTTGACTTCGGCTGAAAAATAGAGATGAACTATCTGAAAATTCCCACTTTCTATGAATTGGCAATACGTGAAATTAGACCGGTCATAGGACGCTATTCTTACAAATTGGGCACTTTGAATTGGACTTGAGCCATCGATCAATACATCGAACATGATAGATGTGAAAACACGGCAAGGTTCGAattctttctttttcctTAAAATTTTCGAGACAAATGGGACAGACATTTCGAGCTTCTTCATTCTGACTTGCTGGCTGTTCAACAGTACTTGGCTCACCTGAGGCTGTTTTGTCCAATTTTGGTCTTTTGAGCTCCCGAAATCTTCCCTCCACAGTGTGTTCTCTAATCTCATGAGCTTCAAGCCCGTAGCCAGCAAACTCctcttcttcttcctccTCCCCGGAAATAGAGATAAGGTCCCAATATTCCATATCAGAAGGAGAGTCACTCAAATACTGCCCATAAGATGTTGGCGTCCGAAGCACACGTAAAAATGACCTGTCTGTAAGCGTTGAACCTGTGACTGATATTTGATAATTCGCCCCTGCAGTGCTTCGTCGTTCGTTTCGAGCATCTGGTGTGGCTAGCGTCCGTGTCTCTGGAGCGTCCTCTGGATCAGCAATGGAAAGTCGCCGTTGTCTGAGTTGCATCGGGTGAGCCGCTTCGGTATGCCTGTCTCGCAAGCGCATGCCATGGACTGGTTGATTTGGCGGCGAGCCCGCGCTCCCAGTTGATCGGCGGACGTGACTATCCAAATGTGTACCATTATAATCAAAAAGTGAATATTCGCCGCCGCTGAGCCTTTCGGTGTCTCCTTGCCTCGAGAGAGCGTCGCTATAGATTGTATTTGTTGAGCTACGCGTACTACTCCGACGAGACCCTCCGAGGGATGAACGAGGGCTCCGTCCAGAAGATCTGCCTTGTTCTTCCATGAGTCCGATTTCTTCCCATCGCTGAAGAACAGAGCGAAGGCTGATGCGAGGATTCGATGGGCGTGGCGAATTTTCTTCCAAGTGGAGTTCATCACCGATGTATCTGGAGCGACCCGCACAACTCGGGTGATCAAGGCGAGATATTCCTCGTGTGGCTGCGAGTACGACGTCAGTTTCATACCTATCCCCGTTTCTGCTTGTCGATCGTGTCCGTGTCCGGGCCTGATCCTGATTGCTCTCCATCCCTTCCAAGTGAGCATAATAGGCGAGAATATCACGTGTCAGATCGGCTCGAGACCTTACCGTACTCAGATTCAGTGAGCCGGCGATCTCCTGAAGATCCTCGTCGGGGATCGTTTCGAGGTGGAATATCATAGACTCCATTTCATCAGAAAGATGTAGGCCAATACAAACTCCACTGTTGATATAAAGCACACAAGAGAAACAGGAATAGCAAAATCTCGGAACTATTCTTTTTTAAAGGACAGTCGAGAAAAGGGGCAAAGAGGGAAAATTATGTCCAACCCTCAGAAAGGATTGTATGAAAGAGACAAGAAACAAGATTCATTATTCGAATTTTCCACATGAGTTTCAGTGGTTGGTTATTAACGGTAATCATGTGAGGAGCATCTGTGGACTATGTGTTTAAAAAGTACACTCGGAAAGACAGACAAAGAAAGTCCAGTTCGATATAAAGATTGTACAAAAAGATAAGCTTCATTATTCGAATTTTCCACAAGAATTTCGGTGGTTGGTTATTAACGGTAATCATGTGAGGGAAAACTGATGGATGGGCAAAAATAAAAAATTCTCAGTGAGTGTGTTGAAGATATCAACCTACAAGTCAAACAACTGCGTCACGGTGTCATCATCGAGGAAATTGGAAAGATTTTCATTGCGGGCTATGCATTTGTGAGTTCAAAGCAAAAAATGATTGCTAAAAATAGAAACATTGATTCCGACTTATATCCTTGAAGAAATATGCTGATTACAATGATTAGCAGTTGTCCCGACCCTATCCTCAGGGGTGGCTGTCCTACCATCCGTCTCCTTCCAATCGAAATCCCTAGGCGATATTGAGATTCTGCAACAATTCACAGGCGCGACAGATTTCCTGACTACTCATATAGCCACACCGCTTACACAGGCGTTGAGGTTTCG
>LFNC01000088.1_13971_24441
ATGCTTCCCGCGACCATGAAAATAGTCAGACTCGGCACCAACAAATTTAGCGGCACAATATCCCTTGTGCACCTCCCTAGGGCCCTGACGTGCTTAAGTCTCTTTGGAAACCTGCTTAGTGGCACAGTTTGCCTGACGTCTTTACCGCCATCCTTGGAGGAGCTCAGCCTGTCGAGCAACAACTTCGagggctcgctggacttcacgaAGCTCCCCCACCGCATCGCCAAAATCTACCTCTTCAGAAATATGTTCGCCGGGACGATCGACTTAAGGCATCTGCCTGAGACCCTGCACGAGCTGGACGCCCGGCATAACAGACTAACCGGCGCAGTTCGAGTGCCACAGGAGGGCCACTTCGAGCTCCAGGGAAACGACAAGCTTACGCTTCTCAAGTCAGTGGTGGAACTCCATGATAAATACCAAACTAGCTGCATGCGGCGGACTGTCGGCAAGGAAATTATCAATGCTCGTGTGGATGCGCAAAGCGTGGACCCAAGCGAGCCAAATTGCTGCATCTGGGCTGGCGTGGCCTGTCGAAACAGGCGCATTATCAGCATCAAGTGGGACGCATCCACTAATGCGAACATCTACGGCCTCgaatggctgccggtaTCACTTGAACGGGCCCAGATCACTGGTAAGCCGATCTGCACAACCCTCAAGACGCGCCTGCTACCGAGAAGTCTCCGCTTTGTCTATCTCGAGAGATGTGGGCTCCATGGCCAGCTAGACCTCCGCGCGCTACCGGACATGCTCGAGGAGCTCCATGTGCCCCAAAACAACTTCAGCGGAGACGTCTGGCTGACTTCTCTCCCGCCAGACATGCGCGTCGTCAACCTGGAGAGGAACGAGGTAAAGCGAGCGTACGTGTGCAATGAGCGACTTTCCCTCCCACTGCGCCGCGTGCAGCTGTACAGTCCACAATGCCCGCAGGTGGTTTGCTTCGATGGAGAGCGCGCCGTCCCGCGCATACTTACCGAACCATACCTCAGAGGTGAAGTCTAAAATTAGCATTGATTCAGTCGCTTTGCGACACAAATCTCCAGCAATTATAGCGCGAATAGTCTCACTGCGCTGCAAAGGGGCCTCCATGAGTGTACCCCCTCGAGCGGCTCATTTTCAGTCATGTCAATCATATGATTCTCGATGTTACCTGCGGTGCCAATGCAAGGTTCTTCCAGCTGATATGATCCGCCGTGGGAACTAAAGCTaaagatgtggcatgtaaaagtgttctctGTTTCCCTTTTtttttcaaactaatagatgagattcgaattgcttttcttcgacacTGCGGATTCTgcgcttggcagagttgaccacgagtctctctcgcagcaggcattgatggagatggttatcgaagGAATCGTAAACAAAAGGGAGATTTGTGGTGATGGAGATGATCCGAAggacattgaagaatggaaaggagTGGTAATTGAGaatggtgaagtcgtagagattcaGTGGCCCGATTGTTGGCTCACCGGATCACTCTGCCTAcaatggttgccttcctctgtgagggaATTTGCTGCGTTTCACAATACcctcactggtacgcttgattggaCATCtctacccacatctatgaaaaCGTTAAATCTTCCATACAACGtgttcactggatcgatcaGCATGGAAAAATTACCAGACAAGATGGAGTTGATAAGTGTTTtcaaaaatcagctgagtgggtctttaaaactagagagtcttccggatacgctgatACACTTCGTCGCTTAcagcaaccaattttccggaagtgttgatttgactcaattaccagCAGCCTTGATATGTTTCGATATTTCACaaaatcagctcagtggatctgttctgctgacgcaacttccaagcaatctcgaaTACCTTTTTCTCCTAagaaatcagttcagcggatctttggatctgacgagattaccgccGAATATTAAAAAAGTAAATCTCTCTCGGAATCAATTTTcaggtgaggtttttattaCCGATGAGCTCTTTAACAAAGTTGATGTTCGGAATACAGAAGTTATtaaacggcacatggagtgaCTGAAAGCGCAGAATTATTCATTATATAGTAAACTTAGGGGATGAAATACTCTACCTGCCTTTTTTCAGTCGgagccacagagtagtgtatttgttcgAAACTTTTAACACCCATTtatttagctcagtgatcGGGATGTGCGAAAGGCGTTCCCATCGACTAGTCGGGTTTTTGCGGCACGGGTAACTTCCTCTTCATGGCGAGTCCGGACTTATACCCATTCCCTGGGGAGCCTGAGGAGACGTCAAATACTgatatgggggatcccgcatccccctggtggcgagacaaGAGCTGCATTAACCaattctctgtggctcGAAACGTGGGATGTAATTAGCCCACAAAAAGTACGCGGAAAAACACGGAGCGTgtgcatgcgtgccgtTCGGCACGTGCAAgttgaacaaacggttcaatgaaaacagAACACTTTCAAAACAGAAGAACCTTCTGAGCGGATCAATGAAGAAAAGCGACTCCAAGGCGCTTGCGGTCGACTCTCAGGACCATCATAGAATAATCCATCAAACACGACCTCGCCCAGTGCTCAGTGGGCACACATGGTGATTATATGGGAATACTATAGTAAACAGTAACCTGAAGGAATGTGGGGAATACCCCAGCTAGCCCATAAGGTCACCAGCCAAAGCATGTTTACTCTCTATGATGAGTCCCGCAAAGCGTCAGTAACATGATATTCATCTGACAGGATCGCGCGTGGACGCGATTGGGACGGTATTGCGAGTGGTAAGGTGTCTGGTGCACCGCTAGAATAGTGACTTAGGGTAGTCTATGATAGACAGAACTATGTAAACTATGTTTAACGTGATTTTCATCAACGGTGTGTCGGTTTGCACCGCGACGGCGGTATATATTTATCACGCTGTTGTGAATATTTCGTACGCTAAATGAGACTCGCAGTATCTGGGCTCCGCGCCGTACACACGCCGCGTGGCCGGCTTGACTGCTAATTTTAAAACCTTTATTCATCTTCACCCGTATTGTGAGCACTTTTTTGATAGCTCCTTCGTGAAGAGAATCGGTGTTGCATTTTCGTTGGAATAATTGATGCGTGTTTGATAACTGTGCATTTGAGTGTGGTGCATGTAAAAATATTCTCTTTTCCCGTTTTTTAGGTTGCATCCTATCAAGATTGATATGGCCACTGCAGCTTTGGGATGTAGTCCGGCGCATGATCGTATATGCTTATAAAACATACGACAAGGCTGCGCAGCCGGATGCCCCAGGCATTATCATCAGGGCTACAGTCGCCATGCTTGGCGCACTGGATTGCTACATTGCATTGTAACGTGGCAGAGTCCTGGCCGAACATGTAACACTGCGCCCTGATCCAGCGCTTGATGACGCTATGGCATCATTCGCCGTTGCGAACTTATCATTCGCAACGAATATGTTCGGGCGGGAAGTTTACGAAATTCCTGTCGAAATAAACCGAATTTGTGGACGCAGTTCACATGATAGTGTCCGGAGTTCACCGATTGGATTCTTACATTTGGTGGCGCCCACCAGTGAAATGATGACAATGCTCGCTGGGAACTGGCTGTAGAGAGCCACCGATTGTTGCAGATGTCGCGGCAAGTTTGTGAGATCAATAGGAACACTCAGAATGTCGTCTAAAATTCGGGAATTGATAGGGTTCTCTGGATGTGTTTGCAGATTGACGAATCCGGAAAGCCGGTTCGTGTCAAGGGAACAGAATTGTTACAAACCGATGCCGGTATTGCTCAAAGTTGAGATAATCCATAGCCGATGGCAACGAGCGGATatcatattttcatagtTTTGTCTATCGTGAACCATGGTTAAGTCAGCGGACATACAAAGCGACGAGTCTGAAGGGCGATGACTTGTGGTGGGACGCATGCTAGCCGCTGCGACGATCCCATGGAATCGGGCAAGCTAGACTCAAACCTGATTTATCACAAAAGCTTGCCTGCGCACTTACTAATTAGCGCTGAAATTCAAAGGTCGGATTAAAGGATTGTGATAAGATTCCACGTTTAGGTTCTCATTTTCTGAGATATCATCGAATAAATCGGTTATATCTTATCAAGATTGCTAGACAAAAATTTGCAGTCACTTACTGTAGGAATCTTGTCCTAGCACCGTTGATATTTTCGCAAGTACCAGAAtaaatgaaaaacaaaagtAAACTTATGGTTTACGTCACAATATTGTACTTTCACAAGACTTATCTGTGTCGTTTTAGCCTTTGAGAACCATGGTGCGTCTTTCCATTAATAGGCTCACCCGAAGAGTCGATGCGTTTATCAGGCGTTCACTCAAAGCAGATTGAGGACTTGATCGAGAAGATTGATCACTTCATCGAAGCCACACAATGCGTGGGAGCCCTTCGTGACTCTCACATTTCCAAGCCCGCTTCAGCAGACAATCCCATCGACCCAACCTCAGCTTGTATCTCCCCTCCGCTGCAAAAGACTGGTCGCAGGGTTATTATCCCGTCATGTAGCGGATACATAGCGTTTCAACGCGGCAAGCATGGGACACGCAGATGTTCCCACGGGGAAGATGCCGTAAAATGCTTACGCAACCATACGTTTTTCAACATTCCTGCGTGTCAGACTCATGGGACACAAAATATGTGTGCATGGCTCTGGAGAATCGCCAGAGCTGCAGAAAAAGGGTGTCGGAGTATGAACCCATTTGCGGGGTCACTTCACGCGTGACGTTAGGGCAAGTTTTGATGTCCTAGACAAAGCTTGCTGGACACAGCAGCCCCGCAGAGATCGTACAAAGTGTTAATGTTAACAAAAACACTGTGACACTTCTCATGCGAGCAGCTGGCGTCGCATGCCACAAGTACCGCTCCACTTATGACGTCAAGCTCTCCCGCGTGGCCGTCGACGAAACCTGCTTCGGTAAAGGAAGTACAAAAGGGGGAGGCGCGCACGTTCCAGCGGATATTGGTTCGTGACAGCGACGGAGCTTGATGTCGATGGGTCCACGTGCCGTACTGTTTGGAAACTCGTGAAACGTCGCGACCGACAAACTTTACAgggatttgttgagagCCTCGTTTTGAGTTCTCCATCAGTGGGAGTTTccgactgccacaaagGGTACGCCAATTTTAGCCAAGTGGTTCGTCACTTCACCGTGACCACAGCATTGGCTTTAAGAACTTGAAGACCGGCAAGCACACGAACAATGCCGAAGGATTCCATAGCGTAATCAAGCGCTGGATCAGGGCGCGGTGTTACAGGTTTGGCCAGGGCTCTGCCACGGTGCAATGCAAAGTAGCAATCCAGTACGCCAAGCATGGTGACTGTAACACTGATGATAGTGCCTGGGGCAACCGGCTGCGAAGCCTTCTCGTATGTTTTAAAGGCATATACGATCATGCGCCGGATTACATCCCAGATCTGAGCGACGATGATCAGGACGGACTGGAATACCTTTTGTGCCTTCCTCGACATGCTAGACCGATGACACGGCTGACCGCAAAAGGACGACCTGATAGGCGTCTGCATGAGCCTGAAGTAGAAAGTCAGAGCTCGGATAGCCCTCGTGCATAGCTCCGCAAGGGTGCATTGGTACTTGATGATTTCATCAGTACTGCGTTGTCGTCGCAGCTCGCACGCGGATATTTCTACGCTCCGCCGGGGTTGATTATTCTCCATCAGAACAAAGATGACTATCCTCACCCGAAGTGGTTTTCCAAGGACAATACCTTGGTATGGCCGCTACCCTCATGCCTACAGAGGCTAGTCGCAACAGTCGTTAAATTTCAGGGCAAACCCTGCTTGAGAAAAAGGAGATGGTGCTAGGATGAAGTCGCCATATCAATCTTGATGGGCTGCAACCCATCAAAGGTCAAGCATGGACGTTTTCTTCGATGCCCATGAAACCTCAGATCACCGCATGAGAGCTTGAGATTTGACTGCATGTGCCTGAAATGGCGATCAAAAACTCTGCTTGGGACATGCGAAAAATACATTCATCGCTGAGATGCCCCGGAGATAGCTACTATTTTTTTTAATAATTTGGGCATCACGAAGGGCTTTTTCTATTTCCGAATGAAACAAGAAACAAACAGAGGGGTTCAAAAGAAAGAGTTAAATAAAGTGTGATTCGCCCGAACTTTGGTCGACTTTCTGTCTCGCGAGCTTTCTGAACTCAATGGATCCATTGCCGAGAACATGCTAAGTGGCGAGTTCGATTTGACGAAGCTTCCCTAGGCCATTGTGGAAATCGACATCTTCGGGAAACAACTGCCAGGCCATATCAATGCAGGATCTGTCCCATCAAAGATGCGTCACACCGGACTGCTCGGCAACGTGTTTAATGAAACCGCGGGAAGAAAGAAGCTCCTCCTGATTGTTGCAATATTATGTACGCTCAACCGTAAGGTTAAGTCGCTGGAACGCTGCAACCTCGGCTCACCGGGCCTGCGTTTTCCCGGTCCTGGGTTTCGCCCTCAGCTTAGCAAAAAAGCGCCGCCTCAACAACGATGAAATGACTACAATAGGTGAATCACTGCATCGGAATGGGTATCAAGACCCTATCAAAACGAACACAAACAGCCACACAACAAAAGACAAAACTTGAATTTGATTGTGTGATTCCATTGGGCGCCGATAAGCGAAGATCACTTGCTATTATGTAGATGAAATGCCATTTTACGTATACGCTGCAATGGGTCGAACGTGCGATGCGTAACAAAAGCCGCGGCGCATCACCAAACTGAGCGCAAGCGATGCCTCGGCCTGCGATTGAGTTGACAAAACCCAAACCGCAAAATTAAAGCACAACTTCGCAAAAACTACGCTTGACAGTATAAATATTCTGCCTCATTTGACATAGTTTTAGAGTACGCTGTTACCTAAGCACTTTAATTGGAAAACTTATTTTATTCTCGAGACAATGCCGGCAAATCTATCAGCTCGACAGCCCAGCGCCTCTTCGAAAGACCTGGTGACCTCGCCGAGGCTTGAAAGTTTCGAATAGGCACGGCAACAGCGGATCTATCAAAGACTTCAGGTGATCTACCGTTGATTCATTCCTCTCAGCCAGGACAGTAGTGCAGCAGAGCTCAGTATCGCGCGCGTGGTGGATAACGAGAATATTTTTGAAGACTTAAAGGTTGAATGGAGGATTCAAGAAATTCGCAGCACCGATGCAATCCGGCACTTGTCGGACGGCATGATTTACTATCACTCTTCGTGTTTCTTGATGAGGTGCCCTTCTGCATGGACATCGTACACGGGTACGGATACGCCCATTCAGGTGGTCACGgagatctcgacgtcagGGCACTACTCCTGTAAGGTGCAGGTGACAATGGCCGTccaccagacgatatattCACGGCGATTGCTTCGCTCCAAAGTTCGCGGGCTCACCTGAGCTTCCTGATGGCGTGCTACCCGTCGCTACGCGATCTCAAATGTCCTGAAGCGCACACACGTGCTGGACAAAGAAGTACTTTAAGCAGTTTCTCAACGATTTGCTTGGAAAGCCCATTGACATTGTGCCAATCCATATCAAGGAGGGGCAGTCAATGGCCATTCTCATCGACGGTGCCCGCGAACATGGGCCAGAGAGAGAAACTGGGGGTCTCATGAGCAGCCTCTCAAATTACGCCGCCTTGACTCGGCTCCTCATGTAACATGGCTCTGTGGTCTGTGTCATCCTGCTGCACCGCTTTCATCTTAGCTGAACCTAATTGTCAAGCAGTATAATCAAAGAGCGCAAACAAAGCACCGAGCTTCCACATCGCTCCCATATCGGATTTTTAACACATCCCGTGTGGGTATCCAAGGCCCCCATTCAACGCAGAATTCGACAGCGAGAGAAATGCAAATCTATCTACGCAGATGAAAGGTAACCGCTCACGGGAACTCACTACGCTGAGATCGCCGGCAATTCGGCTATTACACCACTGGCAATCGATGGTGGCTTTTCTCAAAAACATCCCCTTTTCAAAGTTTCCGCTAGTTTCATCGTGTGGTATTCTTGACCCGTTGATGCACTCGAGAAGCGGACTGATTCACCGCGTTCGAGTCTAAATACGGGTCTGTGGGACGCAAATTCCAGCGTATCAAAAAGCAATCAGTGCAGGTCCGTGTTTTCTCGTCAAGTGTCATTCGGAAACGGTTGTGATGCGTTTCGCTGTGTTTTTCATCACTCGGGAAATGGATGgaaaaaatattcaaagaaaTTTCAGATACTCAATGTCGTGCAAGTGTGCGTTCTGTTGCATGAATGCGCTTCCTGATGAAACAGGCGAGACACATTTCGAACGGATCGAAAGCCACGAGATCATCATTTGGGGAAAGGTTTCAGGACATTTCTTTTGAATTCTAGAAAATAACGGCAAAAATCTCTACAGATGATACTCAGATACTTTTGACATCTCACTGCGGATTCTCCCTGGGAACTCTCTATAACTATATCCGTACTGCTTTCTATACCGTATATATATCATCTGTATAGAAGTCATTAGGCCGAGTACTGAGCGATCATGCGGTCACGCTTCTCAACAGCGGCATTGCGGAGCTTCGCAGCCTCGGATGCGTACTTGGCTTGGCCGGCTTTGCCGAGGGCTTTCCACTGCTTCGCTAGTTGCTTCGCGACAGCCGGGCATTTCGCCATACCCTCTGCAGGGACACCCTTGGCCACTTTCGCGTACGACTGCTTGAAGAAAAGTGAGAAGCCATTGATTCGCACCTCCTTAAATACTGCTCTGCGAGCGGCGGCCTTGCGGGCATTCGCCTTCGCAACCGCCGTGTACTTAGCGACCTGCTTCGCTGACAGCGCACTGAACTGTTTCTGGAGAGCTGCCAGGACTTTGAGCGGGTTTTTGCTCCCTTTGGCGGCGTTTTTGTAGTTTTCCTTTTGGAAAACATTGACTGCACGGGTCGTCAGCTTCTCACCGCCTTTCACTGGGGTGTACACAACCTTACGGCAGATTGCGCTCATACGGCGGGTTGCGGTGGTCAAGAGGCGGCTGAACATACTATCGATACTAAAAGCGTAAAAATATAATGGGAAATTGTGAAGAGACTAGAGCGATACAGCGGCAAGCTAATTACTTTTGGTGGCCCAAGTTTTCATCATATTCAGTAAAAGTATTCGTATTTTGGGTAGATCGGCCAGTTGCGAAGGTCTATATACCTGTACTGCAAGAGTTCTTTGCTAAAGGTGCGCCACATATGTGCGCACTGATAATAAGAATTTCAATCATATCGATCGGTACACCGTAGATGAAATTGGGACATGGTAGTAAAATCATCAAATGATGCTTCTGGATGTTTTCTGTTCCAGAAGCGAACTATTCTGTTTTTTAGTAAGTTAATAATAATATTGCCAGATTTAGATTTAATTGGAGATTTCCAGGAAAACGTGTGAGAAAAGTACTCCATGTCATGGTTCTATTATATTTTAATTGTGTCATGCCCAGATAAGGTGAAAAAAATAATTATCAGACAGAAGATTTGAAAGAGTTTTAGGGAAGCTCTGCAGAGTATTAAGCAATGGACGAATTATAGGCATGAAGTAAATAAAAACATAACCATGTACAATAAGTAAAACTAAAACACGTCCATAGAGCCGCAAAACTTGATTAATCAACATGGAAAAGAATTACTTCGCAGACATCTTAGGCTATTATTCCTACAACAAGAGGCTAGCGCGAAGTAGAAGCATTTTATTATTATACTATTATGTACTACTATAAGTAGTGAGAGTTCATATTATCAGTGCGCACATATGTGGCGCACCTTTAGCAAAGAACTCTTGCAGTACAGGTATATAGACCTTCGCAACTGGCCGATCTACCCAAAATACGAATACTTTTACTGAATATGATGAAAACTTGGGCCACCAAAAGTAATTAGCTTGCCGCTGTATCGCTCTAGTCTCTTCACAATTTCCCATTATATTTTTACGCTTTTAGTATCGATAGTATGTTCAGCCGCCTCTTGACCACCGCAACCCGCCGTATGAGCGCAATCTGCCGTAAGGTTGTGTACACCCCAGTGAAAGGCGGTGAGAAGCTGACGACCCGTGCAGTCAATGTTTTCCAAAAGGAAAACTACAAAAACGCCGCCAAAGGGAGCAAAAACCCGCTCAAAGTCCTGGCAGCTCTCCAGAAACAGTTCAGTGCGCTGTCAGCGAAGCAGGTCGCTAAGTACACGGCGGTTGCGAAGGCGAATGCCCGCAAGGCCGCCGCTCGCAGAGCAGTATTTAAGGAGGTGCGAATCAATGGCTTCTCACTTTTCTTCAAGCAGTCGTACGCGAAAGTGGCCAAGGGTGTCTCTGCAGAGGGTATGGCGAAATGCCCGGCTGTCGCGAAGCAACTAGCGAAGCAGTGGAAAGCCCTCGGCAAAGCCGGCCAAGCCAAGTACGCATCCGAGGCTGCG
>LFNC01000088.1_12268_22417
agtatcatctgtagagatttttgccgttattttctagaattcaaaagaaatgtcctgaaacctttccccaaatgatgatctcgtggctttcgatccgttcgaaatgtgtctcgcctgtttcatcaggaagcgcattcatgcaacagaacgcacacttgcacgacattgagtatctgaaatttctttgaatattttttccatccatttcccgagtgatgaaaaacacagcgaaacgcatcacaaccgtttccgaatgacacttgacgagaaaacacggacctgcactgattgctttttgatacgctggaatttgcgtcccacagacccgtatttagactcgaacgcggtgaatcagtccgcttctcgagtgcatcaacgggtcaagaataccacacgatgaaactagcggaaactttgaaaaggggatgtttttgagaaaagccaccatcgattgccagtggtgtaatagccgaattgccggcgatctcagcgtagtgagttcccgtgagcggttacctttcatctgcgtagatagatttgcatttctctcgctgtcgaattctgcgttgaatgggggccttggatacccacacgggatgtgttaaaaatccgatatgggagcgatgtggaagctcggtgctttgtttgcgctctttgattatactgcttgacaattaggttcagctaagatgaaagcggtgcagcaggatgacacagaccacagagccatgttacatgaggagccgagtcaaggcggcgtaatttgagaggctgctcatgagacccccagtttctctctctggcccatgttcgcgggcaccgtcgatgagaatggccattgactgcccctccttgatatggattggcacaatgtcaatgggctttccaagcaaatcgttgagaaactgcttaaagtacttctttgtccagcacgtgtgtgcgcttcaggacatttgagatcgcgtagcgacgggtagcacgccatcaggaagctcaggtgagcccgcgaactttggagcgaagcaatcgccgtgaatatatcgtctggtggacggccattgtcacctgcaccttacaggagtagtgccctgacgtcgagatctccgtgaccacctgaatgggcgtatccgtacccgtgtacgatgtccatgcagaagggcacctcatcaagaaacacgaagagtgatagtaaatcatgccgtccgacaagtgccggattgcatcggtgctgcgaatttcttgaatcctccattcaacctttaagtcttcaaaaatattctcgttatccaccacgcgcgcgatactgagctctgctgcactactgtcctggctgagaggaatgaatcaacggtagatcacctgaagtctttgatagatccgctgttgccgtgcctattcgaaactttcaagcctcggcgaggtcaccaggtctttcgaagaggcgctgggctgtcgagctgatagatttgccggcattgtctcgagaataaaataagttttccaattaaagtgcttaggtaacagcgtactctaaaactatgtcaaatgaggcagaatatttatactgtcaagcgtagtttttgcgaagttgtgctttaattttgcggtttgggttttgtcaactcaatcgcaggccgaggcatcgcttgcgctcagtttggtgatgcgccgcggcttttgttacgcatcgcacgttcgacccattgcagcgtatacgtaaaatggcatttcatctacataatagcaagtgatcttcgcttatcggcgcccaatggaatcacacaatcaaattcaagttttgtcttttgttgtgtggctgtttgtgttcgttttgatagggtcttgatacccattccgatgcagtgattcacctattgtagtcatttcatcgttgttgaggcggcgcttttttgctaagctgagggcgaaacccaggaccgggaaaacgcaggcccggtgagccgaggttgcagcgttccagcgacttaaccttacggttgagcgtacataatattgcaacaatcaggaggagcttctttcttcccgcggtttcattaaacacgttgccgagcagtccggtgtgacgcatctttgatgggacagatcctgcattgatatggcctggcagttgtttcccgaagatgtcgatttccacaatggcctagggaagcttcgtcaaatcgaactcgccacttagcatgttctcggcaatggatccattgagttcagaaagctcgcgagacagaaagtcgaccaaagttcgggcgaatcacactttatttaactctttcttttgaacccctctgtttgtttcttgtttcattcggaaatagaaaaagcccttcgtgatgcccaaattattaaaaaaaatagtagctatctccggggcatctcagcgatgaatgtatttttcgcatgtcccaagcagagtttttgatcgccatttcaggcacatgcagtcaaatctcaagctctcatgcggtgatctgaggtttcatgggcatcgaagaaaacgtccatgcttgacctttgatgggttgcagcccatcaagattgatatggcgacttcatcctagcaccatctcctttttctcaagcagggtttgccctgaaatttaacgactgttgcgactagcctctgtaggcatgagggtagcggccataccaaggtattgtccttggaaaaccacttcgggtgaggatagtcatctttgttctgatggagaataatcaaccccggcggagcgtagaaatatccgcgtgcgagctgcgacgacaacgcagtactgatgaaatcatcaagtaccaatgcacccttgcggagctatgcacgagggctatccgagctctgactttctacttcaggctcatgcagacgcctatcaggtcgtccttttgcggtcagccgtgtcatcggtctagcatgtcgaggaaggcacaaaaggtattccagtccgtcctgatcatcgtcgctcagatctgggatgtaatccggcgcatgatcgtatatgcctttaaaacatacgagaaggcttcgcagccggttgccccaggcactatcatcagtgttacagtcaccatgcttggcgtactggattgctactttgcattgcaccgtggcagagccctggccaaacctgtaacaccgcgccctgatccagcgcttgattacgctatggaatccttcggcattgttcgtgtgcttgccggtcttcaagttcttaaagccaatgctgtggtcacggtgaagtgacgaaccacttggctaaaattggcgtaccctttgtggcagtcggaaactcccactgatggagaactcaaaacgaggctctcaacaaatccctgtaaagtttgtcggtcgcgacgtttcacgagtttccaaacagtacggcacgtggacccatcgacatcaagctccgtcgctgtcacgaaccaatatccgctggaacgtgcgcgcctcccccttttgtacttcctttaccgaagcaggtttcgtcgacggccacgcgggagagcttgacgtcataagtggagcggtacttgtggcatgcgacgccagctgctcgcatgagaagtgtcacagtgtttttgttaacattaacactttgtacgatctctgcggggctgctgtgtccagcaagctttgtctaggacatcaaaacttgccctaacgtcacgcgtgaagtgaccccgcaaatgggttcatactccgacaccctttttctgcagctctggcgattctccagagccatgcacacatattttgtgtcccatgagtctgacacgcaggaatgttgaaaaacgtatggttgcgtaagcattttacggcatcttccccgtgggaacatctgcgtgtcccatgcttgccgcgttgaaacgctatgtatccgctacatgacgggataataaccctgcgaccagtcttttgcagcggaggggagatacaagctgaggttgggtcgatgggattgtctgctgaagcgggcttggaaatgtgagagtcacgaagggctcccacgcattgtgtggcttcgatgaagtgatcaatcttctcgatcaagtcctcaatctgctttgagtgaacgcctgataaacgcatcgactcttcgggtgagcctattaatggaaagacgcaccatggttctcaaaggctaaaacgacacagataagtcttgtgaaagtacaatattgtgacgtaaaccataagtttacttttgtttttcatttattctggtacttgcgaaaatatcaacggtgctaggacaagattcctacagtaagtgactgcaaatttttgtctagcaatcttgataagatataaccgatttattcgatgatatctcagaaaatgagaacctaaacgtggaatcttatcacaatcctttaatccgacctttgaatttcagcgctaattagtaagtgcgcaggcaagcttttgtgataaatcaggtttgagtctagcttgcccgattccatgggatcgtcgcagcggctagcatgcgtcccaccacaagtcatcgcccttcagactcgtcgctttgtatgtccgctgacttaaccatggttcacgatagacaaaactatgaaaatatgatatccgctcgttgccatcggctatggattatctcaactttgagcaataccggcatcggtttgtaacaattctgttcccttgacacgaaccggctttccggattcgtcaatctgcaaacacatccagagaaccctatcaattcccgaattttagacgacattctgagtgttcctattgatctcacaaacttgccgcgacatctgcaacaatcggtggctctctacagccagttcccagcgagcattgtcatcatttcactggtgggcgccaccaaatgtaagaatccaatcggtgaactccggacactatcatgtgaactgcgtccacaaattcggtttatttcgacaggaatttcgtaaacttcccgcccgaacatattcgttgcgaatgataagttcgcaacggcgaatgatgccatagcgtcatcaagcgctggatcagggcgcagtgttacatgttcggccaggactctgccacgttacaatgcaatgtagcaatccagtgcgccaagcatggcgactgtagccctgatgataatgcctggggcatccggctgcgcagccttgtcgtatgttttataagcatatacgatcatgcgccggactacatcccaaagctgcagtggccatatcaatcttgataggatgcaacctaaaaaacgggaaaagagaatatttttacatgcaccacactcaaatgcacagttatcaaacacgcatcaattattccaacgaaaatgcaacaccgattctcttcacgaaggagctatcaaaaaagtgctcacaatacgggtgaagatgaataaaggttttaaaattagcagtcaagccggccacgcggcgtgtgtacggcgcggagcccagatactgcgagtctcatttagcgtacgaaatattcacaacagcgtgataaatatataccgccgtcgcggtgcaaaccgacacaccgttgatgaaaatcacgttaaacatagtttacatagttctgtctatcatagactaccctaagtcactattctagcggtgcaccagacaccttaccactcgcaataccgtcccaatcgcgtccacgcgcgatcctgtcagatgaatatcatgttactgacgctttgcgggactcatcatagagagtaaacatgctttggctggtgaccttatgggctagctggggtattccccacattccttcaggttactgtttactatagtattcccatataatcaccatgtgtgcccactgagcactgggcgaggtcgtgtttgatggattattctatgatggtcctgagagtcgaccgcaagcgccttggagtcgcttttcttcattgatccgctcagaaggttcttctgttttgaaagtgttctgttttcattgaaccgtttgttcaacttgcacgtgccgaacggcacgcatgcacacgctccgtgtttttccgcgtactttttgtgggctaattacatcccacgtttcgagccacagagaattggttaatgcagctcttgtctcgccaccagggggatgcgggatcccccatatcagtatttgacgtctcctcaggctccccagggaatgggtataagtccggactcgccatgaagaggaagttacccgtgccgcaaaaacccgactagtcgatgggaacgcctttcgcacatcccgatcactgagctaaataaatgggtgttaaaagtttcgaacaaatacactactctgtggctccgactgaaaaaaggcaggtagagtatttcatcccctaagtttactatataatgaataattctgcgctttcagtcactccatgtgccgtttaataacttctgtattccgaacatcaactttgttaaagagctcatcggtaataaaaacctcacctgaaaattgattccgagagagatttacttttttaatattcggcggtaatctcgtcagatccaaagatccgctgaactgatttcttaggagaaaaaggtattcgagattgcttggaagttgcgtcagcagaacagatccactgagctgattttgtgaaatatcgaaacatatcaaggctgctggtaattgagtcaaatcaacacttccggaaaattggttgctgtaagcgacgaagtgtatcagcgtatccggaagactctctagttttaaagacccactcagctgatttttgaaaacacttatcaactccatcttgtctggtaatttttccatgctgatcgatccagtgaacacgttgtatggaagatttaacgttttcatagatgtgggtagagatgtccaatcaagcgtaccagtgagggtattgtgaaacgcagcaaattccctcacagaggaaggcaaccattgtaggcagagtgatccggtgagccaacaatcgggccactgaatctctacgacttcaccattctcaattaccactcctttccattcttcaatgtccttcggatcatctccatcaccacaaatctcccttttgtttacgattccttcgataaccatctccatcaatgcctgctgcgagagagactcgtggtcaactctgccaagcgcagaatccgcagtgtcgaagaaaagcaattcgaatctcatctattagtttgaaaaaaaaagggaaacagagaacacttttacatgccacatctttagctttagttcccacggcggatcatatcagctggaagaaccttgcattggcaccgcaggtaacatcgagaatcatatgattgacatgactgaaaatgagccgctcgagggggtacactcatggaggcccctttgcagcgcagtgagactattcgcgctataattgctggagatttgtgtcgcaaagcgactgaatcaatgctaattttagacttcacctctgaggtatggttcggtaagtatgcgcgggacggcgcgctctccatcgaagcaaaccacctgcgggcattgtggactgtacagctgcacgcggcgcagtgggagggaaagtcgctcattgcacacgtacgctcgctttacctcgttcctctccaggttgacgacgcgcatgtctggcgggagagaagtcagccagacgtctccgctgaagttgttttggggcacatggagctcctcgagcatgtccggtagcgcgcggaggtctagctggccatggagcccacatctctcgagatagacaaagcggagacttctcggtagcaggcgcgtcttgagggttgtgcagatcggcttaccagtgatctgggcccgttcaagtgataccggcagccattcgaggccgtagatgttcgcattagtggatgcgtcccacttgatgctgataatgcgcctgtttcgacaggccacgccagcccagatgcagcaatttggctcgcttgggtccacgctttgcgcatccacacgagcattgataatttccttgccgacagtccgccgcatgcagctagtttggtatttatcatggagttccaccactgacttgagaagcgtaagcttgtcgtttccctggagctcgaagtggccctcctgtggcactcgaactgcgccggttagtctgttatgccgggcgtccagctcgtgcagggtctcaggcagatgccttaagtcgatcgtcccggcgaacatatttctgaagaggtagattttggcgatgcggtgggggagcttcgtgaagtccagcgagccctcgaagttgttgctcgacaggctgagctcctccaaggatggcggtaaagacgtcaggcaaactgtgccactaagcaggtttccaaagagacttaagcacgtcagggccctagggaggtgcacaagggatattgtgccgctaaatttgttggtgccgagtctgactattttcatggtcgcgggaagcatgtccaattcaagactaccagtcagctggttttcgatgagccgtaagtcttccatctttgccgggaggcaggcgagtttgatgctaccactaagggcattgctgtacatgtagagatttttcgcgctggatgggagaaatgcaaagttgagggtgccagtgccgtcccgccattggcgcgaccaccaaaattcctcaaccttcttgtcagcattgcatgttacgcctttccattcgcatacctcaactggtatatcgcaggggccacaaatatcgtcggctttatccaaaccggatatgaaacacttcatgagggcctgctgtgtaagcttcgatcggtccacctcaccgattctgtcatcacatagagcgaaaagcactgcgtacatttttaagattaagcgttaaaagactaaagacggaaagtaaatgaagtgtggtagcccaggcgcatttggagcatatttcgctagccgactgttttcagcaaaacggtaatagaatgtatcaaaaagatgctcgtataaatacttcgcttcgagaaaagaataaatagcaatcatcgactactgtctgggtttcttacattgccgctgattatggtccatacgttttgcatagctatgagcagtaaactcgacataccaagtgaaggtattcaatattacatgtaaccggcttaagaatagtagacggcttgctactattccaagttccaagcttactactactaatattattagtaagcggtgacagcttgagatgttgttggactgtcctttcacaaagcaaggctaccaaccaacgagagaagcagcttgtcttatcgcaagtgccactagtctattagcatttacagtgcatgttgattgtattagagaagtaagtttaacccaccaactaaatggcttaagaatactgcctactagaaagtcacattttacgaagcactataaatttagtaagtaatcgtgacgcatgtccatataataaataaaaggaatggtccccatgtcgcttatagggttgtagtattgaataccagctttttcgttgtggaggtaagcatcttgtttatcaggtagttacgtaaattcttttagcagtgtgattggatcattgaaaagatgtagtttggcctatcactactacgcaatagttatttgatcgtttcttaaaagaaaaacgcattcgtagtaatgatcaacttctgaatacactaagcccggaatctctattcaggttagtatgttcagcaaacacgttcaaaattatgctttattagcaatagttcaatgatttgaatagttcaatgatattcaacggcttcggctagtagccaattcaagcttaagtatattgacttcttcaatatcgaaattactattacctatcagggacgccccaaggaggtcgacttgatcataaggctgaatatctgcgcccattgtggcgcgacaataaaggctagaaaagtaaaaaaataaagtaattatgtgctaaaaactacaaagaacagaggtaaattaattatttcatgaggttttggcagcaaagcaagaattttggggaaagtacaaaatgcgttgattttacacatacgtacaaaatacgtccacatttgaaatgttcgaactaaatgcgtcgaattttaatttcggtaattaaataattattgccataatttcgtactacttaagtaagt
>LFNC01000447.1_1_7205
ttgactttatcgaccccagcttgggtgagcgcctcgtacttttcaatagcgttccgaaagcttgtgtggctgtgtggttggaaaccccaaaccttatggtggtaatacacctctgtgatgaaaaactccttgattgcctccttgtcttcgataaccacgctcgagccagtgttcactgcgaatgtctcggaaagtccttttcgcagcaagaacaagatttggttgagtggaggctgaaatctgtcctgatacgatcgcacactctgcgacacgcgcttgtggaagttcacatcggcgaagccagtccgctggagcttgtgccggatgtaaaactcaaagcaacggcgagatgtctcggttgctttcggcgaggatttgtgaaattgtctccatgcgtaattttggtacttttcttggtgcgaaatatcgagtcgtattctataagtcgacttgacacttgcgtgggtcgatgggggatcagctgctggctctgtatgatagtgccgtcgctcttcgggtgagaggcggcgccactccgtcgacattgcctggatacctttctgggggcggccagctcgcatgtcaacttctcgctggtgtgccataaaggcgaagaagcctgcgaggaaccttcgatgctttgctcgggcttttggttggcctatttcacacgcatatgcggctctttgggtcggcgttagggcttcccatgcgagcataatgctgcgagatacttcagcaatcgttttcgctggcgtttctgcgtttctttcgatgaagtttttgaggtagtttgtgtaaaaaggaacgtaattcttgagatctgcactattgacaatcgcttgcggcgctgcgacgactcgttttcgcctccacaatggtgtttggtccacttgtggtctcgacgtgtgaatcgccttgtttgtgcatgttcgacgagcagttgtatccaatagactccatatgtatttgtcttctccaagcactttcctcgcatgatagggaatagactgtgttccaccgaaaagtgattggaaggatagtgttcgttggcgcattctggtagtagaactatcaagggggaatacaaaggagggggtgaaacgttatgttacagcgagaatttaccgccgatgaattcttcttgtggaaggcaaacggtcaaattcaatacggagcgggaaaacgttcacggaatgtgtcattcgaagataatgaatggttttattcatactttcgttttggtcaaatgaagcatgggattcatcaatatgcataagcaaaactgtggtccaaatggggcttttcttgcgaagggcccacaccgcttgtactatcatgctctatcgatgatcaccctgaatgatgcagcgccctctcggcccggcacatttctctataacttcgcacacacagcgctacactgaatgaaacagaagctattcccatgtagagcactgcccattgcacgcgcagcaagccataccatcttgatgcgattcgtggaaggagaaattcgtgaatgggcgaaaatacatttttccgaagaaaactcactgcatccatagaatagctgaaaattcgttttttgattgggcgagcgtttgccctgttgaaggctgaccttttgattttcaccatggcataatgtagagttttgacgtacgaagaatatatcgactgaattgggttaggtattgggcgaaaagggactgcaggttgaaacaaagttcagtgcatcttatgacatatcatggctgttcgctatcatcagcggaacaagatggattcatcactccggcaaaaatgtaaaaatgtccaaacacaaacgtatttcagttccccaaactgttactcatcaatgggatcagctatccgctatccgatgttgtgtatcatcacttttgggggtcgaatgctgaaaggaaaacacgtggaaaatccaacgctgccgattaagcaaagtcggattctcagatctatttactcccttcgatgtattgcaatggtcagctctacagcatgagcgtgcgggaaaggcgcttgagtcggcaactcgcatccgcagtcaaggcatacgactttctcaagaaagcaaaaggtcgccagtggcgcgattacgcggatcgtctccgaacgcgcagagctgaccttcagagagtgagcagatcatcagtacacaaagttatgccgctgaacatggaacaattccgcgaaaaggaatcctttgtccaagtcgaggatattatctttgtggtaggaggtagaacctgccctgcgtacagtcaattatacgcgatgggcaacgagttaaaccactggaggttctgcggaagcgtcgtcgaggcacttcgccatcattgcattcggacatatgcagagaccgacgtgtcatacgcgaaaactccaaaggagctcgacatcgacatgacgattcacagaaggtggctgcgcatcaagcacagggtaggcctccaagtagatctcccaggatgaatcctggataaacacgcatgaacgacgccctgttcagatggcgctggccgatctccgaggagacctgctgccactttttccaaggcagaagcctggaaggggagctcgaatcaactccttatggtaagtaccagcagacatgtctgccgaatacaaaaagccttggagtgctacgtacggattgttatcagtcgcaaacagcaatggaaaagtgacacacgtgtgttgccgttcgggaaggttttcccagatgtgcatgttgaggttttctatctggccattgtttgtgaagattccaacaaggcaaacttgaagacggaaatgaccggctgtaaacgtatttcagttccccaaactgttactcatcaatgggatcagctatccgctatccgatgttgtgtatcatcactttggggggtcgaattgtaataatgacgatggaaacattgttgcgacacaaaaggcgcacatccgaaaatatgtgaaatcgcaagccaaatagaattcagtgcatcttatgacatatcatggctgttcgctatcatcagcggaacaagatggattcatcactctggcaaaaatatgaaaatgttcaaatacaaacgtatttcagttccccaaactgttactcatcaatgggatcagctatccgctatccgatgttgtgtatcatcactttttggggagtcgaatgctgaaaagcctattcgacagagatgcataatcaaacattcgtttgaaaaactgaaaataattcatatcgaaaatcgaaaaattgtacgcccaacaaaaagaaaggtgaagatcacttacttatctacatcgctcgttcgattcccccgaggcatattatcccttcagtacagccgagccgaatgctgcggagatttccttgtgggacaaaactgcatcttatgcccaacattgccacacgcgtagcattcgatcggccgttttcgattcatttctccggatcttcgatcggcatgctctccccattgagaagctctcccgtgcggacgctcgataatagcgttggtgatgacatcacggagggaacacgaggcgtcaacatagccaatctttacgtgctttcccccaagcaactctccatgcagcgcccgcgcggcttgttgaagcgactcaaaactgccaaattcgactcgagcacacccattgtgcatccccgtcagatcgttcacactccatcggacgccgcgaacgacgccgtacggggcgaaaaactgtcggagcgcacactccccaatgtggactgggatgttgtcgaccacagcatgaacactcggcccattgtcgagaggtattggcgattgcgctggtgaggccgtgacttcgcgcgagcccagtcgcaagaggaaatctgggagactcctggcagtatagcttcctcccttgaacgcgatgaacttgacgagcggatgggggtcggggtcgatcacagcctgcagcgccttcatcggcgactccagctcaatgtaaaagtccgttccccggtcaatgtgatgggacgtaataaaaccgtgtctctggaagcagtagtaaatgtcttctgaggagactggctgggggctctgatcggtgttcaccgcgaacaccctggcaaagatgactgatgggctgtcggcagtgggatatagtgagaatacacagttttcctcgggttttttgtctgtgctgcgtgatggggcaacccatcgcacaaggtcgttcaaagtgacactcgggttggcgctctggagcgcttcaaggcactgcctccctgcctggtcgagctcactttcacggagcgtatcgttcctcgaaagggcttcgtagattggtgggagcaaacgtgcgcgctttgccaaaaggaacgactcgatctccctcgatgcagcataatccatggtagagagcgtgtgagtgcgtcgaggtgattttcagagcatgtggagtactgagaatgtatagtatggtacaaatagtaggttatgtcctatcaagattgctcgacaaagatttgcagtcacttacagcaggaatcttatcctcgcacggctgatattttcgcaaataccagaataatatttccgattcgcatcggaaagatgtcatttcatccgctacaaaactcatttcgtctttgcctttaaatcatttccatggtccgtcattccgccaatagactgacccgaagagtcgatgcgttagcaggcgttcactcacagcagattgattgcttcatcgaagccacacaatgcgtgggaactcttcgtaattctgaaattcccgagcacgcttcagcagacgatcccatcgacccaacctcagcttgtatctcccctccgctgcaaaggactggtcgcagggttgctccccggtcatgtagcggatgcatagggtttcgatgcgtcaagcattggacccgctacgaggatgttcccacggggaaaaatgccgagaaatggctgcgcagtcataagtttatgtgtgcatggctctggagccacaactgcagaacaagggtgtcggaatatgagcccattttcgggctcatttcacgtgtgacgtttgggcaagttttgatgttctgggcaaaacttgctggactctgcagcatcgcagagatcgtacaaagtgtttatataaacacaaacacgctgacacttctcatgcgtgcagctggcgtcccataccacaagtacctctccacctgtgacgtcaagttctcccgcctggccgtcgacgaaacctacttcggtaaaaggaagtacagcaaggggaagcgcgcatgtttcaggggatattggttcgtgacagcgacggagcttaacatcgatggctctacgggctgtactgtttcgaaactcgtgaaacgtcgcgagcgccaaactgccagatataaatatcggactattcacagtaatgataccaattgaatttgggaatctcgaagtattttgacacccaggcgatatttccatcatgattacatgatgactcgctgagtaacactaacttctgaaggaaatctcgaagtattttgacacccaggcgatatctccatcatgattacatgatgactcgctgagtaacactaacttcttcaggtgaatcgattgacattatgggctttttgaattacacggaaagatgggaatataatctccacgatgcctaagggtaaaagccctacccaacaaactgtctcctatcgaaaaactacaccaacgatcggttcctatttggctgtacacctcccaactgccacagctcacacctcaccagactcccaatgggtctctgtccggaaatgcaattaaccatccagaagggtatttcgttcgatgattttatatgcgactttgttttcgatagttctgagttctttccgctttccttcgagttcggtctctagtcgagacacttctttctggtccgtttgactgagaagttgcttgacgctggctgtggtcagatgggtacttccgagtgcacgggcgcaccgcgtgcgttccagttcggcggcttcttcgcgtaggctttcataccttgactgcagagtggtcagttgtgctctgagctttgtacttgattgggacaaatgcaccaccgggcgaaacatgaagagagaatgaggcggtttgacgagtatgtgtggctttaggcttcaattaccattggagaattcgactcaaagagtatctcaaaaaccacgaaaaacatcattgaaaaaatcaaaatgagcgtttcatgcctttttgatgacccccatattcactcaagcgagctaatccatcactttcttgatcagggatagaagaaggtcgatactcttcgccaaaaaattgattgagttcaaatcttgagctgagttgacgagttttcccctcaaatcacggcctctgtggagctcttcgagcgtcttcatgagactatccatactcccagcggatagctttgattcgttcgtctgcagaagctcgattgcccgagcgatctcgtggtgaagcttctggaccgccgacaagctctcatcggtgttgagaatcgcacgctccgggaaaaggctgccgacagctgagcgaaggacattcgcctcgatcgcattggtcggaacgaaatggaaagggatgtgttgatatatcttctctgtggtgtcgcctatagtgacagttgtgttgccaagcacgcgaatgcgcaggccatcatgggcgagccccccgtcgaggagcagacgaacatagattgctgtgcgagtcgagaagatcttatcgagcgccatgtcacctggctggctccctgtggcgtaccatccgatgagcggcggcaagttgatcttctttccaagctgcatgcgcttctgccacccgcctagctcgagcgtcgcattctggttctcaacctcggtatgcagaatcggaatgacgtggcgaacttcaataatgtcgcttttcagaattccatagagcccgccgatgacacgggtctgcttctcccctcggcgcatatggtggtcgaggatggacaagatgacgttgggggcgatgcgggcggaggagacagatgcttgcttggggacagcgagaacttcatccggcccggaatcttgctggatggtggacatggttcctgaaaagaaaaagttgccgaaagatgacacaaaggtaaaaagtgaggaattcgtcggaaaagcttcggctaaggc
>LFNC01000401.1_1_8097
CAAACGTATTTCAGTTCCCCAAACTGTTACTCATCAATGGGATCAGCTATCCGCTATCCGATGTTGTGTATCATCACTTTGGGGGGTCGAATTGTAATAAtgacgatggaaacattgtTGCGACACAAAAGGCGCACATCCGAAAATATGTGAAATCGCAAGCCAAATAGAATTCAGTGCATCTTATGACATATCATGGCTGTTCGCTATCATCAGCGGAACAAGATGGATTCATCACTCTGgcaaaaatatgaaaatgtTCAAATACAAACGTATTTCAGTTCCCCAAACTGTTACTCATCAATGGGATCAGCTATCCGCTATCCGATGTTGTGTATCATCACTTTGGGGGGTCGAATTGTAATAAtgacgatggaaacattgtTGCGACACAAAAGGCGCACATCCGAAAATATGTGAAATCGCAAGCCAAATAGAATTCAGTGCATCTTATGACATATCATGGCTGTTCGCTATCATCAGCGGAACAAGATGGATTCATCACTCTGgcaaaaatatgaaaatgtTCAAATACAAACGTATTTCAGTTCCCCAAACTGTTACTCATCAATGGGATCAGCTATCCGCTATCCGATGTTGTGTATCATCACTTTGGGGGGTCGAATTGTAATAAtgacgatggaaacattgtTGCGACACAAAAGGCGCACATCCGAAAATATGTGAAATCGCAAGCCAAATAGAATTCAGTGCATCTTATGACATATCATGGCTGTTCGCTATCATCAGCGGAACAAGATGGATTCATCACTCTGgcaaaaatatgaaaatgtTCAAATACAAACGTATTTCAGTTCCCCAAACTGTTACTCATCAATGGGATCAGCTATCCGCTATCCGATGTTGTGTATCATCACTTTTTGGGGAGTCGAATGCTGAAAAGCCTATTCGACAGAGATGCATAATCAAACATTCGTTTGAAAAACTGAAAATAATTCATatcgaaaatcgaaaaattgTACGCCCAACAAAAAGAAAGGTGAAGATCACTTACTTATCTACATCGCTCGTTCGATTCCCCCGAGGCATATTATCCCTTCAGTACAGCCGAGCCGAATGCTGCGGAGATTTCCTTGTGGGACAAAACTGCATCTTATGCCCAACATTGCCACACGCGTAGCATTCGATCGGCCGTTTTCGATTCATTTCTCCGGATCTTCGATCGGCATGCTCTCCCCATTGAGAAGCTCTCCCGTGCGGACGCTCGATAATAGCGTTGGTGATGACATCACGGAGGGAACACGAGGCGTCAACATAGCCAATCTTTACGTGCTTTCCCCCAAGCAACTCTCCATGCAGCGCCCGCGCGGCTTGTTGAAGCGACTCAAAACTGCCAAATTCGACTCGAGCACACCCATTGTGCATCCCCGTCAGATCGTTCACACTCCATCGGACGCCGCGAACGACGCCGTACGGGGCGAAAAACTGTCGGAGCGCACACTCCCCAATGTGGACTGGGATGTTGTCGACCACAGCATGAACACTCGGCCCATTGTCGAGAGGTATTGGCGATTGCGCTGGTGAGGCCGTGACTTCGCGCGAGCCCAGTCGCAAGAGGAAATCTGGGAGACTCCTGGCAGTATAGCTTCCTCCCTTGAACGCGATGAACTTGACGAGCGGATGGGGGTCGGGGTCGATCACAGCCTGCAGCGCCTTCATCGGCGACTCCAGCTCAATGTAAAAGTCCGTTCCCCGGTCAATGTGATGGGACGTAATAAAACCGTGTCTCTGGAAGCAGTAGTAAATGTCTTCTGAGGAGACTGGCTGGGGGCTCTGATCGGTGTTCACCGCGAACACCCTGGCAAAGATGACTGATGGGCTGTCGGCAGTGGGATATAGTGAGAATACACAGTTTTCCTCGGGTTTTTTGTCTGTGCTGCGTGATGGGGCAACCCATCGCACAAGGTCGTTCAAAGTGACACTCGGGTTGGCGCTCTGGAGCGCTTCAAGGCACTGCCTCCCTGCCTGGTCGAGCTCACTTTCACGGAGCGTATCGTTCCTCGAAAGGGCTTCGTAGATTGGTGGGAGCAAACGTGCGCGCTTTGCCAAAAGGAACGACTCGATCTCCCTCGATGCAGCATAATCCATGGTAGAGAGCGTGTGAGTGCGTCGAGGTGATTTTCAGAGCATGTGGAGTACTGAGAATGTATAGTATGGTACAAATAGTAGGTTATGTCCTATCAAGATTGCTCGACAAAGATTTGCAGTCACTTACAGCAGGAATCTTATCCTCGCACGGCTGATATTTTCGCAAATACCAGAATAATATTTCCGATTCGCATCGGAAAGATGTCATTTCATCCGCTACAAAACTCATTTCGTCTTTGCCTTTAAATCATTTCCATGGTCCGTCATTCCGCCAATAGACTGACCCGAAGAGTCGATGCGTTAGCAGGCGTTCACTCACAGCAGATTGATTGCTTCATCGAAGCCACACAATGCGTGGGAACTCTTCGTAATTCTGAAATTCCCGAGCACGCTTCAGCAGACGATCCCATCGACCCAACCTCAGCTTGTATCTCCCCTCCGCTGCAAAGGACTGGTCGCAGGGTTGCTCCCCGGTCATGTAGCGGATGCATAGGGTTTCGATGCGTCAAGCATTGGACCCGCTACGAGGATGTTCCCACGGGGAAAAATGCCGAGAAATGGCTGCGCAGTCATAAGTTTATGTGTGCATGGCTCTGGAGCCACAACTGCAGAACAAGGGTGTCGGAATATGAGCCCATTTTCGGGCTCATTTCACGTGTGACGTTTGGGCAAGTTTTGATGTTCTGGGCAAAACTTGCTGGACTCTGCAGCATCGCAGAGATCGTACAAAGTGTTTATATAAACACAAACACGCTGACACTTCTCATGCGTGCAGCTGGCGTCCCATACCACAAGTACCTCTCCACCTGTGACGTCAAGTTCTCCCGCCTGGCCGTCGACGAAACCTACTTCGGTAAAAGGAAGTACAGCAAGGGGAAGCGCGCATGTTTCAGGGGATATTGGTTCGTGACAGCGACGGAGCTTAACATCGATGGCTCTACGGGCTGTACTGTTTCGAAACTCGTGAAACGTCGCGAGCGCCAAACTGCCAGATATAAATATCGGACTATTCACAGTAATGATACCAATTGAATTTGGGAATCTCGAAGTATTTTGACACCCAGGCGATATTTCCATCATGATTACATGATGACTCGCTGAGTAACACTAACTTCTGAAGGAAATCTCGAAGTATTTTGACACCCAGGCGATATTTCCATCATGATTACATGATGATTCGCTGAGTAACACTAACTTCTTCAGGTGAATCGATTGACATTATGGGCTTTTTGAATTACACGGAAAGATGGGAATATAATCTCCACGATGCCTAAGGGTAAAAGCCCTACCCAACAAACTGTCTCCTATCGAAAAACTACACCAACGATCGGTTCCTATTTGGCTGTACACCTCCCAACTGCCACAGCTCACACCTCACCAGACTCCCAATGGGTCTCTGTCCGGAAATGCAATTAACCATCCAGAAGGGTATTTCGTTCGATGATTTTATATGCGACTTTGTTTTCGATAGTTCTGAGTTCTTTCCGCTTTCCTTCGAGTTCGGTCTCTAGTCGAGACACTTCTTTCTGGTCCGTTTGACTGAGAAGTTGCTTGACGCTGGCTGTGGTCAGATGGGTACTTCCGAGTGCACGGGCGCACCGCGTGCGTTCCAGTTCGGCGGCTTCTTCGCGTAGGCTTTCATACCTTGACTGCAGAGTGGTCAGTTGTGCTCTGAGCTTTGTACTTGATTGGGACAAATGCACCACCGGGCGAAACATGAAGAGAGAATGAGGCGGTTTGACGAGTATGTGTGGCTTTAGGCTTCAATTACCATTGGAGAATTCGACTCAAAGAGTATCTCAAAAACCACGAAAAACAtcattgaaaaaatcaaaatgaGCGTTTCATGCCTTTTTGATGACCCCCATATTCACTCAAGCGAGCTAATCCATCACTTTCTTGATCAGGGATAGAAGAAGGTCGATACTCTTCGCCAAAAAATTGATTGAGTTCAAATCTTGAGCTGAGTTGACGAGTTTTCCCCTCAAATCACGGCCTCTGTGGAGCTCTTCGAGCGTCTTCATGAGACTATCCATACTCCCAGCGGATAGCTTTGATTCGTTCGTCTGCAGAAGCTCGATTGCCCGAGCGATCTCGTGGTGAAGCTTCTGGACCGCCGACAAGCTCTCATCGGTGTTGAGAATCGCACGCTCCGGGAAAAGGCTGCCGACAGCTGAGCGAAGGACATTCGCCTCGATCGCATTGGTCGGAACGAAATGGAAAGGGATGTGTTGATATATCTTCTCTGTGGTGTCGCCTATAGTGACAGTTGTGTTGCCAAGCACGCGAATGCGCAGGCCATCATGGGCGAGCCCCCCGTCGAGGAGCAGACGAACATAGATTGCTGTGCGAGTCGAGAAGATCTTATCGAGCGCCATGTCACCTGGCTGGCTCCCTGTGGCGTACCATCCGATGAGCGGCGGCAAGTTGATCTTCTTTCCAAGCTGCATGCGCTTCTGCCACCCGCCTAGCTCGAGCGTCGCATTCTGGTTCTCAACCTCGGTATGCAGAATCGGAATGACGTGGCGAACTTCAATAATGTCGCTTTTCAGAATTCCATAGAGCCCGCCGATGACACGGGTCTGCTTCTCCCCTCGGCGCATATGGTGGTCGAGGATGGACAAGATGACGTTGGGGGCGATGCGGGCGGAGGAGACAGATGCTTGCTTGGGGACAGCGAGAACTTCATCCGGCCCGGAATCTTGCTGGATGGTGGACATGGTTcctgaaaagaaaaagttGCCGAAAGATGACACAAAGGTAAAAAGTGAGGAATTCGTCGGAAAAGCTTCGGCTAAGGCTATATGTACAAGACTGCGTGTGGCCACACGAGCACTACCCAAGGGGCAACCGCCATTTGTGCGATTTCTTTATGCCTTTGTCGTGCACAGGGAATCGGCCGACGAGCGCTGTGTTGGCGATAGCGGCCCATATCTGGTCGTTTTTCTCCCTTTGGACCATTTCGTTCCGAACCTTGGAGAACCACTTTCGCGCGGCGGCGTCATCTCCCTTCAGAAGGCAGACCTGGCCGAGGCGACAGACGTTTTCCATATTCTCCGGGTCGTGCTCCAACACTTTGGTGTGCAATTCAATGGCCTTCGAATACAGTTCATCTTCGGTCGGGATTCCATACACGTAGCGTTGCAGGAAGCGGAATGGATTGTACCATCTTCTCGCAACGCGGCCGTGCATGCCGGCGAGGGCGAGCGCAACGTCTGGGAAGAAGTTTTTCTCCAAGAGCTCTTCGCCACGTGCGTGTATTCGATGCCAGTTGTGCATCACTCCGAGGTTGTTGAGTTCCTTGATAAAGAACTGCATGTCGGCCGCTTTCACGGCGAGCAACACAAAATAGCGCGCGCATTGGAGTGCGTCGGGGTCTTTCTCCATGCACCTGTGGGTTGTTTCGAGCGCCTCGTGAAGCAGGTCAAGTCGGTCGCACCAGTGTGTCCGTAAAATCGGGTTTTTCGTTTTTTCATACTCGTAGGCTGTTTGTCCAGCGAGGGCCATGAGGTCTATATTTTCTGGGTCTTTGGcgagcttcttcttcacATAGACGTATGATTCGCTCATAAGCCCCGACGCAAACAGCGTATTGCGTGTGTCAGCCACGGGGTCGGGCGTTTCGGACATTGTGCCTCGTACGTTTGTCAAAAGGTGGAAACTTTGCGTACTTTTAAACAATCGATGCAAACATGAAATAAATAGAGAGTACACTTACGGGCATTCGGCTAGCGTACATTCAAAAGGTCAATGTCGAAAATAAGCTCTGCGTTGGGGGGAATTCCCCAAGCGGGAAAGCCCTTCGCGCCGTACGCGACATCACTGGTCAAATGTAAGCGGGCGGATTCGTTTTTCTGCATGCTCAGTAGGCCATCATCCCATCCTCGAATAACTTGACCGATTCCGACCTGGAACGAGAAAGGCTCGCCCCCGGGATCTTTTGTGCTCCAGAATTTTTTCTCACCTTGGGCGAGATATCCGGTGCAATGTACTGTGACTGTTTGCCCTCTTTGCGGACAGGCTCCGTCGCCTTCCCGTAAAATTTTCTTGGTATATCCCATGATAAGATACCAAATGAATGCGAAATGAGGAGAGAAGGTTTGCTTCGCGAAAAGTATGCGTTCACAGTGAAATAGCCTCAAAACCTGAATAGCCTTTTTGTATTCTGCTGAATGACACTGAGAAACTCGGAAAAATTCATTTCCTTTAAGTTACCAGCGCTTTTCTTTATTTGGTACACGGCAAGTGCCACCTCAGATATCCTCGACGGTTCATTCCTCCCTTTCAAGGTGATGCCAAAGGCACTCGATGAGGAAAATGGTTGTGCAGTCTCGAATGAAAGTCTTCCTTCGGTAGCCAAACTATTAAATTCACTAAGCGCTTGAAGATACTTTGGTTTCTTGAAAGCCTTTGTTTCATAGGAAAAATTATGTCTTCCATTATTCAGCGTAAAATCTTCCAGTGCACTTTGAAAATATTTGAATCCTGCGTGAGAAGCACGAATTTCACAATACGGAGCATCGGTTTCAAGAAGTAAGCGATCCATGGGTATATGGCTCACAACACTGCAGTTCTCCTCTGTCTTTAGGGAACAGCCGTTAACGCCAATGTACAATCCAGCTTTTAGCAGATCTTGCATTTCAGATAGCTCACCAGTATAGCTATGCACAACTCCCTCAAACCCTGGCTTATTATGACTAGCCAGAACTCTTACAAAGTCACCGGCTGTATTTCGATTGTGAAAAAATAGAGGCAAATTAAATCTTGCTGCAAGCTGGAAATGGCATGGAAAATGCCTTTGTTGTATTTCCCGTACGCAAAAATTCTCTCTATCATAATCCAGACCACATTCACCAACTGCCACTACTACGTCTAGGTTATCCTCTATTAAGTGCTGTAATTTATTAAGGAGGTCACTGGTACTTTCAAACTGATTTGCGTGACACGGATGTACGCCAACTGTTGCCGCGAGACGAAACTGTGACCTCCGAGAGATCATGGTGTCGGCCACTTCACCTGGTAAGGAATTTCTCAATATTCCAGAATGTTTTTCTATAGATTCCTTGCTATTGTATTTTCTTGCTGTTGAAATAGCAGATAAACTGGATTGTAAGTCACCCCCAGTAAGAATCAAACTACTCACATTATGTGTAATTGCACGTAGAATTACGAAGTCTAGCTCCTCTATGTTACAAGACACCTCCTTCCCTTCGGAAACTGGAAAAGTAAAGACATCGTCCGTTAAGTTAGCTCCGATGTCTATCATTTTTCACGATAAGAGTAAATATGACAGAGGTTTACGTACCTGCACTGCGAAAACAACTCCTTAATACTTTTCCGGCTATATCATTTCTGACTTGGACTTCTTGAGATGCCGTTGTGCGATGATTCGTAAAGCGTTCTCCAAGTCTTCGTCAATAACGATAGCACTTGTCAAAATATTGGAAGGCTGATTTTCTTGGGGAAACACCACCGGTGTTAGTTTCATATTAAAGAAAGCTGCGAAGGCCGGGTCATATTCACATCCCACGTCAATTTCTTTAACTAGAGACAGACATCCCTTCTGAACACAATTAAGAGGAAAAATTGGATTTCCAATGAAGTACAATAGGATGTTTTCTCTCAGTTGAGCCGGATAGCGATTGACTGTATCGATGAGATCCAGCAGAATCAAAGCGGGAAGCTCCACTGGAGTATGTGGAATGAAAATCACATATACACGGTACTTATCTTCGGCATAGGGCCATTCACGGAGCTCTCTCTCAAAACTTTCAATAGAAAAACAATGATGATCATTTCTAGATTGTACTCCTAACTCTCCTATAATGTTTCGGTCTTCCAATGAATAAACCGGATCGTAAACCTCTGGGCGAAGTAAATTACGAAACTTTGTTCTTTTCTGTGAGTGGCTGGAAAAATTTCTCGGTTCGCTTTTCGCCATCTCATTTAACTGTGCGCTGAGTTGCCGCTGCATGGTCAGAAAAAAA
>LFNC01000379.1_3707_14294
gtatgccacccgcaatgcatctgtgtgacttctctggatgcgattttgagggaactttacatgtctcagctttttctgatgctcttgtcgatttcaacgtcgagtcaaacaggcttcaaggatcggttgaatgggactgtctaccacaggcaattgaagttttcaatgtttcgcagaatgaacttgaaggcagcatcaatctgacgtctttgccaaatgctatacgcatcctccgattaaacaataaccgttttcacggaagtgttgatttgtctcaccttccaggaaatctgaatatactgttgctgcatgcgaatatcctttctgggatactcgaggcaagcaatctcccacctactgtggccagattttcagtgcataacaacctgttcacgggatgtataaatcttttcaattttcccaaacaaaggcttcgcgattattgttgcactcccacttctgtttcatcgatggccgtgtctatcgaaaacaaccaattttccaaactcgacttgagctcgcccgaccacggaattgagcgccttgatgcaagcttcaatcgtcttagcggatcactttgcgttgcgaacctttcctcgaaatttgtagttttgaaagtgagccacaatgcgttttcaggttccatcgatctccgcccttggccagagctgcgatggcttaaggcgtcccacaatcagcttgatgggactttggacctcacttgcctcccctctacgatgcgtatacttttcttatcgaataatttgttctgtgggggtatcaacttggagaagctaccgcatcatttgcggcgcttggatttgacgagcaactctatcacagcgataacaagtgtaagtatatggcatcttccacggtatataaagggaatttatctgaaagataacccacttcagagtaagcctgatctcagaattatcaactatacccgcactccagatattcctgtgtagctgaaaacagagtcatttaaatgcgacacaaaagtatactttttgcgaaagtgatgagagagatatgccaacacagataaaactggaatccgttcaaataatacaatactcaacacttatacatgccctgcgctagctaatgatcaacaaactatattctcttttccggccatgtaaaaattacccttgaaataaaaaggcaaatattatacgcaatacaaaattatttcctgcagtagcatatgacacagactgaatgaattaaagaagcaataatgttcgactaaaatacaaatgatctctcaatcaaaccgaaatgccagtNaggcgtcccacaatcagcttgatgggactttggacctcacttgcctcccctctacgatgcgtatacttttcttatcgaataatttgttctgtgggggtatcaacttggagaagctaccgcatcatttgcggcgcttggatttgacgagcaactctatcacagcgataacaagtgtaagtatatggcatcttccacggtatataaagggaatttatctgaaagataacccacttcagagtaagcctgatctcagaattatcgactatacccgcactccagatattcctgtgtagctgaaaacagagtcatttaaatgcgacacaaaagtatactttttgcgaaagtgatgagagagatatgccaacacagataaaactggaatccgttcaaataatacaatactcaacacttatacatgccctgcgctagctaatgatcaacaaactatattctcttttccggccatgtaaaaattacccttgaaataaaaaggcaaatattatacgcaatacaaaattatttcctgcagtagcatatgacacagactgaatgaattaaagaagcaataatgttcgactaaaatacaaaaaaactcataaatacatcaatttattgaatggttacatgaaataggcataggacgttgacttgtatacctttgcgatattgggccatttgacgcatatattttctcatataaatctttcccgtaaagaatgctgatgtctatctattggggtacctggcactctcagtattagcggaatttgtttgcccgggtctatctatgacaaaggatgggacatttctatcaggtagcacagagccttcgagggttccagagcactaagaaagagatcgacgctatggtgcgagaatcagggctgtatgcttggtaaaaacccgaacacgggtgcctgtcaaactttggaaagattggaaagcgcgcttgcatcattgaggaatagttgcttgctcgagttgttgacagtacctggcctgtaatagtcagtaaggtaatcatgtgaaatctcacggaatcacctcttggagaatcatctgatccactatcaacggtgctagggcataaccaaataaccctgccatagtgcaatatgattgaaccacttgttcaatttgcacgtgcctttcgatacgtatgcacatgccctctgtttttcgcgcttttcatgtgggctaatttcgtcccgcgtttggtaccacagagaatgagtggacgttctctcgtctcgccaccaggaggactcgggatctcccatagcaacaaacggcggtctcctgaacctccccatggatgggtactggtccaacccatcacgaagagatggccttccatcgggtctgcataccttcaattgcaaccaaaggccagtccttcgcccttcctaccaagtttactctgcttaatgtggatctggtgaaaaacagcagaaatcgtcgatctgatttcacctgtaatcggaagatttgtgaggtcaaaatgactagaggggaaagttggggatatggagcccgcttgaggaagtaatatgtcccaatatgtcaaccataatttcatacagagtttcattttgttggcaaaaacattaacgtaaaaatcctagtaaataatcgttcaattacttcagttccgctattgatcaaccattatgtctaaggtaaacagcttttttgaaggctgtgtcacgcggaaacaatgtaacatcgatcgctatgcagacgaggacgtcaaaaagtggctagcgaaccgcttaattattattactactaaaataataataacaagtgcgaaagagaccacgagactatcttctacgggctaagtaactcggtgcatcaaaaccaaatcgcaagaaacactgcactcagtaagcaatcatgtactcggttttcgcagtcttctgaggctctcatttccgatgtgcatgaaatgcagaaggcgaatgcagttggacccgccaggttcgtcgggaaggatgagacctgcttttctcgcgtcaagcgtgggctgtaataggtccaaacgcacgaagaatgtacgtagggtcacaaatgttttttttgttagcgcaacagcacgggccgaagtttcaatccctaactctcctcttgaggggtcgggaggcgcacccaaaaggggccgcttgaaacacatggtgatcgacaacatgcgtatggccatatcgaatgcaaaagagaaggccctacgatgcgtagtatggctgcaaatactgctgtcgtctggcgaacgaactgggagctgaatccttccatacaccgcttcaccgctgtacgggacaaggcgcttcctacgagcggacagatttcaaaaacacaaggtctcagcactccattgacgaaaaatcggctcatcgggcatcgaagcggtgcgtcgccggtcgtctgacaacgccttgaccgctttgcttgtaaaggcgcgcgatggtgatcacgtgtcaatagactgccgtctgtgagtacactttgtagtttacggagtgcagatgccggctgctgcgtgttaatttctgctaaaatagttcagtttctgtacttaattggtatgagaagcttgatcttttatgtgttctgcagtgatgtaggtgtctctggggtggtgggtcggcttgtacagcttggacattcgagaattggcagaaaactccaagaccacgttatgtctgccttaatcacttttgacgccatggtggagcatcggatcttcgtgcagcagcagctgatgaacggcttggaaggttgcgttatcaggtggtgcgttgaacacacaaatgacgtactgcggatatgacgggggaatttagtcccgaaaaatagtggctgtcatgcgcaagcaatactcgccagtgtctccatgaaacattattgagagagggaggcataatcaagtcttccctgacccgatggaaagccacctcttcgtggtgggttggaccagtaccccgtcgtgggggaagccaggagccttctaaactctcgtcgtgtttctgttttggcgccgaccctattgatggccgtcgcaaggtggtgggtgaggacgtgtacccacccatggggaggttcaggagagctcaaatattgatatggggggggggtcccctggtagcgaggcgagagaaggtccaataactctcttattccacgcacttcgagcgagaagattgagcacctcatcgaaaccaaacaatgcacgggagcccttcgtgattctcacattttcgagaacgcttcagcagacgatcccatcgacccaacctcagcttgtgtctcccctccgctgcaaaggactggtcgcagggttgttccccggtcatgtagcggatgcatagggtttcgatgcgtcaagcattggacccgctacgaggatgttcccacggaagaagatgccgagaaatggctgcgcagtcataagttttttaacatacttgagtggcagactcatgggacacaaagtatgcaggttctgaaaagcggcaagggaaaatatgaatggctcttgagactagccagaactgcagaaaaggggtgtcggaatatgagcggggtcacttcacgcgtgacgttggggcaagttttgatgttctgggcaaaacttgttggacactgtagccctgcagagatcgtacaaagtgttaatgtcaaccaacacaaacactgtggcacttctcatgcgggcagctggcgtcgcatgccacaggtacctccccactaatgacgtcaatttctcccgcttggccgtcgacgaaacctacttcggtaaaagcataacatggggaggcgtgtacgttccaggggatattggttcgtgacagcgacggagcttagcatcgatggctccacgggccgtactgtttagaaaacgcgtgaagcgtcgcgaccgccaaactttacaggcattcgctgagagcctcattttgagttctcgatcagtggtagtttccgactgccacaaagggtacgccaatcttagccaagtggttcgtcacttcaccgtgaatcacatcattggcttgaagaacttggagatcgacaagcacacgaacaacgccgaaggatgccatagcgttatcaagcgctggatcagcgtgcagtgttggcaggtttggccaggactctgccacgttgcaatgcaatgtagcaatccagtgtgtcggcatggcgactgtaacactgctaatagtgcctggggcgtccggctgggcaaccttctcgtgtgttttaaaagcatcatgcgccggactacatcccagagctgagcgatgatgattccggcgatgatgaggaagacctgttgcgccaccctcaacatgctagaccggtgacacgactgaccgcacaaggacgacctgataggcgcatacatcagtctgaagcggagagtcagcgctcggatagccttcgtgcatcgcttcgcaaaggtgcattggtacttgatgatgtcatcagcactgcgttgtcctcgcagctcgcgcgcggatatttcgacgttccgccagatttgattgttttccatcgggaaaaggatgactatcctcacctgaagtggtttcccaaggacaaaactttggtatggccgctttattactcccaccattggggcattggcggtagtacgaggcaatacaagagagattgctgcctacgactcttgtcgagtgtacgctccagacatacgatctaacgttgtgcgtcgcatgaagcgccccactagccattcggcccggaagtggtctgctgattgtgcactgtcaaaggttcagatgactgtgcgatccacacaatcagcaacgcgctccgtgagataacatgacaagaagcgcgtcgcagtgctctatggcacttccttactttgctgtcgcacgtcattgatcgcttccatcttcgcatcgaatgagcccatagggaaatacgtccatgcctggaaccgagccagcaactcattatctacttttgtatacttgcgagtgcaaattgatagcgcaaatacttgagagcatttcggctcggataacacacggagagcatcggggatagaatgcactcagaacgactttactcgacactcgaagagatggacccgtcggacgccgagagacttccacgtgaagtgaatgatctctgagagtctcgcaccagccttaccacctgatcagtcttccttgttagtccaaatagcggacaacattcctccgctttgcatccttgacgatcgactccacattggcttgatactttttggccaccctccgatatcgctgaaagtgctccaccgcgtgcgccaggaagttgacacataccaagctcaatgccacattccatacatttgccagcatccactgcttggatatgcacagtgaaaatacgacgcatgcgatgaatccaacgaaaaacgcaagagcgttacgcaatgcaccggtgatgtatgagaaattgttcagcaacaagttcacggcgggcagctgtggtgaagtcattcgaaatttgtattgtcgacgtttgtcggaaagttcggaaaataagagacaactatgagaatgcggcgaagacttcgacgtggggttggataggggtctgcggggtgatgccctccttttttttcaaatcgatcaacttgatttcccagagtgtggatgggtccaacaaccttccgcgtgaggttttactgcacttggcgaagaatctccttcagcatgaggtattttatactatcagctctgagagcctccatgacctgcgctttaccctccccggcactcagattctgcacataggacgcaagcagtaccgttggacagtccatcgccgttgtcaggctatgctcgtccccatcggcagcgtctcggtggtgtttgtcgacgatggagtgctccagagactgtattttctcctcggcatactggagcacagtcgcgggaaatctcgacacctttgcgacgtgcaacccgaagctcttgaggattgggccagggagaagcctatacggaaagtggatatcgttctcgccgcaatctgctgtcatgtgaacattcctgacacgggcgatatctttcgaaagtgtttccgtgagatgcgtcatctcgtgaaaatgcgtcgaaatcattgtgaaactgtgcagccccgtggcgatatgttcggcgatggcgcacgcgatgccaaatccatcgtatgtcgacgtaccccgtccgagctcatcgatgatgaggaaggagtcctttgtggcattggagatcatatgactggcctcctgcatttccaccataaacgtgctgagtccgtggagaatgctgtcgttcgccccgacgcgagtgagaattgagtctcggagcggaatctgcgccttcctgcacgggacgtatgagcccatttgggcgagaataatcgtgagcccaaccgatcgcatgagggtggattttcctcccatgttgggaccggtgatgatgaacacttctccggcgtctgagtcctccgagttttgatcctctgatgagtcatcaaagtgcttgaaggaaatgctattctcgacaacttccattgtttgccccaggaggaagtggcgaacaccgtccagtttgagggtgctgccatcgaaggtaggccggcaaaatttctgacggctccgcacaaccatcgtcgcgagacatataaacacatccagctttgacacaaaatcattggcatcatccagaacggggcgatatgtccacacaacttcaagaagcttgtccaccagcgccttttgccgatcttcatattcgctcgtgacgtctttgtagtttcgattcaatgatcgcatcttggcagtgacgaatcgtatgctgtctttcagcttttggacgacttcaaattccggagattcggcaatcaggcgatcagactttcgtgtaatacggaaggcaaatgttccttgggagagtgtctcaagtttgacctgtttgtcattccactcctgctttgcgacgactgactcatattcactctcaatttccttgctgagcgcgcttctctggcggtccagggcttcgaggacctcgtcgaactgcggcttgactcggtagatatggccatacggatctccttcttcgatggtttccgagatcaaaccagtcaatcgttcaaagtggccacacatgtcgaggaggggaaagaagagctcgcatctgagctcctcctcatggcccccttcatggtccttgagaatagtgccgagtgcaagcatggaggtggcaaagtctcggagtgcgcagacgtctttgattgtggcctgctgccgctgaaagcgcttcaataacatatcgacatctgggaccttactgagcacttgccgcgatatggcctctcgcagcatgtcctcctcgagaaacgcagtcaccatatcctgtcgatattgaatggcttcaagatcccgcagcggctggctgaggtagaatcgcagaagtctcgatcccatttttgtcgagcaatatccttcgatgtggccgaacactgactttttatgcgattcggccgagttcccaaagaggtgaagcgcctccatggcattttcgtccatcgtaagacatgaccccagggaaaccggccgcatccgatactgtgaatgattgcactcttcgctgatgagttcgagatgatcaataaggccgcccaaaactgcaacttcgtcagggcagtctgtcaaccactgcggactgactgattgcgagagacaaactttttcgatgagctgaacggcataagtcggctgccacgatgtgtttgatgcggcctttccagtgatctgcacgttgtgtcgagccatgatttcttctagccggtggacttcatccgtcgataacaagcgatatatcgcgctgttcgttggcaactttcgggatggccggacgtcgtgtggcccgtcggtctcgacaacgatgtctttcacttgggtcacgcagaggaacgatttcaaattttgaaaacagcttttctggtcgtaaaagctacttgctccaacggctcgaagcgataaatttgcgtaggcgcagaagacgtgcaccgtttgttcgctgagaaaatgcgaacaacgcattcggagactcacagttgaggtatctgcgtggaaagtcaagtcatgaaacaaccctttgtcaatggcgattccccgcttgacgagttttttttccgtgtagacttcgacgacgctattctctggcaaggcgtcgcacactcgttctttcagaacttcctcggtgaactcaacaaatatacaggcgtcatccgcatcatgccttaatgataggtccagtgcccgttcgagaatttcagcccatggagagaacacgcagtacgcatccatcgatgggtcaggacgataaattcgcactgcgtttcctggcaacgatgcatgaaactcgtgagcaagccgaacggcactttcctccattatgtaagctggaagacacaaatagtccaagggaaaatctgataagtgatggaattttcccaaagttatagcgcgaaaggatgcccaaaaattggttcaaaatttcaatgtttgtcccattcaacacttcccgagagagttgagaaacacactttatgacataacaagtactacttttagctagtaatacacttctattagatatttcgcaagtcgtcgagaagagcaacagggagcggctttccatggtaatccggtgggtgaatgatggcgtctaattcaagcggcgaccggttgcggacgataatcgacacaaacagcgggtcaagtagatataacatcggaagctcagactcatctgtgcttttcttcgagcgtttatcctttgccaagtcgaggcctttgaagtccttggtgagcgccttcacttccgtgttcgaagctcctggtagatctgacaaaatatccttccaggataccctcacggaaatgccttccacggcttcgctcatggtgctccacagctgtcgcttggctcgaaaaggaatttccacgcaattcgctatatcatgcacatagacgaagattgatgattttcgaatcttaataatactcgctgacaatgatcgatatgaatcgcttgcctcacctttctcgacagcaacttttcggatgttgtcaagatacaagcacaggaataggtccattgaacgttcggaaacagctcgtgctctgtcctgtctggcattcaaatgtccacaagtatcacggagagcacccaggtcaatcggagaatcctctgaatcttgcgacgaagatttgtttttctg
>LFNC01000550.1_3111_13824
tccttctcccatcatcgacagactatgtcatctctcggcgcatgcttgcttttcccacccgtatagcgcgatgcatgatttccgagcgaaccggccggtggcggccttcatggaaaagcacccggtcaaccaccaagaaagacgcgcagcaatacggaggcaatgtggctatggatgaagcagcgaaaggcatttactccatcaacgttggcaaattcaaggttcccctgcttggcacagaaatcggtcgtattccacttcgatatccagggaagcccaaccagaaaggttcaggaaaatcccaaggcgggaccgaatccaccgcgataaccaccacaaataccgaaaatctccccacgccgccacgagtcccagaaacatacatcgatcggttcagcgtcaccgacgatttctccagcactgcggcctccaaggtggcgtccgtgtcgggcggactaacattcgatccgaatgagcatccgctgctgtgtgatctcgacgagactcgcgacgccgtgatgtacggccgtgggaaggagtttgtggagaacgtcaagcgtgttcgaagcctccttgtgggatatcaccggtgggagctcaccgagaagtggtacaagtgggcgactgtctttctcaagctgagcatcgtgttccttatatacgccatttggtaccaaggccgcgtctgcacggttctcatgacgtcatttggcttgtacactgcgcacactgatcgaacaatgtccgagagtgcggcaaagcggcgggagtccacgcgaaaggccgtacgcatcgccgaggcagccctgtcgggggcagcgaacctcccggcgaccgccatgaccgcccagacgcgcgttcgacgagagcttttgccagagagcagcgatctctccgccgtagtgaaggcgcgaatgaaggcgttccacgaggcgaagcatcagcagagggtgtttcctacgtgacagaggccagaacagtcagctgccacgtcgagcgagcttcctggattactcggtggagagtatccgagttgtgcataaatttctttccgtgctttgatgcgttgagatgtaatgtgatgtatccgaggaaagcccacggtggatttgggcatggaatatcgaaatcgccttttgtctctcgtgtatgtgacataattgttttcaatgtactggtgccgcgcaaaatgtctgttgatcggcattgatcccctccgttaatggcgcgctctgcatttgtgcccttgctggcttggatatacccgcgagcatagggcaaagaactgacttgttatgttttttgaacgtcattttgaacataaccagaagaaagtcactgtatttcatcgattttccttatagaaatgattcacctcgtagcattgcaattcgccgactgttcgcttggtcgacttgactacgcctcgctctctcaacaggctttgatggagatggtaatcgaagaaacagttcataaagagaagatttgtggaaattgcgatgagccgaaagatattgaggagtggcaaggaatgactatgaaggagggtcaagtcgttaagattgattggagaaattttggtctctcggagtcactccacttcgaatggataccttcatcagtgagtgaattcctggtgagttggaataaactgagcaacaccgtcgatttagcctcattgccagcagctatggagcagtttgatgtcgggggcaattcattgattggttcgatcgacttggaaaagctacccgagaatatgaataggttgggcatatacataaatcagctgagtggttcgttgaaacttacgagccttccggggacactacaattttttcacgcaagcggaaacaaattttcaggaagcattgatctgactcgattaccgagggatttgctcatgttcgatatttccgaaaatcagctgaatggctctctcaatctgacgagattaccgccaaatatacgcggtttgcgtattaccaacaactctttttctggcacagtcagcctcagtcatttaccacagggattgttggaattaaagctcgatgcgaacgatttttcgggtgaagtttttctttccaacgatttctttgacagagtccatgtgcagaataccgctctgatcaagcggcgcgtgcggtgagtgaaagaaatatagtgccgtgaattgaatgccggcatgaatcgcgtttcacgtaaaagttcgtcttactgcgtttgtcacgctatctcatctttggtgtctctcgaataacgaaaatgtttccttttgtctcacggcaattcgcggactcctcgcttgtccggcttgactacgcctggctctctcaacaggcactggtggagatggtaattgacggaattgaagaagtcacaatgagaaagtctgtcgaaatcatgatgaacggaagcacattgacggctggaaaaaagtccgacctaaagagagtaaagccgttcaggtggatttgagatcgtgtggtcttttgccattattccgaggggacaacttgtgaaccggggtcgaatcaatttccagtgtagatggctcctttgctttttggcggcacgatggtcagaggtaatcctaggtgctgcacttcaatcgatcaatgctggtttttcaaaagcaacccttccgatgctttgtcagtgtactaatcttagcacacaaaatcatttgggaaccgaatcaaggacaccttctgtgaagaaaggtgtatgcaactcgggagacttgtcaggtcgatatttgcgatatcggggtatgagccatcacttgggtggtgcatggataacatggcttgcctggacggaaaacaggcgtgtggaaatgatcggtgaaatgacacacatttcccccgttcaatcaagcgggggaaacgtttaagcgcttattgggaagtgagttttactaacggactcgatgggtaagcgaaatatatttcgtactcgaaacatttttatgacgatatacctcaaaatgctcgctggactcatttgcatatccgttgacccgtcttcgggaaacgaaggtttcgaatggcaaaatgcgctgatgcgacttttttttgcagatatctcccaggaaggcatgttcttgctgaccataagattcgcgcggggtgaaaggggcaaccaatggaagggtgtaatatgcagcaacggagttgtgctaaaagtccattatagccaattttcacacggaaacttcaatctgagtgcattgccccacacaaccacaaatatatggatttgtagttgtaaacagactttcgaaatacagacacggtcgctccctcgagagcttgaactcttaaatctgagcgtgaatatgatctgcggtagaatcgatctgacaacacttcctccaaaacttttaacagctgacctgtcgcaaaataagttgacagggccaatacaactgacgcacctaccggagtcgatgtgcacgttggatttgcaatacaacaagatatcgcagcatgtcctttggtacgacaatctgccggggactattcgtcgaatcaaactgtttgctcccagtgagtaccacagaatcggcaaggttcgcgctgtggatcctgctaaggctgtatcgtacaggatttttgcagatgttccaaggaaatatatccattaagttttccattggagtgaaacgtttttgaatttgcctgaatatatttcgtactcgaaacattttaccacgatatacctcaaaatgctcgctggattcatctgcatatccgttgacccgtcttcgggaaacgaaagtttcgaatggcaaaatgcgctgatgcgactttttctcgcagacatctccacgaaaggcatgaaaagcatttccagcgactacgaacaaggtaaatactaccatcagtggcaatccattgtatgtaccgagaaacttgtcaaacgaattcattacagtgagtttttatacgcgaacttcaatcgtgttcccacgtatgcacacgccctccgcttcaagcgtatttcatgtgaaccaattacatcccgcgctttaatccacagagaatcggtagacgttctcttgttttgttaccagggggtccgggattcgaatagcaataatcggcggtctcctgcccctcctcacccacagtagggtacgagtccagaccaattacgaagaggccttccatctggtgcgcgccgttattgttgatgggagacacgtcacgtcgattgtgccagtgaagctgctacgacccaggtgaacttcgcggacggtcgccgggaggaccattccacgatggggtattaaagatactgctaattctaactgatttcagtgacgtgttgagtttcagtatcggttgtacggcccagccattcggacaaatctttttgttcctcaatgctgcaacgaataatgtcagcgttttagatttccattacgacctgctgggagagcgaagatttgtgcagccgtcccatgtgtgggtcagcacagttgatgaaagcgaacgaaagcatgacgtgtattacgtcaacggaaagaaaaataacaatagttggttatctcttggctatcaatattactaggcagaaatttgcagtcacgtacagtgggaatcttgcccgagttttgcgtcggaaagatgtcctttcacgcattacaaaacggatccatttcgttttagcctttgaatcaaaaccatggtgcgtcattccgccaatagcctggcccgaagaatcgatacaggcgttcactctaagcagattgggagtttgagcgtgatttggtggttcgatgcatcaagcattggacccgctacgaggatgtttccacgtgggaagatgcagagaaatggttgcgcgatcataagttttttaacatccctgagtgtcaggctcatgggacacaaagtatgcaggttctgaaaagcggcaagggaaaatatgaatggctcttgagactagccagaactgcagaaaaggggtgtcggagtatgagcggggtcacttcacgcgtgacgttcgggtaagttttgatgttctgggcaaaacttgctggacaccagagatctgcagccccgcagagatcgtacaaagttttaatgtcaacaaaaacactgtgacacttctcatgcgggcagctggcgtcgcatgccacaggtaccgctccacttgtgacgtcaagttctcccgcttggccgtcgacaaaacctacttcggtgaaaggaagtacaacatggggaagcacgtacgttccaggggatattggttcgtgacagcgacggagcttaacatcgatggctccacgggccgtactgtttagaaaacgcgtgaagcgtcgcgaccgccaaactttacaggcattcgctgagagcctcattttgagttctcgatcagtggtagtttccgactgccacaaagggtacgccaatcttagccaagtggttcgtcacttcaccgtgaatcacatcattggcttgaagaacttggagaccggcaagcacacgaacaacgccgaaggatgccatagcgttatcaagcgctggatcagcgtgcagtgttggtgggtttggccaggactctgccacgttgcagtgcaatgtagcaatccagtgtgtcggcatggcgactgtaacactgatgataatgcctggggcgtccggctgggcaaccttctcgtgtgttttaaaagcatcatgcgccggactacatcccagagctgagcgatgatgattccggcgatgatgaggaagacctgttgcgccaccctcaacatgctagaccggtgacacgactgaccgcacaaggacgacctgataggcgcatacatcagtctgaagcggagagtcagcgctcggatagccttcgtgcatcgcttcgcaaaggtgcattggtacttgatgatgtcatcagcactgcgttgtcctcgcagctcgcgcgcggatatttcgacggtccactggagttgattattttccatcgggacaaggatgactatcctcacctgaagtggtttcccaaggacaaaaccttggtatgactgctttattactcccaccattggggcattggcggtagtacgaggcaatacaagagagattgctgcctacgactcttgtcggatgtacgctccagacatacgatctaacgttgtgcgtcgcatcaatcgtttcgtgtggcatcactggcattgcgatctgtgtgaacgaactttattttggtgaatcttccttcgccctcctcgcaggctgtgctttcgacagtgcataaattccacacaaatcggtagttttccggaagatctgtgaggtcaagtgttatatctccccgctgagagattcagtctattgatttcacgggccgagtgagatcgaagcgatgtagaaaacatatgaaaatgtacagaaggaggcgatgtatgaacaagtcctatcataattccatcacgaaatttcaccgcttccaaacgacacactcgatgccgactcactgcctgttcccatcagcgaacagactagataggactcctgctcttgcgcatcggtatgcttgatttcccaactgcggaccccttctttgctagatcggctgctttcgggagcgctggatcaggaatcggcttgaacttctttggcgcgttgagatatccggacgtcaaaggataggtgaagttggggtggatctttctgtcgtttcggccagcgcgctgcagctgcttgtagagcgtatatccgtagggcaccgttgtgcccataaatgtcttctcggcgagggttttgccatagagaatgttctcgttccacggcacttgtgttcgtgtgtaaaactcatgcacggtgtattgtggcagcgttcgcttgagaatttgatcgggggcaccgtcgccgccagacgcagatgggcgaaatcggtcctccgcccgtccaatgaaccttccatgtgtcgggtcaaggtcgcggtggtcctcgagttgccagcagccgggaacctttgggtcaatgtattcgccaaaaagccgcgcgcgagtgagccggagatcccatcgagggcatgatggacgtcccatctgattggcagggatgtatgtcacacgatgggttgcgaggactgtgcgcttgagggaaaacatggcatattcattcgactggatacagaagggaaggaaaaggagcgtgaaatatattcactggttgaagcgaggggaagatcaatgaatttggcgagaaggaagcgcacattggtaagacggaattgcactatggcagatttggtgtgaaatgtacttttgtgaagggcattaacgccactacgacgaaaattccatgatggaactctggatgatcaattcttcgtctctttcggagccgaatgaaacgattcattttttgggcaagttcagtcgtgactatttccggtccactgaatcgccgatgaacgcgaaatttttgaggtcagatagaccctatcggtcacatttccgatcgagtatagtttttacagggccaaaagcgccacaaaggctttcctctccataggatgaatcatgccgggatttccggttttctacgagtaatcaaacaacaagaaaaagtcgcaacataggtgtcgagaaaatctaatcatccgctccgagagggctttatatatcattgtaagattcttctaaagcttaagccttgagcacaacagcgcctccgatctccttgagcttcttctctgcgatgcggctgcagtaacgtgttttgacaatcactggtcgtgtaatgcgtccgttgccgaggagcttggcgtatccgtggctgaggaggtccactaccggcagcttgtcgttgccaacgcaggcatcccagtcttgggtggggaccagtgcctcgacacgatcaaggttgagggagggccgccactgggtgttgtttttcaggtgatagtgtcgctgtccgactttgccgaagtacccagggtggtatttgtcgaagttgatcttctggtagtgcattcctcctgcattaccgcggcctgaaggatgctttctgtgcttgccgatacggccgtgtccagaggaaacggatcctctcgactttctatgcttcttgagtcgggttggcattgcttattcgaaaggtaacttatgagaaaacggtgtggaatatattggctcgtttcgggataattgagttactcgaaagtggtaaaatgccagaataatggtacaacggttgaaacaatgtcacttctttccaacgcccttgtggattcttgtttgacacgaaggctatatgcgtcatggacaagacaggcaggattcacatatttcattagaaaaaaaacatttttcgcaaatcttaaaaacaaggtggactcaaaacggtctgaagattcgcaggtattgaatgctgagtgcacaattttcaaaaagcctactcttcatctccatcatcgacctccgcatctggttcatcggcttcttcagttgattttgagtcatatattggtttctttcccttgataagaatatcatgtaagataggggccttttccctccacatattcgcatcttcctcaccgaggttctcgaagtcacgcgaaagccaccactcgtatgcaccaggtcggttcttctttacaggttggtaggacggcacaaacccatgaaaaggcttttgtccgtagaggatagtgcgatcgtagaatcctaactgtttctttttgtcgtagacttccatagtttcttcgtgaaccagcttttcgcagtaccagcgggccttcttgcacatgctatggtcttctccccagttaccgacgcagtgcagccactgatggtacaacaaccatccctgcatcccaattttaccacagcccatcgcgtgagcaaatcgtggatcttggaagtctgtgaaatgaggcaagtggaaggtacgctcaggtcttctgtatttgtggtagtctggatggaccattttgaaattaatcgatagtattcgaaaaggaaaagagagactgtaaaataatggaattggacagtgcgtacatgaagtgaagctggctatttttaaactatatgctatgttctcctaaggctattctatccgcattgcttaatatgagaaaattgagagaaggcttaagcctcgaccatttggcttttaaggctctctatcttcgacttgacattgctacggcgttcctccaatgtcaaaggtcgcttgcgatgtgtggtgtggttatgctggacattcttgcgctctttcttagctgatttgaatggattctcacgaatagcttggtgggcactcttgtacatatcctcgatcttgtcttccgatactccctgctttatgaactcactgaagtgcttttcgtatttctccttgttctcttccttgaggattttcatgtattcagctacgtgcagtccgaaaatgcgattgtagtgaacctttgcgtcaaagtcgctgctttccttgttgtatccagggaagcgagactcactgtgaggaatattcatgccaccatcaacggcgcctttcaagacgccaaagatgcgtgctccggtagtggttcttgccaaaccagtgtctaagatggctttgaaagggcggcgggtttcagctgcagtctcatcttccggagagtaatattctccgttcgctgctacaacaccagcgtaatccttatcgaggccgaatctattaagaacgcgccgggccagcaacagaccagtagcatagcaagctgaataatttgtcagaccgcacttgacaccatattgaggaagctcatgagaataggccgcgacgatcaccttgtcacctgtcaaggtaggaagaaccaactgggagatgacatcttttcctgtgatgcgagcaacgactcgatattttggggtgttatatttggtcttatcttgcaagacaagcttcttccttgcttgataatcagttttgccctggcgtcttcgctttggcttgacttggaatcttttgaagtacgccttggttttcgtgactttgacaaaggtcattagagatgtgactagtcgcagaaaaaaagatgcaaaacttagaatattgagctaaaaagcctagtaaggtaattttgaacccaatgcaccccccaaattgtacccaatgattcctacacatattacattgatttcccgctagcattagttacccaagataatctaaaccgcaaatcaactactctgttttgacattcccacttactctaagttagtagcaagagtattctacctaatataaacggatatctatctaactattatttccaatacgcttgctcaaacgtaacctagtcgttttacatccacagcgaattctgccaaatgagaaaattagactgctgaaaaatatacgagcaaaaaatgcacgtgtattattatgatagcaaatcataacacctaagcaaataatcacaaaagtacgtgcatggtactgatacaacagtaaaggatttaaacaaaaatgcatgaaatgaatagcctgctaattgataattattcgtcggtatcttgccttggagcaataatagtaaaagaccaatgcataaaaaggtccaaggaaatctagattgtaattgcttcactacgcattcgctattaaactttgagtgatatatggtttcaaattacgtaaaagtgaatctgtcatgtgccctaatttcaaaatatgttttgagaatctctggtgcggataa
>LFNC01000427.1_10408_21121
ATCTGAGCAATAGCCAATTATCTGCAAAAAGGTATAATGTACTCAAATCGTTTCACGCATTATCTCAGGAACTTCACGCAGTTAGGCTGAATTACCTTTTGTGCTTCACGCAGTGGACGATTATACCGAATAGTTAACGTACTTTGCAGAACCATCGGAATCCCCGTCGCATAGTCGACATAATTTTTTCAATGTACTGGTGCCGCGCATGGCAAAATGTCTGTTGATCGGCATTGATCCCCTCCATTAATGGCGCGCTCTGCATTTGTGCCCTTGCTGGCTTGGATATACCCGCGAGCATAGGGCAAAGAACTGACTTGTTATGTTTTTTGAACGTCATTTTGAACATAACCAGAAGAAAGTCACTGTATTTCATCGATTTTCCTTATAGAAATGATTCACCTCGTAGCATTGCAATTCGCCGACTNNNNNNNNNNNNNNNNNNNNNNNNNNNNNNNNNNNNNNNNNNNNNNNNNNNNNNNNNNNNNNNNNNNNNNNNNNNNNNNNNNNNNNNNNNNNNNNNNNNNNNNNNNNNNNNNNNNNNNNNNNNNNNNNNNNNNNNNNNNNNNNNNNNNNNNNNNNNNNNNNNNNNNNNNNNNNNNNNNNNNNNNNNNNNNNNNNNNNNNNNNNNNNNNNNNNNNNNNNNNNNNNNNNNNNNNNNNNNNNNNNNNNNNNNNNNNNNNNNNNNNNNNNNNNNNNNNNNNNNNNNNNNNNNNNNNNNNNNNNNNNNNNNNNNNNNNNNNNNNNNNNNNNNNNNNNNNNNNNNNNNNNNNNNNNNNNNNNNNNNNNNNNNNNNNNNNNNNNNNNNNNNNNNNNNNNNNNNNNNNNNNNNNNNNNNNNNNNNNNNNNNNNNNNNNNNNNNNNNNNNNNNNNNNNNNNNNNNNNNNNNNNNNNNNNNNNNNNNNNAACATTATTGATCTCGCAGTATGGATTCGAGAGGTTGTCTCTCGAATAACGAAAATGTTTCCTTTTGTCTCACGGCAATTCGCGGACTCCTCGCTTGTCCGGCTTGACTACGCCTGGCTCTCTCAACAGGCACTGGTGGAGATGGTAATTGACGGAATTGAAGAAGTCACAATGAGAAAGTCTGTCGAAATCATGATGAACGGAAGCACATTGACGGCTGGAAAAAAGTCCGACCTAAAGAGAGTAAAGCCGTTCAGGTGGATTTGAGATCGTGTGGTCTTTTGCCATTATTCCGAGGGGACAACTTGTGAACCGGGGTCGAATCAATTTCCAGCGTAGATTTCTCCTTTGCTTTTTGGCGGCACGATGGTCAGAGGTAATCCTAGGTGCTGCGCTTCAATCGATCAATGCTGGTTTTTCAAAAGCAACCCTTCCGACGCTTTGTCAGTGTACTAATCTTAGCACACAAAATCATCTGGGAACCGAATCAAGGACGCCTTCCGTGAAGAAAGGTGTATGCAACTCGGGAGACTTGTCAGGTCGATATTTGCGATATCGGGGTATGAGCCATCACTTGGGTGGTGCATGGATAACATGGCTTGCCTGGACGGAAAACAGGCGTGTGGAAATGATCGGTGAAATGACACACATTTCCCCCGTTCAATCGAGCGGGGGAAACGTTTAAGCGCTTATTGGGAAGTGAGTTTTACTAACGGACTCGATGGGTAANTGGTGAGTTGGAATAAACTGAGCAACACCGTCGATTTAGCCTCATTGCCAGCAGCTATGGAGCAGTTTGATGTCGGGGGCAATTCATTGATTGGttcgatcgacttggaaaaGCTACCCGAGAATATGAATAGGTTGGGCATATACataaatcagctgagtggttcgTTGAAACTTACGAGCCTTCCGGAGACACTACAATTTTTTCACGCAAGCGGAAACAAATTTTCAGGAAGCATTGAtctgactcgattaccgaGGGATTTGCTCATGTTCGATATTTccgaaaatcagctgaatgGCTCTCTCaatctgacgagattaccgccaAATATACGCGGTTTACGTATTACCAAcaactctttttctggcacagtcaGCCTCAGTCATTTACCACAGGGATTGTCGGAATTAAAGCTCGATGCGAACGATTTTTCGGGTGAAGTTTTTCTTTCCGACGATTTCTTTGACAGAGTCCATGTGCAGAATACCGCTCTGATCAAGCGGCGCGTGCGGTGAGTGAAAGAAATATAGTGCCGTGAATTGAATGCCGGCATGAATCGCGTTTCACGTAAAAGTTCGTCTTACTGCGTTTGTCACGCTATCTCATCTTTGGTGTCTCTCGAATAACGAAAATGTTTCCTTTTGTCTCACGGCAATTCGCGGACTCCTCGCTTGTCCGGCTTGACTACGCCTGGCTCTCTCAACAGGCACTGGTGGAGATGGTAATTGACGGAATTGAAGAAGTCACAATGAGAAAGTCTGTCGAAATCATGATGAACGGAAGCACATTGACGGCTGGAAAAAAGTCCGACCTAAAGAGAGTAAAGCCGTTCAGGTGGATTTGAGATCGTGTGGTCTTTTGCCATTATTCCGAGGGGACAACTTGTGAACCGGGGTCGAATCAATTTCCAGTGTAGATGGCTCCTTTGCTTTTTGGCGGCACGATGGTCAGAGGTAATCCTAGGTGCTGCACTTCAATCGATCAATGCTGGTTTTTCAAAAGCAACCCTTCCGATGCTTTGTCAGTGTACTAATCTTAGCACACAAAATCATTTGGGAACCGAATCAAGGACACCTTCTGTGAAGAAAGGTGTATGCAACTCGGGAGACTTGTCAGGTCGATATTTGCGATATCGGGGTATGAGCCATCACTTGGGTGGTGCATGGATAACATGGCTTGCCTGGACGGAAAACAGGCGTGTGGAAATGATCGGTGAAATGACACACATTTCCCCCGTTCAATCAAGCGGGGGAAACGTTTAAGCGCTTATTGGGAAGTGAGTTTTACTAACGGACTCGATGGGTAAGCGAAATATATTTCGTACTCGAAACATTTTTATGACGATATACCTCAAaatgctcgctggactCATTTGCATATCCGTTGACCCGTCTTCGGGAAACGAAGGTTTCGAATGGCAAAATGCGCTGATGCGACTTTTTTTTGCAGATATCTCCCAGGAAGGCATGTTCTTGCTGACCATAAGATTCGCGCGGGGTGAAAGGGGCAACCAATGGAAGGGTGTAATATGCAGCAACGGAGTTGTGCTAAAAGTCCATTATAGCCAATTTTCACACGGAAACTTCAATCTGAGTGCATTGCCCCACACAACCACAAATATATGGATTTGTAGTTGTAAACAGACTTTCGAAATACAGACACGGTCGCTCCCTCGAGAGCTTGAACTCTTAAATCTGAGCGTGAATATGATCTGCGGTAGAATCGATCTGACAACACTTCCTCCAAAACTTTTAACAGCTGACCTGTCGCAAAATAAGTTGACAGGGCCAATACAACTGACGCACCTACCGGAGTCGATGTGCACGTTGGATTTGCAATACAACAAGATATCGCAGCATGTCCTTTGGTACGACAATCTGCCGGGGACTATTCGTCGAATCAAACTGTTTGCTCCCAGTGAGTACCACAGAATCGGCAAGGTTCGCGCTGTGGATCCTGCTAAGGCTGTATCGTACAGGATTTTTGCAGATGTTCCAAGGAAATATATCCATTAAGTTTTCCATTGGAGTGAAACGTTTTTGAATTTGCCTGAATATATTTCGTACTCGAAACATTTTACCACGATATACCTCAAAATGCTCGCTGGATTCATCTGCATATCCGTTGACCCGTCTTCGGGAAACGAAAGTTTCGAATGGCAAAATGCGCTGATGCGACTTTTTCTCGCAGACATCTCCACGAAAGGCATGAAAAGCATTTCCAGCGACTACGAACAAGGTAAATACTACCATCAGTGGCAATCCATTGTATGTACCGAGAAACTTGTCAAACGAATTCATTACAGTGAGTTTTTATACGCGAACTTCAATCGTGTTCCcacgtatgcacacgccCTCCGCTTCAAGCGTATTTCATGTGAACCAATTACATCCCgcgctttaatccacagagaatcgGTAGACGTTCTCTTGTTTTGTTACCAGGGGGTCCGGGATTCGAATAGCAATaatcggcggtctcctgcCCCTCCTCACCCACAGTAGGGTACGAGTCCAGACCAATTACGAAGAGGCCTTCCATCTGGTGCGCGCCGTTATTGTTGATGGGAGACACGTCacgtcgattgtgccagtGAAGCTGCTACGACCCAGGTGAACTTCGCGGACGGTCGCCGGGAGGACCATTCCACGATGGGGTATTAAAGATACTGCTAATTCTAACTGATTTCAGTGACGTGTTGAGTTTCAGTATCGGTTGTACGGCCCAGCCATTCGGACAAATCTTTTTGTTCCTCAATGCTGCAACGAATAATGTCAGCGTTTTAGATTTCCATTACGACCTGCTGGGAGAGCGAAGATTTGTGCAGCCGTCCCATGTGTGGGTCAGCACAGTTGATGAAAGCGAACGAAAGCATGACGTGTATTACGTCAACGGAAAGAAAAATAACAATAGTTGGTTATCTCTTGGCTATCAATATTACTAGGCAGAAATTTGCAGTCACGTACAGTGGGAATCTTGCCCGAGTTTTGCGTCGGAAAGATGTCCTTTCACGCATTACAAAACGGATCCATTTCGTTTTAGCCTTTGAATCAAAACCATGGTGCGTCATTCCGCCAATAGCCTGGCCCGAAGAATCGATACAGGCGTTCACTCTAAGCAGATTGGGAGTTTGAGCGTGATTTGGTGGTTCGATGCATCAAGCATTGGACCCGCTACGAGGATGTTTCCACGTGGGAAGATGCAGAGAAATGGTTGCGCGATCATAAGTTTTTTAACATCCCTGAGTGTCAGGCTCATGGGACACAAAGTATGCAGGTTCTGAAAAGCGGCAagggaaaatatgaatGGCTCTTGAGACTAGCCAGAACTGCAGAAAAGGGGTGTCGGAGTATGAGCGGGGTCACTTCACGCGTGACGTTCGGGTAAGTTTTGATGTTCTGGGCAAAACTTGCTGGACACCAGAGATCTGCAGCCCCGCAGAGATCGTACAAAGTTTTAATGTCAACAAAAACACTGTGACACTTCTCATGCGGGCAGCTGGCGTCGCATGCCACAGGTACCGCTCCACTTGTGACGTCAAGTTCTCCCGCTTGGCCGTCGACAAAACCTACTTCGGTGAAAGGAAGTACAACATGGGGAAGCACGTACGTTCCAGGGGATATTGGTTCGTGACAGCGACGGAGCTTAACATCGATGGCTCCACGGGCCGTACTGTTTAGAAAACGCGTGAAGCGTCGCGACCGCCAAACTTTACAGGCATTCGCTGAGAGCCTCATTTTGAGTTCTCGATCAGTGGTAGTTTccgactgccacaaagGGTACGCCAATCTTAGCCAAGTGGTTCGTCACTTCACCGTGAATCACATCATTGGCTTGAAGAACTTGGAGACCGGCAAGCACACGAACAACGCCGAAGGATGCCATAGCGTTATCAAGCGCTGGATCAGCGTGCAGTGTTGGTGGGTTTGGCCAGGACTCTGCCACGTTGCAGTGCAATGTAGCAATCCAGTGTGTCGGCATGGCGACTGTAACACTGATGATAATGCCTGGGGCGTCCGGCTGGGCAACCTTCTCGTGTGTTTTAAAAGCATCATGCGCCGGACTACATCCCAGAGCTGAGCGATGATGATTCCGGCGATGATGAGGAAGACCTGTTGCGCCACCCTCAACATGCTAGACCGGTGACACGACTGACCGCACAAGGACGACCTGATAGGCGCATACATCAGTCTGAAGCGGAGAGTCAGCGCTCGGATAGCCTTCGTGCATCGCTTCGCAAAGGTGCATTGGTACTTGATGATGTCATCAGCACTGCGTTGTCCTCGCAGCTCGCGCGCGGATATTTCGACGGTCCACTGGAGTTGATTATTTTCCATCGGGACAAGGATGACTATCCTCACCTGAAGTGGTTTCCCAAGGACAAAACCTTGGTATGACTGCTTTATTACTCCCACCATTGGGGCATTGGCGGTAGTACGAGGCAATACAAGAGAGATTGCTGCCTACGACTCTTGTCGGATGTACGCTCCAGACATACGATCTAACGTTGTGCGTCGCATCAATCGTTTCGTGTGGCATCACTGGCATTGCGATCTGTGTGAACGAACTTTATTTTGGTGAATCTTCCTTCGCCCTCCTCGCAGGCTGTGCTTTCGACAGTGCATAAATTCCACACAAATCGGTAGTTTTCCGGAAGATCTGTGAGGTCAAGTGTTATATCTCCCCGCTGAGAGATTCAGTCTATTGATTTCACGGGCCGAGTGAGATCGAAGCGATGTAGAAAACATATGAAAATGTACAGAAGGAGGCGATGTATGAACAAGTCCTATCATAATTCCATCACGAAATTTCACCGCTTCCAAACGACACACTCGATGCCGACTCACTGCCTGTTCCCATCAGCGAACAGACTAGATAGGACTCCTGCTCTTGCGCATCGGTATGCTTGATTTCCCAACTGCGGACCCCTTCTTTGCTAGATCGGCTGCTTTCGGGAGCGCTGGATCAGGAATCGGCTTGAACTTCTTTGGCGCGTTGAGATATCCGGACGTCAAAGGATAGGTGAAGTTGGGGTGGATCTTTCTGTCGTTTCGGCCAGCGCGCTGCAGCTGCTTGTAGAGCGTATATCCGTAGGGCACCGTTGTGCCCATAAATGTCTTCTCGGCGAGGGTTTTGCCATAGAGAATGTTCTCGTTCCACGGCACTTGTGTTCGTGTGTAAAACTCATGCACGGTGTATTGTGGCAGCGTTCGCTTGAGAATTTGATCGGGGGCACCGTCGCCGCCAGATGCAGATGGGCGAAATCGGTCCTCCGCCCGTCCAATGAACCTTCCATGTGTCGGGTCAAGGTCGCGGTGGTCCTCGAGTTGCCAGCAGCCGGGAACCTTTGGGTCAATGTATTCGCCAAAAAGCCGCGCGCGAGTGAGCCGGAGATTCCATCGAGGGCATGATGGACGTCCCATTTGATTGGCAGGGATGTATGTCACACGATGGGTTGCGAGGACTGTGCGCTTGAGGGAAAACATGGCATATTCATTCGACTGGATACAGAAGGGAAGGAAAAGGAGCGTGAAATATATTCACTGGTTGAAGCGAGGGGAAGATCAATGAATTTGGCGAGAAGGAAGCGCACATTGGTAAGACGGAATTGCACTATGGCAGATTTGGTGTGAAATGTACTTTTGTGAAGGGCATTAACGCCACTACGACGAAAATTCCATGATGGAACTCTGGATGATCAATTCTTCGTCTCTTTCGGAGCCGAATGAAACGATTCATTTTTTGGGCAAGTTCAGTCGTGACTATTTCCGGTCCACTGAATCGCCGATGAACGCGAAATTTTTGAGGTCAGATAGACCCTATCGGTCACATTTCCGATCGAGTATAGTTTTTACAGGGCCAAAAGCGCCACAAAGGCTTTCCTCTCCATAGGATGAATCATGCCGGGATTTCCGGTTTTCTACGAGTAATCAAACAACAAGAAAAAGTCGCAACATAGATGTGGAGAAAATCTAATCATCCGCTCCGAGAGGGCTTTATATATCATTGTAAGATTCTTCTAAAGCTTAAGCCTTGAGCACAACAGCGCCTCCGATCTCCTTGAGCTTCTTCTCTGCGATGCGGCTGCAGTAACGTGTTTTGACAATCACTGGTCGTGTAATGCGTCCGTTGCCGAGGAGCTTGGCGTATCCGTGGCTGAGGAGGTCCACTACCGGCAGCTTGTCGTTGCCAACGCAGGCATCCCAGTCTTGGGTGGGGACCAGTGCCTCGACACGATCAAGGTTGAGGGAGGGCCGCCACTGGGTGTTGTTTTTCAGGTGATAGTGTCGCTGTCCGACTTTGCCGAAGTACCCAGGGTGGTATTTGTCGAAGTTGATCTTCTGGTAGTGCATTCCTCCTGCATTACCGCGGCCTGAAGGATGCTTTCTGTGCTTGCCGATACGGCCGTGTCCAGAGGAAACGGATCCTCTCGACTTTCTATGCTTCTTGAGTCGGGTTGGCATTGCTTATTCGAAAGGTAACTTATGAGAAAACGGTGTGGAATATATTGGCTCGTTTCGGGATAATTGAGTTACTCGAAAGTGGTAAAATGCCAGAATAATGGTACAACGGTTGAAACAATGTCACTTCTTTCCAACGCCCTTGTGGATTCTTGTTTGACACGAAGGCTATATGCGTCATGGACAAGACAGGCAGGATTCACATATTTCATTAgaaaaaaaacatttttcgCAAATCTTAAAAACAAGGTGGACTCAAAACGGTCTGAAGATTCGCAGGTATTGAATGCTGAGTgcacaattttcaaaaagcCTACTCTTCATCTCCATCATCGACCTCCGCATCTGGTTCATCGGCTTCTTCAGTTGATTTTGAGTCATATATTGGTTTCTTTCCCTTGATAAGAATATCATGTAAGATAGGGGCCTTTTCCCTCCACATATTCGCATCTTCCTCACCGAGGTTCTCGAAGTCACGCGAAAGCCACCACTCGTATGCACCAGGTCGGTTCTTCTTTACAGGTTGGTAGGACGGCACAAACCCATGAAAAGGCTTTTGTCCGTAGAGGATAGTGCGATCGTAGAATCCTAACTGTTTCTTTTTGTCGTAGACTTCCATAGTTTCTTCGTGAACCAGCTTTTCGCAGTACCAGCGGGCCTTCTTGCACATGCTATGGTCTTCTCCCCAGTTACCGACGCAGTGCAGCCACTGATGGTACAACAACCATCCCTGCATCCCAATTTTACCACAGCCCATCGCGTGAGCAAATCGTGGATCTTGGAAGTCTGTGAAATGAGGCAAGTGGAAGGTACGCTCAGGTCTTCTGTATTTGTGGTAGTCTGGATGGACCATTTTGAAATTAATCGATAGTAttcgaaaaggaaaagagAGACTGTAAAATAATGGAATTGGACAGTGCGTACATGAAGTGAAGCTGGCTATTTTTAAACTATATGCTATGTTCTCCTAAGGCTATTCTATCCGCATTGCTTAATATGAGAAAATTGAGAGAAGGCTTAAGCCTCGACCATTTGGCTTTTAAGGCTCTCTATCTTCGACTTGACATTGCTACGGCGTTCCTCCAATGTCAAAGGTCGCTTGCGATGTGTGGTGTGGTTATGCTGGACATTCTTGCGCTCTTTCTTAGCTGATTTGAATGGATTCTCACGAATAGCTTGGTGGGCACTCTTGTACATATCCTCGATCTTGTCTTCCGATACTCCCTGCTTTATGAACTCACTGAAGTGCTTTTCGTATTTCTCCTTGTTCTCTTCCTTGAGGATTTTCATGTATTCAGCTACGTGCAGTCCGAAAATGCGATTGTAGTGAACCTTTGCGTCAAAGTCGCTGCTTTCCTTGTTGTATCCAGGGAAGCGAGACTCACTGTGAGGAATATTCATGCCACCATCAACGGCGCCTTTCAAGACGCCAAAGATGCGTGCTCCGGTAGTGGTTCTTGCCAAACCAGTGTCTAAGATGGCTTTGAAAGGGCGGCGGGTTTCAGCTGCAGTCTCATCTTCCGGAGAGTAATATTCTCCGTTCGCTGCTACAACACCAGCGTAATCCTTATCGAGGCCGAATCTATTAAGAACGCGCCGGGCCAGCAACAGACCAGTAGCATAGCAAGCTGAATAATTTGTCAGACCGCACTTGACACCATATTGAGGAAGCTCATGAGAATAGGCCGCGACGATCACCTTGTCACCTGTCAAGGTAGGAAGAACCAACTGGGAGATGACATCTTTTCCTGTGATGCGAGCAACGACTCGATATTTTGGGGTGTTATATTTGGTCTTATCTTGCAAGACAAGCTTCTTCCTTGCTTGATAATCAGTTTTGCCCTGGCGTCTTCGCTTTGGCTTGACTTGGAATCTTTTGAAGTACGCCTTGGTTTTCGTGACTTTGACAAAGGTCATTAGAGATGTGACTAGTCGCAGAAAAAAAGATGCAAAACTTAGAATATTGAGCTAAAAAGCCTAGTAAGGTAATTTTGAACCCAATGCACCCCCCAAATTGTACCCAATGATTCCTACACATATTACATTGATTTCCCGCTAGCATTAGTTACCCAAGATAATCTAAACCGCAAATCAACTACTCTGTTTTGACATTCCCACTTACTCTAAGTTAGTAGCAAGAGTATTCTACCTAATATAAACGGATATCTATCTAACTATTATTTCCAATACGCTTGCTCAAACGTAACCTAGTCGTTTTACATCCACAGCGAATTCTGCCAAATGAGAAAATTAGACTGCTGAAAAATATACgagcaaaaaatgcacGTGTATTATTATGATAGCAAATCATAACACCTAAGCAAATAATCACAAAAGTACGTGCATGGTACTGATACAACAGTAAAGGATTTAAACAAAAATGCATGAAATGAATAGCCTGCTAATTGATAATTATTCGTCGGTATCTTGCCTTGGAGCAATAATAGTAAAAGACCAATGCATAAAAAGGTCCAAGGAAATCTAGATTGTAATTGCTTCACTACGCATTCGCTATTAAACTTTGAGTGATATATGGTTTCAAATTACGTAAAAGTGAATCTGTCATGTGCCCTAATTTCAAAATATGTTTTGAGAATCTCTGGTGCGGATAAG
>LFNC01000245.1_173991_184197
accgccgttagttcCTATGATGGATCCtggatcctcctggtggcgcGACGAGCATATCTTGCAGATTACTGAGATAGCTTTTTCAAACTGTGAGTATCTTCATCTACTTTGGGAAAAGTTGAGAGTTTGGAAACGTGAAGAAACCGCCATCAATTTTCATGGGACGTTGTGCGTCGTGTGGTCACCGCAGATGGCATATGCCATACCTTTTCACCTCAGACTGCTCCCAACTTGAATGCCATTTTGCATCTTTCTCCTGTAAATACGTATTCGATGACTTCAGCCATTCCAATTCCATTCCGTGGAGTTGGCCCAGAGCTCAACAAGACTCGACTGCGCCTCCCTCCCGCAGCAAGCGGTGATGGATTTACTTATCTCGGGAATCGAAAGTTGCTGAACAATTTGACGTgagtttttcgagtgaatTTGCTGGCCGATCAAATAGAGTGGATTTATCATTTTGTAGGGTAAAATGAGGTTTGAATTGCTACTCCTTGAcgcagtggattcttcgcttgggagggttgaccacgagtctctccccCAGCTgtcattgatggagatggttgtCAAGGAAATTGCGAACAAAGATGATATCTGCGGAGATgccgatgagccgaaagaaattaaagaatggaagggcgtggaaatcgaggatggggAAGTGGTAGCGATTATGTGGGGCGAATGTGATCTCAAAGGATCAGTCTGcttggaatggttgccttcctctgtaaaGGAATTCGCGGTCACGTGGAATCGACTTACTGGTACGGTTAATTTGGCATCTTTGCCCACATCTCTGAAAGGATTAGAGCTCGGAGGCAATGCATTCACCGCCGGATCAGCTATGCCACGGcatgcggtccggacgacgtgtacaatgaAGCCCTTGTGCACCTACCGAAAGTGGCGCGGACTGCGCTGCTCCGaacgttcaaccggtctctctcgcgcggcatgGTCCCGCGGGAGTGGAGGCGAGGGACAATTGTTCCCCTGCTaaagccgggaaaacctgCCGGTAGGGTGGAATCGTACCGGGCAGTGACGCTGACTAGTACCGTCGCGaagctcatggagcggattttgCACAATCGTCTCAGGCACCTTGTGCAATCTGACAGCCAGGCAGGTTTCCGAGCGGACCGgagcgccacggacgtcctaatgtggctgcgcgcccaggtgcaacccaccagcgccagtaaaacgccacggacgtccgctgtctttgtggactttagcagggccttcgactcggtggaccacgatctgcgcttgcagcgcttgcaaaaaCTCGACGTGGACCCCTACTTGGTACGTTGGGCCCTTGCTTTCCTCACTaaccgccaagtgcgtgtcagaatggggaacaggcactattcgcgcgtgaaaaaattcacgtgtggtgtcccacaaggcacggtgctcggaccACTCCTCTTCAACATattcatggaggatcttTCCGCAGAGCTCAACCGTTCAGGGGCACAGCACTActtctatgctgatgacctgacgatcgtgGCTCCCGGGCGNNNNNNNNNNNNNNNNNNNNNNNNNNNNNNNNNNNNNNNNNNNNNNNNNNNNNNNNNNNNNNNNNNNNNNNNNNNNNNNNNNNNNNNNNNNNNNNNNNNNNNNNNNNNNNNNNNNNNNNNNNNNNNNNNNNNNNNNNNNNNNNNNNNNNNNNNNNNNNNNNNNNNNNNNNNNNNNNNNNNNNNNNNNNNNNNNNNNNNNNNNNNNNNNNNNNNNNNNNNNNNNNNNNNNNNNNNNNNNNNNNNNNNNNNNNNNNNNNNNNNNNNNNNNNNNNNNNNNNNNNNNNNNNNNNNNNNNNNNNNNNNNNNNNNNNNNNNNNNNNNNNNNNNNNNNNNNNNNNNNNNNNNNNNNNNNNNNNNNNNNNNNNNNNNNNNNNNNNNNNNNNNNNNNNNNNNNNNNNNNNNNNNNNNNNNNNNNNNNNNNNNNNNNNNNNNNNNNNNNNNNNNNNNNNNNNNNNNNNNNNNNNNNNNNNNNNNNNNNNNNNNNNNNNNNNNNNNNNNNNNNNNNNNNNNNNNNNNNNNNNNNNNNNNNNNNNNNNNNNNNNNNNNNNNNNNNNNNNNNNNNNNNNNNNNNNNNNNNNNNNNNNNNNNNNNNNNNNNNNNNNNNNNNNNNNNNNNNNNNNNNNNNNNNNNNNNNNNNNNNNNNNNNNNNNNNNNNNNNNNNNNNNNNNNNNNNNNNNNNNNNNNNNNNNNNNNNNNNNNNNNNNNNNNNNNNNNNNNNNNNNNNNNNNNNNNNNNNNNNNNNNNNNNNNNNNNNNNNNNNNNNNNNNNNNNNNNNNNNNNNNNNNNNNNNNNNNNNNNNNNNNNNNNNNNNNNNNNNNNNNNNNNNNNNNATCAAACCAACCAAGACGAAACACCTCACTGGTGTCCGCCTCCttgattgcctggcaagccaagcccgcACAAACTGGTCTCCTTACTGGGGCGACCTGCACCGCATCTTGAACCCGTCGGTTCCAAAGGCCTGCCGGTTCTGCTCGGAACCCCCGGGTGCATCCTCCGCCCCCACGACCGTCGAACCGTCCCGGAAACGAGGACGGACCACCGAtgcagtcgcgtgccctgagtgcgccgtggtgcTTGCctcgcgctcgaccggggtgaaccacctcgtcacaacgcacggcTATGACCACCAGGAGGCGCTCCGCCTGCTACAGCGTGCACCGCCAGCGCCACCGGGTGATCGGACGGCAccacaaaagtgcccgtactgcccgaggatatgTCCTTCGGttgcaagtgtgaaccggcatgtcgtggcgatgcaccgagatgaagcacggatcaagcgagcgcggCCCGCACCTCAACCTGCGGCGCCGTCGGCCCAGcacgatcacatgtgccatctgtgtagctttgcgagcggaaccaaagggggtctcgcctcccatctgcttcgcacacacaacttcgaccgacgcttaccaaaacgtcatcggtcaagtgactgtgaggagtccgtggagcacctcctgttccactgcccccgcttcgccgctctgcggatgaagcatggcatccggccaccaggggacgttaaacaatggtttgagcggagagttcctgttttcctccgggaagccttgcaactcttcgacgatgaatggctccgtcgcgccggagctacgccttctgcgatttcatctctgcagaagcctgccaccgagacacgtgtttcggcttgtgcaaaatatatcttttataaatgtaaacctataataaaaactgctgcaaacgcagcggcggccctttttgggtgcgcctcccaatccctcaaaaggagagaaagggattgaaacttgagcggcacgtgctgttgcgctctcaaaaaaaaatgCATTCACCGAATCAATCTGTTtagaaagattgccagagaggatggaggagataaGTATTTTTCATAATAAGTTTTatgggtctttaaagctagagagtcttccggatacgctgacacatttcaACGCCCAGTagaaccaattttccggaagtgttgatttaactcgattaccggcggcCTTGACACTTCTTGATCTTaaagaaaatcagctgagtggctttgttgtgctgacgcaacttccaagcagtctCAAGTACCTTCATCTCGCAAGAAATCACTTCAGCGGATCTTTGAATCTGACAAAATTACCGGTAGGTCTGTCCCATTTGAGTTTGAGcaaaaactctttttctagcacagtggatctcagcgAGCTATCACAAGGATTTTATAATTTAAATCGGTCAAACAATTCGCTTTCGGGAGAGGCTTTTATTTAGGAtgtgctctttgacagagttaTTGTAACAATTGTCGGtatacaaaaataatcaaaagATTAAAAATCTTTAATCGTTTAGGTAGTTGGGCGAATTTCTTGAGTTGAAACTATGTTCAATGAAGAGTAAAGTGAGTAAAATCACGTTCGTGGCGAATACCTGCAATAATTTGGATCCTTTCTACTAACAATAGAAATGAAGCAGTCAGGTATGTTTGAGTTGAACTTGTTAGCCTTGAGAAACATGAAACGATCGTCTATTTCGgctgattttcttccaagcaatctcgCATTCTTTATCTCTaaaacaatcagttcagcgctGACtcgacggaaggccacctcttcgtggtgggttggaccagtaccccgtcgtgggggaagccaggagccttccaaactctcgtcgtgtttccgttttggcgccgaccctatcgacggccgccgcaaggtggtgggttggaccagtacccatccatggggaggttcaggaaaccgccgttagctgctatgggggatcccggatcgCCGTCgactaattctctgtggtatgAAACGCGGGATTAAATtggcccacatgaaaagcgttAAAAATAGAGGGCATGTGCGAATGGATTGACGGTTCAATCCTTTTGTGTACTTTTCACTCAAATGACCGAGGATCGCCCTTTCTCCACACTGCTgacccttcgcttggccgacttgactacgaGTCTCcctcgcagcaggcattaatGAGTGAATTAatcatcgaaggaataactCAGAAACAACGATCCGAGGAGCCATTTGCCTCGGCTCTGGCAGATGCTAGAAGTATCAGATGGCTACATGGTAACTGGAATCGTAGGGGGTATGCGCACTCGCACTCAAGCTTGTTTAGGTCCACTTCAAATCTTTCAAGATGAACTTTTCTGCCCCCAATAACCGTCTGCTTGTTAGCAATTTGAACGTAATAATCGTCAACCGACTCCTGTTGGTTATCATATTCCCCCCTGGCGAGCCTTTTTTGTGCAGCGCCTCATTGCTTGGCGTAGTGGGCGGCTTGCCGAAAGCACAGTGCGTCAATGGCATAAAGTGGCTCCATACAGCGCTTTGTTGAGAGCCTCGTTTTGAGTTCTCGATCAGTGGGAGTTTccgactgccacaaagGGTACGCCAATCTTAGCCAAGTGGTTGAACCACAGCATTGGCTTTAAGAACCTGGAGACCGACTAGCACACGAATAACGCCGAAGGATGCCATAGCGTTATCAAGCGCTGGATCAGGGCGCGGTGTTACATGTTTGGCCAGGACTCTGCCTCGTTCCAATGTAATGTGGTAATCCACTGCGTCAAGCATGACGACTGTAGCACTGATGATAATGCCTGGGGCGTCCGGCTGGGCAACCTTCTCGTATGCTTTAAAAGCACATACGATCATGCACCGGACTACTTCCCAGAGCTGAGCGATGATAATTTCGGCGATAATCAGAACGATCTGGGAGACATCTTACTCCTTACTCGACATGCAAGACCTTTTGCGGCTTATCTCTACcgttctttcttttcgttcTGTCCAATACATTTTTCCGAGGTTAAAGTTGAAGTGAACACAATAAGTGAGAGctgtgaagaaaagcatAGACAAAATCCCTTCCTCTACAAGCAGTATAATAGATGTCACTTATAGATGTATAAATATAATGTAATTCAGCGCtttcgatcactccatgtACCGTtggattatttttgtattttcggcATAAAGGATGCCACGGAAAAAGATGTCTTCGGGAGCCTCACcggaaagctcattgtttGACAGACACACATCTTCAAGTACTTCTGagagctgactgagatccactgtgccagaaaaagcgttattgttcaaacCCAAAGAGTACAGCATTGGCGGCAATTTCGTCAGGTCGAGAGATCCGCTAAACTGATTTCTTCCGAGGGAaagtttttcgagattgcttgggagttgcgtcagcacaacagagccactcagcaGATTATATGAAAGATTCATCTCCGTCAAGtctgccggtaatcgagttaaatcaacacttcccgaaaattggttgtTATCGGCGTAGAAGTATGCCAGCatatccggaagactctctagctttaagGAACCACTTAACTCATTTTTGGAAACAACGAAAAACTGCATCCACTCTGGCAATCTatccaagcagatcgatccggtgaaggcattgccTCCGAGATCTAAGTTCTCtatagatgtgggtaaagatgctAAATCAAGAGTACCAGTGAGTCCAGTGCAGATGACCTCAAGgttcctcacagaggaaggcaaccattctaaatggagTGATCCGGAGATACGCGGCTCCTTCCGGGCGCGCCGTTGGTTCCACTCAATATAtaccacttcaccatcctcgattttcacgcctttccattgtttaatgtctttcggctcattggcgtccCTGCAAATCACCTCTTTGTTcgatattccatcgataaccatctccattaatgcctgctgcgggagagacgtGTAGTcgagtcggccaagcgaggGATCCATTGCATTGAAGAGGAATAATGCGAGTGTCATTTTACGTATTGAATTTTACTCCAAGATATGATAAATTCACTTTATCTGCAAGCTGGAAAAGTCACGTCTAGTTGTCAAATTAATCACCCTTCGGCTGCCGTTGGATGTATTGAAAGCTCCTGTATACTCTCTGAAAACGCTTACTATTATTCCCTTTCCAAGATTACCTCGATGGCAAGGGTGTTATTTCCATCGAAGTGGACCAGCGGCGTAGGTCTTAAAGCCGGTGTTTGGTTTGCGACGCATTCCAGAAAAGTTTAACAAGAAGAGAGATACACATATTTTGTTGCATTTCGCAGTGATATTCTTCATGGTAATCTTCTCAGGTTgagagatccgctgaattgattgttttttgatgtttcaagtgcaatttgattgaacaacattcgattgattgttcaatttgcacacGCCTTTCaacacgtatgcacatgccctctgtttttatgccTATTTgtgtgggctaattccatcccgtgctttaatccacagaggatgagtggacgttctctcgtctcgccaccaggaagATCCgagatcccccatagcaacaaacggcggtttcctgaacctccccatggataagcactggtccaacccatcaccgagaggtggccttccatcgggacAGCACTCGGCTGATTTGATTGAATATAGAGCGATCTGAGACTGCCTGgcagttgcgtcagcacaacatAGCCACGCAGCTGATTTGTAGCGAGATTGAGATATCTCAATGCTGATGGCAATCAGGCTGATTATATTCAGGAGATATTTCAGGGCTGAGTCATATCTACACTACCGCAAAAATGATTTTTATGAGCGACgaaatctgtcagcgtatccggaagactctccagctttaaagacccacagAACTCATTCCTGAACACATCCAAACACTTCATTCTCTCTGGGAATCTTTCCAaacagatcgatccggtgaaggcatGAATGAAAGGTTTCCACGCGAATGGCATTGCGGGACAGTGGTTTGtgctgcatataccacaatTTTATAGATCTCTTTCTATATATATATAATCTTATTCAGCATGGGGTACACGAAACCGAACGTATCGGTCCCAGAAGCATTTGAGATGACAAGAACAATTTGATGTTCGAGTTTGAGTCAAACAACAGTGAAGTAAACCATAGATAAAATGTTAACCCGGATGCTGACTCCACATCCCGGAAGATCTGCCGTTTGCTATGAGAGTGGCAACGGGTCAAACTTGCCGGTTCCGTCTCTATCGCGCACATTTGACCGTTAATACAGTTTATGCGAAGAAGCACTTTGTGGATAAAACTGAGAAAAGGGGCGTAAATGGTTTAACCCCCCTGAATTTAGGTGTACTCCCGCCGTGGTGTAAGCGGATTGCTTTATTTGTCTTTAGGACGGGCAACGAACAGTTCGATGGACGCGGTCAATTCCATTTCCAGGGAAACAAGTAATAAAATACGATACGAAGATGCCACCCTGCAGGTGAGTGACCCAGTTCAACTCAATGGATTGCGTAGAAAGAGTACCCCGCTTTGTCAGATTTCAAAAAATAGTACCCTGTTCTGTCTTTTTCACAAGAAAGGTATTATTTTGAGCAAAAGCAATTATCCGTGCCACTGTCCGgccgcaaatcttctctttgGTGTGGTCCTTCCCAACCATTTGCCGTCGATGCatttcgcgtgcttccagcttccTCTCCGCATCGCCCGTCagattcgggtgcacgtccccagcccaGAAAAGAGAACGCACTGATATCTCATACAGCACACACTTGCATGCACCATGGCGTTAACACGCCACATATGTGATAATCACTTCAGTCGTGCGTTCCTCAAAACACCCACTGACCGGTAAAGACGCCCTTTGATTATCTCTttcactgagctaaatagTTGTTAAAAGCCTcgaacaaatacactatTCTGTGGCTAAAACTCAAAAAAGCCGCATAAAGTGTATCATCCCCTCAAATTACTACTAGATTCTACGACaataaataatcacgtcAATAACTCGGttattcagttcggtttAAGTCATtgcatgtgccgcttgatgagttttgtattctcaacctcaacggcgtcaaagagcgcatcagaaataaaaacctcaccccAAAGTTCATTATCTGACAGATTTagttcttcaagtccttgtgggagctggctgaggtccgctgtgccagaaaacgagtTATGTTGCAAATTCAACTCGGACATATTCGGCGGTAATCTCGTGAGATCCAAAGAtccgttgaactgattgtttgcgAGATAAAGTTCTTCGAGACTGCGTGgcagttgcgtcagcaccACATagccgctcagctgattggTATCGAGATTGAGATTTTTCAAGGCTGATGGTAATCGCGTCAGATCAACTCTCCCGGTAAATTTGTTGGCATTGGCGTAGAAAcctgtcagcgtatccggaagactctctagctttaaagacccgctTAACTTATTTTCGAAAACATCCAAATCCACTATGCTCTCTGGCAATttttccaagtcgatcgcTGCAGTGAACGAATTGTATGCGAGAGATAAgttcttcatagatgtgggtaatGATGCCATATCGATCGTACCAGTAAACTGATTGGAATCACCCGTGAATTCacttacagaggaaggcaaccattctaaatgaagtgaccctccGAGATAACGCCACCCCCAATCTATCTTTACCACCTCACTATCCTCAACTGTCACGCCCATCCATTCTCCAATGTCTTTTGgttcatcagcgtctcTGCAAATCTTCGCTTTGTTCGTAATTTCCTggataaccatctccattaatgcctgctgcgagaaAGACGTGTAGTCAACTCGGCCAAGTGAAGGGTCCGCtgtgtcgaagaaaagcaattcgaatctcatctattagtttaaAAAAATTACTAAAAAGCCGTGAATTATGTGGAAAGCTCACCAGAAGTTTCATTCATAGAATTAAACCCTTCAATGATGCATTCAGATAACGTGATTCCGTGTCACAACAACATCAGGGTGCATCGTGAAGTTGCGCCCAAACCATCGACCGGAGAGCACCAGTCGAACATCTTCTGAGCTTCCCCCTCCGATATCCCTGGTTAAAGCGCTCTGCGAATGCACATCTTCGAGACTGCTTACATGACAAACGGATCCAAGGCATCGATGTTCCACCCGATTGATTCCCACGACTTCTTCATGTGTGGGTGGAGAGGGGCGTCAATGACGTACCAATCACCATTGGGGTTCTTATACGGCAGCTGGACACGTCGATGGTGGAGGTGCAAAGATATTCCCTTGTCCTCGGGGTTCCAAATCGAGCGCAGGTTTTTCGGATACGCTGCCTCACCGCCGTACTTGGCATCGCCCATAATCGGGCACTTGAGCGCGTGTGCCGCGGCGATGCGAATCTGGTTTCGCACAGACGTCATAGGGTAGAACGACACCCAAGCGCCGTAGTCGCCTAACTTCTCGTTGACAGTGTACTCCAAGATCGACGGCTTTGATTTCTCCGTTGGGACCGGCCGAACGACGATTCGCTCACCCGAGCCAGCTTGTCTTTGGTGCTCAAACTCGATGTGCATTTTAATGCGACCGCACTTCGCCTTTGGGGTCGCCGTCAGAAGCGCCCAGTAGCACTGGTTCGGCACGCTTTTGCGTAGGAAAGAGTGGTGGAGCATTCGGAGCGTCGATGGTGTCCGTGCGAGGACGAGGCAGCCGCTTGTTTCTTGGTCGAGGCTGTGCGCCGGTACGGGCATGCACGTTTTGGTGTATTTCCA
>LFNC01000245.1_130012_140218
AAAGACGAATGGGGAGACGCTGACAGTCGTCGAGCCTTTCAGTCAGTCATCCAACCATGGCGTGTCCAAGAAGGTGTTCGATTACACCTACCGAGCGAGCATCCCGCCGAGCATACACGACTTTACCATTATTTCCAACCACGCAAGCCAGTCGGCAAATCTCACGCACAGCGGACTGATGCTGCTCGGGATGGAGCAATCCGAGGGGTACGGCATCTTTCTCCCCCACATCGGAGCGGCCCCCAAGTGGTGCGCCTACCTGAACAAGCTCGCGACGACGACCAACGCAGAGGAGAAGCGAATGGCGGTGGAGGAGGACCGCATCCACAAGGAGTTCGTCTTCCTCTCCCAGGCAGAGTTCGATGCGCTGGGGGTCGTCACGGAGAATGTGAGCCTCGACGTCATTCGCCCAATGATGAACGGCTATCTCATCGACCACAAGCACTTGCGGTTCCTTCGACAAACCATGGAGTATCAGAAGCCCTACCAAAAGGCGACAAAGTCATCCAAGCTGATTAAGAAGCTGAAGAAACAAGATCCTATCACGCCCGTCGAACGGGTGAAGGTGAGAAAGTCGAAAAAGAAGTCCGCAGACGCCGACGAGCGCTTCGTGAATCGCATGGAAGCGGCGCCTGATCTCTATAGGATAGACAAGGCACAGGAGAAGTCCAAGTCGGTGAGCGCCGACGCCAATCGAAACGCTGCGTACGACGCGATGTTCGCCGAGGTGAGGTCCCTTCGCTCGGTTGATAAAAAGGGGCTGCAAACTATGAAGCTCCAAAAGAGCGCCGATTTCTACGCGCCAGACGAGACTATCGCCCATGCGTACAGTACAGAGCACATGGAGCGTCCAGACGCTTCATCCACAGGCAGGAAGAAGAAATAGCGTCGAGCGTGTGTATGCTCGATGTGGCGGCACGTTTCAAAGGGTGTTACACATATCAAGCTCGAAAGGGGCTCGATATGTGTTTTTTCTGTCGTGGGAAAATCAAGCGTGTTGAGATGAGCGCTTTTCAAAATGGAATGAAATTTTTGATTTTGTACGTTTTCCCCAGAAAGAGAATTCTCGCTCGTTTTTGCGTATTTCAATTGACGGCTCTTTCTACCGTTTTACCCATGTACACTGCAGTTTCCTTTGCATGTGCCGACGACGGGGTCGGTAGATTTGACAGATCGATTTGCCTTCACAGCAAAGGTTGAtggagtttttcatttttagacttgatggagctgAGGGCATATGTGGAAATTGGGAAGATCCAGATGAGGTctgtgaatggaaggggataacatgtaatgctgagCGAGtagtcgaggagttttgGTGGTCGTATAAATTCGGGAATTGAgccggcacactcggtttcCAGTTTCTGCCAAGCAGCATGAAGCAGCTGACAATGACATTCAACGATCTCCGTGGGACTATAAAGTTGGCCGATCTCCTGGAGCCGCTAGAGCTCCTCCATCTCTTCAATGATCACTAACTGGTAAcctcgacctcgacagcCTCCCCGCAGCGATGCAAAAAATGAATCTCGGTCCGAATAATTTTACTGGGGAGATTTCACTAGGGAATCTCCCTCAAAATCAACTGAGTGTTGACCtgatggaaggccatctcttcgtggtgggttggaccgGTACCCTGTcgtggggaggttcaggaaaccgccgtttgttgccatgggggatcccggatctTCCTGGtgtcgagacgagagaacgtccactcattctccgtggattaaagcacgggatgagattagcccacatgaacaggcataaaaacagagggcgtgtgcatacgtgtcgaaaggcacgtgcgaattgaacaatcagtgaaatgttgttcagtcaaattgcactttaaCAACAATTTCAGTGGCATCGTGCGAGTGCCGCCTCATGTCAAAATGTGACTAGAAGGAAATATGAAAGTTACCTTGAAAATGACGTGTCAAGTGTAATTCAAGCAATCTAAGAATCACATAAAGATACGACCTGAAAATGAATACTTGGATTTCGCAAAGTTGGGGGATTATGTCGATACGCAGAAGACACGGTGAAGTAATCCCGAACTTACTCGAGGCATTGAGTGCTAGAAAAGCACTTGTAGTCAGCCTTCTGATGAATCCAATGTATTTGTTTGGCAGGTATTTTCCACATGATATCTCGGTCCTTCTACTCTTTCCTATCAGAAGATAAAGGCTTTTCTCTTTCCCAAAAAACTCCAAGAATTTAATAGATCGAATAGGAGCGCACAACAGATCAGCAATCCGCAAAGTGAGCAAATTCCGTGGGACAGCCAGGGAAAACGCAAAAACTAGGATATTCTCGATTACTTTGAATGCTGGAGGTCTTATTATTCCTTCTTTCTGCTGATCATTTTTATGATGCTTGACGATCTCAACCTTTGTGTGTTTCTATAAGTCTGGGGTGACTTTCATTTATCTGCTTTCCATTCAACTTTGAAATGGTTTCTTTTCGTTCAGATTTCACGGTGGTTTTCCACACCGGTTTGAAGACTCCATGTAGATATCAGTCGACAGTACTCTTCACCAATCTCAAGAGATGGGATAATTTTGGCGTCGGAGGACGAAACGAGAATCGCTTGTACCTAAGATCACCATGCGCCAAATTTTAATCATCGCAGTTCGGGGCCTTTAGAGTCTGGAATTCAAGTGGTTAAGCAGTAGAGTTGATGAATCAAATACGGCCATAGCGGGCCGTCGTTAAGTGCTGcatgtatcaatgaaatcGTGAATGAAAGGTTTCCACGCGAATGGCATCACTCCACCGCGATGCCAATGAAATCgtgctggccaccatgcACCAGTATTTTacccactcagctgatttccGGATAGCTCGAGGAAATTCAACAGCACTGGCTCAGACAAACAGATGCTTTCAGTCAGCTTGTTGTGTGAGCAGTGCAGTTTAATTGAACCAgttgttcaatttgcacgcaccgttcgacacgtatgcacatgccctctgtttcTAGCGCTTTTCATGCGGGCTGATTCCATCCCGCGCGTCATACCATAAAGAAATAGTTGACGTTatctcgtctcgccaccaagaGGGTCCGCGATCCTCCATAGCAACGAACGGCGGCTTCttgaacctccccatggatgggtactggtccaacccaccacgaagggccttccatcgggccAGCAGTCTTTAGCCTGCTCAAACccaaaaacaaaatatcCATAAGGCTTTGTCgtggaagcgtcgatcTGTCGAATTTGCCAATGGCATCGTCTCCACAAGCGAAGAGAACTGTCGTGATTATCTCAGATAGCTTTGTGTATATAAGAGAAAACTGAGTGTACAAAAGAAACATGTGAGTTATGTGAATACGACGCGGGTTCGCATGACGTCGTCCGATATCCCGAGGCTAACCAGAAGGTAGTTATAATCATTGGTGTTTCCCTTAAGACGAAGCCAAACGAATAGATTACCCGGGACATCCGTCCACCATGTCGCCGGTTTGCGCCAAACCTACCCATACAGAAACAACGGGCGGCACTCGGGTCTCGAGCCTTTCATAACGAGTCTTCTTTCGGTAGAAACTGTCAGCCACTGCGACCCCGAATTTTCTCCGACGCATGTTACGCTGCTAGTCGGCTCTTGAAAAAAACTTTCAGCTTTTTTCATCGGCTCTTTCGATCTGGCTCTGGAGGAGGCGACAGTGTTTTTATTTTGAACATTTGCTTGTAACTGGCCATCCATACTTCACCCTGAATATCGTGGCTGCGCATGTCTCTTCGGGCTCTCCATTCCAAATGTGGAAATTTCTATTAGAGTTTGTTGTGAAAGTATCGACCGGTCGAACCTGCAAACTCCGTCGTCAGCATAGGACAAACACTCTATCAAAATTGAAGTGAACAGACTAGCTGGGCACTGTAACAAACTCCATAGACAAACAGTTCCCCTCAACAAGCAGTAAAATAAATCTAACTCAGCTCTTTCAGTCATttcatgtgccgcttgattaCCCTTGTACCATCAACATTCACTCTGTCAAAAAGCGCATCCGAAATGAAagcctcacccgaaagctcattgacCGACAGACGTAATTGTTTGAGCCCTTGTGGTAGCTGGTTGAGATTGattgtgccagaaaaggagttattgcCTAAATACAAATAgcacatacttgacggcaatctcgtcagatccaaacatccgctgaactgatttttAGCGAGATTGAAATATCTCAAGGCTGATggcaatcgagtcaaatcaacgcaTCCCGAAAAATGATTTCTGTGAGCGACGAATactgtcagcgtatccggaagactcgctagctttaaagacccacagAACTCATTCCTGAACACATCCAAACACTTCattctctctggcaatTTTTCCAaacagatcgatccggtgaaggcattgccTGAGAGTTTTAAGctctccatagatgtgggtaaagatgccaaatcaagggtactAGTGAGACGATTCCAGCTGGGCCAGAATTCCCTGACAGAGGAgggcaaccattctaaatggagTGACCCTACGAGGCCATACCGGccccagtcaatctctacgactccaccatcctcgattgtcacacctttccattcttcaatgtcgtTCGGCTCATCGGCTTCTCCGCAGatcttctctttgttcgttatcccctcgatgaccatctccattaatgactgctgcgacagagactcgtggtcaactctgccaagcgaagagtcCGCTgcgtcgaagaaaagcaattcgaatctcatctactagtttgaaatacaaagggAGAAAATGAGAACATTTgtacatgccacatcttgcgacTCGCACCAACGGAAATATATCGACTATTACATATGATTGGTATAGACAAAAGGTATCGTGTCATTGAATTCAAAGAATTATTGTCAACATGCGATTGTAACATATTCGGCAGTAACATACTGCCACAAAGGGTACGCCAATCTTAGCCAAGTGGTTGAACCACAGCATTGGCTTTAAGAACCTGGAGACCGACTAGCACACGAATAACGCCGAAGGATGCCATAGCGTTATCAAGCGCTGGATCAGGGCGCGGTGTTACATGTTTGGCCAGGACTCTGCCTCGTTCCAATGTAATGTGGTAATCCACTGCGTCAAGCATGACGACTGTAGCACTGATGATAATGCCTGGGGCGTCCGGCTGGGCAACCTTCTCGTATGCTTTAAAAGCACATACGATCATGCACCGGACTACTTCCCAGAGCTGAGCGATGATAATTTCGGCGATAATCAGAACGATCTGGGAGACATCTTACTCCTTACTCGACATGCAAGACCTTTTGCGGCTTATCTCTACcgttctttcttttcgttcTGTCCAATACATTTTTCCGAGGTTAAAGTTGAAGTGAACACAATAAGTGAGAGctgtgaagaaaagcatAGACAAAATCCCTTCCTCTACAAGCAGTATAATAGATGTCACTTATAGATGTATAAATATAATGTAATTCAGCGCtttcgatcactccatTTACCGGtggattatttttgtattttcggcATAAAGGATGCCACGGAAAAGGATGTCTTCGGGAGCCTCACcggaaagctcattgtttGACAGAATCActgcttcaagtccttcTGGGAGCTGACTGaaatccactgtgccagaaaaagcgTTATTTTCCAAACCCAAAGAGTACAGAATTGGCGGCAATTTCGTCAGGTCTAGAGACCCGCTAAAGTTATTGCTTCCGAGGGAaagtttttcgagattgcttgggagttgcgtcagcacaacagagccactcagcaGATTATATGAAAGATTCATCTCCGTCAAGtctgccggtaatcgagttaaatcaacacttcccgAAAATTGGCTGTTATTGGCGTAGAAATGTATCATCGCGttcggaagactctctagctttaaaggTCCGCTTAACTTATTGTTGTGAACACTCAAATGCTCCATCcactctggcaatctttccaagcagatcgatccggtgaaggcattggaTCCGAGATACAATctctccatagatgtgggtaaagatgcccaatcgagtgtgccagtgaGTTCATTCCACCTGACCAGGAGCTCCCTCACAGAGGACGGCAACCACTCCGagtgaagtgacccttggAGATGAAAGTCATCCCAGTCAATCTGTGTGACTttaccatcctcgattttcaagccattccattcttcaatgtctttcggctcatcggggtctccgcaaatcttctgtttgttcgttattccatcgataaccatctccaaTAATGACTGCTGCGGCAGAGACTCcttgtcaactctgccaagcgaaggatccatTGCATCAAAGAGGAATAATGCGAGTGTCATTTTACTCCAAGATATGATAAATTCACTTTATCTGCAAGCTGGAAAATCCACGTCTAGTTGTCAAATTAATCACCCTTCGGCTGCCTTTGGATGTATTGAAAGCTCCTGTATACTCTCTGAAAACGCTTACTATTATTCCCTTTCCAAGATTACCTCGATGGCAAGGGTGTTATTTCCATCGAAGTGGACCAGCGGCGTAGGTCTTAAAGCCGGTGTTTGGTTTGCGAGTCATTCCATACAGAAAAGTTTAACAAGAAGAGAGATACACATATTTTGTTGCATTTCGCAGTGATATTCTTCATGGTAATCTTCTCAGGTTgagagatccgctgaattgattgttttttgatgtttcaagtgcaatttgattgaacaacattcgattgattgttcaatttgcacacGCCTTTCaacacgtatgcacatgccctctgtttttatgcctattcgtgtgggctaattccatcccgtgctttaatccacagaggatgagtggacgttctctcgtctcgccaccaggaagATCCgagatcccccatagcaacaaacggcggtttcctgaacctccccatggatgggtactggtccaacccatcaccgagaggtggccttccatcgggacagcactcagctgatttgaTTGAATATAGAGCGATCTGAGACTGCCTGgcagttgcgtcagcacaacatAGCCACGCAGCTGATTTGTAGCGAGATTGAGATATCTCAATGCTGATGGTAGTCGATCCGTTTACCCCTTTCTTATAtgattttttcatgctGCGCGAAGGGTACTCGAATCTGGCATTTGAGACGACAAGAAAAACTTGAGTTTAAAGTTGAAGTGAACACAATAAGTGACAGCTGTGACGAAAACCTTGCTTTAACAAGCAGTACCCTAAATGTAATATGCGCTCTATAAATATAATGTAATTCGGCGTTTTCGATCACCCCAGGTGCCgtttgatgagttttgtatgcTCTGCCTGAACGATGTCAAAGAGGTCTTCGGagataaaaacctcaccggaaagctcattgtctgacagatctaAATTATAAAATTCTTGTGGaagctggctgagattcactgtgccggaaaaggagttattgtaAGGATGCAATTGTAGAATATTCggcggtaatctcgtcaggtCTAGAGAgccgctgaactgattaaaTGAGAGATGAAGGTATTTGATATTGCAtgggagttgcgtcagcacaactgatccactgaactgatcttcttcttctttatagcgcaatttaaaaattgcacgtgcctttcgacacgtatgcgcatgctctctgcttttcgcgttaatcatgtgggctaatctcatcccgcggattgaaaacaaacagaggattagtagatgtgttccctcgtctcgccaccaaggagattctccccttggaagtaatttggcggtttcccgaacctccccaagggctgggtactggtcctgaccaaccaccttgcggtggccttcaatagggtcggcgccatgacagaaacacgacgaggggtttaaaaaggttcttggcttccccaaaaactggggtactggcCCAACctaccacggagaggtgtcctttcgtcgggttagtGAGTTGATTCCAAGTGACCACAAGTTTCCTGACAGTGGAAGGCAACCACTCCaagtgaagtgacccttggAGATTACATTCGTTCCACTGAATTTTTGCGACTTCAACATCCTTGATTGTCActccttcccattcttcaatgtctttcggctcattggcgcCTCCGCAAATATTCTCTTTGTccgttattccttcgataaccatctccatcaatgacTGATGCGACAGGGACTCGTGGccaactctgccaagcgaagagtcCGCtgtttcgaagaaaagcaattcgaatctcattttACGTTTCGAAATTTACCGTAAAAAATGATCAATTCACTCTATTTGAATCTCCTTTAGTTAGAAACCACATTTGAGGTGAAAGACAACACAGTTTATGCGAAGAAGCACTCTGTGGCTAATACTGAGCAAAGGCGTGTAAATGGTTTAATCCCCTAAATTTACTAAACTGGAGTAGAGGGGTATATGTCCGGTGAGATACTAAGGAAAACGGTGTACCACCGAAGGCGTTGCTGCGAAAATATCTCTTCCGCACGATCGAAAGGATAAAACATATGCAGATACGAACATAACCTGTCTCCCGTGCGATCTTTGAAAGCCTTTGCCGACAAAGTCACCAGAGGCGTTTTGCTCGTGGTTTGCCAAAGCGTTGAAGAGAACTGTCAGCAGGCGAAACATGAGATTTTGCTTTCGGAAATAATCACTTTCCATCAATTCTGCTCTTTCTCTTCCGTTTGATAATACACATTCAATGAGTTTGCTCGCTTACTTCAACTGTTCAGACCCACACGTGGGTCGAGTGGACAAATCTGTGCTTTCGCAACAGgtcttgatggaaatggtcATCTCGGAGATCAAAAACTGTGAGAGAAtttgtggcagtcgtgAGGAGCCCAATGATGTGATCGAGTGGGCAGGTGTCACAGTGGACATGGAAACACAACTTATCACTGAAATCCACTTGATTTGCATGCAGCTTCAAGGAGCCATCGACGCGCAATGGATTCCGGCGTCCATCGTTAAAATTAACGCCATTAATAATAGTCTCGATGACACGCTGGATTTCGCCTCCTTCCCACCAACGATAATGGAACTGTGGATGAATTTTAACCGCTTTTCTGGATCGTTAGAGTTGCAAAAGCTTCCGGAATCCCTGTGTCGTTTGGCCGCTCGTTTAAACAGTTTCGCTGGGAGCGTGTGCTTCACTGAGTTGCCAGCGGGGTTAGTTTACATCGATTTGTCAGAAACTCAGCtcagtgctaacccgacgaaaggacacctctccgtggtgggttggaccagtaccccagttttgggggaagccaggagccacccgtTGCTGCTGGGATCCTCCCTGGCAGTACCGGGTGGCGACAGGAGCTTCAACTGTCTACCACTGCCGAGGACCattggcgtcagtggccaccAAATTTTATCTTTGGCCGCCtcggagcgcgcgcatgcgtgccgtaagaaaatttcattctctttctctcctgctacgggctggggacgtgcacccgaatccggggccgatccTCCGTATAGCCCAGCAAAACATCCTAGGCCTCACACCTGGGAAAAAAGTCAGCCTTCTACACAAGGCAAACATTCTAAACCTCGATGTCATTCTCCTACAGGAGTTGCGCAtcacggaagacgaagcttcgcgGCTAGCGTTGCCCGGCTTCCATTGCTACTCGGTTGCCCGCGATGCGAAAGGTGGGGGCGTAGCAGTTCTCGTGCGAGACGGACTATCCAGCGTCTTGCGCGCCCACTCGGTCTCCGCAGCGGTCGAACACATCACCGTCTGCGTTAAAGCAGGGGATGAGATTGCCTACTTCACATCGGCATACTTCCCCCGGGCAAACAGGGTCACTCCCGCATCTATTCTCGAGCTATCGAACGATTCCTGGAGAGCCCATATCATTGGGGCTGACTCCAACGCTCATCACTCAATGTGGGACCCATATGCCCATGCCAACGCCGGCGGGAGAcacatcctcgatttctccGTCGCCCAAGCGTATGATCTCGTCAACAATGGTAGTCCGACACGTCGGGACTTGACGATACAGAAAGGCAAACTCTCGTCCCCggacgtcactctcgcgCGCGGCTGTATCGCACGCGGCTGGAAGGCCAAACCCGACCCAGACAGCGACCACTTCCTTATCAGCTTTGATCTG
>LFNC01000104.1_91440_101673
AAAGTATGGCCAATATACTGCAAGCAGCTGTCAGTTTGACTTGTCAGTGAATTTCTTGCCCTTTTCACTTGCTTGACATAGACCTGAAAGCCGCAAGCACATATTCATAATAACTCGGCGACACTATCTGCCATTGATCGAATAAGATTGCTACAAAGCATGGCAGGTCTTTGGCGGCAAACAAATGCCATTTGGCAATCGGTAAGCTCCGTGCACTGTACCCGGAAAACCCAGACGAGGGCCCgccagatatttcagaCATTCCCGGCGGAGAGCATTCGATAAATATCAAAAGTGTCTGCAATTGCTGCGGACAGTGAATTTGTACGGAAGCTGCTTTATATAGAGTGTCTACAACTCCTGGTAAAAGCTGAGTGTTTGCACACCTTATCGCGCGCTACTGGTAAACCGCATGTCTTCTCGTGCACCATCCATTCATTCATTCAAACTATAACTTCAATAACTCGATTGTATTTCgtacaacttgtttccaatgttttcgctgtgcACACTCGTGGTCGCCTCTGCTGATTTTCaaatattccgcctggTGATAAAAACTCCCTTctgctgcaatggcaaaccgctttaatggaccgtttttattcacCGAAAAGGAAAGTAAAAGCGAAGACCAAGAGTACAAAGgaaagtaaagttgagcgaGCGGATTCTTTAAGaaatgcccctttgcgtgactattgcgagtgggAGAGTGTGAGGTGCGTCGAAGGGATTGTGGTTGAGGTAGAACACAAAAGCCTCGTGGTAGAACAACAAAAGCCTCGTGATGAAGTGTTGGATATTCACGTGTTGCCGCCGACCGTGGAGTATATCCGTGtaacaaaatgctcgctgCGTTACAAACTTCATATGCGAGCACTCCCACGAGCATTGAATGATTGCAACGTTTCACAAAATTGGCTTTGGGGGCCTGTCGGcttgcgaacccttccggagcaccttgtgcatctcgatTTGTGTCTGAatcggctggttggtcctgttgatctcacGGAATTACCACGAAATCTTAGAACCCTTGATCTGTgggacaaccgtattcggcaatcggttatcttctttggccagcttccaccGAACTTGCAATACGTCAGGTTTCACGTTGTTATAAGAACCAAccgaatcggcgagctccgcggcacatccacggaaaatgtgcaAAAGCTTGAGGAAATGTTCCAGGGCATTCCGttgaaacacattcatatagaatgagaaatttccgCGAGGGCCattccgcacgctatagttcgaaaagagtctATAATTCTATAATGAtaattctattttgcgttttgTGCTTTGGCTGGAAATCTTGCGTGTGTAGTAGTAGatataagcgacaataagaatgaatgaaatgttACGAATATACGCGCCATAACAATCTATTGACCTCCGCAGGATTCCATCCAGCGTAACGGCTTCGCACCTGGCTGAGTCAATTGACACGTCCTCCCTTCCGCTCGAATTCTTCGTTTATAAGTGCTATTTGAACGCTGACTCGTGTCAGCTGAAGATTTGAGGAGAGTTGAGATCGGAAATGGTCGAAGAGTAGTAACTTCTGCTCCCAACGTTAAAATGTTCCAAATGAACGAAAAGCATTCCACACAAGAAAATACCGGAGCGCTTGGATGCGCGGTGGGTTGAATTCCCCTGAATTCTAGACGATATAAATTGATTCATTTTTCACCTAATGGTGCTGAGAAGAAAACTGCTTCTTCTGCTACTGCAATCAGGTTTCACGCATGGAATATTTTCATGTTGAATTCTGTGGATTCATGGTCTTATCGTACTGATGCAGTGATAAGAGTACAGTCACCAAATCGCACGGCATATTTTATGTTCAACAATACTATAAAAACTTTGATATTCAATCATTTTCAACAGCTGTCACACATATCGGCATTCGCTGCTGTGAGCACCGCTTCCACTTCTCCCAAGTGCTTGTCCGGGATTTGTATGCTTCATAGAGAAACAGCGTCCGTTGCTTTTGCCTCACCTTTCTCGTGTCGTGTCTCAACAATCAATAGCAGGCGTCATCATAGATTCACTATTTGGTGACTCGGTGCAAGACTCCGCACAATCCGAAATGTATTTACCTGTCTCCATATAACCATGCTACGATAGAAAGCTATCCATGAGGGGCATGCAGCTTaacgagaatcgcttttccgCTGACCCGCTGGAAgaccacctcttcgtggtgggtcaggaccagtacccatccatggggaggtgcaggaaaccgccgtttcttgccatgggggtcccggatcgttctggtggcgagacgagagaacgtccactcattctctgtggattaaagcacgggatgagatgagcccacatgaacaggcataaaagcagagggcatgtgcatacgtgtcgaaaggcgcgtgcaaattgaacaatcagtgaaatgttgtttgatcaaattgcacttttatgGAACAAAATCCACCTCGCCTGATCGTCAGGTCCTTCTTCagaagaaggaaaaatcATAGCACCTCACCTGACGAGATGAATTTCCTGTGTACGCAAACGGTTGTTTGAGATGGTATGCCAAAAGCAGCGCCGAATGATAGGGATTTCCCTCAGTGTGCACTTATTTAACATCTATCCGAAAGGCACGCTGTAGTATTGCGTTCTACTTGATAAAATAGAACAGGAGCGTAGGATAAAGAGTTTTTGTATCTGACATCAGACATTTCGCTTTCTTTCGACTTCGATATTACTTGTGCACGTTCAATATCATGGAAAGTGCTCACATTGGCATTTTCATTCTATGTGCcgacgacggcatcggAAGGTTTCATCAATCCACGCTTTCACAGCAGAcgctcatggagcttttcatttttggGCTAGACAACCCCGAAAGTATATGTGGTAGCCGAGATTACCCCACTGACATATCGACATGGCGTGGCGTCGGTTTTAATCAAGACGGGGAAGTCAATGAGTTTATCTGGGCCTCTCAAAGAAGCGATGAGATCAGCACACTCCGCTTTGAGTATCTCCCACGTCGTATGCAACGCCTCGATGCGTCTGAAAATACCCTCAGTGGAACAATcaaacttgctgatcttcccGAAACGATGGAATGTCTCCATCTCCACAAGAACCACAATCTGTctggtagtcttgaccttgACAGCCTCCCCGCGGCGATGCAAAAGCTGACTTTGAACCATAACAAATTTACTGGGGAAATATCGCTTGAAAATCTTCCCCAGAAACTCGAGTATCTCGACCTCGCCGAAAATGAGCTGACAGGAGCAGTTTGTCTAACTTCCCTTGCGCCATCCTTAGAGTATCTCAATCTAGGTGGTAACAACTTGAAAGGTTCTCTGAATTTGACGCAGCTACCGGATTACATGGAGCTACTTTTCCTCCACAAAAATGCATTCTCCGGTACAATAGACTTGGGACATCTACCCAGAAGCCTGATTGCCCTATTTGCGTCTAGCAACAATCTGAGNGTCGGCGCTCAGCTTAtgcagagggcatgtgcatacgtgtcgaaaggcgcgtgcaaattgaacaatcagtgaaatgttgtttaatcaaattgcacttttatgGAACAAAATCCACCTCGCCTGATCGTCAGGTCCTTCTTCagaagaaggaaaaatcATAGCACCTCACCTGGCGAGATGAATTTCCTGTGTACGCAAACGGTTGTTTGAGATGGTAtgcgaaaagcagcgccGAATGATAGGGATTTCCCGCAGTGTGCACTTATTTAACATCTATCCGAAAGGCACGCTGTAGTATTGCGTTCTACTTGATAAAATTGAACAGGAGCGTAGGATAAAGAGTTTTTGTATCTGACATCAGACATTTCGCTTTCTTTCGACTTCGATATTACTTGTGCACGTTCAATATCATGGAAAGTGCCCACATTGGCATTTTCATTCTATGTGCcgacgacggcatcggAAGGTTTCATCAATCCACGCTTTCACAGCAGAcgctcatggagcttttcatttttggGCTAGACAACCCCGAAAGTATATGTGGTAGCCGAGATGACCCCACTGACATATCGACATGGCGTGGCGTCGGTTTTAATCAAGACGGGGAAGTCAATGAGTTTATCTGGGCCTCTCAAAGAAGCGATGAGATCAGCACACTCCGCTTTGAGTATCTCCCACGTCGTATNGctaaaaaaaaaaaaaaaaaaaaaaaaaacaatctGAGTGGAACAATCAATCTGACCGATCTACCCGACAGCATGGAGGCCCTGGAGATCAGTAAAAATCAGTTGATTGGTAGCCTTGAGCTGAATAGCCTCCCCGCGACTACCCTGGATCTCAAACTTAATGAGAACAGATTCACTGGTGAAATATCTCTGGATAACCTTCCTCGCGGACTGAGAGATTTGaatctttcaaaaaacCAGCTGGTTGGTACAATATGCCTGACTTCACTTCCGCCGGACTTGGTGTATCTTTCTCTAAGTCAAAACAACTTGGAAGGttcattggacttcacacggcTTCCTGCGGTTATCACAGTCATTGACTTTAGTGAgaatatgttttctggTACAATTGACTTGGGAAACCTACCGAGATATATGCGACATTTGAACGTTAGTAAAAATAGTCTGACCGGCACCGTGCGAGTTTCACCGACAATCATTTTTGAGATGAGTGGAAATGATAGTCTCGTAGTCAAACAAAGGTAACACATACGGCATAAAATTGAATACCGCAGCAAAATAAGCAATGTCCGAGCAATATTGATACACAAAATTTTAGTCACTTACAGAAAACATCTTGTCTTCGCACCGTTGTGCTGGATCAGGTAGCGGAGTAAATGAAAAAAGTATATGTTTGTCAAAGTATTCTCCTATCACACAGCTCAAAACTTTTTTAAAACATTATGGCGCGTCACTCGACTGAGCGTCTGTCCAGCATTATGGATGTGGTCGGGAGCAGCTCTGCCAAAACATTACATAGTTCGCCACTTCACCGTGAACCACGGCATTGGTTTCAAGAACTTGGAGACCGGCAAGCACGCGAGCAACGCCGAAGTATGCCATGGCGTTATCAAGCGCTGGATCAGGGCACAGTGCTACAGGTTTGGCCAGGACTCTGCCACGTTGGAATCCACTGAAACAATCCAGTGCGTCCCTCATGGCAACTACAACACTGCCGATAATGATAGGGGCGTCCAATCTTCTCGTGCGTTTTCAAAGCACATAAGATCATGCGCCGGGCCACCTTCCAAAGCTGAgcgatgaagaaaataatGTGGGTGACCTTCCAAGCCTCCCATGACACACGTGTCAGGGGAATTCAACCCACCGCGCATCCAATCGCCCGGTGTTTTCTTGTGTGAAATGCTCCAGCATATagcaatagtcacgcaaaggggcattcCTTAAAGAATCCGCTTGCTCGACTTTACTTGTCggcgaataaaaacggtccattaaagcggtttgccattgcagcagAAGGGAGTTTTTATCAccaggcggaatatttGAAACATCAGCAGAGGCGACCACGAGTGTgcacagcgaaaacattggaaacaagttgtacGAAATACAATTGAATCGAAGGACGGTGTTGGCAAATCGTCGACTGTTACAAGAAGGTATGCGGTTTACCAGTAGCGCGCGATAAAGTGTGCAACCGTATTGTTCACACTCAGTCAAACTTGCTGTACCGTCGCACGGAGCTTATCGAAGCGAATTGCTCCAGTCGGCATGTTTCTTTCTTtgtttgaaagtgcaatttgaatcaatttgcacgcgcttttcggcacgtgtgcacatgccctctgcttttatctttattcgtgtgggctcatctcatcccgtgctttaatccacagagaatgagtggacgttctctcgtctcgccaccagaACGATCCGAGACCCCCATATCAACAAACagcggtctcctgaacctccccatgtATGGGTACTGGTTCTGACCCACCAAGAAGAGGTGGTCTTCCAGCGGGTCGGCGCTCAGCTTATTTTTGGAGAGCTCTAACTCAGTTAGTATGCAAAAGGAGATGATGAGGCAAGCCAATAAGAAAAGTTTTGAACGTAGAGATGTTTTATATTTTCccttatatgtttgtataagaATAACGGGTTTTCGTATAAGAAGGAGGTCGTCCCTCGTATGTTGGTATAAGGCCCCTTATAGTTTCTGCAAATGCTTCATAAGAATCTTGTTCCAAGGCGAATGTCAGTGGGGGCATGTCATCGATGAAGGTAGAAAGTACAATACCGAGATTAAGGGAAAGGGAGTTTGAAAGCGACATGGAAGTTTATGGAATGGACACAATGTCTGATGGTTAGCAATGTATTCGATCTTCGGTATGTTCCAGTTGTCGGTCTTTCTCGTAGTGTACTCCAGTAACAGTGGATTTCGGTATTGAACATGGAGTCAGTACTGCCTGCAAATCGCAGCAGTCATTTACTGTATCAACCCACAATTACTCTCTTGGTCCAAGCTCCGACGCAGTTTGCACAACTCTAGAGCGTATAATCACCATCTGCAAGAATTCCGCTGAATTGGCATTTACCACTCAGTCAACTCGGCTCATCTCTATAGTCAGCCAGAAAAGCCTGCGATCATGGAGTGAACCCCAGAGGCTCAGGTGAATGCCTCACGTCTACCGATAGACGTAAATCTTCGTCGATCTTGTGCGTTTTTGGAGACACTGAGCAGCTTCGGGCACAGTTCCATACTATAATAATCGCATGCGTATCCAAGAATTCTGCTTTGTGATCCCGAGATCAACTACATGGTTCAATTTCGTGATTGAAATCTCGAACATATTTGGATCGCAAATCAAATGTGCATTACAATAGTAGCAATACTTAAACCCCGAGAATCGAATCAAAGAATGAATGCTAATGCATGAAAGTGAAAGTTCAGCGTTGGTAATACGTGTCATCCCATTGTGTATGGGCACAACGTCATATTTCATTTGAACCACTGTCTTTGAAAAGATCCCAATCTACTTCTTTCGTATCTACATTGAGTTCAAAGTACTCTTTGCCAGTGCACTTATTCTGTAGGACTGGTTTGCTACGGCGCCAATCCGAGTGATCGCCCTCGTCCGCTGATGCCTCTGCGAGAAAGGATGCTTGCCATGTCATGAAATTTTCCTGCGTACAAGGCAGAAATGACAGCGGATTGTTCACATTAGATCTCTCCTCAATATCCCCTTTCTTCTCTGCTTTACTACATCCATCCCCCCGAATGTTGCTTCTGATGCTAAACCCTTCATTGTTAGTGTACTGAATGTCCCTCTTCGCTGTAAGGATTGCAGCCATCAAAGAGAACGTTCCAGTGAATCTTTCAGCAACTCCTTGCAAAAAAACTTGTATGTCCTCCAAATCTTGACAGCACGCAGTATGCGCACAAATTCTATTGGACCAATCCGTGTGAGACCGTAAAATGTAAGGAATGTTAACTTTGCATGCTTTGTGATGTACAGCGACGCGGGCACATGCCAATGGATAATTATTGGCAAGCACGAACGAAATTTGAAGGTTTGGGAAAGGATACTCCATTTTGCAGTGCTGAAACATCTTGTTTTCCGAATTACTTACCTCGGCGATCTCTATTTGGTCTTTAAACATGTAGCGTAGCGATTCGCCCTCAAAGCGAAATGGATCTACTGAAGGATGTCTCTCGATCATTGGTAACTAATTGGAAGATATAGGGAGTAGGAAATACATTGCGAATCCTCATGCACACTTATACTCGCGCTTATGCTGTATATACAACTTAAGCTATCCCCGCCTCACTCAAGAAAGAACTTAACGACTATTATCCATCATTGTCAGTCGTATTCTATGAGGTACATGAACTGCGCTATATACTTATAATGAAACAAACATTTATTTTACAACAAGAATCCTTCGGTCAGAATAATATTGATAGCCTAAACCCCGTCTTGGGCTCAGCCAATTCTTTGAAATCCGCAATGACATTGTAATATGAGACTTCCAGCCGGCTAAGGTGATGGAAACCAGCAACTACTCGAGCATCATTTTTACAAGGCTTTAATGCCAGCTTCCGAGTTCCACTTATTAAATCATGGATCTCCAGTGTTTAAAGCGTAGTAGTCACTGAAAATAATAATAATTAACTAGTGGTTTTCTACACTTGATCACATCAAGAACATCCCTAGCCCTGATGTAAGAACTTGTAAGGTTATTGTTGGATCACTATCATTAAGGGTAAAAACTGTGTACGGTTTTCTTCATACGAGTTATAGATACACCAATTCATTAATCTATCTTCAGATTTGCTCATTCACATGAGGTAGTACTTGAGCGATAATGCTGAATGTGTAACAGCTTCCATGGGGTAAGATTTGTTTAGTTGCAACTTCATATATAGTGTCGAACGACTTTATTATTCTCTTTAATACCCCATTTCCAAATAGAACATGCTTCATCAGTAGAACTACCTACACCCCTATCGAAGATGACGAGTCTCGCAGAGCGGATATTTCGTTCACTCAACAAGCAAAGATTGCCTTCACTCGACGTTGACATAATTTGTGTCGTCAAAGGGAACGATCTTACAGGCAGGTACACAAAAATTCTTACAATTTGTAAGGAGAAAAAAGTCCATGACAATATCATACTTGCAACAGAAGACCGACTTCTTGCGTTTTCCATAGCGGTTCGCGTACTTTTCCAAGATTACTACCAAAAGAGTGGACGCAGTGTTCTTGGAAACCCTCAAAGAAGTTGTTTCTGGAAGCCCTACATTATCCCTTTCTTAGATGACTGTATATGGAATATCACCACGATGCGTCGCCTTATTTTTGACCTGAAGCTTGTGGAATCATTGAAATCTCACAAAGCCCATCTTTCTCGGTTAGGCAGTTCATGTCCCATGTGGACGCTGGCGGGCCACTCAAAATCCCCATCAGTTTGTTTGAAACATCCCCTCATTTGCGCCATTCGTAGGCTTGTTTTCCAGGTGGCTTTCGCTTCGGAATGCACAGGGCACAGTGTGAAGCTTGCATGCACTGAGAAAACGTATGCTACGATGCCCCAGGCGACGTTTGTTCAAGAAAGCATCGAGTACGGACTAGGATCATACGCACTTTATCTTCGTGTTATCAAGGAACGTGTCGATGAGGGCCTTTACGAGGAAATGAAATCCATACCGCTCGAATTACATCAGGACTTTCAAGCTTTTTCCCACGAAATGAAGCTGGTGTTCCTGACAAATATTATCTTCGGTGGAGATATCGAACTTGAGTTTGACGCCGAAATACGAGTTGAAAGGAACAATATCTCCTACCACACAATTACAATTTATGCTTTCTCAACGAAGGATTGTATATCTCGCATCCACAACGCAGAATACCCTCGATACAGAATAGTGTCAATCACGAGTGCTGGAGACAAGAAAAGTatcaaaaaacaagctTGCAAACTGGCGTTAGAGAAATTGTTCGATGCACAAACAGACGCTTGTGAGGATGTCATATGCAAATATGACACCACGTCCAAAACTGGTCTCTGCATCTCAGGAAGCTATGAAAGCACATCCCTGTCCGGGGAAAGAGTCAATCCTTCCAAATCCTTCGGTACCGCTGTACGCACTTTTCGGTCATTTCTACCAAACGCCTTTTCCAGAAGTCTTCTGCGATCATATCGCGAGACCATAAGTGGAAAAGGGTTTGGTTTGATTGAAGAGAGAGCGAATTCCCGGCACGCAGCCCTCATACTCTCACGATTGGTAGACAATGACTCGAAAGCGTATCGCGATGATATACAGACGTCACCCCTTCGCTCCCTTCTCGAATGCTACAAACAGGCGATCCATCCAAAAGTGTACCGTATGCAGTTGCAACGGAAGCTTGAAAGGGCCGAAAACCTCTGCAAAGTGGCAAATCTACACAACGATGGGATACTTCGCTGCATTGCGAAATCCTTCTGTTGCATCTACGGCTTTCCCATTCACACAAACATAAGGTTCCTTCCCACACAGGTTCCCTATCGGTGGGTCTCCTGCGTATATTTTCTCAGCAACGCCTGCGATATGGCCACAGATTACCAGACAGAAATCCCCACGGCAGACATGAAACTTCCAGAAACCCACTGTCCCCTCGCAATTGCGAAAAGTGAACACAGGAATGACGCAATGTATGCAGCGTATAAAAGTCTCGTCACTGCGCATTTTC
>LFNC01000002.1_107431_117658
aaaagtggaggtcgtccaatgttttgactactcgacgcggcctttctatgcgttttccgagaaagctacgagactgtttcaacctgatgtttgctgatatcggtggaccacaagtggagctaccaagagagattgctcgacagaatattgtcgaatggttgattggcaaccccatggaaagttcccactatgaaaaacgtaaagcccccactgtggaagggggtccaaaacatcggtagccgcgtgagatcgacatatcccttctgctatgcgtagctgttatctggggagagcacgccatgatgcgtctctatggaatctgttgggtatacaccccgagcgaatcaatcccacacacatttacattgaatatgctccaacaagaaccaaaatgcaatgccagaggaccgcttttcggtggacgaatattcttcatgtcgtttcacttctccacacactggtccaagaatgttttgcaagcgcaatttagtgacagagattgcggaagcttggcgagcttttcttgtcgaatccacctcaaagtggtattcgttcgttcagtggaacggttgacctcacaaatgcaaggaaatcgttggcattttgccagattctgagcacagtgcttttgtgtcgggctcttgttcccatatgccttcggcaacagagttacctgcatgtttgagcatgcagttttctatgatgtgcgtcgtgcacttgaaatacacgactttcggcagaaattctctttgcctgtgtgtgcgtgggatcgttgatgcatggcattggaatagactttcctcatgagtccgtgtacttcctcaaaagctcaaagcgctccacgtgatattccttagtctcggctggaacgaatgcccaccctatcatagtcagcttgttatgcctgtccaagcctgatggcaccaggtgaacacctcggaagttcggtgccgctgaatgttgtcaagatacgacacattgatgctgtacatgcataactccagcttacccacaaaaatcactgcaacaaccagcagctggttatttcggacaaccgtggtagcaaacctattttcacggaatgtgttaaacaaagcactgtaactttcctcggcatagttcgctatggtgacgcgcttttggctgcacttcaatcagagacaccgattttcaaaggcgatatgccatcgccattttttcggtggatcagctgacttgataaaaagtcacccggctttctggtgagggctgtagaattgaagctactgctcgcctggtatgcgagtatgtgatcttttcccgtaagatgacgatttgtgtcatcgtgcatgcatcagtggttcagttgacttgacaagtagtttcgacatgatgagagagacccaacttccctctgctggaaacccgtttcattctttcgaatataataccgatattccgtatgcatcttgctgttgattgagcaaggcaaacttgcgccttacacagtacctcagggcagatgtccacttttttcaggcgcctctcactgacaagcacccaaagattgccggcattcttttggcgccaagtagccagcgcaaaattgtgctttattgcatgcgcttccatttccgctgtagcaagttggcaagacggccatcgtcaggcagctcctgttcagccaatgtggaatggcactctagaaaatccgctgcgtccggcaggtactcggcgtcgcgatttccaggaggtgccgtgtctgtgaacattttcaacgcgagaataagcaaaacaaaaacaaaattcgctctgacggcgttgaaaaaagattcagcagttcacgatgtggacacactttacctcgtacaagagaaaaataaagctcgacgcattttgtggcgaaaatacaaaatgcgtatacttttacccaaaaaaaattagttaattgtttttgactttcagtaattattttgattttttcattgattatttcaactactgaatcttgcttactcgtgctcaaacagaatttgtgtattctttttctgataaaattccagctttacgataacaatgaaaatcactgagttacccgtagagtccactttttacgaagactcttcggatgcaggttcatcaagcgacaacgagttcctgagttactttgatgttctttcacctcttattaattccaatttcttcccatcgggagaaagcgacgatcagccttacgatgatgagcataagggctttctcgctcagcgttgggagtcacgccaacttgctacgctggctgatcaggcgtatgccaatgaacagaatcgctccctggtcatatggaagcgacggaatacggggaattcttgggttctcgtctgtccgacgaggttaaagcaaggagtgcttgacccagaagtcaagtgcaaagcccaggtatctctcgcattctcgaggaagaaaagtcacgcagaccttccgtattatatccgccggaatagcactcacctagcgcacgcggaatgcggtggcttcagaactgcgaagggtgctcatattctcaaaaatgtcacttttcaggcgctgattgccgaaaacaagaaggcgtcagctgctaccatggtcacaatcatgaggctggccactcgcaaagacaaaattcgcgcgaagggatacacctttcagcgttgccgccgtagcttgatttctgacgatatcaagtcggaatcattgagatgtcagcttattcagcctctccgtaaagcttggtcggcccttccagaaaacggccacgcggaaatgaggtccctcaatggcgagtttgaaatgggtggagcggtgtacgctgcaggtctgtacgcctgcatgcagggaatgaacgtgtctttccttgacatgtcgcactcccactcgaatttatatcacggggtgcacgtgattctctgcgggcaagataggggaggttccgtgaccatcgtcgcgcatgctctggtagctaggagaccggagagtactatgacaaggccttcgagatattctgctcgtatagggacagcttgggcgcatcagtgctgaaggattggccgagccagccaggtcacgtgcagttttcggaccgcatgaagggcatcgcaaatctgcacggcttgcgctacgagaaagctgtgcacaggaattgcacattccacatcttcaataatgtgcaaaggaactgcggaaagttcccagaggggttcctgtgggctattcaggccagcgaatcggcgacgcagtacaatgagaaactcttaaagttagaggcattgtcttctgacgccgcccattatctgcgaggcatgaagccagaagagtggtgcctctggccgcatgtctggacacatgctctgcatggacatcgcaccaacgattacgcggagtcttccaactccgcgatactgcaaatccgtgccgtgtctctcccttgaatgcccctgacgcaatgttccagcaccagatggagcatttcgccgaccttcgcgcatcagcggagaggagacttgaaagggggcacatcgtgacatcgtacgcacaaaagatgtacgacgccaagcgtgatcttgcggcaagttattccgtaagcttatcaaataaacgctacggctatgcggcgcggcgaactagcgagatacgaagtggaccttgcagacttgacatgcccctgtccgtattccgttcaatacgagcttccatgctgccatctcatagcggttgcccagcgtcaagggcttacgcgtgataacgatacctggatgcgcgcaatcagttcgaagtttctgcagagggattattatgggacaatgcaaagctgtgttgtaaggcaggttccaatgcagcacctcagtcccgacggagtgacaaagggccatgccattgttgtgccgaggcggcgaggacggccgaagaagaaccgcataaaagaggcaaaacctgctacctctacccccgccgcaaagaagccgcgaccggcccgatggatggccacctctacgtggtgagtcggaccagtaccccgtcctgggggaagccaggatccttccagcctctcgtcgattctttcgaagttttgttcgagttttggcaccgaccctattgacgaccgccgcaagatggtgggtcaggaccagtaccctattgtggggaggttcaggaaaccggatcctcttggtagcgagacgagagaacgtctactaattctttgtggtacgaaatcggtcatatgaaatacgcttgaagtagagggcgtatgcatacgtgtcgaaagacccgtgcaaaattatgcagaatcaaatgccgccgaatgtgctatagtttgactgtaccaggcacatatacatacactgcaaagccagtgagactggcaattatgacattgcgcgacgcatggccgattcagaacagcgaaacggaggacgcttacaaatacaatcgtggtttgctgcggggcaagtgttccgtggcagcggattatagatggcgcatcgactcgaagacatggcgtgtgtgttctcacttcagaacaagggccttacacggctaccgaaccagcaatattgtggaaagtgcaaatgcaatgatcccgagcgccgtatggagccacttttacgcgcttgacacgttgcgcatgcgaaaactccgagcatgtaccgagcgcaagaacacgccaccaaaggatgatctactcacagagtatgcacaagaagccttgatgataatcaatcgaagcttgcaaaaaaggttcatctggaggttctcaatatatgcgccgccacctttatcagaagagacgtgctattcagatttctgccaacctcgatactcttacctctggtaccttagctaccatgcagtcacttgatagccttggcgtctgctaaaggtgagttgagaaaccacggagagatggcaagaaggatcaatgtgaaaaagaacaccgtcgcacttctcatgcggaccgcaggcgtaatgtgaaccgtcgcgaccgccaaactctacaggtattctttgagagcctcagtttcggcccaacatcagtggttccttctgactgccacaaagggcacgccaatcgcacatacatcgtcacagcattggtttcaagaacctggagactagcaaagcacacggacaacgccgaatgctgccatagcgttatcaagcgctgcatcaaggcgcagtgttacaggtttctccaggactctgccacgttgcgatgaagcaatccagtgttgacccgttggaaggccacctcttcgtggtaggttggaccagtaccccgtcgtgggggaagccaggagccttccaaactctcgtcgtgcttttgttttggcgccgaccctatcgacggccgccgcaagttagtgggtcaggaccagtacccatccatggggaggttcaggaaaccgccactcaaaccgattcaatcaaaagatggctgaaaagtgctgttgatctcagagatcaacgcgcatccggtcttcaccattgctcttccgcaccgcatcgagctccctcaccaacggcaagtcatccggggtgtcacacgaaatattatctctgcgaagcggacgttttggaggtcgagaaaaccaatggcagaatgacccgatggatggcaacttcttcgttgtgggttggactagtaccctactgtggggatggggaggttcaggaaaccaccgtttcttgccatgggtgatcccggatcctcatggtggtgagacgagaaaacgtccactcattccctgtggattaaagcacaggatgcgatgagcccacatgaacaggcataaaaacagagggcatgtgcatacgtgccgaaaggcacgtatggcgattgtaacacagctgacgatgcctggggcgtccggttgcgcagtcttctcgtgtgtttcaaaagcgcagatgatcagccaaatgacatcgcaaagctgagcgatgatgtcgacgacagtctacgccttcctcgacgcggtcaaccgaggaaggcagtggccgtgtgaggacgaccggataaacctgcgcgtgaccaagaaagtgaggatgagaccttagatagctctctatatcactttgtaaagatacattggtacacggtgtgtcgtcgcaagttgatattcttacgttctgttcgagcgaagatgagtatccctaccagaagtgatttcccaacgacaaaaccttgatatggccgttttgctcccattattgggtatcaccggtaatgcgaaggagacagccaaatcgatgcgtagcaggaagtgcattttgtggcaccactgatattcctgtccatgggtgtatcactgtctatcacacactcttcacaacgctctctgcgttggttacataatgccgccagctggttcaaagatcttccctgcgagaagaaagaacacatttcagcgcgatggtgcatattgattcctttcgcatttggtgaaatgaaagaaatggaaatcaaagagagttgagcgagtacttgggcaataccagatcaccaaaggagcaacatagcttaaaaatatagcgtttataggttattcctcactgaacgtcgaagttactgcttctttttgttcttcttatcggtctttctcatgtagaactggagttctgctccctcaagaagctggccatctgcccgaccgacttgtcccgggcgtgaggtaattttcgccatcagtcttccgaccttaaactgttgctcgaaggatttttcgagggcatgagctggcttatggactgatttgggcgccttcacagcggtctcatcagccttttcttctgccagctttttctttccgagtgctattccatatcgtttgtagtaccagtctctgaagggagaagcatcaatgagtacgacacagcccttgacgagcgttttggtacgaatcatttcgttggacgtggcgttgtaaattacatcaaggatctttacatgtcgggtaatagtctctgagccccaggagaagttgccttcgtgcagacgcagcgcgcggaacttggtgttgcctccgcggacgcgaaccttgcgcaccctagtgtccggcataagacgggtgtttgcgggaagtcttcccatctcgtacttcttcttcttgcggtgaatggacattttgcccccggtaactctgcgcttgtgcaggcgcgatcgcgtgattcccattcgtaataattaaaactcgcaaggaaaaagagtgatttaggtgatgcgcgatagaagcgtttgccttgtaaaagaagtaccattgtcaatgcgattgcagcttttcacatagaacgacaataaatccgactacagaaaagaagatcccacaaaatccaagtaagaagtttaatgccatttctgttcgagacattttgcttcggaaaacaatgaagtacattgtggcgggaattgtcataacgatgtggatgccgaaaagggcgccattaaaaacgaaaatttccgtgatacctcttgagaagacggccagaagacatgaagagctcactatgaaaaaagcagccataaatctgtacagcaaaggcacattcccttcttttcccaagaaaaacaatgtcagagctcttctgcaagccactgagaccattggaaatccaagtgcgaaatggaggaacatgagcaatctgccaatgttgacaaataaatcatctttgccataaagcgctagaatatctccaccactctccactgacttctcaccaaagtgtaagtaacccatggaagccacttgtgaatacaggaggataataatgatcattgagatacacaagcacctactcatgagttttaccgaaggggttctgagttcatagtaaagctggggagcattatagtgcatcgtaaatgcaactgaaattatggggaacccttgaaatagacttcggccaatgctgaatagctgtgcattcgatgccggaataacagaattcgccaagacagatgcgttgacgtatcgaaaaccaatcataacacagacgtataccattgtgagaaacgataccagcgagaataccttcagctcagttatctgctccactgaagagaaccccagaaggagagggtaaactacaagcacccaaaagctacccgaagagcaaaatccttgtgtacccatccatgcatccgccagtggtttcatcgaatcagcaatgatgatgataaatgacacccccactccgaaagtgtaccaaaaaataattaactgaattagcaatttcattatcttgctttcacggtattttgtagcgttctcctcttcgtatgaatttgccccagaattcccgctacataatggggcggcgattctctctttcgtagtgaagttcatgattctggcgaatagcttgacgtaggaatcttcttttaaaaagtcagctaaaattactagtttgttcgcacttaataagctaaggccagcaacaagcactataagcatttggcctacaatgagagacgtgaaatgcatgcacgcaggaagtgcgagaatagcgcctccaaccacagtacataaaatggtaattatcattgcattcgcggttgagttccccgatttttcgtgtgagatttcaatagaagaatcctgcatccccttgaaaattcaaatcaaaaacataccaaagcaaaaaaacattttatcgccggtgtggaaagaatcaaagaaaatatggccctgatgagtgggaataattaagtcttggtttctttcccaatttccagaaaaatccaaaaagagaatacttgaaagggttcacttctacactaatacttctaattttccatcaatagtcaaagtccctgatagtaggtattaaatgaagcagagtgagcggattgctctgaagaacacactccgagctccatttttttggatcgcgggtgataagcttgtactatcaagaaaaaattgtgaaacctatggaattaaactgccatccattgatcaaggagcaataccagatagcataattttcagtgaaacaaatccttacatccataaagggctttgcataggaaaaagcgcagtgcatggtcgaggtatattttccgtagaagagatacctcccggaagagagatcatgcgaattccagcccttgtcagccatggaggagaggatacccattcagagtgcatattgaagtgcgtttattctttgctagacacgcttaatcgggcatgtggcgcgagaaaggtaatggaagacacatccgcaacactttgggagaatattttccggtacatggaaggaaatgtccttgctcttctcgggcgtaattggaaacctctatcatcaaagagcgtggaaacaattacggataaaaagtgtcagtctcttttttatctgagcacacaacacggaaaatatttcgcgccgaacgaaattgcaagcgtattcgaatttaataggtttgatgtgaagcggcaaaagaagaattactgcggggtatttccagaagcctcgctgtttaaccatgattgctctccaaatgtggaaattgaaattattaccccttcttctttcggaatagcaagcgcagcttcttcttcgtctacctgcatactgatagctcgtacttgtagaaaagtgatttcctccgaagagctctttatttcttacaacaagtcagagggtctccccttaactgaaaacgcagaacgcctccgccgtagatggagatttcaatgtgcatgtcgagcatgtcgctatcgcctgatgagagcaagtctgttgatattttttgtgcttgggagtatcaattactattttctccgaaagtatgtcaaaaagatgcatgaatgaaaatgctggtgtagatacgacaaatttctcatgctgagcctagtattgcctttctcctatgaaccattctttcgacacccctttcgtttatcttcatcacgcttatttatataaagctgtcaatattcccgaaatcggctgtagtacaaagaaatcaaaatctttcgttgcattgaatgaaaaagtctgtacctaaacgggtgaagaaagttctcaagccggcgaagacaactgatgtcacgcttatttctaaaaaaatatgcatccggaagacacatgacgaagaatccctgggatcaactcgacagttatctattgaggaaatgttatcaaaggtaaatcattactctacaaaggtacaagaacagaccctctcaaaacttgagatttctttaaaatcta
>LFNC01000583.1_3382_13510
CGAGGCGCCATATCGTATTCGGCAAGTTTTCGATAGTATAGGGACAGTACTGACCCTTCCGAGTTGTGACATCTGCAATGAGGCCATGACTGCAACTGACGTTTCTAGCTATTATATGGTTTTACTTTTAAATTGTGACTTATAAACGttagttagtaaaggaaaaggcGCGGATTTTTATGAGCATCATATATAATCCCATCGGTGACCCGTATCTAAAAGAAGCCATAGCTGTAGTTCTTTGCGGCTACAGAAAACAAAATTATCTCATCATCgagaactattttagcttCCCGCATCAAGATTACCTATGGATTACAGCTGAAGATATAATTATGCTTTCATCTTATAGTATGTAGAACTTGACAGTAATTATTTCGGAAGCCATGGTACCATATAAGAAAAAGACGTTATGAGCNGCATCCTGTTGGATTGATAAGCGACTTCATCATCGCACCGCTGCTAGTTCAAACGAGGTCTCCCTTTAATTTTAGCGAACGTAACGACTAGCTTAGGTAGGCAAGCGAGTAGCGGGTTCATGTACGGAACCGTGGTCGCCACTTCGAGTCCCGCAGACTTGGCTCCCTGGGGGGGGGTCATTTTACCTCCGAAAAATGTACTCGACAGAACGGTGAGAAAGAAAGGTAGAACGGGGTAAAGAAATCACGGTAGGGATAAGGCGCAAACGGTCTTGCATACTTACTATACTAATGCAATCAAGATGCAGTTTCAATGGTAATAGGCTAGCGGTAATTGTGATCGGAGTAGCTGCTATAAGAGCGTTACTGATTTTTGCACATTTGTTGATAGCACATCGAATTTTTAAATCACTAACTAGCCGTCTGTCCAATCGAACAGTGATAAGACATTCATTCAATAGAGATACTGCCGTGCATTCCAAATGTCCGATCAGCAAAAAGGCATCGTTGGTGGGCATGAAATCGTGACAAACGTTACAATCGCACGTTTCGTATACAAAAGAACAGCAAACAGTATCACTTTGACCCATTTAATATAAAATGTTTGTATGCAGCATACCACGCATGATCTCGAATATCAAAGAATTCAATCAATGCTCAATTAACTGTTCCACACCAGCGGTGATGCGGGGCAAATATGACCGCAACGATATTTGGGCCTGAATTAGAGCTGCCAGACAGAGGAGGCGTATAAGAGATGTCTTGCACAACTTGCGCAGCAAATGTTCTCTAATTATATCGCCGGAGGGATTNNNNNNNNNNNNNNNNNNNNNNNNNNNNNNNNNNNNNNNNNNNNNNNNNNNNNNNNNNNNNNNNNNNNNNNNNNNNNNNNNNNNNNNNNNNNNNNNNNNNNNNNNNNNNNNNNNNNNNNNNNNNNNNNNNNNNNNNNNNNNNNNNNNNNNNNNNNNNNNNNNNNNNNNNNNTTGAAGAATATATTATATATATAAGCCtatgatagcaaaatatgcattttcagaaagtataagggggcttatacaaacatataaggAATATATATAAAATATATAAGAGTAGATAATATACTTATAGTATAGCGACATATCCCcaatgatttcatcacATTGCTAAAAGAATATTACTTAAAGAGCCACTTAAGTAGTTGTCGAAAATTAGTTAGTAGGACACAGGGATCACACATTGCTAAAACATATTACCTTACTACTGCGTAAACAAGATGACAAACATCATCCATCATCAGATCAATCTTTCATCAATCTCTCTTGTATTCCCTCGTACTACCGCCAACACCCAATGGTGGGAGTAATAAGGCGGTCATATCAAGGGTTTGCGGAGCGATGCACGAGGGCTATCCGAGATCTGACTTTTCACGTCAGGCCCATGCACACCCCTCTCAGGTCGTCCTTGTGCGGTCAGCCATGTCACCGGTCTAGCATGTCGAGGACGGCGCACAATGTCTTTCTTATCATCGTCGGAATCATCATCGCCCAGCTCTGGGGTGTAGTCCGGCGCCTGACCGTATGTGCGTTCAAAACACACGAGAAGCGTTCTGTCTTTCTGTCCCTTTCGCTTCTTTCATCATTTTGGCCATCTCTATTTAGCTCGTTTACCTACTTATTGGGAAAATATCCAAAGTTGACATTTTTCCGAAATAAGTGGCGAAAATTTGAATTTAAATATATGTATACCCGTCTGCTTGACAAGACCAAGCACCTCACAGTGCAATATATAAGGAAAGATTGACTTCGAGCAAAATACAGAGTTAACATTCCTGTGGTCCATTATATCACGGGTTCAACTGTACGTTTCAATAATTCGCCGATTTGAGGCATTTGGCCCATTCACTGATGGGACAGTAAAGGATGTTTTTGGTATTCAACAGTTGAGcctgtttccatcgacctccaTCTCACTGTTCCATAGGAATTTATCCCCTCCAGCTTCACAAGCTTTCCGCTTGCAAGGACCCGATTGTGGAAAGGTTCACCCACTGACCTCTTCTCATGATTCAGGGAAGAATACCTAAAAGTGCGCTGTATTCACTTTAACTTTCCTAGCGttaattttgaatatttctttacgcacaaaatgttgtcaaacgtgtACGTGgtagtcttcttcgcatgcgccgatgatggaattggcagattcgaccgatccatgctgtctcagcaagagttgatggagcttttcatatttggactgaatgaaccagatAAGATATGTGGCACTCGGGAtaatccagatgacgtcTGTGAATGGAGAAGCGTGAAGTGTAAtggtgatggggaagtcgaggagtttgacTGGGTTTTCAAACAAGAGGCTGGCAcaatcggcttcgagtttcttccatgcagtataaAAACACTGAATATGTTCCTGAACgtcctcagtggtacaatccaactggctgatctccccgggaagatagaggtagttgatatttcattcaacaatctgatcggctgtcttgacctcgacaggcttcctgctacggttcgaaaACTTACTCTCaaggaaaacaaatttaccggtgaaatctcccttgaacacctcccgaaatgcctcgaatatttatcgctccaaaataatcagctgagtggcacaatatgtttgacctccctgcCGACAGCCTTTCAATCGCTTTATCTACGcaaaaacaactttcaaggctcgctggactttaCACGCCTGCCAAAGGCCATGGAGTATATATACCTTTctgagaatcgcttttcgggcacagtcgacttagaaaatctgcctgaaagtatgcgggttttagacattagaaaaaacgcgatcagtggaacagtatGGGTGCAACATGGGATTACGGCGATCCTTAAgtgaaatgacgaacttactgtggaacgcattgaataaaaagctgaattcaattgacaacaaaacgatagcaaacgacaatctaagatttattgacaagaagagtgagtttaagaaatgttcgaaaacgcgtgattatgtcgaatatctgacTATAACAGCGtgtctaaaatgttttttaaaactattctgcttggtattattatatcatgaaaaccaccagttgacatctcatccgactgtgcgtggaCTGCATTGCGGTATTTACAGCGTaggttgacgtggaagcaactcatcacgaaatcttgaaagttattcttctatttaaaagtgtcaaaatcgcctgTGGCAAGANNNNNNNNNNNNNNNNNNNNNNNNNNNNNNNNNNNNNNNNNNNNNNNNNNNNNNNNNNNNNNNNNNNNNNNNNNNNNNNNNNNNNNNNNNNNNNNNNNNNNNNNNNNNNNNNNNNNNNNNNNNNNNNNNNNNNNNNNNNNNNNNNNNNNNNNNNNNNNNNNNNNNNNNNNNNNNNNNNNNNNNNNNNNNNNNNNNNNNNNNNNNNNNNNNNNNNNNNNNNNNNNNNNNNNNNNNNNNNNNNNNNNNNNNNNNNNNNNNNNNNNNNNNNNNNNNNNNNNNNNNNNNNNNNNNNNNNNNNNNNNNNNNNNNNNNNNNNNNNNNNNNNNNNNNNNNNNNNNNNNNNNNNNNNNNNNNNNNNNNNNNNNNNNNNNNNNNNNNNNAGGGGGTGTCGATCTCAGCTCGCTGCCGGAGACGCTTGAGCATTTTTCCGTAATCATTAATCGTCTCTCAGGCTGTATCGATATTTGGGTTCTCCCGGGTGGACTATCGCAATGCGGCCTGAAAAGAAACGCTTCTGGGCAAGACGTCGTTGTCCCCCCGAGTGATAGATCGAACATTTGGGATCTCTCACTGAACAATGGGAAAATTGGGTCATTTGTGGACACACTTGGCAAGGATGTTCCCATGAGGGTTTCTACCAGCGGAAACTCCGTGCCGCTCGGAAACGACGCATAGACATATCGAGCCAAATATGGTTTTCCGAAAGGCGACGTGCGAAATACGATAAATTGGTACGGAGTTATAGTGACGACGTGGCTTGTAGGCGATTCTATTTATCACTGCCGTGTCTGACCGCAATACACTCTCTGTGATTCGATCTCCAATCTATCTCTACTCGCATAATGCCATCCAGAATGCACACAGGTAGGACGCGGGCCAACTTATCTGCTTGTTCGAGGAAAAGAAGGACCTGATCGTAGAAAGGGTGTAGGCAGAGACATTCCTGGGTATCAAAATATGACTAAAACGCAGTCAATAAGAAATGAAATTGGCTTTATTGATACGAAGGTTTGATTGGAGACCTTTGAGTGGATCATTCATTATCGTTTTCTTTGAGCGCTTGTTCTTTACTATTCAACAAATTCCGGTATCGATGTATCGCTTTTCAAACGACTGACCATCCCAAGCTGAGGATGACGTACAATAGATTCAGAAGGTTAATCTCTCAAAGCGACAAAGATTCTGTCACCTGCCTGTGAAGCTTTGGATGCTAATTAAGTGGAGGTTACATGAAAGCCTCCAGTTGACAactcatctgactgtgcgtgtattgcattggtgtgttcacagtgtTGGTAGATTGACGTGAAGGCAACTTGAAATATATGGCGGTTTATATCGATGTCTCTACGGGCCGTACTGTTTGGAAACTCGTGAAACGTCGCGACCGCCAAACTTTACAGGCATTCGTTGAGAGCCTGGTTTTGAGTTCTCGATCAGTGGTAATATccgactgccacaaagGGTAACTGAGAGGCGTGTGCATGGGCCTGACGTGAAAAGTCAGATCTCGGATAGCCCTCGTGCATCGCTCCGCAAACCCTTGATATGACCGCCTTATTACTCCCACCATTGGGTGTTGGCGGTAGTACGAGGCAATACAAGAGAGATTTCTGTCCACGACTCTTGTTGTGAGTGCGCTCCAGACATCCAATCTAACGTTGTGCGTCGCATGAAGGGTTTCTTGTGGCATCATTGGCATTGATATCTGCGTTTGACTTACAGGTCGTGTACGCAGCAAGTGAGGGGGTCGAATGACTGTGCCATCGATACAATCAACAATGCTCTGCATAAGATGGGTATATCAGGACGAAAAACACGTCACGGCCGTCCGAGGTTTTTTGAACATGCGGGAGAAGAAGAATGACGCAATATTTTGAAGTAATATGAATAGGGACAATATGCAAGACCTTTTGCGCCTTATCCCTACCGTTCTTTCTTTTCACCGTTCTGCCTTTCTTTCTAACCGTTTAGTNNNNNNNNNNNNNNNNNNNNNNNNNNNNNNNNNNNNNNNNNNNNNNNNNNNNNNNNNNNNNNNNNNNNNNNNNNNNNNNNNNNNNNNNNNNNNNNNNNNNNNNNNNNNNNNNNNNNNNNNNNNNNNNNNNNNNNNNNNNNNNNNNNNNNNNNNNNNNNNNNNNNNNNNNNNNNNNNNNNNNNNNNNNNNNNNNNNNNNNNNNNNNNNNNNNNNNNNNNNNNNNNNNNNNNNNNNNNNNNNNNNNNNNNNNNNNNNNNNNNNNNNNNNNNNNNNNNNNNNNNNNNNNNNNNNNNNNNNNNNNNNNNNNNNNNNNNNNNNNNNNNNNNNNNNNNNNNNNNNNNNNNNNNNNNNNNNNNNNNNNNNNNNNNNNNNNNNNNNNNNNNNNNNNNNNNNNNNNNNNNNNNNNNNNNNNNNNNNNNNNNNNNNNNNNNNNNNNNNNNNNNNNNNNNNNNNNNNNNNNNNNNNNNNNNNNNNNNNNNNNNNNNNNNNNNNNNNNNNNNNNNNNNNNNNNNNNNNNNNNNNNNNNNNNNNNNNNNNNNNNNNNNNNNNNNNNNNNNNNNNNNNNNNNNNNNNNNNNNNNNNNNNNNNNNNNNNNNNNNNNNNNNNNNNNNNNNNNNNNNNNNNNNNNNNNNNNNNNNNNNNNNNNNNNNNNNNNNNNNNNNNNNNNNNNNNNNNNNNNNNNNNNNNNNNNNNNNNNNNNNNNNNNNNNNNNNNNNNNNNNNNNNNNNNNNNNNNNNNNNNNNNNNNNNNNNNNNNNNNNNNNNNNNNNNNNNNNNNNNNNNNNNNNNNNNNNNNNNNNNNNNNNNNNNNNNNNNNNNNNNNNNNNNNNNNNNNNNNNNNNNNNNNNNNNNNNNNNNNNNNNNNNNNNNNNNNNNNNNNNNNNNNNNNNNNNNNNNNNNNNNNNNNNNNNNNNNNNNNNNNNNNNNNNNNNNNNNNNNNNNNNNNNNNNNNNNNNNNNNNNNNNNNNNNNNNNNNNNNNNNNNNNNNNNNNNNNNNNNNNNNNNNNNNNNNNNNNNNNNNNNNNNNNNNNNNNNNNNNNNNNNNNNNNNNNNNNNNNNNNNNNNNNNNNNNNNNNNNNNNNNNNNNNNNNNNNNNNNNNNNNNNNNNNNNNNNNNNNNNNNNNNNNNNNNNNNNNNNNNNNNNNNNNNNNNNNNNNNNNNNNNNNNNNNNNNNNNNNNNNNNNNNNNNNNNNNNNNNNNNNNNNNNNNNNNNNNNNNNNNNNNNNNNNNNNNNNNNNNNNNNNNNNNNNNNNNNNNNNNNNNNNNNNNNNNNNNNNNNNNNNNNNNNNNNNNNNNNNNNNNNNNNNNNNNNNNNNNNNNNNNNNNNNNNNNNNNNNNNNNNNNNNNNNNNNNNNNNNNNNNNNNNNNNNNNNTTCAGGTAGGAACATCTGTatgtttttcaactcttcttgAGGATGCAAGCTATTTACCATAACATCCCATTAAGGGCAGGTTACATAGCTACAGAAGGATTTTCCACTATATCCCTGCTATGAGCAATTGCCATTACCATAGCTTCTTGGACCACTCACTGGACCCAGCTTAAGTCATAGGCGTTATGTCCTTTCGAGCCTATCTACCTATTCTATCCAGCGGCACAGGCTTGCGAGTACCATATTGAGGATAGGTTGAACCACCTCCTCATTATTCAGGGGTGAACACTCGAAAGATCCACTGAAGAAAATTGCGCTCtgtttatttcaactcttctagcgtcatttttcaatgtttCAGCCAGTTCCGAGAAAGATTGCTCTGAGTTGAGGTGAATCGTTGCATTTCACAAGGCATTCTAACGATTTCGAAGTTGTGGACGTTAAATGTAATATTTTGTGCGGCAAAAAGGCTATCAGCTGCCGGAGAGGCTGGACTATCCGGGTGCTTCGAACGATAAGCcgaatggaacagtacgggtgccgtctggagtttcctgttggggtgtGTGGTGTCAGAGCCACCGCCTGGTTGACGAAACCAAGGCCCTCAGAGTGCAATATATAAGGAAAGATTGACTTCGAGAAAGGTCCAGAGTTAACATTCCTGTGGTCCATTATATGACGGGTTCAACTGTACGTTTCGATAATTCGCCGATTTGAGGCATTTGGCCCATTCACTGATGGGACAGTGAAGGGTGTTTTTGGTATTCAACAGTTGAGcctgtttccatcgacctccatcgcactgttccataGTAATATATCCTctccagcttcacaggctttCCGCTTGCAAGGACCCGATTGTGGAAAGGTTCACCCCCTGACCTCTTCTCATTATTCAGGGAAGAAAACATAAAATTTCGCTGTATTTACTTCAACTTTTCTAGCGTTAATTTTGNNNNNNNNNNNNNNNNNNNNNNNNNNNNNNNNNNNNNNNNNNNNNNNNNNNNNNNNNNNNNNNNNNNNNNNNNNNNNNNNNNNNNNNNNNNNNNNNNNNNNNNNNNNNNNNNNNNNNNNNNNNNNNNNNNNNNNNNNNNNNNNNNNNNNNNNNNNNNNNNNNNNNNNNNNNNNNNNNNNNNNNNNNNNNNNNNNNNNNNNNNNNNNNNNNNNNNNNNNNNNNNNNNNNNNNNNNNNNNNNNNNNNNNNNNNNNNNNNNNNNNNNNNNNNNNNNNNNNNNNNNNNNNNNNNNNNNNNNNNNNNNNNNNNNNNNNNNNNNNNNNNNNNNNNNNNNNNNNNNNNNNNNNNNNNNNNNNNNNNNNNNNNNNNNNNNNNNNNNNNNNNNNNNNNNNNNNNNNNNNNNNNNNNNNNNNNNNNNNNNNNNNNNNNNNNNNNNNNNNNNNNNNNNNNNNNNNNNNNNNNNNNNNNNNNNNNNNNNNNNNNNNNNNNNNNNNNNNNNNNNNNNNNNNNNNNNNNNNNNNNNNNNNNNNNNNNNNNNNNNNNNNNNNNNNNNNNNNNNNNNNNNNNNNNNNNNNNNNNNNNNNNNNNNNNNNNNNNNNNNNNNNNNNNNNNNNNNNNNNNNNNNNNNNNNNNNNNNNNNNNNNNNNNNNNNNNNNNNNNNNNNNNNNNNNNNNNNNNNNNNNNNNNNNNNNNNNNNNNNNNNNNNNNNNNNNNNNNNNNNNNNNNNNNNNNNNNNNNNNNNNNNNNNNNNNNNNNNNNNNNNNNNNNNNNNNNNNNNNNNNNNNNNNNNNNNNNNNNNNNNNNNNNNNNNNNNNNNNNNNNNNNNNNNNNNNNNNNNNNNNNNNNNNNNNNNNNNNNNNNNNNNNNNNNNNNNNNNNNNNNNNNNNNNNNNNNNNNNNNNNNNNNNNNNNNNNNNNNNNNNNNNNNNNNNNNNNNNNNNNNNNNNNNNNNNNNNNNNNNNNNNNNNNNNNNNNNNNNNNNNNNNNNNNNNNNNNNNNNNNNNNNNNNNNNNNNNNNNNNNNNNNNNNNNNNNNNNNNNNNNNNNNNNNNNNNNNNNNNNNNNNNNNNNNNNNNNNNNNNNNNNNNNNNNNNNNNNNNNNNNNNNNNNNNNNNNNNNNNNNNNNNNNNNNNNNNNNNNNNNNNNNNNNNNNNNNNNNNNNNNNNNNNNNNNNNNNNNNNNNNNNNNNNNNNNNNNNNNNNNNNNNNNNNNNNNNNNNNNNNNNNNNNNNNNNNNNNNNNNNNNNNNNNNNNNNNNNNNNNNNNNNNNNNNNNNNNNNNNNNNNNNNNNNNNNNNNNNNNNNNNNNNNNNNNNNNNNNNNNNNNNNNNNNNNNNNNNNNNNNNNNNNNNNNNNNNNNNNNNNNNNNNNNNNNNNNNNNNNNNNNNNNNNNNNNNNNNNNNNNNNNNNNNNNNNNNNNNNNNNNNNNNNNNNNNNNNNNNNNNNNNNNNNNNNNNNNNNNNNNNNNNNNNNNNNNNNNNNNNNNNNNNNNNNNNNNNNNNNNNNNNNNNNNNNNNNNNNNNNNNNNNNNNNNNNNNNNNNNNNNNNNNNNNNNNNNNNNNNNNNNNNNNNNNNNNNNNNNNNNNNNNNNNNNNNNNNNNNNNNNNNNNNNNNNNNNNNNNNNNNNNNNNNNNNNNNNNNNNNNNNNNNNNNNNNNNNNNNNNNNNNNNNNNNNNNNNNNNNNNNNNNNNNNNNNNNNNNNNNNNNNNNNNNNNNNNNNNNNNNNNNNNNNNNNNNNNNNNNNNNNNNNNNNNNNNNNNNNNNNNNNNNNNNNNNNNNNNNNNNNNCCTGGAATGGTCGATTTTAGGAGAAACCCGGACCTCACCGTCGACCCGCAATAAGGAGAGACATTGTGACCGAGACGATACAATGCATAGCATATGACGAGAATAGAATCTATATAAAATAAACGTCATGCGTGATGTGAATGTGTTTGCCTATGCAATGAATGCATCAGTCGtttttctctccttttcaAAATACACATGGTGAAAGCTTGAAGAAACAGTATCCGAATGCTCTGAGGAGATGGAGAATTGAAGGCAACCAGCTTTCAGGTCCGATCGGAGACCATCCAGTAGTACGGAAGTGCGCGTGAGAGTCATGCGTGTTCTCTATCCGACATGTCACCCAAAGCGAATCCATCGGGGCGTGGGTGGC
>LFNC01000191.1_66009_76347
cggcggcctgtttgccggtaaaacgctggttgtcctctttccccggcggcctgtttgccggtaaaacgctggttgtcctctttccccggcggcctgtttgccggtaaaacgctggttgtcctctttccccggcggcctgtttgccggtaaaacgctggttgtcctctttccccggcggcctgtttgccggtaaaacgctggttgtcctctttccccggcggcctgtttgccggtaaaacgctggttgtcctctttccccggcggcctgtttgccggtaaaacgctggttgtcctctttccccggcggcctgtttgccggtaaaacgctggttgtcctctttccccggcggcctgtttgccggtaaaacgctggttgtcctctttccccggcggcctgtttgccggtaaaacgctggttgtcctctttccccggcggcctgtttgccggtaaaacgctggttgtcctctttccccggcggcctgtttgccggtaaaacgctggttgtcctctttccccggcggcctgtttgccggtaaaacgctggttgtcctctttccccggcggcctgtttgccggtaaaacgctggttgtcctctttccccggcggcctgtttgccggtaaaacgctggttgtcctctttccccggcggcctgtttgccggtaaaacgctggttgtcctctttccccggcggcctgtttgccggtaaaacgctggttgtcctctttccccggcggcctgtttgccggtaaaacgctggttgtcctctttccccggcggcctgtttgccggtaaaacgctggttgtcctctttccccggcggcctgtttgccggtaaaacgctggttgtcctctttccccggcggcctgtttgccggtaaaacgctggttgtcctctttccccggcggcctgtttgccggtaaaacgctggttgtcctctttccccggcggcctgtttgccggtaaaacgctggttgtcctctttccccggcggcctgtttgccggtaaaacgctggttgtcctctttccccggcggcctgtttgccggtaaaacgctggttgtcctctttccccggcggcctgtttgccggtaaaacgctggttgtcctctttccccggcggcctgtttgccggtaaaacgctggttgtcctctttccccggcggcctgtttgccggtaaaacgctggttgtcctctttccccggcggcctgtttgccggtaaaacgctggttgtcctctttccccggcggcctgtttgccggtaaaacgctggttgtcctctttccccggcggcctgtttgccggtaaaacgctggttgtcctctttccccggcggcctgtttgccggtaaaacgctggttgtcctctttccccggcggcctgtttgccggtaaaacgctggttgtcctctttccccggcggcctgtttgccggagcaacactggacggcgcttaactgccacagaagagataaatcctttttatctacgtggactaccgaatgaaaccaccaaatgttttctttaatagtttactttctgtacttaatcgatatgagaagcttttttttgttcacccgatggaagggcacctcttcggggtgtggtggaccgggacctagtcgtagggaagccacgagcctatcaaactctcgtcgtgtttctgttatggggccgacgctatcgatggtcgtggcatggtggtggattaggaccagtacccatccatggggaggtcaggaaaccgccgttagttgctacggagggtcccggatcctcctggtggcgggatgagattagcccacatgaaaagcgcgaaaaacagagggaatgtgcatttgtgtcgaaaggcacgtgcaatttaacaagcgcgtcgatgatactaagccaaaaaagaaaacatgaagccacgaggacagtcccggaaaatcatgacgattggactgcaggaacaatcacgttaatcccgcgggcgaagcagcaagcagaacggcgtcgggagagcaggccaagcgagctgcaaggagtcattgtttctatccaggtggggagtgagcttacgggactgcagccgcaaaccccggaaactcggcccgaaggagccatcatttctgtgggctaaattaaaaatgcgtatacgttgttttttttaaatatacaaaatgcgtatccattttcgaaacgcaaatgcaaaataagtatacagcttaaaaattaatacaaaaagcgggctaaatacaaaaagcgtatactttgaacggaaaaaaaataattttttgcgattttcggtaactattttgatttttttcattaattatttcaactattgaatcttgcttactcgtgctcaaatagaatttgtgtgttgttttttgaatcggcgacggagcacaatgagaaactttcaaaattggaggcattgtctcttgacgccgcccaatatctgcgagacatgatgccagaagagtgatgtctctggtcgcatgtctggacagatgctctgcatgggcatcgcaacagcaattacgtggagtcttccaactccgcgatactgcaaatccgtgccatgtctcccttgaatgcccttgacgcaatgatccagcaccagatggagcatttctccgaccttcgcgcatcagcggagaggagacttgaaagggggcacatcgtacgcacaaaagctgtacgacgcccagcgtgatcttgcggcaagttattccgtgagcttgtcaaataagcgctacggctacgcggcgaaattcgagcaaggcaaactagcgagatacgaagtggataatcgtattatacggtcaaaagcgaagtgcatacgccatatgccgaaataaatgtgagcatacatggttttagatccatgcttactgatcgattttcaaacgcttgtaacgaacaccccaccaccgcaagaacactgtgaattttgcccatcatattgtgctcgctagatgtttttctattctcacatttgattaaaaaggaaattcacacgaatggagatagaaagctttaaaatattttgtagtataccacgttttagcctgtgccagtctccagatttctcactttgaactagctacattgatcgctccattgattgctcaatttttcgattttgtaaactttgtggactgacgcaataccgctgtttcggagagcactaacaatcaataatcgatgggaaatcgtcaggaaatagaaatttggtagggtagctgtctgaatcactttccgtagatttgtgatgtaaattagcattagcccgattaaccttgttgtgagcgcgaatgattgacttgcgctctcttttgttagggaatgtatcaggcgcatcgaagttaattggaaaacatagcttgccagcatgaagcataagacgagttttatcttgatcaaaattagtgtaatcacctgcgaaactggatgtctgcgcttcttgagtttcagcattcacttgaattgggaatccaccatacaaaatatcatgaagaattggttgcttgagcacttgggcaagatgtaccctgatttgatgtttgcgcccactatgcagacggatttgtactcgggtcaccggaatatgccctggcttaatgacgcaagcactgttgcctggtccagcttcataagtatacttgttagatactgggttacagtgctctttcagttctatccaattgcaattttcatcgtctgacgtacaaagtatggtgctcgacggaatatagccacgtgttgcagagactatttctgtgcatgcgtttttgttatttctgccgtaaattttcattaggtatccattcggatcagcatcctctgttccaataggcacattgataaatagaggtagcgatagttggtgcccttctttatactgatcgatcggcaattgtagaatatggcattcattttcacgcaaacttctgtgagaaacaggtagatgtcctagaataatagcggagtattctttatagacacttctagcctcgaaacagttcgcaaggcatgatgcgacttctcttgtaaatgcaacgcacagaattccagatgtggggcgatcaagctggtgtatccatttgatgccccggggtttctcctcactggtgctcagtaggccggagtcaaaaatccacctctcgacacttttttcgtatggaccatctaatggaacattcggtggcttttgaaggacaagtatttcattcccaaggtaaataatttgaaaatgttgatctccactcgtgatcattccaaagcacaattcggaaaatattcgctagctaatcacatgatttatcattcacttaaaagcccgacaaatagataatttagtacaactgaccgttcatactcagatatacaacagatcttgtagggatctagtctattggaacaagatctaatttaacgtttcattttgagcagtggaatacgcggtgcgttgttttttcacgtattcttacaaaatgctgcgcttcgagaattcgtcgaggacaggaaaaaatatcactgatgctttaagaaatatcaaaggcctcgaaaaggacccataacggagctaagaactgtatccgaatgcctatgccacactttagtcagcatcagccaaaattgattcctttaaccgctgaaataaaccgcccaaattgccaatggagtccgcgacttcttcctcgagatttagcttctcgtctgcgtgacgataggcatcgtatttctcgctcgttgtattaagcaacgccctcacagaccggacgtcggcgtcaaaatcagccgacccacggcacaatgcagcgacaacctgcgctgtctggttggattccagctgaatctcttcccctgaccacatttgctcttgcgagtgcggcattcccatctggccatcccagtggacttctgcagtgaccttttggaggttcattttcaaaaatggaaaacggcgtagagaacaagacttccgtacgaaaaacaattgtccattacgtcaaaagaaataatcttggcaaaagattacatcagggtccacatgtgtcctccaggggataatggttcgtcactggcacatagctgcacgaggatggcttcacgagtcgcgccatatgggaacaggtcaaaagtcggcatcgtcaaaattcacaagcgctcgtgaaaatactggtgttaagctatccatgtgtcgttttgtcatactgcaacaaaggctatacagactcactacattattatgtgtagttatcactgtgtgccaccgcaagctttccaaagcctggacaaaaacatattcacaacacaaaaggccaccatggcgctatcaaacgctggcacattgctataggtttggccaggactacgctaattttacagtttaagggcagcatacacagtatcggaccgcaacccaaaacttgatgaccaacagaaacgaacccaaacagtcatctaaggttgagccaccgcttttccatcccaactgcgaactttagcgggatgctactatcgtattgcataaaaaacgagtttgtattcaaatcaatgctatattctagaatatagcacaaatgaatgtatcaaaatttatctgaacttctaaaaactgttctcacaattggcacagcagtaccatttatcgcatcagattgggcggggacctagaacttcttcgatttcattcgttttcagttcttgcttttctaacaacgcgtctcggagagcaaacaattttttattttcttggttaagaagtttgcgtgcatgacgaaaggctaaatcgataagcactttcgatttctcctctatataacgatggtgaggctccgaataaggaagccatcctctcccacttcgctttccctgtactggaaaggaaagtaaggattcggattccccttttgcaaggtcatctgtgtccattgacttccatatatcgtctgcaactaaatttttgatacttgacaaaccgtaggacatgatcatttctgctgctatttgcgtcgcacgctgtaagtcatcatacgcacctgtactaatcccttgtgatgattgattaatattcttttcacttttcacatcccaggcgttggtgcattcgagtggacgtttttccccagaagattcagtcgataacacatacgcgatctcctcggacactcgacctgcgacgagtacacataacgttgaaaacaaactgttgagagtcagtacatctgtctcctctctctcaagctgttgtgtatatcctcctgccatccctcttggtatgagcgagatcttgagaactttagtttgcaaagttggagaggtgaaccatgccatcaagcagtgaccactttcatgtattgcagtacgctcgattgatcgcctgctcattctgttacgacgtttcttaccaatcaatacatcatcaacagcattgtgcaatagctcttgtgaaacatattgtttttccttcaccgcagcggtgattgcggcctcattaacaatggtggatatttgtgctggcgacgtcccaggcgtacgctctgcaagttcagctgcaagtagcttctttgaattctttgctgtcgaacccgacgtaggattacttctgtccgtaacgatgtcaccaagataatgctcaaagatgtcagttcgggctggaatatccggaagggatagatgcacctttttgtcgaatcgcccttcccgaagtaatgccttgtctagcccttctggattgtttgttgcgccgacgactacaatgttttccatactctctatcccatcgagttcactgagaatctgattgatagtccgattctcttcactacttatacccccactcaatgctctgccatcagatgcagttcccccgcctcgacagcctagagcatcaatctcgtcgataaagattacaaccgcacaagaacttccctgatctccggttgttgcctgctgaaggtcacgcagcctttttttcgcctgcttgaaaagttccctaacccgcttcggaccacttcctccataaagttctatgaaatctgatcccactgctgaaaataatgctactcttcccatccgtgactcgatactttctttcgacggaagatttgattggccatcccacatgtgtctgttgcattcgtttacgaaagctttcataagcattgttttccctgtaccgggtttaccaaccattagaaggcctttgggcagcttgccgccaaaccgtgtgtactgggcgggacgttcgataaagtttttataaatcaaaagttcctttttggcttcgtccacgccgaaaatgtcgctgaaagtgataactttggacttaccatcatatttcaacttaatctcaaagtctcgtggcttgagtggactgaacatctccattactgattcacctgtattgcctggagtttgttttttctgcggaaagaagggttttaaaagagaaaatgggaaaacatccgacattctgccatgcatcttgtagcgcaagtaaactagcggcagcataaaaagcagagcgttggccatcatgggtgcaatataattagttgcgacgtacttgattttgcttttaaccgtggaaggcgactcgtgacgcataacagtgccatcataaaatcccttgtagaagtcttcgtactgtcgagactctgataattcacttggagagtttcgatttggacgctccatacttaaatcggaggacttttcggctgcaaactggctttgtcgtttgctgtacagattttcgtacaatgagattgagggcctttctcgagatccaggctccatttgcagcttatttcaaatagataaagagaaatgtgtgacaagtgagaaggctgtatacgtagtgcttaggatgttttggtttcctgtgagcacttaggccatgcttatgcggcctatcaccattcctgtgatctacatcttttcaaccttacgctcttggttgttttcagtgctgaaaatcccgagagtctctactttggaatgcttcggaatcttagacccatatacgcgtcccagggggcatcataaactgaccttcttttggttgtttctagcggatcatccatggcagaacagaagagcatgttaaacggtctgatgtcggttcttttgtcggagtagaagttgtcaagtgtatacatttcgtatgcacctagagaagcacaccctgcaattggtataccaattgacaagatcataaacttccatatccgatgcttgagtagcatggttttgttgaatactccttttcctttcatgacagctgcaatgtgaagcaattcctgtcttgactgtagttaactatatatcctaaaaaatagacacgaaataactagaatactgaatcattctaatactgcgaatattgaatgcgtacgaaaatacgataaattttcacaggcacaaatctctccggaaaaacatgtagtagcctcgttaaaactttattattcgtcttaatcctgcgatggattttacttccctttctctgaactggatgtatgattgcaccgagcgcattgcactggccatctcaaagacggctcagtatagcaacgaaaatatgtaaatttcttttgtttcctcgggcgtatctcgaacccaactgttatttacctgcaagtcatttaaacgttagcagtaaacgccttcttcatacataagaattaatgtattacgccgtcgagggctgttgccatggcaatctggatcagatttattgctctatagaagaacttcaacgacaaagaaacataaaaatagagctactcatagtatgcggcgactttcaagcaataagaaatgcggatgacttaaattgtatggcagttcctgacaaatatcggcagatgggtgactttgttgactattatagtgggcgcaaagttgcacccgttctcacaatatttgtcggtggaaatcacgaggcaagtaatcatctatgggaactctattacggagggtgggtagctccgaaaatttatttccttggattcagcggatgcgtgagctatgccggtttgcggattgctggggttagcgggatatataaacaggctgactatcatgcgccatatgactgcaaactcccctacaaccggagctccatacgcagtatttatcatacacgtgaatgtgaaatagagaaactgcttcgtcttgaaggttgtgcaacagatattttcatttctcacgattggcctgtcggaatcactgattatggaaacaaggaagaacttttcaaggttaagcccttcttccgcgaagatgttgaaaagggagcccttggtaatcctcatctgatgaaagttttgaaaacactcaagcccaagttttggtttgccgctcatctacattgcaaattttcagcaagcgttgatcatggttgttgtgaaacaaaattcttggccttggacaagtcagagcgaggccgcaattatctgcaggttctttgtgcaagccatattagccaggatgaaccaagagtctttaagtacgatatatcttggcttcggataatcaaggatacactcaccaatgctccatctactattcgtgatagaatcacggaaagatttgactataacgattgtgaacaacttttgattccgtcaaactttaagcgcgatgttccatatggctacgttagttcaaaaggaagatcgaacaagtttttgtctatggagtcacaccagaccttaaactttttgaaattggtcaactgcattgataccccgcaatatcagcaggatggaaagccggcactgcttaaatgtagaaagagagcttcatgcagcacagaggattataatgtggaaataatcggccaagaaaatgatctagactcccttgaaatagttgtatgccaatgcgagggaatctgtcattgcaataatcctctcgaatgtacataattattcgcttcacatggataaccttcttgcatattgtaatgaaggagaactctatgctcccacgtattcgaagagttcgttgcgtggcatctcgagagtacctgtgatccatctgctcgtgaaagaataattacggtgacggttcagcctattaagatcaccatggcattatcactggttttgattaacgtaagactataaatcatcaatcaatcaagatcggaaagcttgcatggaatcctactacgaaccataccatagcttttatctttccccttttatatgtcatatgatcccttgacgaaattaactcgagagtgcactgagagccctgatccggacgtgcaattaaccaaggatgaagaaaaatcaattcttcatgccctggaaaaggatagttgcattct
>LFNC01000329.1_2266_12334
TAGGCGATgaaatctgtcagcgtatccgggagactcTCAAGccttaaagaaccgctACACTCATTATTGGAAACatctatctcctccatcccttctggcaagctttccaagccgatcaatccggtaaaggcattgcatCCAATATTTAACTTCTCCATagctgtgggtaaagacgccaaatcaagggtaccagtgagctTATTCCAGGTGACCaagaatttcctcacagaggaaggcagccattctaaatggagTGACCCTCTGAGCCTGAATTGACGCCACTCAATTTCTACCACCTTACCACCCTCAATTcccacgcccttccattcctttatgtctttcggctcatcaacgtctccgcaaatcgcCTCTTTATTCTTTACtccatcgatgaccatctccatcaatgcctgctgcgggagagactccttgtcaactctgccaagcgaaggatcgactgtgttgaagaagagcaattcgaatctcatctatttaTTTAAGAGACAAATGGTATaaagagaacacttttaGATGTTGGTAGCGTGCAGCGTGCAATGAATAAAATGCTCACTCCTCACAACCAGGACTCTGGTTTCTGAGGATTGTCAGTGCGTTTGgtaaataatcacgttaatCACTCGCAGATTCAATCAATCCTATTGGCACGTATGCTTAGCGTTTATGGCAGCAACTATTCGCACCACTGATATTCGCCAGAGTCTATTTCAGTAGTCAGTTGCCAGAAGTAGTATGAGGTTCACTCACGATATATATTGAACAATAGCCACTATCATAACACATACCCCATCATTCTACAAGTCGGAAGTTGGTTCCACTATTCTTATGTGACGGCGTCGTGCATTTTGTCATTTATCTTCCGTGCTGATGGCGTCTTTCTATCCAGAAAACTCCAATTACTACAGCATGCATTGTGCCTGCTAATTGCTGTGCGTAGGTAGTAGCATGCAAGTCTTATATTTTAGGCAGGAACCAAGCAGTAAAATAGATCAGAAGTGATTAGTCTCTACTAAGTAGATCAGAACAGATAAAATATAATTATAGAATTGTATAATTGTATAATATAGAATTAAATTATATTGTAATTGTAATACAATACATAATatgttgaatgaaattgaaTTATAGACCACAATTATATTTCAAAAATAGGTTAAGGAGCATCTATTCTATTTTTACTATTATAATATATTTTGAGGCAGTTGTTTCGCAGGAAGGTTAGGTGAAAGACAGCCAGACACTAGTCGTGGGATGCATGTATGCAAACGGGCTGATAATGTGCACAGATGACATAAATATTTCAAGTAGAATCCGAACAGACAAAGTACAATTATTGAATTGTATAATATAGAATAAAATCGAATTATAGTTATAGAATTAAGTGCTAATGGAATAATGGATATTCTCTATAATATCAATAATCTCTGATCACAGATAGCAAATTTACAGGGGAAACACAATGTACTACTGTATGTCGGCTGTAAAGCATACAATAGCTGCTTGTCAACTGATTTCTGAAATAGCGCATCAATAATAGAGCATTTGTGAAATGACATTGCGAATAACAGATGATGCTCAAGTAAGAATTGTTTCCCATTCcctggggaggttcaggagaccaTCGAATACATATTCTGGGGATCTCGCATCGCCCTGGTGGCGAAACGAGAGAACCTCCACTAGCCATTTTTGAGCTACATAACTCCGACCACTCAGGAGTAGCACGCTGTGGCATCTCaaagtgttctctttttcctCTTTTTATTTCAGACTAATAGATAGGATTGAAATTGCTCTTTTTTGAtacagtggatccttcgcttggcagagttgaccacgaggctctgccgcagcaggcattgatggagatggtcatcgacggaGTAAAGAATAAAGAGGCGATTTGCGGGAACCCAGATGAGGaaaaagacattgaagaatggaagggcgtggaAATCGAGCATGGTAAggtggtagagattgattgggACGAACTTGATCTTAAAGGGTTAGTTCATTTAAAAGGGCTGCCATCATCTGTAAGGAAATTCGATGCGATGGGCAATCATCTCACTAGTACCCTTGATGCAGCATCCCTACCCATATCCATGGAGAGCTTATCTGATTGAAAATTTTAACAaccatttagctcagtgatgAGATGAAGGTAGGGTGTGTTCACCGGTGAGTGAATTGTTTTGCGACGAAAACCGCATGTGTTTTTGGATAGCCCATGGCATGAGTGGATGTCTATATTGCCTGCAATGACAGGCCAAGCGTGAACGAATGTGCTGTGTTCGAAAGGATTACTATCCATAGGCACATTTTTTCCCGCATATACAAAATATCGATTGTCAGCTTGGAATATTAAATGGCACTATCAGATGCTTTCCCGTGCTGGGGAATCACGCCACCCAATTATACGCATATGCGCCGATTTCCACGCGTTTCTAACTCTAGTCAGATATGTACGACATCCGTAAATTCCATTGAACATTACCTTTTGAGCAGAGCTGGGGATTCATTGCATCGAAGAGATCTGTGGAATTTGAAAAGATCCATCTGAGTTAGTAACCACTCAGGAGTTGCAAGAAATGTTCTttttttcccattttttTCTAACTAGTAGATGAGATTGGAATTGCTATTCTTCAACACAGTCGACCCTTCACTTGGTCGAGTTGAcaacgagtctctcccgcagcaggcattgatggacaTGGACATTTATGGGATAAagaacaaagagaagatttgcggagacgccaatgagccgcaaggcattgaagaatggaagggcgtggcAATTGAGGAAGGTGAGGTGGTAGAGATTCGGTGGGACAGATTGCGTCTcaaagggtcacttcatgtGGAATGGTTACCTTCGTCTGTCCGCACGTTCGTGGCAAATACCAATCATCTCGCTGGTACcgttgatttggcatctttacccacagctATGAAGGAATTACTACTAGGAATTaatgcgttcactggatcgatctgcttggagagattgccagagagcaTGGTGTATTTGAGTGTTCCCTACAGTCGcttaagcggttctttaaagctagacagGCTgccggatacgctgacataTTTGGAAGCCTACGACAACGAATTTACTGGAAGCgttaatttgactcaatgACCGGCGGCCTTGGTAGGTCTCAGCCTTAATGAAAATCGGCTGAatggctctgttgtgctgacccaacttccaagcagtctTGAATGGCTTATTatgtcaaacaatcagttcagcggagatttggatctgacgagattaccatcaagGCTTCACCGTTTGAGTTTGGAACATAACTGTTTTCTGGCACGGTGAttctcagccagctcccacaaggacttgaagaattggATCTGTCAGgcaatgaactttcgggtgaggtttttatttccgatgATCTCTTTGACGTCGTTtatgttgagaatacaaaactcatcaagcggcacatggaatgactgaaaccgaacTGCATAACTGAATTATCAACGTGATTATATAATTGTAGAATTGAGTAGAAAATTGAACTTGAGtaaacactttacgtgcctttgtttttcatcttGTTCAAATATGGGACAAAAAAATTTCAGCAGTTTTGCCATAGAAGTAAGTAATAAGCTCACCATCACTAGCGAAGGTTCGTGGAGCAGAAGTTAAGTAACGAGCGTGatgggagctggctgaggtccactgtgccagaaaacgaattaCTGTACAAATACAAACATACAACATGTTGGTTGGTTCACATACAACACATACAACACACATACAACAGTTGGTTATTCGCAATATCCAAGTATTGCAGCCTTTCCGGGAgactttcgagggatatttcTCCAATGAACTGGTTATTACTCAGCCGAAGGTCCTTCATCGTCGCAGGGAGGCCGTCGACCACCATTAACGTCTCCGCGAATCTAcattttgttcgttatcccctcgatggccatctccatcaatgcctgctgcaacagagaagcgtagtcaagtcggccgagcgaaggatcgactgcgtcggggaagaccaattcgaatgtcatctattagtttgaaatacaaaagggggaaaGGCAatacttttacatgccacatcttgctattcGCACAAGCGAAGCGGACAGCGGAGCCCAATATCGTTGCATATCACCCCTGCCTATTTACACACCGCAAATGGACTCTTGCGGATGGCACGTATGTTGTCCACTCTGTCGAACtgaaatataaaaagctccgtGAGGGTCTGTTCGGAGAGTGTCGACCGATCAAATTATCCCACGAAGTCGCTTGCATTACATTACCTTACTCCGTGCGTTATGGATGCGACAAATcaaaaaacagaaaaaaTGGATAACATTCACCGCGTGAGAAAACGTGTTCCACCGTGAGCTGGATACTAATTTTGCGACCATAATGGGCTGTTTTGTATCACAACAGTTCTAGGCAATTACTACCTATCAACATGCCGTACATTGAACACCTGTCGCGGCACAGCAATGTTAcatacaaacatataaaGTTTGCATTTCGCGGGTCGATAAGGTGCGAGCGAAAGTACCCCCTTCAAAATCTTTTGTGGCACGAAAAACAGGGCATAACGTGACTGGAAGGACCTCAAGAAAATGCTGTCCTGTCGGATGGGTGTTTCTCAGGTACAGCACTGAAGAACTTTCCGGCTGATGTCAGCGGTTGGTGCTTCCGGTAGATGTGCGCTGTCCGGCGTTGAATTCTTGCATGTTTCCAGCGAAGTTCGTTAACTCGAGCTGCATGTGAAATACGTTGTCCGAAATAGCAGATAAGTCCATACTCCCTTCGAATGAATTTGCACCCACATGAAGGCTCCCGAGGTGCAGTGAAAGGCTTCGGAAACCCTAAGGCTTCCTGCTATGCTAAACCATGCCGGGTGAAAACACCGGATCGTGATGATCGTCTTCAGGCTTTTGTTTGTTCCAATGCAACGTAGCGATCCAGTGTGTCAAGCATGGAAACTGTAACATTGATGATACTGCCTGGGGTATCCGTCCCTCCTACCTACAATTCAGTGGGACCCTCGTTTCAGGAAAAGAGGAGAGTTactctcgtctcgccaccagttggatccgggatcccccatatcAACTAACGGCagtttcctgaacctccctatggatgggtactggtccggAACCACCACCtcgcggcggccgtcgatagggtcgacgccaaaacagaaacacgacgagagtttggaaggctcttggcttcccccacgacggggtactggtccaacccaccacggagaggtggccctccatcgggtcagcactcAAGTGATTATGGTTTACATTTATCTTCTccatcctctctggcaatctttccaagccgattgATCCAGTGACGGTATTGGATCTGAGAGATAAGCTTACCATAGATGTGaacccttccattcttcaatgtctttcggctcatcagcgtctccgcatattttctctttgtttgctatcccctcaatgaccatctccatcaacGCCTGCGGCGACAGcgaagcgtagtcaagtcggccaagcaTAGTCGTCCGTGGTTCAAAACCAGGTCAGTCATGACGCCCTTCGTTTACATCgatcactgagctaaatgatTGTTGAAAGTTCTGcacaaatacactactctgtggtcaaaatgcaaaacaaaagtGTTCAATCCACTCAATTTCCTACTATAgtctactattataaataataaCGTTCATAACTAACTCAATGgcttcagtcattccatgtgccgcttgagaagttttgtattctcaacctcaacgtagtcaaagagcgcatcggagatAAAGACCTTACCTGAAAGTTCATTTTCTGACAAACATAAACGTCTTAGTCCTTGGGGGAGatgactgagatccactgtgccagaaaaagagttattgccAGCATACAAATGGGACATATTTGGTGGCAATCTCgttagatccaaagctccgctgaactgattatcTAAGAGATTAAGTACTTCGAGACTGgctggaagttgcgtcagcacagcagaaccactcagctgatttttttcgAGATTGAGAAATACTAAGCCTAccggtaattgagtaaggtcaacacttccggtaaatttgttCTCACTGCCGTCAAAAAGTGTCAGCGTATCGGGgagactctctagctttaaagaaccgctcAAGTGATTGTAGGAAACAGCCAAAATCACCATGCTCtttggcaatctttccaagtcgatcgcTCCAGTGAACtcattttttttatagcgcaatttgaaaattgcacgtgcctttcgacacgtatgcgcatgctctctgcttttcgcgttatgcatgtgggctaatctcatcccgcggattgaaacaacagaggattagtagatgtcttccctcgtctcgccaccaaggagattctccccttggaagtaatttggcggtttcctgaacctccccatggatgggaactggtcctgacccaccaccttggggtggccatcaatagggtcggcgccatgacagaaacacgacgaggggtttaaaaaggttcttggcttcccccaaaactggggtactggtccaacccaccacggagaggtgtcctttcgtcgggttagcgctgaactgattgccTGCGAGATTTAACTTCTTGagagatgtgggtaaagatgcccaatcaaGGCTACCAGTGAGGTTATTGTCAGTCGCATCGAATTCCattacagaggaaggcaaccattctaaatgaagCGATCCTTCGAGCTTGAATTGTCGCCAACGAATCGATACGACTTCCTCATCTTCAACTGTCACACCTATCCATTCTTCActgtctttcggctcattggcgtctccgcaaatcttttgTTTGTTCattattccatcgatgaccatctccatgaatgcctgctgcggcagAGACTcgcggtcaactctgccgaGCGAAGGGTCGACTGATTCGAGGAAGATCAATTCGAAcctcatctattagtttaaGAAAAAATGGGGGGAAAATAGAACagttttacatgccacatcttgctactCCTAAGTGGTCTAAGTACTTGCGTAGCTCGGATGgatcttttcgaattccacagaattCTACGATGCAATCAAGCCGgatataaaaagctcctcCAGCTCTGATTCTCCAACAACCGCAAGAACGCACGGGAGAGCATCTGACAAATAGTGCCATTTGACTTGCCTGACTGACAATCGATATTTTCTAAATGCGGGAAAATTGTGCACTATGCATAGTACTCCTTTCGAACGCGAGGTAAAGATGATCAGTGATATTCGGACGGTCACAGCATAGGGATCACCTATGTTGACACACTTATCACATAATGTTCGATGGCACTAGGATCGAATCATGATCGTAACGTACCTTCAGATAATCTTCACCTGTCAGGTGTACTCATTGCGCCTCAGCACAGAAAAGCGCCGTCTCCGTCGAATAGTATGCAGGAGTAGCAATACCCCACGGATAAGATAAGCTACTGCGTATTTTTGTAATAACCACTTTCCAAGATACTCCAGTGTAGTATTTCCCATTGCACGTCAACGCATCGTCATTCTCAGTGACTTTTCTAAGTGGACTGTCACGTTATTATGCTATTATATTAGTGATGCGTAGGATTGCCTGTGTATTACCCACTTTCCATACCTGCAAGTACTGGGGATTTTTTTATCTGTGCGAAGCGTTGTACGACAATTAAGGGACCATAAAGTTTAAGGTGAGGAGATTATTATTGCATGCACGCGAAGTCTCAGTAAGAGAATATTTCCAGCAGTTACACGATTATTAATAATAGACACAGCTGcaaagcatacgaagcCGTGTAATAGTAAACTATATAATTTGCATATACTATAATTGATGCTCTATTTCGGAAATCGGCTAGGGGCAGCTATTGTACGCTTTATAGCCTAGATACAGTAGTATATTATGTGTCTTCTATAGATTTGCTATGAATGAGAAACTTTGTAAAATACGCTCGTGTCCCTTCTCTACACAAGAGCTCAAAACTAAACTAAGGACTATTTCCATACATTTTGCGCGAAGTACTGTCTGAGCTATGTAATTCATATGTAACCAGTATAATAATTGTATCTACGAGAGTATTTTACAGAGATGCTCTAATCATCCATAGCAAATTTATAGGAGAAACATGATGtactactgtatgtagCCTATAAAGCATACCATAGCTGCCCCTTAGCGGATTTCTGAAATACCGCATTATTAATAGTACTACTGGATGCCTCGACGAACACTGTGTATTTTTAGGACGACATTGCTGAGAACAGATAATGCTGAAGTaagaatttttcttccatgtAATTCTCGGATCCTAATCTAATGTTGCAAGATGAACAGCAGCTTTGTTGTCACATATATAGTTTGCTATTGCACGACTTCGTATGCTTTGCAGTCTATTATTAATAGTCGTCTAACTACTGTACATTTAGTCTTACTGAGATGTCTCCACGGAAAGACTTCGCGTTCATGCTATAATAATCTCCTCACCTTAAGCTTTATGGTCCCTTAATTGTAgtagaatgcttcgcacagagcaaaaaatgcagtaCTTGCAGATATGGAAAGTGGGTAATACACAGGCAATGCTAAGCATCACTAAAATAATGAGTGAGCAAGTTACATATTATTTTTTTGCATAATAGCGTGACGGTCTCTTTAAAAAGTCACTGAGAACGGGAGATACTACACGAGAGTAGCCTCGGAACGGGTTATTACAAGGCAGCTGGGACAACTGGATTGGAGTTTCTTGCATGGAGTATAAAACACTTGACATAATGTTCCTCGGGCATAATGCACTCACGAGATGCACAAGGTTGCCGGATAGACTGAATGAGCTTCCAATCCGCGATAACACCTTACCGGCTTCATCAGCCTGAGCAAGCTGCCTGTCCGACTTGGGTCATTGACGCTGGAATTGAATGCATTGGTCGGATCCGTCAACTTGTCGAATTTGCCACCTCGCTTGCATATTCTCAATCTTACCggaaaccagctgagccCAGCACTCGATCTCATCCAGCTTCCGCCGATGTTATACGTTCAGTAGGGCTTTCTGCGTCACGGGAGGCGGTATATGCCGTGTCAAGGATAATTCTTCGTCCACCAGCACAGTGAAGCGGTGTCAGAGCGTCAGTCAGATAGGCTGCAGGCACTCCATGTTATCCCCGAGAAGGTAATTCAGATGACGAATTTGGTAAGCCTGCTTCAAGCGGTTATACCATAGGTTTGGGCGTGGCATCATTAGTAGATTAGCGTAGAATATAGTTGCAGGAGCAATACCTAACAAACGGTAACGAAAACGGAATATATCTCGCGCGTGATTTGCTTTTTTTATTCTACCAGTAAGAAAGTAACCGCTTTTGTCCATCCCCTAGTAGTTTTCAGCAAggggcatgtgcatacggGTGAAAAGGCACGTCCGGTCACTTGAAAATGCACTGCAGATTTTATCTATCACACGCAATCATATGTAGTGGCCGATATATTCCCGCTGGTGCGAGTCGCATAATGTGGCATCTAAAAGTGTTCGCTTTTTGCCAGATCAACAAAACCCGAAAGCGCCTTGGATCACTCGAAATGGCAAAAAAAATACCGAGAGAAATTATTCGAAGATGACTTTATGATTATAGCGGAGTGCTCGAAATACACACTAGTGGGAAATAGAAAGGACTTGCACGACCCATATGTTGGCAACTTCAGCGAGCGTACATGCGACTGCTGGTatccaacccaccattAGTCGGCTATTCTTCAacacagtcgatccttcgcttggcagagttgacaaggagtctctcccgcagcaggcattgatggagatggtcatcgatggaGTAAAGAATAAAGAGGCGATTTGTggagacgccaatgagccgaaagacattaaggaatggaagggcgtgggAATTGACGGTGGTATGGTGATAAAGATTGAGTGGGAAGAATTCAGGCTTAGAGGGTCACTTGATTTgc
