# Supplementary material for: Distribution of Merlin in eukaryotes and first report of DNA transposons in kinetoplastid protists
Source: PLoS One. 2021 May 6;16(5):e0251133. doi: 10.1371/journal.pone.0251133 (PMC8101967; doi:10.1371/journal.pone.0251133)
Supplement: S3 Appendix — Contigs containing positive hits for each species are provided as fasta files. Nucleotide sequences from each Merlin group or family are also provided. All protein sequences were provided in a single file. A README file is provided with additional information about files. (ZIP) [file pone.0251133.s009.zip › S3 Appendix/README.txt]

- The coordinates of sequences in the files contaning the contigs are approximated in some cases.In cases where the number of contigs are high, not all were analyzed concerning the presence of the expected domain and possible contamination.

- The files Bodo_saltans_Kinetoplastida_cds.aln and Perskinsela_sp_Kinetoplastida_cds.aln were used to construct the NJ tree. Clear non-homologous positions and gaps were treated as missing data N.

- Files containing sequences separated by groups or families are indified by the inicials of species name followed by the Merlin group or family when available. Files are in fasta format for one sequence or Clustal alignment format for more than one sequence. When the limits of copies were established, the sequences correspond exactly to the elements plus the 5’ and 3’ TSDs. When the limits od copies were not determined, the sequences provided included flanking regions of variable size
M.sp – Monocercomonoides sp.
E.g – Euglena glacilis
S.r – Stentor roeselii
S.c – S.coeruleus
P. p - Porphyridium purpureum
Sy.m - Symbiodinium microadriaticum
Sy.k - Symbiodinium kawagutii
P.m – Perkinsus marinus
B.s – Bodo saltans
P. sp – Perkinsela sp. 
