# Supplementary material for: Distribution of Merlin in eukaryotes and first report of DNA transposons in kinetoplastid protists
Source: PLoS One. 2021 May 6;16(5):e0251133. doi: 10.1371/journal.pone.0251133 (PMC8101967; doi:10.1371/journal.pone.0251133)
Supplement: S3 Appendix — Contigs containing positive hits for each species are provided as fasta files. Nucleotide sequences from each Merlin group or family are also provided. All protein sequences were provided in a single file. A README file is provided with additional information about files. (ZIP) [file pone.0251133.s009.zip › S3 Appendix/S.c_G1.aln]

CLUSTAL W(1.60) multiple sequence alignment


S.c_MPUH01000210.1_28715_30053 gatattgaattgtataggatttgattttggatttttaggaatatgggttttta--ttgaa
S.c_MPUH01000330.1_25821_27482 gatatcaaattatttaggat-----------ttttaagggataataagttttagtttgat


S.c_MPUH01000210.1_28715_30053 taagtatgattattttttttttgga---------atgatgtaaggttg------------
S.c_MPUH01000330.1_25821_27482 aaaatatgatgattattcttatagatttttttttataatataaggttgtgctaattgtta


S.c_MPUH01000210.1_28715_30053 ------------------------------------------------------------
S.c_MPUH01000330.1_25821_27482 ctttttatctatgtttatatataattatatagagtagttatattaaattaacctattgtc


S.c_MPUH01000210.1_28715_30053 ------------------------------------------------------------
S.c_MPUH01000330.1_25821_27482 atatttaataataaataacttaaacaatatatgtagaagtaaaaaaaatattttatagct


S.c_MPUH01000210.1_28715_30053 ------------------------------------------------------------
S.c_MPUH01000330.1_25821_27482 gatcagtctaaaataatactatttttacttgatttattattatagactataaatttttct


S.c_MPUH01000210.1_28715_30053 ------------------------------------------------------------
S.c_MPUH01000330.1_25821_27482 ttttttcgttaatattttacgtattacggttagatttttttcaagcccctttcattttgt


S.c_MPUH01000210.1_28715_30053 ------------------------------------------------------------
S.c_MPUH01000330.1_25821_27482 gggtcttcaagtgtttatatcaatctatttaaaaaaagctatagtcttatcttaggatta


S.c_MPUH01000210.1_28715_30053 ------------gtgataataataaagattttatatgattttatcccttaaagtgggggg
S.c_MPUH01000330.1_25821_27482 tcctaaaaactaataaaaatgcttagattgttatatgattttatctcttgaagt-ggggg


S.c_MPUH01000210.1_28715_30053 gttataatgttgggaaagtgcaaagaacatatatccagaatctcagagtgcaatcagtgc
S.c_MPUH01000330.1_25821_27482 gttataatgttgggaaagtgtaaaaagcatataagtagaatttcagaatgtactcagtgc


S.c_MPUH01000210.1_28715_30053 tttgagtccacagtaaatgcaggaatgctactgaaggaaagtaaaatgattgataaagaa
S.c_MPUH01000330.1_25821_27482 tttgaatgcacaataaacgcagggatgctactgaaggaaaataaaatgattgacaaagaa


S.c_MPUH01000210.1_28715_30053 ttaaaaggattgaaaactacgaagaataagttgaaggaaaaacttagagaaatgataagg
S.c_MPUH01000330.1_25821_27482 ttaaaaggacttaaaaccaccaagaaaaagttaaaggaaaaactcaatgaaatgaaatgg


S.c_MPUH01000210.1_28715_30053 aagatggaagatattttgttaaagaaagcttttgaagttcatttacctccagaaatggct
S.c_MPUH01000330.1_25821_27482 aagatggaagaaattttgttaaagaaagcttttgaagttcatttacctccagagatggct


S.c_MPUH01000210.1_28715_30053 cataagtctttaaaggaatatttgattaataaaccgacctcaaattctatttttgatgtt
S.c_MPUH01000330.1_25821_27482 gataagtctttaaaggagtatttgattaataaacagacttcaaattctatttttgatgtt


S.c_MPUH01000210.1_28715_30053 attaaaagccaagaggaatcaatttcatttatgctaaagactggactttatgtcccacaa
S.c_MPUH01000330.1_25821_27482 attaaaagccaagaggaatcaatttcatttatgctaaagactggtctttatgtgccacaa


S.c_MPUH01000210.1_28715_30053 gatttatgtgaatgcggtcaacacttatgtcttgtaaatgaccctaatcttaatgactac
S.c_MPUH01000330.1_25821_27482 gatttatgtgaatgtggtcaacacctttgtcttgtcaacgaccctaatcttaacgactac


S.c_MPUH01000210.1_28715_30053 tcattcctctgcacttgcagcaagcgatatggttttttcgaccgcagtgtatgggaacca
S.c_MPUH01000330.1_25821_27482 tcctttctttgtatctgcggcaaaagatacagtttttttgaacgtagtgtctgggaacaa


S.c_MPUH01000210.1_28715_30053 ggtaaactacccgcagataaaatccttctttacataattctttggattatgggaacaaga
S.c_MPUH01000330.1_25821_27482 ggtaaactttcagcagacaaaatccttctttatatcattttatggattatgggaacaaga


S.c_MPUH01000210.1_28715_30053 gataaagatataaaacaaatcctaaacatccgcagagaacgtacagcccctctacaatcc
S.c_MPUH01000330.1_25821_27482 gataaagatataaaacagattctaaacatacgcagagagcgtacagtgcctctacaatcc


S.c_MPUH01000210.1_28715_30053 ttactacaaaacgcaatttcaaacaatttccaatcatctttgccaaaattttctggaacc
S.c_MPUH01000330.1_25821_27482 ttactacaaaatgcgatatccaaccatttccaatcctctctaccaaaattttctggtact


S.c_MPUH01000210.1_28715_30053 gtagaaatcgatgaaagctgtttcaaaaaccctacaacaaaaacatgtaaaactcagcct
S.c_MPUH01000330.1_25821_27482 gtagaaattgatgaaagttgctttaaaaaccctacaacaaaaacttgtaaaactcaacct


S.c_MPUH01000210.1_28715_30053 gataaatgggtttttggtctttatgaacgagaaagaaaactaacctatatggaagttgta
S.c_MPUH01000330.1_25821_27482 gacaaatgggttttcggactttatgaacgagaaagaaaacttacctatatggaagttgta


S.c_MPUH01000210.1_28715_30053 agtaaacgaaccgcaagttatctaattccaataattcaaaaaatctgtgaacaaggtaca
S.c_MPUH01000330.1_25821_27482 agtaaacgaaccgcaagttacctaatccctataataaaaaaaatctgtgagcaagggaca


S.c_MPUH01000210.1_28715_30053 acaataatatcagatcaatggtctgcatataataaattagtagaatttggttttcctcat
S.c_MPUH01000330.1_25821_27482 acaataatatccgatcaatggtctgcttataataaattagtagaatttggatatcctcat


S.c_MPUH01000210.1_28715_30053 tacacagtagaccattctaggtttttcgtaaaccctttaagccgagaaatccacactcaa
S.c_MPUH01000330.1_25821_27482 tatacagtagatcattctaggttttttgtaaacccattaagtagagaaatccatactcaa


S.c_MPUH01000210.1_28715_30053 catatagaaatatcctggtgttgggcaaaatatgaaataaaaaggcagcatagacaaatg
S.c_MPUH01000330.1_25821_27482 catatagaaatctcctggtgttgggcaaagtatgaaataaaaagacaaaatcggcagttg


S.c_MPUH01000210.1_28715_30053 gggaacttgcaaaaattactagatgttttttgttggaaaagacagtttaaaaacctagac
S.c_MPUH01000330.1_25821_27482 gggaatatgcagaaattattagatgtattttgttggaaaagacagtttaaaaatttagat


S.c_MPUH01000210.1_28715_30053 aaggcaactgagattggtgatattctcagcaatttatgtaaagttatgcgagaatatcaa
S.c_MPUH01000330.1_25821_27482 aaaacaactgagatcggtgatgttcttagcaatttatgcaaaattatgagagagtatcaa


S.c_MPUH01000210.1_28715_30053 aacgaaaaactcatgatgaaagtttaagtattaaagataattttatgtacttaa
S.c_MPUH01000330.1_25821_27482 agggaaaaaattatgactaaggtttaagtattaaagataattttatgtatttaa
