# Supplementary material for: Distribution of Merlin in eukaryotes and first report of DNA transposons in kinetoplastid protists
Source: PLoS One. 2021 May 6;16(5):e0251133. doi: 10.1371/journal.pone.0251133 (PMC8101967; doi:10.1371/journal.pone.0251133)
Supplement: S3 Appendix — Contigs containing positive hits for each species are provided as fasta files. Nucleotide sequences from each Merlin group or family are also provided. All protein sequences were provided in a single file. A README file is provided with additional information about files. (ZIP) [file pone.0251133.s009.zip › S3 Appendix/S.c_G2.aln]

CLUSTAL W(1.60) multiple sequence alignment


S.c_MPUH01000291.1_63277_65389 atagattttgattatattcagtgataattttctattattatttaaagcttgtaagattat
S.c_MPUH01000288.1_26940_29141 tgaaatt----atattttatgtgaaaattat-taaagttaatgaagtttaggatgatgat


S.c_MPUH01000291.1_63277_65389 gttttataaatataccctattttttaatatctgattactccttcagttata---------
S.c_MPUH01000288.1_26940_29141 atgattaaaatataaactcatgattaacacccaaagattttgacttctgtataaagatat


S.c_MPUH01000291.1_63277_65389 aaatctaatgaatcatttttattatagtttatactaattcttatatttaata--------
S.c_MPUH01000288.1_26940_29141 aagtttaataatttgaattcattaaagaagaaaattaggcttatatttaacatagtgggt


S.c_MPUH01000291.1_63277_65389 ------------------ctaatgtagttttgatttaattaaaaataaatttaattacta
S.c_MPUH01000288.1_26940_29141 aaattatgcgttatgatcttattataatctttactccaataatcac-aatttatttattg


S.c_MPUH01000291.1_63277_65389 agtgaaattataggcctacctacttattccataaaaaattggaaatattttttatgcttt
S.c_MPUH01000288.1_26940_29141 ---------------------------tatatgaaaaatagca-----ctttcatacaaa


S.c_MPUH01000291.1_63277_65389 actaggagaaattataaaatcaaaaatattatgtc------acaaaaatatgatgaatat
S.c_MPUH01000288.1_26940_29141 attaattgaaaagacttaattctaacttttttatctacaaaaaaaaaacaatcaaaactt


S.c_MPUH01000291.1_63277_65389 cttaa----ataccaaatgaataactacttatatataaagtaaaagtataaatttattat
S.c_MPUH01000288.1_26940_29141 cttagtttactcatcacaaacttcaatctgattacatctaccccaagagcctctatttat


S.c_MPUH01000291.1_63277_65389 atgc--atgaaatg-ggaaattaaatatttactaagcatttactataaatcccaacaaat
S.c_MPUH01000288.1_26940_29141 ttcaaatctttcatatacaactctttatttttca-------acaataaatcccaattaaa


S.c_MPUH01000291.1_63277_65389 acaatatttgcttgatagcttaatttaagagtcttgcaattcatcattctaataatctat
S.c_MPUH01000288.1_26940_29141 aaaattcttattatcttcttccattcaaaa------------------------------


S.c_MPUH01000291.1_63277_65389 aaatagggggctttatcatatttaaaatatctaatgggcattatcatatttagcgtacca
S.c_MPUH01000288.1_26940_29141 -------aaaaattatcacaattaaa---------------------actcacttcaggg


S.c_MPUH01000291.1_63277_65389 aagggggcattattgaatttaatttatctaaaaggggcattat-acatttaatataccta
S.c_MPUH01000288.1_26940_29141 ggggggtcattattaagattaaaatacacaaagggttatttataacatttaatataccta


S.c_MPUH01000291.1_63277_65389 agggggcattataataataatgatccgtgtatgcgaagagcatggcgaagagattatgag
S.c_MPUH01000288.1_26940_29141 agggggctttataataataatgatccgtatatgagaagaacatggtgaagatattatgag


S.c_MPUH01000291.1_63277_65389 atgtagttgctgctttgatcttgtaacttcagcagcccttttttcatctgacgaggctaa
S.c_MPUH01000288.1_26940_29141 atgtagttggtgctttaaccttttaacttcagcagctctattcacttcagatcaaacaaa


S.c_MPUH01000291.1_63277_65389 actggaaaaagctgttgaagtagtcagtgaaatgaaacaaaatcttattgacgaaaaaaa
S.c_MPUH01000288.1_26940_29141 actcgaaaaagctgttgaagtagtcagtgaaatgaaacaaaacctaatcgatgaaaaaaa


S.c_MPUH01000291.1_63277_65389 agaactccttgcctcactagccacaattaaagaaaaaatgtatttaaaaaacccgatact
S.c_MPUH01000288.1_26940_29141 agaacttcttgcatcactagccacaataaaagaaaaaatgcatttaaaaaacccaatatt


S.c_MPUH01000291.1_63277_65389 gcct--aagaactatataagagactctagacttcttgagtatattatgaacatgaatatc
S.c_MPUH01000288.1_26940_29141 acctaaaaaaaatacataagagactcaagacttcttgaatatataataaacttaaacatt


S.c_MPUH01000291.1_63277_65389 ccacttaatatactgacaatcatttatgaccctgagttttcattagcatttcttttccaa
S.c_MPUH01000288.1_26940_29141 ccacttaatattctaacaattatttatgaccctgaattttcattagcatttcttttccaa


S.c_MPUH01000291.1_63277_65389 aaaggcattttaaaatctaaacatttatgtaaatgccaagcggaatgtcagtt-aaaaag
S.c_MPUH01000288.1_26940_29141 aaaggtgttttaaaacctaaacatttatgcaaatgccaatcagaatatcaattaaaaaaa


S.c_MPUH01000291.1_63277_65389 gcaaggtaaacattttttctttgtttgtgattgtggaaatgtggagcatattactaaggg
S.c_MPUH01000288.1_26940_29141 acaaggtaagcattttttctttgtttgcgattttggaaatgtagatcatattactaaagg


S.c_MPUH01000291.1_63277_65389 gtcattttgggaaaagtatgaactccctccaagcaaaattgtgctaacactgttcttgtg
S.c_MPUH01000288.1_26940_29141 ttcattttgggaaaaatatgaacttcctccaagtaagattgtattaacgttattcttatg


S.c_MPUH01000291.1_63277_65389 ggttatgaatattacaagtgctaatattgcccagttgctcactttaactgctgaaataac
S.c_MPUH01000288.1_26940_29141 ggtaatgaatataacaagtgcaaatattgctcaattattaactttaagtgctgaaattac


S.c_MPUH01000291.1_63277_65389 caaccctgttacagaaaagctaagggaaataatttcagcagagtatctaaatacattgcc
S.c_MPUH01000288.1_26940_29141 aaatcctgttacagaaaagttaaagataataatttcagaagagtatttaaatacattgcc


S.c_MPUH01000291.1_63277_65389 caagttcagaggtgttgtagaaattgatgaatcatgttttaagtctggtcgtgataaaaa
S.c_MPUH01000288.1_26940_29141 taagttcagaggtgttgcagaaatcgatgaatcgcgctttaagtatggacatgataaaaa


S.c_MPUH01000291.1_63277_65389 tcaaagatacctccaagacagatgggtgtttggtctctacgaacgtgaacgcaaactggt
S.c_MPUH01000288.1_26940_29141 tcaaagataccttcaagatagatgggtattttgattatatgaatgtgaaagaaaactagt


S.c_MPUH01000291.1_63277_65389 ctatatgcaagtggttcaaaaacgtgacgccaaaacattaatccccatcatccaagagcg
S.c_MPUH01000288.1_26940_29141 ttatatgcaggtagtccaaaaacgtgatgcgaaaac-ttgattcctataatccaagaa-g


S.c_MPUH01000291.1_63277_65389 ctgtgaattaggcacaacaataatttctgaccaatggtacgcttataataaactagcaga
S.c_MPUH01000288.1_26940_29141 atgtgaattaggtacaacaataatttctgatcaatggtatgcttataataaattagcaga


S.c_MPUH01000291.1_63277_65389 atttggatatcctcattatacagtggaccacagtaggttctttgtaaatccaaacagtcg
S.c_MPUH01000288.1_26940_29141 attcggatatcctcattatactgttaaccatagtaggttttttgtgaatccaaatagtag


S.c_MPUH01000291.1_63277_65389 tgaaattcatactcaagacattgaaatttcttggtgctgggcaaagtacaatgttaaaaa
S.c_MPUH01000288.1_26940_29141 agaaattcatactcaaaatattgaaatttcatagtgct-----aagtataatgctaaaaa


S.c_MPUH01000291.1_63277_65389 gcacagaaatactgttaatttacagcacctgctaaatgttttctgctggatgagacagtt
S.c_MPUH01000288.1_26940_29141 acatagaaatactgtgaatttacaacacttacttaatgttttcctttggatgagacagtt


S.c_MPUH01000291.1_63277_65389 caaaaaaaaggaaaaaggtacagaactagcctcagtacttaacgcagcttcagaaatcat
S.c_MPUH01000288.1_26940_29141 taagaaaaaggaaaaagggacagaactagcctcagtgcttaatgcagcatcagaaattat


S.c_MPUH01000291.1_63277_65389 cagtagatacgaagaaaaagttgtgaagacttaaaattttatagataaaaaatttcc-ta
S.c_MPUH01000288.1_26940_29141 tagcaggtatgaagaaaaaactgtaaagggttaaaattttatagataaaaaatttct-tt


S.c_MPUH01000291.1_63277_65389 ttagtt---tttgttgtggtatatctatatatgcttttcttattagattcttaaattaat
S.c_MPUH01000288.1_26940_29141 taaaaa----aaaaattgtttttatataattatttatatgatcaaaatgaagttgttgat


S.c_MPUH01000291.1_63277_65389 acgtatttagct--------------ttgtcattattattagtta----cttaaatgata
S.c_MPUH01000288.1_26940_29141 atgatttggatttatttaaagatatgaaatgctggttttatgattaattagggtgttaaa


S.c_MPUH01000291.1_63277_65389 ac-------------------------------------------tatcaaga------g
S.c_MPUH01000288.1_26940_29141 tgatatcagaaatttattgtataaaaaattgagaatttagaaagtgtttatgttgagata


S.c_MPUH01000291.1_63277_65389 cgcttgggtatttaa---------gttcatttgttgcattgaattggaattttgtagtcc
S.c_MPUH01000288.1_26940_29141 ggatgtatttgtgtatataatgtttttgcttttattttgtgtttagggttgaggtaattt


S.c_MPUH01000291.1_63277_65389 tcatataactaagcccgctttta------ggaaaagtgaattttatatgaggaaac----
S.c_MPUH01000288.1_26940_29141 tattcctataaaactttcctaggttttatgatctagaactttaaattgtatataaatacg


S.c_MPUH01000291.1_63277_65389 -ttaaaaattgtcctgtttctttgttgatttttataaggtagctcaagaat---------
S.c_MPUH01000288.1_26940_29141 catgcattattagatttccagtatttgcattaaggtcaatgatacaatttcaaaacttta


S.c_MPUH01000291.1_63277_65389 ----------------------------------------------------cggattat
S.c_MPUH01000288.1_26940_29141 attattagtaaaaaaaaatataaaagcattcatatgaccatcctaatcctaatcatacta


S.c_MPUH01000291.1_63277_65389 gaaaaattctttctaaaggcttttgccgatgatttgc
S.c_MPUH01000288.1_26940_29141 ataatagcaaattctctcttacttcaaatgataattt
