# Supplementary material for: Distribution of Merlin in eukaryotes and first report of DNA transposons in kinetoplastid protists
Source: PLoS One. 2021 May 6;16(5):e0251133. doi: 10.1371/journal.pone.0251133 (PMC8101967; doi:10.1371/journal.pone.0251133)
Supplement: S3 Appendix — Contigs containing positive hits for each species are provided as fasta files. Nucleotide sequences from each Merlin group or family are also provided. All protein sequences were provided in a single file. A README file is provided with additional information about files. (ZIP) [file pone.0251133.s009.zip › S3 Appendix/S.c_G3.aln]

CLUSTAL W(1.60) multiple sequence alignment


S.c_MPUH01000167.1_40266_41704 gatctttctataaattttatttttttaaacctaccatatatgtccatacaaaaaacactt
S.c_MPUH01000105.1_95059_96501 ga-------gttaatatta-tattttaaatccgccatatatgcttatataggaaaaactt


S.c_MPUH01000167.1_40266_41704 tacgattttgcatttataattatatggtatttca--tgaagaaag--cccccaaaatggg
S.c_MPUH01000105.1_95059_96501 -----gtattttttttttgttatatagtattttgattgaagaaaaaccccccaatggggg


S.c_MPUH01000167.1_40266_41704 ggcttataatatatgattacagaccataataaagacaaaaacaaatgcaatcattgcatt
S.c_MPUH01000105.1_95059_96501 ggtttataaattatgattacagaccacaatatagatcaaggcaagtgtaaacattgtgtt


S.c_MPUH01000167.1_40266_41704 gattcagcaaatgtgaaaaacgaattacttatcgtaactaaagatcatttatacacaact
S.c_MPUH01000105.1_95059_96501 gattcagtcaatgtgaaaaatcaattacttatggaaactaaagaccatatacacaaaatt


S.c_MPUH01000167.1_40266_41704 gaagctttggataaagaagaacagagactttataaaaaatatatgaaactaaggaaaaga
S.c_MPUH01000105.1_95059_96501 gaagctttgggtaaagaagaagaaagactttgtagaaaatatagaaatctaagtagaaaa


S.c_MPUH01000167.1_40266_41704 cgtgctttagctgctgggtataaagtaattgccacaattgatgaagatgttcttagagtt
S.c_MPUH01000105.1_95059_96501 cgtgctttggcttatgggtataaaatacctacatcaattgataaggatgtagttaaagtt


S.c_MPUH01000167.1_40266_41704 gatatgattgataatgtattaaaacaagaaattcccaattcgattttttcagttattaca
S.c_MPUH01000105.1_95059_96501 gatatgattgataatgtacttaaacaagatatcccaaattcgattttctcggttattact


S.c_MPUH01000167.1_40266_41704 gaccaatattattcatcatgctttatgatacaaactggtctagttcaattaaaaaagcat
S.c_MPUH01000105.1_95059_96501 aataattattattcgtcatgttttatgatacaaactggccttatagaattgaaaacccaa


S.c_MPUH01000167.1_40266_41704 tgttctcaatgtgctgggaaggtaggattgtattttgattcaggaattggggattttaat
S.c_MPUH01000105.1_95059_96501 tgccatcaatgtactgggaagttaggattatatttgaattcagcttatggggattttaat


S.c_MPUH01000167.1_40266_41704 tacaaatgcaaatgtggggagatgtggaattatttagataagacaatttggaaggattac
S.c_MPUH01000105.1_95059_96501 tataaatgtcaatgtggagaatattggaattttttagataagacgatttggaaagattat


S.c_MPUH01000167.1_40266_41704 aatctggattcccgaagaatattgacgattttgataatgtttctaacaggatgtaagcca
S.c_MPUH01000105.1_95059_96501 aagttaaattcgcggaagatattaactcttttgattatgtttttgatagggtgtaaagcg


S.c_MPUH01000167.1_40266_41704 attgaaataaaaaaattattaatttctagttccagagaatatagaccattagaaaagctg
S.c_MPUH01000105.1_95059_96501 attgaaataaaaaagttattaaatgctgaatgtagagaatacgcccctctagcaaggttt


S.c_MPUH01000167.1_40266_41704 ataaaaaaggtaatttctgagtattttgttagaaatctccccaaatttagaggggttgta
S.c_MPUH01000105.1_95059_96501 ataaaaaaactgatttctgagtattttattagaagtttaccaaaattcagaggaattgta


S.c_MPUH01000167.1_40266_41704 gaaattgatgagtccgcgtttaggtcgaaaagtaaaaccagagctaaaaataaagtagac
S.c_MPUH01000105.1_95059_96501 gaaattgatgagtctgcttttaggtcgaa---taaagttagagctaataataaaattgaa


S.c_MPUH01000167.1_40266_41704 aaatgggtattcggtctttatgaaagagaaagaaaaattgtgtatatggaaatagttaaa
S.c_MPUH01000105.1_95059_96501 aagtgggtttttgggctttatgaaagagaaagaaaacttgtgtatatggaaatagttaaa


S.c_MPUH01000167.1_40266_41704 aacagacgtgaaagtaccctaattccaataatacaaaaaatctgcgagcctgggacgaca
S.c_MPUH01000105.1_95059_96501 aatagacgtgaaagtacacttattccgataatacagaaaatttgtgaacctgggacaaca


S.c_MPUH01000167.1_40266_41704 ataatttctgatcagtggggtagttacaataaactcccagattatggttttccccattat
S.c_MPUH01000105.1_95059_96501 ataatttctgatcagtgggctagttataataaacttccagattatggttttccccattat


S.c_MPUH01000167.1_40266_41704 actgttgaccattcaaggttttttgtaaacccacatagtagagaaattcacacccaagat
S.c_MPUH01000105.1_95059_96501 actgttgatcattcaaggttttttgtaaatccacatagcagagaaatccatacccaagac


S.c_MPUH01000167.1_40266_41704 atcgaaatttcctggggatgggcaaaatatgaaatccgccgacaaaatagaattatgcat
S.c_MPUH01000105.1_95059_96501 attgaaatctcttggggatgggctaaatatgaaatccgtagacaaaacagatgtttacat


S.c_MPUH01000167.1_40266_41704 aatctacaagaatatttacatttattctgttggaaaagacaatttaaagaatatcaagat
S.c_MPUH01000105.1_95059_96501 gatttacaagagcatctacacttattttgttggaaaaggcagtttaaagagtatcaagat


S.c_MPUH01000167.1_40266_41704 aaagttactgaaactactgcattgattaaagggttttgtgagatttttaaagactatcaa
S.c_MPUH01000105.1_95059_96501 aaagttactgaaactacagcattgattaaaggattttgtgagatttttaaagagtatcag


S.c_MPUH01000167.1_40266_41704 atgagagagaaaaaaattgaaaactaagtgtagactagatataagactt--agcttagga
S.c_MPUH01000105.1_95059_96501 acaagagagaaaaaaactgaaaatcaagtgtagattagaaataaatttttaggtttagaa


S.c_MPUH01000167.1_40266_41704 tttt-ctttgaatattaagtactgagtcta---------gata-ttctaggcagagtctt
S.c_MPUH01000105.1_95059_96501 ttttatttttagaattaagtattgaatatattttaaactgatatttcttgataaaaattg


S.c_MPUH01000167.1_40266_41704 gcatatgaac-----gctttgggataaatcctgagtaaaaagctacatggccacctatat
S.c_MPUH01000105.1_95059_96501 gcatataaacatataattttatcataacttttatttaaaaaataaaaatac--tttatag


S.c_MPUH01000167.1_40266_41704 gagttagagctaggataaaat
S.c_MPUH01000105.1_95059_96501 aagtcaaagttaatataaaac
