# Supplementary material for: Distribution of Merlin in eukaryotes and first report of DNA transposons in kinetoplastid protists
Source: PLoS One. 2021 May 6;16(5):e0251133. doi: 10.1371/journal.pone.0251133 (PMC8101967; doi:10.1371/journal.pone.0251133)
Supplement: S3 Appendix — Contigs containing positive hits for each species are provided as fasta files. Nucleotide sequences from each Merlin group or family are also provided. All protein sequences were provided in a single file. A README file is provided with additional information about files. (ZIP) [file pone.0251133.s009.zip › S3 Appendix/S.c_G4.aln]

CLUSTAL W(1.60) multiple sequence alignment


S.c_MPUH01000682.1_9002_7098 aaccatcttaaaaccaaaaaa-----ccaataataaaaaacttcatactttatatcataa
S.c_MPUH01000701.1_19603_21027 tattagcatcaacatcataaaaaaatctaaatataaaataccctaacct-------atat


S.c_MPUH01000682.1_9002_7098 acttattttaatacttaaaagcataataaacataaaaaccccccttgggggcttataatt
S.c_MPUH01000701.1_19603_21027 acattatttattacataaaatcataataaatataaaaagcccccttgggggcttataatt


S.c_MPUH01000682.1_9002_7098 tatgctaacaagtcctaatcaagccaaagctaaatgtgttcactgcttcgctagcactta
S.c_MPUH01000701.1_19603_21027 tatgttaacaaatactaaccaaagcaaaactaaatgtgttcactgcttcgctagtatcta


S.c_MPUH01000682.1_9002_7098 cgtcaaaaacgatctgctaacagaagcgaaaactaacattaatcaaattgagattctaga
S.c_MPUH01000701.1_19603_21027 tgtcaaaaacgaactattaacagaagctaaaacaaatattagtcaaattgagattttaaa


S.c_MPUH01000682.1_9002_7098 caaacaagaacaaaaactcaaaaaaaagtatcatacaatactcaaaaggtgtgcatttgc
S.c_MPUH01000701.1_19603_21027 taaacaagaacataagctcaagaaaaaatataacacaatacttaaaagatgtgcatttgc


S.c_MPUH01000682.1_9002_7098 tgatgatttcacaatcccagcttcaatagctgaaggtgaaatccaatgccaaatgatgac
S.c_MPUH01000701.1_19603_21027 tgatgatttcacaatcccagcttcaatagctgaaagtgaaatccaagaccaaatgatgat


S.c_MPUH01000682.1_9002_7098 atatgctctaaaacaacgaatcccatcttcagtcttccaagttataacaaataattatta
S.c_MPUH01000701.1_19603_21027 atatgctttaaagcaacgaattccatcttcagtttttaaagttataacaaataattatta


S.c_MPUH01000682.1_9002_7098 ctcctcatgttttatgatccaaactggtcttgtacaattaaaaactcaatgtcctcaatg
S.c_MPUH01000701.1_19603_21027 ttcatcttgttttatgatccaaacaggccttgtacaattaaaaactgaatgtcctaaatg


S.c_MPUH01000682.1_9002_7098 ttcaaacaaagtccgattatgccaaaacccagtcttaggggattttgactatatctgtaa
S.c_MPUH01000701.1_19603_21027 tactaataaagtcagattatgcttaaacccagtcttaggggattttgattatatttgtaa


S.c_MPUH01000682.1_9002_7098 atgtggtgagaattggaatttcttagacaggacaccttggaaagaatgtggttttaattc
S.c_MPUH01000701.1_19603_21027 atgtggagaaaattggaactttttagacaagacactttggaaagagtcaggttttaattc


S.c_MPUH01000682.1_9002_7098 ccaaaggattttaacaataattataatgtttcttattggatgtagggatgtagaaatgaa
S.c_MPUH01000701.1_19603_21027 tcagagaattttgactataattataatgtttttgattggatgcagggatgtagaaatgaa


S.c_MPUH01000682.1_9002_7098 gaaaatattaaacatttaccctagacaattaagtcatgttactaatttagttaaaactgc
S.c_MPUH01000701.1_19603_21027 aaaaatcctaaacatttatcataaacaactaagttatgttactggcttagtcaaaactgc


S.c_MPUH01000682.1_9002_7098 gatatcagaacattatattaaaaacctaccaaaattccgtggggttgttgagattgatga
S.c_MPUH01000701.1_19603_21027 gatatcagaacattatataaaaagtttacctaaattccgtggggttgtagagattgatga


S.c_MPUH01000682.1_9002_7098 gtctgcttttaaacttaaaaaaaaaccagggactacacggtcgacagaaaaatgggtatt
S.c_MPUH01000701.1_19603_21027 gtctgcttttaagcttaaaaaaatgccagggactacacgggcaacagaaaaatgggtatt


S.c_MPUH01000682.1_9002_7098 tgggctttatgaaagagaaaggaaacttgtgtatatggaaattgtaaaaaacagagttgc
S.c_MPUH01000701.1_19603_21027 tggactttatgaacgagaaagaaaacttgtgtatatggaaatagtaaaaaatagacttgc


S.c_MPUH01000682.1_9002_7098 tacaactttagtcccaattatacagaaaatatgtgaacctgggacgacgattgtatcaga
S.c_MPUH01000701.1_19603_21027 tacaactttagtgccgattattcagaaaatatgtgagcccggaacgacgattatatcgga


S.c_MPUH01000682.1_9002_7098 tcaatgggcaagttataataaactacctgattatggtttcccacattatactgttgatca
S.c_MPUH01000701.1_19603_21027 tcaatgggctagttataataaacttcctgattatggttttccacattatactgttgatca


S.c_MPUH01000682.1_9002_7098 ttctagatattttgttaacccacatagtagagaaattcacactcaggatattgaaatatc
S.c_MPUH01000701.1_19603_21027 ttctagatttttcgttaacccgcatagtagagaaatccacactcaggatatagaaatctc


S.c_MPUH01000682.1_9002_7098 atggggatgggctaagtatgaaataagaagacagaatagatgtttgtttgatttacagaa
S.c_MPUH01000701.1_19603_21027 atggggatgggctaagtatgaaataagaagacagaatagatgtttgtttgatttacagaa


S.c_MPUH01000682.1_9002_7098 atatttgcatttgtattgttggaaaagacagtttaaagagtatcaggataaggttgctga
S.c_MPUH01000701.1_19603_21027 atatttacatttatactgttggaaaagacagtttaaagaatatcaggataaggtcactga


S.c_MPUH01000682.1_9002_7098 ggttgcaatgctgttaaaggctttttgtgcgatatttaaagagtatcagatgggagagaa
S.c_MPUH01000701.1_19603_21027 ggttgctatgctgttgaaaactttttgtgagatatttaaagagtatcaattgggagaaaa


S.c_MPUH01000682.1_9002_7098 aaaagtggaagtttaatttgtagctaag-ttatagaaatttatatatgagtatgctctga
S.c_MPUH01000701.1_19603_21027 aaaagtagaagtctaatttgtagctaagtttataaaaattt-------------------


S.c_MPUH01000682.1_9002_7098 tagtataaataataaaatcagctgaagtattatttagtttttaatactcaacaagttgtg
S.c_MPUH01000701.1_19603_21027 -------------------------------------------------tatgagttttg


S.c_MPUH01000682.1_9002_7098 ttttgacaatcaagttttattatctattttatagtttttagctagaggatattaatcaga
S.c_MPUH01000701.1_19603_21027 ttt---------------------------------------------------------


S.c_MPUH01000682.1_9002_7098 ttttcttttagcaaaaagtattctagtcagcatttttatctattctttgtgtaattttct
S.c_MPUH01000701.1_19603_21027 ------------aaaatgtatcttaatga--------------------tataagttttc


S.c_MPUH01000682.1_9002_7098 aatatcctcttccatgagtatttattgatttattttcataagaaccaagctttaatctta
S.c_MPUH01000701.1_19603_21027 attat-------------------------------------------------------


S.c_MPUH01000682.1_9002_7098 attattagtattttttatgagggtagtatttgattttacaacattgtgagtacttcagtt
S.c_MPUH01000701.1_19603_21027 agcataagtatttgtaatgaaaatgat---------------------------------


S.c_MPUH01000682.1_9002_7098 accttcaaaaccttaaagtgagttaatttataaaaagattgaagtagccttgcataatat
S.c_MPUH01000701.1_19603_21027 --------------------------------------------tatttttgtaaaatat


S.c_MPUH01000682.1_9002_7098 acaatttaagcattaactcctaaaatgcactaaggagtataataatttctgagttttcat
S.c_MPUH01000701.1_19603_21027 ttagtt-----------------------------------agaaatttggagaatt---


S.c_MPUH01000682.1_9002_7098 atgatatatagagcatctgagattatttagatatggtttggcataaataaaacaagactc
S.c_MPUH01000701.1_19603_21027 ------------------------------------------------------------


S.c_MPUH01000682.1_9002_7098 atttccatgtttaatcctttataaataatcatatacatctttagtatgagaaatcttact
S.c_MPUH01000701.1_19603_21027 ------------------------------------------------------------


S.c_MPUH01000682.1_9002_7098 ttatatgcttttcttaggttttgataacactaaacctcattgatattctaa
S.c_MPUH01000701.1_19603_21027 --------------------------------gatcctcttaatatgctag
