# Supplementary material for: Distribution of Merlin in eukaryotes and first report of DNA transposons in kinetoplastid protists
Source: PLoS One. 2021 May 6;16(5):e0251133. doi: 10.1371/journal.pone.0251133 (PMC8101967; doi:10.1371/journal.pone.0251133)
Supplement: S3 Appendix — Contigs containing positive hits for each species are provided as fasta files. Nucleotide sequences from each Merlin group or family are also provided. All protein sequences were provided in a single file. A README file is provided with additional information about files. (ZIP) [file pone.0251133.s009.zip › S3 Appendix/S.c_G6.aln]

CLUSTAL W(1.60) multiple sequence alignment


MPUH01000025.1_65038_66707 ----atcaattgctccacccaatatacgaaatatataattctaaaacacctattactata
MPUH01000346.1_20257_18540 aagtataaataggtcaa--caacagtagatagatatgaatgtagagttcctatgattaga
MPUH01000121.1_76043_77733 aagtatgaataggacaa--caactaaagatggatatgaatgtaaagttcctatgattaga


MPUH01000025.1_65038_66707 aaatattataaaaaaagtttcaaattcataaaaa--------------------------
MPUH01000346.1_20257_18540 agggaacaattaaaagaaattgggttgattaagaaacgtttggctactaaacatatgtcg
MPUH01000121.1_76043_77733 agggaacaattaaaagaaattgggttgattaaaaaacgtttggctactaaacatatgtct


MPUH01000025.1_65038_66707 -------ttaaaattttgcaatttaagtccattatcaatcccataatcactatgcaaata
MPUH01000346.1_20257_18540 ctacctttgaaagttttagaaagtggtttggtttttagt---gattttactcaggaagtg
MPUH01000121.1_76043_77733 ttaccttttaaagttctggaaagtggtttggtttttagt---gattttactcaggaaatg


MPUH01000025.1_65038_66707 agcccttaaaagaca-------------------tagaaatccacaaaacccaacctg--
MPUH01000346.1_20257_18540 tttcctccgatgaaattaccaagaggtggggaattgctaattaaagatacttggcctaaa
MPUH01000121.1_76043_77733 ------------------------------------------------------------


MPUH01000025.1_65038_66707 ------------------------------------------------------------
MPUH01000346.1_20257_18540 actgnaactaaacatatgtcgctacctttgaaagttttagaaagtggtttggtttttagt
MPUH01000121.1_76043_77733 ------------------------------------------------------------


MPUH01000025.1_65038_66707 --------ctaaaaaaaattttcaacaacaaaaagatttgaaaatatcccaaatctaacc
MPUH01000346.1_20257_18540 gattttactcaggaagtatttcctccgatgaaattaccaagaggtg--------gggaat
MPUH01000121.1_76043_77733 ------------------tttcctcctatgaaattgcctagaggtg--------gggagc


MPUH01000025.1_65038_66707 catccataaaagttagtgttccttaatcttttaaaccctatccattataacaaaactata
MPUH01000346.1_20257_18540 tgctaattaaagatacttggcctaaaac--tgaaattaagaagaagaaaaagaagtctaa
MPUH01000121.1_76043_77733 tgctaattaaagatacttggcctaaagc--tgaaagtaagaagaagaaaagaaaaactaa


MPUH01000025.1_65038_66707 aaatatatcacaccatcgaactaccttaatattcta------------------------
MPUH01000346.1_20257_18540 gaaaaaaactaatcagtaaaataacaatttattata-------tctttttttattaggcg
MPUH01000121.1_76043_77733 gaagaaaactaattagtaaaatagcatattattatagccgggtcttttttgtattaggcg


MPUH01000025.1_65038_66707 ----atcacaattccattccataaaaaccaaaaattaactataaaattctaggcccccta
MPUH01000346.1_20257_18540 cactattatgactttatttttaaaagccttgaaatattat------tttttaagtgccca
MPUH01000121.1_76043_77733 cactagtgcgcctctatttttaaaagccttatatacaatt------tccttaagccccca


MPUH01000025.1_65038_66707 ttcatataaaaaatgtggcattagaatctaatggatttacctaccctctgttgttcacaa
MPUH01000346.1_20257_18540 tatttgataaataagtggcattagaatctaatggatttacctctactctgttgtactttc
MPUH01000121.1_76043_77733 tatttagtaaataagtggcattagaatctaatggatttacctttgctttgttgtactttt


MPUH01000025.1_65038_66707 cacaaaagcgatatcgaagcttgtaactcatgctcaaacagtcacgaactaaccatcggc
MPUH01000346.1_20257_18540 catacaagtgatattgaagcttgcgaatcatgtactaacaaccatgaactctctgtaggc
MPUH01000121.1_76043_77733 catacaagtgatattgaagcttgtgagtcatgtactaataaccatgaactctctgtaggc


MPUH01000025.1_65038_66707 cttataaacctaaacaaaaagcttttagaccgtaaaaaatctagagaactgaaaatcgat
MPUH01000346.1_20257_18540 ttagtagatctcaacaaaaagttatgtattagaagaaaagctaaagaaatgaaagttgag
MPUH01000121.1_76043_77733 ttagttgatctaaacaaaaagttatacattcgaagaaaagttaaagaaatgaaagtagaa


MPUH01000025.1_65038_66707 aaacttaaagctataatcactataacccaaaaaaaactaacccttctctcaaacaatatg
MPUH01000346.1_20257_18540 aaacttaaagctcttattgctgtcactgaagaaaaactcaaatttgttaacaacactgaa
MPUH01000121.1_76043_77733 aaacttaaggctcttatagctgtcactgaagaaaaactcaaattcgtcaacgatagtgat


MPUH01000025.1_65038_66707 actttaaccgaagatataattaccccacaaaaaggtattccactttctaacttttttcaa
MPUH01000346.1_20257_18540 aattttactgaagaaaaattcaccccacaaaaagggatccccctagtagactatctttta
MPUH01000121.1_76043_77733 aattttactgaagacaaattcgcaccacaaaaaggtatccccttaacagattacctttta


MPUH01000025.1_65038_66707 actttaagccttcctcaagatttttttacaattgtaacacgtgaagatcttactattgct
MPUH01000346.1_20257_18540 accgtaagtcttcctcaagatttctttactataataacccgtgaagatctaacagtagcc
MPUH01000121.1_76043_77733 accataaatcttcctcaagatttcttcaccataataacccgcgaagatctaaccgtagcc


MPUH01000025.1_65038_66707 tttatggtacaagctggatttctattaccttatcaagtatgttcaaattgtaatattgat
MPUH01000346.1_20257_18540 tttatggtccaatcaaaattcctcagcacttcacaaacctgtaaacagtgccagactgaa
MPUH01000121.1_76043_77733 tttatggttcaatcaaaattccttagtacttcacaaacctgtaagcaatgtcagactgaa


MPUH01000025.1_65038_66707 ataccaatagcttatttttcacatactgggtatgtgtattattgttttgattgtaaatca
MPUH01000346.1_20257_18540 atgcctatcacttatttcacttataccagctacgtttactattgttttatctgcaaaact
MPUH01000121.1_76043_77733 atgcctataacttattttgctaatacaagctacgtatattactgtttcatctgcaaaaca


MPUH01000025.1_65038_66707 cgtaataagattaaaaatacaactttattttataatagtcctttgacgttagaaaaaatc
MPUH01000346.1_20257_18540 cgtaacaaaatcaaaaacacaacttttttccaaggcagtccattatccttagaaaaaatc
MPUH01000121.1_76043_77733 cgtaacaaaatcaaaagcacaacccttttccaaggcagcccattatccctagaaaaaatc


MPUH01000025.1_65038_66707 ctactttttgtttttttgtgggttttagggattagagatatagaaattgcgaatcttttg
MPUH01000346.1_20257_18540 ctcttattcatcttcctttgggtcctcggcctccgtgacgtagaaatctctaacctcctt
MPUH01000121.1_76043_77733 ctcctctttatcttcctctgggtcctcggtcttcgtgacgtagaaatttccaaccttctt


MPUH01000025.1_65038_66707 gaggtgacgaaaaattatgtttcgactgttactaggaaaataagacaaatggttggaaaa
MPUH01000346.1_20257_18540 gaagtgtctaaatcctacacatcaacaatgtctagaaaaatccgacaattagtaggcgaa
MPUH01000121.1_76043_77733 gaagtatctaagccttatacatcaacaatgtctagaaaaattcgtcaattagtaggtgaa


MPUH01000025.1_65038_66707 aaatatttggaaacccccccgcaatttggtggagttgttgagttagacgaaatggatttt
MPUH01000346.1_20257_18540 gattattcgaaaaccccaccacaattttcaggagtggtcgaaattaacgaaatggatttt
MPUH01000121.1_76043_77733 gatttctctaaaagtccaccacaattttcaggagtagtcgaaattagtgaaatggatttt


MPUH01000025.1_65038_66707 attaaaaggaaaattgaaatcggaaaatcaaaagcagtgaaaaaatgggttttagttatg
MPUH01000346.1_20257_18540 attaaacgtaaaatcgaaattggaaagtcaaaagctgtaaaaaaatgggtgtttgttatg
MPUH01000121.1_76043_77733 attaaacgtaaaatcgagattgggaaatcaaaagctgtgaaaaaatgggtaattgttatg


MPUH01000025.1_65038_66707 actgagcgggtaaccaagcaggtttacatagaatacatccctgaaagaaaacgagaagtg
MPUH01000346.1_20257_18540 attgaaagggtcacaaaacaagcatatatggagtatatacctgaaagaaaaaaagaggta
MPUH01000121.1_76043_77733 gttgaaagggtaacaaaacaagcatatatggagtatatacctgaaaggaaaaaagaagtt


MPUH01000025.1_65038_66707 atagtcccaataatccaaaaactctgtcttccagggacaattatcataacaaagcaatgg
MPUH01000346.1_20257_18540 atcgttcctattatacaaaaactatgcttacctggtacagttattataacaaagcaatgg
MPUH01000121.1_76043_77733 attattcctataatacaaagattatgcttacctggtactgttattataacaaaacaatgg


MPUH01000025.1_65038_66707 gctgggtacggaagattagaagatctcgggtattgccactatacctacgaaaaatctcaa
MPUH01000346.1_20257_18540 gcggggtatggccgacttgaagatttggggtattgtcattatacttatgagaaaactcaa
MPUH01000121.1_76043_77733 gcagggtatggaagacttgaggatttagggtattgtcattatacttatgagaaaactaaa


MPUH01000025.1_65038_66707 ggtttcttaaaccctgaaaatcctcaaatccaccattcaaacgtaaaaaattcatttaca
MPUH01000346.1_20257_18540 ggatttatagacccgaaaaatccgcatatacatcattcacatgtgaaaaatgcatttatt
MPUH01000121.1_76043_77733 gggtttattgatccaaaaaatccgcatatacaccattcacatgttaaaaatgcatttatt


MPUH01000025.1_65038_66707 tggctgaaataccaaatcaaaactaaaaaccgtagtggtaattttctccaagaatacatc
MPUH01000346.1_20257_18540 tggctgaaatatcagataaaaactaggaatcgggctgggaattttctacaggagtatata
MPUH01000121.1_76043_77733 tggctgaagtaccagataaaaactaggaatcgggctggaaattttcttcaggaatatata


MPUH01000025.1_65038_66707 cttgaatggctttggcgtaaaagggaactaaacgaaagcaaagctgataataccacaatc
MPUH01000346.1_20257_18540 ttggagtggctttggagaaaaaaacactcagttgataataaagctgataactcagctgtg
MPUH01000121.1_76043_77733 ttggagtggctttggagaaaaagacattcagttgataataaagctgataattcctcggtt


MPUH01000025.1_65038_66707 tcaattttcaaatcattactattaatgttagccaaaactaattagtaaa-----------
MPUH01000346.1_20257_18540 tctatatttaaagctgtccttgcagtactttcaaatagtaagttatagagttttaagatt
MPUH01000121.1_76043_77733 tctatatttaaagctgttcttgcaatgctttcgaatagtaaattttagagttttaagatt


MPUH01000025.1_65038_66707 ----------aaaatccactaatt-------tcttaatcttatcaaattctaatctccaa
MPUH01000346.1_20257_18540 ttatat------------------------------------------------------
MPUH01000121.1_76043_77733 ttatatggtaaaattctatttattttgttggttatattattatagtattttaaggtttaa


MPUH01000025.1_65038_66707 atcaaaattattattaaatataacctattaacgattatattgataatattac
MPUH01000346.1_20257_18540 ----------------------------------------------------
MPUH01000121.1_76043_77733 --tatatccacttttaagcaaaaaacattgacaacttaatcaaaaactttat
