# Supplementary material for: Distribution of Merlin in eukaryotes and first report of DNA transposons in kinetoplastid protists
Source: PLoS One. 2021 May 6;16(5):e0251133. doi: 10.1371/journal.pone.0251133 (PMC8101967; doi:10.1371/journal.pone.0251133)
Supplement: S3 Appendix — Contigs containing positive hits for each species are provided as fasta files. Nucleotide sequences from each Merlin group or family are also provided. All protein sequences were provided in a single file. A README file is provided with additional information about files. (ZIP) [file pone.0251133.s009.zip › S3 Appendix/S.r_G1.aln]

CLUSTAL W(1.60) multiple sequence alignment


S.r_RSEH01000003.1_26137_27433 ---------------attaaattaccttctcatcttcatccatcttccatatctccattt
S.r_RSEH01000009.1_173261_174579 tttatcagagcaagaaataaacgatttgatcaattctaaagtagtttaat-----tattg


S.r_RSEH01000003.1_26137_27433 taattaaataatcctccatgatgggggcat-------ataaataatgatcgacat---ta
S.r_RSEH01000009.1_173261_174579 tgaataaatag-----------gggggcactggcctataaaagaatgattaatatctgca


S.r_RSEH01000003.1_26137_27433 cggcgcagaccgaagaaccgaagaaatgcaagaagtgttcagagtccaagatcgaagaaa
S.r_RSEH01000009.1_173261_174579 aggaccacatcgctcgtcaaaacacttgcgagcagtgcttcgaaaaccacatcgagagaa


S.r_RSEH01000003.1_26137_27433 tgcagctgctgaaagaaacgcgaatcctggaaaaagaagttcaatccttggcaatcgcga
S.r_RSEH01000009.1_173261_174579 acctcatcatgaaagaaactcgaagtcttaaaaaagaagtcttgtccatcactcttcgaa


S.r_RSEH01000003.1_26137_27433 agtaccggtacaccaacaagctaaaacaactgcaggcaagcattgaaaaacttggaaacg
S.r_RSEH01000009.1_173261_174579 agaaaaaagcagcgaaaaagttaaaagtcctgatgatgtcaattgaaaagttaggaaacg


S.r_RSEH01000003.1_26137_27433 gtcgcctcagttctcaacttcctgctccttacctgcggaaaactgacctgctgaactact
S.r_RSEH01000009.1_173261_174579 gtcgagtttcaagcatgcttccaacattttacctaaaaaagaactcaactttagactatt


S.r_RSEH01000003.1_26137_27433 acctgaacctgaaacttccaacttccttattccaaataatccgaaggaaagaggacacaa
S.r_RSEH01000009.1_173261_174579 tcatgaacatcaagactcatctttccatcttcgaagtagtccgaagccgagaagactccg


S.r_RSEH01000003.1_26137_27433 tcgcttacatgcttcaatcaggaatgtacatcccgcttaaaaaatgcttttgtggcaagg
S.r_RSEH01000009.1_173261_174579 tggcttacatgttgcaaaacggtttacttgtacctcttcagacctgtgactgtggcaagt


S.r_RSEH01000003.1_26137_27433 cggttcagctgacgcagcttaaatatgaagacatcgcttatctctgtcaatgtggagcaa
S.r_RSEH01000009.1_173261_174579 cactgacaatgactcagggggactaccaagaaattgtattttcctgtgtctgtaaaaaga


S.r_RSEH01000003.1_26137_27433 gttttcatatgtttgagtcaagcgtctgggaacgttttcacctgatccctgaaaaaatac
S.r_RSEH01000009.1_173261_174579 cttataaattatttgaaaaaagtatctgggaagcaataaaccttcccgctgaaaaaatcc


S.r_RSEH01000003.1_26137_27433 ttctcttcatgtttctttggttgatgggtcagaagttgaaatccgcgcgtcag----ttg
S.r_RSEH01000009.1_173261_174579 ttctctacatcttcctctggctcatgggtcttaa----agacaagcacctcaggaccctt


S.r_RSEH01000003.1_26137_27433 gtagacatttctaaggaaaaagctagaatgcttgaggactttctgttagaacttatttca
S.r_RSEH01000009.1_173261_174579 gtaagtgttcctaagcccaacgcgatgatcctcgaaaatcttctctacgatgaaatttct


S.r_RSEH01000003.1_26137_27433 gagcactttgtgtcaacctttgagaaatttcatggaatcgttgaaattgatgagtcgtgc
S.r_RSEH01000009.1_173261_174579 cgtcatttcattcaaaccatggggcaactcaaaggagtagtcgaaatcgatgaaagctgc


S.r_RSEH01000003.1_26137_27433 ttcaaacatacaactaccagtcgaagtcgaagtcagcctgaacgatgggtgttcggattg
S.r_RSEH01000009.1_173261_174579 ttcaaacacagcactacttcaaaaagcaaaagtcaacccgacaagtgggtcttcgggttc


S.r_RSEH01000003.1_26137_27433 tatgaaagggaaggaaagaggaattatatggaagtcgttcagaagaggacctcgggagtt
S.r_RSEH01000009.1_173261_174579 ttcgaacgtgaacgcaaacggaactacatggaagtcgtcagcaaaagaaccgcaggggtc


S.r_RSEH01000003.1_26137_27433 cttattcctatcattcagaaggtatgtgaacctggaacgaccattgtctctgatcagtgg
S.r_RSEH01000009.1_173261_174579 cttcttccaatcatccaaaaagtctgcgaaccgggaaccaccgtcatttcggaccagtgg


S.r_RSEH01000003.1_26137_27433 gcggcttataataagttgtctcaagtggggttcccgcattatacggttgaccactctagg
S.r_RSEH01000009.1_173261_174579 cccgcttacaaccgacttgccgaaatcggttttccgcattacacggttgaccactcgcgt


S.r_RSEH01000003.1_26137_27433 ttttttgtgaacccgacgagtagagagattcacacccaaaacatcgaactttcatggtgc
S.r_RSEH01000009.1_173261_174579 ttttttgtgaatcctcatagcagagagatccatactcaaaacatcgaactttcatggtgc


S.r_RSEH01000003.1_26137_27433 tgggccaagttcgagataaaaagacagaatcgaggactcggccatttgcagcagttcctc
S.r_RSEH01000009.1_173261_174579 tgggcgaagttcgagataaaaagacagaatcgaaaacttaccaacttgcagaaagctctt


S.r_RSEH01000003.1_26137_27433 catgtttattgctggaagcgacaattcaagtccgacgacaaaatcaacgaaatcgggctg
S.r_RSEH01000009.1_173261_174579 catgtgtattgttggaagagacagttcaagtcagaggacaagacttatgaactcggaacc


S.r_RSEH01000003.1_26137_27433 -atgtggcaagaagtctgtggaatgatcaaaaggttccaagaaaacg--gtggctttaca
S.r_RSEH01000009.1_173261_174579 -gtcattcagcaggtttgtgagattttgaagaaatgtcaggaaaaag------tagaaaa


S.r_RSEH01000003.1_26137_27433 agaaa---agatgaaaagtttgacgctgatgactcgacaa-----------gtgtagcga
S.r_RSEH01000009.1_173261_174579 tagttagtaaattacaagttagtcgcaaatgtcttggtaaaatgggtcgaggactactgg


S.r_RSEH01000003.1_26137_27433 cttcagtttgaact---aattaaata
S.r_RSEH01000009.1_173261_174579 ctttagtcgctgctttgaggcgggga
