# Supplementary material for: Distribution of Merlin in eukaryotes and first report of DNA transposons in kinetoplastid protists
Source: PLoS One. 2021 May 6;16(5):e0251133. doi: 10.1371/journal.pone.0251133 (PMC8101967; doi:10.1371/journal.pone.0251133)
Supplement: S3 Appendix — Contigs containing positive hits for each species are provided as fasta files. Nucleotide sequences from each Merlin group or family are also provided. All protein sequences were provided in a single file. A README file is provided with additional information about files. (ZIP) [file pone.0251133.s009.zip › S3 Appendix/S.r_G2.fasta]

>S.r_RSEH01000217.1_37921_33722 .
atagtagccgttgtactcaaacaaatggccttccttgacaggtttgggtatcggggtcaa
ttcgtgtccagagaacttttcaggggtgatgacaaaaactctcgtcgtcagtgatcccga
agagtcggttcctccagccaggaggattcctccgtctttcgtgagtcctgttccagagtc
ggagtgacacttgagtttccctttaaagctgtatttctcaaccttgtcagtcgagatatg
aaagaggtttttctttttcctgcagaagtagtgacatgttggaatagtcaccttcacctc
agcttccagatgagtatgagtatgagttgatttaactgtgcagcctcccatttaacgatt
attttacaccatgattaactgggtgtaagggtgttagatcaaaagataagatgattaaca
gggtgttagatgaaagaagagatgattgtctgggtgtagatgagaaatgattgtctgggt
gttagatgaaagaaaattaactgggtgttagtaaagattcattaactgggtgctagaaca
aagaggaaatgataattgggtgttagatgaaaagatgctagggtgttagggtgttacgtc
tcaagaagagatggtttattgggtgttaaatcttaagatgagatgaataactggctgttt
aatcaaaagatggaataataaactgggtgtaagatgaaaagatgctagggtgttagggtg
ttacgtctcaagaagagatggtttattgggtgttaaatcttaagatgagatgaataattg
gctgtttaatcaaaagatggaataataaactgggtgtaagatgaaaagatgctagggtgt
tagggtgttacgtctcaagaagagatggtttattgggtgttaaatcttaagatgagatga
ataactggctgtttaatcaaaagatggaataatcaactgggtgttagatcaaaagatgat
gttaactcattcttcataaaatatcaagatttgataacttggactcttttcttaatactt
tcagtgatttctaggaaataatgactttctttaagaaaaatttgagtaacgaccactttt
catctgttttaaataatctctctcatgttgcaaaagctataaaaaatattaatttaactt
cagtcttttaatcttttttgcctgaagctcattaaacaccttctgaatcctgactttttc
ctttttttgcttagtccaagtttttttccacttgttgcgatgattaacaatggacaaaac
atcatcttctttgaattcatccttgacagtcttttgtttcctagcttctttgatggtttc
catgaagctatccacatcgatttcttcaatatcttccttgatggtgtcgtaataagcctt
ttcctgctcgaaggcatcaacaaagggggacttctgttcatcagtcatgagactccactc
ttcagtgataagctcgatgatgtccttcaaaggaagtccagttctatgaaccagttcttg
cttcctactgttgatataagtgcgataggctgagcaaggccttctcacaagtgatctttt
actcattatccccccaattaaataattaaacactatcaactcacatctcaaaaaaatcaa
ctttttttcgaaataaatcaactttcttcaaaaatccttcaaatttcccaacatttccaa
aaatcccttcttaaaaaaatcctcttcttaaaaatctcaaaaaacccttttttctcattt
cgaagaaaaagcggtaataatggcgaatttcaaagagcagtttgaaaaaatcttaaaaga
aaaactatcacaaaaatcaacagtccatacaagtgaagagactcttttaatccggtactt
caagtacttcgacctgaacaactctggaacagtttctctttccgagtggcttcgagcagt
agaaaaaattggaatcgtagttgacgacatttcagaactcgagggtcttttcacatctta
cgacaaagaccaaagcggttctcttgactacaaagaattctccagttctctcttcggaga
agactcaagaataagcagacagttacaagcgaagccttcagcttttccaattcaccaaca
acgagttgatgacttgatcgagttacttcaagacaagttaagacttcgaggtcttagtgg
agttattaacttctttaaagccttttggatacaagaccctgaagtctcttccactgcctt
tggaagggtcttcaaagagtttcgactgaacatttctgactcggactgtgacttcttgtt
taactttttagatgaagaaggaactggactggttcaaagtgaaagatttttaactcttgt
caaggaaaacctttctcaaagccgaaaggacttggcggtcaaagcttatgaaaagattcg
aaatgagagcaacgaggtaaccgcttcagtcattgaacagctttactgcgctgttggtca
tcctgacataaaactatcaaaaagaactcaagacgaggtgttaaatgaattcgttcaaac
ttttgacttacaccattcaatataccagaaaagaccatcaaaagaagtacctttagaaga
gttcctttcttactactcctttctatccttcacaattcaaaacgacctttacttcgacca
actcctgacatcgacctggcgactttacgagtcacttgaaagccaaaagtccttaaaacc
tgaaagaatcgcttcaattggtgcagacctttcaaatcctttagaaaagttaaaaaataa
gctttcaagtcgtggtgcacgtggcattctaggtctttcaaagcaatttcaaataatgga
cgacgacggttcccatactttatccctttctgaattctttaaagcctgtcgagactttcg
tttagacctaagcgaattagaagttcgttcaattttcactgaaatcgaccgagaccgaag
taactgcattgactacgacgagcttcttcgagcaattcgaggaccaatcaactctttccg
aagaaaacttgtggaacaagcatggtcaagacttgacaaagaccataacaacgtccttga
cattgacgacttacgaggagtctactcagcttcgaagcaccctgacgtgcgatcaggtcg
taagactgaagaagcagttttaaatgaatttttagacacttttgaaatgcaccatggcct
tgcctctaactttgaaggttcacgcaaagtgacgaaagaagagttttttgagtactatgc
gaatgtctcgtcaagtatcgatgatgacgcttattttgaggtcatgatgaacagcgcctg
gagattgcaagagcctttaaaacagcaggtcccttgggcaggggctttttcatcttcaac
gtttaacccgaaccataaggcacagtggcttgttgaccatcatcgtagtcagttcggagg
ctctgttgctgaaaatgcaccttttgggacttcaaatgaacctgtcgactattcaactca
tttaagacccaaacatgtcgacttccgtgatcaaaatattccacctgcaggatccgcttc
ttgggcaggaggaaaacttgaaagaatcagaaattctgcacttcaacctggagaactttt
taataaattcaaagaaaaattacttagtcgaggtgctcgagggattattggacttgcaag
aatatttcgaattatggatgataatcaaaataaaactttagaatttgaagaatttaaaaa
agctgttaaagaatttcggattgattttaatgatgaagaactttctagactttttcagta
ttttgatgcggattgtactggagttgtggattatgaagagtttattcatagggttagggg
acagttgaatgaaaatagaaaagctttggttttagcggcttttaagaaattggataaaag
tggagatggagttgttgggattgatgatttgagaggagtttataatgcctctatgcaccc
tgaggttagacttggaaggaaaacggaagatgaggtgttgtgtgaatttttagatacttt
tgaaatgcatcattcgatttttggaaatggaaaaagagatggaaatgttaattttgatga
gtttttagagtattatgcacatgtctctgcgagtattgatgatgataggtattttgattt
gatgatgaaaaatgcctggaattttgaagggaaaagttattctaaggcttggaaggggga
