# Supplementary material for: Distribution of Merlin in eukaryotes and first report of DNA transposons in kinetoplastid protists
Source: PLoS One. 2021 May 6;16(5):e0251133. doi: 10.1371/journal.pone.0251133 (PMC8101967; doi:10.1371/journal.pone.0251133)
Supplement: S3 Appendix — Contigs containing positive hits for each species are provided as fasta files. Nucleotide sequences from each Merlin group or family are also provided. All protein sequences were provided in a single file. A README file is provided with additional information about files. (ZIP) [file pone.0251133.s009.zip › S3 Appendix/S.r_G3.fasta]

>S.r_RSEH01000098.1_31161_27827 .
ttgaagtggttattataggattttttttaagttattaaaatggataagattgacttggtg
atgatgggaaaagtgatcaggaataaatttcaggtttttgatttgacttttgtttttctt
ttaggggaactgggaaatgttactgtgatggacttggaagaggaaattggagagattttg
tttgaggttagagggatttgctttaggattagattgagttattcgatgaaatttgctttt
ttaggattggaaaatgagatggttgttgatttggatttttttattcgagaatttttatat
aaaaggtattctgttagtgaaaataatcgattttctagcctgcttgttagagaaaatttt
aataggcttagagctttggtttggaggaactttgagcctcaaaaggtcgtttttgggatg
ttgagtaaggatttattttgttatattgtttcttttttgaataaagaagaaatgtttgag
ttttcttgtgtatcttttgagattaaagggtactttcaaaggcagactatttggaaaggt
gtttttagatttaggaataagaatattagattggagggagctgatattgattggaaaaag
agttttttggctcggaaagaattagttattaataagattgtatcgaattatcaggttacc
gattgggagcgactttcttataaataattatttaagtttattataagagatatctgaaaa
tcacacttctatcaattcttaatacatattccccaggcaatgacagaattaaatcaatca
ataaaccaatatgttcacaaccttagactttccaaaactgttcaaaccctccttccttgg
tttcatataatcaattcaaggggggctataaagaaatgttagaaaaccacgaaaactctg
aagacctctgcccaaactgcaatgatggggtagtcttgaaaaaaaccctaatcgattcag
ctaaaatacttgaccaggaactgaaagtcttggaaatacgtgaaaaaaagatgaagcaaa
gatattcagaaactttaaaagaacttaaccttgcgcttcaatattttcctaatcataatc
aagatgatcaagaagcagatttacttggctatctatcgaaacagaaccttccgtcttcat
tgagttctgttatttgtagtaaacagttctctgttgggtttctgatacagtcaggtattg
tggtgccttctgataaatgcatttgtgggagtagtatgcctttaatgcaaatgggcaagt
caggaaactacgtctatctctgcagatgtggagaaatcgtgccattccttaaaaacacta
tctggggtcaaagtaaatttgaaaaccctcaacatttcctaataacaatcattctcttcc
taacaggttgccgcgacatggaaatccgaaagttaatcgcaggttaccatttccagacct
tccacgtgttcaccatgatgcgtaaagtaatatcacagcactacatagaaagcataggca
aattacgaggagtcgtagaaatcgatgaatcagctttcaaaagaaaaaacaactgcgggt
cccaaagttctcacaagtgggtattcggactttacgaaagagaaagaaaactagtttaca
tggaaatcgttaaaaatcgactggcaacaacattaattccaatcgttcagaagatgtgcg
aacctggaacaacaattatttctgatcaatgggcagcttataacaaattagaagaagttg
gctttcctcatttcactgtcgatcattccaggttttttgttaatccgcatagccgagaaa
tacatacacaaaatattgaaatttcttggggatgggcaaagtatgagattaaaagacaga
atcgaagtttgaaagatttgcagaattatcttcatttttttagctggaagaggcagttta
aaaatcatactgataaacaagctgaacttggagatactctcaaggcacttagtgtgatac
ttaaagagtttcagaggaagtatagtgaagggaaaaattgaagggtataagtaatgagag
gtttaaggaaggtttaagattttttaggaattaaggattttatggtggagaatggattga
agattaggtttttttggagtgggagttattgaaagttttaatggttaggattttttccta
tttagggtgttaattaaggactgcaggctaataggaactctagacatggagctgggtacc
atcgtttgggactccagcctgtataaaagccgatgtgtccaccgactcgagtatatgcta
gtagtactaatgggtttgaagtgatttgtcttgctgaatcttttttaaaggggactatcg
gatcatcttcagagttcaacgaaagagtcggaaccttaattttactcaagtcatacccaa
cactagcatcttcataataatcctgagtacttttatacccaaccattttaaccgtaaact
cttcatcaaactctttactcgtgttgaaatccttgaccctttccatgtcaattcccatgc
gatccaagtcctctttcatcattaaaagatgagctgaaacagaattgaactgtttcttta
aagattttacaataaaaccatcagcaaatccaaaataaggcaaaaaagaattaagtttcg
ccctacatgatatataatcaaagggtgcagcaacagcaacaatagctttaaatagacatt
tatcgccagtatccattgcatatcttaaaataagtccagcgcccattgaagttcctagtc
caaaaagctgcctttctgggtattttttttggattttttttatcacttctcgaatatcgt
cgaaagcgcaaagatgatgaactttgcaagactaaatatgaatcacctttaaaggagttc
ccgcaattccccttccatgaataactccaacatcaaacccagcacaatgagcttgattaa
ccgcagttctaacatattcagagccacttcctccagaaagtccaggaatgataagcagta
catttttcgagtgaaccctaggttctttccagtcaacagacatgatccccccatctttca
tcaagaagaactccctgctatactcaacaaaatccgtatttcctcttcgatttttcgagc
ttccaggtcccattccaaagatgccctgaagtactccattgaaaagccagggtgtaggaa
aaaatccgttactcaaagaaggacactttttaacaatttccatcatttgaggtgattcac
aatgctcaacttgcaccctcgggtccagttgataacccaaggcaaggacaacaggccctg
cgagtacttttttcatatttaatcttaaatataat
