# Supplementary material for: Distribution of Merlin in eukaryotes and first report of DNA transposons in kinetoplastid protists
Source: PLoS One. 2021 May 6;16(5):e0251133. doi: 10.1371/journal.pone.0251133 (PMC8101967; doi:10.1371/journal.pone.0251133)
Supplement: S3 Appendix — Contigs containing positive hits for each species are provided as fasta files. Nucleotide sequences from each Merlin group or family are also provided. All protein sequences were provided in a single file. A README file is provided with additional information about files. (ZIP) [file pone.0251133.s009.zip › S3 Appendix/S.r_G4.fasta]

>S.r_RSEH01000103.1_99944_102706 .
TAAATTAATTGAGTGAAAATTAATCTatttctattatttcttggaatttttttgggCTGT
TGTCGAAAATGAAGGGAACTAGGATTTTTGGACCTAATAATTGTTTGAAGACtggatttg
attgaaagattttaaaaatgtGGGAAGTTTGGATCtttgaatgattattttctttgttgC
TGGAGTTTTGAGCTAGGGTAAAAATCTCAGCAGTTAGGGTCTCAAGTGCTACAGAAATAG
GCAAGGCAGCTTTTTTACTTACCCTTATATCCTTATCACAGGCTTTCATTTGTTTAAGTA
TTTTACTTAtaggaaaaatcatctgaGCCTTcgacttttcactttttttctgaaattttc
caatattttcctcctcttctttttcaatcttatCTTCCTCTTCTatttcaaaagcttcaa
gtccttcatctTCCAAATCTTTCTCTGTTCTCATCTTTATAAGtgaatctaaaaatcctc
taaGGGGGCTTCTAAATATGGAGGAAAAGCTATACAAGGaagattcaaataattccCTCG
AATCACTTATTTTTACTTGTCTAAGACCCTTGGAGGGCAGCCTTGGTCTCGTGTGCTGCA
ACCATTCagagttctttgaaaactgTTCCAGTTGTTTCGATTCTCTGACTTTCGGCATGA
TAAACCACAAAAAGAACcaaaaactactgaaaaaactcaatcaagAACTCAGGGCCAGTG
AAAGGCTCAAGGCTGAAGTTAAACTTCTGAAAAGAGAACTTAAAGACATACTCAGTGCAa
ataaaactggaaaaatcgaCTGCAAGGCGGACGTGCATCAACTTTTACTTGATAAGAAAT
TGCcgaagaactttttagatatttttgaaagtgCGGAAAAATCTCTTAGCTATATGATTA
AACTGGGAACTATACAGAAGGATATGGAATGTAAAAGATGTTGcgaaaaaatgcttttgc
AGGGGAGGGGAGGGTTTGggtttaattattattgtGAGAGATGTAGGGTTAAACTTGATT
ATAAAGTTGGAACTTTTTGGGAAAAGTGCATTTTGGAACCGAATCAGATATTGTGGCTTA
TGCTTTTGTGGGTGGTAAAAGCTCGAGACATCGAGATAAGCCACTTAATGGAAATATCCG
TCGGCTACGTCTCATCACTAACATCCCGAATCCGTAAAATAGTATCTCGCGAATATCTAA
ACTCCTTGCCAATGTTCACCGGAATAGTCGAAGTAAACATCCGTAACTTCGTAAAGCGAA
AAATCGAGATAGGCAAAAGTAAAGCAAAGGAAAGATGGGTGATGATTTTAGTTGAACGTG
AAAGAACCTTGGTTTACATGGAAGCACTTTCGGAGAAGTCTTTCTCATcaattttgaaga
taatcCAGAAAAGATGTGAAGTTGGGACAGTCATCTTGACTGAAAAGTTGGCAGTGTTCG
GAAATCTGGAAAACTACGGGTATCCGCACTAtacaatagaaaaaaataagggATTTGCTT
ATTTGCAAGGAACaaagttgaatatttctaAAGCTTATGGACAGTGGGCTTGGATAAAAC
ATGCGATTAAAAGGTATAATCGAACTTCGAGCTATCTTAATGACTATCTGCTGGAATTTA
TTTGGAGAAATAGCATGAAACATCGGTTGCAGCAAGGAGAGATTATTAGGGGATTGTTTA
ATACTTCTTTTGTTCTTGTTTCCAAGTGTAAAAGTGAGGAGATTCAGATTTCGAAGAATA
ATGAGGATGTGGATGAGGTTTACTTAAGTGATTAGGTTTTGTTGATtcttcttggttttt
ttagtatttcatgagtttttgatttttacttatcttcaagatatttgaaattaaactCGA
GTTGCCCTGAAAGATAATCCAATCAAACCCATCTCCtaaaaaccattaaaaaaaatccta
accCTAATTCCTTCACACCCTTAAAAACCTCTCCATTCTCAccaaaaaacctgaaaccGC
TCCATcccaaaaacccttcaacctcttcaaacccttcaaacctcttcaaacccttcaaac
CTCTTCAAACCCTCTAACCATAAATCCACTAAATCctcaaaatcctcaaaatcctcaaaa
tcctcaaaatcctcaaaatcctcaaaatcATCCAAATCATCCAAATCATCCAAATCTAAT
CCTCACCTCTTTAAACCCTCAATTCAACCCCATTTGAAACGGCCTAcataaatcctaaaa
aaacttctaacaACTGACCTAAGTAATAAGTTAACACTCAAACAATCTTGTTGAACTTCG
CAGCCTCTACAAGTGGATTGtcttcagagatttttctaATCCCAGCGCTTCGATGATCGA
ACGAGCAGCGGTGGTCCTCTGGGTACCTGTGCCTTGTGCAGAAGAAGTTCTCGCACTTAC
ACTTGAAGTTCACAGGGCCTAATAGTTTAGAACACTGAAAACATTTGTCTGCATTCGGCG
AaacctttttttcttcctctGGGATTGTAGATGATTTTTGAGGGTCTTGTGGAAGGAATG
ACACGGATGGAGTTGAAGAAGGCTTTTTTGAGTCTCGGAAACACTTGGAGCAAAGACCGT
CTTGACAACCGAAAAATACTTTGCAGATACGACAGATTGGGGCTTCcattttgattataa
gaTCAGAATAGAGATGATTTTTGGTGATTTATTGGATAAAGATAAGAATTTCgagatttt
tgaatgaaaaaaagtgatttttttatttgcggtgatgatttttttaagttttttaaagtt
tgt
