# Supplementary material for: Distribution of Merlin in eukaryotes and first report of DNA transposons in kinetoplastid protists
Source: PLoS One. 2021 May 6;16(5):e0251133. doi: 10.1371/journal.pone.0251133 (PMC8101967; doi:10.1371/journal.pone.0251133)
Supplement: S3 Appendix — Contigs containing positive hits for each species are provided as fasta files. Nucleotide sequences from each Merlin group or family are also provided. All protein sequences were provided in a single file. A README file is provided with additional information about files. (ZIP) [file pone.0251133.s009.zip › S3 Appendix/S.r_G5.fasta]

>S.r_RSEH01000151.1_41021_39771 .
ttccttttattaagaaataatgaaaatttaatcaatcccccctcaataaatggactatcc
acttctcgcatgttcctgccacaaagacgacctctcaaactgcaagacctgtttaaacaa
ccacgagatatcaatcggtcttctctgctacaacaagaaactaatcgaccgaaaacgtca
gcaagagtcaaagctagacaagttaaaagccttgatatcaatagcccaagaaaagataaa
agcaataagcaaagaagcagtgggcttcgaagacaacttaagccacaagagtggagagtc
aatttccgagcatctttcaaagctgcttcttcctaccgatcttttttcaatcttcacccg
agaagacctgacagttgccttcatggtccagtcgacgtacatccctccatacataaaatg
tcccaattgccgagtagaggcacatattgtttactacagttacacaggatatgcttatat
ctgcttcttgtgcaagtttaaaacaaagatcaaggcagtgactatgtttcaaaatagtcc
tctttctttagaaaaagtccttctttttgtttttttgtgggttttgggacttcgagatca
ggaaatttcgagtttgcttgaagttagtaaaagttatatctctggaattgcaagaaagtt
gaggcaaatggttggagatgagtttagtagaactcttcctgttttttctggagttgttga
aattgatgagatggactttattaaaaggaaaattgaaattgggaagtcgaagactgtcaa
aaagtgggtcatgatcatggcggaaagggatacaagacagttttatatggagtatattcc
ggaaaggaagaaggaaatcattgttccgattattcagaggatgtgtctaccgggaactgt
cattattactaaggagtggggagggtatggaagacttgaagatttggggttctgccattt
tacttattttaaatcgcaaggatttactgatccgaacaatcccaacatccaccattcaaa
cataaaaaactccttcacctggctaaaataccaaataaaaacccgaaaccgttcaggtaa
cttcctccaagagtacatcctcgaatggctctggcgaaagcgtttgactcacaaccaacg
agacgacgacccaacaatttcaacattcaaagccttacttcagcttttaggtactcagaa
caagtttccttaattttaactcattatttttattcaactgctttatatcca
