# Supplementary material for: Distribution of Merlin in eukaryotes and first report of DNA transposons in kinetoplastid protists
Source: PLoS One. 2021 May 6;16(5):e0251133. doi: 10.1371/journal.pone.0251133 (PMC8101967; doi:10.1371/journal.pone.0251133)
Supplement: S3 Appendix — Contigs containing positive hits for each species are provided as fasta files. Nucleotide sequences from each Merlin group or family are also provided. All protein sequences were provided in a single file. A README file is provided with additional information about files. (ZIP) [file pone.0251133.s009.zip › S3 Appendix/Streblomastix_strix_Metamonada_contigs.fasta]

>SNRW01007527.1_2-5176
GTCACACTTACAATATGCAGGGTCGAATTATCATTTTGCGGGATAATGCCAATAATGTGCAGGGTCCCACCAATAATATGCGGGGTCTCATAAATAATATGCGGGGTATAAATTCCGCAAAAATATACGGGGTCACATTGTCATTATGAGGGGTCACACCATCATTATGCGGGGCAAACTTTCAAtggtttttatttaataattttttttcattgaaACTCTGAAATAATTTTCTGAACATCAcgaaaatatacaaattaatcatattttaatataaatttatttattgtttattaaaaattcaaataaataaaaaatattaaaattcattgcaaaatatttttatatttaaagttaGGCAATgttttttgttatatattaacattttggtaaaatttttaagattaattttttcgagaaaatcatcataatcattaattcttgtttaattttcaaaataaatattctattggagatatttttacatatttaacCAAGATAAATCTCTGCTATAAGTATAATTTGACATATCAGCAATTTGCCAAGTTACCCACATAAATACATTATTcactttttaaattattatcaataattaactagatttcataattacatgtaatcaatttaaaacaattaacaTTATCGTTATAAATACGTTTCGATAcgtttttaaaaatatttgaaaaaaaaacaaatatttattgagCCAAAGAACATAAATGTATTTCCACTTCAAAGCGATATGTATCATTTTTATTGCATacaacaatataaaataattttaaattaatatcatagtGCCCATTTTTACCATTTTCGCGGAAACGTGGAGTTGgcgaaaaaattaaatttcttaacaTCACTATCAAcacttaatatatatatatctggTTTAAAATATACTATATGACagtttaatttcaataaattataataaaattaattatctattaatgtagaaaaattattaattttatatttttttttaaaattcatttaatattttaattatattattattattaaataatattaataataaataatagttttcgatattgatattaagatttttcaaaattttaataaaatttaatgcgTTTGTTTTtctacattattttattattagttttattttaatatattgcaattaaattgtaatataatatattttaaaataattacaattttatatacatttattattagttgGTAGTCGTGTGAAGGATTTCAATTTTTTCGCAAATTCCATGGTTCTGCGAAAATGGCAAAAATGGCACTAAAATgttgatataaaaattattttatattgttttatgcaataaaaattgaatggGTTGCTTTGGTGTGGAAACACCCATATACAGCTCAAATTTTGTACcaatgcaaattaaataaatttatttatatatatctattatctttttcagaattatttcattttcgagttgtaatattaagaatgaaatttGTTTCAACGTTATATTCACATCTTACAATtcgtaaattttatattcaacaacattttaaagatttttatttttgaaacatatattattttcaaaattatccAATATTATAGTTCAATAGAGTGAGATTGGAGGTTCGTTCTGAAAACATCGCTTATACAGCGTTCTtgcttattcatttcatttaaaattaaattttgtataaattttatttttattaatatttttttaatttttatttttgtgtttaacaaatatttatataaactCAAATTAATGCGAGCTGATAGGTCAAGCGtgtttaaatattcaaaatcataCTATTTTAAGTGAACATGGATcttaaaattatcttttttccaccaaataaataatgagcgtttctatttgatgatgtattaattatatttttattattttcaattttcatatcCAGCATATCAGAACTTTTGGCCAAAGTTaccttaattaatatttatttgaatttttgattataattaccTCTTGTAATGATCTGTTTGGTTTACTTTCGCTATTTTTACTATAAATTGTAAGtttttgaatatttgtatACGCTTGACCTATCGGCTCGCTTTAATTGAgtatatgttaaataattcattagtACAGGTTTCCCATATATTATACTACTCACATTCTACAATTTTTTGAaagtttaaatgaaatttattttcttgatgggttttctattttcaaaatttaacgaaatagaaaattatacaattatttctaaattattattttaaattttattaaaatgtttcatattatatgttttaactaattcatttataaaaaataaatataaattttaattttaatgaaatgattcataaatgtatcatttttctatatatttttccataatttgtttttgcgttaaattaaatttcattttatttgttttatcgtatttattatatatattttattaaatctaaatatgCCATTTACAACCAAATTAACCAATATATTAACCATGACtagtaaaattataaattttttcttttaaatttatcataaagtttacataaaaaaattaatatttaaattttaagatttttatttagaatcaaaatttattttaaaaaatttttgatccgacccaaaaatatttaatttattttattaaatcttgaATTACGGACTAACAACATATTTGTCCTAATTGCCATCAATAGGTGTTATTGAACTTCGATCTACACGTTGCATTTTGTACATAAAATATAGTTTTATGTTAAATGTGTCAAGAACCAGTTCATAAACAGGTATTTTAATACTATTATAATGAGAATTaagtttttattcattaattaataataagccATTAATTATCACTTATGTCAAAttgataacaataacaataatattcagCAGCTGTAGATAGTCCCACAAGAGCTTTAAGAACaacaaatagaaaataattaagaaaatgctCAAATAGACGATGAGTAACAAGAAGAATTTTCAGatggaaatatataaatcGAAGTAgctaatgattaagaatagcAGTAACCGGGGTACTAATGGTAACTACAAGGAATTGATAGGGAAATATTTCTTGGATAAAACGACGGAAATGCAATTGGAGCCCAGTAATAACAGCATTAGTAGCCAGTGATACTCATacagttaaatattatataaggATATATTCCTACAGTTAGAGCTATTGCAGATATCCATAATAGAATTTAGACCGATGCTGATGCGGTACGATATATGAGAATGATTGGAATCCTACAATCTCGTTTCATTTGCAATAATAACCACGAAGAAAGGGAAATGTCGCTGAGACAAAAAGGATTAGGAAGACGAGGTTAGTAGCAACTGATGAATCACTGTGCATAATGCGGAAGATGAAGTTCTGTGAGAATAAACAGTGCATTTGAAGGAACTCGGATAAGTCTAAGATAGTGCCTAAtcatattctttcatttttggTATCGACACAGCATTTTAGAAGTTAATATTGAAGTTCCAGTGAGTATAAATACAATACGAGATTTATATCGCTGATTCAGGCTGACTATGGCAGACAATCTATCAAATAATGCAGAATAGATAGGAGGATAAGGTGTTACAATTAAATGTGACGAGGCCCCTTTTGGTCGTCGCAAGTACAACAAAGGCCGGCAACGATTGCAAACATGGGTCCTAGGCGGTATAGAGCGCGATATGAGAGAGAATCAACCTAGAAGAATGTTCCTTGAGCCAGTCGCAAATAGGAACTCAGAAACCCTCTGTGAAATAATACAGAGGCGAGTATTGCCTGGAACAATTATAATAACCGATATGTGGAGAGCCTATTCTAACTTAGACCGAAATGGGGCGCATTTTCGGCATTTAACCGTCAATCACTCAGTGAATTTTGTGGATCCTAATACAGAAGCAAATACCCAAATTtgatttcttaaaatttatataaatttttattttattagatgtTTTCCTTtcgaattttattatttttattattttgcttaattACAGACCATCGAGGGAACGTGGGCCCATCTCAGGCGCATGGAGCCACCATTTGGAGCAGGAATACATTTACTGTCGATATATCTCCTGGAGTTTCTTTTTAGAAGAAGAACAGGaagagatataattttatttcatcaagaGCTTGGTAGATTGAATAATCAAAGATTTTAGGAAATCGAAGCTGATTGGGGAGAATTAATAGACGAAGAAAGGGAGATTATTAGGCAAGAAGAACAAAGTTCCGattcaaatgaagaaaatgaagaattacaAGCGAACGCGCAAGATTAGCAATAAGGAAATTAGCCAGAGCAATTACTAAGAAACTTGGCTAATTTATTAGGTGTCAGATAATTGTTTCCTGAGAACCATCAAATTTATGACTAATTTGTTGGTGCTCCtgctcaataataatagtctgCTATAAATAACGCCATTGTGGATGAACTTATAGAAATTCCGGTGGGATAACCCTTAAGAATGGTGCTGAGAAACGTGGccaaaaagaaaaagttgaaTCTATGGCAAAGGCAAGCCAAAAAAAAAGGGAGGGAAAAAATAGAAGGGAGGGAAAAAAAAGAAGGGAAATCACTGATTAGATGAGCTGTTTAAActacttttaatattttaatcattcgTATCATTTTATAGTttctttaacttttattttaataaacaacGAGTTTTAACTTAAAAACATATtagttaataatcaaatatgaaataatgaatttaattctgTTTATCGGATGATTGCACTAAATACTAATTCAAAAGTATAAGAATACTatcaaatataacaaatttaacattatttatttatttttgttctatttcataatttattaactaaattttatcaatatttaattaaattgtaataaatattttataatacttttttcctaattaatgaaaatcttaatttttagttaataataaagtttattaatttttttttaataataatatttttaaaatcattttttttactataaatttttctatatttacgAAGGAAATAAGTTTAATCACATCCAAATtcacaaataaattcaaaaacaaCTAATGCTAATCAATATGAAGCGCAATCAATAGAGATATGGAAATAGAAAACTAAGtgaaaaaagatgaataacttgataaagatgattaattggaaagaaataataaagttgaTGATGAAACAAGA
>SNRW01003014.1_2074_9312
gattcaataattttatttttctttgaatataattttattaagaaattatttgcCTCCAGAAATGTTGCTAGGATCTAATTCCGATAAGGTTGATATGGCGCGTAATCCACCTCcttatgataatattgatgcaCTGAAAAGTGGCCGCAATCAAAGATTCGCTGCAGATATTTGGGCTATAGGAGTGATGACTTACGAACTTGTTATGTTGAAGCATCCGTTTATTGGCAATAACGAAGGATAAATTCCACTTGGTGTTCTTATTGACCGAGTTAGAAATGAAGAACCTCTAGAAATATCATCAGATTATCCAGAAGCCATGAAGAATTTAATCATGGCGATGCTTATCAAAGTATGAGAATACTTTACTcgctataaattaatatttttttttgatttcttctgTTTAGAATCCTTATCATCGCATCACAGCAGAATAAATTCTATTGGTTCCTGAAGTTGCACAAATATTGGAAAATAGTTGAGCGCATTTGCATGTtggattattttctttttatattaacaaaCTTCTTAATGTAGAAAGCAATCAGATCTTGTaacaaatatgaaaaataatgtatGATACTCAattcactatttatatttccttttattgttaataaacatCAACAACATCGTCAAGCGTGaaattttagataataatatttattatataattggaaaatttccattaattttggttttatttttttgaatcgCTATTGAATCATATAGTTTGTTAGACAAAGTTTcctttaaataatatcaaatttctatctttttaaaataaattcaaaaattatagcAATAACTGcgtatttttaataaaaattgcgATTTGAAGcttagatttatataattatctaattatttatttattaatattcattaaaatcatttatttatacaatattcaaataataaatcatttcaaCCCTCAATATGccagatataataaaaattttaaaaaaaatttaaaattttcattttatacaataaataaaatatattaaaatttaattatattaactaatattcCTGTATTTTTTAtctcatcaatttattaaaataattattaagaaacaacaattatttataaaaacttctttatcaaaatattttttttttaaaaaaaaattaaataaaataaataaaaatcttcatttgctcaaataaaatattgttaagatgaatttattaatttaattttcattttaatttaactaacATGTCTTAAGTTTAAATTTCCTAATCAATATAACTActttttaactaattaattaaattattttaatatctaataataattttttcggCAAAGTGGTAGTTCATGGGGTATCAAATTGTATTATAACGGGTACAACTATACTTTTAAAGGGTATCAGTTGGAAAATGGAGGGAATTGAATGGATTATTAGGGGATCAGTATTCATTTTAAGGGGTTACAAAGTATTTATATGGGGAATCAAATCAATTTTGCtgattttctatatattttaataggtaattattttgaagggttcaataaaatttataaggGGTACCTAATTAATCTTGGGAGgtactaaataaaattaatagggACTTACTTAAATTGTGAAGGGTACTTTAAATTCCAAAATTATAGAGGGtaccaaataaattttaaaggggattatttttttgatttataaagggtattaaaagaattttaaaGGGTGCTAAtagaatttcaaatatttctaataaaagtttattattttttagggtatcaatttaatttcaaaggatttcaaataaattgagttttttgttcatattttatctaaatttattaaaaaaaattagaatatatttttattatttttttttattttttttaaaataattatgataaaattacatcattatatttttaaggGGTAGGAGTTAAATAATAGAGGGAACTAAAAGATATATTAGgggttaaaaataaattatattaaaaaatttcatatgaaatagaatatttattttgtaataaaattttgaatttaaatttgaatatgattatttatataattataaatatatgactttaaataatattataatattttaataaaaattcgattttggatattgaaatgattaacaaaacaaatttcaatttgaataataataataatttttaaaaacttataaaataaatatgagtgtgaatatttaaatatataaaattagaaaatttatacGAATTTTAccataaatatagaaaaataattaatatttttaaaattaaatgtgaaTTCGAATTTTTACGCAAAAATGAAACTTTGGATTCGATtactttattgaatatgaatataaaattaaaacttattataaaaatttgcgtataattaaatttttggtAAATTTTAAACAGTAACAtgacaataatattttttttcaaataaatatttaaaatatttttttattaaatgaacaccaatataaaatttaccgTTACGACCTGGATGTCGTGATGGAACAAAAATTACTCAGCAAATTGCGCTACTGCAGAACTTcaatattttgtaaatttacataaataagatttatttttttaaataatttatttttataacatttaCAACACAGTATAGGGTTTAATTTACTTAAAccagaaatatgaatatgaattttaaacaaaattttatgccaaaactgattaaaatatattattctatttttttaaaaataaatcaaaatagatgaaatgaaaatattaaaaaataaatattaaaaaataaaaaaaaatcatatttaaatatatttataaagtaTTGCAGTTCTATGGTTTCGCATATTGCCGAATAATTTTTGTTCTGATCCGAAATCCAGGATGTAACTCTAAATTTTGCATTGGTGtgcatataattaaaaaaatttcaagtatttatttaaaaaaatattattgtcaTATTACCGTTTACAATTACCcataagtaaattattttgaatttgaatatttaaataattatcaaaatttaaatataaatataaattaaagtttCAACAATAGCATaactttgaatataaatattaatattaaaattatactacgaatataattataaatatggaaacgaaaaaaaaaaataaataaatattataataactaaataagGTTACAAATtcttatgaatataaatataaatattaacataaatgtaaaaattcGAGTATGAACATCAGCATGAATAAaaagttgattattaatataataattaaattatgagaatgaaaataaataagaatttcagtttattcatacttataaatataataatatgaatttgaataagattaactagtattgataaaaaattgattttaaatatgaatttaaatattaatatttaagtaaaattcgaaatataaaattgaatacgAATTTAATATTgcttaaaaatttaaaaatttttacaaatttaaatgtgaataagaaaaaaaaatcaatatataaataaatataaagataaaaatcaaTGTAAACATTAAAATgagtttgaatatatatttgaatataaatatttggatACAAACATGaatattaatacttttaaatatttttaaattacaaATTTCTTTCCATTGGAGATaaactttaatttcattagccaaattttcaatttatacaACTTTAAAACTTGAACATTACAACAATATACCCATATTTAAATGAGTTTAactaatttaacatttatttttttaatattattatttaaacaaccaaaattaattcagatgcaatattatttgaatatttaaataatatttttaataattttaaaagattttaaatattaatttaaataaataactttgcaattttttaaaattaatcaaataaaaaattaaattataaattaatttttaatttaaaaaaaataaatatttaaataaaaaaatattaataaaaaatttttatgcagaattttttttataatatttaattttttttaaaaaaaaaaattttttttttaattttttttttcatcttaaaattaattttaacgaaggttttttttttgaatatttttttaaaaaaaaattcatgttaattttttaaaatcaaaattagtaTTTCTTaagattttatataaaattttttttgattttgggttattaaaattttttcaaggCAAACATGAATATTTGTCCTATTTGTCgctaataaatttaattcaatttttagaTGCACATCATTTATTGCGAACGAAACTACGTGAGGTGTCCTCAGTGCGATGAATTAATACATCGAGAggtttttttaaattattttaaatttgtcttatagtattttatttcaatatagtAATTTGAACTTCATGTATGTAGAGTAATAATTCCcaataatgaaaattcatAATCACCACCTCCGTCTCCAAATTTGTTAGCTGTTCCAAATGTTGATTTTCCACATCCTCCTCCTCCAGCTTTGAACATTGGTGAAGATTTCTTGTTGCATCCTCCTCCACCTGCTTaagtagatgaagaagacGTAAATGTTCTACTACCTTAACCTCCAAATATTGAAGAACTTGAATTGCAAGAAGAACAAAGACAACATTAACTGTTTCAATATCCTCTAATAGGGACGATTAGATAAGTTCATACTCAAATTTTGACAAACAATGATGCTTTATATTATATGCGTAGAATTGGAATGCTTCAATAGCATTTTActtgtaataataatcattaagaGAGAGAAATGTCACTTAGAAATAAAGGAATCGGAAATAGAGgagaaaatataatgatgaatagaTGCCCAACATGTGGGCAGTGGTCTTCGGTTAGAGGAGGCAGTGCCTTTTAGGGAACTAAGATAGGGCTATTAGTTTTACttataatatcatttcatttttgGATGCGTCATGGCATCCATGAGACTGCAAACGAAACTTCGGTATGCGAGAAAACAGTAGGAGTATTATACAGGAGATTCCGATTGACAATGGCAGAAATAATTTCTAACGAGGCAGGAATGATTGGGGGAGAGGGCATAGAAATTGAGgttgatgaagcattatttgGCCGGATGAAGAATCATCGAGGTGCGCCCAGAGCAGAACGTTGGGTACTTGGTGgaatagaaagaatttaaagaGATGGGCAACCTCGAAGGATGTTTTTGGAACCTGTTTCTGATCGCTCATCAGAAACTCTGTGCGAGGTCATTCGCAGGAGAGTATTACCGGGCACAATTATCATTACTGATATGTGGCGGGCTTACAATAGGCTCAATGAGAATGGCGCACACTATACTCATCTAACAGTGAATCATTAGGTCCATTTTGTGGACCCCGAGACAGGCGCGAACACCTAGGTATGAATTctacttaataatattaaaaaaatcaatttccatgatgtttaaatataaatttgatgtttttattcatttagacAATAGAAGGGACTTGGTCTCACTTAAGACGACAGTTACCACGATTTGGTGCAGGACGCCACTTACTTGCCGTGTATCTGCTTGAATTTTTGTACAGGAGGCGGGTTAATGGGGACATTCTGTAATTTCAGGCCGCCATTGGCAGATTTGGGGTCGAAAGGTATGAAATTATAGAGTAAAGATGGGGAGAATTAATTTAGGAGGAAAGGGAAATAATACGACATaacattttgaataataatatttaacctATTCCAGctccaaataattaaatttaaccaATCCCATAACCTCAAAACGCATAATTAAACGGCCCAGTACAGGGTCTTCGGATCCTAGCTCAAATGCTAGGAGTCGAACAATATTTTAATCCATAACCAGCTCCCGTTCAAGCATTAAATCTACCAATGGCATAATTACAGCAATAAGCTATCGAATAAGCCATTGTGCCAGCGTAAATTATGATTCCACCTGGAAGAAACCTCCGAGATGTTCTTCGGAATGgagtaaaaaagaaaaagcaaCGACTAGAAGAAAGGGGAAAAAAGAAGAAGGGAAacaaaaaaaagaagaagcaTTAATGACTTTGGCAGTCTAATCACTATTTCACAACATTTTTCCCTTTATTTACCAATTTTTACTAATAAacctttatttttaaactattttacAATATCTGCTCTGATTTTTTAATATCCATTCATGTATTGAATTAGTTATAACTATAAACgaataattaactttaattttaattttcctcGGCTTGCAGGCGATTTATTCAACATAATTGAGCCGATGCGGTGTCAATTGTGAAAATAGCGAATGTCCTAACGATTTGCTGGTTTGTCCacttttttattaacaataaacgataaatttacatttattataatttaccTCCGCTTGCAGGCGATTTATTCTATAGAATTGAGCCGATGCGGTGTCAATTGTGAAAATAGCGAATGTCCTAACGATTTGTTGGTTTGTCCGCttttttattaactataaacgattaatttaacaattttcgcacctaaaattaacaattttcagAAAATATTCTGTTTCatacatatatttttttaaaaaaatattgatttataatgaagcattagaataatttttattattttcactatatttttatcatatttatgacatttttcaattttcgaagttaatatatagaatttaCAGAAAACAAGCTGTTAACAGACTACGACCAAATTGCGGATCGCTTCCTGCTTTCGTTACACTTTGCATTGCTACTGTTTTCTCCCACATCTCTTGGATTGAAGTCTATTTGCCTTCATTTTTGGTGTgattaatcatttcaaatgTATATCCATTTATTTGAAAGCATCCAGCAGCACATGTTAATCAAACATTTCAAATTGTCATATTGAATTGtatgtaataaaatacaattcttcataaatatatatatttatttgttaggGGATTcaaatatctttcttttgaATGCAAAAATGTACATGTATGATGATTTGACCAATACAATCAGCGGAAAATTCTGCTTATCATTTTTTCTGCCTCTTTTCGGCTGCTTTAGTTACTTTGGCATCATGAGATTTCTTAGTAACTTCCTTGATTACCCCAACAGCAACGGTTGCTCACATATCACGAACTGCAAAACGGCCCAATAGGCGGATATTCCTGGAACTTCTCAACGACCATTGGCTTAGTTGGAACCATTAGAACTATTGCACTGTCTCCAGTTTTGATAGATTTCGGGTTCTGTTCAAGTTCCTTGTTTGTTCTTCTGTCGATCTTGCTTGTGATCTCCTTGAACTTGCATG
>SNRW01004869.1_7053-265
attttgtacattatattattttctaattatatattatattatttatattaataaacataaataaatcaaataaattattgataattgggtagcgataaaagagtggtacttttcatttgtcaaagtcgagccacatatcaaaatattcgtactgacatgaatatcaactttaatttgaacgttagttgcgcaaatgaaactgtgaggctggacggggaatttcgtgaaaaaaaattgttggttttgttcagatgttcgttgtcaggaattttattgaatatttgtgaatttatgtctaactttaaaaataaataaaatataaatagattacacattgaataaattgttcaatagcgcttaaatgtgaaaaatgtgaaaaaatattttgatttgatattttggaaaatttagaatttagtttttgttgaaataggtctaaatattaaagtattaattttgaagaatatttggaattaatgaatcagagtttggcagttgagatgtctaaaaacagaaaaagattaaattcagcatagctctgtgcgtaggtttatatatttggattaataatatgttttgatgtataaaatgaattagaataaatagaatttaattggtgtacctttgaaatgcttcaaatgagaaatgacaaaagtaaatctccaatttaaaataagtttgattttagtctcaactaaatgtaattattaactgctataaataattcatatatgttcattttgatcattttaatgatattaaatagttacaaaataaaatttttacttaataattattaaatttataaaatttcaaattatattgttaaatctagttttttttaatcttattaaatcgtagttatgattgttgctaaaaaattgatcggagacttaacattatctgggtttctaattaattactctcaatctattgaaaaagttgtagcatttcttcttgctgttaattttctttttgataagatgaaatgttaattctgtggttaagatcacaaaggaatgaaagaaaccaatttatttgttcgcggaaaaagagttagatacatttgtacatgcaaatctgataaaattgaaactaattcaaaaagtgtaggaagaaaataataagttacaaattggtaaagagattggaattataatacaataatctcattctttcgtatcaaacctgcagtgaaaatctaattaatcttttatttcttttaccaatttgccattccaattgtctgctatgaaactaatatcagtcacccaaccgttggaaagttttttaacttaatgagaatattttgtctttttgaataattgaaataatattaagagaaaattggtggagaaaaagatattgtttagatagatgaagcaattgttagaagaagaaagtggagaaaaggaaaaggtaaagagtaaatttggatatttggaggatttttaagagaaacagatgaaaataaagctaaaacaaaaagaatgtttatattaataattccaaacagaagcgcaatcacattattcaattatgtaaataccaacatcattcctaaaacattgatatattctgattcctggaaaggttattctaaaatacctgaaggaggttacaaaaatgattaagtcaatcataaatataattttgttaaacctggaaatcctgaagtgcatactcagcatatcgaaagcacttggtcttcgttcagaaagtttgtgaagagatcttctcctccatcgcataagctcgaactatacatcaatgaatttttgtttaggaaataatatactgtaaattgagtaattaacttctttgttgtcttcaaattattttcgcaattcaattctacaattataaaaataatgtaaaatgagttataatgcatcgaaaaattagaaaaaatttagataaaagagagaaattagtaagaaaagcatgtagaaatcattatacccataccatactctcagatattgaagaaaacgatctgaaaccataaaatattcaaggtgattactagaatcaatttgaatctgatgaattaagacaagcttatgatgaacttaatgaagtagaataaactgcgtaataagaagatcaaattccaattatacatgaaaatcttaataaatcaattgaagaatattaaattccaataaaattacctgaaattatcgaaattaatgatgatgatgatgatgatgaagaagaagaagattccgatgatgaggagaattacaaagacagataaagaaatttcaaaatgaaattagaagaagaagatgagatagaaaatgaaataattgaggataacatatcagaacctcaaaaagcaattaagagaaagagaatggctagatcaaatgattaatttgatgatgactaaattgatgaaatgaatgaagatgaggatgatgatgatagattgaatcattcaaataaaagaatgagaatggaatcagatgagaaatagaaagatgaagatgaaaatgaagatgaagaaaccatcttagatacattttattcaacaaacaaagaaatacaaaaagaatggtacaagaattttcaaatatatatatatgagatatgagagattgctaaagaaacattatataaatgaagggaaaaaggtatggatgctgtcagagaatgaaaaaatggtgaaattagattaaaataagtaataaattgttgaaaagaaaagataaattgcttcagcatataactctgcagctaatgcagcgaaaaaatattctatgtaaactcgtcttaaaacaggaactattacataaggaggaactgcaaacatgtttaagacgatttcaaactgaattcatttcatttaagagttgaaaattgtgttaataaacatagatttgattattagttttttgtttgaatttaattcaactaaaaagtataataaaagagtaagtgacaggaaataattcaaatattgaaattcctgttgattccacatgatcttaccagaataatcaaaaatctagattcaaagtaaacataaattgtttaatttcattttatatgtctgatactgtttgagacaaatattgataaatgaatataaattagatcataattgttaaatacttttataaatttattttattcgtttgttttgataaaacatatattaatacaagaggtctttcaattaattgacatgtaaattattgtacaattcgataaatagtttcaagacgaagtttctctaagaattttagccaatatttaaatccatatctttatttattattatcatcaacattaactttaatttctttttatttcttgttttctttttctttctattcttaattcaatactttattcttttaaaatgtatatattgatctttattatgcttcttaaggtccttaattgaagaatttcacaaaattttctttttcaattgatccaaacttttatgctaatgtgaaatcaagataatcatatgtttattcattaactctttattttttatcattcaccattattgaatattatgctaataattaatgaagttgtatttctaaatcaattcctaattgtgaatcaagtttttcttcatccgtttctatttcttattatttttctgtttttattcctttttttctcttatttttatctttaatttaattaattctctttaattattttcaaactttcatttacaatcttttcccatccaaaatattcttcttattctttatttcttttttatttctttttttttcttcatattatttttgtaattcatttaatttcatttcatttctttactattcagtatttacaatctttatttcttcttttaacttttaattcatatttaattcatttcttaattctttataatttttataatttttcatgtttttaatcatcaatattttcaattttctttcattcattcaactatttcttattttcctctatttttttgaattattcaatatcttcattaatctttctaagatcatattcgttatttttattttcattcatatttaatattaatatttaatttattaatatttatttaatcttaattagtttgttattaatattaacttttaaattaaggttaagataaagatttagataaaaattattattttaataataatgaaattagaattgttgaaaaatatgatgtatgagatgtaaatgatgctgattttgatgttattgaagttggaaatgacatttaattacatttgtgaaggtgtttattcatttctgactagttcttttaattcatatatttattttttatattctttattaatattcaaatttctaatatatttcaattttctattattttcttattcttttttattaaattttctaaattcattttcatctttaacaaatccaatttcaccttcttttagtatatcaattaaagaagaaggaattgaaagtgtttattgtgttggttgtgatatatttgtgtttacatttgatttcgaagataatttcaataattaggcactttaatttaattagtattatatgtcaaatacaaattaagactatttagaagaaaaataagaagaattttattatggaaaggagtggaatagtagttcaaaattgtacagaatgatgggaaggaatttcattaaatgaatttggtacaggaatgactattgttgtttattcttcaaatttttcttcaaatatttatttactctaattacaatattttatttttttatttgtttttattatttttaattttgaattattcttcatttttattattaatcatttattatttttcaaatataagatttaattcaattcctaatctttcacacaattattcatattctttaagaacttatcttcggaaaaggaagtttgtataattctcgaagaagaagaataattatcatcatcggattcatcatcttcttattattctttctttaatttcttgaaatttattaattattcttcttttcttttaattttaattgcttccttttctcttttaatttctcttttaaattatctttcttcttcattcattaatttctttatttattttcccttttctttagccttttctatcacttttttcttttatcttttcatttattgaagtattaaatatcataatcacaatttacttattattattatatcatatattgtactggttttattttatgagaaaagagaatttgaaattttaattaatttttttgaaatacttctatctaatcaattatatttgttggaaagaagaagattatatttcattttgtataataaataatttgtttgtaagaaaatgaagaaatcctgaatttatagtaaatattgacatgcaatttttattcaataattaatattgttgatgattataataaaatatttgctagtgaagaagaatatgcttgtgatgatgtttgtgaagatgaaattgatatagaataagagaattggaatttagattaaaatttataaaatgtcacttaattgaactatttcggttattttcatattttaggactgatatttctctttcaaatgttatttgaatcaattaatacatattgaaagtgtcttatccgattgattcaagttgaaaaaagtatgcattgaatatcaaaatgagtgcgtaagaataaagatgattagtgataaaaaaataaataaataaataataaaatgacaaaaattaatatttatttaatgaaatcggatgtaataataaaattatcaatttttggaaaaataaatcattatatttttattaaacagaatattcaacaatcaaatgtactttcattgttataaatatttaatatttagcagtataaaatatgatttataataatattttcatttttgattgttattttttaaattttaaaaaatagtaattatttgcaggaaatatcgtattatttttaaaatatatgtttttaaaaggtattaaatcatgttatatgtaagttttaatagttactgagaaaaaatgaggaatctatgatgtaaaatagtaaatatatttcttaaaataaattttcataacaattcatcgtacctttcaataatgcaaattttattataaaaaatttttatagctgtaatattttatttgatattattcaataatcaccacatatgatcaatttatatttttaaaaaatttttctgtttttagacatctcaactgccaaactctgattcattaattctaaatattcttcaaaattaatactttgatatttagacctatttcaacaaaaactaaattctaaattttccaaaatatcaaatcaaaatattttttcacatttttcacaattatgcgcaattgaacaatttgtataatgtgtaatctatttatattttatttatttttacagttagacataaattcacaaatattcaataaaactactgacaacgaacatctgaacaaaaccaacaatttttttttcacgaaattccccgtccagccccacagtttcatttgcgcaactaacgttcaaattaaagttgatattcatgtcagtacgaatattttgatatgtggctcgactttgacaaatgaaaagtaccactcttttatcgctaccgataattgtttagttttgtttaaaaattgtatgcaatagttaaatttgttgaaaaatatcgtatttaacataataattttaatatttactaatttcaaatttattttagttatttatcttcaatttattacaataagtttcaaatatgttagca
>SNRW01008746.1_4589_2
aaatagaattaattaaatcaactactaaatactccaaaattgataatttgtttggatttaaaccgaaaaagccttataatgaaaaattattgcaaaattttgaataaattaaataaaaagtaaaaaagtaatttaaattatcaatataattgtacaagtagttgattaaaatgtacaatcttatttgaataaattattaatggttaaaactttcaagccgtttaaaatggactaaggtttttgccctcactgtggagtacatatttaacataatttcaatttacatatattgtaatgtgggagatactatatgctttgcccagactgtcatgaaaaagtattaattgaagtatctctttatttttattataataatggacttttaataatatatttttaatcaagaattttaacgttcatgtttgtaatgcagagaacaatgatattgatgtgaatggtggaaatcgaggtgaatttaatgaaaatgaacaatttcttgctagagattcaccattaatcaatcacgaccttaataacaatgtagatgaactggaataagatcatcattaagaagaaattttaccagctgtcatactatcggatcaatcatcatcaaatgaatctgatccagatgtaattattaataatattaattaaaatcaataagatgaataagattaattaaatgaaaatatttaaatataattaaatcaataataatagatataattgaataatcaacaacaaaatcaaatcaaccaaaattaaatcaatgagcaataattcactttatttgtaacaaaaccagaagtaattaataatattctatcaaataatgatgctaatgaatacatgcttcattttggtatgctaaactaagatctaaagtgtaatcgacatggtgaatatcatccttaactttcaatgaaattaaaataactaaattatcaaatgaattactgtaacgaatgtcacaggtggagtagtctatgagtataatcatgtttagaaggatttgaaatttcttctcgaacttgtttacttgcagcatattacttctggcataaaacatctgtcatagagacatcaagggacctaatcatatcaaggacaactacaataaaattattcagaaggttcagattgtgcatagcaaatttaataagaaaggaaaaccacaagatcggaggggatgggatcattgtggaggtagatgaagccctctttggtaaacgcaaaggaaatgtaggtatgaataaagattatagatgggttcttggagggattgagagagtaggaatagaaggaagaccaaggagaatctttttagctgttattcagaatagatctgcagcaactcttcttgcagttctgcagcaaaggcttgagccaggtactatagtgcatactgatatgtgggctggatacaatagattagaagactttaataatttcaagcatcttacagtcaatcattcattgcacttcatagatcctgaaacatatgccaacacataagtatgattctaaggataatattaataatatattactatttatttattcataaatttaaaattatataaaacaacacaatttcaaataaataatatttcttataatatcaaattcagacgattgaaggaacttgggcccatgttcgacgtttggttccgagatatggaaatgcaagacatgttctttctttctacttgtaagaatttatattccgcaaacgtgctaacgatgacattcgacaatttcttggaatcttagggaatttaggataataagaaatttaaaaaatagagagtgaatggggggaaatgattgatgctgaaagagaaatttccagatagagagttagaagataaagaaataataataattaataacagcaaaataattaataataataataaggtaattaataattataaatatagaatgattaacatcaaaatgccttctaataataacaagctccagtttaattaccaattcaacaagacttttaggtccaattagcaaacctaattaatcaataataaaatcaagctaattaagatttaaatattcagaattaattataataattacaaccatttccattcctataataataatagctggccatcaacgcaaatgattaaataatgcaagttgcagcacaataataatatcagccaaatattgcatttcttgcttaagtgggcttatagtttctttaagcttaaaacaatccaattgtttaactaaataatttcttttaataaaatgctgcccattatccaattgcagccgttccaatagctgttccaaagccaattgcagtaccaaagccagttgccgttccaaggccaaaagcagcacccaggccaaaagcagctccgaaagttattcaacaaaataattaataattaattcttcttagaaattaaccattgtaaagaaatcttagacagaatgtaataaatattatccatgaataggaagatgattaaattgtagcaaagaagaaaaaaagaagaggaagaggaaaaggataacatcgttgaattttcattcaaatatgaatatttgattttgtatatttatcaatttaatatcttgaaattcattatgaatttatcaaataatattgattatttcattccaatttatttttcagtttttcatttaactttgaatgtttcatttcagttaatttaacagtatattaaataatagtattattttctttattatttacttattagtattatcacaacatctagtatcttctatgaataaaatattgaacaccttcaaattgttttgtttaatctgcaatgtgcgtaaatggagttattccaataaatgaattcaaatcgcaaatttcaagttcaaataatgattaaatttgaatctattgatgaaatattgaatgatgaataaattaatgttgatcatttcgatataaatcaggctaccctgcaaatgaaacctttgatgagtgttaatcttctatatataggagtgaacatcatataatttcaataaatataagtcattaagtatactaataataacttttcaatcgaataagagttcaattatcaaattcaacaattaatatattacattaatttcattcttcaattcaaaatgaacgactatttctgattcattatcatataaatgtgtatttttacatccaacagataagaatgatcgagtgcagattgttgatgatgacaatgatttcacagttgatggaaaacatagtgttgcaacacaatgaataaatgcgggtgttttctatggtaatactttagagtttgaatttttagattaagaatcatgtttattcaaaatgacttttggaatagctggattccaaattaatatatatacagtacattattatgaaaatgctatcattttattagcttaacaaccacattctaacattatcttttaatatgctaaactttctaatgaatttaatgatattgatacagataaatgtaattatttttatttaaagcttggacttaaatgagattgaaaaagactgaatttatttatttgttacttgcaatactcttcatcaaataattcgtgtgttggtcaagaaatgacgttagttgcatcatataccataaattctgatttcagatacaaagaattattaattgatgaattattctacaattaatcttatgaatcattttatttattatttattaagtcataattattttattattattattattattatttattagcttgatgaaatgaatatcttatggttggaaaaatatgaacttcaactaatgttatcaaaacaactgctccactcgcacttgaaagaactaatgttttcttttaaatatcaattccaacttcttttgaatcaattaattcaattaattcatcatgaattgaaaataatgatgaagaatatgtacgtatattattaataacatcatcatctggaagtaaacttgttttttgtatggatactatgttttaatattcttgatttcgattttattctaatttgattaaatatttctattattattattattcagttttgcttaaatcaattattctttcttcttatatcggtaataatgaatgaagtgcagctccaatgtatgatcatctaaaatttatgtccaagtccaattgtttgcatcgctccaatgtgtctgctattcattcctacaaaaaatatgtctttcatcaaacgttaaggtgagaatgactgatatggaagtgcatagacattattaatattcattggatgttattagaaatcctcaggtctaccttctccatgtttattcattattgtatcatatccaagaaaatcaaagaattctcaacttttcaaatatgtaatcattgaagtatttcatgtcgaaataatattcgtatctgaattaattttatgttaatatgattacaaagatgaagattattattattattattattattattattattattattattattattattattattattattattattattattattattattattattattattattattattattattattatta
>SNRW01009126.1_4430_2
tatattgacacatctccttattctacatgaaacatagctccatacactcctatctctctaccacgcacatcacaatagacaagattgacctcagatatctgtgtttcatatgataatgattatatgtgtataagtgttggtggttgttataattcttcaatataggggtatgttggttctgtgtctgcaaagcggattgtgaaattttggatctgcagcttcagtttgagttgtgggctggtgtttccatcacaggcgtctacaaatagagctggatagttgggtgtttatgatgaactttgccagactttattttcttcgagttcgcttggatggtcattaatatgtattcagttccatttggcgcatattaaccctttgatgctaacttcttcatcaatgtcttctagaataataatttagcatatatttaaccaatattaatgagttgattattctagtgcagtttaaattgaattgaaaggttaaatttgtaaaccatcgcctctggctgcaaaatttgggttttagtttgttattattttatcatttgattttaacttatcttcgcaatccatacatagtccgaactcgttacttcgcaatgaaaagacgccaataatcaagaaatatacaagaagaattaataatttcgtcaaaagacacttaagtaaggtaacgtctaaaataactaacaaaaataaatattataaaataaaataaaaatataaaaattgttaatttaatgtttgaatggtaagcacattattaacaagcaattttaatttaatgaagttgtctagcatttaaaatcccgctttcaattaaattatttatttcaaaagtgtgtaaatatcgctttaaacatttaaaaataattataactataacaatttaggagtatatgattttagacaatatcaataaaacgaagtttaaactaattgatagatattcaaattacaattatgaaaaatatgtaactattttcttaatgaaataatcattttaattaaagattataattgtttttattatattacttaatctctcttttattctactgtactaacaaaaaaaggtacccgtccacggtatggtccccgacggggatatggtcaagtgctataccaaaatgaccgtattgatgcactgattacgaatatgtaggacattagttgcgcaaatggatgggagtcgaaaaaaatggattttatttcgggaaaaagtgggaaaaaattatagccaaatgtttgaatattttacatatattttattgtattttacaaaaatggagtatgaaatgctaaaatagcacaaatgcacgttactggtgagttttgtttaagagttgttcacagtttagtacagaaaaaactttggcagaattttttgattcaatgcatataaataaatatattgtttgaattcaaataaaaataaataaatattttatgttgtaaaatattaatggaactgatttagataaagcttataatgaaaaattagaaatttataaaataatttgataactttttagatagtgcttaaattcacacttcattcataattaatgcaataatataatattttgaataaattatttttatttataaacatatcatcaagattggatctaataaaattgtaaactatattaaatataaaaatttctgatttgatcttaaacgaatttatttcattattaaatcatgtttaatttaacagataatcattcatttaatgatttactgttatattcattaactatttctgattgatattgatgattattgatactattatattatttaaaaatttatatatgtttcagaaaatatggattcaatcaaagatcctgttgattaggaagaagaagatgatggtaagaaaattgttaaatgataattaaaggggaatttaactctgttgagctttactgctcgatattcataatctgttgcaaaagttgtttaattcttagtaaatgtaggagcaattcttttataaataatctgtcctcattgttctgaagagaaacagttacaaaaataagataacaggttcagatacttatgcaggtgtggtagaagagtataaaataaatgtccaaaaaatcctaatagaaaaattaagaattaagagtataaatgggaatggagttcaaatacaatattttcattgtttaaaatacccaagtattaaatagttcagttaatattcttcttcttttatgggaacaaaattcgataaatctgttctgaagttggtgttggaaggggaactgttattaaattcaatagattgatgaggttgctttgtatgtttcatatgttctagcatcttcatgaaaaaataggaggccctggatggactctagaaattgatgaatcgattttcagaagacggaaatataaaagaggaagaagtaagcaacaaatttggatatttaggggtatattgagaaaaaaagatgatatagaaaatgaaaataaaaagagaatgtttttaattgttgtgccaaaccgtgactctgatactttaaaagctgtgattgataaatacgttgaaaaaggtacagtaataatgtctgattcatggaaagggtattccaaaatccctgaaatgggatttgaaaataaataagttaatcataaagaaacttatataaatcctttagataataaaattcacactcaacatatagagaataacttgcatttaatgaggatgtttatgtccaaagcttgccctccgtcctataagattgataattacatgatggaatattaatttagggattagtattgtgatgagtgcataccactttttgatcaaatatttccacttttgtcctcgttcaatgtaactgtaatcaaattaatggaatctaaattaaatgtggttgaatagttagaaagagaaattgattatagagataaggttgttaggaaaatatgtaaaaaagctcatactaaagaaattttagatgataacgaagaatatgatcttaggccgtaagatatagatggaaatgatgaggatgaatttgaatatgaagaaatacatcatttagttgaagatgaaaaacttgaggattaacaattattacaaccagctcctgaaaatgaaattgaagtgattgaactgtcagatgatagtgaagatatttaaaataacaattaattagatgcagcctattaaaatgcatttatctccatcaaaacagaagatgaatctttatagtaagacgatgaaatatttaatctattgaaattaaaaagaaaaagagatcaaataaaagaatcaaatgctaatgagcagataaagtttcacgaataaatacctcgaatctcaagtttgtaaaacttgtaaagttcatcaaatcaataaaatttgaaaaaaagaaggaaacgaagaagaattgattcaagtgaagatggctacaaccaggatgatgaaattgcttagaatgaaattgagattcctgatcctgaggaataatttattgaaaattaataaattaaaagataaaattaagagaattatattgatgataataatgatggttaaaatctgttggaataagaaatgtaaaagtaatggtatttgaacttcctggggtatctagaagatagataaaaattaaattagtcaagacataaaaaagttgaaggaatgaaaatatggatgctgaataaaaattagtaaaatcttattgattaggctaaataagaagaaagaatccaaattagagaagcagctgctatcaaatatagagctgtaaattcagcaattgaaagaaactaacatattacaaggctacaaactggagcaattcaggtcatcaaaacaggaaacgtgtttcaaacagagaatctctgaaacaatgacgcaagtattagcagagtgaaactagtgttaataaacacagagtgaaactagtgttaataaacacagagtgaaaaaatataatttatatatattcgtcaattaaattaaaatgtaaaattgtgttgtttttctcattttattgattttgaaaatttaatctaaatattttgagatgttatatatatgtgtagcttaaattggtttaatttcaaataaatttattgttgaatcaaattattgaatcaaaataaaactattcaaaaatttgtttaagattgaaatttatttacatctcttcgctcaattagtttgaatctaatatttgttgtgaaaaataaagatattgttaactgttgtgtgaactatctaactgtatcattggtgacattgtttactgaaattggttgaggtttttttagtcaacttcaagcagacgtcaggataattagatagagtaaactattattcaattgacgatcagatgcaagtacagatgctgtccttggtgttattttgttgagaatctaactcttga
