# Supplementary material for: Distribution of Merlin in eukaryotes and first report of DNA transposons in kinetoplastid protists
Source: PLoS One. 2021 May 6;16(5):e0251133. doi: 10.1371/journal.pone.0251133 (PMC8101967; doi:10.1371/journal.pone.0251133)
Supplement: S3 Appendix — Contigs containing positive hits for each species are provided as fasta files. Nucleotide sequences from each Merlin group or family are also provided. All protein sequences were provided in a single file. A README file is provided with additional information about files. (ZIP) [file pone.0251133.s009.zip › S3 Appendix/Sy.k_F1.aln]

CLUSTAL W(1.60) multiple sequence alignment


Sy.k_VSDK01027557.1_1395_6258 aaggggcgagggcatttttttt-ggtgcaggaaatctgttttggtggaaaatctcttctc
Sy.k_VSDK01013050.1_274650_270052 ctcaaactg-ggcattttttt--ggtgcaggaaatctgttttggcgggaaatctcttctc
Sy.k_VSDK01022794.1_6525_2685 agctagac--ggcatttttttttggtgcaggaaacctattttggtgggtaatctcttctc
Sy.k_VSDK01004385.1_19963_15949 ctcgcggg--ggcatttttttttggtgcaggaaacctattttggtgggtaatctcttctc
Sy.k_VSDK01021388.1_100549_96632 atcttcag--ggcatttttttttggtgcaggaaacctattttggtgggtaatctcttctc
Sy.k_VSDK01010916.1_10033_13985 gcgaaacc--ggcatttttttttggtgcagaaaacctattttggtgggtaatctcttctc


Sy.k_VSDK01027557.1_1395_6258 acaggaaacgccttcttggaggaaatgtcttttcagaggagcggactgcttaactcttct
Sy.k_VSDK01013050.1_274650_270052 acaggaaacgccttcttggaggaaacatcttttcagaggagcggattgcttaactcttct
Sy.k_VSDK01022794.1_6525_2685 acaggaaacaccttctcagaggaaatgtctttttagaggagcacactgcttgactcttct
Sy.k_VSDK01004385.1_19963_15949 acaggaaacaccttctcagaggaaatgtctttttagaggagcacactgcttgactcttct
Sy.k_VSDK01021388.1_100549_96632 acaggaaacaccttctcagaggaaatgtctttttggaggagcacactgcttgactcttct
Sy.k_VSDK01010916.1_10033_13985 acaggaaacaccttctcagaggaaatgtctttttagaggagcacactgcttgactcttct


Sy.k_VSDK01027557.1_1395_6258 tacgggaagccttcacatctcttagtgggaaatgtatggaacattaaagttggactgtaa
Sy.k_VSDK01013050.1_274650_270052 tgcgggaagccttcacatctcttggtgggaaatgtatgaaacattaaagttgaacagtaa
Sy.k_VSDK01022794.1_6525_2685 tgcgggaagcctttatatctcttggtaggaaatgcatgaaacattaaagtttttc---ac
Sy.k_VSDK01004385.1_19963_15949 tgcgggaagcctttatatctcttggtaggaaatgcatgaaacattaaagtttttc---ac
Sy.k_VSDK01021388.1_100549_96632 tgcgggaagcctttatatctcttggtaggaaatgcatgaaacattaaagtttaac---aa
Sy.k_VSDK01010916.1_10033_13985 tgcgggaagcctttatatctcttggtaggaaatgcatgaaacattaaagtttaac---aa


Sy.k_VSDK01027557.1_1395_6258 tccatttcaattttttaatcgaaaattagaattacaggttgtattgattgtgttgtctgg
Sy.k_VSDK01013050.1_274650_270052 tc-----caattttttatttgaaaattagaattacagattctattaattgtattatctgg
Sy.k_VSDK01022794.1_6525_2685 ttcatttcattttttaatcaaaaattaggaattacagattgcattgattgtgttgtttgg
Sy.k_VSDK01004385.1_19963_15949 ttcatttcattttttaatcaaaaattaggaattacagattgcattgattgtgttgtttgg
Sy.k_VSDK01021388.1_100549_96632 ttcatttcattttctaatcaaaaattaggaattacagattgcattgattgtgttgtttgg
Sy.k_VSDK01010916.1_10033_13985 ttcatttcattttttaatcaaaaattaggaattacagattgcattgattgtgttgtttgg


Sy.k_VSDK01027557.1_1395_6258 atgatttgtaattgtttttattgtttattctagaagttttctgatatgacagagaatcat
Sy.k_VSDK01013050.1_274650_270052 gtaa-ttgagaccttttttgttgtttgttc------------------------------
Sy.k_VSDK01022794.1_6525_2685 gtaagttggacct-tttttgtgatttattttagaattttcttgacaag------------
Sy.k_VSDK01004385.1_19963_15949 gtaagttggacct-tttttgtgatttattttagaattttcttgacaag------------
Sy.k_VSDK01021388.1_100549_96632 gtaagttggacct-tttttgtgatttattttagaattttcttgacaag------------
Sy.k_VSDK01010916.1_10033_13985 gtaagttggacct-tttttgtgatttattttagaattttcttgacaag------------


Sy.k_VSDK01027557.1_1395_6258 ctcttcttgcttcacgcgacgggatatgcagagaacttgtgaggcggggaattcgatgca
Sy.k_VSDK01013050.1_274650_270052 ------------------------------------------------------------
Sy.k_VSDK01022794.1_6525_2685 -----------------------------agaggactc---agaatggaaattcgatg--
Sy.k_VSDK01004385.1_19963_15949 -----------------------------agaggactc---agaatggaaattcgatg--
Sy.k_VSDK01021388.1_100549_96632 -----------------------------agaggactc---agaatggaaattcgatg--
Sy.k_VSDK01010916.1_10033_13985 -----------------------------agaggactc---agaatggaaattcgatg--


Sy.k_VSDK01027557.1_1395_6258 tgcgcatgattttcgcagtttttactgccggcttcgtacgcttctatgcttctatgcttc
Sy.k_VSDK01013050.1_274650_270052 ------------------------------------------------------------
Sy.k_VSDK01022794.1_6525_2685 -----------------------------gggtttggaaacacattt-------------
Sy.k_VSDK01004385.1_19963_15949 -----------------------------gggtttggaaacacattt-------------
Sy.k_VSDK01021388.1_100549_96632 -----------------------------gggtttggaaacacattt-------------
Sy.k_VSDK01010916.1_10033_13985 -----------------------------gggtttggaaacacattt-------------


Sy.k_VSDK01027557.1_1395_6258 gaagttttcgtttcacttcgttttacttgtttcaccttgtttcattgcttcttatcgacc
Sy.k_VSDK01013050.1_274650_270052 ------------------------------------------------------------
Sy.k_VSDK01022794.1_6525_2685 ------------------------------------------------------------
Sy.k_VSDK01004385.1_19963_15949 ------------------------------------------------------------
Sy.k_VSDK01021388.1_100549_96632 ------------------------------------------------------------
Sy.k_VSDK01010916.1_10033_13985 ------------------------------------------------------------


Sy.k_VSDK01027557.1_1395_6258 ttagcttcgtgctaccaaggcgatgcaggcgagcaaaaaaaaaagatatgacagagaatc
Sy.k_VSDK01013050.1_274650_270052 ------------------------------------------------------------
Sy.k_VSDK01022794.1_6525_2685 ------------------------------------------------------------
Sy.k_VSDK01004385.1_19963_15949 ------------------------------------------------------------
Sy.k_VSDK01021388.1_100549_96632 ------------------------------------------------------------
Sy.k_VSDK01010916.1_10033_13985 ------------------------------------------------------------


Sy.k_VSDK01027557.1_1395_6258 agtcagatctaggtcttgtacagagaagattggaagaatgattgtaagatttcgcaggaa
Sy.k_VSDK01013050.1_274650_270052 --------------------caaagaagattggaagaacgactgcgagatttcgcaggaa
Sy.k_VSDK01022794.1_6525_2685 -------tctgggtgttgtgcagaaaagatgggaagaacgattgtgagatttcgcaggaa
Sy.k_VSDK01004385.1_19963_15949 -------tctgggtgttgtgcagaaaagatgggaagaacgattgtgagatttcgcaggaa
Sy.k_VSDK01021388.1_100549_96632 -------tctgggtgttgtgcagaaaagatgggaagaacgattgtgagatttcgcaggaa
Sy.k_VSDK01010916.1_10033_13985 -------tctgggtgttgtgcagaagagatgggaagaacgattgtgagatttcgcaggaa


Sy.k_VSDK01027557.1_1395_6258 agatagcaaatttcagaaatttggatttggaggagaaagatgcttgagagaagttaggtc
Sy.k_VSDK01013050.1_274650_270052 agatagt-----------------atttggaggagaaagatgcttgagagaag-taggtc
Sy.k_VSDK01022794.1_6525_2685 agacagc-----------------------------------------------------
Sy.k_VSDK01004385.1_19963_15949 agacagc-----------------------------------------------------
Sy.k_VSDK01021388.1_100549_96632 agacagc-----------------------------------------------------
Sy.k_VSDK01010916.1_10033_13985 agacagc-----------------------------------------------------


Sy.k_VSDK01027557.1_1395_6258 tgccaattttcaattgaagattc--------atcgactggcgatgaaattgagactttgg
Sy.k_VSDK01013050.1_274650_270052 tgctaattttcaattgaagattttcaagttgatggactggcgatgaaattgagactctgg
Sy.k_VSDK01022794.1_6525_2685 --------------------------------------------------aagactttgg
Sy.k_VSDK01004385.1_19963_15949 --------------------------------------------------aagactttgg
Sy.k_VSDK01021388.1_100549_96632 --------------------------------------------------aagactttgg
Sy.k_VSDK01010916.1_10033_13985 --------------------------------------------------aagactttgg


Sy.k_VSDK01027557.1_1395_6258 gagagacattgtttttgattcaagatttctcagctggaaaaatgtccaaaaacattggag
Sy.k_VSDK01013050.1_274650_270052 gagagaaatta-tttcaattcaagatttctcagctggaaaaatgtctgaaaagactggac
Sy.k_VSDK01022794.1_6525_2685 gagagaaattc-ttttaattcaagatttctcagctgaaaaatgtccaaaaaagactggag
Sy.k_VSDK01004385.1_19963_15949 gagagaaattc-ttttaattcaagatttctcagctgaaaaatgtccaaaaaagactggag
Sy.k_VSDK01021388.1_100549_96632 gagagaaattc-ttttaattcaagatttctcagctgaaaaatgtccaaaaaagactggag
Sy.k_VSDK01010916.1_10033_13985 gagagaaactc-ttttaattcaagatttctcagctgaaaaatgtccaaaaaagactggag


Sy.k_VSDK01027557.1_1395_6258 ac-acgacaagtccacagaaatggaactttgatttggccaaaga----------------
Sy.k_VSDK01013050.1_274650_270052 ac-acgacaagtctacagaaatggaatcttgatttggccagaga----------------
Sy.k_VSDK01022794.1_6525_2685 acaacgagaagtccgcagaaatggaactttgatttggccaaagaatgatgaggaagaaag
Sy.k_VSDK01004385.1_19963_15949 acaacgagaagtccgcagaaatggaactttgatttggccaaagaatgatgaggaagaaag
Sy.k_VSDK01021388.1_100549_96632 acaacgagaagtccgcagaaatggaactttgatttggccaaagaatgatgaggaagaaag
Sy.k_VSDK01010916.1_10033_13985 acaacgagaagtccgcagaaatggaactttgatttggccaaagaatgatgaggaagaaag


Sy.k_VSDK01027557.1_1395_6258 --------------aagcaggaaagacagcaaattt-gaa-aaaaattgagatttggaga
Sy.k_VSDK01013050.1_274650_270052 --------------aagcagaaaagagagtaaattt-gaacaaaacttgagatttggaga
Sy.k_VSDK01022794.1_6525_2685 actgtgagatttcgaagcaggaaggacagaaatttg-aaaaaaaacttgagatttggaga
Sy.k_VSDK01004385.1_19963_15949 actgtgagatttcgaagcaggaaggacagaaatttg-aaaaaaaacttgagatttggaga
Sy.k_VSDK01021388.1_100549_96632 actgtgagatttcgaagcaggaaggacagaaatttg-aaaaaaaacttgag-tttggaga
Sy.k_VSDK01010916.1_10033_13985 actgtgagatttcgaagcaggaaggacagaaatttgaaaaaaaaacttgagatttggaga


Sy.k_VSDK01027557.1_1395_6258 aatttagatgcttgaaggt-gagtcaaatctgtcaagttttccgctgaagaggtttgaag
Sy.k_VSDK01013050.1_274650_270052 aatttagatgcttgaaggtggagtcaaatctgccaa-ttttccgctggagccatttaaag
Sy.k_VSDK01022794.1_6525_2685 aatttcgacacttgaaggc-aaaccaaatctgtcaagttttccgtttgagagatttgaag
Sy.k_VSDK01004385.1_19963_15949 aatttcgacacttgaaggc-aaaccaaatctgtcaagttttccgtttgagagatttgaag
Sy.k_VSDK01021388.1_100549_96632 aatttcgacacttgaaggc-aaaccaaatctgtcaagttttccgtttgagagatttgaag
Sy.k_VSDK01010916.1_10033_13985 aatttcgacacttgaaggc-aaaccaaatctgtcaagttttccgtttgagagatttgaag


Sy.k_VSDK01027557.1_1395_6258 g--ttggaaaccttggagtttgatcggtgcaggctggcgattaagaaacttgggattttc
Sy.k_VSDK01013050.1_274650_270052 ac-ttgaaaagcttggagtttgatcggtggaggctggcaatgaagaaacttgagattttc
Sy.k_VSDK01022794.1_6525_2685 agttttaaaaccttggagtttgatcagtgcaggctggcgatgaagaatcttgagattttg
Sy.k_VSDK01004385.1_19963_15949 agttttaaaaccttggagtttgatcagtgcaggctggcgatgaagaatcttgagattttg
Sy.k_VSDK01021388.1_100549_96632 agttttaaaaccttggagtttgatcagtgcaggctggcgatgaagaatcttgagattttg
Sy.k_VSDK01010916.1_10033_13985 agttttaaaaccttggagtttgatcagtgcaggctggcgatgaagaatcttgagattttg


Sy.k_VSDK01027557.1_1395_6258 aaagttttt--------ttgaagattgcaagattgagaaggaaagaaacctga---gatt
Sy.k_VSDK01013050.1_274650_270052 aaggattttaaataagagaaaagatcgcaagattgagaagggaagaaacctg--------
Sy.k_VSDK01022794.1_6525_2685 aaggactttaaattt--ttgaagatcgcaaaattatgaagggaagaaacctgacaagatt
Sy.k_VSDK01004385.1_19963_15949 aaggactttaaattt--ttgaagatcgcaaaattatgaagggaagaaacctgacaagatt
Sy.k_VSDK01021388.1_100549_96632 aaggactttaaattt--ttgaagatcgcaaaattatgaagggaagaaacctgacaagatt
Sy.k_VSDK01010916.1_10033_13985 aaggactttaaattt--ttgaagatcgcaaaattatgaagggaagaaacctgacaagatt


Sy.k_VSDK01027557.1_1395_6258 tcgaaccacttgagcgcaatgaaagaattgaatcccagaa-gcaaactggcattgtgaat
Sy.k_VSDK01013050.1_274650_270052 -----------------------------------------------tggcattgtgaac
Sy.k_VSDK01022794.1_6525_2685 tcgaaccacttgagcgcaatgaaagaattgaagtctggaaggaaaactggccttatgaac
Sy.k_VSDK01004385.1_19963_15949 tcgaaccacttgagcgcaatgaaagaattgaagtctggaaggaaaactggccttatgaac
Sy.k_VSDK01021388.1_100549_96632 tcgaaccacttgagcgcaatgaaagaattgaagtctggaaggaaaactggccttatgaac
Sy.k_VSDK01010916.1_10033_13985 tcgaaccacttgagcgcaatgaaagaattgaagtctggaaggaaaactggccttatgaac


Sy.k_VSDK01027557.1_1395_6258 tggagcaagaattggttttttcatccggtggaatttttgaaagcgagcagaaaaatttag
Sy.k_VSDK01013050.1_274650_270052 tggagacaagaattgttttttcatccggtggaatttttgaaagcgagcagaaaaatttgg
Sy.k_VSDK01022794.1_6525_2685 tggagacaagaattgtttttttacccggtggaatttttgaaagcgagcagaaaaatttgg
Sy.k_VSDK01004385.1_19963_15949 tggagacaagaattgtttttttacccggtggaatttttgaaagcgagcagaaaaatttgg
Sy.k_VSDK01021388.1_100549_96632 tggagacaagaattgtttttttacccggtggaatttttgaaagcgagcagaaaaatttgg
Sy.k_VSDK01010916.1_10033_13985 tggagacaagaattgtttttttacccggtggaatttttgaaagcgagcagaaaaatttgg


Sy.k_VSDK01027557.1_1395_6258 gaa-ttgaccagctgaagatctcacaggatcgtgaaaccttaagatcgtgaactggatgg
Sy.k_VSDK01013050.1_274650_270052 gaatttgacaagctgaagatctcacaggatcgtgaaacctcaagattgtgaactggatgg
Sy.k_VSDK01022794.1_6525_2685 gaatttgaccagctgaagatctcacaggatcgtgaaaccttaagattgtgaactggattg
Sy.k_VSDK01004385.1_19963_15949 gaatttgaccagctgaagatctcacaggatcgtgaaaccttaagattgtgaactggattg
Sy.k_VSDK01021388.1_100549_96632 gaatttgaccagctgaagatctcacaggatcgtgaaaccttaagattgtgaactggattg
Sy.k_VSDK01010916.1_10033_13985 gaatttgaccagctgaagatctcacaggatcgtgaaaccttaagattgtgaactggattg


Sy.k_VSDK01027557.1_1395_6258 tgatttgcaggttatggat-ttaagggcggtgaagatctgacggagagctgcgtgaactc
Sy.k_VSDK01013050.1_274650_270052 tgatttgcaggttatggatattaagggcggtgaagatctgacggagagctgcatgaactc
Sy.k_VSDK01022794.1_6525_2685 tgatttgcaggttatggattttaagggcggtgaagatctgacggagtactgcatgaactg
Sy.k_VSDK01004385.1_19963_15949 tgatttgcaggttatggattttaagggcggtgaagatctgacggagtactgcatgaactg
Sy.k_VSDK01021388.1_100549_96632 tgatttgcaggttatggattttaagggcggtgaagatctgacggagtactgcatgaactg
Sy.k_VSDK01010916.1_10033_13985 tgatttgcaggttatggattttaagggcggtgaagatctgacggagtactgcatgaactg


Sy.k_VSDK01027557.1_1395_6258 gaaaaatttcacgcttgataattgcagtgttcattgaagccgttcgatttttgga-----
Sy.k_VSDK01013050.1_274650_270052 gaaaaatttcacgcttgataattggagtgttcattgaagccgttcgatttttggaacttg
Sy.k_VSDK01022794.1_6525_2685 gaaaaatctcacgcttgataattggagtcttcattgaagccgttcgattttttgaacttg
Sy.k_VSDK01004385.1_19963_15949 gaaaaatctcacgcttgataattggagtcttcattgaagccgttcgattttttgaacttg
Sy.k_VSDK01021388.1_100549_96632 gaaaaatctcacgcttgataattggagtcttcattgaagccgttcgattttttgaacttg
Sy.k_VSDK01010916.1_10033_13985 gaaaaatctcacgcttgataattggagtcttcattgaagccgttcgattttttgaacttg


Sy.k_VSDK01027557.1_1395_6258 agaagaaaaatttgcgaatgcaaagcctgtcatgactgagaatgtcacatcattg-gaaa
Sy.k_VSDK01013050.1_274650_270052 agaagaaagatttgcgaatgcaaagcgtgtcatgactgagaatgtcacatcattg-gaaa
Sy.k_VSDK01022794.1_6525_2685 agaagaaagatttgcgaatgcaaagcgtgtcatgactgagaatgtcacttcattggaaaa
Sy.k_VSDK01004385.1_19963_15949 agaagaaagatttgcgaatgcaaagcgtgtcatgactgagaatgtcacttcattggaaaa
Sy.k_VSDK01021388.1_100549_96632 agaagaaagatttgcgaatgcaaagcgtgtcatgactgagaatgtcacttcattggaaaa
Sy.k_VSDK01010916.1_10033_13985 agaagaaagatttgcgaatgcaaagcgtgtcatgactgagaatgtcacttcattggaaaa


Sy.k_VSDK01027557.1_1395_6258 aatgttgaaaaagggaattgctgatttaaattttcgaagggtctgacggctctgggcggg
Sy.k_VSDK01013050.1_274650_270052 aatgttgaagaagggaattgcttatttaaattttcgaagggtctgacggctctgggcggg
Sy.k_VSDK01022794.1_6525_2685 aatgttgaaaaagggaattgcttattcaaattttcgaagggtctgaaggttttgggcggg
Sy.k_VSDK01004385.1_19963_15949 aatgttgaaaaagggaattgcttattcaaattttcgaagggtctgaaggttttgggcggg
Sy.k_VSDK01021388.1_100549_96632 aatgttgaaaaagggaattgcttattcaaattttcgaagggtctgaaggttttgggcggg
Sy.k_VSDK01010916.1_10033_13985 aatgttgaaaaagggaattgcttattcaaattttcgaagggtctgaaggttttgggcggg


Sy.k_VSDK01027557.1_1395_6258 cgagaagacgattgaagggttgg-aaaaaaggaaacttttgagcagtgcagggattgaaa
Sy.k_VSDK01013050.1_274650_270052 cgagaagacgattgaagggttggaaaaaaaggaaacttttgagcagtgcagggattgaaa
Sy.k_VSDK01022794.1_6525_2685 cgagaagacgattgaagggttggaaaaaaaggaaacttttgagcagtgcagggagtgaaa
Sy.k_VSDK01004385.1_19963_15949 cgagaagacgattgaagggttggaaaaaaaggaaacttttgagcagtgcagggagtgaaa
Sy.k_VSDK01021388.1_100549_96632 cgagaagacgattgaagggttggaaaaaaaggaaacttttgagcagtgcagggagtgaaa
Sy.k_VSDK01010916.1_10033_13985 cgagaagacgattgaagggttggaaaaaaaggaaacttttgagcagtgcagggagtgaaa


Sy.k_VSDK01027557.1_1395_6258 actttgaaagttggaacttaaactgggatccgcagacatcgcaattcacaagtttcacag
Sy.k_VSDK01013050.1_274650_270052 gctttgaaagttggaacttaaactgggatccgaagacatcgcaactcacaagtttcacag
Sy.k_VSDK01022794.1_6525_2685 gctttgaaagttggaacttgaactgggatccgaagacatcgcaactcacaatttttacag
Sy.k_VSDK01004385.1_19963_15949 gctttgaaagttggaacttgaactgggatccgaagacatcgcaactcacaatttttacag
Sy.k_VSDK01021388.1_100549_96632 gctttgaaagttggaacttgaactgggatccgaagacatcgcaactcacaatttttacag
Sy.k_VSDK01010916.1_10033_13985 gctttgaaagttggaacttgaactgggatccgaagacatcgcaactcacaatttttacag


Sy.k_VSDK01027557.1_1395_6258 gattgaagttgcgggccaacttgctattcggtacttactgacggagagatgaaaagatac
Sy.k_VSDK01013050.1_274650_270052 gattgaagttgcgggccaacttgatattcggtacttactgacggagagatgaaaagatac
Sy.k_VSDK01022794.1_6525_2685 gattgacgttgcgggccaacttgatatccggtatttactgacggagagatgaaaagatac
Sy.k_VSDK01004385.1_19963_15949 gattgacgttgcgggccaacttgatatccggtatttactgacggagagatgaaaagatac
Sy.k_VSDK01021388.1_100549_96632 gattgacgttgcgggccaacttgatatccggtatttactgacggagagatgaaaagatac
Sy.k_VSDK01010916.1_10033_13985 gattgacgttgcgggccaacttgatatccggtatttactgacggagagatgaaaagatac


Sy.k_VSDK01027557.1_1395_6258 atgtgaaatttttaggggagacaactagaactgaaagatactgaaggatattcagacagc
Sy.k_VSDK01013050.1_274650_270052 atgtgaaatttttagaggagacaaccagaactgaaagatattgaaggatattcagacagc
Sy.k_VSDK01022794.1_6525_2685 atgtgaaaattttaggggagacaaccagaactgaaagatattgaagggtattcagacagt
Sy.k_VSDK01004385.1_19963_15949 atgtgaaaattttaggggagacaaccagaactgaaagatattgaagggtattcagacagt
Sy.k_VSDK01021388.1_100549_96632 atgtgaaaattttaggggagacaaccagaactgaaagatattgaagggtattcagacagt
Sy.k_VSDK01010916.1_10033_13985 atgtgaaaattttaggggagacaaccagaactgaaagatattgaagggtattcagacagt


Sy.k_VSDK01027557.1_1395_6258 cgtgtggtctgaaacactgcttcagcttgaacaattcgattcctgtgatctgcgagtttt
Sy.k_VSDK01013050.1_274650_270052 cgtgtggtctgaaacactgcttcagcttga--aattcgattcctgtgatctgcgagtttt
Sy.k_VSDK01022794.1_6525_2685 cgtgtggtctgaaacactgcttcagcttgaacaattcgattcctgtgatctgcgagtttt
Sy.k_VSDK01004385.1_19963_15949 cgtgtggtctgaaacactgcttcagcttgaacaattcgattcctgtgatctgcgagtttt
Sy.k_VSDK01021388.1_100549_96632 cgtgtggtctgaaacactgcttcagcttgaacaattcgattcctgtgatctgcgagtttt
Sy.k_VSDK01010916.1_10033_13985 cgtgtggtctgaaacactgcttcagcttgaacaattcgattcctgtgatctgcgagtttt


Sy.k_VSDK01027557.1_1395_6258 gggctgtgaaaacaaaagtttctagaacatttggtgccatggtggattcgactgaagcct
Sy.k_VSDK01013050.1_274650_270052 gggctctgaaaacaaaagtttctagaacatttggtgccatggtggattcgactgaagcct
Sy.k_VSDK01022794.1_6525_2685 gggctgtgaaaacaaaagtttctagaacatttggtgccatggtggattcgactgaagcct
Sy.k_VSDK01004385.1_19963_15949 gggctgtgaaaacaaaagtttctagaacatttggtgccatggtggattcgactgaagcct
Sy.k_VSDK01021388.1_100549_96632 gggctgtgaaaacaaaagtttctagaacatttggtgccatggtggattcgactgaagcct
Sy.k_VSDK01010916.1_10033_13985 gggctgtgaaaacaaaagtttctagaacatttggtgccatggtggattcgactgaagcct


Sy.k_VSDK01027557.1_1395_6258 ccatcaagatttggccttcagggcggcaagctctttggttcatggtgtggtttggtttgt
Sy.k_VSDK01013050.1_274650_270052 ccatcaagatttggccttcatgccggcaagctctttggttcatggtgtggtttggtttgt
Sy.k_VSDK01022794.1_6525_2685 ccatcaagatttggccttcagggcggcaagctctttggttcatggtgtggtttggtttgt
Sy.k_VSDK01004385.1_19963_15949 ccatcaagatttggccttcagggcggcaagctctttggttcatggtgtggtttggtttgt
Sy.k_VSDK01021388.1_100549_96632 ccatcaagatttggccttcagggcggcaagctctttggttcatggtgtggtttggtttgt
Sy.k_VSDK01010916.1_10033_13985 ccatcaagatttggccttcagggcggcaagctctttggttcatggtgtggtttggtttgt


Sy.k_VSDK01027557.1_1395_6258 tgcagctg--cagtgtgtgtccgagaggacacgaatggaaattttcgggcaatgactcgg
Sy.k_VSDK01013050.1_274650_270052 tgcagctgcccagtgtgtgtccgagaggacacgaatggaaattttcgggcaatgactcgg
Sy.k_VSDK01022794.1_6525_2685 tgcagctg--cagtgtgtgtccgagaggacacgaatggaaattttcgggcaatgactcgg
Sy.k_VSDK01004385.1_19963_15949 tgcagctg--cagtgtgtgtccgagaggacacgaatggaaattttcgggcaatgactcgg
Sy.k_VSDK01021388.1_100549_96632 tgcagctg--cagtgtgtgtccgagaggacacgaatggaaattttcgggcaatgactcgg
Sy.k_VSDK01010916.1_10033_13985 tgcagctg--cagtgtgtgtccgagaggacacgaatggaaattttcgggcaatgactcgg


Sy.k_VSDK01027557.1_1395_6258 gttattcctgcttgcattgcacacacaagattgggactttggaccgaaaagatgatgagg
Sy.k_VSDK01013050.1_274650_270052 gttattcctgcttgcattgcgcgcgcaagattgggactttggaccgaaaagatgatgagg
Sy.k_VSDK01022794.1_6525_2685 gttatgcctgcttgcattgcacacacaagattgggactttggaccgaaaagatgatgagg
Sy.k_VSDK01004385.1_19963_15949 gttatgcctgcttgcattgcacacacaagattgggactttggaccgaaaagatgatgagg
Sy.k_VSDK01021388.1_100549_96632 gttatgcctgcttgcattgcacacacaagattgggactttggaccgaaaagatgatgagg
Sy.k_VSDK01010916.1_10033_13985 gttatgcctgcttgcattgcacacacaagattgggactttggaccgaaaagatgatgagg


Sy.k_VSDK01027557.1_1395_6258 atgaagaagaacgcccgagaagcaaattgtgcaacaaaaaaatgtcctggagaatccctg
Sy.k_VSDK01013050.1_274650_270052 atgaagaagaacgcccgagaagcaaattgtgcaacaaaaaaatgtcctggagaatccctg
Sy.k_VSDK01022794.1_6525_2685 atgaagaagaacgcccgagaagcaaattgtgcaacaaaaaaatgtcctggagaatccctg
Sy.k_VSDK01004385.1_19963_15949 atgaagaagaacgcccgagaagcaaattgtgcaacaaaaaaatgtcctggagaatccctg
Sy.k_VSDK01021388.1_100549_96632 atgaagaagaacgcccgagaagcaaattgtgcaacaaaaaaatgtcctggagaatccctg
Sy.k_VSDK01010916.1_10033_13985 atgaagaagaacgcccgagaagcaaattgtgcaacaaaaaaatgtcctggagaatccctg


Sy.k_VSDK01027557.1_1395_6258 gcagcctgccgtactactgtgcccgcactatgacgccccaggcctacttgaaaggcttgt
Sy.k_VSDK01013050.1_274650_270052 gcagcctgccgtactactgtgcccgcactatgacgccccaggcctacttgaaaggcttgt
Sy.k_VSDK01022794.1_6525_2685 gcagcctgccgtactactgtgcccgcactatgacgccccaggcctacttgaaaggcttgt
Sy.k_VSDK01004385.1_19963_15949 gcagcctgccgtactactgtgcccgcactatgacgccccaggcctacttgaaaggcttgt
Sy.k_VSDK01021388.1_100549_96632 gcagcctgccgtactactgtgcccgcactatgacgccccaggcctacttgaaaggcttgt
Sy.k_VSDK01010916.1_10033_13985 gcagcctgccgtactactgtgcccgcactatgacgccccaggcctacttgaaaggcttgt


Sy.k_VSDK01027557.1_1395_6258 attggttttcccaagagacgccaaggaaacaagcaaggaaagaaagtggaatgtcggaaa
Sy.k_VSDK01013050.1_274650_270052 attggttttcccaagagacgccaaggaaacaagcaaggaaagaaagtggaatgtcggaaa
Sy.k_VSDK01022794.1_6525_2685 attggttttcccaagagacgccaaggaaacaagcaaggaaagaaagtggaatgtcggaaa
Sy.k_VSDK01004385.1_19963_15949 attggttttcccaagagacgccaaggaaacaagcaaggaaagaaagtggaatgtcggaaa
Sy.k_VSDK01021388.1_100549_96632 attggttttcccaagagacgccaaggaaacaagcaaggaaagaaagtggaatgtcggaaa
Sy.k_VSDK01010916.1_10033_13985 attggttttcccaagagacgccaaggaaacaagcaaggaaagaaagtggaatgtcggaaa


Sy.k_VSDK01027557.1_1395_6258 aggtctggttttcttttcagaagagaattcgacagatcctttggttgagcgtgcagcaat
Sy.k_VSDK01013050.1_274650_270052 aggtctggttttcttttcagaagagaattcgacagatcctttggttgagcgtgcagcaat
Sy.k_VSDK01022794.1_6525_2685 aggtctggttttcttttcagaagagaattcgacagatcctttggttgagcgtgcagcaat
Sy.k_VSDK01004385.1_19963_15949 aggtctggttttcttttcagaagagaattcgacagatcctttggttgagcgtgcagcaat
Sy.k_VSDK01021388.1_100549_96632 aggtctggttttcttttcagaagagaattcgacagatcctttggttgagcgtgcagcaat
Sy.k_VSDK01010916.1_10033_13985 aggtctggttttcttttcagaagagaattcgacagatcctttggttgagcgtgcagcaat


Sy.k_VSDK01027557.1_1395_6258 ctcatgagaagatgggtggccgtggcaagattgtctgcgtggacgagactttcttcacca
Sy.k_VSDK01013050.1_274650_270052 ctcatgagaagatgggtggccgtggcaagattgtctgcgtggacgagactttcttcacca
Sy.k_VSDK01022794.1_6525_2685 ctcatgagaagatgggtggccgtggcaagattgtctgcgtggacgagactttcttcacca
Sy.k_VSDK01004385.1_19963_15949 ctcatgagaagatgggtggccgtggcaagattgtctgcgtggacgagactttcttcacca
Sy.k_VSDK01021388.1_100549_96632 ctcatgagaagatgggtggccgtggcaagattgtctgcgtggacgagactttcttcacca
Sy.k_VSDK01010916.1_10033_13985 ctcatgagaagatgggtggccgtggcaagattgtctgcgtggacgagactttcttcacca


Sy.k_VSDK01027557.1_1395_6258 agaaaaaaaaatccaggggaggcttccaaggacgcagtagcgtcgccaaccagacaattg
Sy.k_VSDK01013050.1_274650_270052 agaaaaaaaaatccaggggaggcttccaaggacgcagtagcgtcgccaaccagaccattg
Sy.k_VSDK01022794.1_6525_2685 agaaaaaaaaatccaggggaggcttccaaggacgcagtagcgtcgccaaccagacaattg
Sy.k_VSDK01004385.1_19963_15949 agaaaaaaaaatccaggggaggcttccaaggacgcagtagcgtcgccaaccagacaattg
Sy.k_VSDK01021388.1_100549_96632 agaaaaaaaaatccaggggaggcttccaaggacgcagtagcgtcgccaaccagacaattg
Sy.k_VSDK01010916.1_10033_13985 agaaaaaaaaatccaggggaggcttccaaggacgcagtagcgtcgccaaccagacaattg


Sy.k_VSDK01027557.1_1395_6258 tcatgggcttcttggaactggatttcagcagcaggaaggccacaggccgtgctgcccttg
Sy.k_VSDK01013050.1_274650_270052 tcatgggcttcttggaactggatttcagcagcaggaaggccacaggccgtgctgcccttg
Sy.k_VSDK01022794.1_6525_2685 tcatgggcttcttggaactggatttcagcagcaggaaggccacaggccgtgctgcccttg
Sy.k_VSDK01004385.1_19963_15949 tcatgggcttcttggaactggatttcagcagcaggaaggccacaggccgtgctgcccttg
Sy.k_VSDK01021388.1_100549_96632 tcatgggcttcttggaactggatttcagcagcaggaaggccacaggccgtgctgcccttg
Sy.k_VSDK01010916.1_10033_13985 tcatgggcttcttggaactggatttcagcagcaggaaggccacaggccgtgctgcccttg


Sy.k_VSDK01027557.1_1395_6258 tcgagattccaaacagaaagacgagcactttgaaaaaagaaattgaggcccatgtgctcc
Sy.k_VSDK01013050.1_274650_270052 tcgagattccaaacagaaagacgagcactttgaaaaaagaaattgaggcccatgtgctcc
Sy.k_VSDK01022794.1_6525_2685 tcgagattccaaacagaaagacgagcactttgaaaaaagaaattgaggcccatgtgctcc
Sy.k_VSDK01004385.1_19963_15949 tcgagattccaaacagaaagacgagcactttgaaaaaagaaattgaggcccatgtgctcc
Sy.k_VSDK01021388.1_100549_96632 tcgagattccaaacagaaagacgagcactttgaaaaaagaaattgaggcccatgtgctcc
Sy.k_VSDK01010916.1_10033_13985 tcgagattccaaacagaaagacgagcactttgaaaaaagaaattgaggcccatgtgctcc


Sy.k_VSDK01027557.1_1395_6258 ccgggaccttgattttcactgatgcacttcgagcttaccaattcctgggccgcagagggt
Sy.k_VSDK01013050.1_274650_270052 ccgggaccttgattttcactgatgcacttcgagcttaccaattcctgggccgcagagggt
Sy.k_VSDK01022794.1_6525_2685 ccgggaccttgattttcactgatgcacttcgagcttaccaattcctgggccgcagagggt
Sy.k_VSDK01004385.1_19963_15949 ccgggaccttgattttcactgatgcacttcgagcttaccaattcctgggccgcagagggt
Sy.k_VSDK01021388.1_100549_96632 ccgggaccttgattttcactgatgcacttcgagcttaccaattcctgggccgcagagggt
Sy.k_VSDK01010916.1_10033_13985 ccgggaccttgattttcactgatgcacttcgagcttaccaattcctgggccgcagagggt


Sy.k_VSDK01027557.1_1395_6258 ctgcctatgtgcatcgctatgtgaaccacaagaagcgggaattcagccgagtcgaaacca
Sy.k_VSDK01013050.1_274650_270052 ctgcctatgtgcatcgctatgtgaaccacaagaagcgggaattcagccgagtcgaaacca
Sy.k_VSDK01022794.1_6525_2685 ctgcctatgtgcatcgctatgtgaaccacaagaagcgggaattcagccgagtcgaaacca
Sy.k_VSDK01004385.1_19963_15949 ctgcctatgtgcatcgctatgtgaaccacaagaagcgggaattcagccgagtcgaaacca
Sy.k_VSDK01021388.1_100549_96632 ctgcctatgtgcatcgctatgtgaaccacaagaagcgggaattcagccgagtcgaaacca
Sy.k_VSDK01010916.1_10033_13985 ctgcctatgtgcatcgctatgtgaaccacaagaagcgggaattcagccgagtcgaaacca


Sy.k_VSDK01027557.1_1395_6258 tttttggagaggaagtcaacgtcagtaccaatgcagctgaaggcttgtttggcagactca
Sy.k_VSDK01013050.1_274650_270052 tttttggagaggaagtcaacgtcagtaccaatgcagctgaaggcttgtttggcagactca
Sy.k_VSDK01022794.1_6525_2685 tttttggagaggaagtcaacgtcagtaccaatgcagctgaaggcttgtttggcagactca
Sy.k_VSDK01004385.1_19963_15949 tttttggagaggaagtcaacgtcagtaccaatgcagctgaaggcttgtttggcagactca
Sy.k_VSDK01021388.1_100549_96632 tttttggagaggaagtcaacgtcagtaccaatgcagctgaaggcttgtttggcagactca
Sy.k_VSDK01010916.1_10033_13985 tttttggagaggaagtcaacgtcagtaccaatgcagctgaaggcttgtttggcagactca


Sy.k_VSDK01027557.1_1395_6258 agagttatgtccgaaccagggacttgaggagggtccacaagaacaactacggaagtttgc
Sy.k_VSDK01013050.1_274650_270052 agagttatgtccgaaccagggacttgaggagggtccacaagaacaactacggaagtttgc
Sy.k_VSDK01022794.1_6525_2685 agagttatgtccgaaccagggacttgaggagggtccacaagaacaactacggaagtttgc
Sy.k_VSDK01004385.1_19963_15949 agagttatgtccgaaccagggacttgaggagggtccacaagaacaactacggaagtttgc
Sy.k_VSDK01021388.1_100549_96632 agagttatgtccgaaccagggacttgaggagggtccacaagaacaactacggaagtttgc
Sy.k_VSDK01010916.1_10033_13985 agagttatgtccgaaccagggacttgaggagggtccacaagaacaactacggaagtttgc


Sy.k_VSDK01027557.1_1395_6258 tcgccgaattcctctggtttgcgcagcggagtgcgcgcagggaagacccttttggtgaat
Sy.k_VSDK01013050.1_274650_270052 tcgccgaattcctctggtttgcgcagcggagtgcgcgcagggaagacccttttggtgaat
Sy.k_VSDK01022794.1_6525_2685 tcgccgaattcctctggtttgcgcagcggagtgcgcgcagggaagacccttttggtgaat
Sy.k_VSDK01004385.1_19963_15949 tcgccgaattcctctggtttgcgcagcggagtgcgcgcagggaagacccttttggtgaat
Sy.k_VSDK01021388.1_100549_96632 tcgccgaattcctctggtttgcgcagcggagtgcgcgcagggaagacccttttggtgaat
Sy.k_VSDK01010916.1_10033_13985 tcgccgaattcctctggtttgcgcagcggagtgcgcgcagggaagacccttttggtgaat


Sy.k_VSDK01027557.1_1395_6258 tgcttcttgttgttgggcggtggcaagaagcacatccaaaatttgtccgaccggaccatc
Sy.k_VSDK01013050.1_274650_270052 tgcttcttgttgttgggcggtggcaagaagcacatccaaaatttgtccgaccggaccatc
Sy.k_VSDK01022794.1_6525_2685 tgcttcttgttgttgggcggtggcaagaagcacatccaaaatttgtccgaccggaccatc
Sy.k_VSDK01004385.1_19963_15949 tgcttcttgttgttgggcggtggcaagaagcacatccaaaatttgtccgaccggaccatc
Sy.k_VSDK01021388.1_100549_96632 tgcttcttgttgttgggcggtggcaagaagcacatccaaaatttgtccgaccggaccatc
Sy.k_VSDK01010916.1_10033_13985 tgcttcttgttgttgggcggtggcaagaagcacatccaaaatttgtccgaccggaccatc


Sy.k_VSDK01027557.1_1395_6258 tcctgacagaacgcgtgcctcaagatctccaagccattttcagggaaatttgtgaagatc
Sy.k_VSDK01013050.1_274650_270052 tcctgacagaacgcgtgcctcaagatctccaagccattttcagggaaatttgtgaagatc
Sy.k_VSDK01022794.1_6525_2685 tcctgacagaacgcgtgcctcaagatctccaagccattttcagggaaatttgtgaagatc
Sy.k_VSDK01004385.1_19963_15949 tcctgacagaacgcgtgcctcaagatctccaagccattttcagggaaatttgtgaagatc
Sy.k_VSDK01021388.1_100549_96632 tcctgacagaacgcgtgcctcaagatctccaagccattttcagggaaatttgtgaagatc
Sy.k_VSDK01010916.1_10033_13985 tcctgacagaacgcgtgcctcaagatctccaagccattttcagggaaatttgtgaagatc


Sy.k_VSDK01027557.1_1395_6258 cgcctgacgaggcagatgaagtccatcgtgtccgcctgcagcacagcaaggcaaccggtt
Sy.k_VSDK01013050.1_274650_270052 cgcctgaagaggccg-----------cgtgtccgcctgcagcacagcaaggcaaccggtt
Sy.k_VSDK01022794.1_6525_2685 cgcctgaagaggccg-----------cgtgtccgcctgcagcacagcaaggcaaccggtt
Sy.k_VSDK01004385.1_19963_15949 cgcctgaagaggccg-----------cgtgtccgcctgcagcacagcaaggcaaccggtt
Sy.k_VSDK01021388.1_100549_96632 cgcctgaagaggccg-----------cgtgtccgcctgcagcacagcaaggcaaccggtt
Sy.k_VSDK01010916.1_10033_13985 cgcctgaagaggccg-----------cgtgtccgcctgcagcacagcaaggcaaccggtt


Sy.k_VSDK01027557.1_1395_6258 tcaagcagaccccgcgtcgcccaatttacctttggctcctgttcctgaagctgtggcttt
Sy.k_VSDK01013050.1_274650_270052 tcaagcagaccccgcgtcgcccaatttacctttggctcctgttcctgaagctgtggcttt
Sy.k_VSDK01022794.1_6525_2685 tcaagcagaccccgcgtcgcccaatttacctttggctcctgttcctgaagctgtggcttt
Sy.k_VSDK01004385.1_19963_15949 tcaagcagaccccgcgtcgcccaatttacctttggctcctgttcctgaagctgtggcttt
Sy.k_VSDK01021388.1_100549_96632 tcaagcagaccccgcgtcgcccaatttacctttggctcctgttcctgaagctgtggcttt
Sy.k_VSDK01010916.1_10033_13985 tcaagcagaccccgcgtcgcccaatttacctttggctcctgttcctgaagctgtggcttt


Sy.k_VSDK01027557.1_1395_6258 tccagacgaagaagatgaagacaaggaagaaaatgtggagcagggggaggaggaagaagt
Sy.k_VSDK01013050.1_274650_270052 tccagacgaagaagatgaagacaaggaagaaaatgtggagcagggggaggaggaagaagt
Sy.k_VSDK01022794.1_6525_2685 tccagacgaagaagatgaagacaaggaagaaaatgtggagcagggggaggaggaagaagt
Sy.k_VSDK01004385.1_19963_15949 tccagacgaagaagatgaagacaaggaagaaaatgtggagcagggggaggaggaagaagt
Sy.k_VSDK01021388.1_100549_96632 tccagacgaagaagatgaagacaaggaagaaaatgtggagcagggggaggaggaagaagt
Sy.k_VSDK01010916.1_10033_13985 tccagacgaagaagatgaagacaaggaagaaaatgtggagcagggggaggaggaagaagt


Sy.k_VSDK01027557.1_1395_6258 tgaagatgacgaagtcatggaaccagatgccgtgtattgcagccaaggtcatgcttgtgt
Sy.k_VSDK01013050.1_274650_270052 tgaagatgacgaagtcatggaaccagatgccgtgtattgcagccaaggtcatgcttgtgt
Sy.k_VSDK01022794.1_6525_2685 tgaagatgacgaagtcatggaaccagatgccgtgtattgcagccaaggtcatgcttgtgt
Sy.k_VSDK01004385.1_19963_15949 tgaagatgacgaagtcatggaaccagatgccgtgtattgcagccaaggtcatgcttgtgt
Sy.k_VSDK01021388.1_100549_96632 tgaagatgacgaagtcatggaaccagatgccgtgtattgcagccaaggtcatgcttgtgt
Sy.k_VSDK01010916.1_10033_13985 tgaagatgacgaagtcatggaaccagatgccgtgtattgcagccaaggtcatgcttgtgt


Sy.k_VSDK01027557.1_1395_6258 ttggtcggcgcctgtgccggaacaagtggtcaagaagagaagagggccgcgccaaatcat
Sy.k_VSDK01013050.1_274650_270052 ttggtcggcgcctgtgccggaacaagttgtcaagaagagaagagggccgcgccaaatcat
Sy.k_VSDK01022794.1_6525_2685 ttggtcggcgcct-------------------agatctcaaactgaccacgtc------t
Sy.k_VSDK01004385.1_19963_15949 ttggtcggcgcctgtgccggaacaagtggtcaagaagagaagagggccgcgccaaatcat
Sy.k_VSDK01021388.1_100549_96632 ttggtcggcgcctgtgccggaacaagtggtcaagaagagaagagggccgcgccaaatcat
Sy.k_VSDK01010916.1_10033_13985 ttggtcggcgcctgtgccggaacaagtggtcaagaagagaagagggccgcgccaaatcat


Sy.k_VSDK01027557.1_1395_6258 ttggtgcaaggtgacttgcgaccgttgcggcaaggaagtaaccaccaacacttggaggtg
Sy.k_VSDK01013050.1_274650_270052 ttggtgcaaggtgacttgcgaccgttgcggcaaggaagtaaccaccaacacttggaggtg
Sy.k_VSDK01022794.1_6525_2685 ctcgcggaatat------------ttgagaagcgggtgtgtccattccaacttggacgtg
Sy.k_VSDK01004385.1_19963_15949 ttggtgcaaggtgacttgcgaccgttgcggcaaggaagtaaccaccaacacttggaggtg
Sy.k_VSDK01021388.1_100549_96632 ttggtgcaaggtgacttgcgaccgttgcggcaaggaagtaaccaccaacacttggaggtg
Sy.k_VSDK01010916.1_10033_13985 ttggtgcaaggtgacttgcgaccgttgcggcaaggaagtaaccaccaacacttggaggtg


Sy.k_VSDK01027557.1_1395_6258 tgccacatgtgattgggacatttgtttgcagtgcgcagcctagcttgagaccaagccctg
Sy.k_VSDK01013050.1_274650_270052 tgccacatgtgattgggacatttgtttgcagtgcgcagcctagcttgagaccaagccctg
Sy.k_VSDK01022794.1_6525_2685 tgccacgcgcaatggg--------------------------------------------
Sy.k_VSDK01004385.1_19963_15949 tgccacatgtgattgggacatttgtttgcagtgcgcagcctagcttgagaccaagccctg
Sy.k_VSDK01021388.1_100549_96632 tgccacatgtgattgggacatttgtttgcagtgcgcagcctagcttgagaccaagccctg
Sy.k_VSDK01010916.1_10033_13985 tgccacatgtgattgggacatttgtttgcagtgcgcagcctagcttgagaccaagccctg


Sy.k_VSDK01027557.1_1395_6258 gcgcggaaaaaatcgagcaaaaaaattgcatcatgacagattctttgcaaacatgccgtg
Sy.k_VSDK01013050.1_274650_270052 gcgcggaaaaaatcgagcaaaaaaattgcatcatgacagattctttgcaaacatgccgtg
Sy.k_VSDK01022794.1_6525_2685 ------------------------------------------------------------
Sy.k_VSDK01004385.1_19963_15949 gcgcggaaaaaatcgagcaaaaaaattgcatcatgacagattctttgcaaacatgccgtg
Sy.k_VSDK01021388.1_100549_96632 gcgcggaaaaaatcgag-------------------------------------------
Sy.k_VSDK01010916.1_10033_13985 gcgcggaaaaaatcgagcaaaaaaattgcatcatgacagattctttgcaaacatgccgtg


Sy.k_VSDK01027557.1_1395_6258 atgtgccatgc-------------------------ctgtggtcatgttcaatttcgcaa
Sy.k_VSDK01013050.1_274650_270052 ctgtgccatgcccgatgtgcagtcgttgaaaatcagctgtggtcatgttcaacttcgcaa
Sy.k_VSDK01022794.1_6525_2685 ------------------------------------------------------------
Sy.k_VSDK01004385.1_19963_15949 ctgtgccatgcccgatgtgcagtctttgagactcagctgtggtcatgttcaa--------
Sy.k_VSDK01021388.1_100549_96632 ------------------------------------------------------------
Sy.k_VSDK01010916.1_10033_13985 ctgtgccatgcccgatgtgcagtctttgagactcagctgtggtcatgttcaacttcgcaa


Sy.k_VSDK01027557.1_1395_6258 accgcctcacttgaagcaacggtagcaattttgaacttagacaatcccaaacgcaatatg
Sy.k_VSDK01013050.1_274650_270052 accgcctcacttgaagcaacggtagcaattttgaacttagacaatcccaaacgcaatatt
Sy.k_VSDK01022794.1_6525_2685 ------------------------------------------------------------
Sy.k_VSDK01004385.1_19963_15949 ------------------------------------------------------------
Sy.k_VSDK01021388.1_100549_96632 ------------------------------------------------------------
Sy.k_VSDK01010916.1_10033_13985 accgcc------------------------------------------------------


Sy.k_VSDK01027557.1_1395_6258 tctggaaataatggcagtagttgagaagcagatgtgtccatcctaacttggaagtgtgcc
Sy.k_VSDK01013050.1_274650_270052 tcttgaaaaaatggcagtatttgagaagcaggtgtgtccatcctaacttgggcgtgtgcc
Sy.k_VSDK01022794.1_6525_2685 ------------------------------------------------------------
Sy.k_VSDK01004385.1_19963_15949 ------------------------------------------------------------
Sy.k_VSDK01021388.1_100549_96632 ------------------------------------------------------------
Sy.k_VSDK01010916.1_10033_13985 ------------------------------------------------------------


Sy.k_VSDK01027557.1_1395_6258 aggcgcaatgggataggaagccacggtggccatattgaacttaggcagtggcaggcgcaa
Sy.k_VSDK01013050.1_274650_270052 aggcgcaatgggataagaaaccacggtggccatattgaacttaggcagtggcaggcgcaa
Sy.k_VSDK01022794.1_6525_2685 ------------------------------------------------------------
Sy.k_VSDK01004385.1_19963_15949 ------------------------------------------------------------
Sy.k_VSDK01021388.1_100549_96632 ------------------------------------------------------------
Sy.k_VSDK01010916.1_10033_13985 ------------------------------------------------------------


Sy.k_VSDK01027557.1_1395_6258 tatttcggatacaattatggagatctcaaactgaccacgtctctcgcggaatatttgaga
Sy.k_VSDK01013050.1_274650_270052 tatttctgacacaactatggaggtctcaaactgaccacgtcgctcgcggaatatttgaga
Sy.k_VSDK01022794.1_6525_2685 ------------------------------------------------------------
Sy.k_VSDK01004385.1_19963_15949 ------------------------------------------------------------
Sy.k_VSDK01021388.1_100549_96632 ------------------------------------------------------------
Sy.k_VSDK01010916.1_10033_13985 ------------------------------------------------------------


Sy.k_VSDK01027557.1_1395_6258 agcaggtgtgtccatcctaacttggacgtgtgccaggcgcaatgggataggaagccacgg
Sy.k_VSDK01013050.1_274650_270052 agcaggtatgtccatcctaacttggacgtgtgccaggcgcaatgggataagaaaccacgg
Sy.k_VSDK01022794.1_6525_2685 ----------------------------------------------ataagaagccacgg
Sy.k_VSDK01004385.1_19963_15949 ---------------------------------------------cagaagacaccacgt
Sy.k_VSDK01021388.1_100549_96632 ----------------------------------------------agaagacaccacgt
Sy.k_VSDK01010916.1_10033_13985 --------------------------------------------tcacttgaagcaacgg


Sy.k_VSDK01027557.1_1395_6258 tggccatattgaacttaggcagtggcaggcgcaatatttcggatacaattatggagatct
Sy.k_VSDK01013050.1_274650_270052 tggccattttgaactcaggcagtggcaggcgcaatatttctgacacaactatggaggtct
Sy.k_VSDK01022794.1_6525_2685 tggccctattgaacacaggcagtggcaggcgcaatatgtcggacacaattgtcgagatct
Sy.k_VSDK01004385.1_19963_15949 tggccatattgatcttaggcagtggcaggcgcaatatttctgacacaattgtggagatct
Sy.k_VSDK01021388.1_100549_96632 tggccatattgatcttaggcagtggcaggcgcaatatttctgacacaattgtggagatct
Sy.k_VSDK01010916.1_10033_13985 tagcaattttgaacttagacaatcccaaacgcaatatttcttgaaaaaatggcagtagtt


Sy.k_VSDK01027557.1_1395_6258 caaactgaccacgtctctcgcggaatatttgagaagcaggtgtgtccatcctaacttgga
Sy.k_VSDK01013050.1_274650_270052 caaactga-cacgttgcctgcggagta-----------------------ctaaactgga
Sy.k_VSDK01022794.1_6525_2685 caaactga-cacgttgcctgcggagta---------------------------------
Sy.k_VSDK01004385.1_19963_15949 caaactga-cacgttgcctgcggagta---------------------------------
Sy.k_VSDK01021388.1_100549_96632 caaactga-cacgttgcctgcggagta---------------------------------
Sy.k_VSDK01010916.1_10033_13985 gagaagca-ggtgtgtcc------atc---------------------------------


Sy.k_VSDK01027557.1_1395_6258 cgtgtgcc---------------------------------aggcgcaatgggataagaa
Sy.k_VSDK01013050.1_274650_270052 cgtgtgccctgtggaaatttgtaaacctcagcgagcaatctgagcgctgtgtgataagag
Sy.k_VSDK01022794.1_6525_2685 ------------------------------------------------------------
Sy.k_VSDK01004385.1_19963_15949 ------------------------------------------------------------
Sy.k_VSDK01021388.1_100549_96632 ------------------------------------------------------------
Sy.k_VSDK01010916.1_10033_13985 ------------------------------------------------------------


Sy.k_VSDK01027557.1_1395_6258 accacg------------------------gtggctattttgaattcag-----------
Sy.k_VSDK01013050.1_274650_270052 tatgggagaagagtctttttagcgctgcttgtaatttttttgtagtcagagaagctttga
Sy.k_VSDK01022794.1_6525_2685 ------------------------------------------------------------
Sy.k_VSDK01004385.1_19963_15949 ------------------------------------------------------------
Sy.k_VSDK01021388.1_100549_96632 ------------------------------------------------------------
Sy.k_VSDK01010916.1_10033_13985 ------------------------------------------------------------


Sy.k_VSDK01027557.1_1395_6258 --------------gcagtggcaggcgcaatatttctgacagaac---tgtggagatctc
Sy.k_VSDK01013050.1_274650_270052 agcgatttggtagcgtagtgaagtttgaaacataggtagttgaattcgtcctgagatttg
Sy.k_VSDK01022794.1_6525_2685 ------------------------------------------------------------
Sy.k_VSDK01004385.1_19963_15949 ------------------------------------------------------------
Sy.k_VSDK01021388.1_100549_96632 ------------------------------------------------------------
Sy.k_VSDK01010916.1_10033_13985 ------------------------------------------------------------


Sy.k_VSDK01027557.1_1395_6258 aaactgaccacgtc---tctcgcggaatatttgagaaggaggtgtgtccatcctaacttg
Sy.k_VSDK01013050.1_274650_270052 atatagattcgatccgttttcgcgagat-tttgagaagcaggtgtgtccatcctaacttg
Sy.k_VSDK01022794.1_6525_2685 ----------------------------------------------------ctaaaatg
Sy.k_VSDK01004385.1_19963_15949 ----------------------------------------------------ctaaactg
Sy.k_VSDK01021388.1_100549_96632 ----------------------------------------------------ctaaactg
Sy.k_VSDK01010916.1_10033_13985 ----------------------------------------------------ctaacttg


Sy.k_VSDK01027557.1_1395_6258 gacgtgtgccacgcgcaatgggataagaaaccacggtggccgttttgaactcaggcagtg
Sy.k_VSDK01013050.1_274650_270052 gacgtgtgccacgcgcaatgggataagaagccacggtggccctattgaacacaggcagtg
Sy.k_VSDK01022794.1_6525_2685 gacgtgtgccatgtggaa------------------------------------------
Sy.k_VSDK01004385.1_19963_15949 gacgtgtgccatgtgtaa------------------------------------------
Sy.k_VSDK01021388.1_100549_96632 gacgtgtgccatgtgtaa------------------------------------------
Sy.k_VSDK01010916.1_10033_13985 gacgcgtgccaggcgcaa------------------------------------------


Sy.k_VSDK01027557.1_1395_6258 gcaggcgcaatatgtcggacacaattgtggggatctcaaactgacacgttgcctgcggag
Sy.k_VSDK01013050.1_274650_270052 gcaggcgcaatatgtcggacacaattgtcgagatctcaaactgacacgttgcctgcggag
Sy.k_VSDK01022794.1_6525_2685 ------------------------------------------------------------
Sy.k_VSDK01004385.1_19963_15949 ------------------------------------------------------------
Sy.k_VSDK01021388.1_100549_96632 ------------------------------------------------------------
Sy.k_VSDK01010916.1_10033_13985 ------------------------------------------------------------


Sy.k_VSDK01027557.1_1395_6258 tactaaactggacgtgtgccctgtggaaatttgtaaacctcagcgagcaatctgagcgct
Sy.k_VSDK01013050.1_274650_270052 tactaaaatggacgtgtgccatgtggaaatttgtaaacttcagcgagcaatctgagtgct
Sy.k_VSDK01022794.1_6525_2685 ----------------------------atttgtaaacttcagcgagcaatctgagtgct
Sy.k_VSDK01004385.1_19963_15949 ----------------------------atttgtaaacctcagcgagcaatctgagcgct
Sy.k_VSDK01021388.1_100549_96632 ----------------------------atttgtaaacctcagcgagcaatctgagcgct
Sy.k_VSDK01010916.1_10033_13985 ------------------------------------------------------------


Sy.k_VSDK01027557.1_1395_6258 gtgtgataagagtatgggagaagagtc--tttttagcgctgcttgtaatttttttgtagt
Sy.k_VSDK01013050.1_274650_270052 gtgtgataagagaatgggagaagagtc--tttttagcgctgcttgtaatttttttgtagt
Sy.k_VSDK01022794.1_6525_2685 gtgtgataagagtgtgggagaagagtc--tttttagcgctgcttgtaatttttttgtagt
Sy.k_VSDK01004385.1_19963_15949 gtgtgataagagtatgggagaagagtc--tttttagcgctgcttgtaatttttttgtagt
Sy.k_VSDK01021388.1_100549_96632 gtgtgataagagtatgggagaagagtc--tttttagcgctgcttgtaatttttttgtagt
Sy.k_VSDK01010916.1_10033_13985 --------------tgggataagaaaccatttttagcgctgcttgtaatttttttgtagt


Sy.k_VSDK01027557.1_1395_6258 cagagaagctttgaagcgatttggtagcgtagtgaagtttgaaacataggtagttgaatt
Sy.k_VSDK01013050.1_274650_270052 cagagaagctttgaagcgatttggtagcatagtgaagtttgaaacataggtagttgaatt
Sy.k_VSDK01022794.1_6525_2685 cagagaagctttgaagcgatttggtagcatagtgaagtttgaaacataggtagttgaatt
Sy.k_VSDK01004385.1_19963_15949 cagagaagctttgaagcgatttggtagcatagtgaagtttgaaacataggtagttgaatt
Sy.k_VSDK01021388.1_100549_96632 cagagaagctttgaagcgatttggtagcatagtgaagtttgaaacataggtagttgaatt
Sy.k_VSDK01010916.1_10033_13985 cagagaagctttgaagcgatttggtagcatagtgaagtttgaaacataggtagttgaatt


Sy.k_VSDK01027557.1_1395_6258 cgtcttgagatttgatatagattcgacccgttttcgcgagatttcgttacagttgag---
Sy.k_VSDK01013050.1_274650_270052 cgtcttgagatttgatatagattcgacccgttttcgcgagatttcgttacagttgag---
Sy.k_VSDK01022794.1_6525_2685 cgtcttgagatttgatatagattcgatccgttttcgcgagatatcggtagagctgataag
Sy.k_VSDK01004385.1_19963_15949 cgtcttgagatttgatatagattcgatccgttttcgcgagatttcggtacagttgat---
Sy.k_VSDK01021388.1_100549_96632 cgtcttgagatttgatatagattcgatccgttttcgcgagatttcggtacagttgat---
Sy.k_VSDK01010916.1_10033_13985 cgtcttgagatttgatatagattcgatccgttttcgcgagatttcgttacagttgag---


Sy.k_VSDK01027557.1_1395_6258 -----------------aagatcttgaacggttgtaactttaaatgatatttcaagaggt
Sy.k_VSDK01013050.1_274650_270052 -----------------aagatcttgaacggttgtaactttaaatgatatttcaagaggt
Sy.k_VSDK01022794.1_6525_2685 atcttgaacggttgtacaagatcttgaacggttgtaaccttaaatgatatttcaagaggt
Sy.k_VSDK01004385.1_19963_15949 -----------------aagatcttgaacggttgtaaccttaaatgatatttcaagaggt
Sy.k_VSDK01021388.1_100549_96632 -----------------aagatcttgaacggttgtaaccttaaatgatatttcaagaggt
Sy.k_VSDK01010916.1_10033_13985 -----------------aagatcttgaacggttgtaactttaaatgatatttcaagaggt


Sy.k_VSDK01027557.1_1395_6258 atctggaattcagttttctgaaaggatatttcaaacggtagcaacgatagatcttgctgg
Sy.k_VSDK01013050.1_274650_270052 atctggaattcagttttctgaaaggatatttcaaacggtagcaacggtagatcttactgg
Sy.k_VSDK01022794.1_6525_2685 atctggaattcagttttctgaaaggatatttcaaacggtagcaacgatagatcttattgg
Sy.k_VSDK01004385.1_19963_15949 atctggaattcagttttctgaaaggatatttcaaacggtagcaacgatagatcttattgg
Sy.k_VSDK01021388.1_100549_96632 atctggaattcagttttctgaaaggatatttcaaacggtagcaacgatagatcttattgg
Sy.k_VSDK01010916.1_10033_13985 atctggaattcagttttctgaaaggatatttcaaacggtagcaacggtagatcttactgg


Sy.k_VSDK01027557.1_1395_6258 tgcgctgagctggttggggtttcgcaggctcaagggttgatttgatgaaggacttggatc
Sy.k_VSDK01013050.1_274650_270052 tgcgctgagctggttggggtttcgcaggctcaagggttgatttgatgaaggacttggatc
Sy.k_VSDK01022794.1_6525_2685 cgcgctgagctggttggggtttcgcaggctcaagggttgatttgatgaaggacttggatc
Sy.k_VSDK01004385.1_19963_15949 cgcgctgagctggttggggtttcgcaggctcaagggttgatttgatgaaggacttggatc
Sy.k_VSDK01021388.1_100549_96632 cgcgctgagctggttggggtttcgcaggctcaagggttgatttgatgaaggacttggatc
Sy.k_VSDK01010916.1_10033_13985 tgcgctgagctggttggggtt----------------------------ggacttggatc


Sy.k_VSDK01027557.1_1395_6258 tctaggatttttggttgctaggttcagctgattggttcccgcgcccgaccctgcccgggt
Sy.k_VSDK01013050.1_274650_270052 tctaggatttttggttgctaggttcagctgattggttcccgcgcccgaccctgcccgggt
Sy.k_VSDK01022794.1_6525_2685 tctacgatttttggttgctaggttcggctgattggttcccgcgcccgaccctgcccgggt
Sy.k_VSDK01004385.1_19963_15949 tctacgatttttggttgctaggttcggctgattggttcccgcgcccgaccctgcccgggt
Sy.k_VSDK01021388.1_100549_96632 tctacgatttttggttgctaggttcggctgattggttcccgcgcccgaccctgcccgggt
Sy.k_VSDK01010916.1_10033_13985 tctacgatttttggttgctaggttcggctgattggttcccgcgcccgaccctgcccgggt


Sy.k_VSDK01027557.1_1395_6258 gacattgctgccaaagattgacccagactaaaaaagctagctaccagtgtgcaagcggtg
Sy.k_VSDK01013050.1_274650_270052 gacattgctgccaaaaattgacccagactaaaaaagctagctaccagtgtgcaagcggtg
Sy.k_VSDK01022794.1_6525_2685 gacattgctgccaaagattgacccagactaaaagagttagctgccagtgtgcaagcggtg
Sy.k_VSDK01004385.1_19963_15949 gacattgctgccaaagattgacccagactaaaagagttagctgccagtgtgcaagcggtg
Sy.k_VSDK01021388.1_100549_96632 gacattgctgccaaagattgacccagactaaaagagttagctgccagtgtgcaagcggtg
Sy.k_VSDK01010916.1_10033_13985 gacattgctgccaaagattgacccagactaaaagagttagctgccagtgtgcaagcggtg


Sy.k_VSDK01027557.1_1395_6258 aa-ttgactaattgaaaatttgggttggaaagccccgggggagaagcttaccgctttaca
Sy.k_VSDK01013050.1_274650_270052 aa-ttgactaattgaaaatttgggttggaaagccccgggggagaagcttaccgctttaca
Sy.k_VSDK01022794.1_6525_2685 aatttgactaattgaaaatttgggttggaaagccccgggggagaagcttaccgctttaca
Sy.k_VSDK01004385.1_19963_15949 aatttgactaattgaaaatttgggttggaaagccccgggggagaagcttaccgctttaca
Sy.k_VSDK01021388.1_100549_96632 aatttgactaattgaaaatttgggttggaaagccccgggggagaagcttaccgctttaca
Sy.k_VSDK01010916.1_10033_13985 aatttgactaattgaaaatttgggttggaaagccccgggggagaagcttaccgctttaca


Sy.k_VSDK01027557.1_1395_6258 gcgtttcctgcacccaggggtttcccacgagaaggggtttcccaccgcaggcgttttcct
Sy.k_VSDK01013050.1_274650_270052 gcgtttcctgcacccaggggtttcccacgagaaggggtttcccaccgcaggcgttttcct
Sy.k_VSDK01022794.1_6525_2685 gcgtttcctgcgccaaggggtttcccacgagaaggggtttcccaccgcaggcgttttcct
Sy.k_VSDK01004385.1_19963_15949 gcgtttcctgcgccaaggggtttcccacgagaaggggtttcccaccgcaggcgttttcct
Sy.k_VSDK01021388.1_100549_96632 gcgtttcctgcgccaaggggtttcccacgagaaggggtttcccaccgcaggcgttttcct
Sy.k_VSDK01010916.1_10033_13985 gcgtttcctgcgccaaggggtttcccacgagaaggggtttcccaccgcaggcgttttcct


Sy.k_VSDK01027557.1_1395_6258 actccagggtgtttcctccacaagctagagaatcaaatagagggggcttttcccacccca
Sy.k_VSDK01013050.1_274650_270052 actccagggtgtttcctccacaagctagagaatcaaatagagggggcttttcccacccca
Sy.k_VSDK01022794.1_6525_2685 actccagggtgtttcctccacaagctagagaatcaaatagagggggcttttcccacccca
Sy.k_VSDK01004385.1_19963_15949 actccagggtgtttcctccacaagctagagaatcaaatagagggggcttttcccacccca
Sy.k_VSDK01021388.1_100549_96632 actccagggtgtttcctccacaagctagagaatcaaatagagggggcttttcccacccca
Sy.k_VSDK01010916.1_10033_13985 actccagggtgtttcctccacaagctagagaatcaaatagagggggcttttcccacccca


Sy.k_VSDK01027557.1_1395_6258 gttgaattccctttaaaggaggtttcccatgagaggagatttcctgaagcaggtgatttc
Sy.k_VSDK01013050.1_274650_270052 gttgaattccctttaaaggaggtttcccatgagaggagatttcctgaagcaggtgacttc
Sy.k_VSDK01022794.1_6525_2685 gttgaattcccttcaaaagaggtttcccatgagaggagatttcctgaagcaggtgacttc
Sy.k_VSDK01004385.1_19963_15949 gttgaattcccttcaaaagaggtttcccatgagaggagatttcctgaagcaggtgacttc
Sy.k_VSDK01021388.1_100549_96632 gttgaattcccttcaaaagaggtttcccatgagaggagatttcctgaagcaggtgacttc
Sy.k_VSDK01010916.1_10033_13985 gttgaattcccttcaaaagaggtttcccatgagaggagatttcctgaagcaggtgacttc


Sy.k_VSDK01027557.1_1395_6258 ccgcactagttggcgtagccagggggga
Sy.k_VSDK01013050.1_274650_270052 ccgcactagttggcgtagccctcaaact
Sy.k_VSDK01022794.1_6525_2685 ccgcactagttggcgtagccagctagac
Sy.k_VSDK01004385.1_19963_15949 ccgcactagttggcgtagccctcgcggc
Sy.k_VSDK01021388.1_100549_96632 ccgcactagttggcgtagccatcttcag
Sy.k_VSDK01010916.1_10033_13985 ccgcactagttggcgtagccgcgaaacc
