# Supplementary material for: Distribution of Merlin in eukaryotes and first report of DNA transposons in kinetoplastid protists
Source: PLoS One. 2021 May 6;16(5):e0251133. doi: 10.1371/journal.pone.0251133 (PMC8101967; doi:10.1371/journal.pone.0251133)
Supplement: S3 Appendix — Contigs containing positive hits for each species are provided as fasta files. Nucleotide sequences from each Merlin group or family are also provided. All protein sequences were provided in a single file. A README file is provided with additional information about files. (ZIP) [file pone.0251133.s009.zip › S3 Appendix/Sy.k_F2.aln]

CLUSTAL W(1.60) multiple sequence alignment


Sy.k_VSDK01020766.1_299346_302227 aaaatctgggttcctcgggcgtttcgccctcccacggtttgcaaggttttgc--------
Sy.k_VSDK01003368.1_537771_540259 ggctggatggttccttgggcgtttcgccctcccacggtttgcaaggttttgctttttttt


Sy.k_VSDK01020766.1_299346_302227 ----------tatatgtttcttcgaatgtgtattacatacttttt---------------
Sy.k_VSDK01003368.1_537771_540259 ttatatatatatatatatttcttcgaatgtgtattacatacttcttnnnnnnnnnnnnnn


Sy.k_VSDK01020766.1_299346_302227 ------------------------------------------------------------
Sy.k_VSDK01003368.1_537771_540259 nnnnnnnnnnnnnnnnnnnnnnnnnnnnnnnnnnnnnnnnnnnnnnnnnnnnnnnnnnnn


Sy.k_VSDK01020766.1_299346_302227 ------------------------------------------------------------
Sy.k_VSDK01003368.1_537771_540259 nnnnnnnnnnnnnnnnnnnnnnnnnnnnnnnnnnnnnnnnnnnnnnnnnnnnnnnnnnnn


Sy.k_VSDK01020766.1_299346_302227 ---------------------------------------------------------cct
Sy.k_VSDK01003368.1_537771_540259 nnnnnnnnnnnnnnnnnnnnnnnnnnnnnnnnnnnntcgttggtggaaggcgaggggccc


Sy.k_VSDK01020766.1_299346_302227 tcctgctnnnnnnnnnnnnnnnnnnnnnnnnnnnnnnnnnnnnnnnnnnnnnnnnnnnnn
Sy.k_VSDK01003368.1_537771_540259 ctccctct----------------------------------------------------


Sy.k_VSDK01020766.1_299346_302227 nnnnnnnnnnnnnnnnnnnnnnnnnnnnnnnnnnnnnnnnnnnnnnnnnnnnnnnnnnnn
Sy.k_VSDK01003368.1_537771_540259 ------------------------------------------------------------


Sy.k_VSDK01020766.1_299346_302227 nnnnnnnnnnnnnnnnnnnnnnnnnnnnnnnnnnnnnnnnnnnnnnnnnnnnnnnnnnnn
Sy.k_VSDK01003368.1_537771_540259 ------------------------------------------------------------


Sy.k_VSDK01020766.1_299346_302227 nnnnnnnnnnnnnnnnnnnnnnnnnnnnnnnnnnnnnnnnnnnnnnnnnnnnnnnnnnnn
Sy.k_VSDK01003368.1_537771_540259 ------------------------------------------------------------


Sy.k_VSDK01020766.1_299346_302227 nnnnnnnnnnnnnnnnnnnnnnnnnnnnnnnnnnnnnnnnnnnnnnnnnnnnnnnnnnnn
Sy.k_VSDK01003368.1_537771_540259 ------------------------------------------------------------


Sy.k_VSDK01020766.1_299346_302227 nnnnnnnnnnnnnnnnnnnnnnnnnnnnnnnnnnnnnnnnnnnnnnnnnnnnnnnnnnnn
Sy.k_VSDK01003368.1_537771_540259 ------------------------------------------------------------


Sy.k_VSDK01020766.1_299346_302227 nnnnnnnnnnnnnnnnnnnnnnnnnnnnnnnnnnnnnnnnnnnnnnnnnnnnnnnnnnnn
Sy.k_VSDK01003368.1_537771_540259 ------------------------------------------------------------


Sy.k_VSDK01020766.1_299346_302227 nnnnnnnnnnnnnnnnnnnnnnnnnnnnnnnnnnnnnnnnnnnnnnnnnnnnnnnnnnnn
Sy.k_VSDK01003368.1_537771_540259 ------------------------------------------------------------


Sy.k_VSDK01020766.1_299346_302227 nnnnnnnnnnnnnnnnnnnnnnnnnnnnnnnnnnnnnnnnnnnnnnnnnnnnnnnnnnnn
Sy.k_VSDK01003368.1_537771_540259 ------------------------------------------------------------


Sy.k_VSDK01020766.1_299346_302227 nnnnnnnnnnnnnnnnnnnnnnnnnnnnnnnnnnnnnnnnnnnnnnnnnnnnnnnnnnnn
Sy.k_VSDK01003368.1_537771_540259 ------------------------------------------------------------


Sy.k_VSDK01020766.1_299346_302227 nnnnnnnnnnnnnnnnnnnnnnnnnnnnnnnnnnnnnnnnnnnnnnnnnnnnnnnnnnnn
Sy.k_VSDK01003368.1_537771_540259 ------------------------------------------------------------


Sy.k_VSDK01020766.1_299346_302227 nnnnnnnnnnnnnnnnnnnnnnnnnnnnnnnnnnnnnnnnnnnnnnnnnnnnnnnnnnnn
Sy.k_VSDK01003368.1_537771_540259 ------------------------------------------------------------


Sy.k_VSDK01020766.1_299346_302227 nnnnnnnnnnnnnnnnnnnnnnnnnnnnnnnnnnnnnnnnnnnnnnnnnnnnnnnnnnnn
Sy.k_VSDK01003368.1_537771_540259 ------------------------------------------------------------


Sy.k_VSDK01020766.1_299346_302227 nnnnnnnnnnnnnnnnnnnnnnnnnnnnnnnnnnnnnnnnnnnnnnnnnnnnnnnnnnnn
Sy.k_VSDK01003368.1_537771_540259 ------------------------------------------------------------


Sy.k_VSDK01020766.1_299346_302227 nnnnnnnnnnnnnnnnnnnnnnnnnnnnnnnnnnnnnnnnnnnnnnnnnnnnnnnnnnnn
Sy.k_VSDK01003368.1_537771_540259 ------------------------------------------------------------


Sy.k_VSDK01020766.1_299346_302227 nnnnnnnnnnnnnnnnnnnnnnnnnnnnnnnnnnnnnnnnnnnnnnnnnnnnnnnnnnnn
Sy.k_VSDK01003368.1_537771_540259 ------------------------------------------------------------


Sy.k_VSDK01020766.1_299346_302227 nnnnnnnnnnnnnnnnnnnnnnnnnnnnnnnnnnnnnnnnnnnnnnnnnnnnnnnnnnnn
Sy.k_VSDK01003368.1_537771_540259 ------------------------------------------------------------


Sy.k_VSDK01020766.1_299346_302227 nnnnnnnnnnnnnnnnnnnnnnnnnnnnnnnnnnnnnnnnnnnnnnnnnnnnnnnnnnnn
Sy.k_VSDK01003368.1_537771_540259 -------------------------------------------------gtgatttgttt


Sy.k_VSDK01020766.1_299346_302227 nnnnnnnnnnnnnnnnnnnnnnnnnnnnnnnnnnnnnnnnntttcttgttcagttgtcat
Sy.k_VSDK01003368.1_537771_540259 ttgtatagttttctacacaatgtagttactatacatgttcctttcttgttcagttgtcat


Sy.k_VSDK01020766.1_299346_302227 cacatgtgcacatcgcacatggctcaagacttcgcgtagcttgcgctgtgtggaaaacaa
Sy.k_VSDK01003368.1_537771_540259 cacatgtgcacatcgcgcatggctcaagactttgcgtagcctgcgctctgtggaaaacaa


Sy.k_VSDK01020766.1_299346_302227 gtgactgctgtgcttcgccagtgtcagtttgatagggatcctttaagggaatttaacctc
Sy.k_VSDK01003368.1_537771_540259 gtgactgctgtgcttcgccagtgtcaatttgatagggatcctttaagggaatttagcctc


Sy.k_VSDK01020766.1_299346_302227 accctccctctccatttctttcatctcgttctaagacttatcattgccagccatgttcat
Sy.k_VSDK01003368.1_537771_540259 accctccctctccatgtctttcatctcgttctaagacttatcattgccagccatgttcat


Sy.k_VSDK01020766.1_299346_302227 tattaccatcatatgtgccata-----------------ccccccccccatccccaccct
Sy.k_VSDK01003368.1_537771_540259 tattaccatcatatgtgccatagacaaaaagattatagccctcccacccatgccctccaa


Sy.k_VSDK01020766.1_299346_302227 tgcatc----------ctgtgtcatgtccctgtgtgcagcttgtttcgaacggtaacaca
Sy.k_VSDK01003368.1_537771_540259 agagtttgaagaaccgttgtaccataaaattttagaagcagtctcccaaagagtga----


Sy.k_VSDK01020766.1_299346_302227 tcccccccaccccaccacccccccatccccacccttgcatcctgtgtcatgtccctgtgc
Sy.k_VSDK01003368.1_537771_540259 ------------------------atccaca-----------------------------


Sy.k_VSDK01020766.1_299346_302227 gcagcttgtttggaacgttgtgtggcgtgcgcaagtgagcccaatgtggcgtgcgcaagt
Sy.k_VSDK01003368.1_537771_540259 ---------------------gcggggattgcaatcgggattgcaatcgggattgcaatc


Sy.k_VSDK01020766.1_299346_302227 gatcccggaccctacatgttccttttttgttcagttttttgtgttgcaatccattccat-
Sy.k_VSDK01003368.1_537771_540259 ga-----------------------------------------ttgcaatccattccatn


Sy.k_VSDK01020766.1_299346_302227 -------tcattgaagacaaatgttctatttattgaaacctttcagtgcaaaggattgca
Sy.k_VSDK01003368.1_537771_540259 nnnnnnnnnnnnnnnnnnnnnnnnnnnnnnnnnnnnnnnnnntcagtgcaaaggattgca


Sy.k_VSDK01020766.1_299346_302227 acaggttgcaagccatccactcccagcgttgccgaggagcgcctacaacttcttcatcct
Sy.k_VSDK01003368.1_537771_540259 acaggttgcaagccatccactcccagcgttgccgaggagcgcctacaacttcttcatcct


Sy.k_VSDK01020766.1_299346_302227 taatcttcttcttgatcgttggagtaggtgtctgggattgcgcggggtgcgcctgatgtg
Sy.k_VSDK01003368.1_537771_540259 taatcttcttcttgatcgttggagtaggtgtctgggattgcgcggggtgcgcctgatgtg


Sy.k_VSDK01020766.1_299346_302227 tttggggattccatgtgttcagtgactttggattggttgtgcctgaccgattgaacgctg
Sy.k_VSDK01003368.1_537771_540259 tttggggattccatgtgttcagtgactttggattggttgtgcctgaccgattgaacgctg


Sy.k_VSDK01020766.1_299346_302227 cagccacgaatatcttacaggtgcttgtaaaatagaaacccgcggtgtagacatggagtt
Sy.k_VSDK01003368.1_537771_540259 cagccacgaatatcttacaggtgctcgtaaaatagaaacccgctgtgtagacatggagtt


Sy.k_VSDK01020766.1_299346_302227 ccaagttgagggccgggttgctttggtgaggggagaagcaacgcttcgtctgacccctgt
Sy.k_VSDK01003368.1_537771_540259 ccaagttgagggccgagttgctttggtgaggggagaagcaacgcttcgtctgacccctgt


Sy.k_VSDK01020766.1_299346_302227 ggttgcagaggttgtgcacgtgaatgtccctaggccaactgtgcagacagtggccacatg
Sy.k_VSDK01003368.1_537771_540259 ggttgcagaggttgtgcacgtgaatgtccctaggccaactgtgcagacagtggccacatg


Sy.k_VSDK01020766.1_299346_302227 gaacctgcattcctcgagactacccatgtccaccaaagtgttgaacag---------gac
Sy.k_VSDK01003368.1_537771_540259 gaacgtgcattcctcgagactacccatgtccaccaaagtgttgaacagtgccatggtcac


Sy.k_VSDK01020766.1_299346_302227 tgtattggaa----ggcgtctacagcaagaattggctcaacttctttgatgccttctgca
Sy.k_VSDK01003368.1_537771_540259 tgttcaggaacagttgcggttaccgaaagggc-------------------actccggag


Sy.k_VSDK01020766.1_299346_302227 tgtggacctt-------------cgattatccaccagc---actgatccaaagggaagtg
Sy.k_VSDK01003368.1_537771_540259 catggacagcggaagccacagaacgcttggcgaccaacttggccaagccgaagcgagg--


Sy.k_VSDK01020766.1_299346_302227 ggcgttgatcacaagaggctgttgcaatgggaacaag----tttggcatgaaggcgtgga
Sy.k_VSDK01003368.1_537771_540259 ------agccgcaagaattttggccagtgaggacaagggttctaagaagcgagtcagaga


Sy.k_VSDK01020766.1_299346_302227 agcagatctgcaaacacgtttggctacttcgaccatcgcagctgctccaccccaa-----
Sy.k_VSDK01003368.1_537771_540259 ggaagatggggaatcctcgtcctctgattcctcca--gtagttcgtcttctccagcatct


Sy.k_VSDK01020766.1_299346_302227 ----------------------------------------------------------tc
Sy.k_VSDK01003368.1_537771_540259 gtgaagtctaagaagtcagctacctcttcgagttcaggtgaggagactaaggcaagcctg


Sy.k_VSDK01020766.1_299346_302227 cgccaaccggactc------------------------gtggagtgaagcgcccagcagc
Sy.k_VSDK01003368.1_537771_540259 cgccagcaggtgtcggagcttcgtgctgaggtgattgagttgagtgaagccattagctgc


Sy.k_VSDK01020766.1_299346_302227 ------------------------------------------------------------
Sy.k_VSDK01003368.1_537771_540259 caccaggagatcgaagaagagaatgctgccttgcagacggagtgcgatgcattgcgtgag


Sy.k_VSDK01020766.1_299346_302227 --agccttgaagcagcaatcacataagaaggtggcgcagaa---------------gaag
Sy.k_VSDK01003368.1_537771_540259 aaagtccatatgtggaaagaatatgtgaaagtgtcaaagaaacgtctcagggacgtgaag


Sy.k_VSDK01020766.1_299346_302227 atccagaagcgacctgcaagcaggaagggtttgaaacgcccagct---------------
Sy.k_VSDK01003368.1_537771_540259 gcacaaaaatgagaagccagt-gaaagattcccagacgtgtggcttgacggtgaaaaaaa


Sy.k_VSDK01020766.1_299346_302227 ------gccgccaacttcagtcccaagaaacaacggaag---------------------
Sy.k_VSDK01003368.1_537771_540259 ttgagcgctgctg--tcctatccgaatagctgtcaggggggccttgcatgtcagaacatt


Sy.k_VSDK01020766.1_299346_302227 -----------------------------------------------------------a
Sy.k_VSDK01003368.1_537771_540259 gtgctgaagatgtacacacacaaatacgtcaaagcttgcaagactgtgtatgtagatata


Sy.k_VSDK01020766.1_299346_302227 caccaaata-----------gcgcccgcttctattcccactacaagtacgtcatcgaagt
Sy.k_VSDK01003368.1_537771_540259 cataaagtatgtgcaactatgcgcccgcttctattcccactacaagtacgccatcgaagt


Sy.k_VSDK01020766.1_299346_302227 agatgagtctcatctcaacaaggccaaagcaggacatctcactcgctcgggtcgcatcca
Sy.k_VSDK01003368.1_537771_540259 agatgagtctcatctcaacaaggccaaaccaggacatctcactcgctcgggtcgcatcca


Sy.k_VSDK01020766.1_299346_302227 gaacgaccaagtgtgggtatggggcgctacccttcccaagcagcctgatcgatttgtttt
Sy.k_VSDK01003368.1_537771_540259 gaacgaccaagtgtgggtatggggcgctacccttcccaagcagcctgatcgatttgtttt


Sy.k_VSDK01020766.1_299346_302227 ccgagtcctacaacatccagtagatgcctgtgaaggacgacctcgtggaaagcaagagat
Sy.k_VSDK01003368.1_537771_540259 ccgagtcctacaacatcc-gtagatgcctgtgaaggacgacctcgtggaaagcaagagat


Sy.k_VSDK01020766.1_299346_302227 tttggattgtcttcgttttttgaacattcccaagaagaccattcttgtgacggatggctg
Sy.k_VSDK01003368.1_537771_540259 tttggattgtcttcgttttttgaacattcccaagaagaccattcttgtgacggatggctg


Sy.k_VSDK01020766.1_299346_302227 gaaagcaacgaaggctgcggtcaaggcattgaaggatgagaaaggctggggtgatgctga
Sy.k_VSDK01003368.1_537771_540259 gaaagcaacgaaggctgcggtcaaggcattgaaggatgagaaaggctggggtgatgctga


Sy.k_VSDK01020766.1_299346_302227 gctgtggcatgaggtagtgaaccatagcgctggtgagatagtgaatactaatggtttcac
Sy.k_VSDK01003368.1_537771_540259 gctgtggcatgaggtagtgaaccatagcgctggtgagatagtgaatactaatggtttcac


Sy.k_VSDK01020766.1_299346_302227 caccaattatattgaaactcggtggggtgcagtcaagcgctgggtacgaaagagatccgg
Sy.k_VSDK01003368.1_537771_540259 caccgatcatattgaaactcggtggagtgcagtcaagcgctgggtacgaaagagatccgg


Sy.k_VSDK01020766.1_299346_302227 aggcatgatgccgcgacacaatgatcgtcgcaaatggacccggctcttgacagagtttcg
Sy.k_VSDK01003368.1_537771_540259 aggcatgatgccgcgacacaatgatcgtcgcaaatggacccggctcttgacagagtttcg


Sy.k_VSDK01020766.1_299346_302227 ctggcgcaaaattgcgtctcgggacaagagcgcggatggtggtcgctcttggcaagtgcc
Sy.k_VSDK01003368.1_537771_540259 ctggcgcaaaattgcgtctcgggacagcagcgcggatggtggtcgcacttggcaagtgcc


Sy.k_VSDK01020766.1_299346_302227 tttagtcgaatctctcacggcgatgcgtagccgaagcaagtcttgagcagaatggcaatg
Sy.k_VSDK01003368.1_537771_540259 tttagtcgaatctctcacggcgctgcgtagccgaagcaagtcttgagcagaatggcaatg


Sy.k_VSDK01020766.1_299346_302227 aatagacaaaaaaggactttgggagcggcatcgcgcaatttgagaagttgtacttctgtg
Sy.k_VSDK01003368.1_537771_540259 aatagacaaaaaaggactttgggagcagcatcgcgcaatttgagaagttgtacttctgtg


Sy.k_VSDK01020766.1_299346_302227 atgtttgtggcttccttgattccttaaaacacatagattatgtttggcttgggccattag
Sy.k_VSDK01003368.1_537771_540259 atgtctgtggcttccttgattcctcaaaacacatagattatgtttggcttgggccattag


Sy.k_VSDK01020766.1_299346_302227 agaagtctaagtatgatctaacagctacaattctttctcggcatctggatgatgtgaata
Sy.k_VSDK01003368.1_537771_540259 agaagtctaagtatgatctaacagctacaattctttctcggcatctggatgatgtgaata


Sy.k_VSDK01020766.1_299346_302227 caacttgaagacataggatctggaagatctgggaactgcagtcacttgaatgtgttccca
Sy.k_VSDK01003368.1_537771_540259 caatttgaagacataggatctggaagatctgggaactgcagtcacttgaatgtgttccca


Sy.k_VSDK01020766.1_299346_302227 ttgcaaagtgaatgggcggacatcaatttctatgcacacgagaatttacctcaaaatagc
Sy.k_VSDK01003368.1_537771_540259 ttgcaa------------------------------------------------------


Sy.k_VSDK01020766.1_299346_302227 tgaagttacatcgaccaggctgcacattaatactatgtgcagagcacatttactgattgc
Sy.k_VSDK01003368.1_537771_540259 ------------------------------------------------------------


Sy.k_VSDK01020766.1_299346_302227 gagcttaagatttggaaactgcagtcacttgaatgtgttcctattgcaaagtgaatgggt
Sy.k_VSDK01003368.1_537771_540259 -------------------------------------------------agtgaatgggt


Sy.k_VSDK01020766.1_299346_302227 ggacatcaatttctatgcacaagggaatttacctcaaaatagctgaagttacatcgacca
Sy.k_VSDK01003368.1_537771_540259 ggacagcaatttctatgcacaggggaatttacctcaaaatagttgaagttacatcgacca


Sy.k_VSDK01020766.1_299346_302227 ggctgcacattaatactatgtgcagagcacattttctgattgcgaccttaagatttggaa
Sy.k_VSDK01003368.1_537771_540259 ggctgcacattaatactatgtgcagaccacatttactgattgcgaccttaagatttggaa


Sy.k_VSDK01020766.1_299346_302227 tctgcagtcacttgaatgtgttcccattgcaaagtgaatgggtggacatcaatttctatg
Sy.k_VSDK01003368.1_537771_540259 actgcagtcacttgaatgtgttcccattgcaaagtgaatgggtggacagcaatttatatg


Sy.k_VSDK01020766.1_299346_302227 cacaagagaatttacctcaaaatagctgaagttacatcgaccaggctgcacattaatact
Sy.k_VSDK01003368.1_537771_540259 cacaggggaagttacctcaaaacagctgaagtcacatcgaccaggctgcacattaataca


Sy.k_VSDK01020766.1_299346_302227 atgtgcagagcacatttactgattgcgaccttaagatttggaaactgcagtcacttgaat
Sy.k_VSDK01003368.1_537771_540259 atgtgcagagcacatttactgattgcgaccttaagatttggaaaccgcagtcacttgaat


Sy.k_VSDK01020766.1_299346_302227 gtgttcccattgcaaagtgaatgggtggacagcaatttatttgcacaggggaagttacct
Sy.k_VSDK01003368.1_537771_540259 gtgttcccattgcaaagtgaatgggtggacagcaatttatttgcgcaggggaagttacct


Sy.k_VSDK01020766.1_299346_302227 caaaacagctgaagtcacatcgaccaggctgcaaattactattatgtgctttgcatgttt
Sy.k_VSDK01003368.1_537771_540259 caaaacagctgaaggcacatcgaccaggctggaaattactattatgtgctttgcatgttt


Sy.k_VSDK01020766.1_299346_302227 aatgattgcgacctgtgcttcgaaaaggactttgacaaaaaactcaccaaatatgggagg
Sy.k_VSDK01003368.1_537771_540259 aatgattgcgacctgtgcttcgaaaaggactttgacaaaaaactcaccaaatatgggagg


Sy.k_VSDK01020766.1_299346_302227 gcgaaacgcccgcataaccaaaatctg
Sy.k_VSDK01003368.1_537771_540259 gcgaaacgcccgcataaccggttggat
