# Supplementary material for: Distribution of Merlin in eukaryotes and first report of DNA transposons in kinetoplastid protists
Source: PLoS One. 2021 May 6;16(5):e0251133. doi: 10.1371/journal.pone.0251133 (PMC8101967; doi:10.1371/journal.pone.0251133)
Supplement: S3 Appendix — Contigs containing positive hits for each species are provided as fasta files. Nucleotide sequences from each Merlin group or family are also provided. All protein sequences were provided in a single file. A README file is provided with additional information about files. (ZIP) [file pone.0251133.s009.zip › S3 Appendix/Sy.m_F1.aln]

CLUSTAL W(1.60) multiple sequence alignment


Sy.m_LSRX01002035.1_32041_34625 gggaatcggtttggggtcggaaaacggcgcctgcgttttgctagttttacgaagacatgc
Sy.m_LSRX01000462.1_32041_34625 gacgagcggtttggggtcggaaaacggcgcctgcgttttgctagttttacgaagacatgc
Sy.m_LSRX01001116.1_169816_172400 cttatttggtttggggtcggaaaacggcgcctgcgttttgctagttttacgaagacatgc
Sy.m_LSRX01000026.1_1745027_1742443 tgtcctgggtttggggtcggaaaacggcgcctgcgttttgctagttttacgaagacatgc


Sy.m_LSRX01002035.1_32041_34625 gtcgttttccgaccccaaaccgccagggttagagccacaacaaccaacgaaaccaaagaa
Sy.m_LSRX01000462.1_32041_34625 gtcgttttccgaccccaaaccgccagggttagagccacaacaaccaacgaaaccaaagaa
Sy.m_LSRX01001116.1_169816_172400 gtcgttttccgaccccaaaccgccagggttagagccacaacaaccaacgaaaccaaagaa
Sy.m_LSRX01000026.1_1745027_1742443 gtcgttttccgaccccaaaccgccagggttagagccacaacaaccaacgaaaccaaagaa


Sy.m_LSRX01002035.1_32041_34625 accaaaaccaaaaccaaaaaaaccaaaatcccagccgagatgccaaaccaaaaccaaaac
Sy.m_LSRX01000462.1_32041_34625 accaaaaccaaaaccaaaaaaaccaaaatcccagccgagatgccaaaccaaaaccaaaac
Sy.m_LSRX01001116.1_169816_172400 accaaaaccaaaaccaaaaaaaccaaaatcccagccgagatgccaaaccaaaaccaaaac
Sy.m_LSRX01000026.1_1745027_1742443 accaaaaccaaaaccaaaaaaaccaaaatcccagccgagatgccaaaccaaaaccaaaac


Sy.m_LSRX01002035.1_32041_34625 caaaaccaaaaaaaccaaaatcccagctgagatgccaaaccaaaaccaaaaccaaaaaat
Sy.m_LSRX01000462.1_32041_34625 caaaaccaaaaaaaccaaaatcccagctgagatgccaaaccaaaaccaaaaccaaaaaat
Sy.m_LSRX01001116.1_169816_172400 caaaaccaaaaaaaccaaaatcccagctgagatgccaaaccaaaaccaaaaccaaaaaat
Sy.m_LSRX01000026.1_1745027_1742443 caaaaccaaaaaaaccaaaatcccagctgagatgccaaaccaaaaccaaaaccaaaaaat


Sy.m_LSRX01002035.1_32041_34625 tggtttctttggttttgcatcccggctgggattttggtttgtttggttttggttttggtt
Sy.m_LSRX01000462.1_32041_34625 tggtttctttggttttgcatcccggctgggattttggtttgtttggttttggttttggtt
Sy.m_LSRX01001116.1_169816_172400 tggtttctttggttttgcatcccggctgggattttggtttgtttggttttggttttggtt
Sy.m_LSRX01000026.1_1745027_1742443 tggtttctttggttttgcatcccggctgggattttggtttgtttggttttggttttggtt


Sy.m_LSRX01002035.1_32041_34625 ttggttttggtttggcatctcagctgggattttggtttttttggttttggttttggtttt
Sy.m_LSRX01000462.1_32041_34625 ttggttttggtttggcatctcagctgggattttggtttttttggttttggttttggtttt
Sy.m_LSRX01001116.1_169816_172400 ttggttttggtttggcatctcagctgggattttggtttttttggttttggttttggtttt
Sy.m_LSRX01000026.1_1745027_1742443 ttggttttggtttggcatctcagctgggattttggtttttttggttttggttttggtttt


Sy.m_LSRX01002035.1_32041_34625 ggtttggcatctcggctgggattttggcttttttggttttggttttggtttctttggttt
Sy.m_LSRX01000462.1_32041_34625 ggtttggcatctcggctgggattttggcttttttggttttggttttggtttctttggttt
Sy.m_LSRX01001116.1_169816_172400 ggtttggcatctcggctgggattttggcttttttggttttggttttggtttctttggttt
Sy.m_LSRX01000026.1_1745027_1742443 ggtttggcatctcggctgggattttggcttttttggttttggttttggtttctttggttt


Sy.m_LSRX01002035.1_32041_34625 cttggctttttggatgttgttgattttttcgccttggggtttccttgcaagtttcgcaat
Sy.m_LSRX01000462.1_32041_34625 cttggctttttggatgttgttgattttttcgccttggggtttccttgcaagtttcgcaat
Sy.m_LSRX01001116.1_169816_172400 cttggctttttggatgttgttgattttttcgccttggggtttccttgcaagtttcgcaat
Sy.m_LSRX01000026.1_1745027_1742443 cttggctttttggatgttgttgattttttcgccttggggtttccttgcaagtttcgcaat


Sy.m_LSRX01002035.1_32041_34625 tcggatttgttaggattttgacgaagccctgtctcaggtactgccctcagcagctgcggc
Sy.m_LSRX01000462.1_32041_34625 tcggatttgttaggattttgacgaagccctgtctcaggtactgccctcagcagctgcggc
Sy.m_LSRX01001116.1_169816_172400 tcggatttgttaggattttgacgaagccctgtctcaggtactgccctcagcagctgcggc
Sy.m_LSRX01000026.1_1745027_1742443 tcggatttgttaggattttgacgaagccctgtctcaggtactgccctcagcagctgcggc


Sy.m_LSRX01002035.1_32041_34625 gagttcggcagccagggtttagctctagtaactcaagtagtcttactcccgaggaaaggt
Sy.m_LSRX01000462.1_32041_34625 gagttcggcagccagggtttagctctagtaactcaagtagtcttactcccgaggaaaggt
Sy.m_LSRX01001116.1_169816_172400 gagttcggcagccagggtttagctctagtaactcaagtagtcttactcccgaggaaaggt
Sy.m_LSRX01000026.1_1745027_1742443 gagttcggcagccagggtttagctctagtaactcaagtagtcttactcccgaggaaaggt


Sy.m_LSRX01002035.1_32041_34625 ttgtgtgtgtgtatgtgtgtgtgtgctagtactacgactagagccagaaccatacatagc
Sy.m_LSRX01000462.1_32041_34625 ttgtgtgtgtgtatgtgtgtgtgtgctagtactacgactagagccagaaccatacatagc
Sy.m_LSRX01001116.1_169816_172400 ttgtgtgtgtgtatgtgtgtgtgtgctagtactacgactagagccagaaccatacatagc
Sy.m_LSRX01000026.1_1745027_1742443 ttgtgtgtgtgtatgtgtgtgtgtgctagtactacgactagagccagaaccatacatagc


Sy.m_LSRX01002035.1_32041_34625 cccggtagtagaagtcctagttatttttgcaagtactaatcacgttatctgcgtagtcgg
Sy.m_LSRX01000462.1_32041_34625 cccggtagtagaagtcctagttatttttgcaagtactaatcacgttatctgcgtagtcgg
Sy.m_LSRX01001116.1_169816_172400 cccggtagtagaagtcctagttatttttgcaagtactaatcacgttatctgcgtagtcgg
Sy.m_LSRX01000026.1_1745027_1742443 cccggtagtagaagtcctagttatttttgcaagtactaatcacgttatctgcgtagtcgg


Sy.m_LSRX01002035.1_32041_34625 cttcgtcttgttgctattactgctactgctagaaacagaagcagagatacagccgcgcgt
Sy.m_LSRX01000462.1_32041_34625 cttcgtcttgttgctattactgctactgctagaaacagaagcagagatacagccgcgcgt
Sy.m_LSRX01001116.1_169816_172400 cttcgtcttgttgctattactgctactgctagaaacagaagcagagatacagccgcgcgt
Sy.m_LSRX01000026.1_1745027_1742443 cttcgtcttgttgctattactgctactgctagaaacagaagcagagatacagccgcgcgt


Sy.m_LSRX01002035.1_32041_34625 cataaaatacgcattcgactgatgctcgtgatgctttgcatgcgttctcactagattcgg
Sy.m_LSRX01000462.1_32041_34625 cataaaatacgcattcgactgatgctcgtgatgctttgcatgcgttctcactagattcgg
Sy.m_LSRX01001116.1_169816_172400 cataaaatacgcattcgactgatgctcgtgatgctttgcatgcgttctcactagattcgg
Sy.m_LSRX01000026.1_1745027_1742443 cataaaatacgcattcgactgatgctcgtgatgctttgcatgcgttctcactagattcgg


Sy.m_LSRX01002035.1_32041_34625 atgtcagctgcactcgcgatggtatttagtggcccaagtaactactaattgccggtcggt
Sy.m_LSRX01000462.1_32041_34625 atgtcagctgcactcgcgatggtatttagtggcccaagtaactactaattgccggtcggt
Sy.m_LSRX01001116.1_169816_172400 atgtcagctgcactcgcgatggtatttagtggcccaagtaactactaattgccggtcggt
Sy.m_LSRX01000026.1_1745027_1742443 atgtcagctgcactcgcgatggtatttagtggcccaagtaactactaattgccggtcggt


Sy.m_LSRX01002035.1_32041_34625 acgggcattggtgatcattctcgtttccgtgatcatgtcggaccatcgagcagaggatct
Sy.m_LSRX01000462.1_32041_34625 acgggcattggtgatcattctcgtttccgtgatcatgtcggaccatcgagcagaggatct
Sy.m_LSRX01001116.1_169816_172400 acgggcattggtgatcattctcgtttccgtgatcatgtcggaccatcgagcagaggatct
Sy.m_LSRX01000026.1_1745027_1742443 acgggcattggtgatcattctcgtttccgtgatcatgtcggaccatcgagcagaggatct


Sy.m_LSRX01002035.1_32041_34625 tacctttgagcagatgaagatagcagtcactcccttggtttgtcgggcactgcctcaacc
Sy.m_LSRX01000462.1_32041_34625 tacctttgagcagatgaagatagcagtcactcccttggtttgtcgggcactgcctcaacc
Sy.m_LSRX01001116.1_169816_172400 tacctttgagcagatgaagatagcagtcactcccttggtttgtcgggcactgcctcaacc
Sy.m_LSRX01000026.1_1745027_1742443 tacctttgagcagatgaagatagcagtcactcccttggtttgtcgggcactgcctcaacc


Sy.m_LSRX01002035.1_32041_34625 ggtaagtctccagcttcccctcggcatctacaacccgctcatcctgcccatcactctgct
Sy.m_LSRX01000462.1_32041_34625 ggtaagtctccagcttcccctcggcatctacaacccgctcatcctgcccatcactctgct
Sy.m_LSRX01001116.1_169816_172400 ggtaagtctccagcttcccctcggcatctacaacccgctcatcctgcccatcactctgct
Sy.m_LSRX01000026.1_1745027_1742443 ggtaagtctccagcttcccctcggcatctacaacccgctcatcctgcccatcactctgct


Sy.m_LSRX01002035.1_32041_34625 ccagatccacgacaaccccttggttaacatgttcgatgtcattagcaaccactctcgcga
Sy.m_LSRX01000462.1_32041_34625 ccagatccacgacaaccccttggttaacatgttcgatgtcattagcaaccactctcgcga
Sy.m_LSRX01001116.1_169816_172400 ccagatccacgacaaccccttggttaacatgttcgatgtcattagcaaccactctcgcga
Sy.m_LSRX01000026.1_1745027_1742443 ccagatccacgacaaccccttggttaacatgttcgatgtcattagcaaccactctcgcga


Sy.m_LSRX01002035.1_32041_34625 catcgacttcgctcagctcgaaaaggctttcgtcgatgcaaacaattcagggacactact
Sy.m_LSRX01000462.1_32041_34625 catcgacttcgctcagctcgaaaaggctttcgtcgatgcaaacaattcagggacactact
Sy.m_LSRX01001116.1_169816_172400 catcgacttcgctcagctcgaaaaggctttcgtcgatgcaaacaattcagggacactact
Sy.m_LSRX01000026.1_1745027_1742443 catcgacttcgctcagctcgaaaaggctttcgtcgatgcaaacaattcagggacactact


Sy.m_LSRX01002035.1_32041_34625 tctttgcgggctttgatcgtggcccaggagctcgccatcgtgccaaatcatcattgttgt
Sy.m_LSRX01000462.1_32041_34625 tctttgcgggctttgatcgtggcccaggagctcgccatcgtgccaaatcatcattgttgt
Sy.m_LSRX01001116.1_169816_172400 tctttgcgggctttgatcgtggcccaggagctcgccatcgtgccaaatcatcattgttgt
Sy.m_LSRX01000026.1_1745027_1742443 tctttgcgggctttgatcgtggcccaggagctcgccatcgtgccaaatcatcattgttgt


Sy.m_LSRX01002035.1_32041_34625 gactcatgtgggtgtaatttctctttgctcatgatagaaaataggttcgtctggagaggc
Sy.m_LSRX01000462.1_32041_34625 gactcatgtgggtgtaatttctctttgctcatgatagaaaataggttcgtctggagaggc
Sy.m_LSRX01001116.1_169816_172400 gactcatgtgggtgtaatttctctttgctcatgatagaaaataggttcgtctggagaggc
Sy.m_LSRX01000026.1_1745027_1742443 gactcatgtgggtgtaatttctctttgctcatgatagaaaataggttcgtctggagaggc


Sy.m_LSRX01002035.1_32041_34625 cctcgatacgatgactcgtgcatgcagtgccaaaacgccaaaatcaccgctggcggcatt
Sy.m_LSRX01000462.1_32041_34625 cctcgatacgatgactcgtgcatgcagtgccaaaacgccaaaatcaccgctggcggcatt
Sy.m_LSRX01001116.1_169816_172400 cctcgatacgatgactcgtgcatgcagtgccaaaacgccaaaatcaccgctggcggcatt
Sy.m_LSRX01000026.1_1745027_1742443 cctcgatacgatgactcgtgcatgcagtgccaaaacgccaaaatcaccgctggcggcatt


Sy.m_LSRX01002035.1_32041_34625 gggttcttcaagggcacccaccccaaactctggttggacaagctggactgcttcatgatg
Sy.m_LSRX01000462.1_32041_34625 gggttcttcaagggcacccaccccaaactctggttggacaagctggactgcttcatgatg
Sy.m_LSRX01001116.1_169816_172400 gggttcttcaagggcacccaccccaaactctggttggacaagctggactgcttcatgatg
Sy.m_LSRX01000026.1_1745027_1742443 gggttcttcaagggcacccaccccaaactctggttggacaagctggactgcttcatgatg


Sy.m_LSRX01002035.1_32041_34625 tggaccaaggaataccagcgcgacatcatcattttggaactcaacattcgcaaacagcat
Sy.m_LSRX01000462.1_32041_34625 tggaccaaggaataccagcgcgacatcatcattttggaactcaacattcgcaaacagcat
Sy.m_LSRX01001116.1_169816_172400 tggaccaaggaataccagcgcgacatcatcattttggaactcaacattcgcaaacagcat
Sy.m_LSRX01000026.1_1745027_1742443 tggaccaaggaataccagcgcgacatcatcattttggaactcaacattcgcaaacagcat


Sy.m_LSRX01002035.1_32041_34625 gtcgatgagtggttggcccaatttcaacagacgatcagtgtgtggacagacttccaactt
Sy.m_LSRX01000462.1_32041_34625 gtcgatgagtggttggcccaatttcaacagacgatcagtgtgtggacagacttccaactt
Sy.m_LSRX01001116.1_169816_172400 gtcgatgagtggttggcccaatttcaacagacgatcagtgtgtggacagacttccaactt
Sy.m_LSRX01000026.1_1745027_1742443 gtcgatgagtggttggcccaatttcaacagacgatcagtgtgtggacagacttccaactt


Sy.m_LSRX01002035.1_32041_34625 cagcaaggcttccaaagtaacatgtttcagacgttacagcaacatagttcgaaaaaggca
Sy.m_LSRX01000462.1_32041_34625 cagcaaggcttccaaagtaacatgtttcagacgttacagcaacatagttcgaaaaaggca
Sy.m_LSRX01001116.1_169816_172400 cagcaaggcttccaaagtaacatgtttcagacgttacagcaacatagttcgaaaaaggca
Sy.m_LSRX01000026.1_1745027_1742443 cagcaaggcttccaaagtaacatgtttcagacgttacagcaacatagttcgaaaaaggca


Sy.m_LSRX01002035.1_32041_34625 ccttccaggatgaagcgaccggcatcctgcaagagaccagccagtggccttcggaagaag
Sy.m_LSRX01000462.1_32041_34625 ccttccaggatgaagcgaccggcatcctgcaagagaccagccagtggccttcggaagaag
Sy.m_LSRX01001116.1_169816_172400 ccttccaggatgaagcgaccggcatcctgcaagagaccagccagtggccttcggaagaag
Sy.m_LSRX01000026.1_1745027_1742443 ccttccaggatgaagcgaccggcatcctgcaagagaccagccagtggccttcggaagaag


Sy.m_LSRX01002035.1_32041_34625 cccgttagcaacaccccggtcgcaaagaaatccccgcgagtcttcatagccgatgagtcg
Sy.m_LSRX01000462.1_32041_34625 cccgttagcaacaccccggtcgcaaagaaatccccgcgagtcttcatagccgatgagtcg
Sy.m_LSRX01001116.1_169816_172400 cccgttagcaacaccccggtcgcaaagaaatccccgcgagtcttcatagccgatgagtcg
Sy.m_LSRX01000026.1_1745027_1742443 cccgttagcaacaccccggtcgcaaagaaatccccgcgagtcttcatagccgatgagtcg


Sy.m_LSRX01002035.1_32041_34625 tatctcaacaagagaaaggccggctccttatccagaactggacgtcctcagaaggatcag
Sy.m_LSRX01000462.1_32041_34625 tatctcaacaagagaaaggccggctccttatccagaactggacgtcctcagaaggatcag
Sy.m_LSRX01001116.1_169816_172400 tatctcaacaagagaaaggccggctccttatccagaactggacgtcctcagaaggatcag
Sy.m_LSRX01000026.1_1745027_1742443 tatctcaacaagagaaaggccggctccttatccagaactggacgtcctcagaaggatcag


Sy.m_LSRX01002035.1_32041_34625 gtctggatttggggagcggttcttgagggatgtgtttctacccacttcattttccgcatc
Sy.m_LSRX01000462.1_32041_34625 gtctggatttggggagcggttcttgagggatgtgtttctacccacttcattttccgcatc
Sy.m_LSRX01001116.1_169816_172400 gtctggatttggggagcggttcttgagggatgtgtttctacccacttcattttccgcatc
Sy.m_LSRX01000026.1_1745027_1742443 gtctggatttggggagcggttcttgagggatgtgtttctacccacttcattttccgcatc


Sy.m_LSRX01002035.1_32041_34625 ttgaaacacccgtctgaagcagcagctgggaagccgcgcggacatgcagagatgctcgac
Sy.m_LSRX01000462.1_32041_34625 ttgaaacacccgtctgaagcagcagctgggaagccgcgcggacatgcagagatgctcgac
Sy.m_LSRX01001116.1_169816_172400 ttgaaacacccgtctgaagcagcagctgggaagccgcgcggacatgcagagatgctcgac
Sy.m_LSRX01000026.1_1745027_1742443 ttgaaacacccgtctgaagcagcagctgggaagccgcgcggacatgcagagatgctcgac


Sy.m_LSRX01002035.1_32041_34625 aacctcggtatgttgggtctctcaaagggggacatcttcgtcagtgactcctggcccgca
Sy.m_LSRX01000462.1_32041_34625 aacctcggtatgttgggtctctcaaagggggacatcttcgtcagtgactcctggcccgca
Sy.m_LSRX01001116.1_169816_172400 aacctcggtatgttgggtctctcaaagggggacatcttcgtcagtgactcctggcccgca
Sy.m_LSRX01000026.1_1745027_1742443 aacctcggtatgttgggtctctcaaagggggacatcttcgtcagtgactcctggcccgca


Sy.m_LSRX01002035.1_32041_34625 acaacttccgcagtcaaggcattcagacggcaacatgagctcaccgagagaactttgcct
Sy.m_LSRX01000462.1_32041_34625 acaacttccgcagtcaaggcattcagacggcaacatgaactcaccgagagaactttgcct
Sy.m_LSRX01001116.1_169816_172400 acaacttccgcagtcaaggcattcagacggcaacatgagctcaccgagagaactttgcct
Sy.m_LSRX01000026.1_1745027_1742443 acaacttccgcagtcaaggcattcagacggcaacatgaactcaccgagagaactttgcct


Sy.m_LSRX01002035.1_32041_34625 catgaaaaggtcaaccatagtgcgggggagatcaagaacagcaatggctactccaccaat
Sy.m_LSRX01000462.1_32041_34625 catgaaaaggtcaaccatagtgcgggggagatcaagaacagcaatggctactccaccaat
Sy.m_LSRX01001116.1_169816_172400 catgaaaaggtcaaccatagtgcgggggagatcaagaacagcaatggctactccaccaat
Sy.m_LSRX01000026.1_1745027_1742443 catgaaaaggtcaaccatagtgcgggggagatcaagaacagcaatggctactccaccaat


Sy.m_LSRX01002035.1_32041_34625 gccatcgaagccaagtggtccctccttaaacgatgggcccgccgcaaactgggcggtaag
Sy.m_LSRX01000462.1_32041_34625 gccatcgaagccaagtggtccctccttaaacgatgggcccgccgcaaactgggcggtaag
Sy.m_LSRX01001116.1_169816_172400 gccatcgaagccaagtggtccctccttaaacgatgggcccgccgcaaactgggcggtaag
Sy.m_LSRX01000026.1_1745027_1742443 gccatcgaagccaagtggtccctccttaaacgatgggcccgccgcaaactgggcggtaag


Sy.m_LSRX01002035.1_32041_34625 ctccccagccattcggaccgtgtcaaatggcatcgactcatcaatgaataccaagggcga
Sy.m_LSRX01000462.1_32041_34625 ctccccagccattcggaccgtgtcaaatggcatcgactcatcaatgaataccaagggcga
Sy.m_LSRX01001116.1_169816_172400 ctccccagccattcggaccgtgtcaaatggcatcgactcatcaatgaataccaagggcga
Sy.m_LSRX01000026.1_1745027_1742443 ctccccagccattcggaccgtgtcaaatggcatcgactcatcaatgaataccaagggcga


Sy.m_LSRX01002035.1_32041_34625 tgcattctgaaaaggcgccatgtagagactgttttacgaagccaatccggcccaaaggat
Sy.m_LSRX01000462.1_32041_34625 tgcattctgaaaaggcgccatgtagagactgttttacgaagccaatccggcccaaaggat
Sy.m_LSRX01001116.1_169816_172400 tgcattctgaaaaggcgccatgtagagactgttttacgaagccaatccggcccaaaggat
Sy.m_LSRX01000026.1_1745027_1742443 tgcattctgaaaaggcgccatgtagagactgttttacgaagccaatccggcccaaaggat


Sy.m_LSRX01002035.1_32041_34625 ttcgtatctttcaaagccatgatcaaactttttgagattgcctgaacgaggcgattgggg
Sy.m_LSRX01000462.1_32041_34625 ttcgtatctttcaaagccatgatcaaactttttgagattgcctgaacgaggcgattgggg
Sy.m_LSRX01001116.1_169816_172400 ttcgtatctttcaaagccatgatcaaactttttgagattgcctgaacgaggcgattgggg
Sy.m_LSRX01000026.1_1745027_1742443 ttcgtatctttcaaagccatgatcaaactttttgagattgcctgaacgaggcgattgggg


Sy.m_LSRX01002035.1_32041_34625 cattttcttcagcaggattcctgcggaattgtttgtatcgcagtcatcacttcgacgcgt
Sy.m_LSRX01000462.1_32041_34625 cattttcttcagcaggattcctgcggaattgtttgtatcgcagtcatcacttcgacgcgt
Sy.m_LSRX01001116.1_169816_172400 cattttcttcagcaggattcctgcggaattgtttgtatcgcagtcatcacttcgacgcgt
Sy.m_LSRX01000026.1_1745027_1742443 cattttcttcagcaggattcctgcggaattgtttgtatcgcagtcatcacttcgacgcgt


Sy.m_LSRX01002035.1_32041_34625 gcgcacttgtctacgacaacaagctatatcgcatcgctgctatcacctgatgctcatgtt
Sy.m_LSRX01000462.1_32041_34625 gcgcacttgtctacgacaacaagctatatcgcatcgctgctatcacctgatgctcatgtt
Sy.m_LSRX01001116.1_169816_172400 gcgcacttgtctacgacaacaagctatatcgcatcgctgctatcacctgatgctcatgtt
Sy.m_LSRX01000026.1_1745027_1742443 gcgcacttgtctacgacaacaagctatatcgcatcgctgctatcacctgatgctcatgtt


Sy.m_LSRX01002035.1_32041_34625 cttgcgcatcgcttctctctacacatgccgctctgcagttggttcaagcattcgcatgat
Sy.m_LSRX01000462.1_32041_34625 cttgcgcatcgcttctctctacacatgccgctctgcagttggttcaagcattcgcatgat
Sy.m_LSRX01001116.1_169816_172400 cttgcgcatcgcttctctctacacatgccgctctgcagttggttcaagcattcgcatgat
Sy.m_LSRX01000026.1_1745027_1742443 cttgcgcatcgcttctctctacacatgccgctctgcagttggttcaagcattcgcatgat


Sy.m_LSRX01002035.1_32041_34625 atcactatgtcttcgtaaaactagcaaaacgcaggcgccgttttccgacctctaaccggg
Sy.m_LSRX01000462.1_32041_34625 atcactatgtcttcgtaaaactagcaaaacgcaggcgccgttttccgacctctaacccga
Sy.m_LSRX01001116.1_169816_172400 atcactatgtcttcgtaaaactagcaaaacgcaggcgccgttttccgaccccaaacccct
Sy.m_LSRX01000026.1_1745027_1742443 atcactatgtcttcgtaaaactagcaaaacgcaggcgccgttttccgacctctaaccttg


Sy.m_LSRX01002035.1_32041_34625 gaatc
Sy.m_LSRX01000462.1_32041_34625 cgagc
Sy.m_LSRX01001116.1_169816_172400 tattt
Sy.m_LSRX01000026.1_1745027_1742443 tcctg
