# Supplementary material for: Distribution of Merlin in eukaryotes and first report of DNA transposons in kinetoplastid protists
Source: PLoS One. 2021 May 6;16(5):e0251133. doi: 10.1371/journal.pone.0251133 (PMC8101967; doi:10.1371/journal.pone.0251133)
Supplement: S3 Appendix — Contigs containing positive hits for each species are provided as fasta files. Nucleotide sequences from each Merlin group or family are also provided. All protein sequences were provided in a single file. A README file is provided with additional information about files. (ZIP) [file pone.0251133.s009.zip › S3 Appendix/Sy.m_F1_VSDK01018746.1.fasta]

>Sy.k_VSDK01018746.1:1-5640 .
ggccctttgggctacgggcgcacatggcgttgcggtgctgtatgcgacggcgggtgcttt
ctgacacaaggatgcttcctagtcttcattcgcagcaggaaagcctctccggtcagtggc
tcttcagcttctgtattcacagatggacaggaatgcttaaattgggtaggcgcttcaatc
tggttcactgcttacagcgatgcaactgaattgaagcgccttgctcttcagccgcaatgg
tattccagacccagtgctgcacttacaattttttgccgctggaattggggaggcgcttca
atcgtgctcattgccagatggtgacacggctgtattggtgcgtcttaatttctagctgca
atggtattccaattccagaagcagttgcaaatttttctctatctgccgatacggagcttt
cattagccagtttcacggcatttctggaactaacttcaaagtgtccatgattgcaatgat
attcctgccgggctacatgctgccttcgcctagtgtcgcaaatgggggacaacctgtccc
ttttttttatttcccattgcagtcagaaaatggtatgagtctcaactcggaggagtctga
atctttacagtggtgagagggcggcggcttgacaagctctgtgccctgaaggacgactgg
cgagcgctcggcgcttgcccttcgtccttcgggcacggtgcttgacgttgctgctctatt
ctcttgcttctcttttcgagagtgacgcgatgtctatatggatcacactggccttgtgct
tctttgacgtttgtgtcgtcacgctttcaaggcttttgctgggttctacagtgtcgattg
gctttgtatattgcgcactttcgacttccttcgacttacatcgacgggcaagattgcgat
gttcagccttttcttcaaagcagtcattgcatggtactattgcggattctatggtattgc
caacttcttgtcggttggcttacttctgctgcacgggatttactggtgctctcttagttc
gctgtgctcgcgaatgccatactcgatcgctggtctttttacctgtaccttcactctgag
ctgcttaggtttttgtacagttttcgtctcaccgcagttatgttaatgcaccctcattga
ttgggatctttgagtcttttgtttgtttgatttgtgaccgcggccacagtgccaaagcgg
cgccctagaaaaaaaaaagttgttgagctaatgtcgaactccattgtctttgataaagtt
gttgctcagcaaatttataatcacatagtggatgccattgacgtcaatggcagtctctct
tgtgtgttttctagagatgctaattgctggcnnnnnnnnnnnnnnnnnnnnnnnnnnnnn
nnnnnnnnnnnnnnnnnnnnnnnnnnnnnnnnnnnnnnnnnnnnnnnnnnnnnnnnnnnn
nnnnnnnnnnnnnnnnnnnnnnnnnnnnnnnnnnnnnnnnnnnnnnnnnnnnnnnnnnnn
nnnnnnnnnnnnnnnnnnnnnnnnnnnnnnnnnnnnnnnnnnnnnnnnnnnatgcacaac
ctggggtctgtgtacttgcttttgggtgtccggcttcacccactcgcgcaaattcacttg
gttcgaatcgacagttgcaagggcttggccacagccccatgtcccttccataacatgaag
gacgggactccttctgaggctgtgcttctggccgtaggaaatgatcttctgcaggttgtt
atcgagatctttcaggcatgtccgatgacctatgtgcccttcgatttgggaggaacagac
cgggggataccctttttcgagattcaacctgaccttgcaagcaccgctgctgcgcaatgt
acctatcacagtcaagagcaggataagaagacggtatgatgaccaaatgcagtatgatta
caatcagggtagagacaccttgacaaggagacgaacctgccaggtttcgcactctggcct
caccagtaggtagtaacctctgtgaaaccgaccgtctggcccgtgtgtgaaaccggagtg
gttcgctccttgacggtgtctcccctaacttgggccttagtgcccatccctcaatggccc
ctggaggccttcaagatccactggctcaccagtggataacttctcgatcatcaacatggt
tacgcagatactctggctcacttaaaactatattcgtctacatggcgcatcaactcactg
cccttgtttggctagacctgcgaaatcactgatcgtgaacatatggaatatcactgtcaa
gatgttctacgaggactatgcttacaattaccgcctcttgtgagtgacagtgatatactt
tcttttttgatggcttggtgagccatcacagtacaactctgcttgatacgatgacgaact
tacacttggatacgcagaggatcgtgaggcggggaattcattgcatgtacataattttcg
cagaccactgccttcgcttcgtttgcttccaatcttcactgcttcgaagcttcgacggtt
tcacttgtttcatttggtttcacttgtttcacctgcttcgtatcgaccttagcttagtgc
taccgaggcgatgtatgcgagcaaaaaaaaggaaaaaattgatccactggaagtagcctt
gttattttgaacctgttcgaatataatcgattggaaacacttggaacttgaaatacttga
aaatttccaaagatcttgaaaagccaatgaaaccgggaggacatgacaagagtggtggca
agaagagaaatgaattttcctgcggtccagtttcgtgtgcggaattcaagagctcgaaag
atctgaaggacttaaaaagctttgagagggcattaaaaagttggaggtaagtaagaaact
ggaagctagacttgttattttcaaagggtccagtttttgaaagcgattggaagaatttgg
atcttgagatgggtgaagctatcgaaagaggtcaatgacttcataaaagcggaggacatg
agaagactggaagtaaaaacaaaattgaattttcaaccggtccacttgtggacagaaatt
gaaatctggaaggatctgaacgacttgaaaaagttgagaggcataaacaaaactgaaggg
aatgaaaaaactggaagctagatttgttgttttcaacgggtttcacggctgcaaattgga
ctggttactgaagcggttccactcgttgaaattgattggaaagatctgaaaattgaaagc
gtgtcgttgttgagatgtgtctcttcattcttgaaaaaagccaggaatgaaggatattga
agggtagtcgggcagctgtagtttgaatctcaatttttgtttgaaaattcgatttccgtg
atctgcgagttttgggctgtgaaaacaaacgcttctagaacatttggtgccatggtggat
tctagtgaagcctccatcaagatttggcctctatgccagcgagctctgtggtttatggtg
tggtttggcttgtttgcagctgcccagcttgtgtccgagaggacatgaatggaatttttc
tacagctgttggcattgcgcgcgcaagattgggattttggaccgaggaggtgacgagggt
gaagacgagcgtcccagaaacaagttgtgcaacaaaaagatgtcctggcgcattcctggc
agcttgctgtactattgtgcccgcactatgacgcctcaagcccacttgaaaggtttgtat
tggttcagccaagagacaccaaggaaacaagcgcggaaggaaagcgggatgtccaaaaaa
gtttggttttcttttcaaaaaagaattcgacagctcctttggttgagcgtgcagcaatct
tatgtgaagatgggcggccgtggcaagattgtctgcgtggacgagaatttcttcaccaag
aagaaaaaacccaaaggaggatgccaaggacgcagtagcgtgggcaaccaaaccattgtc
atgggatttttggagttggacttgaacagcaggaaggcgacaggacgtgctgcgcttgtc
gagattccaaacaggacaacgaacactttgaaaaaagaaatcgagaaccatttgattcct
gggaccttgattttcactgatgcactgcgggcttacaagttcctgggccgcagaggttct
gcctatgtgcagcgctatgtgaaccacaagaagcgggagttcagccgagtggagaccatc
tttggagaagaagtcaacgtcagtaccaatgcggctgaaggtttgtttggcagactgaaa
agttatgtccgaaacagagatttgaggagagtgcacaagaacaactatggaagtctgctc
gccgaatttctttggtttgcgcagcggagtgcgcgcagggaagacccttttgctgagctg
ctgcaagtcgttggacgttggcgagaagcacatccaagatttgccaggccagaacatggc
ttgattgaacgcgtgcctcaagatctgcaagcaatgttcagtgaaatttgtgaaacctct
gacgaggcagatgaggtccatgccgcgcacccgcctgtggtgcagcaaggcaaccagttt
caagcagcccccgcatcgcccattttgcgtttggcccctgttccagaagctgcggctttt
ccagacaatgaggatgaggatccaaaagagaagttggagcagggagaagaagaagaggct
gaagatgatgaaattatggaaccagatgccgtgtattgcagccaaggtcatgcttgtgtt
tggtcggcgcctgtgccggaacaagttgtcaagaagggaggaccgagccgaatcatttgg
tgcaaggtgacttgcgaccggtgcaagaaggaagtgaccgccaacacctggaggtgtgcc
acatgtgattgggacatttgtttgcagtgcgcagcctagcttgagaccaagccctggcgc
ggaaaaaattgagcaaacaattttttgcttgtagtctttttgtagtcagagaagctttga
agcgatttggtagcatagtgaactttgaaatataattagttgaattcgtcttgagatttg
atatagactcgatttgttttcgctagatttcgttacagttgagaagaatttgaacggttg
taacctgacctgatatttcaacaggtatctggaattcagttttctgaagggatacctcaa
acggtagcaacggtagatcttactggtgcgctgagctggttggggtttcggaggctcaag
ggttgacttgatgaaggacttggatctctacgatttttggttgctagtttcagctgattg
gttcccgcgcctgaccatgcccgggtgacattgctgccaaagattgacccagatcatcaa
gagtaaagagctaactgccagtgtgcaagcggtgaattgactaattgaaaatttgggttg
gaaagccccgggggaagcttaccgcttgacagcgtttcctgcgccaaggggtttcccagg
agaaggggtttcccaccgcaggcgttttcctactccagggtgtttcctccacaagctaga
gaatcaaatagagggggcttttttcccgccccagttgaattcccttaaaaaaggtttccc
atgacaggagatgtcctgaagcaggtgacttcccacactagttggcgtagccctatgaaa
