# Supplementary material for: Distribution of Merlin in eukaryotes and first report of DNA transposons in kinetoplastid protists
Source: PLoS One. 2021 May 6;16(5):e0251133. doi: 10.1371/journal.pone.0251133 (PMC8101967; doi:10.1371/journal.pone.0251133)
Supplement: S3 Appendix — Contigs containing positive hits for each species are provided as fasta files. Nucleotide sequences from each Merlin group or family are also provided. All protein sequences were provided in a single file. A README file is provided with additional information about files. (ZIP) [file pone.0251133.s009.zip › S3 Appendix/Sy.m_G1.aln]

CLUSTAL W(1.60) multiple sequence alignment


Sy.m_LSRX01001407.1_145587_143288 cagac---actttcagcagtgcaacttgtcaggagtaactcgcgagtagcaagttcggac
Sy.m_LSRX01000217.1_742589_744911 gcaacacgacgtttagc--tccgactccgagagagcaacaagagagtg--------gaac


Sy.m_LSRX01001407.1_145587_143288 atgtcttatcagtttcaccgagtgtctcctaagtccagcgcccgctatgcgcagagcacg
Sy.m_LSRX01000217.1_742589_744911 gcgtccaagaag-agcacggagcaactaaaacgtgtggtgaccgaca-----aaaacacg


Sy.m_LSRX01001407.1_145587_143288 ctcgcgcagcgttcaattgaaaaaa-----------------------------------
Sy.m_LSRX01000217.1_742589_744911 aatcggcatcttttttttagaaacaactttgtggttcttgtagttgtcgttgtgataggt


Sy.m_LSRX01001407.1_145587_143288 -cttgtttttgttattgttgttgctgttgttatggtgtgattgttactg--attgttgtt
Sy.m_LSRX01000217.1_742589_744911 tttgttttttgttattgttgttgttgttgttat--tattattgttgttgttgttgtcgtt


Sy.m_LSRX01001407.1_145587_143288 gttgtgttcgtcgcaaagcgaggatagtttcacgaagcaaccgaggacttcttccgctgc
Sy.m_LSRX01000217.1_742589_744911 gttgtgttcgtcgcaaagcgaggatggttttacgaagcaaccgaggacttcttccgctgc


Sy.m_LSRX01001407.1_145587_143288 gagtgaatgaaatgttgttgtgtttgctttccggagaacaaccagtattggaagagtttg
Sy.m_LSRX01000217.1_742589_744911 aagtaaa----------ttgtgtttgcttttcggagaacaaccagtcttggaagagtttg


Sy.m_LSRX01001407.1_145587_143288 tgcttgaatgtgaagtttgaaatcaaaagttttggcgcaagttgcaacgtgactcactcg
Sy.m_LSRX01000217.1_742589_744911 tgcttgaaggtgaagtttgaaatccaaagttttggcgcaagttgcaacgtgactcactcg


Sy.m_LSRX01001407.1_145587_143288 cttggaaagcttttccgccatgccgaattgcgaggaatgtgccgcaaagttatggagcgg
Sy.m_LSRX01000217.1_742589_744911 cttggaaagcttttccgccatgccgaattgcgaggaatgtgctgcaaagttgtggaacgg


Sy.m_LSRX01001407.1_145587_143288 aaacaacagagcgctatggtttttggtttggctagagctcttgattcttccacgatgctg
Sy.m_LSRX01000217.1_742589_744911 aaacaaaagagcgttttggtttttggtttggctagagctcttgattcttccacgatgctg


Sy.m_LSRX01001407.1_145587_143288 cagccgcggtcatgagtggaagtttccaaacggaaacgacaatgaagatggttcctactg
Sy.m_LSRX01000217.1_742589_744911 cagccgcggtcatgagtggaagttttcaaacggagacgacaatgaagatggttcctactg


Sy.m_LSRX01001407.1_145587_143288 ccatctgcactgcacagcccgtttgaaggaagtgtttcctgccagcgaggaggacgacga
Sy.m_LSRX01000217.1_742589_744911 ccatttgcactgcacagcccggttgcaggaagtgtttcctgccagcgaggaggccgacga


Sy.m_LSRX01001407.1_145587_143288 gaaagcaccaacgcacaagcgttgcaattacaagaagacgtggcgaaaccagagcgactt
Sy.m_LSRX01000217.1_742589_744911 gaaagcaccaacgcacaagcgttgcaattacaagaagacgtggcgaaaccagggtgactt


Sy.m_LSRX01001407.1_145587_143288 gccttactttttgccggcttcaatgacaccttcgcagtaccttcggacac----tgtatt
Sy.m_LSRX01000217.1_742589_744911 gccttactatttgcccgcttcaatgacgccttcgcagtaccttcggacattgtatgtatt


Sy.m_LSRX01001407.1_145587_143288 ggttttcttcggacgcaccccagaaacaggtactcaaagagactggtcttgctgagacaa
Sy.m_LSRX01000217.1_742589_744911 ggttttcttcggacgcaccccagaaacaggtactcaaagagactggtcttgctgagaaaa


Sy.m_LSRX01001407.1_145587_143288 catgggccaagatccgcaacaagatccgagatctgctttggcttgttattcaacagcagt
Sy.m_LSRX01000217.1_742589_744911 catgggccaagatccgcaacaagatccgagatctgctttggcttgttattcgacagcagt


Sy.m_LSRX01001407.1_145587_143288 tcaatcgtgtgcaacttggtggtcctggccgtgtggtcgtcatcgatgaaaccttttgca
Sy.m_LSRX01000217.1_742589_744911 tcaatcgtgtgcaacttggtggtcct-gccgtgtggtcgtcatcgatgaaacttttttca


Sy.m_LSRX01001407.1_145587_143288 ccaggaagaaaacgaatgcaggaggctttgttggaaggagcaccatgggtaacaagacca
Sy.m_LSRX01000217.1_742589_744911 ccaggaagaaaacgaatgcaggaggctttgttggaaggagcaccatcggtaacaagacca


Sy.m_LSRX01001407.1_145587_143288 ttgttatgggctttttggagttggacttggcgaccagaaaagctacaggcgcatgtgtct
Sy.m_LSRX01000217.1_742589_744911 ttgttaaggggtttttggagttggacttggcgaccagaaaagctacaggcgcatgtgtct


Sy.m_LSRX01001407.1_145587_143288 tgattaccattgcgaacaggaaacaggcaactttgaagagggagattgagacacatgtgt
Sy.m_LSRX01000217.1_742589_744911 tgattaccattgcgaacaggaaacaggcaactttgaagcgggagattgagacacatgtgt


Sy.m_LSRX01001407.1_145587_143288 taccgggttcccccatcttcacggaccggcacaagtcgtaccacttctt-ggacgcagac
Sy.m_LSRX01000217.1_742589_744911 taccgggttccctcatcttcacggaccggcacaagtcgtaccatttcttgggacgcagac


Sy.m_LSRX01001407.1_145587_143288 aaagccagtacgtgcaccgagctgtcaaccacaaggctggtgagttctcccgcatggaac
Sy.m_LSRX01000217.1_742589_744911 aaagccagtacgtgcaccgagctgtcaaccacaaggctggtgagttctcccgcatggaac


Sy.m_LSRX01001407.1_145587_143288 gcatatttggtcaggacatcaacgtcacgaccaatgcggtggaaggtttgtttggacgct
Sy.m_LSRX01000217.1_742589_744911 gcatatttggtcaggacatcaacgtcacgacaaatgcggtggaaggtttgtttggacgct


Sy.m_LSRX01001407.1_145587_143288 taaaaaggtacttgcgccaacgtgaatatctccggattggcaagcgggcctatggcgaag
Sy.m_LSRX01000217.1_742589_744911 taaaaaagtacttgcgccaacgtgaatatctccggattggcaagcgggcctatggcgaag


Sy.m_LSRX01001407.1_145587_143288 tccttgcagagtttctgtggcggcaaaaatgttctgcttttcgcgtagagcccttctaca
Sy.m_LSRX01000217.1_742589_744911 cccttgcagagtttctgtggcggcaaagatgttctgcttttcgcttagagcccttctaca


Sy.m_LSRX01001407.1_145587_143288 acttgctgcgcgagattaaagtttggtaagatgcgcatcccaggcggccgctagcggatg
Sy.m_LSRX01000217.1_742589_744911 acttgctgcgcgagattaaagtttggcaagatgcgcatcccaggcggccgcaagcggatg


Sy.m_LSRX01001407.1_145587_143288 ggtgtgcagacagcagcagtttgatgtttctggaaggcttattgccgttaggatatggag
Sy.m_LSRX01000217.1_742589_744911 ggagtgcagacagcatcactttgatgtttttggaaggctcattgccgttagaatatggcg


Sy.m_LSRX01001407.1_145587_143288 gggtcctgttttaggattagagtcttttcggattctctcattcgtgcccatgagcaaagt
Sy.m_LSRX01000217.1_742589_744911 gggccctgttttaggattagagtcttttcggattccttcattcgtgcccatgagcaaagt


Sy.m_LSRX01001407.1_145587_143288 ttaagatcaacaactgttgtggcagcaccaaggtcgcaaatccgtttgtcccagaagatg
Sy.m_LSRX01000217.1_742589_744911 ttaagatcaacatctgttgtggcagcaccaaggtcgcaagtccgattgtcccagaagatg


Sy.m_LSRX01001407.1_145587_143288 tacctgaacacatgcggagcgattttttgaatcctttctaccttcagatgatagtgctga
Sy.m_LSRX01000217.1_742589_744911 tacctgaacacatgcggagcga--ttttgaatcctttctaccttcagatgatagtgctga


Sy.m_LSRX01001407.1_145587_143288 tgaggaagctttgcccgatcccgccctaccagtcgcgccagaagcaggggaacatgaagg
Sy.m_LSRX01000217.1_742589_744911 tgaggaagctttgcccgatcccgccctaccagtcgcgccagaagcaggggaacatgaagg


Sy.m_LSRX01001407.1_145587_143288 agaagagcctgccccaccagccttgctcggagaagaggaacacgagcaggagcatcaggc
Sy.m_LSRX01000217.1_742589_744911 agaagagcctgtcccaccagctttgctcggagaagaggaacacgagcaggagcatcaggc


Sy.m_LSRX01001407.1_145587_143288 agacagcgcaccgttgcatgtacgccatcctgctcaacaagaagaacctcaagtcaagct
Sy.m_LSRX01000217.1_742589_744911 agacagcgcaccgttgcatgtacgccatcctgctcaacaagaagaacctcgagtcaagct


Sy.m_LSRX01001407.1_145587_143288 tgagactgacaaaggaagcagcgggagtgatttggagattgtttacattaagcctgcttc
Sy.m_LSRX01000217.1_742589_744911 tgagactgacacaggaagcagcgggagtgatttggagattgtttacatcaagcctgcttc


Sy.m_LSRX01001407.1_145587_143288 caagaaagccagaagtgagtcagcccaaaattaagaaagaaacatcaggctcccaaccct
Sy.m_LSRX01000217.1_742589_744911 caagaaagccagaagggagtcagccc-aaattaagaaagaagcatcaggctcccaaccct


Sy.m_LSRX01001407.1_145587_143288 cgtcgcgtggacttttttgcaaacaaggccgcgacatgattctaacgacgccacccgcca
Sy.m_LSRX01000217.1_742589_744911 cgtcgcgtggacctttttgcaaacaaggccacgacatgatccaaacggcgccacccgcca


Sy.m_LSRX01001407.1_145587_143288 atgtcatcaggaatgcgcgtgaatatgacgttgtcaatgtcacgtgcgactcgtgcggtg
Sy.m_LSRX01000217.1_742589_744911 atgtcagcaggaatgcgcgagaatatgacgttgtcaatgtcacgtgcgactcgtgcggtg


Sy.m_LSRX01001407.1_145587_143288 tgttggccgcaggcagccacacatacaggtgtgctgcttgtgactgggacatttgtctcg
Sy.m_LSRX01000217.1_742589_744911 tcttggccgcaggcagccacacatacaggtgtgctgcttgtgactgggacatttgtcgcg


Sy.m_LSRX01001407.1_145587_143288 cttgcgcaaggaagacaaagtagacatcatcgtcg-------------------tcagcg
Sy.m_LSRX01000217.1_742589_744911 cttgcgcaaggaagacaaagtagacatcatcgtcaacagattgagagagaggttgcagaa


Sy.m_LSRX01001407.1_145587_143288 cgtcgtcgctactaaacttgttagcaacgtgaatgtattgattgtacttccctctatagc
Sy.m_LSRX01000217.1_742589_744911 caacaagaggaagaagcacgcttggaggatgagag----------gcttctcaaggaggc


Sy.m_LSRX01001407.1_145587_143288 agcagagacagaacgaagagagtca
Sy.m_LSRX01000217.1_742589_744911 aaaagagagagttctcaaggagcaa
