# Supplementary material for: Distribution of Merlin in eukaryotes and first report of DNA transposons in kinetoplastid protists
Source: PLoS One. 2021 May 6;16(5):e0251133. doi: 10.1371/journal.pone.0251133 (PMC8101967; doi:10.1371/journal.pone.0251133)
Supplement: S3 Appendix — Contigs containing positive hits for each species are provided as fasta files. Nucleotide sequences from each Merlin group or family are also provided. All protein sequences were provided in a single file. A README file is provided with additional information about files. (ZIP) [file pone.0251133.s009.zip › S3 Appendix/Sy.m_G2.aln]

CLUSTAL W(1.60) multiple sequence alignment


Sy.m_LSRX01000331.1_403144_405977 gagccaactaatctattgcagcgtagctccccactcttactgtcattattattattctta
Sy.m_LSRX01000268.1_507839_504964 gagcctactggtctattgcagcgtagctccccactcttactgtcattattattattctta


Sy.m_LSRX01000331.1_403144_405977 gtcacatttattaccatcactgttgctgttgttttgttattgctagtattactgttatta
Sy.m_LSRX01000268.1_507839_504964 gtcacatttattaccatcactgttgctgttgttttgttattgctagtattactgttatta


Sy.m_LSRX01000331.1_403144_405977 cgatcatgatgatgatagttgttgttaatattaatattattgttaatattaatttcgttt
Sy.m_LSRX01000268.1_507839_504964 cgatcatgatgatgatagttgttgttagtattaatattattgttaatattactttcgttt


Sy.m_LSRX01000331.1_403144_405977 tttgtactaaggatattaatgacattattatggatgtagaagcctttcgtgtcaagagac
Sy.m_LSRX01000268.1_507839_504964 tttgtactaaggatattaatgacattattatggatgtagaagcctttcgtgtcaagagac


Sy.m_LSRX01000331.1_403144_405977 acatgcgtgcagatgcatgcttcttgccaattcaaagctccagctgcaggtgtctgtgtg
Sy.m_LSRX01000268.1_507839_504964 acatgcgtgcagatgcatgcttcttgccaattcaaagctccagctgcaggtgtctgtgtg


Sy.m_LSRX01000331.1_403144_405977 tccagcgctttagacttagggttttggctttaatgattcagtatttcaatctctagactt
Sy.m_LSRX01000268.1_507839_504964 tccagcgctttagacttagggttttggctttaatgattcagtatttcaatctctaggctt


Sy.m_LSRX01000331.1_403144_405977 tctactagttttgtggcaggagatagcttgcgggctttagacacacagcacaagctccgt
Sy.m_LSRX01000268.1_507839_504964 tctactagttttgtggcaggagatagcttgcgggctttagacacacagcacaagctccgt


Sy.m_LSRX01000331.1_403144_405977 ccagttcttttactgttttgcttgttcgcgccgtacgtccttgactgacgtccagaacca
Sy.m_LSRX01000268.1_507839_504964 ccagttcttttactgttctgcttgttcgcgccgtacgtccttgactgacgtccagaacca


Sy.m_LSRX01000331.1_403144_405977 gggagaaccagaaaagtagttcctgcgcttgtcttgcagtagctcagcgttcaagtttcc
Sy.m_LSRX01000268.1_507839_504964 gggagaaccagaaaagtagttcctgcgcttgtcctgcagtagctcagcgttcaagtttcc


Sy.m_LSRX01000331.1_403144_405977 gaaagcagggtctgcaagctactctatcctccaagcacctctctgctagttgttattcca
Sy.m_LSRX01000268.1_507839_504964 gaaagcagggtctgcaagctactctatcctccaagcacctctctgccagctgccattcca


Sy.m_LSRX01000331.1_403144_405977 gccctagaggagtctccgcagttagccgaccggtgtagagcctgtcatgccctcggcgac
Sy.m_LSRX01000268.1_507839_504964 gctctagaggagtctccgcagttagccgaccggtgtagagcctgtcatgccctcggcgac


Sy.m_LSRX01000331.1_403144_405977 tgtgcggcctcaccaacgcggagcccgccctcgggcgccgctaccgggcacgttgacccc
Sy.m_LSRX01000268.1_507839_504964 tgtgcggcctcaccaacgcggagcccgccctcgggcgccgctaccgggcacgttgacccc


Sy.m_LSRX01000331.1_403144_405977 cgagcagttcgcttcgcagtttcacagaaagcagcaggccaacaccgacactgcttcgtg
Sy.m_LSRX01000268.1_507839_504964 cgagcagttcgcttcgcagtttcacagatagcagcaggccaacaccgacactgcttcgtg


Sy.m_LSRX01000331.1_403144_405977 caaatgcttcagcagcccgtgagttggccccacggcttcactgacagcttcttcttgcga
Sy.m_LSRX01000268.1_507839_504964 caaatgcttcagcagcccgtgagttggccccacggcttcactgacagcttcttcttgcga


Sy.m_LSRX01000331.1_403144_405977 gccgcggtgatcctctacagcttcggcctgctcagctggaagacttcctgcagtcaagca
Sy.m_LSRX01000268.1_507839_504964 gccgcggtgatcctctacagcttcggcctgctcagctggaagacttcctgcagtcaagca


Sy.m_LSRX01000331.1_403144_405977 cgttgtggagggcaagttctgttcgaagagacagtgcgaaacgatcgggcagacactaag
Sy.m_LSRX01000268.1_507839_504964 cgttgtggagggcaagttctgttcgaagagacagtgcgaaacgatcgggcagacactaag


Sy.m_LSRX01000331.1_403144_405977 tgtcgctaccacttccgctgtctgcgctgtggcacgcgcaccagtcccgaggcaagcgga
Sy.m_LSRX01000268.1_507839_504964 tgtcgctaccacttccgctgtctgcgctgtggcacgcgcaccagtcccgaggcaagcgga


Sy.m_LSRX01000331.1_403144_405977 gttctacatggagtacgatctcacctctggatggcttggattcatttcaccgccttatgc
Sy.m_LSRX01000268.1_507839_504964 gttctgcatggagtacgatctcacctctggatggcttggattcatttcaccgccttatgc


Sy.m_LSRX01000331.1_403144_405977 agcctgaatcagccctggagtcaaatcatgaccacactgcgaagtcactatggcatccgc
Sy.m_LSRX01000268.1_507839_504964 agcctgaatcagccctggagtcaaatcatgaccacactgcgaagtcactatggcatccgc


Sy.m_LSRX01000331.1_403144_405977 tcaccttaccacaccctcggagattggcttgaaagggtgcagagagccatgggagactac
Sy.m_LSRX01000268.1_507839_504964 tcaccttatcacaccctcggagattggcttgaaagggtgcagagagccatgggagactac


Sy.m_LSRX01000331.1_403144_405977 attcaggccaagaaggtggatgtcattggcggcaaaggattcgtcgtggcctgggacgag
Sy.m_LSRX01000268.1_507839_504964 attcaggccaagaaggtggatgtcattggcggcaaaggattcgtcgtggcctgggacgag


Sy.m_LSRX01000331.1_403144_405977 acagcttggggacgacagcgtgcaggcatcatgaagaagcccgcgcagcagcgagggcga
Sy.m_LSRX01000268.1_507839_504964 acagcttggggacgacagcgtgcaggcatcatgaagaagcccgcgcagcagcgagggcga


Sy.m_LSRX01000331.1_403144_405977 agcgtccacaccatgaagagattgcctggccggaccatctggaagaaacccgctgttcag
Sy.m_LSRX01000268.1_507839_504964 agcgtccacaccatgaagagattgcctggccggaccatctggaagaaacccgctgttcag


Sy.m_LSRX01000331.1_403144_405977 gaaagtgcgagcagcgacaaaggcgagactaggtggatctggatggccgttgtctgtgga
Sy.m_LSRX01000268.1_507839_504964 gaaagtgcgagcagcgacaaaggcgagactaggtggatctggatggccgttgtctgtgga


Sy.m_LSRX01000331.1_403144_405977 agactagcttccgcagcagggcctgcagaagtcttcacgcacaagaatcagaccaagcgt
Sy.m_LSRX01000268.1_507839_504964 agactagcttccgcagcagggcctgcagatgtcttcacgcacaagaatcagaccaagcgt


Sy.m_LSRX01000331.1_403144_405977 gtggctgccgtgctcttgcctggcagtcgcagcgccctgcaaggcaagcctcgaggcacc
Sy.m_LSRX01000268.1_507839_504964 gtggctgccgtgctcttgcctggcagtcgcagcgccctgcaaggcaagcctcgaggcacc


Sy.m_LSRX01000331.1_403144_405977 cagcagctcaagaaggtgattaagcatcacatcaagcctgggacgaagcccgtcactgat
Sy.m_LSRX01000268.1_507839_504964 cagcagctcaagaaggtgattaagcatcacatcaagcctgggacgatgcccgtcactgat


Sy.m_LSRX01000331.1_403144_405977 ggttgggctccttcggccagcgtggtcaactccttgggccatttcgacgagcacgccgtg
Sy.m_LSRX01000268.1_507839_504964 ggttgggctccttcggccagcgtggtcaactccttgggccatttcgacgagcacgccgtg


Sy.m_LSRX01000331.1_403144_405977 gtgaaccactccaaggaatggcgtaacgaggacggctatcacaccaatgacatcgagtcg
Sy.m_LSRX01000268.1_507839_504964 gtgaaccactccaaggaatggcgtaacgag------------------gacatcgagtcg


Sy.m_LSRX01000331.1_403144_405977 gagaacaatcgcctcaagacatgggcccgccgacgatggggacgcttgccgcccaagtgt
Sy.m_LSRX01000268.1_507839_504964 gagaacaatcgcctcaagacatgggcccgccgacgatggggacgcttgccgcccaagtgt


Sy.m_LSRX01000331.1_403144_405977 acagacgagatgctgatggagtatgtcttccgtgtcaacgtcggttcgtctttccagtgc
Sy.m_LSRX01000268.1_507839_504964 acagacgagatgctgatggagtatgtcttccgtgtcaacgtcggttcgtctttccagtgc


Sy.m_LSRX01000331.1_403144_405977 gtcctcacagccgtgcagcacgcagccggtgtcaggagtccctcagtagccgtcccggtc
Sy.m_LSRX01000268.1_507839_504964 gtcctcacagccgtgcagcacgcagccggtgtcaggagtccctcagtagccgtcccggtc


Sy.m_LSRX01000331.1_403144_405977 cagtttcgttagctacctttgcatgtttcccctaaaattatgcagcttggtcggaatatc
Sy.m_LSRX01000268.1_507839_504964 cagtttcgttagctacctttgcatgtttccgctaaaattatgcagcttggtcggaatatc


Sy.m_LSRX01000331.1_403144_405977 cccaggtaaaattaagcagcttggccggaatatccccgggctgccgtgcaagttcgtgtg
Sy.m_LSRX01000268.1_507839_504964 cccaggtaaaattaagcagcttggccggaatatccccgggctgccgtgcaagttcgtgtg


Sy.m_LSRX01000331.1_403144_405977 cagggacatagtaacttctcgctgcgcgtactctacctcgcaagcctcgtgttaaaacat
Sy.m_LSRX01000268.1_507839_504964 cagggacatagtaacttctcgctgcgcgtactctacctcgcaagcctcgtgttaaaacat


Sy.m_LSRX01000331.1_403144_405977 cgttccacagacttgcacagcagcagctccttgtcaaaccacagctatctacactgacag
Sy.m_LSRX01000268.1_507839_504964 cgttccacagacttgcacagcagcagctccttgtcaaaccacagctatctacactgacag


Sy.m_LSRX01000331.1_403144_405977 cacatcctgtccactcaggtgcatttgctccggaacgagacgcttcagcagcccagggcc
Sy.m_LSRX01000268.1_507839_504964 cacatcctgtccactcaggtgcatttgctccggaacgagacgcttcagcagcccagggcc


Sy.m_LSRX01000331.1_403144_405977 gctgattgctatcattcttatctttagtgcaattctcattactatcgtagttgttcctaa
Sy.m_LSRX01000268.1_507839_504964 gctgattgctatcattcttatctttagtgcaattctcattactatcgtagttgttcctaa


Sy.m_LSRX01000331.1_403144_405977 tgtcgaacagtcaacgtccaagaagcaagaaacacacccaaaattcccacgcaccccaaa
Sy.m_LSRX01000268.1_507839_504964 tgtccaacagtcaacgtccaagaagcaagaaacacacccaaaattcccacgcaccccaaa


Sy.m_LSRX01000331.1_403144_405977 cgcagcggagacattcccacgcaccccaaacgcaactagcg----------------cga
Sy.m_LSRX01000268.1_507839_504964 cgcagcggagacattcccacgcaccccaaacgcaactagcgcccctttttctgggtcccc


Sy.m_LSRX01000331.1_403144_405977 aaattagtgggctgaggtgcatgtgcaggtgcacagtaag--acccgactcactgctccg
Sy.m_LSRX01000268.1_507839_504964 aatacagtacggcaccctttgtaaacaggaccctaataggtaccctagtttagagaacta


Sy.m_LSRX01000331.1_403144_405977 acgatgacggcgctgactgcccgctgacagctgaggctgcagtc-------ggttcatga
Sy.m_LSRX01000268.1_507839_504964 cctatatacaagcctcgtagtgccttatagaaatccttgtaatcccttatagatccccta


Sy.m_LSRX01000331.1_403144_405977 aaagtggcctttgcttttgacgttctgctattagctggaatccag------gaatctggg
Sy.m_LSRX01000268.1_507839_504964 agagggaccctaa--tttagagaactacccataaatggcatcagatgcatcgactccgaa


Sy.m_LSRX01000331.1_403144_405977 a-----tcccggcgagagacaagccttttgcacttccga------------gggttcgaa
Sy.m_LSRX01000268.1_507839_504964 agggaccccaagggcaagataagctcccagcacacatggccaagtcgttctccatgctgg


Sy.m_LSRX01000331.1_403144_405977 cttggccctgtcagaggag---------agtgaggctcgccgctgcgtgaacgcgagtcg
Sy.m_LSRX01000268.1_507839_504964 cgtggccttgatagacccataggcccccaaaaaagttcccttttatg-------------


Sy.m_LSRX01000331.1_403144_405977 gcagcgctcagatgta--------ctgctcagtgctggggataccctgtttgcatgctga
Sy.m_LSRX01000268.1_507839_504964 -----gtttatatttagaatcctcctaggtaatcccaaaaaggaactacttatatgc--g


Sy.m_LSRX01000331.1_403144_405977 taggtgtaattcaagacaggctccttacacccctgagccgc-------------------
Sy.m_LSRX01000268.1_507839_504964 tactaggaacttagaccatttcctttgcagccttgatctccaacagatcgatcgatgctc


Sy.m_LSRX01000331.1_403144_405977 ------------taacctcccctcccccgccccctgcagccatgtcg--ggcactcctgg
Sy.m_LSRX01000268.1_507839_504964 acaagaacagtgttgctgccagtgatctggccccccaaaacttgttgatggcatttataa


Sy.m_LSRX01000331.1_403144_405977 acgcttgggaaatctgctggcctatgcaggtgtcataaagccggtgttgggt
Sy.m_LSRX01000268.1_507839_504964 accctagg---ccctataaaactctaaacatcccctaaa-------------
