# Supplementary material for: Distribution of Merlin in eukaryotes and first report of DNA transposons in kinetoplastid protists
Source: PLoS One. 2021 May 6;16(5):e0251133. doi: 10.1371/journal.pone.0251133 (PMC8101967; doi:10.1371/journal.pone.0251133)
Supplement: S3 Appendix — Contigs containing positive hits for each species are provided as fasta files. Nucleotide sequences from each Merlin group or family are also provided. All protein sequences were provided in a single file. A README file is provided with additional information about files. (ZIP) [file pone.0251133.s009.zip › S3 Appendix/Sy.m_G3.aln]

CLUSTAL W(1.60) multiple sequence alignment


Sy.m_LSRX01000353.1_442359_440924 tttataaaaatacaactacct-----------------------tattattatcatatat
Sy.m_LSRX01000807.1_286444_288235 tctattaagagatatcgaatttcgcccttcttgttctgcggcgatatgattatcttatat


Sy.m_LSRX01000353.1_442359_440924 c--------------ataatgtagcccaaagcctat----tccaatttgttataaggttc
Sy.m_LSRX01000807.1_286444_288235 ttacaagaaagaggaataatctacgacgatatctctatgatcttcttttcgataatgata


Sy.m_LSRX01000353.1_442359_440924 ctatatatatatatatatatatgggtatagttctattggcgtcccccaatgggtcccttg
Sy.m_LSRX01000807.1_286444_288235 ttata-----atatttctatatggggatagttctattggcgtcccccaatgggtcccttg


Sy.m_LSRX01000353.1_442359_440924 tcatcatggatgccattggtgacggtcatggtgatgctgatgttactgatcatgataatg
Sy.m_LSRX01000807.1_286444_288235 tcatcatggatgccattgatgacggtcatggtgatgctgatattattgatcatgataatg


Sy.m_LSRX01000353.1_442359_440924 atgatggtgatga-----------------------------------------------
Sy.m_LSRX01000807.1_286444_288235 atgatggggctgataatgaggatcatgctgatgataatgatgatgatgatggagatcgtg


Sy.m_LSRX01000353.1_442359_440924 ------------------------------------------------------------
Sy.m_LSRX01000807.1_286444_288235 atgatgatgatgatgatgatcacgaagctatttgattatttagccttttaggcctggcac


Sy.m_LSRX01000353.1_442359_440924 ------------------------------------------------------------
Sy.m_LSRX01000807.1_286444_288235 ctccgaaaatacatgccatggatgctatcaatgcctttcgaaagagcattcgggatgagc


Sy.m_LSRX01000353.1_442359_440924 ------------------------------------------------------------
Sy.m_LSRX01000807.1_286444_288235 attttcaaataagttccagcttcatgaccaacatcatgtactccgagttggacatcgaga


Sy.m_LSRX01000353.1_442359_440924 ------------------------------------------------------------
Sy.m_LSRX01000807.1_286444_288235 aggaatgcgatttgccagacactatgatgctgcgagctctcatggtgttcatggcatatg


Sy.m_LSRX01000353.1_442359_440924 --------------------------------------tcttgcactgtacgctccagag
Sy.m_LSRX01000807.1_286444_288235 gtatggtgaaggtatggaaatattcgatgtgcaagtcttcttgcactgtacgctccagag


Sy.m_LSRX01000353.1_442359_440924 accctgccaacagtctttactgggtgtgtaagacgaactactcacgcaaacactttcaga
Sy.m_LSRX01000807.1_286444_288235 accctgccaacagtctttactggatgtgaaagacgaactactcacgcaaatattttcaga


Sy.m_LSRX01000353.1_442359_440924 ggactgttactgtgccagctttgtcatccttgcgaagccagaattggatggcctttctac
Sy.m_LSRX01000807.1_286444_288235 agactattattgtgccagctttatcatccttgcgaagccagaattggatggcctttctat


Sy.m_LSRX01000353.1_442359_440924 atttccttgtcttcatggcatgcaacgagaagatgatgagaatcgaggaggaactgctga
Sy.m_LSRX01000807.1_286444_288235 atttccttgtctttatggcatgcaacgagaagataatgagaatcgaggaggaattgctga


Sy.m_LSRX01000353.1_442359_440924 gtgtacatggcacaagcaagagcactgtgcacagatggcagactttttatcagaattgtc
Sy.m_LSRX01000807.1_286444_288235 gtgtacatggcacaagcaagaccactgtgcacagatggcagattttttatcagaattgtc


Sy.m_LSRX01000353.1_442359_440924 ttacgacctacatgaatgcacagaacctcaacaaggtcggtggtcacaagagacgctgtg
Sy.m_LSRX01000807.1_286444_288235 ttacgacctacatgaatgcgcagaagctcaacaaggtcggtggtcacaagagacgctgtg


Sy.m_LSRX01000353.1_442359_440924 ttgtggacgaaaccgctgtggggaaggtgggagtccgtgtgggcaaaccagcatccaagc
Sy.m_LSRX01000807.1_286444_288235 ttatggacgaaatcgctgtggggaaggtgggagtccgtgtggacaactcaatatccaagc


Sy.m_LSRX01000353.1_442359_440924 taggatcaatgaccagacgtcctgtgcgcatttcgaaatgcgagccatgcaagactattt
Sy.m_LSRX01000807.1_286444_288235 tacgatcaatgaccagacgtcctgtgcgtatttcgaaacgcgagccatacaattctattt


Sy.m_LSRX01000353.1_442359_440924 ggaaaagaggagccaggcctggtgtcaaggccaaagccaagagtgccaaggacaaaaaga
Sy.m_LSRX01000807.1_286444_288235 ggaaaagaggagccaggcctggtgtcaaggtcaaagccaagagtgccaaggac-aaaaga


Sy.m_LSRX01000353.1_442359_440924 aaatccaagaatactcagtggctatggtttggagtcgaatgtggaaaagacaagtctgtg
Sy.m_LSRX01000807.1_286444_288235 aaatccaagaatactcagtggctatggtttggagtcgaatatggaaaagacaaatttgtg


Sy.m_LSRX01000353.1_442359_440924 cctttcacgcacggtgcaggaaccaagcgagtagctgctgctgtattgccttcttcgtcc
Sy.m_LSRX01000807.1_286444_288235 cctttcacgcacggtgcaggaaccaagcgagtagctgctactgtattgccttcttcgtcc


Sy.m_LSRX01000353.1_442359_440924 agtgcttcggacaagaagccaagaggacatgacttaatcaagcaagcccttcagaggcat
Sy.m_LSRX01000807.1_286444_288235 agtgcttcggacaagaagccaagaggacatgactccatcaagcaagcccttcagaagtat


Sy.m_LSRX01000353.1_442359_440924 gtgctccccaagtctaaggtgacagctgatggctggagagctacacaaagcgcttgcaag
Sy.m_LSRX01000807.1_286444_288235 gtgctccccaaatctaaggtgacagctgatggctggagagctatacaaagcgcttgcaaa


Sy.m_LSRX01000353.1_442359_440924 tctttgaagattcccttgaagcaggtgaaccatgcgaacactttccgaggcaaggacggt
Sy.m_LSRX01000807.1_286444_288235 tctttgaagattcccttgaagcaggtgaaccatacgaatactttccgaggcaaggacggg


Sy.m_LSRX01000353.1_442359_440924 actcacagcaatgatgcagaatcagaagtagcacgcttcaagctttggtctaggggcaag
Sy.m_LSRX01000807.1_286444_288235 acttacagcaatgatgcagaatcagaagtagcacgcttcaagttttggtctaggggcaaa


Sy.m_LSRX01000353.1_442359_440924 tggagcaaagtcagatccacgaactccaaatgtacagccaagaaacaggccaagcttcaa
Sy.m_LSRX01000807.1_286444_288235 tggagcaaagtcagatccacgaactccaaatgtacagccaagaaacaggccaagtttcaa


Sy.m_LSRX01000353.1_442359_440924 gccaaggttgcagagtatgttgttcagactaatagtggttgtgacatgaagttacccatg
Sy.m_LSRX01000807.1_286444_288235 gccaaggttacagaatatgttgttcagactaatagtgcttgtgacatgaagttacccatg


Sy.m_LSRX01000353.1_442359_440924 tccattattctggaagccattcgcttgcacagcaagtcgaagaagtggtcgcccgtgttg
Sy.m_LSRX01000807.1_286444_288235 tccattattctcgaagccattcgcttgcacagcaagtcgaagaagtggtcgcccgtgttg


Sy.m_LSRX01000353.1_442359_440924 ctggagtgaacaactgcagagcaactgtgggggacatgaatgaaactatagcgatatata
Sy.m_LSRX01000807.1_286444_288235 ttggagtgaacaactatagagcaactgtgggggacataaataaaactatagcgttctata


Sy.m_LSRX01000353.1_442359_440924 tatatatatacatatacatatacacattcaaa---cttgattataaggctcctagtctga
Sy.m_LSRX01000807.1_286444_288235 tatatatatatgaaatttcatagatataagaaatttctgctcataattcctcgcgattcg


Sy.m_LSRX01000353.1_442359_440924 acatgcg---------tgaggtgtgcttccgcgacgagccggggccgacgagcgccgatg
Sy.m_LSRX01000807.1_286444_288235 ggatccgaggctatattaaggcataaatattttacggtctaacctcgtggatcgacga--


Sy.m_LSRX01000353.1_442359_440924 atgaggacgaactg
Sy.m_LSRX01000807.1_286444_288235 --------------
