# Supplementary material for: Distribution of Merlin in eukaryotes and first report of DNA transposons in kinetoplastid protists
Source: PLoS One. 2021 May 6;16(5):e0251133. doi: 10.1371/journal.pone.0251133 (PMC8101967; doi:10.1371/journal.pone.0251133)
Supplement: S3 Appendix — Contigs containing positive hits for each species are provided as fasta files. Nucleotide sequences from each Merlin group or family are also provided. All protein sequences were provided in a single file. A README file is provided with additional information about files. (ZIP) [file pone.0251133.s009.zip › S3 Appendix/Sy.m_G4.aln]

CLUSTAL W(1.60) multiple sequence alignment


Sy.m_LSRX01000107.1_175249_177925 gtttcgttgccac-------cgccaaagcgcgcca----aaggtccacccaatccggatt
Sy.m_LSRX01000898.1_285520_288311 ttttttcagttacagttaggctccgaaatgtgct-------gatgctcccaatctcg---
Sy.m_LSRX01000007.1_2021331_2024148 tttttgcagttacagttaggctccgaaatgtgct-------gatgctcccaatctcgagt
Sy.m_LSRX01000745.1_219306_222814 cctgcacagcagcacttaagacttgagccgggcacccacaactccctctcgacataagcc


Sy.m_LSRX01000107.1_175249_177925 tcgcaagtctcg-----------------------atcatgtgcccgatactttggagca
Sy.m_LSRX01000898.1_285520_288311 ----agaattagtttcagttaggctctgaa---atgtgctgaggctcataatctcgagcg
Sy.m_LSRX01000007.1_2021331_2024148 ttttagaattagtttcagttaggctctgaa---atgtgctgaggctcataatctcgagcg
Sy.m_LSRX01000745.1_219306_222814 tgctaaagcctg-----gcctaactctgaagttgagcgccgaggttgaaattcctggaga


Sy.m_LSRX01000107.1_175249_177925 agac---ttggagattctcgtcgatatgcagccg--------------------------
Sy.m_LSRX01000898.1_285520_288311 cgtcatgttggtgagtgttttcaaatcgatcccac-------------------------
Sy.m_LSRX01000007.1_2021331_2024148 cgtcatgttggtgagtgttttcaaatcgatcccac-------------------------
Sy.m_LSRX01000745.1_219306_222814 ggac---cttcagatttccatcatagggagcctgcttatgtctcacgggaagacgagcca


Sy.m_LSRX01000107.1_175249_177925 ------------------------gatgacatggacatcactgagtgaacggacttgcct
Sy.m_LSRX01000898.1_285520_288311 ------------------------gtggtgaagaacatctcagtcaagctgagtgttcat
Sy.m_LSRX01000007.1_2021331_2024148 ------------------------gtggtgaagaacatctcagtcaagctgagtattcat
Sy.m_LSRX01000745.1_219306_222814 gctgcggacttgccacggcctccggcaaaaaagggcgtttaggaaaaccctaaaccctaa


Sy.m_LSRX01000107.1_175249_177925 cacgtagtct-tggatacgcg-----ccacatctggcatacgact-------gtgtttat
Sy.m_LSRX01000898.1_285520_288311 tctttggtctgtaaataccgg-----taaaatcaccagcatgac-----------accga
Sy.m_LSRX01000007.1_2021331_2024148 tctttggactgtaaataccgg-----taaaatcaccagcatgac-----------accga
Sy.m_LSRX01000745.1_219306_222814 accctaaactgtgtgtgtgcacgctttgaactttggttcgtggtccaggcttctgtcaag


Sy.m_LSRX01000107.1_175249_177925 acctttgaa------------------------------------aggaagagtg-----
Sy.m_LSRX01000898.1_285520_288311 agctgtgca------------------------------------tggaagaaag-----
Sy.m_LSRX01000007.1_2021331_2024148 agctgtgca------------------------------------tggaagaaag-----
Sy.m_LSRX01000745.1_219306_222814 atcttcgaaccggggcaggtcgcaagcctcaagaacccatcgaaccggaagagagttttt


Sy.m_LSRX01000107.1_175249_177925 --------------aatagtgtccttaatttctaaatgtaatga----------------
Sy.m_LSRX01000898.1_285520_288311 --------------atatgctccggttatgtctgcttgcgattgtgtgcatcactgtact
Sy.m_LSRX01000007.1_2021331_2024148 --------------atatgctccggttatgtctgcttgcgattgtgtgcatcactgtact
Sy.m_LSRX01000745.1_219306_222814 cggtcggatccagcacgagcatcccgtatatatacatatgtgtatatatatatatata--


Sy.m_LSRX01000107.1_175249_177925 atatccaaagtagttaattcgaa----------tactgattacaca----gcttcatatg
Sy.m_LSRX01000898.1_285520_288311 attatggaagcagttggcgcaagaatccttccatactgtgcatgct---tatcgcgtatg
Sy.m_LSRX01000007.1_2021331_2024148 attatggaggcacttggcgcaagaatccttccataatgtgcatgcttattatcgcgtatg
Sy.m_LSRX01000745.1_219306_222814 attatatatatagagggtacgcg----------------ctatacg--tcgacccctgcg


Sy.m_LSRX01000107.1_175249_177925 ttgcgcagtgtttt--------------------------------gatgccatgatgtc
Sy.m_LSRX01000898.1_285520_288311 tctcgaagcgctttttcttcttgttccagctcccgtccgtgatctgcattccgacatggc
Sy.m_LSRX01000007.1_2021331_2024148 tctcgaagcgctttttcttcttgttccagctcccttccgtgatctgcattccgacatggc
Sy.m_LSRX01000745.1_219306_222814 tttt-aagtacttctgccttttctc-----------------------------------


Sy.m_LSRX01000107.1_175249_177925 ggctttagctgcggaccgcgcaatctg---------------------------------
Sy.m_LSRX01000898.1_285520_288311 aagttatgcggcagaacatgagatccaagatggccctttgacgtttgaagaggc-ttgtg
Sy.m_LSRX01000007.1_2021331_2024148 aagttatgcggcagaacatgagatccaagatggcgctttgacgtttgaagaggc-ttgtg
Sy.m_LSRX01000745.1_219306_222814 -gcttcaggtacgtgccatcgactcca-------tcgacaacatcgcaatacacattttc


Sy.m_LSRX01000107.1_175249_177925 -tcgtctgccgtgaacgaaaatat------------------------------------
Sy.m_LSRX01000898.1_285520_288311 ctcatgtgtcgggacagaaacttcaagggcctgaggcccatccaatgaaatcagaccgag
Sy.m_LSRX01000007.1_2021331_2024148 ctcatgtgtcgggacagaaacttcaagggcctgaggcccatccaatgaaatcagaccgag
Sy.m_LSRX01000745.1_219306_222814 ttcaggggccgatggttaggatttgcgggctt------------atggaaactcagtgac


Sy.m_LSRX01000107.1_175249_177925 --------------------ttgttgaatcaa-----------taggttgtttgtgtgga
Sy.m_LSRX01000898.1_285520_288311 ctcctggtgatgcgcaaatctcagagagtcat-----------taggttgtttgcgtgga
Sy.m_LSRX01000007.1_2021331_2024148 ctcctggtgatgcacaaatctcagagagtcat-----------taggttgtttgcgtgga
Sy.m_LSRX01000745.1_219306_222814 acaaccttactgaaaaaacctcagtgaacaaacctaaaaaacctaaaacgcataaattca


Sy.m_LSRX01000107.1_175249_177925 tgaggtccatcggtgctgcgttgttttaagctttgctcatgatgca--------------
Sy.m_LSRX01000898.1_285520_288311 tgaggtccatcggtgctgcgttg-ttcaagctttgctcatgatgca--------------
Sy.m_LSRX01000007.1_2021331_2024148 tgaggtccatcggtgctgcgttg-tttaagctttgctcatgatgca--------------
Sy.m_LSRX01000745.1_219306_222814 agaagtctttcagcg---------tccaaatcccgaacacagcccgaaaagcccagcaaa


Sy.m_LSRX01000107.1_175249_177925 ---tactttcgtgaaatatgtcgaagccttttctttcatctcgtgggaagcttgcttcgc
Sy.m_LSRX01000898.1_285520_288311 ---tactatcgtgaaataggtcgaagccttttctttcatctcgcgggaagcttgcttcgc
Sy.m_LSRX01000007.1_2021331_2024148 ---tactatcgtgaaataggtcgaagtcttttctttcatctcgcgggaagcttgcttcgc
Sy.m_LSRX01000745.1_219306_222814 atctataactatgtcacctgcaccagcatcatcatcagtctcatagctacttcccgccac


Sy.m_LSRX01000107.1_175249_177925 ttcatag---------------------gtttcacccgtacacatacgccatggcagtc-
Sy.m_LSRX01000898.1_285520_288311 ttcatag---------------------gtttcacccgtacacatacgccatggcagtc-
Sy.m_LSRX01000007.1_2021331_2024148 ttcatag---------------------gtttcaccagtacacatacgccatggcagtc-
Sy.m_LSRX01000745.1_219306_222814 ccgatgactataactgtactgtaccatcatccggccaacatcctgttgtcattgtaatca


Sy.m_LSRX01000107.1_175249_177925 ------------------------------------------------------------
Sy.m_LSRX01000898.1_285520_288311 ------------------------------------------------------------
Sy.m_LSRX01000007.1_2021331_2024148 ------------------------------------------------------------
Sy.m_LSRX01000745.1_219306_222814 ccatcatctaccaccaccatcatccttagaacaacagtccttcagcgttttggccaccga


Sy.m_LSRX01000107.1_175249_177925 ------------cacttcgagactcgcgatgacttcttgaaggcacctttgtgtatacac
Sy.m_LSRX01000898.1_285520_288311 ------------cacttcgagactcgcgatgacttcttgaaggcacctttgtgtctacac
Sy.m_LSRX01000007.1_2021331_2024148 ------------cacttcgagactcgcgatgacttcttgaaggcacctttgtgtatacac
Sy.m_LSRX01000745.1_219306_222814 atatcaactcatcatttccagcccc---atcacatcctcataccatcatcgcatc-----


Sy.m_LSRX01000107.1_175249_177925 acactagccatacagcttgataacttaacccttgagattgccgtg----agatcatatgt
Sy.m_LSRX01000898.1_285520_288311 acactagccatacagcttgataacttaacccttgagattgccttaattcagatcatatgg
Sy.m_LSRX01000007.1_2021331_2024148 acactagccatacagcttgataacttaacccttgagattgccttaattcagatcatatgg
Sy.m_LSRX01000745.1_219306_222814 ------atgatgcaatcacatcatttcatcctcaactttctgtca-------tcataaga


Sy.m_LSRX01000107.1_175249_177925 taaatagc----------------------------------------------------
Sy.m_LSRX01000898.1_285520_288311 taaacaac----------------------------------------------------
Sy.m_LSRX01000007.1_2021331_2024148 taaaccac----------------------------------------------------
Sy.m_LSRX01000745.1_219306_222814 aaaatcatcatcggcatctcgtcatctcatcatctcaacatcatatcatcaccattgtat


Sy.m_LSRX01000107.1_175249_177925 ----tttgcgttttcctacgtga-------ggctgttgagcggtgcgacttcattaaccg
Sy.m_LSRX01000898.1_285520_288311 ----tctgcattttcctgcgtga-------ggatgttgagcggtgcgacttcgttaaccg
Sy.m_LSRX01000007.1_2021331_2024148 ----tctgcattttcctgcgtga-------ggctgttgagcggtgcgacttcgttaaccg
Sy.m_LSRX01000745.1_219306_222814 catgtctgcatcttatcatgttaccatcatctttgcatagattcgtcattttatcagctt


Sy.m_LSRX01000107.1_175249_177925 ggca---gactttcttcgcatcgtgaagaacagtcttgttggcaacatgggttctttgcc
Sy.m_LSRX01000898.1_285520_288311 ggca---gattctcttcgcatcgtgaagcacagtcttgttggcaacctgggttctttgcc
Sy.m_LSRX01000007.1_2021331_2024148 ggca---gattctcttcgcatcgtgaagcacagtcttgttggcaacctgggttctttgcc
Sy.m_LSRX01000745.1_219306_222814 atcatctcaccatcttgccatcttatcacattatcatcataccatcttatcatcttatcc


Sy.m_LSRX01000107.1_175249_177925 t----------------------------------aacaccgagaccaccaaagctttac
Sy.m_LSRX01000898.1_285520_288311 t----------------------------------aacaccgaggccaccaaggctatac
Sy.m_LSRX01000007.1_2021331_2024148 t----------------------------------aacaccgaggccaccaaggctatac
Sy.m_LSRX01000745.1_219306_222814 tacaccatccagatgaaaggcctgacggcataaagaaccctaaggccctaaagcccttat


Sy.m_LSRX01000107.1_175249_177925 tcgtggctcagcactttcgcctggtaccacc-----------------------------
Sy.m_LSRX01000898.1_285520_288311 tcgtggctcagcactttcgcctggtaccacc-----------------------------
Sy.m_LSRX01000007.1_2021331_2024148 tcgtggctcagcactttcgcctggtaccacc-----------------------------
Sy.m_LSRX01000745.1_219306_222814 actatgctgagcccttaaaccacaaataacctgctgaaccaagcccttactaaggcccta


Sy.m_LSRX01000107.1_175249_177925 ------------------------------------------------------------
Sy.m_LSRX01000898.1_285520_288311 ------------------------------------------------------------
Sy.m_LSRX01000007.1_2021331_2024148 ------------------------------------------------------------
Sy.m_LSRX01000745.1_219306_222814 aaaccccaaaacacaagaaactaaaagcaaaaaccctagaaccccagacaggccctagag


Sy.m_LSRX01000107.1_175249_177925 ----------------------------------------------------ttcatatg
Sy.m_LSRX01000898.1_285520_288311 ----------------------------------------------------ttcatatg
Sy.m_LSRX01000007.1_2021331_2024148 ----------------------------------------------------ttcatatg
Sy.m_LSRX01000745.1_219306_222814 acccgagacccctgcggcacctcggctttcgggtttcagtagggttttaggttccgtggg


Sy.m_LSRX01000107.1_175249_177925 aatgcgaggaatgc----gattcgaattatattctc------------------------
Sy.m_LSRX01000898.1_285520_288311 aatgcgaggagtgc----gactcgaattgtgttctc------------------------
Sy.m_LSRX01000007.1_2021331_2024148 aatgcgaggagtgc----gactcgaattgtgttctc------------------------
Sy.m_LSRX01000745.1_219306_222814 tgtgtggggcttgccttggagttgagttagggcttcaggctgttaaggcttaagggcatc


Sy.m_LSRX01000107.1_175249_177925 -------------tcttgtcggcggggtcgct-----accaatggcgcgggccccgatac
Sy.m_LSRX01000898.1_285520_288311 -------------tcttgtcggcggg------------ccaatggcgcgggccccgacac
Sy.m_LSRX01000007.1_2021331_2024148 -------------tcttgtcggcggg------------ccaatggcgcgggccccgacac
Sy.m_LSRX01000745.1_219306_222814 gggctttagggctttgggttggggatgtgggtttcagagcaacaaggggggctttcagga


Sy.m_LSRX01000107.1_175249_177925 gatggcgggtgt------------cctcggtgcaatggcaaggaatataacgcggccgcc
Sy.m_LSRX01000898.1_285520_288311 gatggcgggtgt------------cctcggtgcaatggcaagcaatacaacgcggccgcc
Sy.m_LSRX01000007.1_2021331_2024148 gatggcgggtgt------------cctcggtgcaatggcaagcaatataacgcggccgcc
Sy.m_LSRX01000745.1_219306_222814 gttgaaggatgttcgggtcttgggcttcagagctttggggggt----tgaggagggttca


Sy.m_LSRX01000107.1_175249_177925 atcggtttcttcaagggggaatac---cagacactttggttggacaaactg-gatgcctt
Sy.m_LSRX01000898.1_285520_288311 atcggtttcttcaaagaggaatac---cagacactttgtttggacaaactg-gatgcctt
Sy.m_LSRX01000007.1_2021331_2024148 atcggtttcttcaaaggggaatac---cagacactttgtttggacaaactg-gatgcctt
Sy.m_LSRX01000745.1_219306_222814 ttaggtttgattatagctgcatatttataggtacacagtctagactcgttgtcatatcct


Sy.m_LSRX01000107.1_175249_177925 ggttatgtgggtgaaggactattcccgcacgaccat--------------ctgtattgaa
Sy.m_LSRX01000898.1_285520_288311 ggtcatgtgggtgaaggactactcccgcacgaccat--------------ctgtattgag
Sy.m_LSRX01000007.1_2021331_2024148 ggtcatgtgggtgaaggactactcccgcacgaccat--------------ctgtattgag
Sy.m_LSRX01000745.1_219306_222814 aggtgtgttaatggtggtgatggcacacacaatcatgatgaaaatgataaatttgttgag


Sy.m_LSRX01000107.1_175249_177925 ttacatgacca-------------------------------------------------
Sy.m_LSRX01000898.1_285520_288311 ttacataacca-------------------------------------------------
Sy.m_LSRX01000007.1_2021331_2024148 ttacataacca-------------------------------------------------
Sy.m_LSRX01000745.1_219306_222814 atgaagagatgataagatgctgatggtgatgatggtgatgattatgatgctttttcttat


Sy.m_LSRX01000107.1_175249_177925 ----------------------------------------ccatcatgcaaccat-----
Sy.m_LSRX01000898.1_285520_288311 ---------------------------------------gccatcatgaaacgat-----
Sy.m_LSRX01000007.1_2021331_2024148 ---------------------------------------gccatcatgaaacgat-----
Sy.m_LSRX01000745.1_219306_222814 gatgacagaatgatgaggatgaaatcatgatatgatggtgtcatcatgtgatgatggtat


Sy.m_LSRX01000107.1_175249_177925 ------------------------------------------------------------
Sy.m_LSRX01000898.1_285520_288311 ------------------------------------------------------------
Sy.m_LSRX01000007.1_2021331_2024148 ------------------------------------------------------------
Sy.m_LSRX01000745.1_219306_222814 gaggatgtgatgatgaaccgataaggttagacagtgatatgaagagatgatgactcttta


Sy.m_LSRX01000107.1_175249_177925 -------agatggctggc-------------------------------------ttgcc
Sy.m_LSRX01000898.1_285520_288311 -------agatggctggc-------------------------------------ttgcc
Sy.m_LSRX01000007.1_2021331_2024148 -------agatggctggc-------------------------------------ttgcc
Sy.m_LSRX01000745.1_219306_222814 ttagagaagaatgctggtaggctactgttgttgttttttgtgtttctttggcacattacc


Sy.m_LSRX01000107.1_175249_177925 tccttccagcatgtcgtcagcaactgggccaaacttcaacttgacagtggattt--aacc
Sy.m_LSRX01000898.1_285520_288311 tccttccagcatgtcgtcagcaactgggccaaactgcaacttgatagtggatttacaaca
Sy.m_LSRX01000007.1_2021331_2024148 tccttccagcatgtcgtcagcaactgggccaaactgcaacttgatagtggatttaaaaca
Sy.m_LSRX01000745.1_219306_222814 cccctccaacatgtcgtcagcaactgggccaaactgcaacttgacagtggattt--aaca


Sy.m_LSRX01000107.1_175249_177925 accccttcttcaaggacatggaaatgcagcctcatatgcgacgccgagtttccctcaaga
Sy.m_LSRX01000898.1_285520_288311 accgcttcttcaaggacatggaaatgcagcctcatatgcgacgtcgagtttccctcaaga
Sy.m_LSRX01000007.1_2021331_2024148 accgcttcttcaaggacatggaaatgcagcctcatatgcgacgtcgagttttcctcaaga
Sy.m_LSRX01000745.1_219306_222814 accccttcttcaaggacatggaaatgcagcctcatatgcgacgtcgagttttcctcaaga


Sy.m_LSRX01000107.1_175249_177925 aaccagcgagccacacgacccagaagcgaccagccacccagcagcgtccatccaccgtcg
Sy.m_LSRX01000898.1_285520_288311 aaccagcgctccacacgacccagaagcgaccagccacccagaagcgtccatccaccgtcg
Sy.m_LSRX01000007.1_2021331_2024148 aaccagcgcttcacacgacccagaagcgaccagccacccagaagcgtccatccaccgtcg
Sy.m_LSRX01000745.1_219306_222814 aaccagcgagccagacgacccagaagcgaccagccacccagaagcgtccatccaccatcg


Sy.m_LSRX01000107.1_175249_177925 tcctgaaaaaaccttccacagctcttcaaaagcacattttgaagaagaaccagaagcgga
Sy.m_LSRX01000898.1_285520_288311 tcctgaaaaa-ccttccacggctcttcaaaagcacattttgaagaagaaccagaagcgga
Sy.m_LSRX01000007.1_2021331_2024148 tcctgaaaaa-ccttccacggctcttcaaaagcacattttgaagaagaaccagaagcgga
Sy.m_LSRX01000745.1_219306_222814 tcctgaaaaagccttccacagctcttcaaaagcacatcttgaagaagaaccagaggcgga


Sy.m_LSRX01000107.1_175249_177925 tcttcatagcagatgaatctttcctcaacaaa-aagaaaccagggaagctctccaagtac
Sy.m_LSRX01000898.1_285520_288311 tcttcgtagcggatgaatctttcctcaacaaa-aagaaaccagggaagctctccaagtac
Sy.m_LSRX01000007.1_2021331_2024148 tcttcgtagcagatgaatctttcctcaacaaa-aagaaaccagggaagctctccaagtac
Sy.m_LSRX01000745.1_219306_222814 tcttcatagcagatgaatctttcctcaacaaacaagaaaccagggaagctctccaagtac


Sy.m_LSRX01000107.1_175249_177925 ggtcgtcctcagaaggaccaaatctggatttggggtgctgtcctggagaacaacatcaag
Sy.m_LSRX01000898.1_285520_288311 ggtcgtcctcaaaaggaccaaatctggat--------ctgtcctggagaacaacatcaag
Sy.m_LSRX01000007.1_2021331_2024148 ggtcgtcctcaaaaggaccaaatctggat--------ctgtcctggagaacaacatcaag
Sy.m_LSRX01000745.1_219306_222814 ggtcgacctcagaaggaggcaatctggatttggtgtgccgtcctggggaacaacatcaag


Sy.m_LSRX01000107.1_175249_177925 acccacttcctctttcgcattcttgaacatcccgcagacgctctggatggtaagcctcgg
Sy.m_LSRX01000898.1_285520_288311 acccacttcctcttccgcattcttgaccatccagcagacgctctggatggcaagcctcgg
Sy.m_LSRX01000007.1_2021331_2024148 acccacttcctcttccgcattcttgaccatcccgcagacgatctggatggcaagcctcgg
Sy.m_LSRX01000745.1_219306_222814 acccacttcctcttccgcattcttgaccatcccgcagacgctctggatggcaagcctcgg


Sy.m_LSRX01000107.1_175249_177925 ggtcacaaggagatgcttcgcaatattcggtctttgggcttgcgctcaggggataccttc
Sy.m_LSRX01000898.1_285520_288311 ggtcacaaggagatgcttggcaatcttcggtctttgggcttgcactcaggggataccttc
Sy.m_LSRX01000007.1_2021331_2024148 ggtcacaaggagatgcttggcaatcttcggtctttgggcttgcgctcaggggataccttc
Sy.m_LSRX01000745.1_219306_222814 ggtcacaaggagatgtttcacaatattcggtctttgggcttgcactcaggggataccttt


Sy.m_LSRX01000107.1_175249_177925 gtgagcgataagtggaaagccactgtctcgtccctaaaggcctaccatgtggaaacgggc
Sy.m_LSRX01000898.1_285520_288311 gtgagcgataagtggaaatccactgtctcgtccctaaaggcctaccgtgtggaaacgggt
Sy.m_LSRX01000007.1_2021331_2024148 gtgagcgataagtggaaatccactgtctcgtccctaaaggcctaccgtgtgg--------
Sy.m_LSRX01000745.1_219306_222814 gtgagcgataagtggaaagccactgtctcgtccctaaaggcctaccgtgtggaaacgggt


Sy.m_LSRX01000107.1_175249_177925 ttgaccacccgcacccttccacatgaagtggtcaaccacagtgagggcgagatcgtgaat
Sy.m_LSRX01000898.1_285520_288311 ttggccacccgcacccttccacatgaaatggtcaaccacattgagggcgagatcgtgaag
Sy.m_LSRX01000007.1_2021331_2024148 ----ccacccgcacccttccacatgaaatggtcaaccacattgagggcgagatcgtgagt
Sy.m_LSRX01000745.1_219306_222814 ttgaccacccgcacccttccacatgaagtagtcaaccacagtgagggcgagatcgtgaat


Sy.m_LSRX01000107.1_175249_177925 tccaatgggttcaccactaaccccatcgaagcgaaatgggctgtcatgaaacgctggatc
Sy.m_LSRX01000898.1_285520_288311 tccaatgggttcaccaccagccccatcgaagcgaaatgggctgtcatgaaacgctggatc
Sy.m_LSRX01000007.1_2021331_2024148 tccaatgggttcaccaccagccccatcgaagcgaaatgggctgtcatgaaacgctggatc
Sy.m_LSRX01000745.1_219306_222814 tccaatgggttcaccacaaaccgcatcgaaacgaaatgggctgtcatgaaacgctggatc


Sy.m_LSRX01000107.1_175249_177925 cgaaagcgtggtggaggtgtcttgccaaaacacggcgatcgggagaagtgggcggccttg
Sy.m_LSRX01000898.1_285520_288311 cgaaagcgtggtggaggtgtcttgccaaaacacggcgatcgggagaagtgggcgaccttg
Sy.m_LSRX01000007.1_2021331_2024148 cgaaagcgtggtggaggcgtcttgccaaaacacggcgatcgggagaagtgggcgaccttg
Sy.m_LSRX01000745.1_219306_222814 cgaaatcgtggtggaggtctcttgccaaaacacggcgatggggacaagtgggcggccttg


Sy.m_LSRX01000107.1_175249_177925 atctatgagtatcaaggccgcaacttactgatgacccgcgagcaccacggcatccaccac
Sy.m_LSRX01000898.1_285520_288311 atctatgaatatcaaggccgcagcttgctgatgacccgcgagcagcacggcatccaccac
Sy.m_LSRX01000007.1_2021331_2024148 atctttgagtatcaaggccgcagcttgctgatgacccgcgagcaccacggcatccaacac
Sy.m_LSRX01000745.1_219306_222814 atctatgagtatcaaggccgcaacttgctgatgacccgcgcgcaccgcggcatccaccac


Sy.m_LSRX01000107.1_175249_177925 gaccgcatccgtgttctgaggcttcgtgctgtactgaacctattcgcagtagcgtaaatc
Sy.m_LSRX01000898.1_285520_288311 gaccgcatccgtgttctgaggcttcgtgctgtactaaacctattcgcagcagcgtaaatt
Sy.m_LSRX01000007.1_2021331_2024148 gaccgcatccgtgttctgaggcttcgtgctgtgctaaacctattcgcagtagcgtaaatt
Sy.m_LSRX01000745.1_219306_222814 g-----atccgtgttctgaggcttcgtgctgtactaaacctattcgcagtagcataaatt


Sy.m_LSRX01000107.1_175249_177925 ctcactcgcgtgtagtttctctgttctcactcagtcttgttttcggcgacaccagtcatg
Sy.m_LSRX01000898.1_285520_288311 ctcactcgcgtgtagcctctatgttatctctcagtcttgttttcggtgacaccagtcatg
Sy.m_LSRX01000007.1_2021331_2024148 ctcactcgcgtgtagtctctatgttatctctcagtcttgttttcggtgacaccagtcatg
Sy.m_LSRX01000745.1_219306_222814 ctcactcgcgtgtagtttctatgttatcactcactcttgtttccggtgacaccagtcatg


Sy.m_LSRX01000107.1_175249_177925 cgcccggatcacgacgcgacgacaagccaaaacgcgcaagactcttatctaca-tagggg
Sy.m_LSRX01000898.1_285520_288311 cacccgaa-catgacgcgacgacaaaccaaaacgtacaagactcacatctacaccggggg
Sy.m_LSRX01000007.1_2021331_2024148 cacccgaa-cacgacgcgacgacaaaccaaaacgtacaagactcacatctaca-caaggg
Sy.m_LSRX01000745.1_219306_222814 cacccgaa-cacgacgcgacgacaaaccaaaacgtgcaagactctcatctaca-cagggg


Sy.m_LSRX01000107.1_175249_177925 tgcactatatattgcccatgatttgcaaatgcacatgcggaacgcgattgtctcagaacc
Sy.m_LSRX01000898.1_285520_288311 tgcactgtatattgctcatgatttgcagatgcgcatgcggaacgcgattgtctcagaagc
Sy.m_LSRX01000007.1_2021331_2024148 tgcactgtatgttgctcatgatttgcagctgtgcatgcggaacgcgagtgtctcagaagc
Sy.m_LSRX01000745.1_219306_222814 tgcactatatattgctcatgatttgcagatgcacatgcgaaacgcgattgtcccagaacc


Sy.m_LSRX01000107.1_175249_177925 tctcatgaagcagctttgttctcaagaacaggggccacgtgaagcagccatggtcgttta
Sy.m_LSRX01000898.1_285520_288311 attcatgaag------------------caggggccacgtgaagcagcagtggtcgttta
Sy.m_LSRX01000007.1_2021331_2024148 attcatgaag------------------caggggccacgtgaagcagcagtggtcgttta
Sy.m_LSRX01000745.1_219306_222814 tctcatgaagcagctttgttctcaagaacaggggccgcgtgaagcagccatggtcgttta


Sy.m_LSRX01000107.1_175249_177925 tgccttggtgcgtccagcatttatgcgattgatggagcgcgatcctttgaccctgctgga
Sy.m_LSRX01000898.1_285520_288311 tgccttggtgcctccagcatttatgtgattgatgaagcacgatcctttggctctgctgga
Sy.m_LSRX01000007.1_2021331_2024148 tgccttggtgcctccagcatttatgtgattgatgaagcacgatcctttgactctgctgga
Sy.m_LSRX01000745.1_219306_222814 tcccttggtgcatccagcatttatgcgattgatggagcacgatcctctgaccctgctgga


Sy.m_LSRX01000107.1_175249_177925 cgagttcatacttctacctcccctgcttcctataccgtcggctccggtgccacagtcgtg
Sy.m_LSRX01000898.1_285520_288311 cgagttcatacttctacctcccccgcttcctataccgtcggctcgggtgccacagccgtg
Sy.m_LSRX01000007.1_2021331_2024148 cgagttcatacttctacctcccccgcttcctataccgtcggctccggtgccacagccgtg
Sy.m_LSRX01000745.1_219306_222814 cgagttcatacttctatctcccccgcttcctataccgtcggctccggtgccacagtcgcg


Sy.m_LSRX01000107.1_175249_177925 tctcggaaaacttcgcgacggttcctgttttcaaacattatgcattatgatccgattcca
Sy.m_LSRX01000898.1_285520_288311 ttt-ggaaaacttcgcgacggttcctgtcttcaaacattatgcactatgatccgattcca
Sy.m_LSRX01000007.1_2021331_2024148 ttt-ggaaaacttcgcgacggttcctgtcttcaaacattatgcactatgatccgattcca
Sy.m_LSRX01000745.1_219306_222814 tctgggaaaacttcgcgacggttcttgtcttcaaccattatgcattatgatccgagtccg


Sy.m_LSRX01000107.1_175249_177925 ttactttgtaatcgtgtgtttcggtgtagaaagtaagagtcgatgcactg---ctttttt
Sy.m_LSRX01000898.1_285520_288311 ttacgttgtaaccgtgtgtttcggcgtaaaaagtaagagtcgatgcacttgc-ttttttt
Sy.m_LSRX01000007.1_2021331_2024148 ttacgttgtaaccgtgtgtttcgtcgtctaaaataagagtcgatgcacttgctttttttt
Sy.m_LSRX01000745.1_219306_222814 ttacgttgtaatcgtgtgtttcggcgtagaaagaaagagtcgatgcacttgc-ttttttt


Sy.m_LSRX01000107.1_175249_177925 gtccttgtatacaagcaaaggctgctgcgtctatcaagctaaatctggcgtcttttacaa
Sy.m_LSRX01000898.1_285520_288311 gtccttgtatacaagcaaaggctgctgcgtctaccaagccaaacctggcgtcttctacaa
Sy.m_LSRX01000007.1_2021331_2024148 gtccttgtatacaagcaaaggctgctgcgtctaccaagccaaacctggcgtcttctacaa
Sy.m_LSRX01000745.1_219306_222814 gtccttgtatacaagcaaaggctgctgcgtctatcaagccaaatctggcgtcttctacaa


Sy.m_LSRX01000107.1_175249_177925 ggttactccgttctcagattcggtggccgagcgaatcctgacggatgcagagcttcacga
Sy.m_LSRX01000898.1_285520_288311 ggttactccgttctcagattctgtggccgagcgaatcctaacggatgcggagcttcacga
Sy.m_LSRX01000007.1_2021331_2024148 ggttactccgttctcagattctgtggccgagcgaatcctaacggatgcggagcttcacga
Sy.m_LSRX01000745.1_219306_222814 ggttactccgttctcagattctgtagccgagcgaatcctaacggatgcagagcttcacga


Sy.m_LSRX01000107.1_175249_177925 actgaacttgcacttgtaagagtcgtgcatttcgccctaagggctgctgcacaagaatca
Sy.m_LSRX01000898.1_285520_288311 actgaaattgcacttgtaagaatcgcggatttcgccctgagggctgctgcacaagaacca
Sy.m_LSRX01000007.1_2021331_2024148 actgaaattgcacttgtaagaatcgcgcatttcgccctgagggctgctgcacaagaacca
Sy.m_LSRX01000745.1_219306_222814 actgaacttgcacttgtaagaatcgtgcatttcgccctgagggctgctgcacaagaacca


Sy.m_LSRX01000107.1_175249_177925 tgtcatggattgctagataga-aaaagtagaaacacaggggtcaacctgcggcgcagaac
Sy.m_LSRX01000898.1_285520_288311 tgtcatggattgctagatagaaaaaagtagaaacgcaggggtcaacctgcggcgcagaac
Sy.m_LSRX01000007.1_2021331_2024148 tgtcatggattgctagacagaaaaaagtagaaacgcaggggtcaacctgcggcgcagaac
Sy.m_LSRX01000745.1_219306_222814 tgtcatggattgctagatagagaaaagtagaaacgcaggggtcaacctgcggcgcagaac


Sy.m_LSRX01000107.1_175249_177925 c------ataataatataatatgacaatatatgttgata
Sy.m_LSRX01000898.1_285520_288311 caataaac-------------------------------
Sy.m_LSRX01000007.1_2021331_2024148 ctattcgggtatcctgtactatgatatactatagtg---
Sy.m_LSRX01000745.1_219306_222814 c--atagagggtaatatacaatatatatatatatatata
