# Supplementary material for: Distribution of Merlin in eukaryotes and first report of DNA transposons in kinetoplastid protists
Source: PLoS One. 2021 May 6;16(5):e0251133. doi: 10.1371/journal.pone.0251133 (PMC8101967; doi:10.1371/journal.pone.0251133)
Supplement: S3 Appendix — Contigs containing positive hits for each species are provided as fasta files. Nucleotide sequences from each Merlin group or family are also provided. All protein sequences were provided in a single file. A README file is provided with additional information about files. (ZIP) [file pone.0251133.s009.zip › S3 Appendix/Sy.m_G5.aln]

CLUSTAL W(1.60) multiple sequence alignment


Sy.m_LSRX01000284.1_155446_159015 --------------------ttcatcagagagtttggtcctcgt----------------
Sy.m_LSRX01001384.1_154622_151086 --------------------ttcatcagagagtttggtcctcgt----------------
Sy.m_LSRX01000111.1_1015702_1012202 aattccgagatgcccccaccttcgttggcgatctcagagctcctggaacgaagtgccctg


Sy.m_LSRX01000284.1_155446_159015 ------tctaacaacaggaaccagttcatggagtggactgatgaacaaatccacacggcg
Sy.m_LSRX01001384.1_154622_151086 ------tctaacaacaggaaccagttcatggagtggactgatgaacaaatccacacggcg
Sy.m_LSRX01000111.1_1015702_1012202 ctggagcttcgccttcgaagctgggtgctgtggtcagcttaccaactaaacca-------


Sy.m_LSRX01000284.1_155446_159015 ggtgggaagcttgagggctggcctgaagggaaagttaaagaggctcttcacaactacatg
Sy.m_LSRX01001384.1_154622_151086 ggtgggaagtttgagggctggcctgaagggaaagttaaagaggctcttcacaactacatg
Sy.m_LSRX01000111.1_1015702_1012202 ---------------------cctgaagaaaga--------------cgagaactacgtc


Sy.m_LSRX01000284.1_155446_159015 aggggacgccagaacgccaagacattggagtactggccgtttaccttcaagtccttcgtt
Sy.m_LSRX01001384.1_154622_151086 aggggacgccagaacgccaagacattggagcactggccgtttaccttcaagtccttcgtt
Sy.m_LSRX01000111.1_1015702_1012202 actgaaggccgga-------------------------gcttgtcctgttgctcctgctc


Sy.m_LSRX01000284.1_155446_159015 ccgtggttc-ttgacaaggtgcttgtgaagatgcttcccacaatgagacagcacgcaa--
Sy.m_LSRX01001384.1_154622_151086 ccgtggttctttgacaaggtgcttgtgaagatgcttcccacaatgagacagcacgcaa--
Sy.m_LSRX01000111.1_1015702_1012202 ccatccttt-------------------------ttttaaccatgagaccataaatggcc


Sy.m_LSRX01000284.1_155446_159015 -tcacttggattggtcgcactcgaaccggcaagtccttgggttcaaaaacggtgctcttc
Sy.m_LSRX01001384.1_154622_151086 -tcacttggattggtcgcactcgaaccggcaagtccttgggttcaaaaacggtgctcttc
Sy.m_LSRX01000111.1_1015702_1012202 ctcacttggattggtcgcactcgaaccggcaagtccttgggttcaaaaacggtgctcttc


Sy.m_LSRX01000284.1_155446_159015 atgcagtcaaaatacgagattgaggcggctgagcgtactgacctcactccctccattgtg
Sy.m_LSRX01001384.1_154622_151086 atgcagtcaaaatacgagattgaggcggctgagcgtactgacctcactccctccattgtg
Sy.m_LSRX01000111.1_1015702_1012202 atgcagtcaaaatacgagattgaggcggctgagcgtactgacctcactccctccattgtg


Sy.m_LSRX01000284.1_155446_159015 acggcgaaacatctagatttcttcaagtcggagccgctcaccaagtacaagcctggagtg
Sy.m_LSRX01001384.1_154622_151086 acggcgaaacatctagatttcttcaagtcggagccgctcaccaagtacaagcctggagtg
Sy.m_LSRX01000111.1_1015702_1012202 acggcgaaacatctaaatttcttcaagtcggagccgctcaccaagtacaagcctggagtg


Sy.m_LSRX01000284.1_155446_159015 ttcgatgacggaatgcttcagcgcatggacgcctcattcttgaaagcattcttgaatccc
Sy.m_LSRX01001384.1_154622_151086 ttcgatgacggaatgcttcagcgcatggacgcctcattcttgaaagcattcttgaatccc
Sy.m_LSRX01000111.1_1015702_1012202 ttcgatgacggaatgcttcagcgcatggacgcctcattcttgaaagcattcttgaatccc


Sy.m_LSRX01000284.1_155446_159015 tctgtttcttggctcatgcattaatatcgtgattccgtttttctttgccgtttttctttg
Sy.m_LSRX01001384.1_154622_151086 tctgtgtcttggctcatgcattaatatcgtgattccgtttttctttgccgtttttctttg
Sy.m_LSRX01000111.1_1015702_1012202 tctgtgtcttggctcatgcattaatatcgtgaatccgtttttctttgccgtttttcattg


Sy.m_LSRX01000284.1_155446_159015 cgtagtcccattaacatctactttatctgctgctaaatcaaagcctacacagtgcagtac
Sy.m_LSRX01001384.1_154622_151086 cgtagtcccattaacatctactttatctgctgctaaatcaaagcctacacagtgcagtac
Sy.m_LSRX01000111.1_1015702_1012202 cgtagtcccattaacatctactttatctgctgctaaatcaaagcctacacagtgcagtac


Sy.m_LSRX01000284.1_155446_159015 gtctccttcccgataggaagaggatgccacggtgtgggcacgctactcgtcggcgcaatt
Sy.m_LSRX01001384.1_154622_151086 gtctccttcccgataggaagaggatgccacggtgtgggcacgctactcgtcggcgcaatt
Sy.m_LSRX01000111.1_1015702_1012202 gtctccttcccgataggaagaggatgccacggtgtgggcacgctactcgtcggcgcaatt


Sy.m_LSRX01000284.1_155446_159015 tgatcaaggatccgggcgacatgcttgcaacaatccatatgaccgtagcaccgacgacga
Sy.m_LSRX01001384.1_154622_151086 tgatcaaggatccgggcgacatgcttgcaacaatccatatgaccgtagcaccgacgacga
Sy.m_LSRX01000111.1_1015702_1012202 tgatcaaggatccgggcgacatgcttgcaacaatccgtatgaccgtagcaccgacgacga


Sy.m_LSRX01000284.1_155446_159015 agtgttcgctacgatgcacaaaggcaacttttggaagatcccctacgacaagtttctaca
Sy.m_LSRX01001384.1_154622_151086 agtgttcgctacgatgcacaaaggcaacttttggaaaatcccctacgacaagtttctaca
Sy.m_LSRX01000111.1_1015702_1012202 agtgttcgctacgttgcacaaaggcaacttttggaaaatcccctacgacaagtttctaca


Sy.m_LSRX01000284.1_155446_159015 gctcatccaaccatctttctctgcagtcgaagacccagaggacatggatgcaatcatggc
Sy.m_LSRX01001384.1_154622_151086 gctcatccaaccatctttctctgcagtcgaagacccagaggacatggatgcaatcatggc
Sy.m_LSRX01000111.1_1015702_1012202 gctcatccaaccatctttctctgcagtcgaagacccagaggacatggatgcaatcatggt


Sy.m_LSRX01000284.1_155446_159015 acgcactcacctcattgtcatcacagatcacggcctctactttcgcgtagcgaacactag
Sy.m_LSRX01001384.1_154622_151086 acgcactcacctcattgtcatcacagatcacggcctctactttcgcgtagcgaacactag
Sy.m_LSRX01000111.1_1015702_1012202 acgcactcacctcattgtcatcacagatcacggcctctactttcgcgtagcgaacactag


Sy.m_LSRX01000284.1_155446_159015 caaagaccccgttgagttcatccgctgggaggagaatgcccccaaggacttgttgtcttc
Sy.m_LSRX01001384.1_154622_151086 caaagaccccgttgagttcatccgctgggaggagaatgcccccaaggacttgttgtcttc
Sy.m_LSRX01000111.1_1015702_1012202 caaagaccccgttgagttcatccgctgggaggataatgcccccaaggacttgttgtcttc


Sy.m_LSRX01000284.1_155446_159015 cacacaaacgtcggttttcaagcagtacaagatgaaccccgacaagcatcaactcccgcc
Sy.m_LSRX01001384.1_154622_151086 cacacaaacgtcggttttcaagcagtacaagatgaaccccgacaagcatcaactcccgcc
Sy.m_LSRX01000111.1_1015702_1012202 cacacaaacgtcggttttcaagcagtacaagatgaaccccgacaagcatcaactcccgcc


Sy.m_LSRX01000284.1_155446_159015 ttcttaccatgaagattgcctttggtcccaagaagttcttcgacggcttcttcacgggga
Sy.m_LSRX01001384.1_154622_151086 ttcttaccatgaagattgcctttggtcccaagaagttcttcgacggcttcttcacgggga
Sy.m_LSRX01000111.1_1015702_1012202 ttcttgccatgaagattgcctttggtcccaagaagttcttcgacggcttcttcacgggga


Sy.m_LSRX01000284.1_155446_159015 atcagtgccgagctcctacaccattcgcattccacggggcctctttggcgatgctgcgtc
Sy.m_LSRX01001384.1_154622_151086 atcagtgccgagctcctacaccattcgcattccacggggcctctttggcgatgctgcgtc
Sy.m_LSRX01000111.1_1015702_1012202 atcagtgccgagctcctacaccattcgcattccacggggcctctttggcgatgctgcgtc


Sy.m_LSRX01000284.1_155446_159015 cgaatccaagcatggacttgtgtgcgtcaaaacagtacacatgtacatgaccgctgcacg
Sy.m_LSRX01001384.1_154622_151086 cgaatccaagcatggacttgtgtgcgtcaaaacagtacacatgtacatgaccgctgcacg
Sy.m_LSRX01000111.1_1015702_1012202 cgaatccaagcatggacttgtgtgcgtcaaaacagtacacatgtacatgaccgctgcacg


Sy.m_LSRX01000284.1_155446_159015 ggtaatcgttcgggcttaacatagatgcgtctgtaaggtctacacgtgatgttcatgcac
Sy.m_LSRX01001384.1_154622_151086 ggtaatcgttcgggcttaacatagatgcgtctgtaaggtctacacgtgatgttcatgcac
Sy.m_LSRX01000111.1_1015702_1012202 ggtaatcgttcgggcttaacatagatgcgtctgtaaggtctacacgtgatgttcatgcac


Sy.m_LSRX01000284.1_155446_159015 gtctgcttcctgaaacagagcttctctccaaggtcaagaaggaaaaggttgatgcagcct
Sy.m_LSRX01001384.1_154622_151086 gtctgcttcctgaaacagagcttctctccaaggtcaagaaggaaaaggttgatgcagcct
Sy.m_LSRX01000111.1_1015702_1012202 gtctgcttcctgaaacagagcttctctccaaggtcaagaaggaaaaggttgatgcagcct


Sy.m_LSRX01000284.1_155446_159015 ttcgttccctcaaaggtggggtaggtacacacaccatcaacctggactcgccgtctccca
Sy.m_LSRX01001384.1_154622_151086 ttcgttccctcaaaggtggggtaggtacacacaccatcaacctggactcgccgtctccca
Sy.m_LSRX01000111.1_1015702_1012202 ttcgttccctcaaaggtggggtaggtacacacaccatcaacctggactcgccgtctccca


Sy.m_LSRX01000284.1_155446_159015 agaagcccaccgcatgcgcgtccgattcggtcatgccattgccaaagcgtgccaaaatca
Sy.m_LSRX01001384.1_154622_151086 agaagcccaccgcatgcgcgtccgattcggtcatgccattgccaaagcgtgccaaaatca
Sy.m_LSRX01000111.1_1015702_1012202 agaagcccaccgcatgcgcgtccgaatcggtcatgccattgccaaagcgtgccaaaatca


Sy.m_LSRX01000284.1_155446_159015 cagatgcagccatcatcgctgcgcccgtcaaccctgatttccccaatcttgctcctgatg
Sy.m_LSRX01001384.1_154622_151086 cagatgcagccatcatcgctgcgcccgtcaaccctgatttccccaatcttgctcctgatg
Sy.m_LSRX01000111.1_1015702_1012202 cagatgcagccatcatcgctgcgcccgtcaaccctgatttccccaatcttgctcctgatg


Sy.m_LSRX01000284.1_155446_159015 ccgacgcagacgacgaggatatcatccctgaggttggccacgccccagatgatatggagc
Sy.m_LSRX01001384.1_154622_151086 ccgacgcagacgacgaggatatcatccctgaggttggccacgccccagatgatatggagc
Sy.m_LSRX01000111.1_1015702_1012202 ccgacgcagacgacgaggatatcatccctgaggttggccacgccccagatgatatggagc


Sy.m_LSRX01000284.1_155446_159015 aggaactcgagcggctgatggaggaaaaggaccacatggatgctgaggagtgagtgcctg
Sy.m_LSRX01001384.1_154622_151086 aggaactcgagcggctgatggaggaaaaggaccacatggatgctgaggagtgagtgcctg
Sy.m_LSRX01000111.1_1015702_1012202 aggaactcgagcggctgatggaggaaaaggaccacatggatggtgacgagtgagtgcctg


Sy.m_LSRX01000284.1_155446_159015 aataccggcattagcgtgtcgcagttttgcaaaaaaaaaacatcgtctcatgcgtagacc
Sy.m_LSRX01001384.1_154622_151086 aataccggcattagcgtgtcgcagttttgcaaaaaaaaaacatcgtctcatgcgtagacc
Sy.m_LSRX01000111.1_1015702_1012202 aataccggcattagcgtgtcgcagttttgcaaaaacaaaacatcgtctcatgcgtagacc


Sy.m_LSRX01000284.1_155446_159015 agctttgtcatatatcagtccagcaatatccaacaactgtttattccacaagtcacttga
Sy.m_LSRX01001384.1_154622_151086 agctttgtcatatatcagtccagcaatatccaacaactgtttattccacaagtcacttga
Sy.m_LSRX01000111.1_1015702_1012202 agctttgtcatatatcagtccagcaatgtccaacaactgtttattccacaagtcacttga


Sy.m_LSRX01000284.1_155446_159015 tgctcatgatgtaagccttgttttttcgatgttgctttttaggtggctcgaactattgtt
Sy.m_LSRX01001384.1_154622_151086 tgctcatgatgtaagccttgttttttcgatgttgctttttaggtggctcgaactattgtt
Sy.m_LSRX01000111.1_1015702_1012202 tgctcatgatgtaagccttgttttttcgatgttgctttttaggtggctcgaactattgtt


Sy.m_LSRX01000284.1_155446_159015 gttgctttgttctcgtaatggcatcgtatgcagattggatagtcttccgagccgcggttt
Sy.m_LSRX01001384.1_154622_151086 gttgctttgttctcgtaatggcatcgtatgcagattggatagtcttccgagccgcggttt
Sy.m_LSRX01000111.1_1015702_1012202 gttgctttgttctcgtaatggcatcgtatgcagattggatagtcttccgcgccgcggttt


Sy.m_LSRX01000284.1_155446_159015 tgtctgcagaccttctcaaccggacccaattctctgacaaggtgaagtacagtcatgttc
Sy.m_LSRX01001384.1_154622_151086 tgtctgcagaccttctcaaccggacccaattctctgacaaggtgaagtacagtcatgttc
Sy.m_LSRX01000111.1_1015702_1012202 tgtctgcagaccttctcaaccggacccaattctctgacatcgtgaagtacagtcatgttc


Sy.m_LSRX01000284.1_155446_159015 gtgatctcggtggccttccagataccttggctactcgagcattgctcgcagcccaggctt
Sy.m_LSRX01001384.1_154622_151086 gtgatctcggtggccttccagataccttggctactcgagcattgctcgcagcccaggctt
Sy.m_LSRX01000111.1_1015702_1012202 gtgatctcggtggccttccagataccttggctactcgagcattgctcgcagcccaggctt


Sy.m_LSRX01000284.1_155446_159015 tatatctcgaccccttctcatcgtgcttgtccaacttgtgagatgcctttcaagctatgc
Sy.m_LSRX01001384.1_154622_151086 tatatctcgaccccttctcatcgtgcttgtccaacttgtgagatgcctttcaagctatgc
Sy.m_LSRX01000111.1_1015702_1012202 tacatctcg-tacctcctcatcgtgcttgtccaacttgtgagatgcctttcaagctatgc


Sy.m_LSRX01000284.1_155446_159015 ttcaagggtggacactatcgctggattggggctcggtatgaaagccaaggctgtcaagag
Sy.m_LSRX01001384.1_154622_151086 ttcaagggtggacactatcgctggattggggctcggtatgaaagccaaggctgtcaagag
Sy.m_LSRX01000111.1_1015702_1012202 ttcaagggtggacgctatcgctggattggggctcggtatgaaagccaaggctgtcaagag


Sy.m_LSRX01000284.1_155446_159015 tgtttagaccagcaacctcaggtcagaacaattgggttcctttcaaacgtgaagcaacat
Sy.m_LSRX01001384.1_154622_151086 tgtttagaccagcaacctcaggtcagaacaattgggttcctttcaaacgtgaagcaacat
Sy.m_LSRX01000111.1_1015702_1012202 tgtttagaccagcaacctcaggccagcacaattgggttcctttcaaacgtgaagcaacat


Sy.m_LSRX01000284.1_155446_159015 atgtggatgcctaagttggaagccttcatgatgtggatcttcgaatatcctcgacaacaa
Sy.m_LSRX01001384.1_154622_151086 atgtggatgcctaagttggaagccttcatgatgtggatcttcgaatatcctcgacaacaa
Sy.m_LSRX01000111.1_1015702_1012202 atgtggatgcctaagttggaagccttcatgatgtggatcttcgaatatcctcgacaacaa


Sy.m_LSRX01000284.1_155446_159015 atctttcgtgaattacatccagctgaccacaaacgagttgatgcttggacccaatccttt
Sy.m_LSRX01001384.1_154622_151086 atctttcgtgaattacatccagctgaccacaaacgagttgatgcttggacccaatccttt
Sy.m_LSRX01000111.1_1015702_1012202 atctttcgtgaattacatccagttgaccacaaacgagttgatgcttggacccaatccttt


Sy.m_LSRX01000284.1_155446_159015 cagcagacattgagtgcatggtaccaactacaactcaacgaagggttcgacggtccactt
Sy.m_LSRX01001384.1_154622_151086 cagcagacattgagtgcatggtaccaactacaactcaacgaagggttcgacggtccactt
Sy.m_LSRX01000111.1_1015702_1012202 cagcagacattgagtgcatggtaccagctacaactcaacgaagggttcgacggtccactt


Sy.m_LSRX01000284.1_155446_159015 ttccggcgtcttcatcgtgcatcttcccggcagcctggcactgcagctacaagaaagcct
Sy.m_LSRX01001384.1_154622_151086 ttccggcgtcttcatcgtgcatcttcccggcagcctggcactgcagctacaagaaagcct
Sy.m_LSRX01000111.1_1015702_1012202 ttccggcgtcttcatcgtgcatcttcccggcggcctggcactgcagctacaagaaagcct


Sy.m_LSRX01000284.1_155446_159015 gcttctaagacatacaaacgaccatcaacatcttcgagcaagactgcattgaagagacct
Sy.m_LSRX01001384.1_154622_151086 gcttctaagacatacaaacgaccatcaacatcttcgagcaagactgcattgaagagacct
Sy.m_LSRX01000111.1_1015702_1012202 gcttctaagacatacaaacgaccatcaacatcttcgagcaagactgcattgaagagacct


Sy.m_LSRX01000284.1_155446_159015 tccgcatcttcagctgctctgagcaagactgcattgaagagaccttccgcatcttcagct
Sy.m_LSRX01001384.1_154622_151086 tccgcatcttcagctgctctgagcaagactgcattgaagagaccttccgcatcttcagct
Sy.m_LSRX01000111.1_1015702_1012202 tccgcatcttcagctgctctgagcaagactgcattgaagagaccttccgcatcttcagct


Sy.m_LSRX01000284.1_155446_159015 gctctgaagcgaccaagtatgaacaaaacgcatatcaaattcgcaggaaaggctcgtatc
Sy.m_LSRX01001384.1_154622_151086 gctctgaagcgaccaagtatgaacaaaacgcatatcaaattcgcaggaaaggctcgtatc
Sy.m_LSRX01000111.1_1015702_1012202 gctctgaagcgaccaagtatgaacaaaacgcatatcaaattcgcaggaaaggctcgtatc


Sy.m_LSRX01000284.1_155446_159015 ttcatcgctgacgagacgcacttgaacaagcgcaagcgaaacgctctctctcgcactggt
Sy.m_LSRX01001384.1_154622_151086 ttcatcgctgacgagacgcacttgaacaagcgcaagcgaaacgctctctctcgcactggt
Sy.m_LSRX01000111.1_1015702_1012202 ttcatcgctgacgagacgcacttgaacaagcgcaagcgaaacgctctctctcgcactggt


Sy.m_LSRX01000284.1_155446_159015 cgcccgcagcgagatcaagtatggctctggggagccgtgctccatggacacatcaagaca
Sy.m_LSRX01001384.1_154622_151086 cgcccgcagcgagatcaagtatggctctggggagccgtgctccatggacacatcaagaca
Sy.m_LSRX01000111.1_1015702_1012202 cgcccgcagcgagatcaagtatggctctggggagccgtgctccatggacacatcaagaca


Sy.m_LSRX01000284.1_155446_159015 cacttcatcttcaggatcttgggccaccctaacgacgcatgtgacggcaaaccacgcggc
Sy.m_LSRX01001384.1_154622_151086 cacttcatcttcaggatcttgggccaccctaacgacgcatgtgacggcaaaccacgcggc
Sy.m_LSRX01000111.1_1015702_1012202 cacttcatcttcaggatcttggaccaccctaacgacgcatgtgacggcaaaccacgcggc


Sy.m_LSRX01000284.1_155446_159015 cataaagagatgcttaagaacatccagacattggggttgaggcggggagatatctttgtc
Sy.m_LSRX01001384.1_154622_151086 cataaagagatgcttaagaacatccagacattggggttgaggcggggagatatctttgtc
Sy.m_LSRX01000111.1_1015702_1012202 cataaagagatgcttaagaacatccagacattggggttgaggcggggagatatctttgtc


Sy.m_LSRX01000284.1_155446_159015 tccgacaagtggaaggctacagtctcggcattcaactcctacaagaccgtcaacaacttc
Sy.m_LSRX01001384.1_154622_151086 tccgacaagtggaaggctacagtctcggcattcaactcctacaagaccgtcaacaacttc
Sy.m_LSRX01000111.1_1015702_1012202 tccgacaagtggaaggctacagtctcggcattcaactcctacaagaccgtcaacaacttc


Sy.m_LSRX01000284.1_155446_159015 tcggaagcagatacgcgccatgagatagtcaaccatagtgaaggagaaattgtcaattcc
Sy.m_LSRX01001384.1_154622_151086 tcggaagcagatacgcgccatgagatagtcaaccatagtgaaggagaaattgtcaattcc
Sy.m_LSRX01000111.1_1015702_1012202 tcggaagcagatacgcgccatgagatagtcaaccatagtgaaggagaaattgtcaattcc


Sy.m_LSRX01000284.1_155446_159015 aatggcttctctacaaacgcgattgagtgtaagtggtccgtaattaagcggtggatccgt
Sy.m_LSRX01001384.1_154622_151086 aatggcttctctacaaacgcgattgagtgtaagtggtccgtaattaagc---agatccgt
Sy.m_LSRX01000111.1_1015702_1012202 aagggcttctctacaaacgcgattgagtgtaagtggtccgtaattaagcggtggatccgt


Sy.m_LSRX01000284.1_155446_159015 cggcgaatgtccggggtcttaccagctcactcagatcgccaaaaatggcgtttactcata
Sy.m_LSRX01001384.1_154622_151086 cggcgaatgtcctgggtcttaccagctcactcagatcgccaaaaatggcgtttactcata
Sy.m_LSRX01000111.1_1015702_1012202 cggcgaatgtccggggtcttaccagctcactcagatcgccataaatggcgtttactcata


Sy.m_LSRX01000284.1_155446_159015 gatgagtatcaagcccgcagcttgctcacagcgaacggccaacattcttctgataatgga
Sy.m_LSRX01001384.1_154622_151086 gatgagtatcaagcccgcagcttgctcacagcgaacggccaacattcttttgataatgga
Sy.m_LSRX01000111.1_1015702_1012202 gatgaatatcaagcccgcagcttggtcacagcgaacggccaacattcttttgataatgga


Sy.m_LSRX01000284.1_155446_159015 aatatcatcacagtgcgagtgcacgatgtcgtacgtcttttccaagttgcttgacagcgt
Sy.m_LSRX01001384.1_154622_151086 aagatcatcacagtgcgagtgcgcgatgccgtacgtcttttccaagttgcttgacagcgt
Sy.m_LSRX01000111.1_1015702_1012202 aatatcatcacagtgcgagtgcgcgatgtcgtacgtcttttccaagttgcttgacagcgt


Sy.m_LSRX01000284.1_155446_159015 agtttgcgattcggctgctctgctcaaaagaaatgctttgcacttgccatcgtttgccag
Sy.m_LSRX01001384.1_154622_151086 agtttgcgattcggctgctctgctcgaaagaaatgcgttgcacttgccatcgtttgccag
Sy.m_LSRX01000111.1_1015702_1012202 agtttgcgattcggctgctctgctcaaaagaaatgctttgcacttgccatcgtttgccag


Sy.m_LSRX01000284.1_155446_159015 caaaatgtgacaggca--ttgtgcgccactgcatactcatccatctgtccgcagctgtga
Sy.m_LSRX01001384.1_154622_151086 caaaatgtgacaggcactttgcacgcgactgcatactcatccatctgtccgcagctgtga
Sy.m_LSRX01000111.1_1015702_1012202 caaaatgtgacaggcactttgcgcgcgactgcatactcatccatctgtccgcagctgtga


Sy.m_LSRX01000284.1_155446_159015 agacatcaaagtacatggcttccgttcgttcatttacatgcccgtttgtcttcctgtggg
Sy.m_LSRX01001384.1_154622_151086 aaacatcaaagtacatggcttccgttcgttcatttacatgcccgtttgtcttcctgtggg
Sy.m_LSRX01000111.1_1015702_1012202 aaacatcaaagtacatggcttccgttcgttcatttacatgcccgtttgttttcctgtggg


Sy.m_LSRX01000284.1_155446_159015 ttacacctagctttctatctgaaacatgaaccgtctattccatgtgccttggtatgcata
Sy.m_LSRX01001384.1_154622_151086 ttacacctagccttctatctgaaacatgaaccgtctattccatgtgccttggtatgcata
Sy.m_LSRX01000111.1_1015702_1012202 ttacacctagttttctatctgaaacatgaaccgtctattccatgtgccttggtatgcata


Sy.m_LSRX01000284.1_155446_159015 aggtgctaaaatgcaggggccaggttcacccctggaaccaaatagacatatgtatatgta
Sy.m_LSRX01001384.1_154622_151086 aggtgctaaaacgcaggggccaggttcacccctggaaccgatgaaagatagacgtgc---
Sy.m_LSRX01000111.1_1015702_1012202 aggtgctaaaacgcaggggccaggttcacccctggaacccattcttttgttagtgcgccg


Sy.m_LSRX01000284.1_155446_159015 tgtatatatatatatgtacaattgaataaacaaatagatatatacatatatatatataca
Sy.m_LSRX01001384.1_154622_151086 -----------------------------tgcaacgaacatgccccgacaaatcaaagct
Sy.m_LSRX01000111.1_1015702_1012202 gagtattgaacaccctacg-----------------------tcctcgcaggccggatat


Sy.m_LSRX01000284.1_155446_159015 tagatagatacatagata
Sy.m_LSRX01001384.1_154622_151086 tggcaagcttcatggtc-
Sy.m_LSRX01000111.1_1015702_1012202 ggtacaggtaccctttt-
