# Supplementary material for: Distribution of Merlin in eukaryotes and first report of DNA transposons in kinetoplastid protists
Source: PLoS One. 2021 May 6;16(5):e0251133. doi: 10.1371/journal.pone.0251133 (PMC8101967; doi:10.1371/journal.pone.0251133)
Supplement: S1 Table — (XLSX) [file pone.0251133.s010.xlsx]

## Sheet: Feautures
Repbase canonical Merlin elements
Element	Species	Species Group	Conserved Domain	Conserved DDE motif	TIR size (pb)	Tandem Repeat
						Indices	Period	Copy
Merlin-1N1_LVa	Litopenaeus vannamei	Protostomia	No	No	325
Merlin-1N1_PBa	Pogonomyrmex barbatus	Protostomia	No	No	NA
Merlin-1_Aplcal	Aplysia californica	Protostomia	Yes	Yes	NA	2162--2375	24	8.5
						2231--2475	6	39.5
						2291--2471	82	2.2
Merlin-1_CGi	Crassostrea gigas	Protostomia	Yes	Yes	NA
Merlin-1_DF	Drosophila ficusphila	Protostomia	Yes	Yes	NA	1238--1423	31	5.9
						1291--1418	58	2.2
						1316--1418	27	3.7
Merlin-1_DR	Danio rerio	Chordata	Yes	No	1000	200--387	44	4
						193--389	99	2
						2363--2434	2	36
						3005--3046	2	21
						3098--3153	28	2.1
						3239--3305	30	2.2
						3454--3478	13	1.9
						5702--5731	14	2.1
						6189--6235	2	24
						6197--6245	15	3.2
						8290--8353	2	32
						8366--8400	17	2.1
						8899--8925	2	13.5
						8925--8979	2	27.5
						9402--9473	2	36
						10141--10328	44	4
						10139--10335	99	2
Merlin-1_DT	Drosophila takahashii	Protostomia	Yes	Yes	220
Merlin-1_HM	Hydra vulgaris	Cnidaria	Yes	No	NA	501--568	17	4.3
						556--600	20	2.4
						1549--1596	23	2
						1952--2011	23	2.7
Merlin-1_HMa	Hydra vulgaris	Cnidaria	Partial	No	43	27--68	22	2
						1256--1308	15	3.7
						1253--1436	71	2.6
						1493--1537	19	2.3
Merlin-1_Hrobusta	Helobdella robusta	Protostomia	Partial	No	NA	344--430	42	2
						450--514	24	2.7
						450--513	12	5.3
Merlin-1_LSal	Lepeophtheirus salmonis	Protostomia	Yes	Yes	NA
Merlin-1_PBa	Pogonomyrmex barbatus	Protostomia	Yes	Yes	NA
Merlin-1_Psojae	Phytophthora sojae	Stramenopiles	Yes	Yes	NA
Merlin-1_Roryzae	Rhizopus oryzae	Nucletmycea( Mucoromycota)	Yes	Yes	NA	557--651	27	3.5
Merlin-1_Smo	Selaginella moellendorffii	Streptophyta	Partial	No	NA
Merlin-1_XT	Xenopus tropicalis	Chordata	Yes	No	NA
Merlin-2_CGi	Crassostrea gigas	Protostomia	Yes	Yes	NA
Merlin-2_DF	Drosophila ficusphila	Protostomia	No	No	140
Merlin-2_DR	Danio rerio	Chordata	Yes	Yes	NA	64--112	11	4.5
						173--254	29	2.8
						173--256	14	5.9
						847--1832	79	12.5
						9305--9390	24	3.9
						9305--9403	26	4
						9335--9410	2	38.5
						12117--12880	79	9.7
						13471--13552	14	5.7
						13471--13535	29	2.3
						13486--13552	29	2.3
						13613--13661	11	4.5
Merlin-2_HMa	Hydra vulgaris	Cnidaria	No	No	NA	184--220	18	2
						1440--1490	14	3.8
Merlin-2_ROr	Rhizopus oryzae	Nucletmycea( Mucoromycota)	Yes	Yes	NA	3064--3115	21	2.4
						2904--3116	108	2
Merlin-3_HMa	Hydra vulgaris	Cnidaria	Yes	Yes	NA	1373--1427	27	2
Merlin-3_ROr	Rhizopus oryzae	Nucletmycea( Mucoromycota)	No	No	NA
Merlin-4_HMa	Hydra vulgaris		Partial	No	176	1309--1344	16	2.2
Merlin-4_ROr	Rhizopus oryzae	Nucletmycea( Mucoromycota)	Yes	Yes	NA	282--324	14	2.9
						288--324	13	2.5
Merlin-5_HMa	Hydra vulgaris	Cnidaria	Yes	Yes	NA	1660--1698	16	2.4
						1659--1705	23	2
						1658--1729	23	3.4
						1698--1918	16	12.5
						1686--1918	18	12.4
						1757--1901	2	73
Merlin-5_ROr	Rhizopus oryzae	Nucletmycea( Mucoromycota)	Yes	Yes	NA	1145--1217	27	2.7
						3813--3871	12	4.5
						3814--3925	15	7.1
						3814--3862	1	49
						3857--3903	20	2.3
						3814--3922	14	6.5
						3855--3905	22	2.4
						3867--3924	16	3.4
Merlin-6_HMa	Hydra vulgaris	Cnidaria	Yes	Yes	NA
Merlin-7_HMa	Hydra vulgaris	Cnidaria			61	1286--1335	19	2.9
						1525--1578	26	2.1
Merlin-N1_AEc	Acromyrmex echinatior	Protostomia	No	No	NA	282--433	54	2.7
Merlin-N1_DR	Danio rerio	Chordata	No	No	NA	196--242	12	3.8
Merlin-N1_EL	Esox lucius	Chordata	No	No	NA	172--322	50	3
						1960--2023	33	1.9
						2825--2954	50	2.6
Merlin-N1_HSal	Harpegnathos saltator	Protostomia	No	No	NA
Merlin-N1_PBa	Pogonomyrmex barbatus	Protostomia	No	No	NA
Merlin-N1_PH	Parhyale hawaiensis	Protostomia	No	No	142
Merlin-N1_RPr	Rhodnius prolixus	Protostomia	No	No	NA
Merlin-N1_SIn	Solenopsis invicta	Protostomia	No	No	NA
Merlin-N2_DR	Danio rerio	Chordata	No	No	NA
Merlin-N2_EL	Esox lucius	Chordata	No	No	NA	188--392	111	1.8
Merlin-N2_HSal	Harpegnathos saltator	Protostomia	No	No	NA
Merlin-N2_RPr	Rhodnius prolixus	Protostomia	No	No	NA
Merlin-N3_DR	Danio rerio	Chordata	No	No	NA
Merlin-N3_HSal	Harpegnathos saltator	Protostomia	No	No	NA
Merlin-N3_RPr	Rhodnius prolixus	Protostomia	No	No	NA
Merlin-N4_DR	Danio rerio	Chordata	No	No	NA
Merlin-N5_DR	Danio rerio	Chordata	No	No	1000	22--55	10	3
						531--1114	113	5.2
						3193--3775	113	5.2
						3193--3775	225	2.6
						4251--4284	10	3
Merlin-N5_HSal	Harpegnathos saltator	Protostomia	No	No	NA
Merlin10_SM	Schmidtea mediterranea	Protostomia	Yes	Yes	NA
Merlin1B_SM	Schmidtea mediterranea	Protostomia	Yes	Yes	NA
Merlin1m_CE	Caenorhabditis elegans	Protostomia	No	No	NA
Merlin1m_CI	Ciona intestinalis	Chordata	No	No	155	371--420	21	2.4
Merlin1_CB	Caenorhabditis briggsae	Protostomia	Yes	Yes	141	152--189	20	1.9
						344--387	10	4.5
Merlin1_CI	Ciona intestinalis	Chordata	Yes	Yes	155	1429--1459	13	2.4
Merlin1_HS	Homo sapiens	Chordata	No	No	21
MERLIN1_SM	Schmidtea mediterranea	Protostomia	Yes	Yes	NA
MERLIN2_CB	Caenorhabditis briggsae	Protostomia	No	No	168	9--143	17	7.9
						9--142	53	2.6
						9--144	35	3.9
						469--602	17	7.8
						466--602	35	4
						470--602	53	2.6
MERLIN2_SM	Schmidtea mediterranea	Protostomia	Yes	Yes	NA
MERLIN3_CB	Caenorhabditis briggsae	Protostomia	No	No	65	15--65	19	2.7
						70--114	23	2
						70--135	21	3
						1123--1252	19	6.9
MERLIN3_SM	Schmidtea mediterranea	Protostomia	Yes	Yes	NA
MERLIN4_CB	Caenorhabditis briggsae	Protostomia	No	No	193	74--168	20	4.8
						550--644	20	4.8
MERLIN4_SM	Schmidtea mediterranea	Protostomia	Yes	Yes	NA	13--47	14	2.5
MERLIN5_CB	Caenorhabditis briggsae	Protostomia	No	No	135	36--104	17	4
						29--118	32	2.8
						319--409	17	5.7
Merlin5_SM	Schmidtea mediterranea	Protostomia	Yes	Yes	NA	994--1028	11	3.2
MERLIN6_CB	Caenorhabditis briggsae	Protostomia	No	No	20
Merlin6_SM	Schmidtea mediterranea	Protostomia	Yes	Yes	NA
MERLIN7_CB	Caenorhabditis briggsae	Protostomia	No	No	NA	14--64	26	1.9
						38--75	20	1.9
						829--922	20	4.8
						867--905	18	2.4
						829--922	38	2.4
Merlin7_SM	Schmidtea mediterranea	Protostomia	Yes	Yes	NA
MERLIN8_CB	Caenorhabditis briggsae	Protostomia	No	No	48	14--64	19	2.7
						14--121	19	5.7
						14--122	38	2.9
						757--841	19	4.4
						847--901	19	2.9
Merlin8_SM	Schmidtea mediterranea	Protostomia	Yes	Yes	NA
Merlin9_SM	Schmidtea mediterranea	Protostomia	Yes	Yes	NA

## Sheet: CD-search
CD-search result for Merlin canonical elements from Repbase
Query	Hit type	PSSM-ID	From	To	E-Value	Bitscore	Accession	Short name	Incomplete	Superfamily
Q#1 - >Merlin1Aplcal	superfamily	382559	142	275	2.83492e-24	97.7483	cl01481	DDE_Tnp_IS1595 superfamily	-	-
Q#2 - >Merlin1CGi	superfamily	382559	141	281	6.28498e-26	100.83	cl01481	DDE_Tnp_IS1595 superfamily	-	-
Q#3 - >Merlin1DF	superfamily	382559	206	371	8.91892e-20	85.4219	cl01481	DDE_Tnp_IS1595 superfamily	-	-
Q#4 - >Merlin1DR	superfamily	382559	233	391	3.27844e-13	66.9323	cl01481	DDE_Tnp_IS1595 superfamily	-	-
Q#5 - >Merlin1DT	superfamily	382559	49	180	1.31201e-18	78.4883	cl01481	DDE_Tnp_IS1595 superfamily	-	-
Q#6 - >Merlin1HM	superfamily	382559	34	131	6.57718e-20	80.4143	cl01481	DDE_Tnp_IS1595 superfamily	N	-
Q#7 - >Merlin1Hrobusta	superfamily	382559	19	101	3.69982e-10	53.8355	cl01481	DDE_Tnp_IS1595 superfamily	N	-
Q#8 - >Merlin1LSal	superfamily	382559	130	272	3.65804e-27	103.141	cl01481	DDE_Tnp_IS1595 superfamily	-	-
Q#9 - >Merlin1PBa	superfamily	382559	170	302	3.89219e-25	98.5187	cl01481	DDE_Tnp_IS1595 superfamily	-	-
Q#9 - >Merlin1PBa	specific	379195	32	88	0.0427389	31.4466	pfam13453	zf-TFIIB	-	cl01565
Q#10 - >Merlin1Psojae	superfamily	382559	267	415	1.53415e-13	67.7027	cl01481	DDE_Tnp_IS1595 superfamily	-	-
Q#10 - >Merlin1Psojae	superfamily	369246	38	112	0.00377439	39.1075	cl25522	FAP superfamily	C	-
Q#11 - >Merlin1Roryzae	superfamily	382559	58	236	5.45253e-08	51.9095	cl01481	DDE_Tnp_IS1595 superfamily	-	-
Q#11 - >Merlin1Roryzae	superfamily	223039	357	434	0.00156079	40.9249	cl33723	PHA03307 superfamily	NC	-
Q#12 - >Merlin1Smo	superfamily	382559	149	210	0.00046972	39.198	cl01481	DDE_Tnp_IS1595 superfamily	C	-
Q#13 - >Merlin1XT	superfamily	382559	123	259	1.20458e-10	58.4579	cl01481	DDE_Tnp_IS1595 superfamily	-	-
Q#14 - >Merlin2CGi	superfamily	382559	145	273	3.4905e-25	98.9039	cl01481	DDE_Tnp_IS1595 superfamily	-	-
Q#15 - >Merlin2DR	superfamily	382559	185	255	2.45946e-11	60.3839	cl01481	DDE_Tnp_IS1595 superfamily	NC	-
Q#16 - >Merlin2Roryzae	superfamily	382559	18	189	3.11585e-13	65.3915	cl01481	DDE_Tnp_IS1595 superfamily	-	-
Q#17 - >Merlin2HMa	superfamily	382559	176	312	8.81877e-22	89.6591	cl01481	DDE_Tnp_IS1595 superfamily	-	-
Q#18 - >Merlin3HMa	superfamily	382559	174	310	2.49201e-17	77.7179	cl01481	DDE_Tnp_IS1595 superfamily	-	-
Q#19 - >Merlin4Roryzae	superfamily	382559	112	215	9.28009e-13	63.4655	cl01481	DDE_Tnp_IS1595 superfamily	C	-
Q#20 - >Merlin5HMa	superfamily	382559	163	310	6.05144e-16	73.8659	cl01481	DDE_Tnp_IS1595 superfamily	-	-
Q#21 - >Merlin5ROr	superfamily	382559	217	337	5.48051e-08	51.9095	cl01481	DDE_Tnp_IS1595 superfamily	N	-
Q#22 - >Merlin6HMa	superfamily	382559	88	229	1.19307e-24	95.4371	cl01481	DDE_Tnp_IS1595 superfamily	-	-
Q#22 - >Merlin6HMa	superfamily	226202	11	79	0.00211176	37.0022	cl34657	InsA superfamily	N	-
Q#23 - >Merlin7HMa	superfamily	382559	47	167	6.14025e-23	90.0443	cl01481	DDE_Tnp_IS1595 superfamily	-	-
Q#24 - >Merlin10SM	superfamily	382559	143	256	1.27781e-14	69.6287	cl01481	DDE_Tnp_IS1595 superfamily	-	-
Q#24 - >Merlin10SM	superfamily	386095	32	55	0.0236137	35.705	cl11393	Peptidase_M14_like superfamily	N	-
Q#25 - >Merlin1BSM	superfamily	382559	134	270	8.62848e-17	75.4067	cl01481	DDE_Tnp_IS1595 superfamily	-	-
Q#26 - >Merlin1CBp	superfamily	382559	180	295	5.50187e-21	87.7331	cl01481	DDE_Tnp_IS1595 superfamily	-	-
Q#27 - >Merlin1CB	superfamily	382559	43	158	6.61274e-21	84.2663	cl01481	DDE_Tnp_IS1595 superfamily	-	-
Q#28 - >Merlin1_CI	superfamily	382559	98	244	6.10406e-23	91.5851	cl01481	DDE_Tnp_IS1595 superfamily	-	-
Q#29 - >MERLIN1SM	superfamily	382559	147	283	2.09831e-24	96.2075	cl01481	DDE_Tnp_IS1595 superfamily	-	-
Q#30 - >MERLIN2SM	superfamily	382559	133	276	1.75877e-17	77.3327	cl01481	DDE_Tnp_IS1595 superfamily	-	-
Q#31 - >MERLIN3SM	superfamily	382559	141	253	6.77208e-16	72.7103	cl01481	DDE_Tnp_IS1595 superfamily	-	-
Q#32 - >MERLIN4SM	superfamily	382559	138	255	5.23164e-11	59.6135	cl01481	DDE_Tnp_IS1595 superfamily	-	-
Q#33 - >MERLIN5SM	superfamily	382559	137	256	3.0074e-18	79.6439	cl01481	DDE_Tnp_IS1595 superfamily	-	-
Q#34 - >Merlin6SM	superfamily	382559	188	330	4.98403e-22	90.4295	cl01481	DDE_Tnp_IS1595 superfamily	-	-
Q#35 - >Merlin7SM	superfamily	382559	150	281	3.11984e-17	76.9475	cl01481	DDE_Tnp_IS1595 superfamily	-	-
Q#36 - >Merlin8SM	superfamily	382559	131	263	6.13251e-16	73.0955	cl01481	DDE_Tnp_IS1595 superfamily	-	-
Q#37 - >Merlin9SM	superfamily	382559	131	242	3.81618e-11	59.6135	cl01481	DDE_Tnp_IS1595 superfamily	-	-
