# Supplementary material for: Distribution of Merlin in eukaryotes and first report of DNA transposons in kinetoplastid protists
Source: PLoS One. 2021 May 6;16(5):e0251133. doi: 10.1371/journal.pone.0251133 (PMC8101967; doi:10.1371/journal.pone.0251133)
Supplement: S2 Table — (XLSX) [file pone.0251133.s011.xlsx]

## Sheet: Planilha1
Features of the Insertion Sequences included in the phylogenetic tree
Group	Element	Acession number	Species
IS10116	IS1016	AF319529	Neisseria gonorrhoeae
IS10116	ISNme2	AY289932	Neisseria meningitidis
IS10116	ISAba36	KU667287	Acinetobacter johnsonii
ISPna2	ISPna2	NZ_AANM01000013	Polaromonas naphthalenivorans
ISPna2	ISOar1	CP003742	Octadecabacter arcticus
ISPna2	ISPla1	NZ_AAWJ01000001.1	Parvibaculum lavamentivorans
ISH4	ISH4	AF016485	Halobacterium sp.
ISH4	ISNpe7	CP003373	Natrinema pellirubrum
ISH4	ISHma4	NC_006392	Haloarcula marismortui
IS1595	IS1595	AF249895	Xanthomonas campestris
IS1595	ISMko1	LUUJ01000014	Methylomonas koyamae
IS1595	ISXo2	AF225215	Xanthomomas oryzae
ISSod11	ISSod11	NC_004347	Shewanella oneidensis
ISSod11	ISOan10	CP003740	Octadecabacter antarcticus
ISSod11	ISAlba2	MEMC01000040	Alphaproteobacteria bacterium
ISNwi1	ISNwi1	NC_007406	Nitrobacter winogradskyi
ISNwi1	ISPepr2	NZ_AAJH01000017	Pelobacter propionicus
ISNwi1	ISSpo8	NC_003911	Silicibacter pomeroyi
ISNha5	ISNha5	CP000319	Nitrobacter hamburgensis
ISNha5	ISBos1	CP014301	Bosea sp.
ISNha5	ISNov3	NKIS01000002	Novosphingobium sp.
