# Supplementary material for: Distribution of Merlin in eukaryotes and first report of DNA transposons in kinetoplastid protists
Source: PLoS One. 2021 May 6;16(5):e0251133. doi: 10.1371/journal.pone.0251133 (PMC8101967; doi:10.1371/journal.pone.0251133)
Supplement: S3 Table — (XLSX) [file pone.0251133.s012.xlsx]

## Sheet: Planilha1
Summary of blastp and tblastn against the major taxonomic groups
Taxonomic groups (G = genus; F = family; O = order; C = class; P = phylum; K = kingdom; taxid = NCBI taxonomic ID; genome IDs were indicated for the species searched by local tblastn)						Sequences from significant hits in blastp/tblastn result information	Sequences with the DDE_Tnp_IS1595 related domain
Amorphea	Opisthokonta	Metazoa	Bilateria	Deuterostomia	Chaethognatha (P) (taxid:10229)	no nuclear genome available
					Chordata (P) (taxid:7711)	98 sequences	90
					Echinodermata (P) (taxid:7586)	8 sequences	8
					Hemichordata (P) (taxid:10219)	tblastn
					Ptychodera flava (GCA_001465055.1)	several significant hits
					Saccoglossus kowalevskii (GCA_000003605.1)	some significant hits
					Platyhelminthes (P) (taxid:6157)	84 sequences	58
					Protostomia (taxid:33317)	1625 sequences	1270
					Xenachoelomorpha (P) (taxid1312402)	tblastn
					Hofstenia miamia (GCA_900660155.1)	several significant hits
					Hofstenia miamia (GCA_004352715.1)	several significant hits
					Cnidaria (P) (taxid:6073)	457 sequences	328
					Ctenophora (taxid 10197)	tblastn
					Mnemiopsis leidyi (GCA_000226015.1)	some significant hits
					Pleurobrachia bachei (GCA_000695325.1)	several significant hits
					Beroe ovata (GCA_900239995.1)	several significant hits
					Porifera (taxid6040)	3 sequences	3
					Trichoplax (taxid 10227)	tblastn
					Trichoplax adhaerens (GCA_000150275.1)	no significant hit
					Trichoplax sp. H2 (GCA_003344405.1)	no significant hit
					Choanoflagellata (28009)	tblastn
					Monosiga brevicollis MX1 (GCA_000002865.1)	no significant hit
					Salpingoeca rosetta (GCA_000188695.1)	no significant hit
					Filasterea: Ministeria (taxid:134557); Capsaspora (taxid:192874); Pigoraptor (taxid: 2018063)	tblastn
					Pigoraptor (taxid: 2018063)	no nuclear genome available
					Ministeria (taxid:134557)	no nuclear genome available
					Capsaspora owczarzaki (GCA_000151315.2)	no significant hit
					Ichthyosporea (taxid:127916)	tblastn
					Creolimax fragrantissima (GCA_002024145.1 )	no significant hit
					Capsaspora owczarzaki (GCA_000151315.2 )	no significant hit
					Sphaeroforma sirkka (GCA_001586965.3 )	no significant hit
					Ichthyophonus hoferi (GCA_002751075.1 )	some significant hits but no ORFs/ domain
					Ichthyosporea sp. XGB-2017a (GCA_002811675.1 )	no significant hit
					Sphaeroforma arctica (GCA_001186125.1)	no significant hit
					Pirum gemmata (GCA_002812295.1)	no significant hit
					Abeoforma whisleri (GCA_002812265.1 )	no significant hit
					Sphaeroforma arctica (GCA_008580545.1)	no significant hit
					Syssomonas (G) (taxid:2018064)	no nuclear genome available
					Corallochytrium (taxid:98350)	tblastn
					Corallochytrium limacisporum (GCA_002811645.1)	no significant hit
					Nucletmycea: Fungi (taxid:4751), Aphelidea ( Taxid:1498967), Nucleariida (taxid:154966), Fonticula (taxid:691882)	1327 sequences	888
					Breviatea (taxid:1401294)	tblastn
					Lenisia limosa (GCA_001655205.1)	no significant hit
					Apusomonadidae (taxid:172820)	tblastn
					Thecamonas trahens (GCA_000142905.1)	no significant hit
					Amoebozoa (taxid:554915)	tblastn (45 genomes)
					Synstelium polycarpum (GCA_900092255.1)	one significant hit/ short contig
					Acanthamoeba mauritaniensis (GCA_000826465.1)	some significant hits/NCBI blast - 100% with transposase from bacteria [Bradyrhizobiaceae]
					Physarum polycephalum (GCA_000413255.3)	some significant hits/NCBI blast -80% with transposase from bacteria/near genes from bacteria
Diaphoretickes			Archaeplastida	Chloroplastida	Chlorophyta (taxid:3041)	online tblastn (97 genoems)
					Dunaliella sp. RO (GCA_004335775.)	several significant hits
					Chloromonas sp. AAM2 (GCA_004335635.1)	several significant hits
					Ulva prolifera (GCA_004138255.1)	several significant hits
					Streptophyta (taxid:35493)	tblastn (698 genomes - excluding contig level genomes)
						43 genomes presente significatn hits, however most are sequence contamination or unespecific result
					Selaginella tamariscina (GCA_003024785.1)	several significant hits - no evidence of sequence contamination
					Selaginella kraussiana (GCA_001021135.1)	several significant hits - no evidence of sequence contamination
					Selaginella moellendorffi (GCA_000143415.2)	several significant hits - no evidence of sequence contamination
					Rhodamnia argentea (GCA_900635035.1)	several significant hits - no evidence of sequence contamination
					Glaucophyta (taxid:38254)	tblastn
					Cyanophora paradoxa (GCA_004431415.1)	no significant hit
					Rhodophyceae (taxid:2763)	tblastn (20 genomes)
					Digenea simplex (GCA_004798425.1)	some significant hits
					Gracilariopsis lemaneiformis (GCA_003346895.1)	some significant hits
					Porphyridium purpureum (GCA_008690995.1)	some significant hits
				Sar	Stramenopiles (taxid:33634)	217 sequence	129
					Alveolata (taxid:33630)	54 sequences	53
					Rhizaria (taxid:543769)	tblastn (17 genomes)
					Astrammina rara (GCA_000211355.2)	some significant hits but no ORFs/domain
					Reticulomyxa filosa (GCA_000512085.1)	several significant hits
					Globobulimina sp. (GCA_003354225.1)	some significant hits
					Cryptista: Cryptophyceae (taxid:3027); Palpitomonas (taxid:759891)	tblastn (6 genomes)
					Palpitomonas (taxid:759891)	no nuclear genome available
					Cryptophyceae (taxid:3027)	no significant hit
					Haptista (taxid:2830)	tblastn
					Emiliania huxleyi (GCA_000372725.1)	no significant hit
					Chrysochromulina tobinii (GCA_001275005.1 )	no significant hit
					Chrysochromulina parva (GCA_002887195.1)	no significant hit
Metamonada					Metamonada (taxid: 2611341)	tblastn (24 genomes)
					Streblomastix strix (GCA_008636045.1)	some significant hits
					Monocercomonoides sp. PA203 (GCA_001643675.1)	some significant hits
Discoba					Discoba	2	2
					Jakobida (P) (taxid:556282)	no nuclear genome available
					Tsukubamonas (G) (taxid1084708)	no nuclear genome available
					Heterolobosea (P) (taxid5752)	tblastn
					Heterolobosea (P):Naegleria lovaniensis (GCA_003324165.1)	no significant hit
					Heterolobosea (P): Naegleria fowleri (GCA_008403515.1 )	no significant hit
					Heterolobosea (P): Naegleria gruberi (GCA_000004985.1)	no significant hit
					Heterolobosea (P): Naegleria fowleri (GCA_000499105.1)	no significant hit
					Euglenozoa (P)	tblastn
					Euglenozoa (P): Euglenida (C) (taxid:3035)	(1 genome)
					Euglenida (C):Euglena gracilis (GCA_900893395.1)	some significant hits
					Euglenozoa (P): Diplonemea (O) (taxid:191814)	(1 genome)
					Diplonemea (O): Diplonema papillatum (GCA_001655075.1)	1 significant hit but no ORFS/domain
					Euglenozoa (P): Symbiontida (F) (taxid:797087)	no nuclear genome available
					Euglenozoa (P): Kinetoplastea (C) (taxid:5653)
					Euglenozoa (P): Kinetoplastea (C): Trypanosomatidae (taxid5654)	87 genomes (excluding contig level genomes) - no significant hit
					Euglenozoa (P): Kinetoplastea (C): others
					Bodo saltans (GCA_001460835.1)	some significant hits
					Perkinsela sp. CCAP 1560/4 (GCA_001235845.1)	some significant hits
Malawimonada					Malawimonada (taxid:136087)	no nuclear genome available
							2829
