# Supplementary material for: Distribution of Merlin in eukaryotes and first report of DNA transposons in kinetoplastid protists
Source: PLoS One. 2021 May 6;16(5):e0251133. doi: 10.1371/journal.pone.0251133 (PMC8101967; doi:10.1371/journal.pone.0251133)
Supplement: S4 Table — The data is provided in different tabs, including the genomes analyzed, CD-search and CENSOR results and protein divergence. The description of each tab is available in the first tab. (XLSX) [file pone.0251133.s013.xlsx]

## Sheet: Description of Tables
Tab	Description
A	Rhodophyceae genomes evaluated in this work with the status of Merlin hits
B	CD-search result for Merlin-related proteins from Porphyridium purpureum
C	Censor result for Merlin-related proteins from Porphyridium purpureum
D	Estimates of divergence (p-distance) between Merlin-related proteins from Porphyridium purpureum
E	Rhizaria genomes evaluated in this work with the status of Merlin hits
F	CD-search result for Merlin-related proteins from Reticulomyxa filosa and Globobulimina sp
G	Censor result for Merlin-related proteins from Reticulomyxa filosa and Globobulimina sp
H	Estimates of divergence (p-distance) between Merlin-related proteins from Reticulomyxa filosa
I	Summary of blastp results including the first four hits for Merlin-related proteins found in Reticulomyxa filosa and Globobulimina sp
J	Metamonada genomes evaluated in this work with the status of Merlin hits
K	CD-search result for Merlin-related proteins from Monocercomonoides sp
L	Censor result for Merlin-related proteins from Monocercomonoides sp
M	Estimates of divergence (p-distance) between Merlin-related proteins from Monocercomonoides sp
N	Discoba genomes evaluated in this work with the status of Merlin hits
O	CD-search result for Merlin-related proteins from Euglena gracilis
P	Censor result for Merlin-related proteins from Euglena gracilis
Q	Estimates of divergence (p-distance) between Merlin-related proteins from Euglena gracilis
R	CD-search result for Merlin-related proteins from Bodo saltans and Perkinsela sp.
S	Censor result for Merlin-related proteins from Bodo saltans and Perkinsela sp.
T	Estimates of divergence (p-distance) between Merlin-related proteins from Bodo saltans and Perkinsela sp.
U	Alveolate genomes evaluated in this work with the status of Merlin hits
V	CD-search result for Merlin-related proteins from Stentor roeselii
W	Censor result for Merlin-related proteins from Stentor roeselii
X	Estimates of divergence (p-distance) between Merlin-related proteins from Stentor roeselii
Y	CD-search result for Merlin-related proteins from Stentor coeruleus
Z	Censor result for Merlin-related proteins from Stentor coeruleus
AA	Estimates of divergence (p-distance) between Merlin-related proteins from Stentor coeruleus
AB	CD-search result for Merlin-related proteins from Symbiodinium microadriaticum
AC	Censor result for Merlin-related proteins from Symbiodinium microadriaticum
AD	Estimates of divergence (p-distance) between Merlin-related proteins from Symbiodinium microadriaticum
AE	CD-search result for Merlin-related proteins from Perkinsus marinus
AF	Censor result for Merlin-related proteins from Perkinsus marinus
AG	Estimates of divergence (p-distance) between Merlin-related proteins from Perkinsus marinus
AH	CD-search result for Merlin-related proteins from Symbiodinium kawagutii
AI	Censor result for Merlin-related proteins from Symbiodinium kawagutii
AJ	Estimates of divergence (p-distance) between Merlin-related proteins from Symbiodinium kawagutii (only the domain region)

## Sheet: A
Rhodophyceae genomes evaluated in this work with the status of Merlin hits
Significant hits	Genome	Species
Yes	GCA_008690995.1_P_purpureum_CCMP1328_Hybrid_assembly	Porphyridium purpureum (red algae)
Contaminants	GCA_004798425.1_ASM479842v1	Digenea simplex (red algae)
Contaminants	GCA_003346895.1_Glem_v01	Gracilariopsis lemaneiformis (red algae)
No	GCA_000091205.1_ASM9120v1	Cyanidioschyzon merolae strain 10D (red algae)
No	GCA_000341285.1_ASM34128v1	Galdieria sulphuraria (red algae)
No	GCA_000350225.2_ASM35022v2	Chondrus crispus (carragheen)
No	GCA_002049455.2_P_umbilicalis_v1	Porphyra umbilicalis (red algae)
No	GCA_002205965.2_ASM220596v2	Kappaphycus alvarezii (red algae)
No	GCA_003194525.1_GraCho1.0	Gracilariopsis chorda (red algae)
No	GCA_006232315.1_ASM623231v1	Cyanidioschyzon merolae (red algae)
No	GCA_006232335.1_ASM623233v1	Galdieria sulphuraria (red algae)
No	GCA_006232345.1_ASM623234v1	Galdieria phlegrea (red algae)
No	GCA_006232365.1_ASM623236v1	Galdieria sulphuraria (red algae)
No	GCA_006232395.1_ASM623239v1	Galdieria sulphuraria (red algae)
No	GCA_006232405.1_ASM623240v1	Galdieria sulphuraria (red algae)
No	GCA_006232475.1_ASM623247v1	Galdieria sulphuraria (red algae)
No	GCA_006232505.1_ASM623250v1	Galdieria sulphuraria (red algae)
No	GCA_006232515.1_ASM623251v1	Galdieria sulphuraria (red algae)
No	GCA_006232545.1_ASM623254v1	Galdieria sulphuraria (red algae)
No	GCA_008729055.1_OUC_PyHait	Neoporphyra haitanensis (red algae)

## Sheet: B
CD-search result for Merlin-related proteins from Porphyridium purpureum
NCBI Annotation	Query	Hit type	PSSM-ID	From	To	E-Value	Bitscore	Accession	Short name	Incomplete	Superfamily
KAA8494659.1	Q#1 - >VRMN01000004.1:162865 _163821(B)	superfamily	382559	148	292	2.07159e-16	75.0215	cl01481	DDE_Tnp_IS1595 superfamily	-	-
	Q#1 - >VRMN01000004.1:162865 _163821(B)	uperfamily	389747	116	133	0.561376	29.8606	cl21459	HTH superfamily	NC	-
Non-annotated	Q#2 - >VRMN01000004.1:669468 _670424(A)	superfamily	382559	148	292	5.23613e-17	76.5623	cl01481	DDE_Tnp_IS1595 superfamily	-	-
	Q#2 - >VRMN01000004.1:669468 _670424(A)	superfamily	389747	116	133	0.589479	29.8606	cl21459	HTH superfamily	NC	-

## Sheet: C
Censor result for Merlin-related proteins from Porphyridium purpureum
Name	From	To	Name	From	To	Class	Dir	Sim	Pos/Mm:Ts	Score
VRMN01000004.1B	26	70	Merlin-1_LSal	297	431	DNA/Merlin	d	0.3335	0.5599	70
VRMN01000004.1B	71	307	Merlin-2_CGi	518	1219	DNA/Merlin	d	0.3933	0.56	443
VRMN01000004.1A	26	70	Merlin-1_LSal	297	431	DNA/Merlin	d	0.3297	0.5599	68
VRMN01000004.1A	71	307	Merlin-2_CGi	518	1219	DNA/Merlin	d	0.3933	0.56	436

## Sheet: D
Estimates of divergence (p-distance) between Merlin-related proteins from Porphyridium purpureum
		2
1	VRMN01000004.1B
2	VRMN01000004.1A	0.0125

## Sheet: E
Rhizaria genomes evaluated in this work with the status of Merlin hits
Significant hits	Genome	Species	Observation
Yes	GCA_003354225.1_ASM335422v1	Globobulimina sp. (Retaria - forams)	short contigs, no complete ORFs, no evidence of contamination
Yes, but it is probably contaminant	GCA_000512085.1_Reti_assembly1.0	Reticulomyxa filosa (Retaria - forams)	two proteins with 59% and 53% similarity with bacterial sequences such as the near genes
No	GCA_000211355.2_ASM21135v2	Bigelowiella natans (Cercozoa)
No	GCA_900404475.1_SSUBK13	Astrammina rara (Retaria - forams)
No	GCA_900303365.2_pb314	Bigelowiella natans CCMP2755 (Cercozoa)
No	GCA_009731375.1_PmicroMYN1_1.0	Lotharella oceanica (Cercozoa)
No	GCA_009727045.1_ASM972704v1	Plasmodiophora brassicae (Endomyxa)
No	GCA_009727035.1_ASM972703v1	Rhizaria sp. SCN 62-66 ( unclassified Rhizaria)
No	GCA_009727025.1_ASM972702v1	Plasmodiophora brassicae (Endomyxa)
No	GCA_009726965.1_ASM972696v1	Polymyxa betae (Endomyxa)
No	GCA_009726955.1_ASM972695v1	Plasmodiophora brassicae (Endomyxa)
No	GCA_009726945.1_ASM972694v1	Plasmodiophora brassicae (Endomyxa)
No	GCA_009726935.1_ASM972693v1	Plasmodiophora brassicae (Endomyxa)
No	GCA_009726925.1_ASM972692v1	Plasmodiophora brassicae (Endomyxa)
No	GCA_009726865.1_ASM972686v1	Plasmodiophora brassicae (Endomyxa)
No	GCA_009726855.1_ASM972685v1	Plasmodiophora brassicae (Endomyxa)
No	GCA_009726845.1_ASM972684v1	Plasmodiophora brassicae (Endomyxa)
No	GCA_009726835.1_ASM972683v1	Plasmodiophora brassicae (Endomyxa)
No	GCA_009726825.1_ASM972682v1	Plasmodiophora brassicae (Endomyxa)
No	GCA_009726765.1_ASM972676v1	Plasmodiophora brassicae (Endomyxa)
No	GCA_009726755.1_ASM972675v1	Plasmodiophora brassicae (Endomyxa)
No	GCA_009726745.1_ASM972674v1	Plasmodiophora brassicae (Endomyxa)
No	GCA_009726735.1_ASM972673v1	Plasmodiophora brassicae (Endomyxa)
No	GCA_009726725.1_ASM972672v1	Plasmodiophora brassicae (Endomyxa)
No	GCA_009726665.1_ASM972666v1	Plasmodiophora brassicae (Endomyxa)
No	GCA_009726655.1_ASM972665v1	Plasmodiophora brassicae (Endomyxa)
No	GCA_009726645.1_ASM972664v1	Plasmodiophora brassicae (Endomyxa)
No	GCA_009726635.1_ASM972663v1	Plasmodiophora brassicae (Endomyxa)
No	GCA_009726625.1_ASM972662v1	Plasmodiophora brassicae (Endomyxa)
No	GCA_009726565.1_ASM972656v1	Plasmodiophora brassicae (Endomyxa)
No	GCA_009726555.1_ASM972655v1	Plasmodiophora brassicae (Endomyxa)
No	GCA_009726545.1_ASM972654v1	Plasmodiophora brassicae (Endomyxa)
No	GCA_009726535.1_ASM972653v1	Plasmodiophora brassicae (Endomyxa)
No	GCA_009726525.1_ASM972652v1	Plasmodiophora brassicae (Endomyxa)
No	GCA_009726465.1_ASM972646v1	Plasmodiophora brassicae (Endomyxa)
No	GCA_009726455.1_ASM972645v1	Plasmodiophora brassicae (Endomyxa)
No	GCA_009726445.1_ASM972644v1	Plasmodiophora brassicae (Endomyxa)
No	GCA_009726435.1_ASM972643v1	Plasmodiophora brassicae (Endomyxa)
No	GCA_009726425.1_ASM972642v1	Plasmodiophora brassicae (Endomyxa)
No	GCA_009726365.1_ASM972636v1	Plasmodiophora brassicae (Endomyxa)
No	GCA_009726355.1_ASM972635v1	Plasmodiophora brassicae (Endomyxa)
No	GCA_009726345.1_ASM972634v1	Plasmodiophora brassicae (Endomyxa)
No	GCA_009726335.1_ASM972633v1	Plasmodiophora brassicae (Endomyxa)
No	GCA_009726325.1_ASM972632v1	Plasmodiophora brassicae (Endomyxa)
No	GCA_009726265.1_ASM972626v1	Plasmodiophora brassicae (Endomyxa)
No	GCA_009726255.1_ASM972625v1	Plasmodiophora brassicae (Endomyxa)
No	GCA_009726245.1_ASM972624v1	Plasmodiophora brassicae (Endomyxa)
No	GCA_009726235.1_ASM972623v1	Plasmodiophora brassicae (Endomyxa)
No	GCA_009726225.1_ASM972622v1	Plasmodiophora brassicae (Endomyxa)
No	GCA_004195245.1_ASM419524v1	Plasmodiophora brassicae (Endomyxa)
No	GCA_004156335.1_ASM415633v1	Plasmodiophora brassicae (Endomyxa)
No	GCA_003992685.1_ASM399268v1	Plasmodiophora brassicae (Endomyxa)
No	GCA_003833335.1_Pldbra_eH_r1	Plasmodiophora brassicae (Endomyxa)
No	GCA_003693705.1_ASM369370v1	Plasmodiophora brassicae (Endomyxa)
No	GCA_002093825.1_ASM209382v1	Plasmodiophora brassicae (Endomyxa)
No	GCA_001724265.1_ASM172426v1	Plasmodiophora brassicae (Endomyxa)
No	GCA_001049375.1_pbe3.h15	Plasmodiophora brassicae (Endomyxa)
No	GCA_000698435.2_ASM69843v2	Paulinella micropora (Cercozoa)
No	GCA_000320545.1_Bigna1	Plasmodiophora brassicae (Endomyxa)
No	GCA_000002455.1_ASM245v1	Spongospora subterranea (Endomyxa)

## Sheet: F
CD-search result for Merlin-related proteins from Reticulomyxa filosa
NCBI Annotation	Query	Hit type	PSSM-ID	From	To	E-Value	Bitscore	Accession	Short name	Incomplete	Superfamily
ETO18265.1	Q#1 - >ASPP01015220.1	specific	372298	126	280	4.53456e-39	134.342	pfam12762	DDE_Tnp_IS1595	-	cl01481
		specific	372296	11	57	1.03977e-10	55.8187	pfam12760	Zn_Tnp_IS1595	-	cl20465
		superfamily	226202	28	94	0.00375786	36.617	cl34657	InsA superfamily	NC	-
ETO31727.1	Q#2 - >ASPP01004742.1	superfamily	382559	129	264	4.52626e-31	112.771	cl01481	DDE_Tnp_IS1595 superfamily	-	-
		specific	372296	12	57	2.28322e-05	40.7959	pfam12760	Zn_Tnp_IS1595	-
CD-search result for Merlin-related proteins from Globobulimina sp.
NCBI Annotation	Query	Hit type	PSSM-ID	From	To	E-Value	Bitscore	Accession	Short name	Incomplete	Superfamily
	Q#1 - >PIVH01028721.1	superfamily	382559	28	132	1.55189e-13	63.0803	cl01481	DDE_Tnp_IS1595 superfamily	C	-

## Sheet: G
Censor result for Merlin-related proteins from Reticulomyxa filosa
Name	From	To	Name	From	To	Class	Dir	Sim	Pos/Mm:Ts	Score
ASPP01004742.1	30	252	Merlin-2_ADi	1865	2521	DNA/Merlin	d	0.3167	0.49	192
ASPP01015220.1	14	276	MERLIN2_SM	221	994	DNA/Merlin	d	0.2789	0.52	166
Censor result for Merlin-related proteins from Globobulimina sp.
Name	From	To	Name	From	To	Class	Dir	Sim	Pos/Mm:Ts	Score
PIVH01028721.1	30	114	Merlin-4_HMa	817	1077	DNA/Merlin	d	0.5814	0.73	268
PIVH01028721.1	115	132	Merlin-4_Roryzae	1390	1439	DNA/Merlin	d	0.4271	0.56	26

## Sheet: H
Estimates of divergence (p-distance) between Merlin-related proteins from Reticulomyxa filosa
		2
1	ASPP01015220.1
2	ASPP01004742.1	0.479

## Sheet: I
Summary of blastp results including the first four hits for Merlin-related proteins found in Reticulomyxa filosa
	ASPP01015220.1 .
	Select for downloading or viewing reports	Description	Common Name	Max Score	Total Score	Query Cover	E value	Per. Ident	Acc. Len	Accession
	Select seq gb|ETO18265.1|	ISXo5 transposase [Reticulomyxa filosa]	Reticulomyxa filosa	615	615	0.99	0	1	295	ETO18265.1
	Select seq gb|ETN97456.1|	ISXo5 transposase [Reticulomyxa filosa]	Reticulomyxa filosa	408	408	0.65	4e-142	1	195	ETN97456.1
	Select seq gb|OQW42462.1|	hypothetical protein A4S08_11805 [Proteobacteria bacterium SG_bin4]	Proteobacteria bacterium SG_bin4	360	360	0.99	6e-122	0.5933	296	OQW42462.1
	Select seq gb|MBC8392200.1|	IS1595 family transposase [Deltaproteobacteria bacterium]	Deltaproteobacteria bacterium	338	338	0.99	4e-113	0.553	295	MBC8392200.1
	ASPP01004742.1 .
	Select for downloading or viewing reports	Description	Common Name	Max Score	Total Score	Query Cover	E value	Per. Ident	Acc. Len	Accession
	Select seq gb|ETO31727.1|	ISXo5 transposase [Reticulomyxa filosa]	Reticulomyxa filosa	535	535	0.96	0	1	438	ETO31727.1
	Select seq gb|ETO22022.1|	ISXo5 transposase [Reticulomyxa filosa]	Reticulomyxa filosa	291	291	0.63	5e-97	0.8935	170	ETO22022.1
	Select seq emb|VFJ77981.1|	Transposase [Candidatus Kentron sp. FW]	Candidatus Kentron sp. FW	275	275	0.98	1e-88	0.5301	293	VFJ77981.1
	Select seq gb|MBC8392200.1|	IS1595 family transposase [Deltaproteobacteria bacterium]	Deltaproteobacteria bacterium	273	273	0.98	6e-88	0.5356	295	MBC8392200.1
Summary of blastp results including the first four hits for Merlin-related proteins found in Globobulimina sp
	PIVH01028721.1 .
	Select for downloading or viewing reports	Description	Common Name	Max Score	Total Score	Query Cover	E value	Per. Ident	Acc. Len	Accession
	Select seq ref|XP_003088284.1|	hypothetical protein CRE_12442 [Caenorhabditis remanei]	Caenorhabditis remanei	121	121	0.78	2e-29	0.5333	523	XP_003088284.1
	Select seq gb|OZF85953.1|	hypothetical protein FL82_23945 [Caenorhabditis remanei]	Caenorhabditis remanei	114	114	0.64	3e-29	0.5977	162	OZF85953.1
	Select seq gb|OZF99000.1|	hypothetical protein FL82_02773 [Caenorhabditis remanei]	Caenorhabditis remanei	114	114	0.64	3e-29	0.5977	162	OZF99000.1
	Select seq gb|OZG00689.1|	hypothetical protein FL82_07810 [Caenorhabditis remanei]	Caenorhabditis remanei	114	114	0.64	1e-28	0.5977	214	OZG00689.1

[truncated: 27 more sheets: J, K, L, M, N, O, P, Q, R, S, T, U, V, W, X, Y, Z, AA, AB, AC …]
