# Supplementary material for: Distribution of Merlin in eukaryotes and first report of DNA transposons in kinetoplastid protists
Source: PLoS One. 2021 May 6;16(5):e0251133. doi: 10.1371/journal.pone.0251133 (PMC8101967; doi:10.1371/journal.pone.0251133)
Supplement: S5 Table — (XLSX) [file pone.0251133.s014.xlsx]

## Sheet: Planilha1
S5 Table: Summary of blastp result against protein nr database using Merlin protein sequence from Bodo saltans and Perkinsela sp. as a query
blastp of Bodo saltans Merlin sequence
Description	Max Score	Total Score	Query Cover	E value	Per. Ident	Accession
unnamed protein product [Bodo saltans]	890	890	1	0	1	CUI14487.1
hypothetical protein XU18_0102 [Perkinsela sp. CCAP 1560/4]	175	175	0.54	3e-48	0.416	KNH09417.1
hypothetical protein XU18_4365 [Perkinsela sp. CCAP 1560/4]	113	113	0.44	4e-25	0.349	KNH04358.1
conserved hypothetical protein [Perkinsus marinus ATCC 50983]	75.1	75.1	0.35	1e-11	0.3106	XP_002786591.1
IS1595 family transposase [Phenylobacterium sp. LX32]	70.5	70.5	0.57	1e-09	0.2727	WP_111530655.1
SAR202 cluster bacterium	68.6	68.6	0.61	9e-09	0.2842	NQW21824.1
ISXO2-like domain-containing [Brachionus plicatilis]	68.9	68.9	0.48	1e-08	0.2675	RNA02274.1
blastp of Perkinsela sp. Merlin sequence
Description	Max Score	Total Score	Query Cover	E value	Per. Ident	Accession
hypothetical protein XU18_0102 [Perkinsela sp. CCAP 1560/4]	527	527	1	0	1	KNH09417.1
hypothetical protein XU18_4365 [Perkinsela sp. CCAP 1560/4]	198	198	0.51	2e-59	0.7615	KNH04358.1
unnamed protein product [Bodo saltans]	184	184	0.94	5e-52	0.416	CUI14487.1
hypothetical protein XU18_0434 [Perkinsela sp. CCAP 1560/4]	117	117	0.3	1e-29	0.7237	KNH09749.1
hypothetical protein XU18_1649 [Perkinsela sp. CCAP 1560/4]	112	112	0.3	3e-27	0.6538	KNH07758.1
Mitotic-spindle organizing protein 2A [Stegodyphus mimosarum]	82.8	82.8	0.45	3e-14	0.4188	KFM72356.1	chimera protein containing the DDE_Tnp_IS1595 domain and MOZART2 super family domain (Mitotic-spindle organizing gamma-tubulin ring associated)
putative transposase-like protein [Nosema ceranae]	79.3	79.3	0.54	4e-14	0.3585	XP_024330525.1
hypothetical protein AVEN_14544_1 [Araneus ventricosus]	76.3	76.3	0.63	5e-13	0.3043	GBM03031.1
hypothetical protein H311_00033 [Anncaliia algerae PRA109]	77.4	77.4	0.45	6e-13	0.3621	KCZ78919.1
hypothetical protein H311_02487 [Anncaliia algerae PRA109]	73.9	73.9	0.45	1e-12	0.3534	KCZ76512.1
hypothetical protein H312_01922 [Anncaliia algerae PRA339]	75.5	75.5	0.45	2e-12	0.3534	KCZ80666.1
uncharacterized protein LOC111027579 [Myzus persicae]	76.3	76.3	0.43	4e-12	0.4	XP_022161678.1
hypothetical protein EHP00_1365 [Enterocytozoon hepatopenaei]	72.8	72.8	0.5	5e-12	0.3643	OQS53592.1
hypothetical protein H311_00989 [Anncaliia algerae PRA109]	72.8	72.8	0.47	5e-12	0.3667	KCZ77990.1
uncharacterized protein LOC107885070 [Acyrthosiphon pisum]	73.2	73.2	0.43	6e-12	0.3909	XP_016663979.1
putative transposase-like protein [Pseudoloma neurophilia]	70.9	70.9	0.45	1e-11	0.3761	KRH93224.1
hypothetical protein H311_02014 [Anncaliia algerae PRA109]	73.2	73.2	0.77	2e-11	0.2921	KCZ76982.1
uncharacterized protein LOC111031830 [Myzus persicae]	73.2	73.2	0.43	3e-11	0.3818	XP_022167630.1
uncharacterized protein LOC111036697 [Myzus persicae]	73.2	73.2	0.43	3e-11	0.3761	XP_022174514.1
putative transposable element [Pseudoloma neurophilia]	70.5	70.5	0.45	4e-11	0.3761	KRH91877.1
putative transposable element [Pseudoloma neurophilia]	70.1	70.1	0.45	4e-11	0.3761	KRH92000.1
hypothetical protein AVEN_129288_1 [Araneus ventricosus]	73.2	73.2	0.45	4e-11	0.3966	GBO04220.1
uncharacterized protein LOC111028937 [Myzus persicae]	73.2	73.2	0.43	4e-11	0.3909	XP_022163428.1
uncharacterized protein LOC111027609 [Myzus persicae]	69.7	69.7	0.47	6e-11	0.3583	XP_022161700.1
hypothetical protein EHP00_1462 [Enterocytozoon hepatopenaei]	71.2	71.2	0.45	9e-11	0.3879	OQS54181.1
(omited resulst) ...
IS1595 family transposase [Nitrospira sp.]	58.5	58.5	0.54	4e-06	0.3311	TKB81710.1
IS1595 family transposase [Nitrospira sp.]	58.5	58.5	0.67	4e-06	0.2865	QOJ34145.1
putative Transposase [Nitrospira defluvii]	55.8	55.8	0.67	2e-05	0.2944	CBK41512.1
hypothetical protein CR969_00085 [Candidatus Saccharibacteria bacterium]	52.4	52.4	0.46	0.0001	0.2941	PID33573.1
