# Supplementary material for: Distribution of Merlin in eukaryotes and first report of DNA transposons in kinetoplastid protists
Source: PLoS One. 2021 May 6;16(5):e0251133. doi: 10.1371/journal.pone.0251133 (PMC8101967; doi:10.1371/journal.pone.0251133)
Supplement: S6 Table — (XLSX) [file pone.0251133.s015.xlsx]

## Sheet: Planilha1
S6 Table: Information about the ORFs overlapping and near Merlin copies that are represented in Fig 6.
Gene	Gene name	Gene ID	Location
Gene 1	endonuclease III	KNH09414.1	LFNC01000001.1:144557..145333
Gene 2	hypothetical protein XU18_100	KNH09415.1	LFNC01000001.1:145883..146494
Gene 3	hypothetical protein XU18_0101	KNH09416.1	LFNC01000001.1:146539..146838
Gene 4	non-annotated		LFNC01000001.1:147651..148133
Gene 5	hypothetical protein XU18_0102	KNH09417.1	LFNC01000001.1:147983..148744
Gene 6	perosamine synthetase	KNH09418.1	LFNC01000001.1:151151..153586
Gene 7	nucleolar GTP-binding protein	KNH09419.1	LFNC01000001.1:153696..155594
Gene 8	phosphoglycerate kinase	KNH03652.1	LFNC01000542.1:19225..20847
Gene 9	hypothetical protein XU18_4993	KNH03653.1	LFNC01000542.1:21108..22862
Gene 10	non-annotated	Merlin	LFNC01000542.1:23552-24255
Gene 11	tail fiber protein	KNH03654.1	LFNC01000542.1:24707..25645
Gene 12	Immunoglobulin light chain	KNH03655.1	LFNC01000542.1:25794..26972
Gene 13	leucine-rich repeat protein	KNH07988.1	LFNC01000088.1:13585..14979
Gene 14	leucine-rich repeat protein	KNH07989.1	LFNC01000088.1:15241..16032
Gene 15	hypothetical protein XU18_1422	KNH07990.1	LFNC01000088.1:18747..19109
Gene 16	hypothetical protein XU18_1423	KNH07991.1	LFNC01000088.1:19165..19698
Gene 17	MG box containing transcription factor TCF	KNH07992.1	LFNC01000088.1:22520..2303
Gene 18	HMG box containing transcription factor TCF	KNH07993.1	LFNC01000088.1:23986..24501
Gene 19	Hypothetical protein XU18_0421	KNH09736.1	LFNC01000001.1:743106..744035
Gene 20	hypothetical protein XU18_0422	KNH09737.1	LFNC01000001.1:744138..745907
Gene 21	hypothetical protein XU18_0423	KNH09738.1	LFNC01000001.1:747677..747979
Gene 22	non-annotated		LFNC01000001.1747979 - 748350
Gene 23	IgM heavy chain variable region	KNH09739.1	LFNC01000001.1:749873..750511
Gene 24	hypothetical protein XU18_0425	KNH09740.1	LFNC01000001.1:750753..751658
Gene 25	hypothetical protein XU18_0431	KNH09746.1	LFNC01000001.1:757275..758474
Gene 26	hypothetical protein XU18_0432	KNH09747.1	LFNC01000001.1:758576..760174
Gene 27	hypothetical protein XU18_0433	KNH09748.1	LFNC01000001.1:760285..760608
Gene 28	non-annotated		LFNC01000001.1760624 - 760950
Gene 29	hypothetical protein XU18_0434	KNH09749.1	LFNC01000001.1:761012..761317
Gene 30	nuclear cap binding protein	KNH09750.1	LFNC01000001.1:762606..763421
Gene 31	regulatory protein TetR	KNH09751	LFNC01000001.1:764125..764937
Gene 32	Mov34/MPN/PAD-1 family protein	KNH04095.1	LFNC01000447.1:83..919
Gene 33	non-annotated	100% identical to KNH04358.1	LFNC01000447.1:1774..2547
Gene 34	use-binding protein-interacting repressor	KNH04097.1	LFNC01000447.1:2803..3852
Gene 35	DNA mismatch repair protein MSH2	KNH04434.1	LFNC01000379.1:4538..7297
Gene 36	DNA mismatch repair protein MSH2 (possibly misannotated)	KNH04436.1	LFNC01000379.1:8363..8959
Gene 37	hypothetical protein XU18_4296	KNH04437.1	FNC01000379.1:9783..10094
Gene 38	LRR receptor-like serine/threonine-protein kinase	KNH04440.1	LFNC01000379.1:13321..14523
Gene 39	60S ribosomal protein L27A/L29	KNH03612.1	LFNC01000550.1:5721..6158
Gene 40	non-annotated	99.5% identitical to KNH04172.1	LFNC01000550.1:6699..7310
Gene 41	non-annotated	100% identitical to KNH04171.1	LFNC01000550.1:7767..8360
Gene 42	hypothetical protein XU18_5018	KNH03614.1	LFNC01000550.1:8448..8930
Gene 43	hypothetical protein XU18_5019	KNH03615.1	LFNC01000550.1:9681..1008
Gene 44	hypothetical protein XU18_5020	KNH03616.1	LFNC01000550.1:10170..10847
Gene 45	unspecified product	BSAL_91175c	CYKH01001213: 2..1372 (annotated ORF is shorter)
Gene 46	receptor-type protein kinase, putative	BSAL_91180	CYKH01001213:2253..3077
Gene 47	membrane-associated protein, putative	BSAL_91185	CYKH01001213:4094..5314
Gene 48	transmembrane protein, putative	BSAL_91190	CYKH01001213:6669..8486
Gene 49	non-annotated		CYKH01000445.1: 1-465
Gene 50	Hypothetical protein, putative	BSAL_67095	CYKH01000445:1052..2749
Gene 51	NADH-cytochrome b5 reductase, putative	BSAL_67100	CYKH01000445:3,184..4,419
Gene 52	Hypothetical protein, putative	BSAL_67105	CYKH01000445:4564..7626
Gene 53	membrane-associated protein, putative	BSAL_86855	CYKH01001073:3748..5430
Gene 54	Hypothetical protein, putative	BSAL_86860	CYKH01001073:6487..7464
